# Supplementary material for: Discriminating three motor imagery states of the same joint for brain-computer interface
Source: PeerJ. 2021 Aug 24;9:e12027. doi: 10.7717/peerj.12027 (PMC8395581; doi:10.7717/peerj.12027)
Supplement: Supplemental Information 1 [file peerj-09-12027-s001.zip › dataset/B/01-08-04.11.17.19.44.54.csv]

title:08	recorded:04.11.17 19.44.54	sampling:128	subject:01	labels:COUNTER INTERPOLATED AF3 F7 F3 FC5 T7 P7 O1 O2 P8 T8 FC6 F4 F8 AF4 RAW_CQ GYROX GYROY MARKER MARKER_HARDWARE SYNC TIME_STAMP_s TIME_STAMP_ms CQ_AF3 CQ_F7 CQ_F3 CQ_FC5 CQ_T7 CQ_P7 CQ_O1 CQ_O2 CQ_P8 CQ_T8 CQ_FC6 CQ_F4 CQ_F8 CQ_AF4 CQ_CMS CQ_DRL	chan:40	units:emotiv
123.00000000000000000000	0.00000000000000000000	4170.25634765625000000000	4169.23046875000000000000	4174.87158203125000000000	4203.07666015625000000000	4137.94873046875000000000	4151.28173828125000000000	4145.64111328125000000000	4161.53857421875000000000	4176.92285156250000000000	4171.28173828125000000000	4193.84619140625000000000	4198.97412109375000000000	4180.00000000000000000000	4184.61523437500000000000	1460.00000000000000000000	10243.00000000000000000000	10228.00000000000000000000	0.00000000000000000000	0.00000000000000000000	0.00000000000000000000	1262.00000000000000000000	982.00000000000000000000	0.00000000000000000000	0.00000000000000000000	0.00000000000000000000	0.00000000000000000000	0.00000000000000000000	0.00000000000000000000	0.00000000000000000000	0.00000000000000000000	0.00000000000000000000	0.00000000000000000000	0.00000000000000000000	0.00000000000000000000	0.00000000000000000000	0.00000000000000000000	0.00000000000000000000	0.00000000000000000000
124.00000000000000000000	0.00000000000000000000	4165.64111328125000000000	4161.02539062500000000000	4169.74365234375000000000	4192.30761718750000000000	4145.64111328125000000000	4154.87158203125000000000	4145.12792968750000000000	4159.48730468750000000000	4169.23046875000000000000	4169.23046875000000000000	4183.58984375000000000000	4191.28173828125000000000	4161.02539062500000000000	4175.89746093750000000000	1381.00000000000000000000	10243.00000000000000000000	10228.00000000000000000000	0.00000000000000000000	0.00000000000000000000	0.00000000000000000000	1262.00000000000000000000	990.00000000000000000000	0.00000000000000000000	0.00000000000000000000	0.00000000000000000000	0.00000000000000000000	0.00000000000000000000	0.00000000000000000000	0.00000000000000000000	0.00000000000000000000	0.00000000000000000000	0.00000000000000000000	0.00000000000000000000	0.00000000000000000000	0.00000000000000000000	0.00000000000000000000	0.00000000000000000000	0.00000000000000000000
125.00000000000000000000	0.00000000000000000000	4166.15380859375000000000	4176.41015625000000000000	4168.71777343750000000000	4198.46142578125000000000	4177.94873046875000000000	4171.79492187500000000000	4173.33300781250000000000	4188.71777343750000000000	4170.76904296875000000000	4206.66650390625000000000	4199.48730468750000000000	4197.94873046875000000000	4175.38427734375000000000	4181.02539062500000000000	1504.00000000000000000000	10243.00000000000000000000	10226.00000000000000000000	0.00000000000000000000	0.00000000000000000000	0.00000000000000000000	1262.00000000000000000000	997.00000000000000000000	0.00000000000000000000	0.00000000000000000000	0.00000000000000000000	0.00000000000000000000	0.00000000000000000000	0.00000000000000000000	0.00000000000000000000	0.00000000000000000000	0.00000000000000000000	0.00000000000000000000	0.00000000000000000000	0.00000000000000000000	0.00000000000000000000	0.00000000000000000000	0.00000000000000000000	0.00000000000000000000
126.00000000000000000000	0.00000000000000000000	4161.02539062500000000000	4155.89746093750000000000	4168.71777343750000000000	4187.69238281250000000000	4155.89746093750000000000	4160.51269531250000000000	4157.94873046875000000000	4162.05126953125000000000	4168.20507812500000000000	4184.61523437500000000000	4181.53857421875000000000	4189.74365234375000000000	4154.87158203125000000000	4172.82031250000000000000	1691.00000000000000000000	10243.00000000000000000000	10226.00000000000000000000	0.00000000000000000000	0.00000000000000000000	0.00000000000000000000	1263.00000000000000000000	5.00000000000000000000	0.00000000000000000000	0.00000000000000000000	0.00000000000000000000	0.00000000000000000000	0.00000000000000000000	0.00000000000000000000	0.00000000000000000000	0.00000000000000000000	0.00000000000000000000	0.00000000000000000000	0.00000000000000000000	0.00000000000000000000	0.00000000000000000000	0.00000000000000000000	0.00000000000000000000	0.00000000000000000000
127.00000000000000000000	0.00000000000000000000	4170.25634765625000000000	4178.46142578125000000000	4162.56396484375000000000	4195.89746093750000000000	4182.05126953125000000000	4169.74365234375000000000	4166.66650390625000000000	4157.94873046875000000000	4170.25634765625000000000	4173.33300781250000000000	4185.12792968750000000000	4185.12792968750000000000	4166.66650390625000000000	4173.84619140625000000000	50.00000000000000000000	10243.00000000000000000000	10228.00000000000000000000	0.00000000000000000000	0.00000000000000000000	0.00000000000000000000	1263.00000000000000000000	12.00000000000000000000	0.00000000000000000000	0.00000000000000000000	0.00000000000000000000	0.00000000000000000000	0.00000000000000000000	0.00000000000000000000	0.00000000000000000000	0.00000000000000000000	0.00000000000000000000	0.00000000000000000000	0.00000000000000000000	0.00000000000000000000	0.00000000000000000000	0.00000000000000000000	0.00000000000000000000	0.00000000000000000000
0.00000000000000000000	0.00000000000000000000	4178.46142578125000000000	4187.17919921875000000000	4172.30761718750000000000	4196.92285156250000000000	4181.02539062500000000000	4170.25634765625000000000	4164.10253906250000000000	4155.38427734375000000000	4170.25634765625000000000	4165.12792968750000000000	4187.17919921875000000000	4191.28173828125000000000	4166.66650390625000000000	4174.87158203125000000000	879.00000000000000000000	10243.00000000000000000000	10228.00000000000000000000	0.00000000000000000000	0.00000000000000000000	0.00000000000000000000	1263.00000000000000000000	20.00000000000000000000	4.00000000000000000000	0.00000000000000000000	0.00000000000000000000	0.00000000000000000000	0.00000000000000000000	0.00000000000000000000	0.00000000000000000000	0.00000000000000000000	0.00000000000000000000	0.00000000000000000000	0.00000000000000000000	0.00000000000000000000	0.00000000000000000000	0.00000000000000000000	0.00000000000000000000	0.00000000000000000000
1.00000000000000000000	0.00000000000000000000	4168.71777343750000000000	4170.76904296875000000000	4172.82031250000000000000	4186.66650390625000000000	4142.56396484375000000000	4162.05126953125000000000	4154.35888671875000000000	4149.23046875000000000000	4164.61523437500000000000	4158.46142578125000000000	4175.89746093750000000000	4187.17919921875000000000	4157.94873046875000000000	4173.33300781250000000000	1056.00000000000000000000	10247.00000000000000000000	10228.00000000000000000000	0.00000000000000000000	0.00000000000000000000	0.00000000000000000000	1263.00000000000000000000	29.00000000000000000000	4.00000000000000000000	4.00000000000000000000	0.00000000000000000000	0.00000000000000000000	0.00000000000000000000	0.00000000000000000000	0.00000000000000000000	0.00000000000000000000	0.00000000000000000000	0.00000000000000000000	0.00000000000000000000	0.00000000000000000000	0.00000000000000000000	0.00000000000000000000	0.00000000000000000000	0.00000000000000000000
2.00000000000000000000	0.00000000000000000000	4166.15380859375000000000	4178.97412109375000000000	4169.74365234375000000000	4200.51269531250000000000	4159.48730468750000000000	4165.64111328125000000000	4165.64111328125000000000	4176.41015625000000000000	4174.35888671875000000000	4175.89746093750000000000	4195.38427734375000000000	4196.92285156250000000000	4184.61523437500000000000	4187.17919921875000000000	1142.00000000000000000000	10247.00000000000000000000	10228.00000000000000000000	0.00000000000000000000	0.00000000000000000000	0.00000000000000000000	1263.00000000000000000000	37.00000000000000000000	4.00000000000000000000	4.00000000000000000000	4.00000000000000000000	0.00000000000000000000	0.00000000000000000000	0.00000000000000000000	0.00000000000000000000	0.00000000000000000000	0.00000000000000000000	0.00000000000000000000	0.00000000000000000000	0.00000000000000000000	0.00000000000000000000	0.00000000000000000000	4.00000000000000000000	0.00000000000000000000
3.00000000000000000000	0.00000000000000000000	4163.58984375000000000000	4161.53857421875000000000	4174.35888671875000000000	4192.82031250000000000000	4153.84619140625000000000	4149.74365234375000000000	4143.58984375000000000000	4157.94873046875000000000	4171.28173828125000000000	4144.61523437500000000000	4185.64111328125000000000	4195.89746093750000000000	4165.12792968750000000000	4178.97412109375000000000	1649.00000000000000000000	10248.00000000000000000000	10226.00000000000000000000	0.00000000000000000000	0.00000000000000000000	0.00000000000000000000	1263.00000000000000000000	45.00000000000000000000	4.00000000000000000000	4.00000000000000000000	4.00000000000000000000	4.00000000000000000000	0.00000000000000000000	0.00000000000000000000	0.00000000000000000000	0.00000000000000000000	0.00000000000000000000	0.00000000000000000000	0.00000000000000000000	0.00000000000000000000	0.00000000000000000000	0.00000000000000000000	4.00000000000000000000	4.00000000000000000000
4.00000000000000000000	0.00000000000000000000	4165.12792968750000000000	4172.82031250000000000000	4166.15380859375000000000	4191.79492187500000000000	4157.94873046875000000000	4155.89746093750000000000	4153.84619140625000000000	4164.61523437500000000000	4165.12792968750000000000	4169.23046875000000000000	4185.12792968750000000000	4190.76904296875000000000	4166.15380859375000000000	4171.79492187500000000000	1739.00000000000000000000	10248.00000000000000000000	10226.00000000000000000000	0.00000000000000000000	0.00000000000000000000	0.00000000000000000000	1263.00000000000000000000	54.00000000000000000000	4.00000000000000000000	4.00000000000000000000	4.00000000000000000000	4.00000000000000000000	4.00000000000000000000	0.00000000000000000000	0.00000000000000000000	0.00000000000000000000	0.00000000000000000000	0.00000000000000000000	0.00000000000000000000	0.00000000000000000000	0.00000000000000000000	0.00000000000000000000	4.00000000000000000000	4.00000000000000000000
5.00000000000000000000	0.00000000000000000000	4164.61523437500000000000	4163.07666015625000000000	4164.10253906250000000000	4186.66650390625000000000	4153.33300781250000000000	4159.48730468750000000000	4154.87158203125000000000	4170.76904296875000000000	4165.12792968750000000000	4194.35888671875000000000	4185.12792968750000000000	4189.74365234375000000000	4158.97412109375000000000	4169.74365234375000000000	1228.00000000000000000000	10247.00000000000000000000	10225.00000000000000000000	0.00000000000000000000	0.00000000000000000000	0.00000000000000000000	1263.00000000000000000000	62.00000000000000000000	4.00000000000000000000	4.00000000000000000000	4.00000000000000000000	4.00000000000000000000	4.00000000000000000000	4.00000000000000000000	0.00000000000000000000	0.00000000000000000000	0.00000000000000000000	0.00000000000000000000	0.00000000000000000000	0.00000000000000000000	0.00000000000000000000	0.00000000000000000000	4.00000000000000000000	4.00000000000000000000
6.00000000000000000000	0.00000000000000000000	4160.00000000000000000000	4146.15380859375000000000	4163.58984375000000000000	4169.74365234375000000000	4155.89746093750000000000	4155.38427734375000000000	4143.58984375000000000000	4152.82031250000000000000	4163.07666015625000000000	4151.28173828125000000000	4173.84619140625000000000	4181.02539062500000000000	4140.00000000000000000000	4163.07666015625000000000	1453.00000000000000000000	10247.00000000000000000000	10225.00000000000000000000	0.00000000000000000000	0.00000000000000000000	0.00000000000000000000	1263.00000000000000000000	70.00000000000000000000	4.00000000000000000000	4.00000000000000000000	4.00000000000000000000	4.00000000000000000000	4.00000000000000000000	4.00000000000000000000	4.00000000000000000000	0.00000000000000000000	0.00000000000000000000	0.00000000000000000000	0.00000000000000000000	0.00000000000000000000	0.00000000000000000000	0.00000000000000000000	4.00000000000000000000	4.00000000000000000000
7.00000000000000000000	0.00000000000000000000	4175.38427734375000000000	4182.56396484375000000000	4169.74365234375000000000	4183.58984375000000000000	4166.66650390625000000000	4165.64111328125000000000	4163.07666015625000000000	4164.61523437500000000000	4172.30761718750000000000	4147.17919921875000000000	4190.25634765625000000000	4191.79492187500000000000	4166.15380859375000000000	4175.38427734375000000000	1557.00000000000000000000	10247.00000000000000000000	10225.00000000000000000000	0.00000000000000000000	0.00000000000000000000	0.00000000000000000000	1263.00000000000000000000	78.00000000000000000000	4.00000000000000000000	4.00000000000000000000	4.00000000000000000000	4.00000000000000000000	4.00000000000000000000	4.00000000000000000000	4.00000000000000000000	4.00000000000000000000	0.00000000000000000000	0.00000000000000000000	0.00000000000000000000	0.00000000000000000000	0.00000000000000000000	0.00000000000000000000	4.00000000000000000000	4.00000000000000000000
8.00000000000000000000	0.00000000000000000000	4178.46142578125000000000	4169.23046875000000000000	4178.97412109375000000000	4174.35888671875000000000	4121.53857421875000000000	4153.84619140625000000000	4146.66650390625000000000	4142.05126953125000000000	4172.82031250000000000000	4135.89746093750000000000	4178.46142578125000000000	4190.25634765625000000000	4150.76904296875000000000	4169.74365234375000000000	999.00000000000000000000	10247.00000000000000000000	10225.00000000000000000000	0.00000000000000000000	0.00000000000000000000	0.00000000000000000000	1263.00000000000000000000	86.00000000000000000000	4.00000000000000000000	4.00000000000000000000	4.00000000000000000000	4.00000000000000000000	4.00000000000000000000	4.00000000000000000000	4.00000000000000000000	4.00000000000000000000	4.00000000000000000000	0.00000000000000000000	0.00000000000000000000	0.00000000000000000000	0.00000000000000000000	0.00000000000000000000	4.00000000000000000000	4.00000000000000000000
9.00000000000000000000	0.00000000000000000000	4166.66650390625000000000	4158.46142578125000000000	4166.66650390625000000000	4166.66650390625000000000	4163.07666015625000000000	4157.43603515625000000000	4148.71777343750000000000	4151.79492187500000000000	4170.76904296875000000000	4152.30761718750000000000	4184.10253906250000000000	4186.15380859375000000000	4155.38427734375000000000	4168.71777343750000000000	1623.00000000000000000000	10246.00000000000000000000	10225.00000000000000000000	0.00000000000000000000	0.00000000000000000000	0.00000000000000000000	1263.00000000000000000000	94.00000000000000000000	4.00000000000000000000	4.00000000000000000000	4.00000000000000000000	4.00000000000000000000	4.00000000000000000000	4.00000000000000000000	4.00000000000000000000	4.00000000000000000000	4.00000000000000000000	4.00000000000000000000	0.00000000000000000000	0.00000000000000000000	0.00000000000000000000	0.00000000000000000000	4.00000000000000000000	4.00000000000000000000
10.00000000000000000000	0.00000000000000000000	4163.07666015625000000000	4159.48730468750000000000	4166.15380859375000000000	4170.25634765625000000000	4197.43603515625000000000	4156.92285156250000000000	4148.71777343750000000000	4168.71777343750000000000	4171.28173828125000000000	4165.12792968750000000000	4195.38427734375000000000	4196.41015625000000000000	4170.25634765625000000000	4182.56396484375000000000	1675.00000000000000000000	10246.00000000000000000000	10225.00000000000000000000	0.00000000000000000000	0.00000000000000000000	0.00000000000000000000	1263.00000000000000000000	101.00000000000000000000	4.00000000000000000000	4.00000000000000000000	4.00000000000000000000	4.00000000000000000000	4.00000000000000000000	4.00000000000000000000	4.00000000000000000000	4.00000000000000000000	4.00000000000000000000	4.00000000000000000000	4.00000000000000000000	0.00000000000000000000	0.00000000000000000000	0.00000000000000000000	4.00000000000000000000	4.00000000000000000000
11.00000000000000000000	0.00000000000000000000	4162.05126953125000000000	4151.79492187500000000000	4169.23046875000000000000	4161.53857421875000000000	4152.82031250000000000000	4148.20507812500000000000	4140.00000000000000000000	4152.82031250000000000000	4166.15380859375000000000	4145.64111328125000000000	4183.07666015625000000000	4192.30761718750000000000	4151.79492187500000000000	4177.43603515625000000000	1452.00000000000000000000	10247.00000000000000000000	10225.00000000000000000000	0.00000000000000000000	0.00000000000000000000	0.00000000000000000000	1263.00000000000000000000	108.00000000000000000000	4.00000000000000000000	4.00000000000000000000	4.00000000000000000000	4.00000000000000000000	4.00000000000000000000	4.00000000000000000000	4.00000000000000000000	4.00000000000000000000	4.00000000000000000000	4.00000000000000000000	4.00000000000000000000	4.00000000000000000000	0.00000000000000000000	0.00000000000000000000	4.00000000000000000000	4.00000000000000000000
12.00000000000000000000	0.00000000000000000000	4169.23046875000000000000	4170.76904296875000000000	4166.15380859375000000000	4171.79492187500000000000	4170.76904296875000000000	4164.61523437500000000000	4169.74365234375000000000	4175.38427734375000000000	4169.74365234375000000000	4185.64111328125000000000	4199.48730468750000000000	4197.43603515625000000000	4162.56396484375000000000	4174.35888671875000000000	1370.00000000000000000000	10247.00000000000000000000	10225.00000000000000000000	0.00000000000000000000	0.00000000000000000000	0.00000000000000000000	1263.00000000000000000000	116.00000000000000000000	4.00000000000000000000	4.00000000000000000000	4.00000000000000000000	4.00000000000000000000	4.00000000000000000000	4.00000000000000000000	4.00000000000000000000	4.00000000000000000000	4.00000000000000000000	4.00000000000000000000	4.00000000000000000000	4.00000000000000000000	4.00000000000000000000	0.00000000000000000000	4.00000000000000000000	4.00000000000000000000
13.00000000000000000000	0.00000000000000000000	4164.10253906250000000000	4153.84619140625000000000	4167.69238281250000000000	4161.02539062500000000000	4165.64111328125000000000	4158.97412109375000000000	4157.43603515625000000000	4163.07666015625000000000	4167.69238281250000000000	4181.53857421875000000000	4187.17919921875000000000	4193.33300781250000000000	4146.15380859375000000000	4165.64111328125000000000	1499.00000000000000000000	10248.00000000000000000000	10225.00000000000000000000	0.00000000000000000000	0.00000000000000000000	0.00000000000000000000	1263.00000000000000000000	125.00000000000000000000	4.00000000000000000000	4.00000000000000000000	4.00000000000000000000	4.00000000000000000000	4.00000000000000000000	4.00000000000000000000	4.00000000000000000000	4.00000000000000000000	4.00000000000000000000	4.00000000000000000000	4.00000000000000000000	4.00000000000000000000	4.00000000000000000000	4.00000000000000000000	4.00000000000000000000	4.00000000000000000000
14.00000000000000000000	0.00000000000000000000	4164.61523437500000000000	4170.25634765625000000000	4164.61523437500000000000	4161.53857421875000000000	4152.30761718750000000000	4162.05126953125000000000	4153.84619140625000000000	4157.43603515625000000000	4169.23046875000000000000	4168.20507812500000000000	4185.12792968750000000000	4183.07666015625000000000	4153.33300781250000000000	4165.12792968750000000000	1675.00000000000000000000	10248.00000000000000000000	10225.00000000000000000000	0.00000000000000000000	0.00000000000000000000	0.00000000000000000000	1263.00000000000000000000	132.00000000000000000000	4.00000000000000000000	4.00000000000000000000	4.00000000000000000000	4.00000000000000000000	4.00000000000000000000	4.00000000000000000000	4.00000000000000000000	4.00000000000000000000	4.00000000000000000000	4.00000000000000000000	4.00000000000000000000	4.00000000000000000000	4.00000000000000000000	4.00000000000000000000	4.00000000000000000000	4.00000000000000000000
15.00000000000000000000	0.00000000000000000000	4175.89746093750000000000	4190.25634765625000000000	4174.87158203125000000000	4176.41015625000000000000	4158.46142578125000000000	4167.17919921875000000000	4160.00000000000000000000	4162.05126953125000000000	4177.94873046875000000000	4170.25634765625000000000	4195.89746093750000000000	4186.66650390625000000000	4164.61523437500000000000	4168.71777343750000000000	1452.00000000000000000000	10249.00000000000000000000	10225.00000000000000000000	0.00000000000000000000	0.00000000000000000000	0.00000000000000000000	1263.00000000000000000000	140.00000000000000000000	4.00000000000000000000	4.00000000000000000000	4.00000000000000000000	4.00000000000000000000	4.00000000000000000000	4.00000000000000000000	4.00000000000000000000	4.00000000000000000000	4.00000000000000000000	4.00000000000000000000	4.00000000000000000000	4.00000000000000000000	4.00000000000000000000	4.00000000000000000000	4.00000000000000000000	4.00000000000000000000
16.00000000000000000000	0.00000000000000000000	4165.12792968750000000000	4158.97412109375000000000	4174.87158203125000000000	4158.46142578125000000000	4146.66650390625000000000	4160.00000000000000000000	4147.17919921875000000000	4144.10253906250000000000	4169.23046875000000000000	4138.97412109375000000000	4176.92285156250000000000	4180.51269531250000000000	4137.94873046875000000000	4158.46142578125000000000	0.00000000000000000000	10249.00000000000000000000	10225.00000000000000000000	0.00000000000000000000	0.00000000000000000000	0.00000000000000000000	1263.00000000000000000000	149.00000000000000000000	4.00000000000000000000	4.00000000000000000000	4.00000000000000000000	4.00000000000000000000	4.00000000000000000000	4.00000000000000000000	4.00000000000000000000	4.00000000000000000000	4.00000000000000000000	4.00000000000000000000	4.00000000000000000000	4.00000000000000000000	4.00000000000000000000	4.00000000000000000000	4.00000000000000000000	4.00000000000000000000
17.00000000000000000000	0.00000000000000000000	4156.41015625000000000000	4163.07666015625000000000	4161.02539062500000000000	4161.53857421875000000000	4155.38427734375000000000	4167.17919921875000000000	4158.46142578125000000000	4169.23046875000000000000	4169.74365234375000000000	4163.58984375000000000000	4193.84619140625000000000	4187.17919921875000000000	4157.94873046875000000000	4167.17919921875000000000	0.00000000000000000000	10248.00000000000000000000	10225.00000000000000000000	0.00000000000000000000	0.00000000000000000000	0.00000000000000000000	1263.00000000000000000000	157.00000000000000000000	4.00000000000000000000	4.00000000000000000000	4.00000000000000000000	4.00000000000000000000	4.00000000000000000000	4.00000000000000000000	4.00000000000000000000	4.00000000000000000000	4.00000000000000000000	4.00000000000000000000	4.00000000000000000000	4.00000000000000000000	4.00000000000000000000	4.00000000000000000000	4.00000000000000000000	4.00000000000000000000
18.00000000000000000000	0.00000000000000000000	4156.41015625000000000000	4153.33300781250000000000	4165.64111328125000000000	4164.61523437500000000000	4147.69238281250000000000	4151.79492187500000000000	4142.05126953125000000000	4161.02539062500000000000	4172.30761718750000000000	4169.23046875000000000000	4194.87158203125000000000	4189.74365234375000000000	4154.35888671875000000000	4170.76904296875000000000	0.00000000000000000000	10248.00000000000000000000	10225.00000000000000000000	0.00000000000000000000	0.00000000000000000000	0.00000000000000000000	1263.00000000000000000000	164.00000000000000000000	4.00000000000000000000	4.00000000000000000000	4.00000000000000000000	4.00000000000000000000	4.00000000000000000000	4.00000000000000000000	4.00000000000000000000	4.00000000000000000000	4.00000000000000000000	4.00000000000000000000	4.00000000000000000000	4.00000000000000000000	4.00000000000000000000	4.00000000000000000000	4.00000000000000000000	4.00000000000000000000
19.00000000000000000000	0.00000000000000000000	4160.51269531250000000000	4156.41015625000000000000	4166.15380859375000000000	4164.10253906250000000000	4178.46142578125000000000	4160.00000000000000000000	4156.41015625000000000000	4160.51269531250000000000	4167.69238281250000000000	4164.61523437500000000000	4191.79492187500000000000	4183.07666015625000000000	4155.38427734375000000000	4170.25634765625000000000	0.00000000000000000000	10249.00000000000000000000	10226.00000000000000000000	0.00000000000000000000	0.00000000000000000000	0.00000000000000000000	1263.00000000000000000000	172.00000000000000000000	4.00000000000000000000	4.00000000000000000000	4.00000000000000000000	4.00000000000000000000	4.00000000000000000000	4.00000000000000000000	4.00000000000000000000	4.00000000000000000000	4.00000000000000000000	4.00000000000000000000	4.00000000000000000000	4.00000000000000000000	4.00000000000000000000	4.00000000000000000000	4.00000000000000000000	4.00000000000000000000
20.00000000000000000000	0.00000000000000000000	4165.12792968750000000000	4167.69238281250000000000	4165.64111328125000000000	4167.17919921875000000000	4202.05126953125000000000	4177.43603515625000000000	4178.97412109375000000000	4176.41015625000000000000	4167.17919921875000000000	4172.30761718750000000000	4198.46142578125000000000	4187.69238281250000000000	4163.07666015625000000000	4168.71777343750000000000	0.00000000000000000000	10249.00000000000000000000	10226.00000000000000000000	0.00000000000000000000	0.00000000000000000000	0.00000000000000000000	1263.00000000000000000000	179.00000000000000000000	4.00000000000000000000	4.00000000000000000000	4.00000000000000000000	4.00000000000000000000	4.00000000000000000000	4.00000000000000000000	4.00000000000000000000	4.00000000000000000000	4.00000000000000000000	4.00000000000000000000	4.00000000000000000000	4.00000000000000000000	4.00000000000000000000	4.00000000000000000000	4.00000000000000000000	4.00000000000000000000
21.00000000000000000000	0.00000000000000000000	4159.48730468750000000000	4149.23046875000000000000	4165.64111328125000000000	4154.87158203125000000000	4158.97412109375000000000	4161.02539062500000000000	4151.79492187500000000000	4151.79492187500000000000	4163.07666015625000000000	4154.35888671875000000000	4180.00000000000000000000	4177.94873046875000000000	4136.41015625000000000000	4153.33300781250000000000	0.00000000000000000000	10248.00000000000000000000	10227.00000000000000000000	0.00000000000000000000	0.00000000000000000000	0.00000000000000000000	1263.00000000000000000000	187.00000000000000000000	4.00000000000000000000	4.00000000000000000000	4.00000000000000000000	4.00000000000000000000	4.00000000000000000000	4.00000000000000000000	4.00000000000000000000	4.00000000000000000000	4.00000000000000000000	4.00000000000000000000	4.00000000000000000000	4.00000000000000000000	4.00000000000000000000	4.00000000000000000000	4.00000000000000000000	4.00000000000000000000
22.00000000000000000000	0.00000000000000000000	4167.17919921875000000000	4178.46142578125000000000	4166.66650390625000000000	4173.84619140625000000000	4169.23046875000000000000	4167.17919921875000000000	4161.53857421875000000000	4168.20507812500000000000	4175.38427734375000000000	4190.25634765625000000000	4196.92285156250000000000	4184.61523437500000000000	4166.15380859375000000000	4168.71777343750000000000	0.00000000000000000000	10248.00000000000000000000	10227.00000000000000000000	0.00000000000000000000	0.00000000000000000000	0.00000000000000000000	1263.00000000000000000000	194.00000000000000000000	4.00000000000000000000	4.00000000000000000000	4.00000000000000000000	4.00000000000000000000	4.00000000000000000000	4.00000000000000000000	4.00000000000000000000	4.00000000000000000000	4.00000000000000000000	4.00000000000000000000	4.00000000000000000000	4.00000000000000000000	4.00000000000000000000	4.00000000000000000000	4.00000000000000000000	4.00000000000000000000
23.00000000000000000000	0.00000000000000000000	4174.35888671875000000000	4176.41015625000000000000	4178.46142578125000000000	4176.41015625000000000000	4156.92285156250000000000	4164.61523437500000000000	4157.94873046875000000000	4165.12792968750000000000	4181.02539062500000000000	4179.48730468750000000000	4195.89746093750000000000	4193.84619140625000000000	4170.25634765625000000000	4180.51269531250000000000	0.00000000000000000000	10248.00000000000000000000	10226.00000000000000000000	0.00000000000000000000	0.00000000000000000000	0.00000000000000000000	1263.00000000000000000000	202.00000000000000000000	4.00000000000000000000	4.00000000000000000000	4.00000000000000000000	4.00000000000000000000	4.00000000000000000000	4.00000000000000000000	4.00000000000000000000	4.00000000000000000000	4.00000000000000000000	4.00000000000000000000	4.00000000000000000000	4.00000000000000000000	4.00000000000000000000	4.00000000000000000000	4.00000000000000000000	4.00000000000000000000
24.00000000000000000000	0.00000000000000000000	4167.17919921875000000000	4157.43603515625000000000	4168.20507812500000000000	4163.58984375000000000000	4148.71777343750000000000	4160.51269531250000000000	4154.87158203125000000000	4159.48730468750000000000	4170.25634765625000000000	4147.17919921875000000000	4188.71777343750000000000	4187.69238281250000000000	4157.43603515625000000000	4169.74365234375000000000	0.00000000000000000000	10248.00000000000000000000	10226.00000000000000000000	0.00000000000000000000	0.00000000000000000000	0.00000000000000000000	1263.00000000000000000000	210.00000000000000000000	4.00000000000000000000	4.00000000000000000000	4.00000000000000000000	4.00000000000000000000	4.00000000000000000000	4.00000000000000000000	4.00000000000000000000	4.00000000000000000000	4.00000000000000000000	4.00000000000000000000	4.00000000000000000000	4.00000000000000000000	4.00000000000000000000	4.00000000000000000000	4.00000000000000000000	4.00000000000000000000
25.00000000000000000000	0.00000000000000000000	4162.05126953125000000000	4161.02539062500000000000	4161.53857421875000000000	4169.74365234375000000000	4161.53857421875000000000	4162.05126953125000000000	4163.58984375000000000000	4179.48730468750000000000	4169.74365234375000000000	4164.61523437500000000000	4204.10253906250000000000	4193.84619140625000000000	4166.15380859375000000000	4169.23046875000000000000	0.00000000000000000000	10249.00000000000000000000	10226.00000000000000000000	0.00000000000000000000	0.00000000000000000000	0.00000000000000000000	1263.00000000000000000000	218.00000000000000000000	4.00000000000000000000	4.00000000000000000000	4.00000000000000000000	4.00000000000000000000	4.00000000000000000000	4.00000000000000000000	4.00000000000000000000	4.00000000000000000000	4.00000000000000000000	4.00000000000000000000	4.00000000000000000000	4.00000000000000000000	4.00000000000000000000	4.00000000000000000000	4.00000000000000000000	4.00000000000000000000
26.00000000000000000000	0.00000000000000000000	4155.38427734375000000000	4144.10253906250000000000	4166.15380859375000000000	4161.53857421875000000000	4116.92285156250000000000	4151.79492187500000000000	4144.61523437500000000000	4159.48730468750000000000	4165.64111328125000000000	4160.51269531250000000000	4185.64111328125000000000	4187.69238281250000000000	4141.53857421875000000000	4165.64111328125000000000	0.00000000000000000000	10249.00000000000000000000	10226.00000000000000000000	0.00000000000000000000	0.00000000000000000000	0.00000000000000000000	1263.00000000000000000000	226.00000000000000000000	4.00000000000000000000	4.00000000000000000000	4.00000000000000000000	4.00000000000000000000	4.00000000000000000000	4.00000000000000000000	4.00000000000000000000	4.00000000000000000000	4.00000000000000000000	4.00000000000000000000	4.00000000000000000000	4.00000000000000000000	4.00000000000000000000	4.00000000000000000000	4.00000000000000000000	4.00000000000000000000
27.00000000000000000000	0.00000000000000000000	4163.58984375000000000000	4166.66650390625000000000	4162.05126953125000000000	4168.20507812500000000000	4155.89746093750000000000	4172.82031250000000000000	4170.76904296875000000000	4171.28173828125000000000	4169.23046875000000000000	4180.00000000000000000000	4194.87158203125000000000	4186.66650390625000000000	4155.38427734375000000000	4170.25634765625000000000	0.00000000000000000000	10248.00000000000000000000	10226.00000000000000000000	0.00000000000000000000	0.00000000000000000000	0.00000000000000000000	1263.00000000000000000000	235.00000000000000000000	4.00000000000000000000	4.00000000000000000000	4.00000000000000000000	4.00000000000000000000	4.00000000000000000000	4.00000000000000000000	4.00000000000000000000	4.00000000000000000000	4.00000000000000000000	4.00000000000000000000	4.00000000000000000000	4.00000000000000000000	4.00000000000000000000	4.00000000000000000000	4.00000000000000000000	4.00000000000000000000
28.00000000000000000000	0.00000000000000000000	4171.28173828125000000000	4165.64111328125000000000	4167.17919921875000000000	4164.61523437500000000000	4203.07666015625000000000	4175.38427734375000000000	4175.38427734375000000000	4171.79492187500000000000	4171.79492187500000000000	4162.05126953125000000000	4198.46142578125000000000	4189.23046875000000000000	4150.76904296875000000000	4164.61523437500000000000	0.00000000000000000000	10248.00000000000000000000	10226.00000000000000000000	0.00000000000000000000	0.00000000000000000000	0.00000000000000000000	1263.00000000000000000000	243.00000000000000000000	4.00000000000000000000	4.00000000000000000000	4.00000000000000000000	4.00000000000000000000	4.00000000000000000000	4.00000000000000000000	4.00000000000000000000	4.00000000000000000000	4.00000000000000000000	4.00000000000000000000	4.00000000000000000000	4.00000000000000000000	4.00000000000000000000	4.00000000000000000000	4.00000000000000000000	4.00000000000000000000
29.00000000000000000000	0.00000000000000000000	4168.71777343750000000000	4158.46142578125000000000	4167.17919921875000000000	4158.97412109375000000000	4183.07666015625000000000	4163.07666015625000000000	4158.97412109375000000000	4160.00000000000000000000	4166.15380859375000000000	4149.74365234375000000000	4189.23046875000000000000	4183.58984375000000000000	4141.53857421875000000000	4157.94873046875000000000	0.00000000000000000000	10247.00000000000000000000	10226.00000000000000000000	0.00000000000000000000	0.00000000000000000000	0.00000000000000000000	1263.00000000000000000000	251.00000000000000000000	4.00000000000000000000	4.00000000000000000000	4.00000000000000000000	4.00000000000000000000	4.00000000000000000000	4.00000000000000000000	4.00000000000000000000	4.00000000000000000000	4.00000000000000000000	4.00000000000000000000	4.00000000000000000000	4.00000000000000000000	4.00000000000000000000	4.00000000000000000000	4.00000000000000000000	4.00000000000000000000
30.00000000000000000000	0.00000000000000000000	4174.87158203125000000000	4179.48730468750000000000	4170.76904296875000000000	4174.35888671875000000000	4176.41015625000000000000	4164.10253906250000000000	4163.58984375000000000000	4171.79492187500000000000	4173.84619140625000000000	4181.53857421875000000000	4201.02539062500000000000	4190.76904296875000000000	4173.84619140625000000000	4173.33300781250000000000	0.00000000000000000000	10247.00000000000000000000	10226.00000000000000000000	0.00000000000000000000	0.00000000000000000000	0.00000000000000000000	1263.00000000000000000000	259.00000000000000000000	4.00000000000000000000	4.00000000000000000000	4.00000000000000000000	4.00000000000000000000	4.00000000000000000000	4.00000000000000000000	4.00000000000000000000	4.00000000000000000000	4.00000000000000000000	4.00000000000000000000	4.00000000000000000000	4.00000000000000000000	4.00000000000000000000	4.00000000000000000000	4.00000000000000000000	4.00000000000000000000
31.00000000000000000000	0.00000000000000000000	4169.74365234375000000000	4159.48730468750000000000	4173.84619140625000000000	4159.48730468750000000000	4159.48730468750000000000	4153.84619140625000000000	4149.23046875000000000000	4154.35888671875000000000	4173.33300781250000000000	4153.84619140625000000000	4188.20507812500000000000	4187.69238281250000000000	4157.94873046875000000000	4169.23046875000000000000	0.00000000000000000000	10247.00000000000000000000	10227.00000000000000000000	0.00000000000000000000	0.00000000000000000000	0.00000000000000000000	1263.00000000000000000000	267.00000000000000000000	4.00000000000000000000	4.00000000000000000000	4.00000000000000000000	4.00000000000000000000	4.00000000000000000000	4.00000000000000000000	4.00000000000000000000	4.00000000000000000000	4.00000000000000000000	4.00000000000000000000	4.00000000000000000000	4.00000000000000000000	4.00000000000000000000	4.00000000000000000000	4.00000000000000000000	4.00000000000000000000
32.00000000000000000000	0.00000000000000000000	4164.10253906250000000000	4162.05126953125000000000	4161.02539062500000000000	4157.43603515625000000000	4165.64111328125000000000	4163.07666015625000000000	4164.10253906250000000000	4177.94873046875000000000	4169.74365234375000000000	4171.79492187500000000000	4198.97412109375000000000	4192.30761718750000000000	4158.97412109375000000000	4167.69238281250000000000	0.00000000000000000000	10247.00000000000000000000	10227.00000000000000000000	0.00000000000000000000	0.00000000000000000000	0.00000000000000000000	1263.00000000000000000000	275.00000000000000000000	4.00000000000000000000	4.00000000000000000000	4.00000000000000000000	4.00000000000000000000	4.00000000000000000000	4.00000000000000000000	4.00000000000000000000	4.00000000000000000000	4.00000000000000000000	4.00000000000000000000	4.00000000000000000000	4.00000000000000000000	4.00000000000000000000	4.00000000000000000000	4.00000000000000000000	4.00000000000000000000
33.00000000000000000000	0.00000000000000000000	4163.07666015625000000000	4153.33300781250000000000	4161.02539062500000000000	4158.46142578125000000000	4152.82031250000000000000	4161.02539062500000000000	4159.48730468750000000000	4182.56396484375000000000	4169.74365234375000000000	4185.64111328125000000000	4203.07666015625000000000	4197.94873046875000000000	4157.94873046875000000000	4168.20507812500000000000	0.00000000000000000000	10247.00000000000000000000	10228.00000000000000000000	0.00000000000000000000	0.00000000000000000000	0.00000000000000000000	1263.00000000000000000000	283.00000000000000000000	4.00000000000000000000	4.00000000000000000000	4.00000000000000000000	4.00000000000000000000	4.00000000000000000000	4.00000000000000000000	4.00000000000000000000	4.00000000000000000000	4.00000000000000000000	4.00000000000000000000	4.00000000000000000000	4.00000000000000000000	4.00000000000000000000	4.00000000000000000000	4.00000000000000000000	4.00000000000000000000
34.00000000000000000000	0.00000000000000000000	4161.02539062500000000000	4147.69238281250000000000	4163.07666015625000000000	4150.76904296875000000000	4151.28173828125000000000	4160.51269531250000000000	4155.89746093750000000000	4160.51269531250000000000	4167.69238281250000000000	4170.76904296875000000000	4191.28173828125000000000	4186.15380859375000000000	4150.25634765625000000000	4163.07666015625000000000	0.00000000000000000000	10247.00000000000000000000	10228.00000000000000000000	0.00000000000000000000	0.00000000000000000000	0.00000000000000000000	1263.00000000000000000000	292.00000000000000000000	4.00000000000000000000	4.00000000000000000000	4.00000000000000000000	4.00000000000000000000	4.00000000000000000000	4.00000000000000000000	4.00000000000000000000	4.00000000000000000000	4.00000000000000000000	4.00000000000000000000	4.00000000000000000000	4.00000000000000000000	4.00000000000000000000	4.00000000000000000000	4.00000000000000000000	4.00000000000000000000
35.00000000000000000000	0.00000000000000000000	4171.79492187500000000000	4180.51269531250000000000	4167.17919921875000000000	4167.69238281250000000000	4167.69238281250000000000	4178.46142578125000000000	4182.56396484375000000000	4178.46142578125000000000	4172.30761718750000000000	4196.41015625000000000000	4205.64111328125000000000	4191.79492187500000000000	4168.71777343750000000000	4168.71777343750000000000	0.00000000000000000000	10248.00000000000000000000	10227.00000000000000000000	0.00000000000000000000	0.00000000000000000000	0.00000000000000000000	1263.00000000000000000000	300.00000000000000000000	4.00000000000000000000	4.00000000000000000000	4.00000000000000000000	4.00000000000000000000	4.00000000000000000000	4.00000000000000000000	4.00000000000000000000	4.00000000000000000000	4.00000000000000000000	4.00000000000000000000	4.00000000000000000000	4.00000000000000000000	4.00000000000000000000	4.00000000000000000000	4.00000000000000000000	4.00000000000000000000
36.00000000000000000000	0.00000000000000000000	4171.28173828125000000000	4163.58984375000000000000	4173.84619140625000000000	4161.53857421875000000000	4128.71777343750000000000	4163.58984375000000000000	4163.58984375000000000000	4162.56396484375000000000	4167.17919921875000000000	4161.02539062500000000000	4192.30761718750000000000	4190.76904296875000000000	4146.15380859375000000000	4163.58984375000000000000	0.00000000000000000000	10248.00000000000000000000	10227.00000000000000000000	0.00000000000000000000	0.00000000000000000000	0.00000000000000000000	1263.00000000000000000000	308.00000000000000000000	4.00000000000000000000	4.00000000000000000000	4.00000000000000000000	4.00000000000000000000	4.00000000000000000000	4.00000000000000000000	4.00000000000000000000	4.00000000000000000000	4.00000000000000000000	4.00000000000000000000	4.00000000000000000000	4.00000000000000000000	4.00000000000000000000	4.00000000000000000000	4.00000000000000000000	4.00000000000000000000
37.00000000000000000000	0.00000000000000000000	4169.23046875000000000000	4167.69238281250000000000	4167.17919921875000000000	4163.58984375000000000000	4164.10253906250000000000	4158.46142578125000000000	4160.51269531250000000000	4165.12792968750000000000	4169.74365234375000000000	4147.69238281250000000000	4200.00000000000000000000	4189.74365234375000000000	4163.58984375000000000000	4171.79492187500000000000	0.00000000000000000000	10248.00000000000000000000	10227.00000000000000000000	0.00000000000000000000	0.00000000000000000000	0.00000000000000000000	1263.00000000000000000000	317.00000000000000000000	4.00000000000000000000	4.00000000000000000000	4.00000000000000000000	4.00000000000000000000	4.00000000000000000000	4.00000000000000000000	4.00000000000000000000	4.00000000000000000000	4.00000000000000000000	4.00000000000000000000	4.00000000000000000000	4.00000000000000000000	4.00000000000000000000	4.00000000000000000000	4.00000000000000000000	4.00000000000000000000
38.00000000000000000000	0.00000000000000000000	4171.79492187500000000000	4169.74365234375000000000	4171.28173828125000000000	4167.69238281250000000000	4200.00000000000000000000	4153.84619140625000000000	4154.35888671875000000000	4165.64111328125000000000	4176.41015625000000000000	4157.43603515625000000000	4205.64111328125000000000	4197.94873046875000000000	4176.92285156250000000000	4180.00000000000000000000	0.00000000000000000000	10248.00000000000000000000	10227.00000000000000000000	0.00000000000000000000	0.00000000000000000000	0.00000000000000000000	1263.00000000000000000000	324.00000000000000000000	4.00000000000000000000	4.00000000000000000000	4.00000000000000000000	4.00000000000000000000	4.00000000000000000000	4.00000000000000000000	4.00000000000000000000	4.00000000000000000000	4.00000000000000000000	4.00000000000000000000	4.00000000000000000000	4.00000000000000000000	4.00000000000000000000	4.00000000000000000000	4.00000000000000000000	4.00000000000000000000
39.00000000000000000000	0.00000000000000000000	4167.17919921875000000000	4153.33300781250000000000	4169.74365234375000000000	4152.30761718750000000000	4165.64111328125000000000	4150.76904296875000000000	4146.15380859375000000000	4150.76904296875000000000	4168.20507812500000000000	4145.12792968750000000000	4187.69238281250000000000	4191.28173828125000000000	4151.28173828125000000000	4166.15380859375000000000	0.00000000000000000000	10247.00000000000000000000	10227.00000000000000000000	0.00000000000000000000	0.00000000000000000000	0.00000000000000000000	1263.00000000000000000000	331.00000000000000000000	4.00000000000000000000	4.00000000000000000000	4.00000000000000000000	4.00000000000000000000	4.00000000000000000000	4.00000000000000000000	4.00000000000000000000	4.00000000000000000000	4.00000000000000000000	4.00000000000000000000	4.00000000000000000000	4.00000000000000000000	4.00000000000000000000	4.00000000000000000000	4.00000000000000000000	4.00000000000000000000
40.00000000000000000000	0.00000000000000000000	4165.64111328125000000000	4166.66650390625000000000	4162.05126953125000000000	4158.97412109375000000000	4171.79492187500000000000	4165.64111328125000000000	4167.17919921875000000000	4181.53857421875000000000	4169.23046875000000000000	4181.02539062500000000000	4207.17919921875000000000	4200.00000000000000000000	4164.61523437500000000000	4170.25634765625000000000	0.00000000000000000000	10247.00000000000000000000	10227.00000000000000000000	0.00000000000000000000	0.00000000000000000000	0.00000000000000000000	1263.00000000000000000000	339.00000000000000000000	4.00000000000000000000	4.00000000000000000000	4.00000000000000000000	4.00000000000000000000	4.00000000000000000000	4.00000000000000000000	4.00000000000000000000	4.00000000000000000000	4.00000000000000000000	4.00000000000000000000	4.00000000000000000000	4.00000000000000000000	4.00000000000000000000	4.00000000000000000000	4.00000000000000000000	4.00000000000000000000
41.00000000000000000000	0.00000000000000000000	4158.97412109375000000000	4145.64111328125000000000	4165.12792968750000000000	4149.74365234375000000000	4140.00000000000000000000	4149.74365234375000000000	4144.10253906250000000000	4170.76904296875000000000	4166.15380859375000000000	4177.43603515625000000000	4195.89746093750000000000	4201.02539062500000000000	4149.74365234375000000000	4168.71777343750000000000	0.00000000000000000000	10246.00000000000000000000	10227.00000000000000000000	0.00000000000000000000	0.00000000000000000000	0.00000000000000000000	1263.00000000000000000000	346.00000000000000000000	4.00000000000000000000	4.00000000000000000000	4.00000000000000000000	4.00000000000000000000	4.00000000000000000000	4.00000000000000000000	4.00000000000000000000	4.00000000000000000000	4.00000000000000000000	4.00000000000000000000	4.00000000000000000000	4.00000000000000000000	4.00000000000000000000	4.00000000000000000000	4.00000000000000000000	4.00000000000000000000
42.00000000000000000000	0.00000000000000000000	4162.56396484375000000000	4157.43603515625000000000	4158.97412109375000000000	4150.76904296875000000000	4128.71777343750000000000	4155.38427734375000000000	4150.76904296875000000000	4163.07666015625000000000	4167.69238281250000000000	4174.35888671875000000000	4188.71777343750000000000	4188.20507812500000000000	4148.71777343750000000000	4165.64111328125000000000	0.00000000000000000000	10246.00000000000000000000	10227.00000000000000000000	0.00000000000000000000	0.00000000000000000000	0.00000000000000000000	1263.00000000000000000000	353.00000000000000000000	4.00000000000000000000	4.00000000000000000000	4.00000000000000000000	4.00000000000000000000	4.00000000000000000000	4.00000000000000000000	4.00000000000000000000	4.00000000000000000000	4.00000000000000000000	4.00000000000000000000	4.00000000000000000000	4.00000000000000000000	4.00000000000000000000	4.00000000000000000000	4.00000000000000000000	4.00000000000000000000
43.00000000000000000000	0.00000000000000000000	4169.74365234375000000000	4170.76904296875000000000	4163.58984375000000000000	4156.41015625000000000000	4165.64111328125000000000	4168.71777343750000000000	4165.64111328125000000000	4163.58984375000000000000	4173.84619140625000000000	4179.48730468750000000000	4193.33300781250000000000	4185.12792968750000000000	4148.71777343750000000000	4163.58984375000000000000	0.00000000000000000000	10247.00000000000000000000	10226.00000000000000000000	0.00000000000000000000	0.00000000000000000000	0.00000000000000000000	1263.00000000000000000000	361.00000000000000000000	4.00000000000000000000	4.00000000000000000000	4.00000000000000000000	4.00000000000000000000	4.00000000000000000000	4.00000000000000000000	4.00000000000000000000	4.00000000000000000000	4.00000000000000000000	4.00000000000000000000	4.00000000000000000000	4.00000000000000000000	4.00000000000000000000	4.00000000000000000000	4.00000000000000000000	4.00000000000000000000
44.00000000000000000000	0.00000000000000000000	4163.07666015625000000000	4145.64111328125000000000	4167.17919921875000000000	4138.97412109375000000000	4171.79492187500000000000	4157.94873046875000000000	4146.66650390625000000000	4146.66650390625000000000	4163.07666015625000000000	4143.07666015625000000000	4182.56396484375000000000	4182.56396484375000000000	4135.38427734375000000000	4158.46142578125000000000	0.00000000000000000000	10247.00000000000000000000	10226.00000000000000000000	0.00000000000000000000	0.00000000000000000000	0.00000000000000000000	1263.00000000000000000000	368.00000000000000000000	4.00000000000000000000	4.00000000000000000000	4.00000000000000000000	4.00000000000000000000	4.00000000000000000000	4.00000000000000000000	4.00000000000000000000	4.00000000000000000000	4.00000000000000000000	4.00000000000000000000	4.00000000000000000000	4.00000000000000000000	4.00000000000000000000	4.00000000000000000000	4.00000000000000000000	4.00000000000000000000
45.00000000000000000000	0.00000000000000000000	4163.07666015625000000000	4158.46142578125000000000	4163.58984375000000000000	4150.25634765625000000000	4165.64111328125000000000	4156.92285156250000000000	4151.28173828125000000000	4166.66650390625000000000	4168.20507812500000000000	4145.64111328125000000000	4200.51269531250000000000	4193.33300781250000000000	4167.17919921875000000000	4176.41015625000000000000	0.00000000000000000000	10248.00000000000000000000	10227.00000000000000000000	0.00000000000000000000	0.00000000000000000000	0.00000000000000000000	1263.00000000000000000000	376.00000000000000000000	4.00000000000000000000	4.00000000000000000000	4.00000000000000000000	4.00000000000000000000	4.00000000000000000000	4.00000000000000000000	4.00000000000000000000	4.00000000000000000000	4.00000000000000000000	4.00000000000000000000	4.00000000000000000000	4.00000000000000000000	4.00000000000000000000	4.00000000000000000000	4.00000000000000000000	4.00000000000000000000
46.00000000000000000000	0.00000000000000000000	4161.02539062500000000000	4146.15380859375000000000	4169.23046875000000000000	4144.61523437500000000000	4135.38427734375000000000	4143.58984375000000000000	4137.43603515625000000000	4156.41015625000000000000	4174.87158203125000000000	4149.23046875000000000000	4192.30761718750000000000	4191.79492187500000000000	4154.87158203125000000000	4174.87158203125000000000	0.00000000000000000000	10248.00000000000000000000	10227.00000000000000000000	0.00000000000000000000	0.00000000000000000000	0.00000000000000000000	1263.00000000000000000000	383.00000000000000000000	4.00000000000000000000	4.00000000000000000000	4.00000000000000000000	4.00000000000000000000	4.00000000000000000000	4.00000000000000000000	4.00000000000000000000	4.00000000000000000000	4.00000000000000000000	4.00000000000000000000	4.00000000000000000000	4.00000000000000000000	4.00000000000000000000	4.00000000000000000000	4.00000000000000000000	4.00000000000000000000
47.00000000000000000000	0.00000000000000000000	4161.53857421875000000000	4146.66650390625000000000	4163.58984375000000000000	4139.48730468750000000000	4158.46142578125000000000	4153.33300781250000000000	4150.76904296875000000000	4166.66650390625000000000	4170.25634765625000000000	4182.05126953125000000000	4193.84619140625000000000	4189.23046875000000000000	4153.33300781250000000000	4170.25634765625000000000	0.00000000000000000000	10247.00000000000000000000	10227.00000000000000000000	0.00000000000000000000	0.00000000000000000000	0.00000000000000000000	1263.00000000000000000000	391.00000000000000000000	4.00000000000000000000	4.00000000000000000000	4.00000000000000000000	4.00000000000000000000	4.00000000000000000000	4.00000000000000000000	4.00000000000000000000	4.00000000000000000000	4.00000000000000000000	4.00000000000000000000	4.00000000000000000000	4.00000000000000000000	4.00000000000000000000	4.00000000000000000000	4.00000000000000000000	4.00000000000000000000
48.00000000000000000000	0.00000000000000000000	4165.64111328125000000000	4156.41015625000000000000	4163.58984375000000000000	4151.28173828125000000000	4166.66650390625000000000	4160.51269531250000000000	4164.10253906250000000000	4187.17919921875000000000	4166.66650390625000000000	4190.76904296875000000000	4209.23046875000000000000	4199.48730468750000000000	4169.23046875000000000000	4178.97412109375000000000	0.00000000000000000000	10247.00000000000000000000	10227.00000000000000000000	0.00000000000000000000	0.00000000000000000000	0.00000000000000000000	1263.00000000000000000000	399.00000000000000000000	4.00000000000000000000	4.00000000000000000000	4.00000000000000000000	4.00000000000000000000	4.00000000000000000000	4.00000000000000000000	4.00000000000000000000	4.00000000000000000000	4.00000000000000000000	4.00000000000000000000	4.00000000000000000000	4.00000000000000000000	4.00000000000000000000	4.00000000000000000000	4.00000000000000000000	4.00000000000000000000
49.00000000000000000000	0.00000000000000000000	4159.48730468750000000000	4142.05126953125000000000	4162.56396484375000000000	4142.56396484375000000000	4123.07666015625000000000	4148.71777343750000000000	4141.02539062500000000000	4156.92285156250000000000	4162.56396484375000000000	4141.02539062500000000000	4191.79492187500000000000	4185.64111328125000000000	4145.12792968750000000000	4167.69238281250000000000	0.00000000000000000000	10247.00000000000000000000	10226.00000000000000000000	0.00000000000000000000	0.00000000000000000000	0.00000000000000000000	1263.00000000000000000000	407.00000000000000000000	4.00000000000000000000	4.00000000000000000000	4.00000000000000000000	4.00000000000000000000	4.00000000000000000000	4.00000000000000000000	4.00000000000000000000	4.00000000000000000000	4.00000000000000000000	4.00000000000000000000	4.00000000000000000000	4.00000000000000000000	4.00000000000000000000	4.00000000000000000000	4.00000000000000000000	4.00000000000000000000
50.00000000000000000000	0.00000000000000000000	4163.58984375000000000000	4166.66650390625000000000	4160.51269531250000000000	4149.74365234375000000000	4168.71777343750000000000	4167.69238281250000000000	4161.53857421875000000000	4163.58984375000000000000	4172.30761718750000000000	4171.79492187500000000000	4201.53857421875000000000	4185.64111328125000000000	4158.97412109375000000000	4168.71777343750000000000	0.00000000000000000000	10247.00000000000000000000	10226.00000000000000000000	0.00000000000000000000	0.00000000000000000000	0.00000000000000000000	1263.00000000000000000000	416.00000000000000000000	4.00000000000000000000	4.00000000000000000000	4.00000000000000000000	4.00000000000000000000	4.00000000000000000000	4.00000000000000000000	4.00000000000000000000	4.00000000000000000000	4.00000000000000000000	4.00000000000000000000	4.00000000000000000000	4.00000000000000000000	4.00000000000000000000	4.00000000000000000000	4.00000000000000000000	4.00000000000000000000
51.00000000000000000000	0.00000000000000000000	4164.61523437500000000000	4156.41015625000000000000	4169.23046875000000000000	4145.64111328125000000000	4168.71777343750000000000	4162.05126953125000000000	4160.00000000000000000000	4150.76904296875000000000	4172.82031250000000000000	4180.00000000000000000000	4192.82031250000000000000	4188.20507812500000000000	4150.76904296875000000000	4167.69238281250000000000	0.00000000000000000000	10246.00000000000000000000	10225.00000000000000000000	0.00000000000000000000	0.00000000000000000000	0.00000000000000000000	1263.00000000000000000000	424.00000000000000000000	4.00000000000000000000	4.00000000000000000000	4.00000000000000000000	4.00000000000000000000	4.00000000000000000000	4.00000000000000000000	4.00000000000000000000	4.00000000000000000000	4.00000000000000000000	4.00000000000000000000	4.00000000000000000000	4.00000000000000000000	4.00000000000000000000	4.00000000000000000000	4.00000000000000000000	4.00000000000000000000
52.00000000000000000000	0.00000000000000000000	4160.51269531250000000000	4147.69238281250000000000	4163.07666015625000000000	4147.17919921875000000000	4115.38427734375000000000	4152.30761718750000000000	4149.74365234375000000000	4146.66650390625000000000	4167.69238281250000000000	4152.82031250000000000000	4188.71777343750000000000	4183.58984375000000000000	4152.82031250000000000000	4168.71777343750000000000	0.00000000000000000000	10246.00000000000000000000	10225.00000000000000000000	0.00000000000000000000	0.00000000000000000000	0.00000000000000000000	1263.00000000000000000000	432.00000000000000000000	4.00000000000000000000	4.00000000000000000000	4.00000000000000000000	4.00000000000000000000	4.00000000000000000000	4.00000000000000000000	4.00000000000000000000	4.00000000000000000000	4.00000000000000000000	4.00000000000000000000	4.00000000000000000000	4.00000000000000000000	4.00000000000000000000	4.00000000000000000000	4.00000000000000000000	4.00000000000000000000
53.00000000000000000000	0.00000000000000000000	4164.10253906250000000000	4158.97412109375000000000	4164.61523437500000000000	4161.53857421875000000000	4116.92285156250000000000	4150.76904296875000000000	4148.71777343750000000000	4168.20507812500000000000	4173.84619140625000000000	4151.79492187500000000000	4207.17919921875000000000	4195.89746093750000000000	4176.92285156250000000000	4185.12792968750000000000	0.00000000000000000000	10246.00000000000000000000	10228.00000000000000000000	0.00000000000000000000	0.00000000000000000000	0.00000000000000000000	1263.00000000000000000000	441.00000000000000000000	4.00000000000000000000	4.00000000000000000000	4.00000000000000000000	4.00000000000000000000	4.00000000000000000000	4.00000000000000000000	4.00000000000000000000	4.00000000000000000000	4.00000000000000000000	4.00000000000000000000	4.00000000000000000000	4.00000000000000000000	4.00000000000000000000	4.00000000000000000000	4.00000000000000000000	4.00000000000000000000
54.00000000000000000000	0.00000000000000000000	4157.43603515625000000000	4140.51269531250000000000	4167.17919921875000000000	4142.56396484375000000000	4152.82031250000000000000	4143.07666015625000000000	4137.94873046875000000000	4154.87158203125000000000	4169.74365234375000000000	4148.20507812500000000000	4189.74365234375000000000	4191.28173828125000000000	4152.82031250000000000000	4176.41015625000000000000	0.00000000000000000000	10246.00000000000000000000	10228.00000000000000000000	0.00000000000000000000	0.00000000000000000000	0.00000000000000000000	1263.00000000000000000000	448.00000000000000000000	4.00000000000000000000	4.00000000000000000000	4.00000000000000000000	4.00000000000000000000	4.00000000000000000000	4.00000000000000000000	4.00000000000000000000	4.00000000000000000000	4.00000000000000000000	4.00000000000000000000	4.00000000000000000000	4.00000000000000000000	4.00000000000000000000	4.00000000000000000000	4.00000000000000000000	4.00000000000000000000
55.00000000000000000000	0.00000000000000000000	4160.00000000000000000000	4159.48730468750000000000	4160.00000000000000000000	4142.05126953125000000000	4203.07666015625000000000	4165.12792968750000000000	4170.76904296875000000000	4181.02539062500000000000	4169.23046875000000000000	4200.00000000000000000000	4200.51269531250000000000	4190.76904296875000000000	4163.58984375000000000000	4169.23046875000000000000	0.00000000000000000000	10247.00000000000000000000	10228.00000000000000000000	0.00000000000000000000	0.00000000000000000000	0.00000000000000000000	1263.00000000000000000000	456.00000000000000000000	4.00000000000000000000	4.00000000000000000000	4.00000000000000000000	4.00000000000000000000	4.00000000000000000000	4.00000000000000000000	4.00000000000000000000	4.00000000000000000000	4.00000000000000000000	4.00000000000000000000	4.00000000000000000000	4.00000000000000000000	4.00000000000000000000	4.00000000000000000000	4.00000000000000000000	4.00000000000000000000
56.00000000000000000000	0.00000000000000000000	4164.61523437500000000000	4156.92285156250000000000	4165.12792968750000000000	4145.64111328125000000000	4162.05126953125000000000	4164.10253906250000000000	4166.66650390625000000000	4180.51269531250000000000	4166.15380859375000000000	4185.12792968750000000000	4200.00000000000000000000	4191.79492187500000000000	4158.97412109375000000000	4168.71777343750000000000	0.00000000000000000000	10247.00000000000000000000	10228.00000000000000000000	0.00000000000000000000	0.00000000000000000000	0.00000000000000000000	1263.00000000000000000000	464.00000000000000000000	4.00000000000000000000	4.00000000000000000000	4.00000000000000000000	4.00000000000000000000	4.00000000000000000000	4.00000000000000000000	4.00000000000000000000	4.00000000000000000000	4.00000000000000000000	4.00000000000000000000	4.00000000000000000000	4.00000000000000000000	4.00000000000000000000	4.00000000000000000000	4.00000000000000000000	4.00000000000000000000
57.00000000000000000000	0.00000000000000000000	4163.58984375000000000000	4159.48730468750000000000	4164.61523437500000000000	4151.28173828125000000000	4146.66650390625000000000	4162.05126953125000000000	4157.94873046875000000000	4161.53857421875000000000	4165.64111328125000000000	4137.94873046875000000000	4190.25634765625000000000	4183.58984375000000000000	4153.84619140625000000000	4171.28173828125000000000	0.00000000000000000000	10249.00000000000000000000	10228.00000000000000000000	0.00000000000000000000	0.00000000000000000000	0.00000000000000000000	1263.00000000000000000000	472.00000000000000000000	4.00000000000000000000	4.00000000000000000000	4.00000000000000000000	4.00000000000000000000	4.00000000000000000000	4.00000000000000000000	4.00000000000000000000	4.00000000000000000000	4.00000000000000000000	4.00000000000000000000	4.00000000000000000000	4.00000000000000000000	4.00000000000000000000	4.00000000000000000000	4.00000000000000000000	4.00000000000000000000
58.00000000000000000000	0.00000000000000000000	4174.87158203125000000000	4188.20507812500000000000	4171.79492187500000000000	4165.64111328125000000000	4209.23046875000000000000	4176.92285156250000000000	4175.38427734375000000000	4171.79492187500000000000	4180.00000000000000000000	4173.33300781250000000000	4205.64111328125000000000	4192.30761718750000000000	4176.41015625000000000000	4177.43603515625000000000	0.00000000000000000000	10249.00000000000000000000	10228.00000000000000000000	0.00000000000000000000	0.00000000000000000000	0.00000000000000000000	1263.00000000000000000000	480.00000000000000000000	4.00000000000000000000	4.00000000000000000000	4.00000000000000000000	4.00000000000000000000	4.00000000000000000000	4.00000000000000000000	4.00000000000000000000	4.00000000000000000000	4.00000000000000000000	4.00000000000000000000	4.00000000000000000000	4.00000000000000000000	4.00000000000000000000	4.00000000000000000000	4.00000000000000000000	4.00000000000000000000
59.00000000000000000000	0.00000000000000000000	4174.35888671875000000000	4169.74365234375000000000	4180.00000000000000000000	4150.76904296875000000000	4199.48730468750000000000	4168.71777343750000000000	4158.97412109375000000000	4154.87158203125000000000	4176.92285156250000000000	4188.20507812500000000000	4196.41015625000000000000	4191.28173828125000000000	4162.05126953125000000000	4173.33300781250000000000	0.00000000000000000000	10249.00000000000000000000	10227.00000000000000000000	0.00000000000000000000	0.00000000000000000000	0.00000000000000000000	1263.00000000000000000000	487.00000000000000000000	4.00000000000000000000	4.00000000000000000000	4.00000000000000000000	4.00000000000000000000	4.00000000000000000000	4.00000000000000000000	4.00000000000000000000	4.00000000000000000000	4.00000000000000000000	4.00000000000000000000	4.00000000000000000000	4.00000000000000000000	4.00000000000000000000	4.00000000000000000000	4.00000000000000000000	4.00000000000000000000
60.00000000000000000000	0.00000000000000000000	4168.20507812500000000000	4173.33300781250000000000	4169.74365234375000000000	4156.92285156250000000000	4184.61523437500000000000	4166.66650390625000000000	4164.61523437500000000000	4172.82031250000000000000	4172.30761718750000000000	4187.17919921875000000000	4208.71777343750000000000	4192.82031250000000000000	4181.02539062500000000000	4183.58984375000000000000	0.00000000000000000000	10249.00000000000000000000	10227.00000000000000000000	0.00000000000000000000	0.00000000000000000000	0.00000000000000000000	1263.00000000000000000000	495.00000000000000000000	4.00000000000000000000	4.00000000000000000000	4.00000000000000000000	4.00000000000000000000	4.00000000000000000000	4.00000000000000000000	4.00000000000000000000	4.00000000000000000000	4.00000000000000000000	4.00000000000000000000	4.00000000000000000000	4.00000000000000000000	4.00000000000000000000	4.00000000000000000000	4.00000000000000000000	4.00000000000000000000
61.00000000000000000000	0.00000000000000000000	4162.05126953125000000000	4162.56396484375000000000	4168.20507812500000000000	4159.48730468750000000000	4159.48730468750000000000	4151.28173828125000000000	4150.76904296875000000000	4171.28173828125000000000	4171.28173828125000000000	4153.84619140625000000000	4205.64111328125000000000	4192.82031250000000000000	4176.92285156250000000000	4181.53857421875000000000	0.00000000000000000000	10248.00000000000000000000	10228.00000000000000000000	0.00000000000000000000	0.00000000000000000000	0.00000000000000000000	1263.00000000000000000000	503.00000000000000000000	4.00000000000000000000	4.00000000000000000000	4.00000000000000000000	4.00000000000000000000	4.00000000000000000000	4.00000000000000000000	4.00000000000000000000	4.00000000000000000000	4.00000000000000000000	4.00000000000000000000	4.00000000000000000000	4.00000000000000000000	4.00000000000000000000	4.00000000000000000000	4.00000000000000000000	4.00000000000000000000
62.00000000000000000000	0.00000000000000000000	4153.84619140625000000000	4148.71777343750000000000	4164.10253906250000000000	4147.69238281250000000000	4142.05126953125000000000	4148.20507812500000000000	4143.07666015625000000000	4158.97412109375000000000	4163.07666015625000000000	4150.76904296875000000000	4188.71777343750000000000	4178.46142578125000000000	4152.30761718750000000000	4165.64111328125000000000	0.00000000000000000000	10248.00000000000000000000	10228.00000000000000000000	0.00000000000000000000	0.00000000000000000000	0.00000000000000000000	1263.00000000000000000000	510.00000000000000000000	4.00000000000000000000	4.00000000000000000000	4.00000000000000000000	4.00000000000000000000	4.00000000000000000000	4.00000000000000000000	4.00000000000000000000	4.00000000000000000000	4.00000000000000000000	4.00000000000000000000	4.00000000000000000000	4.00000000000000000000	4.00000000000000000000	4.00000000000000000000	4.00000000000000000000	4.00000000000000000000
63.00000000000000000000	0.00000000000000000000	4156.92285156250000000000	4163.07666015625000000000	4163.07666015625000000000	4157.43603515625000000000	4157.43603515625000000000	4165.64111328125000000000	4166.66650390625000000000	4182.05126953125000000000	4165.64111328125000000000	4204.10253906250000000000	4202.05126953125000000000	4182.05126953125000000000	4160.51269531250000000000	4169.74365234375000000000	0.00000000000000000000	10250.00000000000000000000	10229.00000000000000000000	0.00000000000000000000	0.00000000000000000000	0.00000000000000000000	1263.00000000000000000000	518.00000000000000000000	4.00000000000000000000	4.00000000000000000000	4.00000000000000000000	4.00000000000000000000	4.00000000000000000000	4.00000000000000000000	4.00000000000000000000	4.00000000000000000000	4.00000000000000000000	4.00000000000000000000	4.00000000000000000000	4.00000000000000000000	4.00000000000000000000	4.00000000000000000000	4.00000000000000000000	4.00000000000000000000
64.00000000000000000000	0.00000000000000000000	4155.89746093750000000000	4143.58984375000000000000	4164.61523437500000000000	4149.23046875000000000000	4144.61523437500000000000	4157.43603515625000000000	4153.84619140625000000000	4161.02539062500000000000	4166.15380859375000000000	4181.53857421875000000000	4188.20507812500000000000	4180.00000000000000000000	4140.51269531250000000000	4165.12792968750000000000	882.00000000000000000000	10250.00000000000000000000	10229.00000000000000000000	0.00000000000000000000	0.00000000000000000000	0.00000000000000000000	1263.00000000000000000000	527.00000000000000000000	4.00000000000000000000	4.00000000000000000000	4.00000000000000000000	4.00000000000000000000	4.00000000000000000000	4.00000000000000000000	4.00000000000000000000	4.00000000000000000000	4.00000000000000000000	4.00000000000000000000	4.00000000000000000000	4.00000000000000000000	4.00000000000000000000	4.00000000000000000000	4.00000000000000000000	4.00000000000000000000
65.00000000000000000000	0.00000000000000000000	4165.64111328125000000000	4166.15380859375000000000	4162.56396484375000000000	4159.48730468750000000000	4171.79492187500000000000	4166.15380859375000000000	4163.07666015625000000000	4161.02539062500000000000	4171.28173828125000000000	4161.53857421875000000000	4195.38427734375000000000	4180.51269531250000000000	4162.56396484375000000000	4170.76904296875000000000	1067.00000000000000000000	10251.00000000000000000000	10231.00000000000000000000	0.00000000000000000000	0.00000000000000000000	0.00000000000000000000	1263.00000000000000000000	535.00000000000000000000	4.00000000000000000000	4.00000000000000000000	4.00000000000000000000	4.00000000000000000000	4.00000000000000000000	4.00000000000000000000	4.00000000000000000000	4.00000000000000000000	4.00000000000000000000	4.00000000000000000000	4.00000000000000000000	4.00000000000000000000	4.00000000000000000000	4.00000000000000000000	4.00000000000000000000	4.00000000000000000000
66.00000000000000000000	0.00000000000000000000	4175.89746093750000000000	4174.35888671875000000000	4173.33300781250000000000	4170.25634765625000000000	4174.87158203125000000000	4166.15380859375000000000	4158.97412109375000000000	4158.46142578125000000000	4173.84619140625000000000	4149.74365234375000000000	4200.51269531250000000000	4184.61523437500000000000	4171.28173828125000000000	4175.89746093750000000000	1152.00000000000000000000	10251.00000000000000000000	10231.00000000000000000000	0.00000000000000000000	0.00000000000000000000	0.00000000000000000000	1263.00000000000000000000	543.00000000000000000000	4.00000000000000000000	4.00000000000000000000	4.00000000000000000000	4.00000000000000000000	4.00000000000000000000	4.00000000000000000000	4.00000000000000000000	4.00000000000000000000	4.00000000000000000000	4.00000000000000000000	4.00000000000000000000	4.00000000000000000000	4.00000000000000000000	4.00000000000000000000	4.00000000000000000000	4.00000000000000000000
67.00000000000000000000	0.00000000000000000000	4164.10253906250000000000	4151.28173828125000000000	4166.66650390625000000000	4159.48730468750000000000	4158.97412109375000000000	4159.48730468750000000000	4144.10253906250000000000	4147.17919921875000000000	4164.61523437500000000000	4146.66650390625000000000	4188.20507812500000000000	4181.02539062500000000000	4150.76904296875000000000	4168.20507812500000000000	1666.00000000000000000000	10251.00000000000000000000	10230.00000000000000000000	0.00000000000000000000	0.00000000000000000000	0.00000000000000000000	1263.00000000000000000000	551.00000000000000000000	4.00000000000000000000	4.00000000000000000000	4.00000000000000000000	4.00000000000000000000	4.00000000000000000000	4.00000000000000000000	4.00000000000000000000	4.00000000000000000000	4.00000000000000000000	4.00000000000000000000	4.00000000000000000000	4.00000000000000000000	4.00000000000000000000	4.00000000000000000000	4.00000000000000000000	4.00000000000000000000
68.00000000000000000000	0.00000000000000000000	4162.05126953125000000000	4160.00000000000000000000	4158.46142578125000000000	4169.74365234375000000000	4179.48730468750000000000	4164.10253906250000000000	4155.89746093750000000000	4174.87158203125000000000	4170.25634765625000000000	4178.46142578125000000000	4207.69238281250000000000	4196.41015625000000000000	4174.87158203125000000000	4178.97412109375000000000	1758.00000000000000000000	10251.00000000000000000000	10230.00000000000000000000	0.00000000000000000000	0.00000000000000000000	0.00000000000000000000	1263.00000000000000000000	559.00000000000000000000	4.00000000000000000000	4.00000000000000000000	4.00000000000000000000	4.00000000000000000000	4.00000000000000000000	4.00000000000000000000	4.00000000000000000000	4.00000000000000000000	4.00000000000000000000	4.00000000000000000000	4.00000000000000000000	4.00000000000000000000	4.00000000000000000000	4.00000000000000000000	4.00000000000000000000	4.00000000000000000000
69.00000000000000000000	0.00000000000000000000	4164.61523437500000000000	4143.58984375000000000000	4169.23046875000000000000	4165.64111328125000000000	4146.66650390625000000000	4150.76904296875000000000	4140.00000000000000000000	4158.97412109375000000000	4172.30761718750000000000	4149.74365234375000000000	4201.53857421875000000000	4198.46142578125000000000	4165.12792968750000000000	4180.00000000000000000000	1222.00000000000000000000	10247.00000000000000000000	10230.00000000000000000000	0.00000000000000000000	0.00000000000000000000	0.00000000000000000000	1263.00000000000000000000	567.00000000000000000000	4.00000000000000000000	4.00000000000000000000	4.00000000000000000000	4.00000000000000000000	4.00000000000000000000	4.00000000000000000000	4.00000000000000000000	4.00000000000000000000	4.00000000000000000000	4.00000000000000000000	4.00000000000000000000	4.00000000000000000000	4.00000000000000000000	4.00000000000000000000	4.00000000000000000000	4.00000000000000000000
70.00000000000000000000	0.00000000000000000000	4168.71777343750000000000	4157.94873046875000000000	4166.66650390625000000000	4173.84619140625000000000	4154.87158203125000000000	4164.10253906250000000000	4158.97412109375000000000	4163.58984375000000000000	4168.71777343750000000000	4167.17919921875000000000	4204.10253906250000000000	4190.76904296875000000000	4165.12792968750000000000	4175.89746093750000000000	1425.00000000000000000000	10247.00000000000000000000	10230.00000000000000000000	0.00000000000000000000	0.00000000000000000000	0.00000000000000000000	1263.00000000000000000000	575.00000000000000000000	4.00000000000000000000	4.00000000000000000000	4.00000000000000000000	4.00000000000000000000	4.00000000000000000000	4.00000000000000000000	4.00000000000000000000	4.00000000000000000000	4.00000000000000000000	4.00000000000000000000	4.00000000000000000000	4.00000000000000000000	4.00000000000000000000	4.00000000000000000000	4.00000000000000000000	4.00000000000000000000
71.00000000000000000000	0.00000000000000000000	4166.15380859375000000000	4161.02539062500000000000	4161.53857421875000000000	4175.89746093750000000000	4173.33300781250000000000	4168.71777343750000000000	4168.71777343750000000000	4173.84619140625000000000	4165.12792968750000000000	4195.89746093750000000000	4206.15380859375000000000	4188.71777343750000000000	4157.94873046875000000000	4166.66650390625000000000	1550.00000000000000000000	10246.00000000000000000000	10228.00000000000000000000	0.00000000000000000000	0.00000000000000000000	0.00000000000000000000	1263.00000000000000000000	582.00000000000000000000	4.00000000000000000000	4.00000000000000000000	4.00000000000000000000	4.00000000000000000000	4.00000000000000000000	4.00000000000000000000	4.00000000000000000000	4.00000000000000000000	4.00000000000000000000	4.00000000000000000000	4.00000000000000000000	4.00000000000000000000	4.00000000000000000000	4.00000000000000000000	4.00000000000000000000	4.00000000000000000000
72.00000000000000000000	0.00000000000000000000	4155.89746093750000000000	4140.51269531250000000000	4159.48730468750000000000	4157.94873046875000000000	4143.58984375000000000000	4155.38427734375000000000	4148.20507812500000000000	4153.84619140625000000000	4159.48730468750000000000	4161.53857421875000000000	4189.23046875000000000000	4177.94873046875000000000	4136.92285156250000000000	4156.41015625000000000000	1006.00000000000000000000	10246.00000000000000000000	10228.00000000000000000000	0.00000000000000000000	0.00000000000000000000	0.00000000000000000000	1263.00000000000000000000	589.00000000000000000000	4.00000000000000000000	4.00000000000000000000	4.00000000000000000000	4.00000000000000000000	4.00000000000000000000	4.00000000000000000000	4.00000000000000000000	4.00000000000000000000	4.00000000000000000000	4.00000000000000000000	4.00000000000000000000	4.00000000000000000000	4.00000000000000000000	4.00000000000000000000	4.00000000000000000000	4.00000000000000000000
73.00000000000000000000	0.00000000000000000000	4167.17919921875000000000	4170.25634765625000000000	4167.69238281250000000000	4177.43603515625000000000	4157.43603515625000000000	4163.07666015625000000000	4161.02539062500000000000	4162.05126953125000000000	4173.84619140625000000000	4162.56396484375000000000	4203.07666015625000000000	4185.64111328125000000000	4164.10253906250000000000	4173.84619140625000000000	1614.00000000000000000000	10244.00000000000000000000	10229.00000000000000000000	0.00000000000000000000	0.00000000000000000000	0.00000000000000000000	1263.00000000000000000000	597.00000000000000000000	4.00000000000000000000	4.00000000000000000000	4.00000000000000000000	4.00000000000000000000	4.00000000000000000000	4.00000000000000000000	4.00000000000000000000	4.00000000000000000000	4.00000000000000000000	4.00000000000000000000	4.00000000000000000000	4.00000000000000000000	4.00000000000000000000	4.00000000000000000000	4.00000000000000000000	4.00000000000000000000
74.00000000000000000000	0.00000000000000000000	4174.35888671875000000000	4165.64111328125000000000	4176.92285156250000000000	4180.00000000000000000000	4164.10253906250000000000	4159.48730468750000000000	4146.66650390625000000000	4143.58984375000000000000	4176.92285156250000000000	4133.84619140625000000000	4195.38427734375000000000	4189.74365234375000000000	4153.33300781250000000000	4176.92285156250000000000	1701.00000000000000000000	10244.00000000000000000000	10229.00000000000000000000	0.00000000000000000000	0.00000000000000000000	0.00000000000000000000	1263.00000000000000000000	605.00000000000000000000	4.00000000000000000000	4.00000000000000000000	4.00000000000000000000	4.00000000000000000000	4.00000000000000000000	4.00000000000000000000	4.00000000000000000000	4.00000000000000000000	4.00000000000000000000	4.00000000000000000000	4.00000000000000000000	4.00000000000000000000	4.00000000000000000000	4.00000000000000000000	4.00000000000000000000	4.00000000000000000000
75.00000000000000000000	0.00000000000000000000	4168.20507812500000000000	4161.53857421875000000000	4164.10253906250000000000	4179.48730468750000000000	4181.53857421875000000000	4166.15380859375000000000	4154.35888671875000000000	4158.46142578125000000000	4169.74365234375000000000	4135.38427734375000000000	4203.58984375000000000000	4190.76904296875000000000	4157.94873046875000000000	4174.87158203125000000000	1233.00000000000000000000	10244.00000000000000000000	10229.00000000000000000000	0.00000000000000000000	0.00000000000000000000	0.00000000000000000000	1263.00000000000000000000	612.00000000000000000000	4.00000000000000000000	4.00000000000000000000	4.00000000000000000000	4.00000000000000000000	4.00000000000000000000	4.00000000000000000000	4.00000000000000000000	4.00000000000000000000	4.00000000000000000000	4.00000000000000000000	4.00000000000000000000	4.00000000000000000000	4.00000000000000000000	4.00000000000000000000	4.00000000000000000000	4.00000000000000000000
76.00000000000000000000	0.00000000000000000000	4163.58984375000000000000	4158.97412109375000000000	4164.10253906250000000000	4188.20507812500000000000	4168.20507812500000000000	4162.05126953125000000000	4162.56396484375000000000	4178.46142578125000000000	4172.30761718750000000000	4171.28173828125000000000	4214.87158203125000000000	4200.51269531250000000000	4167.69238281250000000000	4180.51269531250000000000	1371.00000000000000000000	10244.00000000000000000000	10229.00000000000000000000	0.00000000000000000000	0.00000000000000000000	0.00000000000000000000	1263.00000000000000000000	619.00000000000000000000	4.00000000000000000000	4.00000000000000000000	4.00000000000000000000	4.00000000000000000000	4.00000000000000000000	4.00000000000000000000	4.00000000000000000000	4.00000000000000000000	4.00000000000000000000	4.00000000000000000000	4.00000000000000000000	4.00000000000000000000	4.00000000000000000000	4.00000000000000000000	4.00000000000000000000	4.00000000000000000000
77.00000000000000000000	0.00000000000000000000	4157.94873046875000000000	4147.69238281250000000000	4167.17919921875000000000	4180.51269531250000000000	4143.07666015625000000000	4150.76904296875000000000	4144.61523437500000000000	4150.76904296875000000000	4167.69238281250000000000	4153.84619140625000000000	4193.33300781250000000000	4191.28173828125000000000	4144.10253906250000000000	4172.82031250000000000000	1499.00000000000000000000	10245.00000000000000000000	10229.00000000000000000000	0.00000000000000000000	0.00000000000000000000	0.00000000000000000000	1263.00000000000000000000	628.00000000000000000000	4.00000000000000000000	4.00000000000000000000	4.00000000000000000000	4.00000000000000000000	4.00000000000000000000	4.00000000000000000000	4.00000000000000000000	4.00000000000000000000	4.00000000000000000000	4.00000000000000000000	4.00000000000000000000	4.00000000000000000000	4.00000000000000000000	4.00000000000000000000	4.00000000000000000000	4.00000000000000000000
78.00000000000000000000	0.00000000000000000000	4167.17919921875000000000	4176.41015625000000000000	4161.02539062500000000000	4190.25634765625000000000	4191.28173828125000000000	4176.41015625000000000000	4167.69238281250000000000	4172.82031250000000000000	4169.74365234375000000000	4167.69238281250000000000	4207.69238281250000000000	4194.35888671875000000000	4161.53857421875000000000	4175.38427734375000000000	1701.00000000000000000000	10245.00000000000000000000	10229.00000000000000000000	0.00000000000000000000	0.00000000000000000000	0.00000000000000000000	1263.00000000000000000000	636.00000000000000000000	4.00000000000000000000	4.00000000000000000000	4.00000000000000000000	4.00000000000000000000	4.00000000000000000000	4.00000000000000000000	4.00000000000000000000	4.00000000000000000000	4.00000000000000000000	4.00000000000000000000	4.00000000000000000000	4.00000000000000000000	4.00000000000000000000	4.00000000000000000000	4.00000000000000000000	4.00000000000000000000
79.00000000000000000000	0.00000000000000000000	4172.82031250000000000000	4163.07666015625000000000	4168.20507812500000000000	4184.10253906250000000000	4157.94873046875000000000	4169.74365234375000000000	4160.51269531250000000000	4169.74365234375000000000	4167.17919921875000000000	4169.74365234375000000000	4204.10253906250000000000	4194.87158203125000000000	4151.28173828125000000000	4171.79492187500000000000	1233.00000000000000000000	10246.00000000000000000000	10226.00000000000000000000	0.00000000000000000000	0.00000000000000000000	0.00000000000000000000	1263.00000000000000000000	644.00000000000000000000	4.00000000000000000000	4.00000000000000000000	4.00000000000000000000	4.00000000000000000000	4.00000000000000000000	4.00000000000000000000	4.00000000000000000000	4.00000000000000000000	4.00000000000000000000	4.00000000000000000000	4.00000000000000000000	4.00000000000000000000	4.00000000000000000000	4.00000000000000000000	4.00000000000000000000	4.00000000000000000000
80.00000000000000000000	0.00000000000000000000	4171.79492187500000000000	4162.56396484375000000000	4169.23046875000000000000	4182.05126953125000000000	4125.12792968750000000000	4157.94873046875000000000	4153.33300781250000000000	4160.00000000000000000000	4168.20507812500000000000	4173.33300781250000000000	4200.00000000000000000000	4188.20507812500000000000	4156.41015625000000000000	4171.79492187500000000000	1371.00000000000000000000	10246.00000000000000000000	10226.00000000000000000000	0.00000000000000000000	0.00000000000000000000	0.00000000000000000000	1263.00000000000000000000	652.00000000000000000000	4.00000000000000000000	4.00000000000000000000	4.00000000000000000000	4.00000000000000000000	4.00000000000000000000	4.00000000000000000000	4.00000000000000000000	4.00000000000000000000	4.00000000000000000000	4.00000000000000000000	4.00000000000000000000	4.00000000000000000000	4.00000000000000000000	4.00000000000000000000	4.00000000000000000000	4.00000000000000000000
81.00000000000000000000	0.00000000000000000000	4172.30761718750000000000	4174.87158203125000000000	4173.84619140625000000000	4188.71777343750000000000	4174.35888671875000000000	4162.05126953125000000000	4157.94873046875000000000	4166.15380859375000000000	4180.51269531250000000000	4180.00000000000000000000	4208.71777343750000000000	4194.35888671875000000000	4175.89746093750000000000	4178.97412109375000000000	1499.00000000000000000000	10247.00000000000000000000	10228.00000000000000000000	0.00000000000000000000	0.00000000000000000000	0.00000000000000000000	1263.00000000000000000000	661.00000000000000000000	4.00000000000000000000	4.00000000000000000000	4.00000000000000000000	4.00000000000000000000	4.00000000000000000000	4.00000000000000000000	4.00000000000000000000	4.00000000000000000000	4.00000000000000000000	4.00000000000000000000	4.00000000000000000000	4.00000000000000000000	4.00000000000000000000	4.00000000000000000000	4.00000000000000000000	4.00000000000000000000
82.00000000000000000000	0.00000000000000000000	4164.61523437500000000000	4146.15380859375000000000	4170.76904296875000000000	4168.71777343750000000000	4188.20507812500000000000	4157.94873046875000000000	4146.66650390625000000000	4150.25634765625000000000	4175.38427734375000000000	4150.25634765625000000000	4191.28173828125000000000	4187.17919921875000000000	4147.69238281250000000000	4166.15380859375000000000	1701.00000000000000000000	10247.00000000000000000000	10228.00000000000000000000	0.00000000000000000000	0.00000000000000000000	0.00000000000000000000	1263.00000000000000000000	669.00000000000000000000	4.00000000000000000000	4.00000000000000000000	4.00000000000000000000	4.00000000000000000000	4.00000000000000000000	4.00000000000000000000	4.00000000000000000000	4.00000000000000000000	4.00000000000000000000	4.00000000000000000000	4.00000000000000000000	4.00000000000000000000	4.00000000000000000000	4.00000000000000000000	4.00000000000000000000	4.00000000000000000000
83.00000000000000000000	0.00000000000000000000	4164.10253906250000000000	4160.00000000000000000000	4158.46142578125000000000	4176.92285156250000000000	4179.48730468750000000000	4165.64111328125000000000	4164.10253906250000000000	4172.82031250000000000000	4170.25634765625000000000	4166.15380859375000000000	4206.15380859375000000000	4192.30761718750000000000	4157.94873046875000000000	4170.25634765625000000000	1233.00000000000000000000	10247.00000000000000000000	10229.00000000000000000000	0.00000000000000000000	0.00000000000000000000	0.00000000000000000000	1263.00000000000000000000	677.00000000000000000000	4.00000000000000000000	4.00000000000000000000	4.00000000000000000000	4.00000000000000000000	4.00000000000000000000	4.00000000000000000000	4.00000000000000000000	4.00000000000000000000	4.00000000000000000000	4.00000000000000000000	4.00000000000000000000	4.00000000000000000000	4.00000000000000000000	4.00000000000000000000	4.00000000000000000000	4.00000000000000000000
84.00000000000000000000	0.00000000000000000000	4158.97412109375000000000	4156.41015625000000000000	4165.64111328125000000000	4181.02539062500000000000	4137.43603515625000000000	4152.82031250000000000000	4153.84619140625000000000	4167.17919921875000000000	4167.17919921875000000000	4165.12792968750000000000	4204.10253906250000000000	4197.43603515625000000000	4148.20507812500000000000	4171.79492187500000000000	1371.00000000000000000000	10247.00000000000000000000	10229.00000000000000000000	0.00000000000000000000	0.00000000000000000000	0.00000000000000000000	1263.00000000000000000000	686.00000000000000000000	4.00000000000000000000	4.00000000000000000000	4.00000000000000000000	4.00000000000000000000	4.00000000000000000000	4.00000000000000000000	4.00000000000000000000	4.00000000000000000000	4.00000000000000000000	4.00000000000000000000	4.00000000000000000000	4.00000000000000000000	4.00000000000000000000	4.00000000000000000000	4.00000000000000000000	4.00000000000000000000
85.00000000000000000000	0.00000000000000000000	4157.43603515625000000000	4159.48730468750000000000	4166.66650390625000000000	4175.89746093750000000000	4150.76904296875000000000	4159.48730468750000000000	4160.00000000000000000000	4160.00000000000000000000	4166.15380859375000000000	4160.51269531250000000000	4193.33300781250000000000	4188.20507812500000000000	4143.58984375000000000000	4165.64111328125000000000	1499.00000000000000000000	10250.00000000000000000000	10228.00000000000000000000	0.00000000000000000000	0.00000000000000000000	0.00000000000000000000	1263.00000000000000000000	694.00000000000000000000	4.00000000000000000000	4.00000000000000000000	4.00000000000000000000	4.00000000000000000000	4.00000000000000000000	4.00000000000000000000	4.00000000000000000000	4.00000000000000000000	4.00000000000000000000	4.00000000000000000000	4.00000000000000000000	4.00000000000000000000	4.00000000000000000000	4.00000000000000000000	4.00000000000000000000	4.00000000000000000000
86.00000000000000000000	0.00000000000000000000	4171.79492187500000000000	4184.61523437500000000000	4168.71777343750000000000	4184.61523437500000000000	4197.43603515625000000000	4179.48730468750000000000	4179.48730468750000000000	4171.28173828125000000000	4172.30761718750000000000	4160.51269531250000000000	4205.12792968750000000000	4189.74365234375000000000	4167.69238281250000000000	4167.69238281250000000000	1701.00000000000000000000	10250.00000000000000000000	10228.00000000000000000000	0.00000000000000000000	0.00000000000000000000	0.00000000000000000000	1263.00000000000000000000	701.00000000000000000000	4.00000000000000000000	4.00000000000000000000	4.00000000000000000000	4.00000000000000000000	4.00000000000000000000	4.00000000000000000000	4.00000000000000000000	4.00000000000000000000	4.00000000000000000000	4.00000000000000000000	4.00000000000000000000	4.00000000000000000000	4.00000000000000000000	4.00000000000000000000	4.00000000000000000000	4.00000000000000000000
87.00000000000000000000	0.00000000000000000000	4169.74365234375000000000	4168.71777343750000000000	4169.74365234375000000000	4172.30761718750000000000	4173.33300781250000000000	4168.71777343750000000000	4158.97412109375000000000	4148.71777343750000000000	4165.12792968750000000000	4134.87158203125000000000	4192.82031250000000000000	4185.12792968750000000000	4149.23046875000000000000	4159.48730468750000000000	1233.00000000000000000000	10249.00000000000000000000	10225.00000000000000000000	0.00000000000000000000	0.00000000000000000000	0.00000000000000000000	1263.00000000000000000000	709.00000000000000000000	4.00000000000000000000	4.00000000000000000000	4.00000000000000000000	4.00000000000000000000	4.00000000000000000000	4.00000000000000000000	4.00000000000000000000	4.00000000000000000000	4.00000000000000000000	4.00000000000000000000	4.00000000000000000000	4.00000000000000000000	4.00000000000000000000	4.00000000000000000000	4.00000000000000000000	4.00000000000000000000
88.00000000000000000000	0.00000000000000000000	4170.25634765625000000000	4179.48730468750000000000	4167.69238281250000000000	4178.97412109375000000000	4174.87158203125000000000	4168.71777343750000000000	4167.17919921875000000000	4166.66650390625000000000	4169.74365234375000000000	4184.10253906250000000000	4206.15380859375000000000	4192.82031250000000000000	4167.17919921875000000000	4168.71777343750000000000	1371.00000000000000000000	10249.00000000000000000000	10225.00000000000000000000	0.00000000000000000000	0.00000000000000000000	0.00000000000000000000	1263.00000000000000000000	718.00000000000000000000	4.00000000000000000000	4.00000000000000000000	4.00000000000000000000	4.00000000000000000000	4.00000000000000000000	4.00000000000000000000	4.00000000000000000000	4.00000000000000000000	4.00000000000000000000	4.00000000000000000000	4.00000000000000000000	4.00000000000000000000	4.00000000000000000000	4.00000000000000000000	4.00000000000000000000	4.00000000000000000000
89.00000000000000000000	0.00000000000000000000	4172.82031250000000000000	4173.84619140625000000000	4178.46142578125000000000	4180.51269531250000000000	4167.17919921875000000000	4159.48730468750000000000	4153.84619140625000000000	4163.58984375000000000000	4177.94873046875000000000	4190.25634765625000000000	4206.66650390625000000000	4199.48730468750000000000	4172.30761718750000000000	4173.84619140625000000000	1499.00000000000000000000	10248.00000000000000000000	10226.00000000000000000000	0.00000000000000000000	0.00000000000000000000	0.00000000000000000000	1263.00000000000000000000	726.00000000000000000000	4.00000000000000000000	4.00000000000000000000	4.00000000000000000000	4.00000000000000000000	4.00000000000000000000	4.00000000000000000000	4.00000000000000000000	4.00000000000000000000	4.00000000000000000000	4.00000000000000000000	4.00000000000000000000	4.00000000000000000000	4.00000000000000000000	4.00000000000000000000	4.00000000000000000000	4.00000000000000000000
90.00000000000000000000	0.00000000000000000000	4167.17919921875000000000	4166.15380859375000000000	4169.74365234375000000000	4175.38427734375000000000	4155.38427734375000000000	4156.41015625000000000000	4149.23046875000000000000	4158.97412109375000000000	4172.30761718750000000000	4161.53857421875000000000	4200.00000000000000000000	4192.30761718750000000000	4161.53857421875000000000	4164.10253906250000000000	1701.00000000000000000000	10248.00000000000000000000	10226.00000000000000000000	0.00000000000000000000	0.00000000000000000000	0.00000000000000000000	1263.00000000000000000000	733.00000000000000000000	4.00000000000000000000	4.00000000000000000000	4.00000000000000000000	4.00000000000000000000	4.00000000000000000000	4.00000000000000000000	4.00000000000000000000	4.00000000000000000000	4.00000000000000000000	4.00000000000000000000	4.00000000000000000000	4.00000000000000000000	4.00000000000000000000	4.00000000000000000000	4.00000000000000000000	4.00000000000000000000
91.00000000000000000000	0.00000000000000000000	4164.10253906250000000000	4174.87158203125000000000	4162.05126953125000000000	4185.12792968750000000000	4165.64111328125000000000	4166.66650390625000000000	4169.74365234375000000000	4188.71777343750000000000	4169.74365234375000000000	4190.25634765625000000000	4212.30761718750000000000	4200.51269531250000000000	4168.71777343750000000000	4165.12792968750000000000	1233.00000000000000000000	10247.00000000000000000000	10226.00000000000000000000	0.00000000000000000000	0.00000000000000000000	0.00000000000000000000	1263.00000000000000000000	741.00000000000000000000	4.00000000000000000000	4.00000000000000000000	4.00000000000000000000	4.00000000000000000000	4.00000000000000000000	4.00000000000000000000	4.00000000000000000000	4.00000000000000000000	4.00000000000000000000	4.00000000000000000000	4.00000000000000000000	4.00000000000000000000	4.00000000000000000000	4.00000000000000000000	4.00000000000000000000	4.00000000000000000000
92.00000000000000000000	0.00000000000000000000	4158.46142578125000000000	4151.79492187500000000000	4168.20507812500000000000	4170.76904296875000000000	4138.46142578125000000000	4158.46142578125000000000	4155.89746093750000000000	4166.15380859375000000000	4165.64111328125000000000	4177.43603515625000000000	4194.87158203125000000000	4195.89746093750000000000	4148.71777343750000000000	4160.51269531250000000000	1371.00000000000000000000	10247.00000000000000000000	10226.00000000000000000000	0.00000000000000000000	0.00000000000000000000	0.00000000000000000000	1263.00000000000000000000	748.00000000000000000000	4.00000000000000000000	4.00000000000000000000	4.00000000000000000000	4.00000000000000000000	4.00000000000000000000	4.00000000000000000000	4.00000000000000000000	4.00000000000000000000	4.00000000000000000000	4.00000000000000000000	4.00000000000000000000	4.00000000000000000000	4.00000000000000000000	4.00000000000000000000	4.00000000000000000000	4.00000000000000000000
93.00000000000000000000	0.00000000000000000000	4167.69238281250000000000	4178.46142578125000000000	4166.66650390625000000000	4177.94873046875000000000	4170.25634765625000000000	4175.38427734375000000000	4178.46142578125000000000	4170.25634765625000000000	4171.79492187500000000000	4180.51269531250000000000	4208.71777343750000000000	4195.89746093750000000000	4166.66650390625000000000	4168.71777343750000000000	1499.00000000000000000000	10247.00000000000000000000	10225.00000000000000000000	0.00000000000000000000	0.00000000000000000000	0.00000000000000000000	1263.00000000000000000000	755.00000000000000000000	4.00000000000000000000	4.00000000000000000000	4.00000000000000000000	4.00000000000000000000	4.00000000000000000000	4.00000000000000000000	4.00000000000000000000	4.00000000000000000000	4.00000000000000000000	4.00000000000000000000	4.00000000000000000000	4.00000000000000000000	4.00000000000000000000	4.00000000000000000000	4.00000000000000000000	4.00000000000000000000
94.00000000000000000000	0.00000000000000000000	4174.35888671875000000000	4187.17919921875000000000	4172.30761718750000000000	4180.51269531250000000000	4195.38427734375000000000	4178.46142578125000000000	4180.00000000000000000000	4170.25634765625000000000	4172.30761718750000000000	4170.76904296875000000000	4210.76904296875000000000	4199.48730468750000000000	4163.58984375000000000000	4168.20507812500000000000	1701.00000000000000000000	10247.00000000000000000000	10225.00000000000000000000	0.00000000000000000000	0.00000000000000000000	0.00000000000000000000	1263.00000000000000000000	763.00000000000000000000	4.00000000000000000000	4.00000000000000000000	4.00000000000000000000	4.00000000000000000000	4.00000000000000000000	4.00000000000000000000	4.00000000000000000000	4.00000000000000000000	4.00000000000000000000	4.00000000000000000000	4.00000000000000000000	4.00000000000000000000	4.00000000000000000000	4.00000000000000000000	4.00000000000000000000	4.00000000000000000000
95.00000000000000000000	0.00000000000000000000	4164.61523437500000000000	4167.17919921875000000000	4168.71777343750000000000	4166.15380859375000000000	4188.20507812500000000000	4167.17919921875000000000	4162.05126953125000000000	4151.79492187500000000000	4164.10253906250000000000	4152.82031250000000000000	4191.28173828125000000000	4188.20507812500000000000	4147.17919921875000000000	4160.00000000000000000000	1233.00000000000000000000	10247.00000000000000000000	10224.00000000000000000000	0.00000000000000000000	0.00000000000000000000	0.00000000000000000000	1263.00000000000000000000	770.00000000000000000000	4.00000000000000000000	4.00000000000000000000	4.00000000000000000000	4.00000000000000000000	4.00000000000000000000	4.00000000000000000000	4.00000000000000000000	4.00000000000000000000	4.00000000000000000000	4.00000000000000000000	4.00000000000000000000	4.00000000000000000000	4.00000000000000000000	4.00000000000000000000	4.00000000000000000000	4.00000000000000000000
96.00000000000000000000	0.00000000000000000000	4164.61523437500000000000	4174.87158203125000000000	4167.17919921875000000000	4175.89746093750000000000	4201.53857421875000000000	4167.17919921875000000000	4170.76904296875000000000	4165.64111328125000000000	4173.84619140625000000000	4184.61523437500000000000	4205.12792968750000000000	4196.92285156250000000000	4169.74365234375000000000	4174.87158203125000000000	1371.00000000000000000000	10247.00000000000000000000	10224.00000000000000000000	0.00000000000000000000	0.00000000000000000000	0.00000000000000000000	1263.00000000000000000000	778.00000000000000000000	4.00000000000000000000	4.00000000000000000000	4.00000000000000000000	4.00000000000000000000	4.00000000000000000000	4.00000000000000000000	4.00000000000000000000	4.00000000000000000000	4.00000000000000000000	4.00000000000000000000	4.00000000000000000000	4.00000000000000000000	4.00000000000000000000	4.00000000000000000000	4.00000000000000000000	4.00000000000000000000
97.00000000000000000000	0.00000000000000000000	4163.07666015625000000000	4155.89746093750000000000	4173.33300781250000000000	4168.71777343750000000000	4158.46142578125000000000	4150.76904296875000000000	4151.79492187500000000000	4151.79492187500000000000	4171.79492187500000000000	4161.53857421875000000000	4196.92285156250000000000	4196.41015625000000000000	4153.33300781250000000000	4173.33300781250000000000	1499.00000000000000000000	10249.00000000000000000000	10225.00000000000000000000	0.00000000000000000000	0.00000000000000000000	0.00000000000000000000	1263.00000000000000000000	786.00000000000000000000	4.00000000000000000000	4.00000000000000000000	4.00000000000000000000	4.00000000000000000000	4.00000000000000000000	4.00000000000000000000	4.00000000000000000000	4.00000000000000000000	4.00000000000000000000	4.00000000000000000000	4.00000000000000000000	4.00000000000000000000	4.00000000000000000000	4.00000000000000000000	4.00000000000000000000	4.00000000000000000000
98.00000000000000000000	0.00000000000000000000	4164.10253906250000000000	4168.71777343750000000000	4168.20507812500000000000	4175.38427734375000000000	4151.79492187500000000000	4160.51269531250000000000	4166.15380859375000000000	4176.41015625000000000000	4166.66650390625000000000	4167.69238281250000000000	4209.23046875000000000000	4192.82031250000000000000	4164.10253906250000000000	4171.28173828125000000000	1701.00000000000000000000	10249.00000000000000000000	10225.00000000000000000000	0.00000000000000000000	0.00000000000000000000	0.00000000000000000000	1263.00000000000000000000	794.00000000000000000000	4.00000000000000000000	4.00000000000000000000	4.00000000000000000000	4.00000000000000000000	4.00000000000000000000	4.00000000000000000000	4.00000000000000000000	4.00000000000000000000	4.00000000000000000000	4.00000000000000000000	4.00000000000000000000	4.00000000000000000000	4.00000000000000000000	4.00000000000000000000	4.00000000000000000000	4.00000000000000000000
99.00000000000000000000	0.00000000000000000000	4162.05126953125000000000	4166.66650390625000000000	4169.74365234375000000000	4180.00000000000000000000	4170.76904296875000000000	4163.58984375000000000000	4174.87158203125000000000	4194.35888671875000000000	4167.69238281250000000000	4190.25634765625000000000	4213.84619140625000000000	4197.94873046875000000000	4163.58984375000000000000	4170.25634765625000000000	1233.00000000000000000000	10247.00000000000000000000	10226.00000000000000000000	0.00000000000000000000	0.00000000000000000000	0.00000000000000000000	1263.00000000000000000000	802.00000000000000000000	4.00000000000000000000	4.00000000000000000000	4.00000000000000000000	4.00000000000000000000	4.00000000000000000000	4.00000000000000000000	4.00000000000000000000	4.00000000000000000000	4.00000000000000000000	4.00000000000000000000	4.00000000000000000000	4.00000000000000000000	4.00000000000000000000	4.00000000000000000000	4.00000000000000000000	4.00000000000000000000
100.00000000000000000000	0.00000000000000000000	4154.35888671875000000000	4148.71777343750000000000	4167.17919921875000000000	4165.64111328125000000000	4181.53857421875000000000	4158.46142578125000000000	4163.58984375000000000000	4170.76904296875000000000	4166.15380859375000000000	4165.64111328125000000000	4191.79492187500000000000	4188.71777343750000000000	4139.48730468750000000000	4159.48730468750000000000	1371.00000000000000000000	10247.00000000000000000000	10226.00000000000000000000	0.00000000000000000000	0.00000000000000000000	0.00000000000000000000	1263.00000000000000000000	810.00000000000000000000	4.00000000000000000000	4.00000000000000000000	4.00000000000000000000	4.00000000000000000000	4.00000000000000000000	4.00000000000000000000	4.00000000000000000000	4.00000000000000000000	4.00000000000000000000	4.00000000000000000000	4.00000000000000000000	4.00000000000000000000	4.00000000000000000000	4.00000000000000000000	4.00000000000000000000	4.00000000000000000000
101.00000000000000000000	0.00000000000000000000	4166.15380859375000000000	4175.89746093750000000000	4167.17919921875000000000	4176.41015625000000000000	4196.41015625000000000000	4176.92285156250000000000	4182.56396484375000000000	4175.38427734375000000000	4173.84619140625000000000	4170.25634765625000000000	4202.05126953125000000000	4187.69238281250000000000	4156.92285156250000000000	4166.15380859375000000000	1499.00000000000000000000	10246.00000000000000000000	10225.00000000000000000000	0.00000000000000000000	0.00000000000000000000	0.00000000000000000000	1263.00000000000000000000	818.00000000000000000000	4.00000000000000000000	4.00000000000000000000	4.00000000000000000000	4.00000000000000000000	4.00000000000000000000	4.00000000000000000000	4.00000000000000000000	4.00000000000000000000	4.00000000000000000000	4.00000000000000000000	4.00000000000000000000	4.00000000000000000000	4.00000000000000000000	4.00000000000000000000	4.00000000000000000000	4.00000000000000000000
102.00000000000000000000	0.00000000000000000000	4169.74365234375000000000	4163.07666015625000000000	4176.92285156250000000000	4170.76904296875000000000	4143.07666015625000000000	4166.15380859375000000000	4168.71777343750000000000	4158.97412109375000000000	4169.23046875000000000000	4154.87158203125000000000	4193.33300781250000000000	4185.12792968750000000000	4143.07666015625000000000	4165.12792968750000000000	1701.00000000000000000000	10246.00000000000000000000	10225.00000000000000000000	0.00000000000000000000	0.00000000000000000000	0.00000000000000000000	1263.00000000000000000000	825.00000000000000000000	4.00000000000000000000	4.00000000000000000000	4.00000000000000000000	4.00000000000000000000	4.00000000000000000000	4.00000000000000000000	4.00000000000000000000	4.00000000000000000000	4.00000000000000000000	4.00000000000000000000	4.00000000000000000000	4.00000000000000000000	4.00000000000000000000	4.00000000000000000000	4.00000000000000000000	4.00000000000000000000
103.00000000000000000000	0.00000000000000000000	4165.12792968750000000000	4166.15380859375000000000	4174.87158203125000000000	4172.82031250000000000000	4153.84619140625000000000	4158.97412109375000000000	4167.69238281250000000000	4168.20507812500000000000	4167.69238281250000000000	4157.94873046875000000000	4202.56396484375000000000	4190.25634765625000000000	4159.48730468750000000000	4175.89746093750000000000	1233.00000000000000000000	10248.00000000000000000000	10226.00000000000000000000	0.00000000000000000000	0.00000000000000000000	0.00000000000000000000	1263.00000000000000000000	833.00000000000000000000	4.00000000000000000000	4.00000000000000000000	4.00000000000000000000	4.00000000000000000000	4.00000000000000000000	4.00000000000000000000	4.00000000000000000000	4.00000000000000000000	4.00000000000000000000	4.00000000000000000000	4.00000000000000000000	4.00000000000000000000	4.00000000000000000000	4.00000000000000000000	4.00000000000000000000	4.00000000000000000000
104.00000000000000000000	0.00000000000000000000	4166.66650390625000000000	4171.79492187500000000000	4178.46142578125000000000	4182.56396484375000000000	4186.15380859375000000000	4152.82031250000000000000	4162.56396484375000000000	4174.35888671875000000000	4175.38427734375000000000	4153.84619140625000000000	4213.33300781250000000000	4201.02539062500000000000	4176.92285156250000000000	4187.69238281250000000000	1371.00000000000000000000	10248.00000000000000000000	10226.00000000000000000000	0.00000000000000000000	0.00000000000000000000	0.00000000000000000000	1263.00000000000000000000	840.00000000000000000000	4.00000000000000000000	4.00000000000000000000	4.00000000000000000000	4.00000000000000000000	4.00000000000000000000	4.00000000000000000000	4.00000000000000000000	4.00000000000000000000	4.00000000000000000000	4.00000000000000000000	4.00000000000000000000	4.00000000000000000000	4.00000000000000000000	4.00000000000000000000	4.00000000000000000000	4.00000000000000000000
105.00000000000000000000	0.00000000000000000000	4162.56396484375000000000	4155.38427734375000000000	4176.92285156250000000000	4173.84619140625000000000	4159.48730468750000000000	4148.71777343750000000000	4151.79492187500000000000	4163.07666015625000000000	4168.71777343750000000000	4143.07666015625000000000	4196.92285156250000000000	4190.25634765625000000000	4154.87158203125000000000	4173.84619140625000000000	1499.00000000000000000000	10247.00000000000000000000	10225.00000000000000000000	0.00000000000000000000	0.00000000000000000000	0.00000000000000000000	1263.00000000000000000000	849.00000000000000000000	4.00000000000000000000	4.00000000000000000000	4.00000000000000000000	4.00000000000000000000	4.00000000000000000000	4.00000000000000000000	4.00000000000000000000	4.00000000000000000000	4.00000000000000000000	4.00000000000000000000	4.00000000000000000000	4.00000000000000000000	4.00000000000000000000	4.00000000000000000000	4.00000000000000000000	4.00000000000000000000
106.00000000000000000000	0.00000000000000000000	4163.58984375000000000000	4172.82031250000000000000	4170.25634765625000000000	4182.56396484375000000000	4172.82031250000000000000	4165.12792968750000000000	4177.94873046875000000000	4197.43603515625000000000	4168.71777343750000000000	4196.92285156250000000000	4213.84619140625000000000	4193.84619140625000000000	4169.74365234375000000000	4171.28173828125000000000	1701.00000000000000000000	10247.00000000000000000000	10225.00000000000000000000	0.00000000000000000000	0.00000000000000000000	0.00000000000000000000	1263.00000000000000000000	856.00000000000000000000	4.00000000000000000000	4.00000000000000000000	4.00000000000000000000	4.00000000000000000000	4.00000000000000000000	4.00000000000000000000	4.00000000000000000000	4.00000000000000000000	4.00000000000000000000	4.00000000000000000000	4.00000000000000000000	4.00000000000000000000	4.00000000000000000000	4.00000000000000000000	4.00000000000000000000	4.00000000000000000000
107.00000000000000000000	0.00000000000000000000	4164.61523437500000000000	4160.00000000000000000000	4177.94873046875000000000	4174.35888671875000000000	4162.56396484375000000000	4156.41015625000000000000	4163.58984375000000000000	4183.58984375000000000000	4166.66650390625000000000	4184.61523437500000000000	4210.25634765625000000000	4199.48730468750000000000	4156.92285156250000000000	4168.71777343750000000000	1233.00000000000000000000	10248.00000000000000000000	10226.00000000000000000000	0.00000000000000000000	0.00000000000000000000	0.00000000000000000000	1263.00000000000000000000	864.00000000000000000000	4.00000000000000000000	4.00000000000000000000	4.00000000000000000000	4.00000000000000000000	4.00000000000000000000	4.00000000000000000000	4.00000000000000000000	4.00000000000000000000	4.00000000000000000000	4.00000000000000000000	4.00000000000000000000	4.00000000000000000000	4.00000000000000000000	4.00000000000000000000	4.00000000000000000000	4.00000000000000000000
108.00000000000000000000	0.00000000000000000000	4173.84619140625000000000	4175.38427734375000000000	4180.00000000000000000000	4178.97412109375000000000	4156.41015625000000000000	4162.56396484375000000000	4167.17919921875000000000	4174.35888671875000000000	4167.69238281250000000000	4176.41015625000000000000	4209.23046875000000000000	4199.48730468750000000000	4164.10253906250000000000	4172.30761718750000000000	1371.00000000000000000000	10248.00000000000000000000	10226.00000000000000000000	0.00000000000000000000	0.00000000000000000000	0.00000000000000000000	1263.00000000000000000000	873.00000000000000000000	4.00000000000000000000	4.00000000000000000000	4.00000000000000000000	4.00000000000000000000	4.00000000000000000000	4.00000000000000000000	4.00000000000000000000	4.00000000000000000000	4.00000000000000000000	4.00000000000000000000	4.00000000000000000000	4.00000000000000000000	4.00000000000000000000	4.00000000000000000000	4.00000000000000000000	4.00000000000000000000
109.00000000000000000000	0.00000000000000000000	4180.00000000000000000000	4195.38427734375000000000	4185.12792968750000000000	4190.25634765625000000000	4171.28173828125000000000	4170.25634765625000000000	4176.41015625000000000000	4176.92285156250000000000	4174.87158203125000000000	4198.97412109375000000000	4214.35888671875000000000	4202.05126953125000000000	4175.89746093750000000000	4175.89746093750000000000	1499.00000000000000000000	10248.00000000000000000000	10225.00000000000000000000	0.00000000000000000000	0.00000000000000000000	0.00000000000000000000	1263.00000000000000000000	881.00000000000000000000	4.00000000000000000000	4.00000000000000000000	4.00000000000000000000	4.00000000000000000000	4.00000000000000000000	4.00000000000000000000	4.00000000000000000000	4.00000000000000000000	4.00000000000000000000	4.00000000000000000000	4.00000000000000000000	4.00000000000000000000	4.00000000000000000000	4.00000000000000000000	4.00000000000000000000	4.00000000000000000000
110.00000000000000000000	0.00000000000000000000	4166.66650390625000000000	4167.69238281250000000000	4182.56396484375000000000	4167.69238281250000000000	4179.48730468750000000000	4156.41015625000000000000	4156.92285156250000000000	4149.74365234375000000000	4170.25634765625000000000	4166.15380859375000000000	4199.48730468750000000000	4187.17919921875000000000	4150.25634765625000000000	4163.07666015625000000000	1701.00000000000000000000	10248.00000000000000000000	10225.00000000000000000000	0.00000000000000000000	0.00000000000000000000	0.00000000000000000000	1263.00000000000000000000	888.00000000000000000000	4.00000000000000000000	4.00000000000000000000	4.00000000000000000000	4.00000000000000000000	4.00000000000000000000	4.00000000000000000000	4.00000000000000000000	4.00000000000000000000	4.00000000000000000000	4.00000000000000000000	4.00000000000000000000	4.00000000000000000000	4.00000000000000000000	4.00000000000000000000	4.00000000000000000000	4.00000000000000000000
111.00000000000000000000	0.00000000000000000000	4167.17919921875000000000	4174.87158203125000000000	4175.38427734375000000000	4174.35888671875000000000	4188.20507812500000000000	4160.51269531250000000000	4168.71777343750000000000	4168.71777343750000000000	4174.35888671875000000000	4166.15380859375000000000	4217.94873046875000000000	4194.35888671875000000000	4171.79492187500000000000	4172.30761718750000000000	1233.00000000000000000000	10249.00000000000000000000	10227.00000000000000000000	0.00000000000000000000	0.00000000000000000000	0.00000000000000000000	1263.00000000000000000000	897.00000000000000000000	4.00000000000000000000	4.00000000000000000000	4.00000000000000000000	4.00000000000000000000	4.00000000000000000000	4.00000000000000000000	4.00000000000000000000	4.00000000000000000000	4.00000000000000000000	4.00000000000000000000	4.00000000000000000000	4.00000000000000000000	4.00000000000000000000	4.00000000000000000000	4.00000000000000000000	4.00000000000000000000
112.00000000000000000000	0.00000000000000000000	4169.23046875000000000000	4164.10253906250000000000	4181.53857421875000000000	4174.87158203125000000000	4141.53857421875000000000	4147.17919921875000000000	4150.25634765625000000000	4163.07666015625000000000	4172.30761718750000000000	4153.84619140625000000000	4206.66650390625000000000	4201.53857421875000000000	4162.05126953125000000000	4174.35888671875000000000	1371.00000000000000000000	10249.00000000000000000000	10227.00000000000000000000	0.00000000000000000000	0.00000000000000000000	0.00000000000000000000	1263.00000000000000000000	905.00000000000000000000	4.00000000000000000000	4.00000000000000000000	4.00000000000000000000	4.00000000000000000000	4.00000000000000000000	4.00000000000000000000	4.00000000000000000000	4.00000000000000000000	4.00000000000000000000	4.00000000000000000000	4.00000000000000000000	4.00000000000000000000	4.00000000000000000000	4.00000000000000000000	4.00000000000000000000	4.00000000000000000000
113.00000000000000000000	0.00000000000000000000	4162.56396484375000000000	4163.07666015625000000000	4175.89746093750000000000	4166.66650390625000000000	4155.89746093750000000000	4151.28173828125000000000	4153.33300781250000000000	4162.56396484375000000000	4164.61523437500000000000	4167.17919921875000000000	4198.46142578125000000000	4189.23046875000000000000	4148.71777343750000000000	4165.12792968750000000000	1499.00000000000000000000	10248.00000000000000000000	10227.00000000000000000000	0.00000000000000000000	0.00000000000000000000	0.00000000000000000000	1263.00000000000000000000	913.00000000000000000000	4.00000000000000000000	4.00000000000000000000	4.00000000000000000000	4.00000000000000000000	4.00000000000000000000	4.00000000000000000000	4.00000000000000000000	4.00000000000000000000	4.00000000000000000000	4.00000000000000000000	4.00000000000000000000	4.00000000000000000000	4.00000000000000000000	4.00000000000000000000	4.00000000000000000000	4.00000000000000000000
114.00000000000000000000	0.00000000000000000000	4162.05126953125000000000	4172.30761718750000000000	4173.33300781250000000000	4169.74365234375000000000	4190.25634765625000000000	4166.66650390625000000000	4175.89746093750000000000	4181.02539062500000000000	4166.66650390625000000000	4199.48730468750000000000	4215.89746093750000000000	4183.58984375000000000000	4158.46142578125000000000	4166.66650390625000000000	1701.00000000000000000000	10248.00000000000000000000	10227.00000000000000000000	0.00000000000000000000	0.00000000000000000000	0.00000000000000000000	1263.00000000000000000000	920.00000000000000000000	4.00000000000000000000	4.00000000000000000000	4.00000000000000000000	4.00000000000000000000	4.00000000000000000000	4.00000000000000000000	4.00000000000000000000	4.00000000000000000000	4.00000000000000000000	4.00000000000000000000	4.00000000000000000000	4.00000000000000000000	4.00000000000000000000	4.00000000000000000000	4.00000000000000000000	4.00000000000000000000
115.00000000000000000000	0.00000000000000000000	4162.05126953125000000000	4158.46142578125000000000	4176.41015625000000000000	4159.48730468750000000000	4155.38427734375000000000	4158.46142578125000000000	4158.97412109375000000000	4156.92285156250000000000	4165.64111328125000000000	4167.17919921875000000000	4201.53857421875000000000	4172.82031250000000000000	4141.53857421875000000000	4162.05126953125000000000	1233.00000000000000000000	10246.00000000000000000000	10226.00000000000000000000	0.00000000000000000000	0.00000000000000000000	0.00000000000000000000	1263.00000000000000000000	927.00000000000000000000	4.00000000000000000000	4.00000000000000000000	4.00000000000000000000	4.00000000000000000000	4.00000000000000000000	4.00000000000000000000	4.00000000000000000000	4.00000000000000000000	4.00000000000000000000	4.00000000000000000000	4.00000000000000000000	4.00000000000000000000	4.00000000000000000000	4.00000000000000000000	4.00000000000000000000	4.00000000000000000000
116.00000000000000000000	0.00000000000000000000	4174.35888671875000000000	4189.23046875000000000000	4180.51269531250000000000	4173.84619140625000000000	4185.12792968750000000000	4169.74365234375000000000	4168.20507812500000000000	4164.61523437500000000000	4174.87158203125000000000	4172.82031250000000000000	4210.25634765625000000000	4180.00000000000000000000	4166.15380859375000000000	4173.84619140625000000000	1371.00000000000000000000	10246.00000000000000000000	10226.00000000000000000000	0.00000000000000000000	0.00000000000000000000	0.00000000000000000000	1263.00000000000000000000	935.00000000000000000000	4.00000000000000000000	4.00000000000000000000	4.00000000000000000000	4.00000000000000000000	4.00000000000000000000	4.00000000000000000000	4.00000000000000000000	4.00000000000000000000	4.00000000000000000000	4.00000000000000000000	4.00000000000000000000	4.00000000000000000000	4.00000000000000000000	4.00000000000000000000	4.00000000000000000000	4.00000000000000000000
117.00000000000000000000	0.00000000000000000000	4177.94873046875000000000	4183.58984375000000000000	4192.30761718750000000000	4172.82031250000000000000	4190.76904296875000000000	4164.10253906250000000000	4160.00000000000000000000	4155.89746093750000000000	4175.89746093750000000000	4164.10253906250000000000	4208.20507812500000000000	4183.58984375000000000000	4163.58984375000000000000	4175.38427734375000000000	1499.00000000000000000000	10247.00000000000000000000	10226.00000000000000000000	0.00000000000000000000	0.00000000000000000000	0.00000000000000000000	1263.00000000000000000000	944.00000000000000000000	4.00000000000000000000	4.00000000000000000000	4.00000000000000000000	4.00000000000000000000	4.00000000000000000000	4.00000000000000000000	4.00000000000000000000	4.00000000000000000000	4.00000000000000000000	4.00000000000000000000	4.00000000000000000000	4.00000000000000000000	4.00000000000000000000	4.00000000000000000000	4.00000000000000000000	4.00000000000000000000
118.00000000000000000000	0.00000000000000000000	4167.69238281250000000000	4168.20507812500000000000	4181.53857421875000000000	4165.12792968750000000000	4166.15380859375000000000	4157.94873046875000000000	4156.92285156250000000000	4155.89746093750000000000	4167.69238281250000000000	4158.97412109375000000000	4207.69238281250000000000	4175.38427734375000000000	4158.97412109375000000000	4170.76904296875000000000	1701.00000000000000000000	10247.00000000000000000000	10226.00000000000000000000	0.00000000000000000000	0.00000000000000000000	0.00000000000000000000	1263.00000000000000000000	951.00000000000000000000	4.00000000000000000000	4.00000000000000000000	4.00000000000000000000	4.00000000000000000000	4.00000000000000000000	4.00000000000000000000	4.00000000000000000000	4.00000000000000000000	4.00000000000000000000	4.00000000000000000000	4.00000000000000000000	4.00000000000000000000	4.00000000000000000000	4.00000000000000000000	4.00000000000000000000	4.00000000000000000000
119.00000000000000000000	0.00000000000000000000	4165.12792968750000000000	4176.41015625000000000000	4175.38427734375000000000	4177.94873046875000000000	4172.30761718750000000000	4161.02539062500000000000	4164.61523437500000000000	4182.56396484375000000000	4171.79492187500000000000	4179.48730468750000000000	4223.58984375000000000000	4188.71777343750000000000	4177.94873046875000000000	4178.46142578125000000000	1233.00000000000000000000	10245.00000000000000000000	10227.00000000000000000000	0.00000000000000000000	0.00000000000000000000	0.00000000000000000000	1263.00000000000000000000	958.00000000000000000000	4.00000000000000000000	4.00000000000000000000	4.00000000000000000000	4.00000000000000000000	4.00000000000000000000	4.00000000000000000000	4.00000000000000000000	4.00000000000000000000	4.00000000000000000000	4.00000000000000000000	4.00000000000000000000	4.00000000000000000000	4.00000000000000000000	4.00000000000000000000	4.00000000000000000000	4.00000000000000000000
120.00000000000000000000	0.00000000000000000000	4157.94873046875000000000	4153.84619140625000000000	4178.46142578125000000000	4163.58984375000000000000	4150.76904296875000000000	4148.71777343750000000000	4145.64111328125000000000	4158.97412109375000000000	4167.17919921875000000000	4147.69238281250000000000	4199.48730468750000000000	4184.10253906250000000000	4147.17919921875000000000	4169.23046875000000000000	1371.00000000000000000000	10245.00000000000000000000	10227.00000000000000000000	0.00000000000000000000	0.00000000000000000000	0.00000000000000000000	1263.00000000000000000000	967.00000000000000000000	4.00000000000000000000	4.00000000000000000000	4.00000000000000000000	4.00000000000000000000	4.00000000000000000000	4.00000000000000000000	4.00000000000000000000	4.00000000000000000000	4.00000000000000000000	4.00000000000000000000	4.00000000000000000000	4.00000000000000000000	4.00000000000000000000	4.00000000000000000000	4.00000000000000000000	4.00000000000000000000
121.00000000000000000000	0.00000000000000000000	4160.51269531250000000000	4168.71777343750000000000	4170.25634765625000000000	4164.61523437500000000000	4171.28173828125000000000	4165.12792968750000000000	4169.23046875000000000000	4167.69238281250000000000	4167.17919921875000000000	4174.35888671875000000000	4206.15380859375000000000	4176.92285156250000000000	4154.87158203125000000000	4167.69238281250000000000	1499.00000000000000000000	10245.00000000000000000000	10227.00000000000000000000	0.00000000000000000000	0.00000000000000000000	0.00000000000000000000	1263.00000000000000000000	975.00000000000000000000	4.00000000000000000000	4.00000000000000000000	4.00000000000000000000	4.00000000000000000000	4.00000000000000000000	4.00000000000000000000	4.00000000000000000000	4.00000000000000000000	4.00000000000000000000	4.00000000000000000000	4.00000000000000000000	4.00000000000000000000	4.00000000000000000000	4.00000000000000000000	4.00000000000000000000	4.00000000000000000000
122.00000000000000000000	0.00000000000000000000	4167.69238281250000000000	4172.82031250000000000000	4176.92285156250000000000	4170.76904296875000000000	4169.74365234375000000000	4166.66650390625000000000	4170.76904296875000000000	4169.23046875000000000000	4168.71777343750000000000	4192.82031250000000000000	4211.79492187500000000000	4182.05126953125000000000	4158.97412109375000000000	4166.15380859375000000000	1701.00000000000000000000	10245.00000000000000000000	10227.00000000000000000000	0.00000000000000000000	0.00000000000000000000	0.00000000000000000000	1263.00000000000000000000	982.00000000000000000000	4.00000000000000000000	4.00000000000000000000	4.00000000000000000000	4.00000000000000000000	4.00000000000000000000	4.00000000000000000000	4.00000000000000000000	4.00000000000000000000	4.00000000000000000000	4.00000000000000000000	4.00000000000000000000	4.00000000000000000000	4.00000000000000000000	4.00000000000000000000	4.00000000000000000000	4.00000000000000000000
123.00000000000000000000	0.00000000000000000000	4169.74365234375000000000	4175.89746093750000000000	4181.53857421875000000000	4172.30761718750000000000	4158.46142578125000000000	4164.61523437500000000000	4160.00000000000000000000	4156.92285156250000000000	4167.17919921875000000000	4171.28173828125000000000	4203.58984375000000000000	4180.00000000000000000000	4154.35888671875000000000	4163.07666015625000000000	1233.00000000000000000000	10247.00000000000000000000	10228.00000000000000000000	0.00000000000000000000	0.00000000000000000000	0.00000000000000000000	1263.00000000000000000000	991.00000000000000000000	4.00000000000000000000	4.00000000000000000000	4.00000000000000000000	4.00000000000000000000	4.00000000000000000000	4.00000000000000000000	4.00000000000000000000	4.00000000000000000000	4.00000000000000000000	4.00000000000000000000	4.00000000000000000000	4.00000000000000000000	4.00000000000000000000	4.00000000000000000000	4.00000000000000000000	4.00000000000000000000
124.00000000000000000000	0.00000000000000000000	4179.48730468750000000000	4200.51269531250000000000	4185.64111328125000000000	4183.07666015625000000000	4191.79492187500000000000	4173.84619140625000000000	4171.79492187500000000000	4168.20507812500000000000	4177.43603515625000000000	4178.46142578125000000000	4215.38427734375000000000	4187.17919921875000000000	4178.46142578125000000000	4173.84619140625000000000	1371.00000000000000000000	10247.00000000000000000000	10228.00000000000000000000	0.00000000000000000000	0.00000000000000000000	0.00000000000000000000	1263.00000000000000000000	999.00000000000000000000	4.00000000000000000000	4.00000000000000000000	4.00000000000000000000	4.00000000000000000000	4.00000000000000000000	4.00000000000000000000	4.00000000000000000000	4.00000000000000000000	4.00000000000000000000	4.00000000000000000000	4.00000000000000000000	4.00000000000000000000	4.00000000000000000000	4.00000000000000000000	4.00000000000000000000	4.00000000000000000000
125.00000000000000000000	0.00000000000000000000	4175.89746093750000000000	4177.94873046875000000000	4188.71777343750000000000	4169.23046875000000000000	4168.71777343750000000000	4160.51269531250000000000	4156.41015625000000000000	4148.71777343750000000000	4175.38427734375000000000	4155.89746093750000000000	4203.58984375000000000000	4186.66650390625000000000	4164.10253906250000000000	4170.76904296875000000000	1499.00000000000000000000	10247.00000000000000000000	10228.00000000000000000000	0.00000000000000000000	0.00000000000000000000	0.00000000000000000000	1264.00000000000000000000	7.00000000000000000000	4.00000000000000000000	4.00000000000000000000	4.00000000000000000000	4.00000000000000000000	4.00000000000000000000	4.00000000000000000000	4.00000000000000000000	4.00000000000000000000	4.00000000000000000000	4.00000000000000000000	4.00000000000000000000	4.00000000000000000000	4.00000000000000000000	4.00000000000000000000	4.00000000000000000000	4.00000000000000000000
126.00000000000000000000	0.00000000000000000000	4168.20507812500000000000	4183.07666015625000000000	4175.89746093750000000000	4177.43603515625000000000	4162.05126953125000000000	4162.05126953125000000000	4167.17919921875000000000	4173.33300781250000000000	4173.33300781250000000000	4174.87158203125000000000	4216.92285156250000000000	4193.33300781250000000000	4177.94873046875000000000	4176.41015625000000000000	1701.00000000000000000000	10247.00000000000000000000	10228.00000000000000000000	0.00000000000000000000	0.00000000000000000000	0.00000000000000000000	1264.00000000000000000000	15.00000000000000000000	4.00000000000000000000	4.00000000000000000000	4.00000000000000000000	4.00000000000000000000	4.00000000000000000000	4.00000000000000000000	4.00000000000000000000	4.00000000000000000000	4.00000000000000000000	4.00000000000000000000	4.00000000000000000000	4.00000000000000000000	4.00000000000000000000	4.00000000000000000000	4.00000000000000000000	4.00000000000000000000
127.00000000000000000000	0.00000000000000000000	4161.53857421875000000000	4173.84619140625000000000	4175.89746093750000000000	4180.00000000000000000000	4173.33300781250000000000	4153.33300781250000000000	4159.48730468750000000000	4183.07666015625000000000	4172.82031250000000000000	4186.15380859375000000000	4218.97412109375000000000	4195.38427734375000000000	4171.28173828125000000000	4174.87158203125000000000	50.00000000000000000000	10247.00000000000000000000	10227.00000000000000000000	0.00000000000000000000	0.00000000000000000000	0.00000000000000000000	1264.00000000000000000000	22.00000000000000000000	4.00000000000000000000	4.00000000000000000000	4.00000000000000000000	4.00000000000000000000	4.00000000000000000000	4.00000000000000000000	4.00000000000000000000	4.00000000000000000000	4.00000000000000000000	4.00000000000000000000	4.00000000000000000000	4.00000000000000000000	4.00000000000000000000	4.00000000000000000000	4.00000000000000000000	4.00000000000000000000
0.00000000000000000000	0.00000000000000000000	4155.38427734375000000000	4154.35888671875000000000	4175.38427734375000000000	4164.61523437500000000000	4180.51269531250000000000	4152.82031250000000000000	4153.33300781250000000000	4163.58984375000000000000	4166.66650390625000000000	4165.12792968750000000000	4203.07666015625000000000	4179.48730468750000000000	4147.69238281250000000000	4163.07666015625000000000	869.00000000000000000000	10247.00000000000000000000	10227.00000000000000000000	0.00000000000000000000	0.00000000000000000000	0.00000000000000000000	1264.00000000000000000000	30.00000000000000000000	4.00000000000000000000	4.00000000000000000000	4.00000000000000000000	4.00000000000000000000	4.00000000000000000000	4.00000000000000000000	4.00000000000000000000	4.00000000000000000000	4.00000000000000000000	4.00000000000000000000	4.00000000000000000000	4.00000000000000000000	4.00000000000000000000	4.00000000000000000000	4.00000000000000000000	4.00000000000000000000
1.00000000000000000000	0.00000000000000000000	4163.58984375000000000000	4176.92285156250000000000	4173.84619140625000000000	4173.84619140625000000000	4199.48730468750000000000	4175.89746093750000000000	4184.10253906250000000000	4181.53857421875000000000	4172.30761718750000000000	4189.23046875000000000000	4219.48730468750000000000	4186.15380859375000000000	4167.17919921875000000000	4168.71777343750000000000	1060.00000000000000000000	10246.00000000000000000000	10226.00000000000000000000	0.00000000000000000000	0.00000000000000000000	0.00000000000000000000	1264.00000000000000000000	38.00000000000000000000	4.00000000000000000000	4.00000000000000000000	4.00000000000000000000	4.00000000000000000000	4.00000000000000000000	4.00000000000000000000	4.00000000000000000000	4.00000000000000000000	4.00000000000000000000	4.00000000000000000000	4.00000000000000000000	4.00000000000000000000	4.00000000000000000000	4.00000000000000000000	4.00000000000000000000	4.00000000000000000000
2.00000000000000000000	0.00000000000000000000	4165.64111328125000000000	4167.17919921875000000000	4176.92285156250000000000	4162.05126953125000000000	4172.82031250000000000000	4167.17919921875000000000	4170.25634765625000000000	4165.64111328125000000000	4168.20507812500000000000	4180.51269531250000000000	4205.64111328125000000000	4186.15380859375000000000	4153.84619140625000000000	4163.07666015625000000000	1133.00000000000000000000	10246.00000000000000000000	10226.00000000000000000000	0.00000000000000000000	0.00000000000000000000	0.00000000000000000000	1264.00000000000000000000	46.00000000000000000000	4.00000000000000000000	4.00000000000000000000	4.00000000000000000000	4.00000000000000000000	4.00000000000000000000	4.00000000000000000000	4.00000000000000000000	4.00000000000000000000	4.00000000000000000000	4.00000000000000000000	4.00000000000000000000	4.00000000000000000000	4.00000000000000000000	4.00000000000000000000	4.00000000000000000000	4.00000000000000000000
3.00000000000000000000	0.00000000000000000000	4170.76904296875000000000	4182.56396484375000000000	4177.43603515625000000000	4167.17919921875000000000	4185.64111328125000000000	4169.23046875000000000000	4170.25634765625000000000	4167.69238281250000000000	4169.23046875000000000000	4180.51269531250000000000	4210.25634765625000000000	4186.66650390625000000000	4171.79492187500000000000	4171.79492187500000000000	1638.00000000000000000000	10245.00000000000000000000	10225.00000000000000000000	0.00000000000000000000	0.00000000000000000000	0.00000000000000000000	1264.00000000000000000000	53.00000000000000000000	4.00000000000000000000	4.00000000000000000000	4.00000000000000000000	4.00000000000000000000	4.00000000000000000000	4.00000000000000000000	4.00000000000000000000	4.00000000000000000000	4.00000000000000000000	4.00000000000000000000	4.00000000000000000000	4.00000000000000000000	4.00000000000000000000	4.00000000000000000000	4.00000000000000000000	4.00000000000000000000
4.00000000000000000000	0.00000000000000000000	4179.48730468750000000000	4187.69238281250000000000	4190.25634765625000000000	4179.48730468750000000000	4180.00000000000000000000	4166.66650390625000000000	4169.23046875000000000000	4166.66650390625000000000	4178.46142578125000000000	4173.84619140625000000000	4221.53857421875000000000	4198.46142578125000000000	4188.20507812500000000000	4183.58984375000000000000	1710.00000000000000000000	10245.00000000000000000000	10225.00000000000000000000	0.00000000000000000000	0.00000000000000000000	0.00000000000000000000	1264.00000000000000000000	61.00000000000000000000	4.00000000000000000000	4.00000000000000000000	4.00000000000000000000	4.00000000000000000000	4.00000000000000000000	4.00000000000000000000	4.00000000000000000000	4.00000000000000000000	4.00000000000000000000	4.00000000000000000000	4.00000000000000000000	4.00000000000000000000	4.00000000000000000000	4.00000000000000000000	4.00000000000000000000	4.00000000000000000000
5.00000000000000000000	0.00000000000000000000	4171.28173828125000000000	4165.64111328125000000000	4183.58984375000000000000	4166.15380859375000000000	4155.38427734375000000000	4155.89746093750000000000	4158.97412109375000000000	4151.79492187500000000000	4171.28173828125000000000	4148.71777343750000000000	4207.69238281250000000000	4193.84619140625000000000	4169.23046875000000000000	4171.28173828125000000000	1194.00000000000000000000	10245.00000000000000000000	10225.00000000000000000000	0.00000000000000000000	0.00000000000000000000	0.00000000000000000000	1264.00000000000000000000	70.00000000000000000000	4.00000000000000000000	4.00000000000000000000	4.00000000000000000000	4.00000000000000000000	4.00000000000000000000	4.00000000000000000000	4.00000000000000000000	4.00000000000000000000	4.00000000000000000000	4.00000000000000000000	4.00000000000000000000	4.00000000000000000000	4.00000000000000000000	4.00000000000000000000	4.00000000000000000000	4.00000000000000000000
6.00000000000000000000	0.00000000000000000000	4165.12792968750000000000	4176.41015625000000000000	4171.79492187500000000000	4173.84619140625000000000	4187.17919921875000000000	4162.05126953125000000000	4170.76904296875000000000	4182.05126953125000000000	4171.28173828125000000000	4179.48730468750000000000	4220.00000000000000000000	4197.43603515625000000000	4181.53857421875000000000	4173.33300781250000000000	1443.00000000000000000000	10245.00000000000000000000	10225.00000000000000000000	0.00000000000000000000	0.00000000000000000000	0.00000000000000000000	1264.00000000000000000000	77.00000000000000000000	4.00000000000000000000	4.00000000000000000000	4.00000000000000000000	4.00000000000000000000	4.00000000000000000000	4.00000000000000000000	4.00000000000000000000	4.00000000000000000000	4.00000000000000000000	4.00000000000000000000	4.00000000000000000000	4.00000000000000000000	4.00000000000000000000	4.00000000000000000000	4.00000000000000000000	4.00000000000000000000
7.00000000000000000000	0.00000000000000000000	4162.05126953125000000000	4164.10253906250000000000	4178.97412109375000000000	4168.71777343750000000000	4162.05126953125000000000	4151.79492187500000000000	4149.74365234375000000000	4170.76904296875000000000	4169.74365234375000000000	4174.35888671875000000000	4210.76904296875000000000	4195.89746093750000000000	4166.15380859375000000000	4171.79492187500000000000	1577.00000000000000000000	10247.00000000000000000000	10226.00000000000000000000	0.00000000000000000000	0.00000000000000000000	0.00000000000000000000	1264.00000000000000000000	85.00000000000000000000	4.00000000000000000000	4.00000000000000000000	4.00000000000000000000	4.00000000000000000000	4.00000000000000000000	4.00000000000000000000	4.00000000000000000000	4.00000000000000000000	4.00000000000000000000	4.00000000000000000000	4.00000000000000000000	4.00000000000000000000	4.00000000000000000000	4.00000000000000000000	4.00000000000000000000	4.00000000000000000000
8.00000000000000000000	0.00000000000000000000	4166.15380859375000000000	4177.43603515625000000000	4176.92285156250000000000	4166.66650390625000000000	4163.58984375000000000000	4165.64111328125000000000	4168.20507812500000000000	4168.20507812500000000000	4167.69238281250000000000	4173.33300781250000000000	4209.74365234375000000000	4192.82031250000000000000	4167.69238281250000000000	4166.66650390625000000000	993.00000000000000000000	10247.00000000000000000000	10226.00000000000000000000	0.00000000000000000000	0.00000000000000000000	0.00000000000000000000	1264.00000000000000000000	94.00000000000000000000	4.00000000000000000000	4.00000000000000000000	4.00000000000000000000	4.00000000000000000000	4.00000000000000000000	4.00000000000000000000	4.00000000000000000000	4.00000000000000000000	4.00000000000000000000	4.00000000000000000000	4.00000000000000000000	4.00000000000000000000	4.00000000000000000000	4.00000000000000000000	4.00000000000000000000	4.00000000000000000000
9.00000000000000000000	0.00000000000000000000	4170.76904296875000000000	4183.58984375000000000000	4178.97412109375000000000	4166.15380859375000000000	4194.35888671875000000000	4175.38427734375000000000	4185.12792968750000000000	4173.33300781250000000000	4170.25634765625000000000	4182.05126953125000000000	4211.28173828125000000000	4194.87158203125000000000	4165.12792968750000000000	4162.56396484375000000000	1633.00000000000000000000	10249.00000000000000000000	10228.00000000000000000000	0.00000000000000000000	0.00000000000000000000	0.00000000000000000000	1264.00000000000000000000	102.00000000000000000000	4.00000000000000000000	4.00000000000000000000	4.00000000000000000000	4.00000000000000000000	4.00000000000000000000	4.00000000000000000000	4.00000000000000000000	4.00000000000000000000	4.00000000000000000000	4.00000000000000000000	4.00000000000000000000	4.00000000000000000000	4.00000000000000000000	4.00000000000000000000	4.00000000000000000000	4.00000000000000000000
10.00000000000000000000	0.00000000000000000000	4165.12792968750000000000	4162.56396484375000000000	4180.51269531250000000000	4155.89746093750000000000	4187.69238281250000000000	4162.05126953125000000000	4161.02539062500000000000	4156.41015625000000000000	4167.17919921875000000000	4173.33300781250000000000	4197.43603515625000000000	4187.17919921875000000000	4150.76904296875000000000	4158.97412109375000000000	1713.00000000000000000000	10249.00000000000000000000	10228.00000000000000000000	0.00000000000000000000	0.00000000000000000000	0.00000000000000000000	1264.00000000000000000000	111.00000000000000000000	4.00000000000000000000	4.00000000000000000000	4.00000000000000000000	4.00000000000000000000	4.00000000000000000000	4.00000000000000000000	4.00000000000000000000	4.00000000000000000000	4.00000000000000000000	4.00000000000000000000	4.00000000000000000000	4.00000000000000000000	4.00000000000000000000	4.00000000000000000000	4.00000000000000000000	4.00000000000000000000
11.00000000000000000000	0.00000000000000000000	4173.33300781250000000000	4184.61523437500000000000	4178.46142578125000000000	4171.79492187500000000000	4195.89746093750000000000	4168.20507812500000000000	4173.33300781250000000000	4176.92285156250000000000	4174.87158203125000000000	4195.38427734375000000000	4217.94873046875000000000	4197.43603515625000000000	4190.76904296875000000000	4176.92285156250000000000	1412.00000000000000000000	10250.00000000000000000000	10228.00000000000000000000	0.00000000000000000000	0.00000000000000000000	0.00000000000000000000	1264.00000000000000000000	119.00000000000000000000	4.00000000000000000000	4.00000000000000000000	4.00000000000000000000	4.00000000000000000000	4.00000000000000000000	4.00000000000000000000	4.00000000000000000000	4.00000000000000000000	4.00000000000000000000	4.00000000000000000000	4.00000000000000000000	4.00000000000000000000	4.00000000000000000000	4.00000000000000000000	4.00000000000000000000	4.00000000000000000000
12.00000000000000000000	0.00000000000000000000	4172.82031250000000000000	4170.25634765625000000000	4183.07666015625000000000	4164.10253906250000000000	4162.56396484375000000000	4157.43603515625000000000	4164.10253906250000000000	4164.61523437500000000000	4175.38427734375000000000	4163.07666015625000000000	4206.66650390625000000000	4200.00000000000000000000	4180.00000000000000000000	4174.35888671875000000000	1387.00000000000000000000	10250.00000000000000000000	10228.00000000000000000000	0.00000000000000000000	0.00000000000000000000	0.00000000000000000000	1264.00000000000000000000	127.00000000000000000000	4.00000000000000000000	4.00000000000000000000	4.00000000000000000000	4.00000000000000000000	4.00000000000000000000	4.00000000000000000000	4.00000000000000000000	4.00000000000000000000	4.00000000000000000000	4.00000000000000000000	4.00000000000000000000	4.00000000000000000000	4.00000000000000000000	4.00000000000000000000	4.00000000000000000000	4.00000000000000000000
13.00000000000000000000	0.00000000000000000000	4163.58984375000000000000	4163.58984375000000000000	4175.38427734375000000000	4160.00000000000000000000	4166.66650390625000000000	4156.92285156250000000000	4166.66650390625000000000	4175.38427734375000000000	4170.25634765625000000000	4163.58984375000000000000	4206.15380859375000000000	4198.97412109375000000000	4169.74365234375000000000	4169.74365234375000000000	1506.00000000000000000000	10249.00000000000000000000	10227.00000000000000000000	0.00000000000000000000	0.00000000000000000000	0.00000000000000000000	1264.00000000000000000000	135.00000000000000000000	4.00000000000000000000	4.00000000000000000000	4.00000000000000000000	4.00000000000000000000	4.00000000000000000000	4.00000000000000000000	4.00000000000000000000	4.00000000000000000000	4.00000000000000000000	4.00000000000000000000	4.00000000000000000000	4.00000000000000000000	4.00000000000000000000	4.00000000000000000000	4.00000000000000000000	4.00000000000000000000
14.00000000000000000000	0.00000000000000000000	4163.07666015625000000000	4166.15380859375000000000	4174.35888671875000000000	4171.28173828125000000000	4188.20507812500000000000	4160.00000000000000000000	4175.38427734375000000000	4202.05126953125000000000	4170.76904296875000000000	4190.25634765625000000000	4224.10253906250000000000	4211.28173828125000000000	4182.05126953125000000000	4177.43603515625000000000	1713.00000000000000000000	10249.00000000000000000000	10227.00000000000000000000	0.00000000000000000000	0.00000000000000000000	0.00000000000000000000	1264.00000000000000000000	143.00000000000000000000	4.00000000000000000000	4.00000000000000000000	4.00000000000000000000	4.00000000000000000000	4.00000000000000000000	4.00000000000000000000	4.00000000000000000000	4.00000000000000000000	4.00000000000000000000	4.00000000000000000000	4.00000000000000000000	4.00000000000000000000	4.00000000000000000000	4.00000000000000000000	4.00000000000000000000	4.00000000000000000000
15.00000000000000000000	0.00000000000000000000	4160.00000000000000000000	4144.10253906250000000000	4174.35888671875000000000	4156.41015625000000000000	4167.69238281250000000000	4153.33300781250000000000	4163.07666015625000000000	4173.84619140625000000000	4165.64111328125000000000	4160.51269531250000000000	4204.10253906250000000000	4201.02539062500000000000	4158.46142578125000000000	4166.66650390625000000000	1412.00000000000000000000	10249.00000000000000000000	10227.00000000000000000000	0.00000000000000000000	0.00000000000000000000	0.00000000000000000000	1264.00000000000000000000	150.00000000000000000000	4.00000000000000000000	4.00000000000000000000	4.00000000000000000000	4.00000000000000000000	4.00000000000000000000	4.00000000000000000000	4.00000000000000000000	4.00000000000000000000	4.00000000000000000000	4.00000000000000000000	4.00000000000000000000	4.00000000000000000000	4.00000000000000000000	4.00000000000000000000	4.00000000000000000000	4.00000000000000000000
16.00000000000000000000	0.00000000000000000000	4168.71777343750000000000	4168.71777343750000000000	4170.25634765625000000000	4164.61523437500000000000	4198.97412109375000000000	4174.87158203125000000000	4185.64111328125000000000	4180.00000000000000000000	4169.23046875000000000000	4175.89746093750000000000	4209.74365234375000000000	4196.41015625000000000000	4166.66650390625000000000	4167.69238281250000000000	0.00000000000000000000	10249.00000000000000000000	10227.00000000000000000000	0.00000000000000000000	0.00000000000000000000	0.00000000000000000000	1264.00000000000000000000	157.00000000000000000000	4.00000000000000000000	4.00000000000000000000	4.00000000000000000000	4.00000000000000000000	4.00000000000000000000	4.00000000000000000000	4.00000000000000000000	4.00000000000000000000	4.00000000000000000000	4.00000000000000000000	4.00000000000000000000	4.00000000000000000000	4.00000000000000000000	4.00000000000000000000	4.00000000000000000000	4.00000000000000000000
17.00000000000000000000	0.00000000000000000000	4171.79492187500000000000	4164.10253906250000000000	4179.48730468750000000000	4167.69238281250000000000	4196.92285156250000000000	4169.74365234375000000000	4176.41015625000000000000	4172.30761718750000000000	4167.69238281250000000000	4173.33300781250000000000	4201.53857421875000000000	4197.94873046875000000000	4155.38427734375000000000	4165.64111328125000000000	0.00000000000000000000	10252.00000000000000000000	10229.00000000000000000000	0.00000000000000000000	0.00000000000000000000	0.00000000000000000000	1264.00000000000000000000	165.00000000000000000000	4.00000000000000000000	4.00000000000000000000	4.00000000000000000000	4.00000000000000000000	4.00000000000000000000	4.00000000000000000000	4.00000000000000000000	4.00000000000000000000	4.00000000000000000000	4.00000000000000000000	4.00000000000000000000	4.00000000000000000000	4.00000000000000000000	4.00000000000000000000	4.00000000000000000000	4.00000000000000000000
18.00000000000000000000	0.00000000000000000000	4166.66650390625000000000	4162.56396484375000000000	4176.41015625000000000000	4171.28173828125000000000	4174.35888671875000000000	4156.92285156250000000000	4170.25634765625000000000	4171.79492187500000000000	4168.20507812500000000000	4170.25634765625000000000	4198.46142578125000000000	4195.89746093750000000000	4163.07666015625000000000	4166.66650390625000000000	0.00000000000000000000	10252.00000000000000000000	10229.00000000000000000000	0.00000000000000000000	0.00000000000000000000	0.00000000000000000000	1264.00000000000000000000	172.00000000000000000000	4.00000000000000000000	4.00000000000000000000	4.00000000000000000000	4.00000000000000000000	4.00000000000000000000	4.00000000000000000000	4.00000000000000000000	4.00000000000000000000	4.00000000000000000000	4.00000000000000000000	4.00000000000000000000	4.00000000000000000000	4.00000000000000000000	4.00000000000000000000	4.00000000000000000000	4.00000000000000000000
19.00000000000000000000	0.00000000000000000000	4167.69238281250000000000	4175.38427734375000000000	4176.92285156250000000000	4186.15380859375000000000	4172.82031250000000000000	4155.89746093750000000000	4172.82031250000000000000	4188.71777343750000000000	4178.46142578125000000000	4180.00000000000000000000	4217.43603515625000000000	4208.20507812500000000000	4190.76904296875000000000	4178.97412109375000000000	0.00000000000000000000	10252.00000000000000000000	10229.00000000000000000000	0.00000000000000000000	0.00000000000000000000	0.00000000000000000000	1264.00000000000000000000	179.00000000000000000000	4.00000000000000000000	4.00000000000000000000	4.00000000000000000000	4.00000000000000000000	4.00000000000000000000	4.00000000000000000000	4.00000000000000000000	4.00000000000000000000	4.00000000000000000000	4.00000000000000000000	4.00000000000000000000	4.00000000000000000000	4.00000000000000000000	4.00000000000000000000	4.00000000000000000000	4.00000000000000000000
20.00000000000000000000	0.00000000000000000000	4158.46142578125000000000	4147.17919921875000000000	4176.92285156250000000000	4169.23046875000000000000	4151.28173828125000000000	4148.71777343750000000000	4146.15380859375000000000	4163.07666015625000000000	4169.74365234375000000000	4147.17919921875000000000	4201.02539062500000000000	4200.00000000000000000000	4163.58984375000000000000	4169.74365234375000000000	0.00000000000000000000	10252.00000000000000000000	10229.00000000000000000000	0.00000000000000000000	0.00000000000000000000	0.00000000000000000000	1264.00000000000000000000	187.00000000000000000000	4.00000000000000000000	4.00000000000000000000	4.00000000000000000000	4.00000000000000000000	4.00000000000000000000	4.00000000000000000000	4.00000000000000000000	4.00000000000000000000	4.00000000000000000000	4.00000000000000000000	4.00000000000000000000	4.00000000000000000000	4.00000000000000000000	4.00000000000000000000	4.00000000000000000000	4.00000000000000000000
21.00000000000000000000	0.00000000000000000000	4157.94873046875000000000	4157.94873046875000000000	4164.10253906250000000000	4175.38427734375000000000	4162.05126953125000000000	4161.02539062500000000000	4164.61523437500000000000	4177.94873046875000000000	4167.69238281250000000000	4174.35888671875000000000	4209.23046875000000000000	4196.41015625000000000000	4170.76904296875000000000	4168.71777343750000000000	0.00000000000000000000	10249.00000000000000000000	10229.00000000000000000000	0.00000000000000000000	0.00000000000000000000	0.00000000000000000000	1264.00000000000000000000	194.00000000000000000000	4.00000000000000000000	4.00000000000000000000	4.00000000000000000000	4.00000000000000000000	4.00000000000000000000	4.00000000000000000000	4.00000000000000000000	4.00000000000000000000	4.00000000000000000000	4.00000000000000000000	4.00000000000000000000	4.00000000000000000000	4.00000000000000000000	4.00000000000000000000	4.00000000000000000000	4.00000000000000000000
22.00000000000000000000	0.00000000000000000000	4157.43603515625000000000	4155.38427734375000000000	4164.10253906250000000000	4180.00000000000000000000	4144.61523437500000000000	4153.84619140625000000000	4166.66650390625000000000	4182.05126953125000000000	4168.71777343750000000000	4185.64111328125000000000	4208.71777343750000000000	4203.07666015625000000000	4164.61523437500000000000	4169.23046875000000000000	0.00000000000000000000	10249.00000000000000000000	10229.00000000000000000000	0.00000000000000000000	0.00000000000000000000	0.00000000000000000000	1264.00000000000000000000	201.00000000000000000000	4.00000000000000000000	4.00000000000000000000	4.00000000000000000000	4.00000000000000000000	4.00000000000000000000	4.00000000000000000000	4.00000000000000000000	4.00000000000000000000	4.00000000000000000000	4.00000000000000000000	4.00000000000000000000	4.00000000000000000000	4.00000000000000000000	4.00000000000000000000	4.00000000000000000000	4.00000000000000000000
23.00000000000000000000	0.00000000000000000000	4159.48730468750000000000	4155.89746093750000000000	4164.10253906250000000000	4174.87158203125000000000	4149.74365234375000000000	4157.43603515625000000000	4167.17919921875000000000	4170.76904296875000000000	4165.12792968750000000000	4167.17919921875000000000	4199.48730468750000000000	4197.94873046875000000000	4155.38427734375000000000	4164.61523437500000000000	0.00000000000000000000	10248.00000000000000000000	10228.00000000000000000000	0.00000000000000000000	0.00000000000000000000	0.00000000000000000000	1264.00000000000000000000	209.00000000000000000000	4.00000000000000000000	4.00000000000000000000	4.00000000000000000000	4.00000000000000000000	4.00000000000000000000	4.00000000000000000000	4.00000000000000000000	4.00000000000000000000	4.00000000000000000000	4.00000000000000000000	4.00000000000000000000	4.00000000000000000000	4.00000000000000000000	4.00000000000000000000	4.00000000000000000000	4.00000000000000000000
24.00000000000000000000	0.00000000000000000000	4174.35888671875000000000	4176.92285156250000000000	4172.30761718750000000000	4187.69238281250000000000	4184.10253906250000000000	4177.94873046875000000000	4183.58984375000000000000	4175.38427734375000000000	4171.28173828125000000000	4161.53857421875000000000	4210.76904296875000000000	4202.05126953125000000000	4175.89746093750000000000	4169.74365234375000000000	0.00000000000000000000	10248.00000000000000000000	10228.00000000000000000000	0.00000000000000000000	0.00000000000000000000	0.00000000000000000000	1264.00000000000000000000	217.00000000000000000000	4.00000000000000000000	4.00000000000000000000	4.00000000000000000000	4.00000000000000000000	4.00000000000000000000	4.00000000000000000000	4.00000000000000000000	4.00000000000000000000	4.00000000000000000000	4.00000000000000000000	4.00000000000000000000	4.00000000000000000000	4.00000000000000000000	4.00000000000000000000	4.00000000000000000000	4.00000000000000000000
25.00000000000000000000	0.00000000000000000000	4171.28173828125000000000	4154.87158203125000000000	4177.43603515625000000000	4180.00000000000000000000	4148.71777343750000000000	4162.05126953125000000000	4162.05126953125000000000	4151.28173828125000000000	4165.64111328125000000000	4127.69238281250000000000	4196.41015625000000000000	4196.92285156250000000000	4156.92285156250000000000	4165.12792968750000000000	0.00000000000000000000	10243.00000000000000000000	10229.00000000000000000000	0.00000000000000000000	0.00000000000000000000	0.00000000000000000000	1264.00000000000000000000	225.00000000000000000000	4.00000000000000000000	4.00000000000000000000	4.00000000000000000000	4.00000000000000000000	4.00000000000000000000	4.00000000000000000000	4.00000000000000000000	4.00000000000000000000	4.00000000000000000000	4.00000000000000000000	4.00000000000000000000	4.00000000000000000000	4.00000000000000000000	4.00000000000000000000	4.00000000000000000000	4.00000000000000000000
26.00000000000000000000	0.00000000000000000000	4166.66650390625000000000	4164.10253906250000000000	4168.71777343750000000000	4190.25634765625000000000	4152.82031250000000000000	4158.97412109375000000000	4168.20507812500000000000	4168.71777343750000000000	4169.74365234375000000000	4165.12792968750000000000	4208.71777343750000000000	4201.53857421875000000000	4172.82031250000000000000	4175.38427734375000000000	0.00000000000000000000	10243.00000000000000000000	10229.00000000000000000000	0.00000000000000000000	0.00000000000000000000	0.00000000000000000000	1264.00000000000000000000	234.00000000000000000000	4.00000000000000000000	4.00000000000000000000	4.00000000000000000000	4.00000000000000000000	4.00000000000000000000	4.00000000000000000000	4.00000000000000000000	4.00000000000000000000	4.00000000000000000000	4.00000000000000000000	4.00000000000000000000	4.00000000000000000000	4.00000000000000000000	4.00000000000000000000	4.00000000000000000000	4.00000000000000000000
27.00000000000000000000	0.00000000000000000000	4167.17919921875000000000	4160.51269531250000000000	4174.35888671875000000000	4193.33300781250000000000	4153.84619140625000000000	4152.82031250000000000000	4157.94873046875000000000	4166.66650390625000000000	4178.97412109375000000000	4181.53857421875000000000	4210.25634765625000000000	4208.20507812500000000000	4176.41015625000000000000	4178.97412109375000000000	0.00000000000000000000	10243.00000000000000000000	10228.00000000000000000000	0.00000000000000000000	0.00000000000000000000	0.00000000000000000000	1264.00000000000000000000	242.00000000000000000000	4.00000000000000000000	4.00000000000000000000	4.00000000000000000000	4.00000000000000000000	4.00000000000000000000	4.00000000000000000000	4.00000000000000000000	4.00000000000000000000	4.00000000000000000000	4.00000000000000000000	4.00000000000000000000	4.00000000000000000000	4.00000000000000000000	4.00000000000000000000	4.00000000000000000000	4.00000000000000000000
28.00000000000000000000	0.00000000000000000000	4158.97412109375000000000	4148.71777343750000000000	4169.74365234375000000000	4182.56396484375000000000	4148.71777343750000000000	4150.76904296875000000000	4148.71777343750000000000	4154.87158203125000000000	4168.71777343750000000000	4156.41015625000000000000	4196.92285156250000000000	4195.89746093750000000000	4158.46142578125000000000	4163.07666015625000000000	0.00000000000000000000	10243.00000000000000000000	10228.00000000000000000000	0.00000000000000000000	0.00000000000000000000	0.00000000000000000000	1264.00000000000000000000	250.00000000000000000000	4.00000000000000000000	4.00000000000000000000	4.00000000000000000000	4.00000000000000000000	4.00000000000000000000	4.00000000000000000000	4.00000000000000000000	4.00000000000000000000	4.00000000000000000000	4.00000000000000000000	4.00000000000000000000	4.00000000000000000000	4.00000000000000000000	4.00000000000000000000	4.00000000000000000000	4.00000000000000000000
29.00000000000000000000	0.00000000000000000000	4157.94873046875000000000	4165.12792968750000000000	4162.56396484375000000000	4193.84619140625000000000	4183.58984375000000000000	4163.07666015625000000000	4172.30761718750000000000	4185.12792968750000000000	4163.07666015625000000000	4187.17919921875000000000	4213.84619140625000000000	4201.02539062500000000000	4169.23046875000000000000	4165.12792968750000000000	0.00000000000000000000	10243.00000000000000000000	10229.00000000000000000000	0.00000000000000000000	0.00000000000000000000	0.00000000000000000000	1264.00000000000000000000	259.00000000000000000000	4.00000000000000000000	4.00000000000000000000	4.00000000000000000000	4.00000000000000000000	4.00000000000000000000	4.00000000000000000000	4.00000000000000000000	4.00000000000000000000	4.00000000000000000000	4.00000000000000000000	4.00000000000000000000	4.00000000000000000000	4.00000000000000000000	4.00000000000000000000	4.00000000000000000000	4.00000000000000000000
30.00000000000000000000	0.00000000000000000000	4156.92285156250000000000	4148.71777343750000000000	4166.66650390625000000000	4186.66650390625000000000	4178.46142578125000000000	4157.94873046875000000000	4161.02539062500000000000	4170.25634765625000000000	4164.61523437500000000000	4173.84619140625000000000	4203.07666015625000000000	4200.00000000000000000000	4154.35888671875000000000	4165.64111328125000000000	0.00000000000000000000	10243.00000000000000000000	10229.00000000000000000000	0.00000000000000000000	0.00000000000000000000	0.00000000000000000000	1264.00000000000000000000	267.00000000000000000000	4.00000000000000000000	4.00000000000000000000	4.00000000000000000000	4.00000000000000000000	4.00000000000000000000	4.00000000000000000000	4.00000000000000000000	4.00000000000000000000	4.00000000000000000000	4.00000000000000000000	4.00000000000000000000	4.00000000000000000000	4.00000000000000000000	4.00000000000000000000	4.00000000000000000000	4.00000000000000000000
31.00000000000000000000	0.00000000000000000000	4164.10253906250000000000	4168.71777343750000000000	4166.66650390625000000000	4190.76904296875000000000	4191.28173828125000000000	4171.79492187500000000000	4170.76904296875000000000	4170.76904296875000000000	4171.79492187500000000000	4172.30761718750000000000	4208.71777343750000000000	4196.92285156250000000000	4175.89746093750000000000	4171.28173828125000000000	0.00000000000000000000	10243.00000000000000000000	10229.00000000000000000000	0.00000000000000000000	0.00000000000000000000	0.00000000000000000000	1264.00000000000000000000	275.00000000000000000000	4.00000000000000000000	4.00000000000000000000	4.00000000000000000000	4.00000000000000000000	4.00000000000000000000	4.00000000000000000000	4.00000000000000000000	4.00000000000000000000	4.00000000000000000000	4.00000000000000000000	4.00000000000000000000	4.00000000000000000000	4.00000000000000000000	4.00000000000000000000	4.00000000000000000000	4.00000000000000000000
32.00000000000000000000	0.00000000000000000000	4171.28173828125000000000	4175.38427734375000000000	4173.33300781250000000000	4192.30761718750000000000	4183.58984375000000000000	4170.25634765625000000000	4167.17919921875000000000	4164.10253906250000000000	4172.82031250000000000000	4171.28173828125000000000	4210.76904296875000000000	4196.92285156250000000000	4177.43603515625000000000	4171.79492187500000000000	0.00000000000000000000	10243.00000000000000000000	10229.00000000000000000000	0.00000000000000000000	0.00000000000000000000	0.00000000000000000000	1264.00000000000000000000	283.00000000000000000000	4.00000000000000000000	4.00000000000000000000	4.00000000000000000000	4.00000000000000000000	4.00000000000000000000	4.00000000000000000000	4.00000000000000000000	4.00000000000000000000	4.00000000000000000000	4.00000000000000000000	4.00000000000000000000	4.00000000000000000000	4.00000000000000000000	4.00000000000000000000	4.00000000000000000000	4.00000000000000000000
33.00000000000000000000	0.00000000000000000000	4165.12792968750000000000	4157.94873046875000000000	4170.25634765625000000000	4181.53857421875000000000	4163.58984375000000000000	4158.46142578125000000000	4155.89746093750000000000	4146.15380859375000000000	4167.17919921875000000000	4153.33300781250000000000	4198.46142578125000000000	4190.25634765625000000000	4160.51269531250000000000	4167.69238281250000000000	0.00000000000000000000	10243.00000000000000000000	10228.00000000000000000000	0.00000000000000000000	0.00000000000000000000	0.00000000000000000000	1264.00000000000000000000	291.00000000000000000000	4.00000000000000000000	4.00000000000000000000	4.00000000000000000000	4.00000000000000000000	4.00000000000000000000	4.00000000000000000000	4.00000000000000000000	4.00000000000000000000	4.00000000000000000000	4.00000000000000000000	4.00000000000000000000	4.00000000000000000000	4.00000000000000000000	4.00000000000000000000	4.00000000000000000000	4.00000000000000000000
34.00000000000000000000	0.00000000000000000000	4166.66650390625000000000	4174.35888671875000000000	4168.71777343750000000000	4197.43603515625000000000	4172.82031250000000000000	4164.10253906250000000000	4171.79492187500000000000	4175.38427734375000000000	4176.92285156250000000000	4178.97412109375000000000	4218.97412109375000000000	4203.07666015625000000000	4194.35888671875000000000	4181.02539062500000000000	0.00000000000000000000	10243.00000000000000000000	10228.00000000000000000000	0.00000000000000000000	0.00000000000000000000	0.00000000000000000000	1264.00000000000000000000	298.00000000000000000000	4.00000000000000000000	4.00000000000000000000	4.00000000000000000000	4.00000000000000000000	4.00000000000000000000	4.00000000000000000000	4.00000000000000000000	4.00000000000000000000	4.00000000000000000000	4.00000000000000000000	4.00000000000000000000	4.00000000000000000000	4.00000000000000000000	4.00000000000000000000	4.00000000000000000000	4.00000000000000000000
35.00000000000000000000	0.00000000000000000000	4163.07666015625000000000	4154.87158203125000000000	4174.35888671875000000000	4190.25634765625000000000	4136.92285156250000000000	4151.79492187500000000000	4152.30761718750000000000	4164.10253906250000000000	4174.87158203125000000000	4173.33300781250000000000	4208.71777343750000000000	4204.10253906250000000000	4180.00000000000000000000	4176.41015625000000000000	0.00000000000000000000	10248.00000000000000000000	10230.00000000000000000000	0.00000000000000000000	0.00000000000000000000	0.00000000000000000000	1264.00000000000000000000	305.00000000000000000000	4.00000000000000000000	4.00000000000000000000	4.00000000000000000000	4.00000000000000000000	4.00000000000000000000	4.00000000000000000000	4.00000000000000000000	4.00000000000000000000	4.00000000000000000000	4.00000000000000000000	4.00000000000000000000	4.00000000000000000000	4.00000000000000000000	4.00000000000000000000	4.00000000000000000000	4.00000000000000000000
36.00000000000000000000	0.00000000000000000000	4160.00000000000000000000	4157.94873046875000000000	4165.12792968750000000000	4186.15380859375000000000	4158.97412109375000000000	4162.56396484375000000000	4163.58984375000000000000	4170.25634765625000000000	4169.74365234375000000000	4187.69238281250000000000	4210.76904296875000000000	4200.51269531250000000000	4174.35888671875000000000	4174.35888671875000000000	0.00000000000000000000	10248.00000000000000000000	10230.00000000000000000000	0.00000000000000000000	0.00000000000000000000	0.00000000000000000000	1264.00000000000000000000	314.00000000000000000000	4.00000000000000000000	4.00000000000000000000	4.00000000000000000000	4.00000000000000000000	4.00000000000000000000	4.00000000000000000000	4.00000000000000000000	4.00000000000000000000	4.00000000000000000000	4.00000000000000000000	4.00000000000000000000	4.00000000000000000000	4.00000000000000000000	4.00000000000000000000	4.00000000000000000000	4.00000000000000000000
37.00000000000000000000	0.00000000000000000000	4163.07666015625000000000	4165.12792968750000000000	4169.23046875000000000000	4190.76904296875000000000	4187.69238281250000000000	4167.69238281250000000000	4169.74365234375000000000	4179.48730468750000000000	4173.33300781250000000000	4184.61523437500000000000	4216.92285156250000000000	4204.61523437500000000000	4172.30761718750000000000	4174.35888671875000000000	0.00000000000000000000	10249.00000000000000000000	10229.00000000000000000000	0.00000000000000000000	0.00000000000000000000	0.00000000000000000000	1264.00000000000000000000	322.00000000000000000000	4.00000000000000000000	4.00000000000000000000	4.00000000000000000000	4.00000000000000000000	4.00000000000000000000	4.00000000000000000000	4.00000000000000000000	4.00000000000000000000	4.00000000000000000000	4.00000000000000000000	4.00000000000000000000	4.00000000000000000000	4.00000000000000000000	4.00000000000000000000	4.00000000000000000000	4.00000000000000000000
38.00000000000000000000	0.00000000000000000000	4168.71777343750000000000	4158.46142578125000000000	4175.38427734375000000000	4184.61523437500000000000	4155.89746093750000000000	4158.97412109375000000000	4154.35888671875000000000	4162.05126953125000000000	4168.20507812500000000000	4164.10253906250000000000	4204.10253906250000000000	4202.05126953125000000000	4160.51269531250000000000	4165.12792968750000000000	0.00000000000000000000	10249.00000000000000000000	10229.00000000000000000000	0.00000000000000000000	0.00000000000000000000	0.00000000000000000000	1264.00000000000000000000	330.00000000000000000000	4.00000000000000000000	4.00000000000000000000	4.00000000000000000000	4.00000000000000000000	4.00000000000000000000	4.00000000000000000000	4.00000000000000000000	4.00000000000000000000	4.00000000000000000000	4.00000000000000000000	4.00000000000000000000	4.00000000000000000000	4.00000000000000000000	4.00000000000000000000	4.00000000000000000000	4.00000000000000000000
39.00000000000000000000	0.00000000000000000000	4183.07666015625000000000	4186.15380859375000000000	4174.87158203125000000000	4197.43603515625000000000	4171.28173828125000000000	4172.82031250000000000000	4174.87158203125000000000	4176.92285156250000000000	4174.35888671875000000000	4208.20507812500000000000	4221.02539062500000000000	4213.33300781250000000000	4191.28173828125000000000	4177.43603515625000000000	0.00000000000000000000	10251.00000000000000000000	10228.00000000000000000000	0.00000000000000000000	0.00000000000000000000	0.00000000000000000000	1264.00000000000000000000	338.00000000000000000000	4.00000000000000000000	4.00000000000000000000	4.00000000000000000000	4.00000000000000000000	4.00000000000000000000	4.00000000000000000000	4.00000000000000000000	4.00000000000000000000	4.00000000000000000000	4.00000000000000000000	4.00000000000000000000	4.00000000000000000000	4.00000000000000000000	4.00000000000000000000	4.00000000000000000000	4.00000000000000000000
40.00000000000000000000	0.00000000000000000000	4175.38427734375000000000	4164.10253906250000000000	4176.41015625000000000000	4182.05126953125000000000	4169.23046875000000000000	4162.05126953125000000000	4161.53857421875000000000	4153.84619140625000000000	4173.84619140625000000000	4179.48730468750000000000	4206.15380859375000000000	4205.64111328125000000000	4169.74365234375000000000	4174.87158203125000000000	0.00000000000000000000	10251.00000000000000000000	10228.00000000000000000000	0.00000000000000000000	0.00000000000000000000	0.00000000000000000000	1264.00000000000000000000	346.00000000000000000000	4.00000000000000000000	4.00000000000000000000	4.00000000000000000000	4.00000000000000000000	4.00000000000000000000	4.00000000000000000000	4.00000000000000000000	4.00000000000000000000	4.00000000000000000000	4.00000000000000000000	4.00000000000000000000	4.00000000000000000000	4.00000000000000000000	4.00000000000000000000	4.00000000000000000000	4.00000000000000000000
41.00000000000000000000	0.00000000000000000000	4161.02539062500000000000	4153.33300781250000000000	4164.10253906250000000000	4175.89746093750000000000	4154.87158203125000000000	4155.38427734375000000000	4154.35888671875000000000	4155.89746093750000000000	4168.20507812500000000000	4149.74365234375000000000	4206.66650390625000000000	4198.97412109375000000000	4165.12792968750000000000	4170.76904296875000000000	0.00000000000000000000	10250.00000000000000000000	10228.00000000000000000000	0.00000000000000000000	0.00000000000000000000	0.00000000000000000000	1264.00000000000000000000	355.00000000000000000000	4.00000000000000000000	4.00000000000000000000	4.00000000000000000000	4.00000000000000000000	4.00000000000000000000	4.00000000000000000000	4.00000000000000000000	4.00000000000000000000	4.00000000000000000000	4.00000000000000000000	4.00000000000000000000	4.00000000000000000000	4.00000000000000000000	4.00000000000000000000	4.00000000000000000000	4.00000000000000000000
42.00000000000000000000	0.00000000000000000000	4164.61523437500000000000	4160.00000000000000000000	4167.69238281250000000000	4186.66650390625000000000	4132.30761718750000000000	4148.20507812500000000000	4148.71777343750000000000	4172.82031250000000000000	4172.30761718750000000000	4175.38427734375000000000	4222.56396484375000000000	4213.33300781250000000000	4186.66650390625000000000	4179.48730468750000000000	0.00000000000000000000	10250.00000000000000000000	10228.00000000000000000000	0.00000000000000000000	0.00000000000000000000	0.00000000000000000000	1264.00000000000000000000	363.00000000000000000000	4.00000000000000000000	4.00000000000000000000	4.00000000000000000000	4.00000000000000000000	4.00000000000000000000	4.00000000000000000000	4.00000000000000000000	4.00000000000000000000	4.00000000000000000000	4.00000000000000000000	4.00000000000000000000	4.00000000000000000000	4.00000000000000000000	4.00000000000000000000	4.00000000000000000000	4.00000000000000000000
43.00000000000000000000	0.00000000000000000000	4162.05126953125000000000	4146.15380859375000000000	4172.30761718750000000000	4172.82031250000000000000	4116.41015625000000000000	4141.02539062500000000000	4141.02539062500000000000	4152.30761718750000000000	4168.20507812500000000000	4167.17919921875000000000	4205.12792968750000000000	4202.56396484375000000000	4165.12792968750000000000	4170.76904296875000000000	0.00000000000000000000	10249.00000000000000000000	10228.00000000000000000000	0.00000000000000000000	0.00000000000000000000	0.00000000000000000000	1264.00000000000000000000	372.00000000000000000000	4.00000000000000000000	4.00000000000000000000	4.00000000000000000000	4.00000000000000000000	4.00000000000000000000	4.00000000000000000000	4.00000000000000000000	4.00000000000000000000	4.00000000000000000000	4.00000000000000000000	4.00000000000000000000	4.00000000000000000000	4.00000000000000000000	4.00000000000000000000	4.00000000000000000000	4.00000000000000000000
44.00000000000000000000	0.00000000000000000000	4163.07666015625000000000	4162.56396484375000000000	4163.58984375000000000000	4178.97412109375000000000	4173.33300781250000000000	4166.15380859375000000000	4174.35888671875000000000	4168.71777343750000000000	4167.69238281250000000000	4178.97412109375000000000	4214.35888671875000000000	4202.56396484375000000000	4168.71777343750000000000	4169.74365234375000000000	0.00000000000000000000	10249.00000000000000000000	10228.00000000000000000000	0.00000000000000000000	0.00000000000000000000	0.00000000000000000000	1264.00000000000000000000	380.00000000000000000000	4.00000000000000000000	4.00000000000000000000	4.00000000000000000000	4.00000000000000000000	4.00000000000000000000	4.00000000000000000000	4.00000000000000000000	4.00000000000000000000	4.00000000000000000000	4.00000000000000000000	4.00000000000000000000	4.00000000000000000000	4.00000000000000000000	4.00000000000000000000	4.00000000000000000000	4.00000000000000000000
45.00000000000000000000	0.00000000000000000000	4162.56396484375000000000	4150.76904296875000000000	4168.71777343750000000000	4173.84619140625000000000	4184.61523437500000000000	4162.05126953125000000000	4158.46142578125000000000	4161.53857421875000000000	4165.12792968750000000000	4169.74365234375000000000	4206.15380859375000000000	4207.17919921875000000000	4155.89746093750000000000	4169.23046875000000000000	0.00000000000000000000	10249.00000000000000000000	10227.00000000000000000000	0.00000000000000000000	0.00000000000000000000	0.00000000000000000000	1264.00000000000000000000	388.00000000000000000000	4.00000000000000000000	4.00000000000000000000	4.00000000000000000000	4.00000000000000000000	4.00000000000000000000	4.00000000000000000000	4.00000000000000000000	4.00000000000000000000	4.00000000000000000000	4.00000000000000000000	4.00000000000000000000	4.00000000000000000000	4.00000000000000000000	4.00000000000000000000	4.00000000000000000000	4.00000000000000000000
46.00000000000000000000	0.00000000000000000000	4166.66650390625000000000	4162.56396484375000000000	4171.79492187500000000000	4173.33300781250000000000	4188.71777343750000000000	4158.97412109375000000000	4149.74365234375000000000	4157.94873046875000000000	4168.71777343750000000000	4171.28173828125000000000	4202.05126953125000000000	4203.07666015625000000000	4161.53857421875000000000	4172.30761718750000000000	0.00000000000000000000	10249.00000000000000000000	10227.00000000000000000000	0.00000000000000000000	0.00000000000000000000	0.00000000000000000000	1264.00000000000000000000	396.00000000000000000000	4.00000000000000000000	4.00000000000000000000	4.00000000000000000000	4.00000000000000000000	4.00000000000000000000	4.00000000000000000000	4.00000000000000000000	4.00000000000000000000	4.00000000000000000000	4.00000000000000000000	4.00000000000000000000	4.00000000000000000000	4.00000000000000000000	4.00000000000000000000	4.00000000000000000000	4.00000000000000000000
47.00000000000000000000	0.00000000000000000000	4177.94873046875000000000	4181.02539062500000000000	4177.94873046875000000000	4188.20507812500000000000	4196.41015625000000000000	4164.61523437500000000000	4163.07666015625000000000	4161.02539062500000000000	4176.41015625000000000000	4178.46142578125000000000	4210.25634765625000000000	4209.23046875000000000000	4177.43603515625000000000	4176.92285156250000000000	0.00000000000000000000	10248.00000000000000000000	10225.00000000000000000000	0.00000000000000000000	0.00000000000000000000	0.00000000000000000000	1264.00000000000000000000	403.00000000000000000000	4.00000000000000000000	4.00000000000000000000	4.00000000000000000000	4.00000000000000000000	4.00000000000000000000	4.00000000000000000000	4.00000000000000000000	4.00000000000000000000	4.00000000000000000000	4.00000000000000000000	4.00000000000000000000	4.00000000000000000000	4.00000000000000000000	4.00000000000000000000	4.00000000000000000000	4.00000000000000000000
48.00000000000000000000	0.00000000000000000000	4170.25634765625000000000	4156.41015625000000000000	4174.87158203125000000000	4175.89746093750000000000	4162.05126953125000000000	4155.89746093750000000000	4147.69238281250000000000	4138.97412109375000000000	4168.71777343750000000000	4140.00000000000000000000	4195.89746093750000000000	4202.05126953125000000000	4159.48730468750000000000	4168.71777343750000000000	0.00000000000000000000	10248.00000000000000000000	10225.00000000000000000000	0.00000000000000000000	0.00000000000000000000	0.00000000000000000000	1264.00000000000000000000	410.00000000000000000000	4.00000000000000000000	4.00000000000000000000	4.00000000000000000000	4.00000000000000000000	4.00000000000000000000	4.00000000000000000000	4.00000000000000000000	4.00000000000000000000	4.00000000000000000000	4.00000000000000000000	4.00000000000000000000	4.00000000000000000000	4.00000000000000000000	4.00000000000000000000	4.00000000000000000000	4.00000000000000000000
49.00000000000000000000	0.00000000000000000000	4164.61523437500000000000	4168.71777343750000000000	4161.53857421875000000000	4179.48730468750000000000	4175.38427734375000000000	4161.53857421875000000000	4157.43603515625000000000	4169.74365234375000000000	4172.30761718750000000000	4154.35888671875000000000	4217.94873046875000000000	4206.15380859375000000000	4183.58984375000000000000	4179.48730468750000000000	0.00000000000000000000	10247.00000000000000000000	10225.00000000000000000000	0.00000000000000000000	0.00000000000000000000	0.00000000000000000000	1264.00000000000000000000	418.00000000000000000000	4.00000000000000000000	4.00000000000000000000	4.00000000000000000000	4.00000000000000000000	4.00000000000000000000	4.00000000000000000000	4.00000000000000000000	4.00000000000000000000	4.00000000000000000000	4.00000000000000000000	4.00000000000000000000	4.00000000000000000000	4.00000000000000000000	4.00000000000000000000	4.00000000000000000000	4.00000000000000000000
50.00000000000000000000	0.00000000000000000000	4161.02539062500000000000	4157.43603515625000000000	4164.61523437500000000000	4176.92285156250000000000	4151.79492187500000000000	4147.69238281250000000000	4148.71777343750000000000	4165.12792968750000000000	4170.76904296875000000000	4157.43603515625000000000	4215.38427734375000000000	4211.79492187500000000000	4175.89746093750000000000	4177.94873046875000000000	0.00000000000000000000	10247.00000000000000000000	10225.00000000000000000000	0.00000000000000000000	0.00000000000000000000	0.00000000000000000000	1264.00000000000000000000	425.00000000000000000000	4.00000000000000000000	4.00000000000000000000	4.00000000000000000000	4.00000000000000000000	4.00000000000000000000	4.00000000000000000000	4.00000000000000000000	4.00000000000000000000	4.00000000000000000000	4.00000000000000000000	4.00000000000000000000	4.00000000000000000000	4.00000000000000000000	4.00000000000000000000	4.00000000000000000000	4.00000000000000000000
51.00000000000000000000	0.00000000000000000000	4163.07666015625000000000	4157.94873046875000000000	4163.58984375000000000000	4176.92285156250000000000	4130.76904296875000000000	4152.30761718750000000000	4157.43603515625000000000	4149.74365234375000000000	4163.07666015625000000000	4162.05126953125000000000	4201.02539062500000000000	4201.02539062500000000000	4162.05126953125000000000	4167.17919921875000000000	0.00000000000000000000	10247.00000000000000000000	10225.00000000000000000000	0.00000000000000000000	0.00000000000000000000	0.00000000000000000000	1264.00000000000000000000	432.00000000000000000000	4.00000000000000000000	4.00000000000000000000	4.00000000000000000000	4.00000000000000000000	4.00000000000000000000	4.00000000000000000000	4.00000000000000000000	4.00000000000000000000	4.00000000000000000000	4.00000000000000000000	4.00000000000000000000	4.00000000000000000000	4.00000000000000000000	4.00000000000000000000	4.00000000000000000000	4.00000000000000000000
52.00000000000000000000	0.00000000000000000000	4171.28173828125000000000	4182.05126953125000000000	4165.12792968750000000000	4185.64111328125000000000	4162.56396484375000000000	4170.25634765625000000000	4177.43603515625000000000	4165.12792968750000000000	4169.74365234375000000000	4188.71777343750000000000	4209.23046875000000000000	4200.00000000000000000000	4168.71777343750000000000	4170.25634765625000000000	0.00000000000000000000	10247.00000000000000000000	10225.00000000000000000000	0.00000000000000000000	0.00000000000000000000	0.00000000000000000000	1264.00000000000000000000	441.00000000000000000000	4.00000000000000000000	4.00000000000000000000	4.00000000000000000000	4.00000000000000000000	4.00000000000000000000	4.00000000000000000000	4.00000000000000000000	4.00000000000000000000	4.00000000000000000000	4.00000000000000000000	4.00000000000000000000	4.00000000000000000000	4.00000000000000000000	4.00000000000000000000	4.00000000000000000000	4.00000000000000000000
53.00000000000000000000	0.00000000000000000000	4169.74365234375000000000	4167.17919921875000000000	4168.20507812500000000000	4170.25634765625000000000	4152.82031250000000000000	4158.46142578125000000000	4150.76904296875000000000	4144.61523437500000000000	4168.20507812500000000000	4156.41015625000000000000	4197.94873046875000000000	4200.00000000000000000000	4150.76904296875000000000	4165.12792968750000000000	0.00000000000000000000	10247.00000000000000000000	10225.00000000000000000000	0.00000000000000000000	0.00000000000000000000	0.00000000000000000000	1264.00000000000000000000	449.00000000000000000000	4.00000000000000000000	4.00000000000000000000	4.00000000000000000000	4.00000000000000000000	4.00000000000000000000	4.00000000000000000000	4.00000000000000000000	4.00000000000000000000	4.00000000000000000000	4.00000000000000000000	4.00000000000000000000	4.00000000000000000000	4.00000000000000000000	4.00000000000000000000	4.00000000000000000000	4.00000000000000000000
54.00000000000000000000	0.00000000000000000000	4181.02539062500000000000	4192.82031250000000000000	4172.82031250000000000000	4184.61523437500000000000	4161.53857421875000000000	4162.56396484375000000000	4155.89746093750000000000	4156.41015625000000000000	4172.30761718750000000000	4160.00000000000000000000	4214.87158203125000000000	4209.74365234375000000000	4187.17919921875000000000	4181.02539062500000000000	0.00000000000000000000	10247.00000000000000000000	10225.00000000000000000000	0.00000000000000000000	0.00000000000000000000	0.00000000000000000000	1264.00000000000000000000	457.00000000000000000000	4.00000000000000000000	4.00000000000000000000	4.00000000000000000000	4.00000000000000000000	4.00000000000000000000	4.00000000000000000000	4.00000000000000000000	4.00000000000000000000	4.00000000000000000000	4.00000000000000000000	4.00000000000000000000	4.00000000000000000000	4.00000000000000000000	4.00000000000000000000	4.00000000000000000000	4.00000000000000000000
55.00000000000000000000	0.00000000000000000000	4185.12792968750000000000	4195.38427734375000000000	4185.12792968750000000000	4189.74365234375000000000	4158.46142578125000000000	4158.97412109375000000000	4150.76904296875000000000	4156.41015625000000000000	4176.41015625000000000000	4152.30761718750000000000	4212.82031250000000000000	4209.23046875000000000000	4191.28173828125000000000	4188.71777343750000000000	0.00000000000000000000	10247.00000000000000000000	10224.00000000000000000000	0.00000000000000000000	0.00000000000000000000	0.00000000000000000000	1264.00000000000000000000	466.00000000000000000000	4.00000000000000000000	4.00000000000000000000	4.00000000000000000000	4.00000000000000000000	4.00000000000000000000	4.00000000000000000000	4.00000000000000000000	4.00000000000000000000	4.00000000000000000000	4.00000000000000000000	4.00000000000000000000	4.00000000000000000000	4.00000000000000000000	4.00000000000000000000	4.00000000000000000000	4.00000000000000000000
56.00000000000000000000	0.00000000000000000000	4175.89746093750000000000	4181.02539062500000000000	4173.33300781250000000000	4180.00000000000000000000	4164.61523437500000000000	4156.41015625000000000000	4151.79492187500000000000	4157.94873046875000000000	4171.28173828125000000000	4146.15380859375000000000	4204.10253906250000000000	4204.61523437500000000000	4172.82031250000000000000	4180.00000000000000000000	0.00000000000000000000	10247.00000000000000000000	10224.00000000000000000000	0.00000000000000000000	0.00000000000000000000	0.00000000000000000000	1264.00000000000000000000	473.00000000000000000000	4.00000000000000000000	4.00000000000000000000	4.00000000000000000000	4.00000000000000000000	4.00000000000000000000	4.00000000000000000000	4.00000000000000000000	4.00000000000000000000	4.00000000000000000000	4.00000000000000000000	4.00000000000000000000	4.00000000000000000000	4.00000000000000000000	4.00000000000000000000	4.00000000000000000000	4.00000000000000000000
57.00000000000000000000	0.00000000000000000000	4178.46142578125000000000	4191.79492187500000000000	4168.71777343750000000000	4194.87158203125000000000	4188.20507812500000000000	4162.56396484375000000000	4168.20507812500000000000	4189.74365234375000000000	4173.84619140625000000000	4186.15380859375000000000	4231.79492187500000000000	4225.12792968750000000000	4198.97412109375000000000	4192.30761718750000000000	0.00000000000000000000	10248.00000000000000000000	10226.00000000000000000000	0.00000000000000000000	0.00000000000000000000	0.00000000000000000000	1264.00000000000000000000	480.00000000000000000000	4.00000000000000000000	4.00000000000000000000	4.00000000000000000000	4.00000000000000000000	4.00000000000000000000	4.00000000000000000000	4.00000000000000000000	4.00000000000000000000	4.00000000000000000000	4.00000000000000000000	4.00000000000000000000	4.00000000000000000000	4.00000000000000000000	4.00000000000000000000	4.00000000000000000000	4.00000000000000000000
58.00000000000000000000	0.00000000000000000000	4173.33300781250000000000	4174.87158203125000000000	4177.43603515625000000000	4189.23046875000000000000	4167.17919921875000000000	4154.35888671875000000000	4149.23046875000000000000	4168.20507812500000000000	4167.69238281250000000000	4175.89746093750000000000	4220.51269531250000000000	4219.48730468750000000000	4186.66650390625000000000	4186.66650390625000000000	0.00000000000000000000	10248.00000000000000000000	10226.00000000000000000000	0.00000000000000000000	0.00000000000000000000	0.00000000000000000000	1264.00000000000000000000	488.00000000000000000000	4.00000000000000000000	4.00000000000000000000	4.00000000000000000000	4.00000000000000000000	4.00000000000000000000	4.00000000000000000000	4.00000000000000000000	4.00000000000000000000	4.00000000000000000000	4.00000000000000000000	4.00000000000000000000	4.00000000000000000000	4.00000000000000000000	4.00000000000000000000	4.00000000000000000000	4.00000000000000000000
59.00000000000000000000	0.00000000000000000000	4171.79492187500000000000	4189.23046875000000000000	4168.71777343750000000000	4190.76904296875000000000	4186.15380859375000000000	4172.82031250000000000000	4170.76904296875000000000	4167.17919921875000000000	4167.17919921875000000000	4192.30761718750000000000	4216.41015625000000000000	4205.64111328125000000000	4187.17919921875000000000	4175.89746093750000000000	0.00000000000000000000	10249.00000000000000000000	10225.00000000000000000000	0.00000000000000000000	0.00000000000000000000	0.00000000000000000000	1264.00000000000000000000	495.00000000000000000000	4.00000000000000000000	4.00000000000000000000	4.00000000000000000000	4.00000000000000000000	4.00000000000000000000	4.00000000000000000000	4.00000000000000000000	4.00000000000000000000	4.00000000000000000000	4.00000000000000000000	4.00000000000000000000	4.00000000000000000000	4.00000000000000000000	4.00000000000000000000	4.00000000000000000000	4.00000000000000000000
60.00000000000000000000	0.00000000000000000000	4174.87158203125000000000	4188.71777343750000000000	4172.82031250000000000000	4187.17919921875000000000	4171.28173828125000000000	4171.79492187500000000000	4174.87158203125000000000	4160.51269531250000000000	4168.71777343750000000000	4192.82031250000000000000	4211.28173828125000000000	4207.69238281250000000000	4172.30761718750000000000	4170.76904296875000000000	0.00000000000000000000	10249.00000000000000000000	10225.00000000000000000000	0.00000000000000000000	0.00000000000000000000	0.00000000000000000000	1264.00000000000000000000	503.00000000000000000000	4.00000000000000000000	4.00000000000000000000	4.00000000000000000000	4.00000000000000000000	4.00000000000000000000	4.00000000000000000000	4.00000000000000000000	4.00000000000000000000	4.00000000000000000000	4.00000000000000000000	4.00000000000000000000	4.00000000000000000000	4.00000000000000000000	4.00000000000000000000	4.00000000000000000000	4.00000000000000000000
61.00000000000000000000	0.00000000000000000000	4175.38427734375000000000	4177.43603515625000000000	4176.92285156250000000000	4180.51269531250000000000	4153.84619140625000000000	4158.46142578125000000000	4156.92285156250000000000	4149.74365234375000000000	4166.66650390625000000000	4158.46142578125000000000	4205.12792968750000000000	4206.66650390625000000000	4163.58984375000000000000	4172.30761718750000000000	0.00000000000000000000	10248.00000000000000000000	10225.00000000000000000000	0.00000000000000000000	0.00000000000000000000	0.00000000000000000000	1264.00000000000000000000	511.00000000000000000000	4.00000000000000000000	4.00000000000000000000	4.00000000000000000000	4.00000000000000000000	4.00000000000000000000	4.00000000000000000000	4.00000000000000000000	4.00000000000000000000	4.00000000000000000000	4.00000000000000000000	4.00000000000000000000	4.00000000000000000000	4.00000000000000000000	4.00000000000000000000	4.00000000000000000000	4.00000000000000000000
62.00000000000000000000	0.00000000000000000000	4184.61523437500000000000	4193.84619140625000000000	4177.94873046875000000000	4197.94873046875000000000	4187.69238281250000000000	4164.10253906250000000000	4162.05126953125000000000	4171.79492187500000000000	4178.46142578125000000000	4171.28173828125000000000	4225.12792968750000000000	4216.92285156250000000000	4200.51269531250000000000	4187.17919921875000000000	0.00000000000000000000	10248.00000000000000000000	10225.00000000000000000000	0.00000000000000000000	0.00000000000000000000	0.00000000000000000000	1264.00000000000000000000	519.00000000000000000000	4.00000000000000000000	4.00000000000000000000	4.00000000000000000000	4.00000000000000000000	4.00000000000000000000	4.00000000000000000000	4.00000000000000000000	4.00000000000000000000	4.00000000000000000000	4.00000000000000000000	4.00000000000000000000	4.00000000000000000000	4.00000000000000000000	4.00000000000000000000	4.00000000000000000000	4.00000000000000000000
63.00000000000000000000	0.00000000000000000000	4182.05126953125000000000	4174.35888671875000000000	4181.02539062500000000000	4185.64111328125000000000	4140.00000000000000000000	4153.33300781250000000000	4147.17919921875000000000	4151.28173828125000000000	4174.35888671875000000000	4157.94873046875000000000	4209.23046875000000000000	4211.79492187500000000000	4181.02539062500000000000	4178.97412109375000000000	0.00000000000000000000	10251.00000000000000000000	10226.00000000000000000000	0.00000000000000000000	0.00000000000000000000	0.00000000000000000000	1264.00000000000000000000	528.00000000000000000000	4.00000000000000000000	4.00000000000000000000	4.00000000000000000000	4.00000000000000000000	4.00000000000000000000	4.00000000000000000000	4.00000000000000000000	4.00000000000000000000	4.00000000000000000000	4.00000000000000000000	4.00000000000000000000	4.00000000000000000000	4.00000000000000000000	4.00000000000000000000	4.00000000000000000000	4.00000000000000000000
64.00000000000000000000	0.00000000000000000000	4173.84619140625000000000	4176.41015625000000000000	4168.71777343750000000000	4183.07666015625000000000	4129.23046875000000000000	4161.02539062500000000000	4164.61523437500000000000	4163.58984375000000000000	4166.66650390625000000000	4159.48730468750000000000	4212.30761718750000000000	4207.69238281250000000000	4172.30761718750000000000	4173.33300781250000000000	872.00000000000000000000	10251.00000000000000000000	10226.00000000000000000000	0.00000000000000000000	0.00000000000000000000	0.00000000000000000000	1264.00000000000000000000	536.00000000000000000000	4.00000000000000000000	4.00000000000000000000	4.00000000000000000000	4.00000000000000000000	4.00000000000000000000	4.00000000000000000000	4.00000000000000000000	4.00000000000000000000	4.00000000000000000000	4.00000000000000000000	4.00000000000000000000	4.00000000000000000000	4.00000000000000000000	4.00000000000000000000	4.00000000000000000000	4.00000000000000000000
65.00000000000000000000	0.00000000000000000000	4167.69238281250000000000	4162.56396484375000000000	4166.15380859375000000000	4180.51269531250000000000	4170.25634765625000000000	4157.94873046875000000000	4160.00000000000000000000	4171.28173828125000000000	4168.20507812500000000000	4154.35888671875000000000	4218.46142578125000000000	4212.82031250000000000000	4167.17919921875000000000	4172.82031250000000000000	1057.00000000000000000000	10250.00000000000000000000	10226.00000000000000000000	0.00000000000000000000	0.00000000000000000000	0.00000000000000000000	1264.00000000000000000000	544.00000000000000000000	4.00000000000000000000	4.00000000000000000000	4.00000000000000000000	4.00000000000000000000	4.00000000000000000000	4.00000000000000000000	4.00000000000000000000	4.00000000000000000000	4.00000000000000000000	4.00000000000000000000	4.00000000000000000000	4.00000000000000000000	4.00000000000000000000	4.00000000000000000000	4.00000000000000000000	4.00000000000000000000
66.00000000000000000000	0.00000000000000000000	4165.12792968750000000000	4145.64111328125000000000	4168.71777343750000000000	4161.53857421875000000000	4184.10253906250000000000	4153.33300781250000000000	4144.61523437500000000000	4151.79492187500000000000	4166.66650390625000000000	4156.92285156250000000000	4200.51269531250000000000	4203.07666015625000000000	4154.87158203125000000000	4167.69238281250000000000	1132.00000000000000000000	10250.00000000000000000000	10226.00000000000000000000	0.00000000000000000000	0.00000000000000000000	0.00000000000000000000	1264.00000000000000000000	552.00000000000000000000	4.00000000000000000000	4.00000000000000000000	4.00000000000000000000	4.00000000000000000000	4.00000000000000000000	4.00000000000000000000	4.00000000000000000000	4.00000000000000000000	4.00000000000000000000	4.00000000000000000000	4.00000000000000000000	4.00000000000000000000	4.00000000000000000000	4.00000000000000000000	4.00000000000000000000	4.00000000000000000000
67.00000000000000000000	0.00000000000000000000	4181.02539062500000000000	4182.05126953125000000000	4174.35888671875000000000	4174.87158203125000000000	4194.35888671875000000000	4178.46142578125000000000	4177.43603515625000000000	4171.28173828125000000000	4173.33300781250000000000	4204.10253906250000000000	4210.25634765625000000000	4206.15380859375000000000	4175.38427734375000000000	4174.35888671875000000000	1636.00000000000000000000	10250.00000000000000000000	10225.00000000000000000000	0.00000000000000000000	0.00000000000000000000	0.00000000000000000000	1264.00000000000000000000	559.00000000000000000000	4.00000000000000000000	4.00000000000000000000	4.00000000000000000000	4.00000000000000000000	4.00000000000000000000	4.00000000000000000000	4.00000000000000000000	4.00000000000000000000	4.00000000000000000000	4.00000000000000000000	4.00000000000000000000	4.00000000000000000000	4.00000000000000000000	4.00000000000000000000	4.00000000000000000000	4.00000000000000000000
68.00000000000000000000	0.00000000000000000000	4178.46142578125000000000	4168.71777343750000000000	4180.51269531250000000000	4171.79492187500000000000	4163.07666015625000000000	4169.74365234375000000000	4168.71777343750000000000	4152.82031250000000000000	4169.23046875000000000000	4167.17919921875000000000	4200.51269531250000000000	4202.56396484375000000000	4154.35888671875000000000	4166.15380859375000000000	1733.00000000000000000000	10250.00000000000000000000	10225.00000000000000000000	0.00000000000000000000	0.00000000000000000000	0.00000000000000000000	1264.00000000000000000000	566.00000000000000000000	4.00000000000000000000	4.00000000000000000000	4.00000000000000000000	4.00000000000000000000	4.00000000000000000000	4.00000000000000000000	4.00000000000000000000	4.00000000000000000000	4.00000000000000000000	4.00000000000000000000	4.00000000000000000000	4.00000000000000000000	4.00000000000000000000	4.00000000000000000000	4.00000000000000000000	4.00000000000000000000
69.00000000000000000000	0.00000000000000000000	4168.20507812500000000000	4165.64111328125000000000	4172.82031250000000000000	4170.25634765625000000000	4167.17919921875000000000	4160.00000000000000000000	4161.02539062500000000000	4156.92285156250000000000	4170.76904296875000000000	4155.38427734375000000000	4208.71777343750000000000	4203.58984375000000000000	4172.30761718750000000000	4172.30761718750000000000	1222.00000000000000000000	10250.00000000000000000000	10225.00000000000000000000	0.00000000000000000000	0.00000000000000000000	0.00000000000000000000	1264.00000000000000000000	575.00000000000000000000	4.00000000000000000000	4.00000000000000000000	4.00000000000000000000	4.00000000000000000000	4.00000000000000000000	4.00000000000000000000	4.00000000000000000000	4.00000000000000000000	4.00000000000000000000	4.00000000000000000000	4.00000000000000000000	4.00000000000000000000	4.00000000000000000000	4.00000000000000000000	4.00000000000000000000	4.00000000000000000000
70.00000000000000000000	0.00000000000000000000	4174.35888671875000000000	4174.87158203125000000000	4181.53857421875000000000	4174.35888671875000000000	4157.43603515625000000000	4157.94873046875000000000	4158.46142578125000000000	4173.33300781250000000000	4177.43603515625000000000	4181.02539062500000000000	4220.00000000000000000000	4218.97412109375000000000	4195.89746093750000000000	4185.12792968750000000000	1469.00000000000000000000	10250.00000000000000000000	10225.00000000000000000000	0.00000000000000000000	0.00000000000000000000	0.00000000000000000000	1264.00000000000000000000	582.00000000000000000000	4.00000000000000000000	4.00000000000000000000	4.00000000000000000000	4.00000000000000000000	4.00000000000000000000	4.00000000000000000000	4.00000000000000000000	4.00000000000000000000	4.00000000000000000000	4.00000000000000000000	4.00000000000000000000	4.00000000000000000000	4.00000000000000000000	4.00000000000000000000	4.00000000000000000000	4.00000000000000000000
71.00000000000000000000	0.00000000000000000000	4173.84619140625000000000	4158.97412109375000000000	4184.61523437500000000000	4163.58984375000000000000	4134.87158203125000000000	4155.38427734375000000000	4154.87158203125000000000	4161.53857421875000000000	4167.17919921875000000000	4165.64111328125000000000	4205.12792968750000000000	4212.82031250000000000000	4168.20507812500000000000	4173.33300781250000000000	1562.00000000000000000000	10248.00000000000000000000	10227.00000000000000000000	0.00000000000000000000	0.00000000000000000000	0.00000000000000000000	1264.00000000000000000000	589.00000000000000000000	4.00000000000000000000	4.00000000000000000000	4.00000000000000000000	4.00000000000000000000	4.00000000000000000000	4.00000000000000000000	4.00000000000000000000	4.00000000000000000000	4.00000000000000000000	4.00000000000000000000	4.00000000000000000000	4.00000000000000000000	4.00000000000000000000	4.00000000000000000000	4.00000000000000000000	4.00000000000000000000
72.00000000000000000000	0.00000000000000000000	4166.66650390625000000000	4163.58984375000000000000	4173.33300781250000000000	4170.76904296875000000000	4182.56396484375000000000	4167.69238281250000000000	4176.92285156250000000000	4182.56396484375000000000	4167.17919921875000000000	4184.10253906250000000000	4217.43603515625000000000	4208.20507812500000000000	4171.28173828125000000000	4170.76904296875000000000	991.00000000000000000000	10248.00000000000000000000	10227.00000000000000000000	0.00000000000000000000	0.00000000000000000000	0.00000000000000000000	1264.00000000000000000000	597.00000000000000000000	4.00000000000000000000	4.00000000000000000000	4.00000000000000000000	4.00000000000000000000	4.00000000000000000000	4.00000000000000000000	4.00000000000000000000	4.00000000000000000000	4.00000000000000000000	4.00000000000000000000	4.00000000000000000000	4.00000000000000000000	4.00000000000000000000	4.00000000000000000000	4.00000000000000000000	4.00000000000000000000
73.00000000000000000000	0.00000000000000000000	4158.46142578125000000000	4140.51269531250000000000	4174.35888671875000000000	4157.43603515625000000000	4173.33300781250000000000	4155.38427734375000000000	4156.41015625000000000000	4166.15380859375000000000	4167.69238281250000000000	4157.43603515625000000000	4202.56396484375000000000	4201.02539062500000000000	4151.28173828125000000000	4161.53857421875000000000	1644.00000000000000000000	10247.00000000000000000000	10227.00000000000000000000	0.00000000000000000000	0.00000000000000000000	0.00000000000000000000	1264.00000000000000000000	605.00000000000000000000	4.00000000000000000000	4.00000000000000000000	4.00000000000000000000	4.00000000000000000000	4.00000000000000000000	4.00000000000000000000	4.00000000000000000000	4.00000000000000000000	4.00000000000000000000	4.00000000000000000000	4.00000000000000000000	4.00000000000000000000	4.00000000000000000000	4.00000000000000000000	4.00000000000000000000	4.00000000000000000000
74.00000000000000000000	0.00000000000000000000	4166.66650390625000000000	4158.46142578125000000000	4175.89746093750000000000	4154.35888671875000000000	4164.61523437500000000000	4166.15380859375000000000	4165.64111328125000000000	4158.97412109375000000000	4169.74365234375000000000	4145.64111328125000000000	4200.51269531250000000000	4201.02539062500000000000	4157.43603515625000000000	4162.05126953125000000000	1684.00000000000000000000	10247.00000000000000000000	10227.00000000000000000000	0.00000000000000000000	0.00000000000000000000	0.00000000000000000000	1264.00000000000000000000	612.00000000000000000000	4.00000000000000000000	4.00000000000000000000	4.00000000000000000000	4.00000000000000000000	4.00000000000000000000	4.00000000000000000000	4.00000000000000000000	4.00000000000000000000	4.00000000000000000000	4.00000000000000000000	4.00000000000000000000	4.00000000000000000000	4.00000000000000000000	4.00000000000000000000	4.00000000000000000000	4.00000000000000000000
75.00000000000000000000	0.00000000000000000000	4181.02539062500000000000	4180.00000000000000000000	4184.61523437500000000000	4167.69238281250000000000	4185.12792968750000000000	4177.94873046875000000000	4182.05126953125000000000	4167.69238281250000000000	4177.43603515625000000000	4173.33300781250000000000	4211.28173828125000000000	4210.76904296875000000000	4175.89746093750000000000	4172.30761718750000000000	1454.00000000000000000000	10247.00000000000000000000	10229.00000000000000000000	0.00000000000000000000	0.00000000000000000000	0.00000000000000000000	1264.00000000000000000000	620.00000000000000000000	4.00000000000000000000	4.00000000000000000000	4.00000000000000000000	4.00000000000000000000	4.00000000000000000000	4.00000000000000000000	4.00000000000000000000	4.00000000000000000000	4.00000000000000000000	4.00000000000000000000	4.00000000000000000000	4.00000000000000000000	4.00000000000000000000	4.00000000000000000000	4.00000000000000000000	4.00000000000000000000
76.00000000000000000000	0.00000000000000000000	4172.30761718750000000000	4151.28173828125000000000	4180.51269531250000000000	4157.94873046875000000000	4167.17919921875000000000	4162.56396484375000000000	4158.46142578125000000000	4154.35888671875000000000	4170.25634765625000000000	4166.66650390625000000000	4194.87158203125000000000	4202.05126953125000000000	4156.92285156250000000000	4166.66650390625000000000	1378.00000000000000000000	10247.00000000000000000000	10229.00000000000000000000	0.00000000000000000000	0.00000000000000000000	0.00000000000000000000	1264.00000000000000000000	629.00000000000000000000	4.00000000000000000000	4.00000000000000000000	4.00000000000000000000	4.00000000000000000000	4.00000000000000000000	4.00000000000000000000	4.00000000000000000000	4.00000000000000000000	4.00000000000000000000	4.00000000000000000000	4.00000000000000000000	4.00000000000000000000	4.00000000000000000000	4.00000000000000000000	4.00000000000000000000	4.00000000000000000000
77.00000000000000000000	0.00000000000000000000	4170.76904296875000000000	4164.61523437500000000000	4173.84619140625000000000	4169.74365234375000000000	4178.46142578125000000000	4166.66650390625000000000	4167.69238281250000000000	4178.46142578125000000000	4174.35888671875000000000	4187.17919921875000000000	4212.82031250000000000000	4210.76904296875000000000	4182.05126953125000000000	4176.92285156250000000000	1491.00000000000000000000	10247.00000000000000000000	10227.00000000000000000000	0.00000000000000000000	0.00000000000000000000	0.00000000000000000000	1264.00000000000000000000	637.00000000000000000000	4.00000000000000000000	4.00000000000000000000	4.00000000000000000000	4.00000000000000000000	4.00000000000000000000	4.00000000000000000000	4.00000000000000000000	4.00000000000000000000	4.00000000000000000000	4.00000000000000000000	4.00000000000000000000	4.00000000000000000000	4.00000000000000000000	4.00000000000000000000	4.00000000000000000000	4.00000000000000000000
78.00000000000000000000	0.00000000000000000000	4173.33300781250000000000	4158.46142578125000000000	4186.15380859375000000000	4166.15380859375000000000	4162.05126953125000000000	4157.94873046875000000000	4160.51269531250000000000	4168.71777343750000000000	4175.89746093750000000000	4173.84619140625000000000	4210.76904296875000000000	4215.89746093750000000000	4175.89746093750000000000	4177.43603515625000000000	1684.00000000000000000000	10247.00000000000000000000	10227.00000000000000000000	0.00000000000000000000	0.00000000000000000000	0.00000000000000000000	1264.00000000000000000000	645.00000000000000000000	4.00000000000000000000	4.00000000000000000000	4.00000000000000000000	4.00000000000000000000	4.00000000000000000000	4.00000000000000000000	4.00000000000000000000	4.00000000000000000000	4.00000000000000000000	4.00000000000000000000	4.00000000000000000000	4.00000000000000000000	4.00000000000000000000	4.00000000000000000000	4.00000000000000000000	4.00000000000000000000
79.00000000000000000000	0.00000000000000000000	4169.23046875000000000000	4156.41015625000000000000	4182.56396484375000000000	4161.02539062500000000000	4151.79492187500000000000	4162.56396484375000000000	4167.17919921875000000000	4171.28173828125000000000	4168.71777343750000000000	4171.79492187500000000000	4208.20507812500000000000	4208.20507812500000000000	4167.69238281250000000000	4171.28173828125000000000	1454.00000000000000000000	10248.00000000000000000000	10227.00000000000000000000	0.00000000000000000000	0.00000000000000000000	0.00000000000000000000	1264.00000000000000000000	653.00000000000000000000	4.00000000000000000000	4.00000000000000000000	4.00000000000000000000	4.00000000000000000000	4.00000000000000000000	4.00000000000000000000	4.00000000000000000000	4.00000000000000000000	4.00000000000000000000	4.00000000000000000000	4.00000000000000000000	4.00000000000000000000	4.00000000000000000000	4.00000000000000000000	4.00000000000000000000	4.00000000000000000000
80.00000000000000000000	0.00000000000000000000	4167.69238281250000000000	4164.61523437500000000000	4176.92285156250000000000	4172.30761718750000000000	4166.15380859375000000000	4172.82031250000000000000	4182.05126953125000000000	4196.41015625000000000000	4170.76904296875000000000	4201.02539062500000000000	4220.00000000000000000000	4214.35888671875000000000	4176.92285156250000000000	4173.33300781250000000000	1378.00000000000000000000	10248.00000000000000000000	10227.00000000000000000000	0.00000000000000000000	0.00000000000000000000	0.00000000000000000000	1264.00000000000000000000	662.00000000000000000000	4.00000000000000000000	4.00000000000000000000	4.00000000000000000000	4.00000000000000000000	4.00000000000000000000	4.00000000000000000000	4.00000000000000000000	4.00000000000000000000	4.00000000000000000000	4.00000000000000000000	4.00000000000000000000	4.00000000000000000000	4.00000000000000000000	4.00000000000000000000	4.00000000000000000000	4.00000000000000000000
81.00000000000000000000	0.00000000000000000000	4166.66650390625000000000	4147.69238281250000000000	4176.92285156250000000000	4157.43603515625000000000	4162.05126953125000000000	4164.10253906250000000000	4165.64111328125000000000	4173.33300781250000000000	4167.17919921875000000000	4177.94873046875000000000	4200.00000000000000000000	4206.66650390625000000000	4153.33300781250000000000	4164.61523437500000000000	1491.00000000000000000000	10247.00000000000000000000	10228.00000000000000000000	0.00000000000000000000	0.00000000000000000000	0.00000000000000000000	1264.00000000000000000000	670.00000000000000000000	4.00000000000000000000	4.00000000000000000000	4.00000000000000000000	4.00000000000000000000	4.00000000000000000000	4.00000000000000000000	4.00000000000000000000	4.00000000000000000000	4.00000000000000000000	4.00000000000000000000	4.00000000000000000000	4.00000000000000000000	4.00000000000000000000	4.00000000000000000000	4.00000000000000000000	4.00000000000000000000
82.00000000000000000000	0.00000000000000000000	4180.51269531250000000000	4178.46142578125000000000	4181.02539062500000000000	4165.12792968750000000000	4188.20507812500000000000	4176.41015625000000000000	4182.05126953125000000000	4180.51269531250000000000	4171.28173828125000000000	4171.79492187500000000000	4209.74365234375000000000	4207.69238281250000000000	4172.30761718750000000000	4168.71777343750000000000	1684.00000000000000000000	10247.00000000000000000000	10228.00000000000000000000	0.00000000000000000000	0.00000000000000000000	0.00000000000000000000	1264.00000000000000000000	678.00000000000000000000	4.00000000000000000000	4.00000000000000000000	4.00000000000000000000	4.00000000000000000000	4.00000000000000000000	4.00000000000000000000	4.00000000000000000000	4.00000000000000000000	4.00000000000000000000	4.00000000000000000000	4.00000000000000000000	4.00000000000000000000	4.00000000000000000000	4.00000000000000000000	4.00000000000000000000	4.00000000000000000000
83.00000000000000000000	0.00000000000000000000	4182.56396484375000000000	4175.89746093750000000000	4193.33300781250000000000	4165.64111328125000000000	4165.64111328125000000000	4172.82031250000000000000	4174.35888671875000000000	4170.25634765625000000000	4173.84619140625000000000	4159.48730468750000000000	4207.17919921875000000000	4211.28173828125000000000	4172.30761718750000000000	4169.23046875000000000000	1454.00000000000000000000	10248.00000000000000000000	10228.00000000000000000000	0.00000000000000000000	0.00000000000000000000	0.00000000000000000000	1264.00000000000000000000	687.00000000000000000000	4.00000000000000000000	4.00000000000000000000	4.00000000000000000000	4.00000000000000000000	4.00000000000000000000	4.00000000000000000000	4.00000000000000000000	4.00000000000000000000	4.00000000000000000000	4.00000000000000000000	4.00000000000000000000	4.00000000000000000000	4.00000000000000000000	4.00000000000000000000	4.00000000000000000000	4.00000000000000000000
84.00000000000000000000	0.00000000000000000000	4171.79492187500000000000	4156.41015625000000000000	4185.64111328125000000000	4156.92285156250000000000	4159.48730468750000000000	4167.69238281250000000000	4168.20507812500000000000	4166.15380859375000000000	4172.30761718750000000000	4181.02539062500000000000	4200.51269531250000000000	4207.69238281250000000000	4173.84619140625000000000	4171.28173828125000000000	1378.00000000000000000000	10248.00000000000000000000	10228.00000000000000000000	0.00000000000000000000	0.00000000000000000000	0.00000000000000000000	1264.00000000000000000000	695.00000000000000000000	4.00000000000000000000	4.00000000000000000000	4.00000000000000000000	4.00000000000000000000	4.00000000000000000000	4.00000000000000000000	4.00000000000000000000	4.00000000000000000000	4.00000000000000000000	4.00000000000000000000	4.00000000000000000000	4.00000000000000000000	4.00000000000000000000	4.00000000000000000000	4.00000000000000000000	4.00000000000000000000
85.00000000000000000000	0.00000000000000000000	4174.35888671875000000000	4160.51269531250000000000	4180.00000000000000000000	4165.12792968750000000000	4200.00000000000000000000	4167.69238281250000000000	4176.41015625000000000000	4188.20507812500000000000	4177.94873046875000000000	4215.89746093750000000000	4216.92285156250000000000	4219.48730468750000000000	4194.87158203125000000000	4182.56396484375000000000	1491.00000000000000000000	10246.00000000000000000000	10225.00000000000000000000	0.00000000000000000000	0.00000000000000000000	0.00000000000000000000	1264.00000000000000000000	703.00000000000000000000	4.00000000000000000000	4.00000000000000000000	4.00000000000000000000	4.00000000000000000000	4.00000000000000000000	4.00000000000000000000	4.00000000000000000000	4.00000000000000000000	4.00000000000000000000	4.00000000000000000000	4.00000000000000000000	4.00000000000000000000	4.00000000000000000000	4.00000000000000000000	4.00000000000000000000	4.00000000000000000000
86.00000000000000000000	0.00000000000000000000	4170.76904296875000000000	4146.15380859375000000000	4181.53857421875000000000	4156.41015625000000000000	4158.46142578125000000000	4154.87158203125000000000	4156.92285156250000000000	4168.71777343750000000000	4169.23046875000000000000	4172.30761718750000000000	4203.58984375000000000000	4215.89746093750000000000	4167.17919921875000000000	4170.25634765625000000000	1684.00000000000000000000	10246.00000000000000000000	10225.00000000000000000000	0.00000000000000000000	0.00000000000000000000	0.00000000000000000000	1264.00000000000000000000	711.00000000000000000000	4.00000000000000000000	4.00000000000000000000	4.00000000000000000000	4.00000000000000000000	4.00000000000000000000	4.00000000000000000000	4.00000000000000000000	4.00000000000000000000	4.00000000000000000000	4.00000000000000000000	4.00000000000000000000	4.00000000000000000000	4.00000000000000000000	4.00000000000000000000	4.00000000000000000000	4.00000000000000000000
87.00000000000000000000	0.00000000000000000000	4170.76904296875000000000	4166.15380859375000000000	4173.84619140625000000000	4162.56396484375000000000	4128.71777343750000000000	4169.74365234375000000000	4177.43603515625000000000	4182.05126953125000000000	4165.64111328125000000000	4181.53857421875000000000	4212.30761718750000000000	4211.28173828125000000000	4174.35888671875000000000	4167.17919921875000000000	1454.00000000000000000000	10245.00000000000000000000	10227.00000000000000000000	0.00000000000000000000	0.00000000000000000000	0.00000000000000000000	1264.00000000000000000000	719.00000000000000000000	4.00000000000000000000	4.00000000000000000000	4.00000000000000000000	4.00000000000000000000	4.00000000000000000000	4.00000000000000000000	4.00000000000000000000	4.00000000000000000000	4.00000000000000000000	4.00000000000000000000	4.00000000000000000000	4.00000000000000000000	4.00000000000000000000	4.00000000000000000000	4.00000000000000000000	4.00000000000000000000
88.00000000000000000000	0.00000000000000000000	4168.20507812500000000000	4154.87158203125000000000	4176.92285156250000000000	4154.87158203125000000000	4144.10253906250000000000	4169.23046875000000000000	4175.38427734375000000000	4181.53857421875000000000	4167.17919921875000000000	4189.23046875000000000000	4205.64111328125000000000	4209.23046875000000000000	4164.10253906250000000000	4164.10253906250000000000	1378.00000000000000000000	10245.00000000000000000000	10227.00000000000000000000	0.00000000000000000000	0.00000000000000000000	0.00000000000000000000	1264.00000000000000000000	726.00000000000000000000	4.00000000000000000000	4.00000000000000000000	4.00000000000000000000	4.00000000000000000000	4.00000000000000000000	4.00000000000000000000	4.00000000000000000000	4.00000000000000000000	4.00000000000000000000	4.00000000000000000000	4.00000000000000000000	4.00000000000000000000	4.00000000000000000000	4.00000000000000000000	4.00000000000000000000	4.00000000000000000000
89.00000000000000000000	0.00000000000000000000	4163.58984375000000000000	4145.12792968750000000000	4176.41015625000000000000	4143.58984375000000000000	4197.94873046875000000000	4166.15380859375000000000	4164.61523437500000000000	4165.12792968750000000000	4166.15380859375000000000	4158.97412109375000000000	4192.30761718750000000000	4203.07666015625000000000	4147.17919921875000000000	4157.43603515625000000000	1491.00000000000000000000	10247.00000000000000000000	10229.00000000000000000000	0.00000000000000000000	0.00000000000000000000	0.00000000000000000000	1264.00000000000000000000	734.00000000000000000000	4.00000000000000000000	4.00000000000000000000	4.00000000000000000000	4.00000000000000000000	4.00000000000000000000	4.00000000000000000000	4.00000000000000000000	4.00000000000000000000	4.00000000000000000000	4.00000000000000000000	4.00000000000000000000	4.00000000000000000000	4.00000000000000000000	4.00000000000000000000	4.00000000000000000000	4.00000000000000000000
90.00000000000000000000	0.00000000000000000000	4175.89746093750000000000	4172.30761718750000000000	4181.02539062500000000000	4160.00000000000000000000	4223.58984375000000000000	4175.89746093750000000000	4179.48730468750000000000	4173.84619140625000000000	4174.87158203125000000000	4166.15380859375000000000	4209.74365234375000000000	4213.84619140625000000000	4172.82031250000000000000	4167.69238281250000000000	1684.00000000000000000000	10247.00000000000000000000	10229.00000000000000000000	0.00000000000000000000	0.00000000000000000000	0.00000000000000000000	1264.00000000000000000000	742.00000000000000000000	4.00000000000000000000	4.00000000000000000000	4.00000000000000000000	4.00000000000000000000	4.00000000000000000000	4.00000000000000000000	4.00000000000000000000	4.00000000000000000000	4.00000000000000000000	4.00000000000000000000	4.00000000000000000000	4.00000000000000000000	4.00000000000000000000	4.00000000000000000000	4.00000000000000000000	4.00000000000000000000
91.00000000000000000000	0.00000000000000000000	4174.87158203125000000000	4154.35888671875000000000	4187.17919921875000000000	4149.74365234375000000000	4163.07666015625000000000	4160.00000000000000000000	4159.48730468750000000000	4152.82031250000000000000	4172.82031250000000000000	4149.74365234375000000000	4194.35888671875000000000	4206.66650390625000000000	4156.92285156250000000000	4162.56396484375000000000	1454.00000000000000000000	10249.00000000000000000000	10229.00000000000000000000	0.00000000000000000000	0.00000000000000000000	0.00000000000000000000	1264.00000000000000000000	749.00000000000000000000	4.00000000000000000000	4.00000000000000000000	4.00000000000000000000	4.00000000000000000000	4.00000000000000000000	4.00000000000000000000	4.00000000000000000000	4.00000000000000000000	4.00000000000000000000	4.00000000000000000000	4.00000000000000000000	4.00000000000000000000	4.00000000000000000000	4.00000000000000000000	4.00000000000000000000	4.00000000000000000000
92.00000000000000000000	0.00000000000000000000	4168.71777343750000000000	4156.41015625000000000000	4176.92285156250000000000	4151.28173828125000000000	4177.43603515625000000000	4163.58984375000000000000	4164.61523437500000000000	4172.82031250000000000000	4174.35888671875000000000	4170.76904296875000000000	4204.61523437500000000000	4207.69238281250000000000	4169.74365234375000000000	4166.66650390625000000000	1378.00000000000000000000	10249.00000000000000000000	10229.00000000000000000000	0.00000000000000000000	0.00000000000000000000	0.00000000000000000000	1264.00000000000000000000	756.00000000000000000000	4.00000000000000000000	4.00000000000000000000	4.00000000000000000000	4.00000000000000000000	4.00000000000000000000	4.00000000000000000000	4.00000000000000000000	4.00000000000000000000	4.00000000000000000000	4.00000000000000000000	4.00000000000000000000	4.00000000000000000000	4.00000000000000000000	4.00000000000000000000	4.00000000000000000000	4.00000000000000000000
93.00000000000000000000	0.00000000000000000000	4167.69238281250000000000	4149.23046875000000000000	4178.97412109375000000000	4151.79492187500000000000	4185.64111328125000000000	4157.43603515625000000000	4162.05126953125000000000	4184.10253906250000000000	4176.92285156250000000000	4185.12792968750000000000	4213.84619140625000000000	4221.53857421875000000000	4178.46142578125000000000	4172.30761718750000000000	1491.00000000000000000000	10250.00000000000000000000	10228.00000000000000000000	0.00000000000000000000	0.00000000000000000000	0.00000000000000000000	1264.00000000000000000000	764.00000000000000000000	4.00000000000000000000	4.00000000000000000000	4.00000000000000000000	4.00000000000000000000	4.00000000000000000000	4.00000000000000000000	4.00000000000000000000	4.00000000000000000000	4.00000000000000000000	4.00000000000000000000	4.00000000000000000000	4.00000000000000000000	4.00000000000000000000	4.00000000000000000000	4.00000000000000000000	4.00000000000000000000
94.00000000000000000000	0.00000000000000000000	4163.58984375000000000000	4138.46142578125000000000	4176.41015625000000000000	4141.02539062500000000000	4155.89746093750000000000	4151.79492187500000000000	4160.00000000000000000000	4168.71777343750000000000	4168.71777343750000000000	4178.97412109375000000000	4198.97412109375000000000	4212.82031250000000000000	4161.53857421875000000000	4165.12792968750000000000	1684.00000000000000000000	10250.00000000000000000000	10228.00000000000000000000	0.00000000000000000000	0.00000000000000000000	0.00000000000000000000	1264.00000000000000000000	771.00000000000000000000	4.00000000000000000000	4.00000000000000000000	4.00000000000000000000	4.00000000000000000000	4.00000000000000000000	4.00000000000000000000	4.00000000000000000000	4.00000000000000000000	4.00000000000000000000	4.00000000000000000000	4.00000000000000000000	4.00000000000000000000	4.00000000000000000000	4.00000000000000000000	4.00000000000000000000	4.00000000000000000000
95.00000000000000000000	0.00000000000000000000	4165.12792968750000000000	4161.53857421875000000000	4172.82031250000000000000	4153.84619140625000000000	4181.02539062500000000000	4173.84619140625000000000	4185.64111328125000000000	4188.71777343750000000000	4170.25634765625000000000	4208.20507812500000000000	4209.74365234375000000000	4209.23046875000000000000	4168.71777343750000000000	4166.66650390625000000000	1454.00000000000000000000	10249.00000000000000000000	10228.00000000000000000000	0.00000000000000000000	0.00000000000000000000	0.00000000000000000000	1264.00000000000000000000	778.00000000000000000000	4.00000000000000000000	4.00000000000000000000	4.00000000000000000000	4.00000000000000000000	4.00000000000000000000	4.00000000000000000000	4.00000000000000000000	4.00000000000000000000	4.00000000000000000000	4.00000000000000000000	4.00000000000000000000	4.00000000000000000000	4.00000000000000000000	4.00000000000000000000	4.00000000000000000000	4.00000000000000000000
96.00000000000000000000	0.00000000000000000000	4162.56396484375000000000	4143.07666015625000000000	4178.97412109375000000000	4145.12792968750000000000	4165.64111328125000000000	4165.12792968750000000000	4166.15380859375000000000	4170.76904296875000000000	4164.61523437500000000000	4178.97412109375000000000	4194.87158203125000000000	4203.58984375000000000000	4144.61523437500000000000	4157.43603515625000000000	1378.00000000000000000000	10249.00000000000000000000	10228.00000000000000000000	0.00000000000000000000	0.00000000000000000000	0.00000000000000000000	1264.00000000000000000000	787.00000000000000000000	4.00000000000000000000	4.00000000000000000000	4.00000000000000000000	4.00000000000000000000	4.00000000000000000000	4.00000000000000000000	4.00000000000000000000	4.00000000000000000000	4.00000000000000000000	4.00000000000000000000	4.00000000000000000000	4.00000000000000000000	4.00000000000000000000	4.00000000000000000000	4.00000000000000000000	4.00000000000000000000
97.00000000000000000000	0.00000000000000000000	4171.28173828125000000000	4156.92285156250000000000	4177.43603515625000000000	4150.25634765625000000000	4170.25634765625000000000	4162.05126953125000000000	4169.74365234375000000000	4170.76904296875000000000	4167.69238281250000000000	4171.28173828125000000000	4194.87158203125000000000	4204.61523437500000000000	4161.02539062500000000000	4164.10253906250000000000	1491.00000000000000000000	10252.00000000000000000000	10229.00000000000000000000	0.00000000000000000000	0.00000000000000000000	0.00000000000000000000	1264.00000000000000000000	795.00000000000000000000	4.00000000000000000000	4.00000000000000000000	4.00000000000000000000	4.00000000000000000000	4.00000000000000000000	4.00000000000000000000	4.00000000000000000000	4.00000000000000000000	4.00000000000000000000	4.00000000000000000000	4.00000000000000000000	4.00000000000000000000	4.00000000000000000000	4.00000000000000000000	4.00000000000000000000	4.00000000000000000000
98.00000000000000000000	0.00000000000000000000	4180.51269531250000000000	4170.25634765625000000000	4183.07666015625000000000	4165.12792968750000000000	4173.84619140625000000000	4161.53857421875000000000	4171.28173828125000000000	4170.25634765625000000000	4178.46142578125000000000	4171.28173828125000000000	4199.48730468750000000000	4210.25634765625000000000	4173.84619140625000000000	4172.82031250000000000000	1684.00000000000000000000	10252.00000000000000000000	10229.00000000000000000000	0.00000000000000000000	0.00000000000000000000	0.00000000000000000000	1264.00000000000000000000	802.00000000000000000000	4.00000000000000000000	4.00000000000000000000	4.00000000000000000000	4.00000000000000000000	4.00000000000000000000	4.00000000000000000000	4.00000000000000000000	4.00000000000000000000	4.00000000000000000000	4.00000000000000000000	4.00000000000000000000	4.00000000000000000000	4.00000000000000000000	4.00000000000000000000	4.00000000000000000000	4.00000000000000000000
99.00000000000000000000	0.00000000000000000000	4170.76904296875000000000	4148.71777343750000000000	4177.43603515625000000000	4155.89746093750000000000	4144.10253906250000000000	4157.94873046875000000000	4157.43603515625000000000	4156.41015625000000000000	4171.28173828125000000000	4153.33300781250000000000	4190.76904296875000000000	4198.97412109375000000000	4158.46142578125000000000	4162.56396484375000000000	1454.00000000000000000000	10251.00000000000000000000	10229.00000000000000000000	0.00000000000000000000	0.00000000000000000000	0.00000000000000000000	1264.00000000000000000000	810.00000000000000000000	4.00000000000000000000	4.00000000000000000000	4.00000000000000000000	4.00000000000000000000	4.00000000000000000000	4.00000000000000000000	4.00000000000000000000	4.00000000000000000000	4.00000000000000000000	4.00000000000000000000	4.00000000000000000000	4.00000000000000000000	4.00000000000000000000	4.00000000000000000000	4.00000000000000000000	4.00000000000000000000
100.00000000000000000000	0.00000000000000000000	4164.61523437500000000000	4152.30761718750000000000	4169.74365234375000000000	4161.53857421875000000000	4162.56396484375000000000	4161.53857421875000000000	4170.25634765625000000000	4186.15380859375000000000	4171.28173828125000000000	4188.20507812500000000000	4211.79492187500000000000	4208.71777343750000000000	4182.05126953125000000000	4166.66650390625000000000	1378.00000000000000000000	10251.00000000000000000000	10229.00000000000000000000	0.00000000000000000000	0.00000000000000000000	0.00000000000000000000	1264.00000000000000000000	819.00000000000000000000	4.00000000000000000000	4.00000000000000000000	4.00000000000000000000	4.00000000000000000000	4.00000000000000000000	4.00000000000000000000	4.00000000000000000000	4.00000000000000000000	4.00000000000000000000	4.00000000000000000000	4.00000000000000000000	4.00000000000000000000	4.00000000000000000000	4.00000000000000000000	4.00000000000000000000	4.00000000000000000000
101.00000000000000000000	0.00000000000000000000	4156.92285156250000000000	4132.30761718750000000000	4177.43603515625000000000	4156.41015625000000000000	4149.23046875000000000000	4145.64111328125000000000	4151.79492187500000000000	4169.74365234375000000000	4170.25634765625000000000	4177.94873046875000000000	4197.43603515625000000000	4209.23046875000000000000	4163.58984375000000000000	4164.10253906250000000000	1491.00000000000000000000	10250.00000000000000000000	10228.00000000000000000000	0.00000000000000000000	0.00000000000000000000	0.00000000000000000000	1264.00000000000000000000	827.00000000000000000000	4.00000000000000000000	4.00000000000000000000	4.00000000000000000000	4.00000000000000000000	4.00000000000000000000	4.00000000000000000000	4.00000000000000000000	4.00000000000000000000	4.00000000000000000000	4.00000000000000000000	4.00000000000000000000	4.00000000000000000000	4.00000000000000000000	4.00000000000000000000	4.00000000000000000000	4.00000000000000000000
102.00000000000000000000	0.00000000000000000000	4160.51269531250000000000	4146.15380859375000000000	4173.84619140625000000000	4164.61523437500000000000	4141.53857421875000000000	4163.58984375000000000000	4166.15380859375000000000	4164.10253906250000000000	4167.69238281250000000000	4175.38427734375000000000	4192.82031250000000000000	4198.46142578125000000000	4160.00000000000000000000	4162.56396484375000000000	1684.00000000000000000000	10250.00000000000000000000	10228.00000000000000000000	0.00000000000000000000	0.00000000000000000000	0.00000000000000000000	1264.00000000000000000000	834.00000000000000000000	4.00000000000000000000	4.00000000000000000000	4.00000000000000000000	4.00000000000000000000	4.00000000000000000000	4.00000000000000000000	4.00000000000000000000	4.00000000000000000000	4.00000000000000000000	4.00000000000000000000	4.00000000000000000000	4.00000000000000000000	4.00000000000000000000	4.00000000000000000000	4.00000000000000000000	4.00000000000000000000
103.00000000000000000000	0.00000000000000000000	4165.12792968750000000000	4157.94873046875000000000	4172.82031250000000000000	4170.25634765625000000000	4164.10253906250000000000	4173.84619140625000000000	4179.48730468750000000000	4173.33300781250000000000	4169.74365234375000000000	4176.41015625000000000000	4201.53857421875000000000	4199.48730468750000000000	4163.07666015625000000000	4159.48730468750000000000	1454.00000000000000000000	10248.00000000000000000000	10228.00000000000000000000	0.00000000000000000000	0.00000000000000000000	0.00000000000000000000	1264.00000000000000000000	842.00000000000000000000	4.00000000000000000000	4.00000000000000000000	4.00000000000000000000	4.00000000000000000000	4.00000000000000000000	4.00000000000000000000	4.00000000000000000000	4.00000000000000000000	4.00000000000000000000	4.00000000000000000000	4.00000000000000000000	4.00000000000000000000	4.00000000000000000000	4.00000000000000000000	4.00000000000000000000	4.00000000000000000000
104.00000000000000000000	0.00000000000000000000	4154.87158203125000000000	4138.97412109375000000000	4170.76904296875000000000	4156.41015625000000000000	4183.07666015625000000000	4156.92285156250000000000	4158.97412109375000000000	4156.41015625000000000000	4166.15380859375000000000	4151.28173828125000000000	4185.12792968750000000000	4193.33300781250000000000	4144.61523437500000000000	4149.23046875000000000000	1378.00000000000000000000	10248.00000000000000000000	10228.00000000000000000000	0.00000000000000000000	0.00000000000000000000	0.00000000000000000000	1264.00000000000000000000	850.00000000000000000000	4.00000000000000000000	4.00000000000000000000	4.00000000000000000000	4.00000000000000000000	4.00000000000000000000	4.00000000000000000000	4.00000000000000000000	4.00000000000000000000	4.00000000000000000000	4.00000000000000000000	4.00000000000000000000	4.00000000000000000000	4.00000000000000000000	4.00000000000000000000	4.00000000000000000000	4.00000000000000000000
105.00000000000000000000	0.00000000000000000000	4166.15380859375000000000	4162.56396484375000000000	4174.35888671875000000000	4176.41015625000000000000	4203.07666015625000000000	4165.12792968750000000000	4171.28173828125000000000	4172.30761718750000000000	4172.82031250000000000000	4187.69238281250000000000	4198.46142578125000000000	4200.00000000000000000000	4173.84619140625000000000	4167.69238281250000000000	1491.00000000000000000000	10246.00000000000000000000	10227.00000000000000000000	0.00000000000000000000	0.00000000000000000000	0.00000000000000000000	1264.00000000000000000000	858.00000000000000000000	4.00000000000000000000	4.00000000000000000000	4.00000000000000000000	4.00000000000000000000	4.00000000000000000000	4.00000000000000000000	4.00000000000000000000	4.00000000000000000000	4.00000000000000000000	4.00000000000000000000	4.00000000000000000000	4.00000000000000000000	4.00000000000000000000	4.00000000000000000000	4.00000000000000000000	4.00000000000000000000
106.00000000000000000000	0.00000000000000000000	4174.35888671875000000000	4154.87158203125000000000	4184.10253906250000000000	4174.87158203125000000000	4157.43603515625000000000	4156.92285156250000000000	4155.89746093750000000000	4157.43603515625000000000	4173.84619140625000000000	4172.82031250000000000000	4195.38427734375000000000	4202.56396484375000000000	4166.66650390625000000000	4172.82031250000000000000	1684.00000000000000000000	10246.00000000000000000000	10227.00000000000000000000	0.00000000000000000000	0.00000000000000000000	0.00000000000000000000	1264.00000000000000000000	866.00000000000000000000	4.00000000000000000000	4.00000000000000000000	4.00000000000000000000	4.00000000000000000000	4.00000000000000000000	4.00000000000000000000	4.00000000000000000000	4.00000000000000000000	4.00000000000000000000	4.00000000000000000000	4.00000000000000000000	4.00000000000000000000	4.00000000000000000000	4.00000000000000000000	4.00000000000000000000	4.00000000000000000000
107.00000000000000000000	0.00000000000000000000	4163.58984375000000000000	4154.87158203125000000000	4170.76904296875000000000	4169.23046875000000000000	4151.28173828125000000000	4155.38427734375000000000	4154.87158203125000000000	4165.12792968750000000000	4171.79492187500000000000	4151.79492187500000000000	4203.07666015625000000000	4204.10253906250000000000	4169.23046875000000000000	4166.15380859375000000000	1454.00000000000000000000	10244.00000000000000000000	10228.00000000000000000000	0.00000000000000000000	0.00000000000000000000	0.00000000000000000000	1264.00000000000000000000	874.00000000000000000000	4.00000000000000000000	4.00000000000000000000	4.00000000000000000000	4.00000000000000000000	4.00000000000000000000	4.00000000000000000000	4.00000000000000000000	4.00000000000000000000	4.00000000000000000000	4.00000000000000000000	4.00000000000000000000	4.00000000000000000000	4.00000000000000000000	4.00000000000000000000	4.00000000000000000000	4.00000000000000000000
108.00000000000000000000	0.00000000000000000000	4158.97412109375000000000	4161.02539062500000000000	4169.23046875000000000000	4183.58984375000000000000	4172.82031250000000000000	4158.97412109375000000000	4161.53857421875000000000	4190.25634765625000000000	4172.82031250000000000000	4180.51269531250000000000	4220.00000000000000000000	4215.89746093750000000000	4190.25634765625000000000	4172.30761718750000000000	1378.00000000000000000000	10244.00000000000000000000	10228.00000000000000000000	0.00000000000000000000	0.00000000000000000000	0.00000000000000000000	1264.00000000000000000000	882.00000000000000000000	4.00000000000000000000	4.00000000000000000000	4.00000000000000000000	4.00000000000000000000	4.00000000000000000000	4.00000000000000000000	4.00000000000000000000	4.00000000000000000000	4.00000000000000000000	4.00000000000000000000	4.00000000000000000000	4.00000000000000000000	4.00000000000000000000	4.00000000000000000000	4.00000000000000000000	4.00000000000000000000
109.00000000000000000000	0.00000000000000000000	4156.92285156250000000000	4140.00000000000000000000	4178.46142578125000000000	4177.43603515625000000000	4157.94873046875000000000	4154.35888671875000000000	4148.71777343750000000000	4168.71777343750000000000	4164.61523437500000000000	4178.46142578125000000000	4201.53857421875000000000	4205.12792968750000000000	4170.76904296875000000000	4167.17919921875000000000	1491.00000000000000000000	10243.00000000000000000000	10230.00000000000000000000	0.00000000000000000000	0.00000000000000000000	0.00000000000000000000	1264.00000000000000000000	890.00000000000000000000	4.00000000000000000000	4.00000000000000000000	4.00000000000000000000	4.00000000000000000000	4.00000000000000000000	4.00000000000000000000	4.00000000000000000000	4.00000000000000000000	4.00000000000000000000	4.00000000000000000000	4.00000000000000000000	4.00000000000000000000	4.00000000000000000000	4.00000000000000000000	4.00000000000000000000	4.00000000000000000000
110.00000000000000000000	0.00000000000000000000	4166.15380859375000000000	4165.64111328125000000000	4175.89746093750000000000	4185.12792968750000000000	4180.00000000000000000000	4177.94873046875000000000	4175.89746093750000000000	4181.02539062500000000000	4168.20507812500000000000	4199.48730468750000000000	4208.71777343750000000000	4203.07666015625000000000	4179.48730468750000000000	4165.12792968750000000000	1684.00000000000000000000	10243.00000000000000000000	10230.00000000000000000000	0.00000000000000000000	0.00000000000000000000	0.00000000000000000000	1264.00000000000000000000	898.00000000000000000000	4.00000000000000000000	4.00000000000000000000	4.00000000000000000000	4.00000000000000000000	4.00000000000000000000	4.00000000000000000000	4.00000000000000000000	4.00000000000000000000	4.00000000000000000000	4.00000000000000000000	4.00000000000000000000	4.00000000000000000000	4.00000000000000000000	4.00000000000000000000	4.00000000000000000000	4.00000000000000000000
111.00000000000000000000	0.00000000000000000000	4168.71777343750000000000	4164.10253906250000000000	4180.51269531250000000000	4180.00000000000000000000	4167.69238281250000000000	4173.84619140625000000000	4169.23046875000000000000	4167.69238281250000000000	4170.76904296875000000000	4189.74365234375000000000	4197.94873046875000000000	4203.58984375000000000000	4162.56396484375000000000	4157.94873046875000000000	1454.00000000000000000000	10242.00000000000000000000	10231.00000000000000000000	0.00000000000000000000	0.00000000000000000000	0.00000000000000000000	1264.00000000000000000000	905.00000000000000000000	4.00000000000000000000	4.00000000000000000000	4.00000000000000000000	4.00000000000000000000	4.00000000000000000000	4.00000000000000000000	4.00000000000000000000	4.00000000000000000000	4.00000000000000000000	4.00000000000000000000	4.00000000000000000000	4.00000000000000000000	4.00000000000000000000	4.00000000000000000000	4.00000000000000000000	4.00000000000000000000
112.00000000000000000000	0.00000000000000000000	4166.66650390625000000000	4160.00000000000000000000	4178.46142578125000000000	4177.94873046875000000000	4158.46142578125000000000	4159.48730468750000000000	4156.41015625000000000000	4160.00000000000000000000	4168.20507812500000000000	4163.07666015625000000000	4194.87158203125000000000	4200.00000000000000000000	4167.69238281250000000000	4163.07666015625000000000	1378.00000000000000000000	10242.00000000000000000000	10231.00000000000000000000	0.00000000000000000000	0.00000000000000000000	0.00000000000000000000	1264.00000000000000000000	912.00000000000000000000	4.00000000000000000000	4.00000000000000000000	4.00000000000000000000	4.00000000000000000000	4.00000000000000000000	4.00000000000000000000	4.00000000000000000000	4.00000000000000000000	4.00000000000000000000	4.00000000000000000000	4.00000000000000000000	4.00000000000000000000	4.00000000000000000000	4.00000000000000000000	4.00000000000000000000	4.00000000000000000000
113.00000000000000000000	0.00000000000000000000	4172.82031250000000000000	4169.23046875000000000000	4181.02539062500000000000	4191.28173828125000000000	4148.71777343750000000000	4157.43603515625000000000	4158.97412109375000000000	4178.46142578125000000000	4173.84619140625000000000	4156.92285156250000000000	4215.89746093750000000000	4210.76904296875000000000	4202.56396484375000000000	4181.53857421875000000000	1491.00000000000000000000	10244.00000000000000000000	10231.00000000000000000000	0.00000000000000000000	0.00000000000000000000	0.00000000000000000000	1264.00000000000000000000	920.00000000000000000000	4.00000000000000000000	4.00000000000000000000	4.00000000000000000000	4.00000000000000000000	4.00000000000000000000	4.00000000000000000000	4.00000000000000000000	4.00000000000000000000	4.00000000000000000000	4.00000000000000000000	4.00000000000000000000	4.00000000000000000000	4.00000000000000000000	4.00000000000000000000	4.00000000000000000000	4.00000000000000000000
114.00000000000000000000	0.00000000000000000000	4168.20507812500000000000	4144.10253906250000000000	4181.53857421875000000000	4173.33300781250000000000	4129.74365234375000000000	4151.28173828125000000000	4144.10253906250000000000	4160.51269531250000000000	4169.74365234375000000000	4155.89746093750000000000	4199.48730468750000000000	4203.58984375000000000000	4177.43603515625000000000	4171.28173828125000000000	1684.00000000000000000000	10244.00000000000000000000	10231.00000000000000000000	0.00000000000000000000	0.00000000000000000000	0.00000000000000000000	1264.00000000000000000000	928.00000000000000000000	4.00000000000000000000	4.00000000000000000000	4.00000000000000000000	4.00000000000000000000	4.00000000000000000000	4.00000000000000000000	4.00000000000000000000	4.00000000000000000000	4.00000000000000000000	4.00000000000000000000	4.00000000000000000000	4.00000000000000000000	4.00000000000000000000	4.00000000000000000000	4.00000000000000000000	4.00000000000000000000
115.00000000000000000000	0.00000000000000000000	4163.58984375000000000000	4155.38427734375000000000	4172.30761718750000000000	4173.33300781250000000000	4177.43603515625000000000	4165.12792968750000000000	4161.53857421875000000000	4180.51269531250000000000	4170.25634765625000000000	4206.15380859375000000000	4207.17919921875000000000	4203.07666015625000000000	4176.92285156250000000000	4166.66650390625000000000	1454.00000000000000000000	10246.00000000000000000000	10232.00000000000000000000	0.00000000000000000000	0.00000000000000000000	0.00000000000000000000	1264.00000000000000000000	936.00000000000000000000	4.00000000000000000000	4.00000000000000000000	4.00000000000000000000	4.00000000000000000000	4.00000000000000000000	4.00000000000000000000	4.00000000000000000000	4.00000000000000000000	4.00000000000000000000	4.00000000000000000000	4.00000000000000000000	4.00000000000000000000	4.00000000000000000000	4.00000000000000000000	4.00000000000000000000	4.00000000000000000000
116.00000000000000000000	0.00000000000000000000	4156.41015625000000000000	4145.64111328125000000000	4172.82031250000000000000	4170.76904296875000000000	4146.15380859375000000000	4159.48730468750000000000	4151.79492187500000000000	4178.46142578125000000000	4166.66650390625000000000	4182.05126953125000000000	4205.64111328125000000000	4207.17919921875000000000	4170.25634765625000000000	4166.15380859375000000000	1378.00000000000000000000	10246.00000000000000000000	10232.00000000000000000000	0.00000000000000000000	0.00000000000000000000	0.00000000000000000000	1264.00000000000000000000	944.00000000000000000000	4.00000000000000000000	4.00000000000000000000	4.00000000000000000000	4.00000000000000000000	4.00000000000000000000	4.00000000000000000000	4.00000000000000000000	4.00000000000000000000	4.00000000000000000000	4.00000000000000000000	4.00000000000000000000	4.00000000000000000000	4.00000000000000000000	4.00000000000000000000	4.00000000000000000000	4.00000000000000000000
117.00000000000000000000	0.00000000000000000000	4156.41015625000000000000	4144.10253906250000000000	4168.71777343750000000000	4163.58984375000000000000	4127.69238281250000000000	4163.58984375000000000000	4152.30761718750000000000	4162.05126953125000000000	4161.53857421875000000000	4156.92285156250000000000	4195.89746093750000000000	4199.48730468750000000000	4165.64111328125000000000	4164.61523437500000000000	1491.00000000000000000000	10247.00000000000000000000	10231.00000000000000000000	0.00000000000000000000	0.00000000000000000000	0.00000000000000000000	1264.00000000000000000000	953.00000000000000000000	4.00000000000000000000	4.00000000000000000000	4.00000000000000000000	4.00000000000000000000	4.00000000000000000000	4.00000000000000000000	4.00000000000000000000	4.00000000000000000000	4.00000000000000000000	4.00000000000000000000	4.00000000000000000000	4.00000000000000000000	4.00000000000000000000	4.00000000000000000000	4.00000000000000000000	4.00000000000000000000
118.00000000000000000000	0.00000000000000000000	4170.25634765625000000000	4168.71777343750000000000	4175.38427734375000000000	4175.89746093750000000000	4201.02539062500000000000	4180.51269531250000000000	4171.79492187500000000000	4169.74365234375000000000	4171.28173828125000000000	4204.10253906250000000000	4204.10253906250000000000	4201.53857421875000000000	4178.97412109375000000000	4167.69238281250000000000	1684.00000000000000000000	10247.00000000000000000000	10231.00000000000000000000	0.00000000000000000000	0.00000000000000000000	0.00000000000000000000	1264.00000000000000000000	961.00000000000000000000	4.00000000000000000000	4.00000000000000000000	4.00000000000000000000	4.00000000000000000000	4.00000000000000000000	4.00000000000000000000	4.00000000000000000000	4.00000000000000000000	4.00000000000000000000	4.00000000000000000000	4.00000000000000000000	4.00000000000000000000	4.00000000000000000000	4.00000000000000000000	4.00000000000000000000	4.00000000000000000000
119.00000000000000000000	0.00000000000000000000	4164.10253906250000000000	4148.20507812500000000000	4181.02539062500000000000	4165.64111328125000000000	4183.07666015625000000000	4163.07666015625000000000	4146.66650390625000000000	4144.61523437500000000000	4167.69238281250000000000	4171.79492187500000000000	4183.07666015625000000000	4190.25634765625000000000	4152.30761718750000000000	4154.35888671875000000000	1454.00000000000000000000	10250.00000000000000000000	10229.00000000000000000000	0.00000000000000000000	0.00000000000000000000	0.00000000000000000000	1264.00000000000000000000	969.00000000000000000000	4.00000000000000000000	4.00000000000000000000	4.00000000000000000000	4.00000000000000000000	4.00000000000000000000	4.00000000000000000000	4.00000000000000000000	4.00000000000000000000	4.00000000000000000000	4.00000000000000000000	4.00000000000000000000	4.00000000000000000000	4.00000000000000000000	4.00000000000000000000	4.00000000000000000000	4.00000000000000000000
120.00000000000000000000	0.00000000000000000000	4160.00000000000000000000	4154.87158203125000000000	4169.23046875000000000000	4170.25634765625000000000	4159.48730468750000000000	4161.02539062500000000000	4150.25634765625000000000	4157.94873046875000000000	4170.76904296875000000000	4152.82031250000000000000	4193.33300781250000000000	4192.30761718750000000000	4171.28173828125000000000	4162.56396484375000000000	1378.00000000000000000000	10250.00000000000000000000	10229.00000000000000000000	0.00000000000000000000	0.00000000000000000000	0.00000000000000000000	1264.00000000000000000000	978.00000000000000000000	4.00000000000000000000	4.00000000000000000000	4.00000000000000000000	4.00000000000000000000	4.00000000000000000000	4.00000000000000000000	4.00000000000000000000	4.00000000000000000000	4.00000000000000000000	4.00000000000000000000	4.00000000000000000000	4.00000000000000000000	4.00000000000000000000	4.00000000000000000000	4.00000000000000000000	4.00000000000000000000
121.00000000000000000000	0.00000000000000000000	4165.64111328125000000000	4151.28173828125000000000	4177.43603515625000000000	4171.28173828125000000000	4152.82031250000000000000	4154.35888671875000000000	4144.61523437500000000000	4160.00000000000000000000	4176.92285156250000000000	4160.00000000000000000000	4201.02539062500000000000	4207.17919921875000000000	4178.97412109375000000000	4175.38427734375000000000	1491.00000000000000000000	10250.00000000000000000000	10228.00000000000000000000	0.00000000000000000000	0.00000000000000000000	0.00000000000000000000	1264.00000000000000000000	986.00000000000000000000	4.00000000000000000000	4.00000000000000000000	4.00000000000000000000	4.00000000000000000000	4.00000000000000000000	4.00000000000000000000	4.00000000000000000000	4.00000000000000000000	4.00000000000000000000	4.00000000000000000000	4.00000000000000000000	4.00000000000000000000	4.00000000000000000000	4.00000000000000000000	4.00000000000000000000	4.00000000000000000000
122.00000000000000000000	0.00000000000000000000	4163.07666015625000000000	4146.66650390625000000000	4179.48730468750000000000	4163.58984375000000000000	4136.41015625000000000000	4151.79492187500000000000	4143.58984375000000000000	4155.89746093750000000000	4168.20507812500000000000	4165.12792968750000000000	4193.33300781250000000000	4203.58984375000000000000	4166.66650390625000000000	4171.28173828125000000000	1684.00000000000000000000	10250.00000000000000000000	10228.00000000000000000000	0.00000000000000000000	0.00000000000000000000	0.00000000000000000000	1264.00000000000000000000	993.00000000000000000000	4.00000000000000000000	4.00000000000000000000	4.00000000000000000000	4.00000000000000000000	4.00000000000000000000	4.00000000000000000000	4.00000000000000000000	4.00000000000000000000	4.00000000000000000000	4.00000000000000000000	4.00000000000000000000	4.00000000000000000000	4.00000000000000000000	4.00000000000000000000	4.00000000000000000000	4.00000000000000000000
123.00000000000000000000	0.00000000000000000000	4160.51269531250000000000	4159.48730468750000000000	4172.82031250000000000000	4173.84619140625000000000	4149.74365234375000000000	4164.61523437500000000000	4170.25634765625000000000	4189.74365234375000000000	4169.23046875000000000000	4183.07666015625000000000	4210.76904296875000000000	4205.12792968750000000000	4180.51269531250000000000	4169.74365234375000000000	1454.00000000000000000000	10248.00000000000000000000	10226.00000000000000000000	0.00000000000000000000	0.00000000000000000000	0.00000000000000000000	1265.00000000000000000000	1.00000000000000000000	4.00000000000000000000	4.00000000000000000000	4.00000000000000000000	4.00000000000000000000	4.00000000000000000000	4.00000000000000000000	4.00000000000000000000	4.00000000000000000000	4.00000000000000000000	4.00000000000000000000	4.00000000000000000000	4.00000000000000000000	4.00000000000000000000	4.00000000000000000000	4.00000000000000000000	4.00000000000000000000
124.00000000000000000000	0.00000000000000000000	4152.82031250000000000000	4132.30761718750000000000	4171.28173828125000000000	4157.94873046875000000000	4131.79492187500000000000	4157.94873046875000000000	4156.41015625000000000000	4175.38427734375000000000	4166.66650390625000000000	4155.89746093750000000000	4198.46142578125000000000	4198.97412109375000000000	4156.92285156250000000000	4158.46142578125000000000	1378.00000000000000000000	10248.00000000000000000000	10226.00000000000000000000	0.00000000000000000000	0.00000000000000000000	0.00000000000000000000	1265.00000000000000000000	8.00000000000000000000	4.00000000000000000000	4.00000000000000000000	4.00000000000000000000	4.00000000000000000000	4.00000000000000000000	4.00000000000000000000	4.00000000000000000000	4.00000000000000000000	4.00000000000000000000	4.00000000000000000000	4.00000000000000000000	4.00000000000000000000	4.00000000000000000000	4.00000000000000000000	4.00000000000000000000	4.00000000000000000000
125.00000000000000000000	0.00000000000000000000	4162.56396484375000000000	4153.33300781250000000000	4168.71777343750000000000	4160.00000000000000000000	4144.10253906250000000000	4172.30761718750000000000	4168.20507812500000000000	4174.35888671875000000000	4170.25634765625000000000	4181.53857421875000000000	4200.00000000000000000000	4196.41015625000000000000	4166.15380859375000000000	4165.64111328125000000000	1491.00000000000000000000	10248.00000000000000000000	10227.00000000000000000000	0.00000000000000000000	0.00000000000000000000	0.00000000000000000000	1265.00000000000000000000	15.00000000000000000000	4.00000000000000000000	4.00000000000000000000	4.00000000000000000000	4.00000000000000000000	4.00000000000000000000	4.00000000000000000000	4.00000000000000000000	4.00000000000000000000	4.00000000000000000000	4.00000000000000000000	4.00000000000000000000	4.00000000000000000000	4.00000000000000000000	4.00000000000000000000	4.00000000000000000000	4.00000000000000000000
126.00000000000000000000	0.00000000000000000000	4173.84619140625000000000	4168.20507812500000000000	4180.00000000000000000000	4168.71777343750000000000	4164.10253906250000000000	4174.35888671875000000000	4173.84619140625000000000	4170.76904296875000000000	4174.87158203125000000000	4190.76904296875000000000	4196.41015625000000000000	4200.51269531250000000000	4169.74365234375000000000	4172.82031250000000000000	1684.00000000000000000000	10248.00000000000000000000	10227.00000000000000000000	0.00000000000000000000	0.00000000000000000000	0.00000000000000000000	1265.00000000000000000000	23.00000000000000000000	4.00000000000000000000	4.00000000000000000000	4.00000000000000000000	4.00000000000000000000	4.00000000000000000000	4.00000000000000000000	4.00000000000000000000	4.00000000000000000000	4.00000000000000000000	4.00000000000000000000	4.00000000000000000000	4.00000000000000000000	4.00000000000000000000	4.00000000000000000000	4.00000000000000000000	4.00000000000000000000
127.00000000000000000000	0.00000000000000000000	4166.15380859375000000000	4147.69238281250000000000	4180.00000000000000000000	4160.00000000000000000000	4165.64111328125000000000	4164.61523437500000000000	4160.51269531250000000000	4158.97412109375000000000	4169.74365234375000000000	4155.89746093750000000000	4185.64111328125000000000	4195.89746093750000000000	4159.48730468750000000000	4164.61523437500000000000	50.00000000000000000000	10249.00000000000000000000	10225.00000000000000000000	0.00000000000000000000	0.00000000000000000000	0.00000000000000000000	1265.00000000000000000000	30.00000000000000000000	4.00000000000000000000	4.00000000000000000000	4.00000000000000000000	4.00000000000000000000	4.00000000000000000000	4.00000000000000000000	4.00000000000000000000	4.00000000000000000000	4.00000000000000000000	4.00000000000000000000	4.00000000000000000000	4.00000000000000000000	4.00000000000000000000	4.00000000000000000000	4.00000000000000000000	4.00000000000000000000
0.00000000000000000000	0.00000000000000000000	4166.15380859375000000000	4158.97412109375000000000	4177.43603515625000000000	4171.79492187500000000000	4173.84619140625000000000	4168.71777343750000000000	4163.58984375000000000000	4177.94873046875000000000	4174.87158203125000000000	4181.02539062500000000000	4209.23046875000000000000	4208.20507812500000000000	4189.23046875000000000000	4175.89746093750000000000	889.00000000000000000000	10249.00000000000000000000	10225.00000000000000000000	0.00000000000000000000	0.00000000000000000000	0.00000000000000000000	1265.00000000000000000000	38.00000000000000000000	4.00000000000000000000	4.00000000000000000000	4.00000000000000000000	4.00000000000000000000	4.00000000000000000000	4.00000000000000000000	4.00000000000000000000	4.00000000000000000000	4.00000000000000000000	4.00000000000000000000	4.00000000000000000000	4.00000000000000000000	4.00000000000000000000	4.00000000000000000000	4.00000000000000000000	4.00000000000000000000
1.00000000000000000000	0.00000000000000000000	4165.64111328125000000000	4145.12792968750000000000	4181.53857421875000000000	4166.15380859375000000000	4144.10253906250000000000	4153.33300781250000000000	4140.51269531250000000000	4156.41015625000000000000	4171.28173828125000000000	4167.69238281250000000000	4196.41015625000000000000	4206.15380859375000000000	4170.76904296875000000000	4175.38427734375000000000	1062.00000000000000000000	10248.00000000000000000000	10224.00000000000000000000	0.00000000000000000000	0.00000000000000000000	0.00000000000000000000	1265.00000000000000000000	47.00000000000000000000	4.00000000000000000000	4.00000000000000000000	4.00000000000000000000	4.00000000000000000000	4.00000000000000000000	4.00000000000000000000	4.00000000000000000000	4.00000000000000000000	4.00000000000000000000	4.00000000000000000000	4.00000000000000000000	4.00000000000000000000	4.00000000000000000000	4.00000000000000000000	4.00000000000000000000	4.00000000000000000000
2.00000000000000000000	0.00000000000000000000	4164.61523437500000000000	4151.28173828125000000000	4172.30761718750000000000	4164.10253906250000000000	4174.87158203125000000000	4162.05126953125000000000	4162.56396484375000000000	4168.20507812500000000000	4167.17919921875000000000	4169.74365234375000000000	4197.43603515625000000000	4196.92285156250000000000	4166.66650390625000000000	4167.17919921875000000000	1156.00000000000000000000	10248.00000000000000000000	10224.00000000000000000000	0.00000000000000000000	0.00000000000000000000	0.00000000000000000000	1265.00000000000000000000	55.00000000000000000000	4.00000000000000000000	4.00000000000000000000	4.00000000000000000000	4.00000000000000000000	4.00000000000000000000	4.00000000000000000000	4.00000000000000000000	4.00000000000000000000	4.00000000000000000000	4.00000000000000000000	4.00000000000000000000	4.00000000000000000000	4.00000000000000000000	4.00000000000000000000	4.00000000000000000000	4.00000000000000000000
3.00000000000000000000	0.00000000000000000000	4163.58984375000000000000	4155.38427734375000000000	4172.30761718750000000000	4162.05126953125000000000	4191.79492187500000000000	4166.66650390625000000000	4176.92285156250000000000	4182.05126953125000000000	4169.74365234375000000000	4175.38427734375000000000	4205.12792968750000000000	4200.51269531250000000000	4167.17919921875000000000	4161.02539062500000000000	1672.00000000000000000000	10249.00000000000000000000	10224.00000000000000000000	0.00000000000000000000	0.00000000000000000000	0.00000000000000000000	1265.00000000000000000000	63.00000000000000000000	4.00000000000000000000	4.00000000000000000000	4.00000000000000000000	4.00000000000000000000	4.00000000000000000000	4.00000000000000000000	4.00000000000000000000	4.00000000000000000000	4.00000000000000000000	4.00000000000000000000	4.00000000000000000000	4.00000000000000000000	4.00000000000000000000	4.00000000000000000000	4.00000000000000000000	4.00000000000000000000
4.00000000000000000000	0.00000000000000000000	4166.15380859375000000000	4147.69238281250000000000	4175.89746093750000000000	4151.79492187500000000000	4146.66650390625000000000	4157.94873046875000000000	4156.41015625000000000000	4157.94873046875000000000	4167.17919921875000000000	4146.66650390625000000000	4187.69238281250000000000	4197.43603515625000000000	4152.30761718750000000000	4157.94873046875000000000	1767.00000000000000000000	10249.00000000000000000000	10224.00000000000000000000	0.00000000000000000000	0.00000000000000000000	0.00000000000000000000	1265.00000000000000000000	71.00000000000000000000	4.00000000000000000000	4.00000000000000000000	4.00000000000000000000	4.00000000000000000000	4.00000000000000000000	4.00000000000000000000	4.00000000000000000000	4.00000000000000000000	4.00000000000000000000	4.00000000000000000000	4.00000000000000000000	4.00000000000000000000	4.00000000000000000000	4.00000000000000000000	4.00000000000000000000	4.00000000000000000000
5.00000000000000000000	0.00000000000000000000	4181.53857421875000000000	4178.46142578125000000000	4180.00000000000000000000	4168.71777343750000000000	4161.02539062500000000000	4174.87158203125000000000	4170.25634765625000000000	4170.25634765625000000000	4174.87158203125000000000	4174.87158203125000000000	4204.61523437500000000000	4206.15380859375000000000	4183.58984375000000000000	4176.41015625000000000000	1236.00000000000000000000	10249.00000000000000000000	10225.00000000000000000000	0.00000000000000000000	0.00000000000000000000	0.00000000000000000000	1265.00000000000000000000	80.00000000000000000000	4.00000000000000000000	4.00000000000000000000	4.00000000000000000000	4.00000000000000000000	4.00000000000000000000	4.00000000000000000000	4.00000000000000000000	4.00000000000000000000	4.00000000000000000000	4.00000000000000000000	4.00000000000000000000	4.00000000000000000000	4.00000000000000000000	4.00000000000000000000	4.00000000000000000000	4.00000000000000000000
6.00000000000000000000	0.00000000000000000000	4177.43603515625000000000	4163.07666015625000000000	4185.12792968750000000000	4157.43603515625000000000	4170.25634765625000000000	4167.69238281250000000000	4158.46142578125000000000	4153.84619140625000000000	4171.28173828125000000000	4176.41015625000000000000	4196.92285156250000000000	4202.56396484375000000000	4169.23046875000000000000	4172.30761718750000000000	1441.00000000000000000000	10249.00000000000000000000	10225.00000000000000000000	0.00000000000000000000	0.00000000000000000000	0.00000000000000000000	1265.00000000000000000000	87.00000000000000000000	4.00000000000000000000	4.00000000000000000000	4.00000000000000000000	4.00000000000000000000	4.00000000000000000000	4.00000000000000000000	4.00000000000000000000	4.00000000000000000000	4.00000000000000000000	4.00000000000000000000	4.00000000000000000000	4.00000000000000000000	4.00000000000000000000	4.00000000000000000000	4.00000000000000000000	4.00000000000000000000
7.00000000000000000000	0.00000000000000000000	4165.12792968750000000000	4158.97412109375000000000	4174.87158203125000000000	4149.74365234375000000000	4185.12792968750000000000	4165.12792968750000000000	4159.48730468750000000000	4157.43603515625000000000	4168.71777343750000000000	4168.20507812500000000000	4193.84619140625000000000	4197.94873046875000000000	4167.69238281250000000000	4169.23046875000000000000	1541.00000000000000000000	10248.00000000000000000000	10225.00000000000000000000	0.00000000000000000000	0.00000000000000000000	0.00000000000000000000	1265.00000000000000000000	95.00000000000000000000	4.00000000000000000000	4.00000000000000000000	4.00000000000000000000	4.00000000000000000000	4.00000000000000000000	4.00000000000000000000	4.00000000000000000000	4.00000000000000000000	4.00000000000000000000	4.00000000000000000000	4.00000000000000000000	4.00000000000000000000	4.00000000000000000000	4.00000000000000000000	4.00000000000000000000	4.00000000000000000000
8.00000000000000000000	0.00000000000000000000	4165.12792968750000000000	4163.07666015625000000000	4176.92285156250000000000	4161.02539062500000000000	4173.33300781250000000000	4163.07666015625000000000	4158.46142578125000000000	4172.30761718750000000000	4176.92285156250000000000	4163.07666015625000000000	4204.10253906250000000000	4208.71777343750000000000	4181.02539062500000000000	4178.97412109375000000000	1007.00000000000000000000	10248.00000000000000000000	10225.00000000000000000000	0.00000000000000000000	0.00000000000000000000	0.00000000000000000000	1265.00000000000000000000	104.00000000000000000000	4.00000000000000000000	4.00000000000000000000	4.00000000000000000000	4.00000000000000000000	4.00000000000000000000	4.00000000000000000000	4.00000000000000000000	4.00000000000000000000	4.00000000000000000000	4.00000000000000000000	4.00000000000000000000	4.00000000000000000000	4.00000000000000000000	4.00000000000000000000	4.00000000000000000000	4.00000000000000000000
9.00000000000000000000	0.00000000000000000000	4163.58984375000000000000	4146.15380859375000000000	4180.51269531250000000000	4153.33300781250000000000	4125.64111328125000000000	4157.94873046875000000000	4146.15380859375000000000	4152.82031250000000000000	4170.76904296875000000000	4152.30761718750000000000	4190.25634765625000000000	4199.48730468750000000000	4155.89746093750000000000	4172.30761718750000000000	1635.00000000000000000000	10248.00000000000000000000	10224.00000000000000000000	0.00000000000000000000	0.00000000000000000000	0.00000000000000000000	1265.00000000000000000000	112.00000000000000000000	4.00000000000000000000	4.00000000000000000000	4.00000000000000000000	4.00000000000000000000	4.00000000000000000000	4.00000000000000000000	4.00000000000000000000	4.00000000000000000000	4.00000000000000000000	4.00000000000000000000	4.00000000000000000000	4.00000000000000000000	4.00000000000000000000	4.00000000000000000000	4.00000000000000000000	4.00000000000000000000
10.00000000000000000000	0.00000000000000000000	4163.58984375000000000000	4163.07666015625000000000	4171.28173828125000000000	4158.46142578125000000000	4167.69238281250000000000	4178.46142578125000000000	4175.38427734375000000000	4169.23046875000000000000	4168.71777343750000000000	4196.92285156250000000000	4198.46142578125000000000	4199.48730468750000000000	4161.02539062500000000000	4167.69238281250000000000	1689.00000000000000000000	10248.00000000000000000000	10224.00000000000000000000	0.00000000000000000000	0.00000000000000000000	0.00000000000000000000	1265.00000000000000000000	120.00000000000000000000	4.00000000000000000000	4.00000000000000000000	4.00000000000000000000	4.00000000000000000000	4.00000000000000000000	4.00000000000000000000	4.00000000000000000000	4.00000000000000000000	4.00000000000000000000	4.00000000000000000000	4.00000000000000000000	4.00000000000000000000	4.00000000000000000000	4.00000000000000000000	4.00000000000000000000	4.00000000000000000000
11.00000000000000000000	0.00000000000000000000	4157.94873046875000000000	4144.10253906250000000000	4171.79492187500000000000	4143.07666015625000000000	4178.97412109375000000000	4171.28173828125000000000	4162.56396484375000000000	4155.38427734375000000000	4166.15380859375000000000	4172.82031250000000000000	4183.07666015625000000000	4196.41015625000000000000	4142.05126953125000000000	4155.38427734375000000000	1463.00000000000000000000	10249.00000000000000000000	10224.00000000000000000000	0.00000000000000000000	0.00000000000000000000	0.00000000000000000000	1265.00000000000000000000	128.00000000000000000000	4.00000000000000000000	4.00000000000000000000	4.00000000000000000000	4.00000000000000000000	4.00000000000000000000	4.00000000000000000000	4.00000000000000000000	4.00000000000000000000	4.00000000000000000000	4.00000000000000000000	4.00000000000000000000	4.00000000000000000000	4.00000000000000000000	4.00000000000000000000	4.00000000000000000000	4.00000000000000000000
12.00000000000000000000	0.00000000000000000000	4166.15380859375000000000	4155.38427734375000000000	4175.38427734375000000000	4148.71777343750000000000	4133.84619140625000000000	4166.15380859375000000000	4160.00000000000000000000	4150.76904296875000000000	4168.71777343750000000000	4139.48730468750000000000	4185.64111328125000000000	4193.33300781250000000000	4152.30761718750000000000	4161.53857421875000000000	1367.00000000000000000000	10249.00000000000000000000	10224.00000000000000000000	0.00000000000000000000	0.00000000000000000000	0.00000000000000000000	1265.00000000000000000000	136.00000000000000000000	4.00000000000000000000	4.00000000000000000000	4.00000000000000000000	4.00000000000000000000	4.00000000000000000000	4.00000000000000000000	4.00000000000000000000	4.00000000000000000000	4.00000000000000000000	4.00000000000000000000	4.00000000000000000000	4.00000000000000000000	4.00000000000000000000	4.00000000000000000000	4.00000000000000000000	4.00000000000000000000
13.00000000000000000000	0.00000000000000000000	4183.58984375000000000000	4187.17919921875000000000	4186.66650390625000000000	4175.89746093750000000000	4124.61523437500000000000	4171.79492187500000000000	4171.79492187500000000000	4165.64111328125000000000	4177.94873046875000000000	4164.61523437500000000000	4205.64111328125000000000	4206.15380859375000000000	4180.51269531250000000000	4180.51269531250000000000	1494.00000000000000000000	10248.00000000000000000000	10225.00000000000000000000	0.00000000000000000000	0.00000000000000000000	0.00000000000000000000	1265.00000000000000000000	144.00000000000000000000	4.00000000000000000000	4.00000000000000000000	4.00000000000000000000	4.00000000000000000000	4.00000000000000000000	4.00000000000000000000	4.00000000000000000000	4.00000000000000000000	4.00000000000000000000	4.00000000000000000000	4.00000000000000000000	4.00000000000000000000	4.00000000000000000000	4.00000000000000000000	4.00000000000000000000	4.00000000000000000000
14.00000000000000000000	0.00000000000000000000	4172.30761718750000000000	4158.46142578125000000000	4183.58984375000000000000	4156.41015625000000000000	4177.94873046875000000000	4163.07666015625000000000	4152.30761718750000000000	4148.71777343750000000000	4173.33300781250000000000	4166.15380859375000000000	4187.17919921875000000000	4200.00000000000000000000	4155.38427734375000000000	4170.76904296875000000000	1689.00000000000000000000	10248.00000000000000000000	10225.00000000000000000000	0.00000000000000000000	0.00000000000000000000	0.00000000000000000000	1265.00000000000000000000	151.00000000000000000000	4.00000000000000000000	4.00000000000000000000	4.00000000000000000000	4.00000000000000000000	4.00000000000000000000	4.00000000000000000000	4.00000000000000000000	4.00000000000000000000	4.00000000000000000000	4.00000000000000000000	4.00000000000000000000	4.00000000000000000000	4.00000000000000000000	4.00000000000000000000	4.00000000000000000000	4.00000000000000000000
15.00000000000000000000	0.00000000000000000000	4164.10253906250000000000	4161.02539062500000000000	4170.76904296875000000000	4155.89746093750000000000	4237.94873046875000000000	4171.28173828125000000000	4164.61523437500000000000	4177.43603515625000000000	4174.87158203125000000000	4186.15380859375000000000	4203.58984375000000000000	4207.69238281250000000000	4174.87158203125000000000	4176.92285156250000000000	1463.00000000000000000000	10247.00000000000000000000	10224.00000000000000000000	0.00000000000000000000	0.00000000000000000000	0.00000000000000000000	1265.00000000000000000000	158.00000000000000000000	4.00000000000000000000	4.00000000000000000000	4.00000000000000000000	4.00000000000000000000	4.00000000000000000000	4.00000000000000000000	4.00000000000000000000	4.00000000000000000000	4.00000000000000000000	4.00000000000000000000	4.00000000000000000000	4.00000000000000000000	4.00000000000000000000	4.00000000000000000000	4.00000000000000000000	4.00000000000000000000
16.00000000000000000000	0.00000000000000000000	4166.66650390625000000000	4153.84619140625000000000	4178.46142578125000000000	4163.07666015625000000000	4172.30761718750000000000	4162.05126953125000000000	4155.38427734375000000000	4175.89746093750000000000	4171.28173828125000000000	4172.30761718750000000000	4207.17919921875000000000	4213.84619140625000000000	4175.38427734375000000000	4182.56396484375000000000	0.00000000000000000000	10247.00000000000000000000	10224.00000000000000000000	0.00000000000000000000	0.00000000000000000000	0.00000000000000000000	1265.00000000000000000000	166.00000000000000000000	4.00000000000000000000	4.00000000000000000000	4.00000000000000000000	4.00000000000000000000	4.00000000000000000000	4.00000000000000000000	4.00000000000000000000	4.00000000000000000000	4.00000000000000000000	4.00000000000000000000	4.00000000000000000000	4.00000000000000000000	4.00000000000000000000	4.00000000000000000000	4.00000000000000000000	4.00000000000000000000
17.00000000000000000000	0.00000000000000000000	4167.69238281250000000000	4151.79492187500000000000	4175.38427734375000000000	4159.48730468750000000000	4150.76904296875000000000	4166.66650390625000000000	4161.53857421875000000000	4163.58984375000000000000	4164.10253906250000000000	4174.87158203125000000000	4198.46142578125000000000	4202.56396484375000000000	4165.12792968750000000000	4170.76904296875000000000	0.00000000000000000000	10247.00000000000000000000	10225.00000000000000000000	0.00000000000000000000	0.00000000000000000000	0.00000000000000000000	1265.00000000000000000000	174.00000000000000000000	4.00000000000000000000	4.00000000000000000000	4.00000000000000000000	4.00000000000000000000	4.00000000000000000000	4.00000000000000000000	4.00000000000000000000	4.00000000000000000000	4.00000000000000000000	4.00000000000000000000	4.00000000000000000000	4.00000000000000000000	4.00000000000000000000	4.00000000000000000000	4.00000000000000000000	4.00000000000000000000
18.00000000000000000000	0.00000000000000000000	4170.25634765625000000000	4166.15380859375000000000	4175.38427734375000000000	4160.00000000000000000000	4191.28173828125000000000	4181.53857421875000000000	4184.10253906250000000000	4178.97412109375000000000	4168.71777343750000000000	4209.74365234375000000000	4204.61523437500000000000	4203.07666015625000000000	4168.71777343750000000000	4163.58984375000000000000	0.00000000000000000000	10247.00000000000000000000	10225.00000000000000000000	0.00000000000000000000	0.00000000000000000000	0.00000000000000000000	1265.00000000000000000000	181.00000000000000000000	4.00000000000000000000	4.00000000000000000000	4.00000000000000000000	4.00000000000000000000	4.00000000000000000000	4.00000000000000000000	4.00000000000000000000	4.00000000000000000000	4.00000000000000000000	4.00000000000000000000	4.00000000000000000000	4.00000000000000000000	4.00000000000000000000	4.00000000000000000000	4.00000000000000000000	4.00000000000000000000
19.00000000000000000000	0.00000000000000000000	4162.56396484375000000000	4148.20507812500000000000	4180.00000000000000000000	4144.61523437500000000000	4149.74365234375000000000	4168.71777343750000000000	4166.15380859375000000000	4159.48730468750000000000	4165.64111328125000000000	4157.94873046875000000000	4185.12792968750000000000	4194.87158203125000000000	4139.48730468750000000000	4153.33300781250000000000	0.00000000000000000000	10249.00000000000000000000	10225.00000000000000000000	0.00000000000000000000	0.00000000000000000000	0.00000000000000000000	1265.00000000000000000000	189.00000000000000000000	4.00000000000000000000	4.00000000000000000000	4.00000000000000000000	4.00000000000000000000	4.00000000000000000000	4.00000000000000000000	4.00000000000000000000	4.00000000000000000000	4.00000000000000000000	4.00000000000000000000	4.00000000000000000000	4.00000000000000000000	4.00000000000000000000	4.00000000000000000000	4.00000000000000000000	4.00000000000000000000
20.00000000000000000000	0.00000000000000000000	4164.61523437500000000000	4166.66650390625000000000	4175.38427734375000000000	4149.23046875000000000000	4163.07666015625000000000	4173.33300781250000000000	4172.82031250000000000000	4168.20507812500000000000	4171.28173828125000000000	4143.07666015625000000000	4192.30761718750000000000	4194.87158203125000000000	4161.53857421875000000000	4163.07666015625000000000	0.00000000000000000000	10249.00000000000000000000	10225.00000000000000000000	0.00000000000000000000	0.00000000000000000000	0.00000000000000000000	1265.00000000000000000000	197.00000000000000000000	4.00000000000000000000	4.00000000000000000000	4.00000000000000000000	4.00000000000000000000	4.00000000000000000000	4.00000000000000000000	4.00000000000000000000	4.00000000000000000000	4.00000000000000000000	4.00000000000000000000	4.00000000000000000000	4.00000000000000000000	4.00000000000000000000	4.00000000000000000000	4.00000000000000000000	4.00000000000000000000
21.00000000000000000000	0.00000000000000000000	4170.25634765625000000000	4160.51269531250000000000	4182.56396484375000000000	4142.56396484375000000000	4173.33300781250000000000	4165.64111328125000000000	4163.07666015625000000000	4162.56396484375000000000	4177.43603515625000000000	4162.05126953125000000000	4192.82031250000000000000	4202.05126953125000000000	4167.69238281250000000000	4171.28173828125000000000	0.00000000000000000000	10248.00000000000000000000	10225.00000000000000000000	0.00000000000000000000	0.00000000000000000000	0.00000000000000000000	1265.00000000000000000000	205.00000000000000000000	4.00000000000000000000	4.00000000000000000000	4.00000000000000000000	4.00000000000000000000	4.00000000000000000000	4.00000000000000000000	4.00000000000000000000	4.00000000000000000000	4.00000000000000000000	4.00000000000000000000	4.00000000000000000000	4.00000000000000000000	4.00000000000000000000	4.00000000000000000000	4.00000000000000000000	4.00000000000000000000
22.00000000000000000000	0.00000000000000000000	4166.15380859375000000000	4148.71777343750000000000	4178.46142578125000000000	4132.82031250000000000000	4142.05126953125000000000	4163.58984375000000000000	4158.97412109375000000000	4160.51269531250000000000	4171.79492187500000000000	4173.84619140625000000000	4191.79492187500000000000	4201.02539062500000000000	4158.97412109375000000000	4169.74365234375000000000	0.00000000000000000000	10248.00000000000000000000	10225.00000000000000000000	0.00000000000000000000	0.00000000000000000000	0.00000000000000000000	1265.00000000000000000000	213.00000000000000000000	4.00000000000000000000	4.00000000000000000000	4.00000000000000000000	4.00000000000000000000	4.00000000000000000000	4.00000000000000000000	4.00000000000000000000	4.00000000000000000000	4.00000000000000000000	4.00000000000000000000	4.00000000000000000000	4.00000000000000000000	4.00000000000000000000	4.00000000000000000000	4.00000000000000000000	4.00000000000000000000
23.00000000000000000000	0.00000000000000000000	4163.07666015625000000000	4163.07666015625000000000	4172.82031250000000000000	4143.58984375000000000000	4154.87158203125000000000	4172.30761718750000000000	4174.35888671875000000000	4184.10253906250000000000	4171.79492187500000000000	4185.64111328125000000000	4206.66650390625000000000	4208.20507812500000000000	4172.30761718750000000000	4174.35888671875000000000	0.00000000000000000000	10247.00000000000000000000	10225.00000000000000000000	0.00000000000000000000	0.00000000000000000000	0.00000000000000000000	1265.00000000000000000000	220.00000000000000000000	4.00000000000000000000	4.00000000000000000000	4.00000000000000000000	4.00000000000000000000	4.00000000000000000000	4.00000000000000000000	4.00000000000000000000	4.00000000000000000000	4.00000000000000000000	4.00000000000000000000	4.00000000000000000000	4.00000000000000000000	4.00000000000000000000	4.00000000000000000000	4.00000000000000000000	4.00000000000000000000
24.00000000000000000000	0.00000000000000000000	4154.87158203125000000000	4147.17919921875000000000	4175.38427734375000000000	4128.71777343750000000000	4144.61523437500000000000	4157.94873046875000000000	4151.28173828125000000000	4160.00000000000000000000	4167.17919921875000000000	4154.87158203125000000000	4188.20507812500000000000	4201.02539062500000000000	4154.35888671875000000000	4166.15380859375000000000	0.00000000000000000000	10247.00000000000000000000	10225.00000000000000000000	0.00000000000000000000	0.00000000000000000000	0.00000000000000000000	1265.00000000000000000000	227.00000000000000000000	4.00000000000000000000	4.00000000000000000000	4.00000000000000000000	4.00000000000000000000	4.00000000000000000000	4.00000000000000000000	4.00000000000000000000	4.00000000000000000000	4.00000000000000000000	4.00000000000000000000	4.00000000000000000000	4.00000000000000000000	4.00000000000000000000	4.00000000000000000000	4.00000000000000000000	4.00000000000000000000
25.00000000000000000000	0.00000000000000000000	4164.10253906250000000000	4172.30761718750000000000	4173.33300781250000000000	4134.87158203125000000000	4148.20507812500000000000	4172.30761718750000000000	4165.12792968750000000000	4168.20507812500000000000	4170.76904296875000000000	4184.61523437500000000000	4202.56396484375000000000	4201.02539062500000000000	4176.41015625000000000000	4170.76904296875000000000	0.00000000000000000000	10246.00000000000000000000	10225.00000000000000000000	0.00000000000000000000	0.00000000000000000000	0.00000000000000000000	1265.00000000000000000000	236.00000000000000000000	4.00000000000000000000	4.00000000000000000000	4.00000000000000000000	4.00000000000000000000	4.00000000000000000000	4.00000000000000000000	4.00000000000000000000	4.00000000000000000000	4.00000000000000000000	4.00000000000000000000	4.00000000000000000000	4.00000000000000000000	4.00000000000000000000	4.00000000000000000000	4.00000000000000000000	4.00000000000000000000
26.00000000000000000000	0.00000000000000000000	4176.41015625000000000000	4178.46142578125000000000	4182.56396484375000000000	4134.87158203125000000000	4159.48730468750000000000	4176.92285156250000000000	4171.79492187500000000000	4169.23046875000000000000	4172.30761718750000000000	4195.38427734375000000000	4205.12792968750000000000	4205.12792968750000000000	4174.87158203125000000000	4170.76904296875000000000	0.00000000000000000000	10246.00000000000000000000	10225.00000000000000000000	0.00000000000000000000	0.00000000000000000000	0.00000000000000000000	1265.00000000000000000000	243.00000000000000000000	4.00000000000000000000	4.00000000000000000000	4.00000000000000000000	4.00000000000000000000	4.00000000000000000000	4.00000000000000000000	4.00000000000000000000	4.00000000000000000000	4.00000000000000000000	4.00000000000000000000	4.00000000000000000000	4.00000000000000000000	4.00000000000000000000	4.00000000000000000000	4.00000000000000000000	4.00000000000000000000
27.00000000000000000000	0.00000000000000000000	4168.71777343750000000000	4163.58984375000000000000	4181.53857421875000000000	4113.84619140625000000000	4187.69238281250000000000	4167.69238281250000000000	4162.56396484375000000000	4153.84619140625000000000	4166.66650390625000000000	4165.12792968750000000000	4185.12792968750000000000	4195.89746093750000000000	4156.41015625000000000000	4165.12792968750000000000	0.00000000000000000000	10247.00000000000000000000	10225.00000000000000000000	0.00000000000000000000	0.00000000000000000000	0.00000000000000000000	1265.00000000000000000000	250.00000000000000000000	4.00000000000000000000	4.00000000000000000000	4.00000000000000000000	4.00000000000000000000	4.00000000000000000000	4.00000000000000000000	4.00000000000000000000	4.00000000000000000000	4.00000000000000000000	4.00000000000000000000	4.00000000000000000000	4.00000000000000000000	4.00000000000000000000	4.00000000000000000000	4.00000000000000000000	4.00000000000000000000
28.00000000000000000000	0.00000000000000000000	4169.74365234375000000000	4177.94873046875000000000	4181.53857421875000000000	4113.33300781250000000000	4220.51269531250000000000	4171.79492187500000000000	4173.84619140625000000000	4173.33300781250000000000	4178.97412109375000000000	4186.15380859375000000000	4204.10253906250000000000	4206.66650390625000000000	4188.71777343750000000000	4181.53857421875000000000	0.00000000000000000000	10247.00000000000000000000	10225.00000000000000000000	0.00000000000000000000	0.00000000000000000000	0.00000000000000000000	1265.00000000000000000000	259.00000000000000000000	4.00000000000000000000	4.00000000000000000000	4.00000000000000000000	4.00000000000000000000	4.00000000000000000000	4.00000000000000000000	4.00000000000000000000	4.00000000000000000000	4.00000000000000000000	4.00000000000000000000	4.00000000000000000000	4.00000000000000000000	4.00000000000000000000	4.00000000000000000000	4.00000000000000000000	4.00000000000000000000
29.00000000000000000000	0.00000000000000000000	4170.76904296875000000000	4162.56396484375000000000	4187.17919921875000000000	4089.74340820312500000000	4179.48730468750000000000	4163.07666015625000000000	4160.00000000000000000000	4160.00000000000000000000	4177.94873046875000000000	4180.51269531250000000000	4196.92285156250000000000	4206.15380859375000000000	4176.41015625000000000000	4176.92285156250000000000	0.00000000000000000000	10247.00000000000000000000	10226.00000000000000000000	0.00000000000000000000	0.00000000000000000000	0.00000000000000000000	1265.00000000000000000000	267.00000000000000000000	4.00000000000000000000	4.00000000000000000000	4.00000000000000000000	4.00000000000000000000	4.00000000000000000000	4.00000000000000000000	4.00000000000000000000	4.00000000000000000000	4.00000000000000000000	4.00000000000000000000	4.00000000000000000000	4.00000000000000000000	4.00000000000000000000	4.00000000000000000000	4.00000000000000000000	4.00000000000000000000
30.00000000000000000000	0.00000000000000000000	4167.69238281250000000000	4173.84619140625000000000	4175.38427734375000000000	4076.92309570312500000000	4177.43603515625000000000	4173.33300781250000000000	4176.92285156250000000000	4178.97412109375000000000	4168.20507812500000000000	4185.64111328125000000000	4200.51269531250000000000	4204.10253906250000000000	4173.84619140625000000000	4170.76904296875000000000	0.00000000000000000000	10247.00000000000000000000	10226.00000000000000000000	0.00000000000000000000	0.00000000000000000000	0.00000000000000000000	1265.00000000000000000000	274.00000000000000000000	4.00000000000000000000	4.00000000000000000000	4.00000000000000000000	4.00000000000000000000	4.00000000000000000000	4.00000000000000000000	4.00000000000000000000	4.00000000000000000000	4.00000000000000000000	4.00000000000000000000	4.00000000000000000000	4.00000000000000000000	4.00000000000000000000	4.00000000000000000000	4.00000000000000000000	4.00000000000000000000
31.00000000000000000000	0.00000000000000000000	4165.64111328125000000000	4169.23046875000000000000	4179.48730468750000000000	4070.25634765625000000000	4168.71777343750000000000	4168.71777343750000000000	4175.38427734375000000000	4192.30761718750000000000	4165.64111328125000000000	4174.87158203125000000000	4207.69238281250000000000	4213.33300781250000000000	4177.43603515625000000000	4177.43603515625000000000	0.00000000000000000000	10248.00000000000000000000	10226.00000000000000000000	0.00000000000000000000	0.00000000000000000000	0.00000000000000000000	1265.00000000000000000000	283.00000000000000000000	4.00000000000000000000	4.00000000000000000000	4.00000000000000000000	4.00000000000000000000	4.00000000000000000000	4.00000000000000000000	4.00000000000000000000	4.00000000000000000000	4.00000000000000000000	4.00000000000000000000	4.00000000000000000000	4.00000000000000000000	4.00000000000000000000	4.00000000000000000000	4.00000000000000000000	4.00000000000000000000
32.00000000000000000000	0.00000000000000000000	4165.64111328125000000000	4152.30761718750000000000	4184.61523437500000000000	4053.33325195312500000000	4145.64111328125000000000	4161.02539062500000000000	4163.07666015625000000000	4168.71777343750000000000	4165.12792968750000000000	4163.07666015625000000000	4193.84619140625000000000	4205.64111328125000000000	4164.61523437500000000000	4174.35888671875000000000	0.00000000000000000000	10248.00000000000000000000	10226.00000000000000000000	0.00000000000000000000	0.00000000000000000000	0.00000000000000000000	1265.00000000000000000000	291.00000000000000000000	4.00000000000000000000	4.00000000000000000000	4.00000000000000000000	4.00000000000000000000	4.00000000000000000000	4.00000000000000000000	4.00000000000000000000	4.00000000000000000000	4.00000000000000000000	4.00000000000000000000	4.00000000000000000000	4.00000000000000000000	4.00000000000000000000	4.00000000000000000000	4.00000000000000000000	4.00000000000000000000
33.00000000000000000000	0.00000000000000000000	4175.38427734375000000000	4180.51269531250000000000	4182.56396484375000000000	4059.48706054687500000000	4194.35888671875000000000	4182.56396484375000000000	4187.17919921875000000000	4178.97412109375000000000	4173.84619140625000000000	4203.07666015625000000000	4199.48730468750000000000	4204.61523437500000000000	4173.33300781250000000000	4172.30761718750000000000	0.00000000000000000000	10247.00000000000000000000	10226.00000000000000000000	0.00000000000000000000	0.00000000000000000000	0.00000000000000000000	1265.00000000000000000000	299.00000000000000000000	4.00000000000000000000	4.00000000000000000000	4.00000000000000000000	4.00000000000000000000	4.00000000000000000000	4.00000000000000000000	4.00000000000000000000	4.00000000000000000000	4.00000000000000000000	4.00000000000000000000	4.00000000000000000000	4.00000000000000000000	4.00000000000000000000	4.00000000000000000000	4.00000000000000000000	4.00000000000000000000
34.00000000000000000000	0.00000000000000000000	4172.82031250000000000000	4168.71777343750000000000	4186.66650390625000000000	4044.10253906250000000000	4188.71777343750000000000	4171.79492187500000000000	4167.69238281250000000000	4162.56396484375000000000	4168.71777343750000000000	4178.97412109375000000000	4182.56396484375000000000	4199.48730468750000000000	4151.28173828125000000000	4161.53857421875000000000	0.00000000000000000000	10247.00000000000000000000	10226.00000000000000000000	0.00000000000000000000	0.00000000000000000000	0.00000000000000000000	1265.00000000000000000000	307.00000000000000000000	4.00000000000000000000	4.00000000000000000000	4.00000000000000000000	4.00000000000000000000	4.00000000000000000000	4.00000000000000000000	4.00000000000000000000	4.00000000000000000000	4.00000000000000000000	4.00000000000000000000	4.00000000000000000000	4.00000000000000000000	4.00000000000000000000	4.00000000000000000000	4.00000000000000000000	4.00000000000000000000
35.00000000000000000000	0.00000000000000000000	4171.28173828125000000000	4171.28173828125000000000	4187.69238281250000000000	4040.51269531250000000000	4177.94873046875000000000	4168.20507812500000000000	4164.61523437500000000000	4168.71777343750000000000	4166.15380859375000000000	4164.61523437500000000000	4193.84619140625000000000	4203.07666015625000000000	4175.89746093750000000000	4172.82031250000000000000	0.00000000000000000000	10246.00000000000000000000	10225.00000000000000000000	0.00000000000000000000	0.00000000000000000000	0.00000000000000000000	1265.00000000000000000000	315.00000000000000000000	4.00000000000000000000	4.00000000000000000000	4.00000000000000000000	4.00000000000000000000	4.00000000000000000000	4.00000000000000000000	4.00000000000000000000	4.00000000000000000000	4.00000000000000000000	4.00000000000000000000	4.00000000000000000000	4.00000000000000000000	4.00000000000000000000	4.00000000000000000000	4.00000000000000000000	4.00000000000000000000
36.00000000000000000000	0.00000000000000000000	4177.94873046875000000000	4178.46142578125000000000	4194.87158203125000000000	4048.71777343750000000000	4169.74365234375000000000	4169.74365234375000000000	4167.17919921875000000000	4177.94873046875000000000	4177.94873046875000000000	4176.92285156250000000000	4211.79492187500000000000	4214.87158203125000000000	4199.48730468750000000000	4187.69238281250000000000	0.00000000000000000000	10246.00000000000000000000	10225.00000000000000000000	0.00000000000000000000	0.00000000000000000000	0.00000000000000000000	1265.00000000000000000000	323.00000000000000000000	4.00000000000000000000	4.00000000000000000000	4.00000000000000000000	4.00000000000000000000	4.00000000000000000000	4.00000000000000000000	4.00000000000000000000	4.00000000000000000000	4.00000000000000000000	4.00000000000000000000	4.00000000000000000000	4.00000000000000000000	4.00000000000000000000	4.00000000000000000000	4.00000000000000000000	4.00000000000000000000
37.00000000000000000000	0.00000000000000000000	4171.28173828125000000000	4163.58984375000000000000	4189.74365234375000000000	4035.38452148437500000000	4146.15380859375000000000	4164.10253906250000000000	4157.94873046875000000000	4162.05126953125000000000	4173.84619140625000000000	4177.94873046875000000000	4196.41015625000000000000	4204.10253906250000000000	4173.33300781250000000000	4172.30761718750000000000	0.00000000000000000000	10246.00000000000000000000	10223.00000000000000000000	0.00000000000000000000	0.00000000000000000000	0.00000000000000000000	1265.00000000000000000000	331.00000000000000000000	4.00000000000000000000	4.00000000000000000000	4.00000000000000000000	4.00000000000000000000	4.00000000000000000000	4.00000000000000000000	4.00000000000000000000	4.00000000000000000000	4.00000000000000000000	4.00000000000000000000	4.00000000000000000000	4.00000000000000000000	4.00000000000000000000	4.00000000000000000000	4.00000000000000000000	4.00000000000000000000
38.00000000000000000000	0.00000000000000000000	4167.17919921875000000000	4175.38427734375000000000	4182.05126953125000000000	4038.46142578125000000000	4171.79492187500000000000	4173.84619140625000000000	4181.02539062500000000000	4185.64111328125000000000	4171.79492187500000000000	4204.10253906250000000000	4208.20507812500000000000	4209.23046875000000000000	4182.05126953125000000000	4169.74365234375000000000	0.00000000000000000000	10246.00000000000000000000	10223.00000000000000000000	0.00000000000000000000	0.00000000000000000000	0.00000000000000000000	1265.00000000000000000000	339.00000000000000000000	4.00000000000000000000	4.00000000000000000000	4.00000000000000000000	4.00000000000000000000	4.00000000000000000000	4.00000000000000000000	4.00000000000000000000	4.00000000000000000000	4.00000000000000000000	4.00000000000000000000	4.00000000000000000000	4.00000000000000000000	4.00000000000000000000	4.00000000000000000000	4.00000000000000000000	4.00000000000000000000
39.00000000000000000000	0.00000000000000000000	4159.48730468750000000000	4153.84619140625000000000	4185.12792968750000000000	4028.20507812500000000000	4154.87158203125000000000	4161.53857421875000000000	4168.20507812500000000000	4168.71777343750000000000	4169.74365234375000000000	4156.92285156250000000000	4195.38427734375000000000	4209.74365234375000000000	4160.51269531250000000000	4166.66650390625000000000	0.00000000000000000000	10245.00000000000000000000	10225.00000000000000000000	0.00000000000000000000	0.00000000000000000000	0.00000000000000000000	1265.00000000000000000000	346.00000000000000000000	4.00000000000000000000	4.00000000000000000000	4.00000000000000000000	4.00000000000000000000	4.00000000000000000000	4.00000000000000000000	4.00000000000000000000	4.00000000000000000000	4.00000000000000000000	4.00000000000000000000	4.00000000000000000000	4.00000000000000000000	4.00000000000000000000	4.00000000000000000000	4.00000000000000000000	4.00000000000000000000
40.00000000000000000000	0.00000000000000000000	4161.02539062500000000000	4162.56396484375000000000	4178.46142578125000000000	4027.17944335937500000000	4170.25634765625000000000	4171.79492187500000000000	4173.33300781250000000000	4162.05126953125000000000	4169.23046875000000000000	4148.20507812500000000000	4187.69238281250000000000	4198.46142578125000000000	4156.92285156250000000000	4164.61523437500000000000	0.00000000000000000000	10245.00000000000000000000	10225.00000000000000000000	0.00000000000000000000	0.00000000000000000000	0.00000000000000000000	1265.00000000000000000000	354.00000000000000000000	4.00000000000000000000	4.00000000000000000000	4.00000000000000000000	4.00000000000000000000	4.00000000000000000000	4.00000000000000000000	4.00000000000000000000	4.00000000000000000000	4.00000000000000000000	4.00000000000000000000	4.00000000000000000000	4.00000000000000000000	4.00000000000000000000	4.00000000000000000000	4.00000000000000000000	4.00000000000000000000
41.00000000000000000000	0.00000000000000000000	4174.87158203125000000000	4181.53857421875000000000	4187.69238281250000000000	4037.43579101562500000000	4192.82031250000000000000	4181.53857421875000000000	4185.64111328125000000000	4171.28173828125000000000	4172.30761718750000000000	4196.41015625000000000000	4192.82031250000000000000	4199.48730468750000000000	4169.23046875000000000000	4168.71777343750000000000	0.00000000000000000000	10247.00000000000000000000	10227.00000000000000000000	0.00000000000000000000	0.00000000000000000000	0.00000000000000000000	1265.00000000000000000000	363.00000000000000000000	4.00000000000000000000	4.00000000000000000000	4.00000000000000000000	4.00000000000000000000	4.00000000000000000000	4.00000000000000000000	4.00000000000000000000	4.00000000000000000000	4.00000000000000000000	4.00000000000000000000	4.00000000000000000000	4.00000000000000000000	4.00000000000000000000	4.00000000000000000000	4.00000000000000000000	4.00000000000000000000
42.00000000000000000000	0.00000000000000000000	4172.30761718750000000000	4160.00000000000000000000	4194.35888671875000000000	4027.69213867187500000000	4156.41015625000000000000	4162.05126953125000000000	4166.15380859375000000000	4151.79492187500000000000	4167.69238281250000000000	4175.89746093750000000000	4182.05126953125000000000	4195.38427734375000000000	4157.43603515625000000000	4166.66650390625000000000	0.00000000000000000000	10247.00000000000000000000	10227.00000000000000000000	0.00000000000000000000	0.00000000000000000000	0.00000000000000000000	1265.00000000000000000000	371.00000000000000000000	4.00000000000000000000	4.00000000000000000000	4.00000000000000000000	4.00000000000000000000	4.00000000000000000000	4.00000000000000000000	4.00000000000000000000	4.00000000000000000000	4.00000000000000000000	4.00000000000000000000	4.00000000000000000000	4.00000000000000000000	4.00000000000000000000	4.00000000000000000000	4.00000000000000000000	4.00000000000000000000
43.00000000000000000000	0.00000000000000000000	4171.79492187500000000000	4177.43603515625000000000	4188.71777343750000000000	4042.56396484375000000000	4172.30761718750000000000	4163.07666015625000000000	4172.30761718750000000000	4170.25634765625000000000	4177.43603515625000000000	4174.87158203125000000000	4205.64111328125000000000	4206.15380859375000000000	4188.71777343750000000000	4185.64111328125000000000	0.00000000000000000000	10249.00000000000000000000	10226.00000000000000000000	0.00000000000000000000	0.00000000000000000000	0.00000000000000000000	1265.00000000000000000000	379.00000000000000000000	4.00000000000000000000	4.00000000000000000000	4.00000000000000000000	4.00000000000000000000	4.00000000000000000000	4.00000000000000000000	4.00000000000000000000	4.00000000000000000000	4.00000000000000000000	4.00000000000000000000	4.00000000000000000000	4.00000000000000000000	4.00000000000000000000	4.00000000000000000000	4.00000000000000000000	4.00000000000000000000
44.00000000000000000000	0.00000000000000000000	4172.30761718750000000000	4171.79492187500000000000	4196.41015625000000000000	4042.05126953125000000000	4178.97412109375000000000	4155.38427734375000000000	4156.41015625000000000000	4160.51269531250000000000	4177.43603515625000000000	4168.71777343750000000000	4198.97412109375000000000	4210.25634765625000000000	4177.94873046875000000000	4188.20507812500000000000	0.00000000000000000000	10249.00000000000000000000	10226.00000000000000000000	0.00000000000000000000	0.00000000000000000000	0.00000000000000000000	1265.00000000000000000000	387.00000000000000000000	4.00000000000000000000	4.00000000000000000000	4.00000000000000000000	4.00000000000000000000	4.00000000000000000000	4.00000000000000000000	4.00000000000000000000	4.00000000000000000000	4.00000000000000000000	4.00000000000000000000	4.00000000000000000000	4.00000000000000000000	4.00000000000000000000	4.00000000000000000000	4.00000000000000000000	4.00000000000000000000
45.00000000000000000000	0.00000000000000000000	4172.82031250000000000000	4168.71777343750000000000	4193.84619140625000000000	4036.41015625000000000000	4187.69238281250000000000	4165.12792968750000000000	4165.12792968750000000000	4167.17919921875000000000	4167.17919921875000000000	4182.56396484375000000000	4194.35888671875000000000	4205.12792968750000000000	4168.71777343750000000000	4176.92285156250000000000	0.00000000000000000000	10247.00000000000000000000	10227.00000000000000000000	0.00000000000000000000	0.00000000000000000000	0.00000000000000000000	1265.00000000000000000000	394.00000000000000000000	4.00000000000000000000	4.00000000000000000000	4.00000000000000000000	4.00000000000000000000	4.00000000000000000000	4.00000000000000000000	4.00000000000000000000	4.00000000000000000000	4.00000000000000000000	4.00000000000000000000	4.00000000000000000000	4.00000000000000000000	4.00000000000000000000	4.00000000000000000000	4.00000000000000000000	4.00000000000000000000
46.00000000000000000000	0.00000000000000000000	4176.41015625000000000000	4173.33300781250000000000	4192.30761718750000000000	4044.61523437500000000000	4191.79492187500000000000	4174.87158203125000000000	4182.56396484375000000000	4192.82031250000000000000	4168.71777343750000000000	4207.17919921875000000000	4213.33300781250000000000	4213.33300781250000000000	4184.10253906250000000000	4177.94873046875000000000	0.00000000000000000000	10247.00000000000000000000	10227.00000000000000000000	0.00000000000000000000	0.00000000000000000000	0.00000000000000000000	1265.00000000000000000000	401.00000000000000000000	4.00000000000000000000	4.00000000000000000000	4.00000000000000000000	4.00000000000000000000	4.00000000000000000000	4.00000000000000000000	4.00000000000000000000	4.00000000000000000000	4.00000000000000000000	4.00000000000000000000	4.00000000000000000000	4.00000000000000000000	4.00000000000000000000	4.00000000000000000000	4.00000000000000000000	4.00000000000000000000
47.00000000000000000000	0.00000000000000000000	4172.30761718750000000000	4153.33300781250000000000	4192.82031250000000000000	4032.30761718750000000000	4167.17919921875000000000	4162.05126953125000000000	4161.02539062500000000000	4164.61523437500000000000	4166.15380859375000000000	4177.43603515625000000000	4195.89746093750000000000	4207.69238281250000000000	4161.02539062500000000000	4171.79492187500000000000	0.00000000000000000000	10248.00000000000000000000	10227.00000000000000000000	0.00000000000000000000	0.00000000000000000000	0.00000000000000000000	1265.00000000000000000000	409.00000000000000000000	4.00000000000000000000	4.00000000000000000000	4.00000000000000000000	4.00000000000000000000	4.00000000000000000000	4.00000000000000000000	4.00000000000000000000	4.00000000000000000000	4.00000000000000000000	4.00000000000000000000	4.00000000000000000000	4.00000000000000000000	4.00000000000000000000	4.00000000000000000000	4.00000000000000000000	4.00000000000000000000
48.00000000000000000000	0.00000000000000000000	4185.12792968750000000000	4182.05126953125000000000	4190.76904296875000000000	4046.15380859375000000000	4181.53857421875000000000	4174.35888671875000000000	4177.94873046875000000000	4169.74365234375000000000	4170.76904296875000000000	4187.69238281250000000000	4202.05126953125000000000	4207.69238281250000000000	4175.38427734375000000000	4179.48730468750000000000	0.00000000000000000000	10248.00000000000000000000	10227.00000000000000000000	0.00000000000000000000	0.00000000000000000000	0.00000000000000000000	1265.00000000000000000000	417.00000000000000000000	4.00000000000000000000	4.00000000000000000000	4.00000000000000000000	4.00000000000000000000	4.00000000000000000000	4.00000000000000000000	4.00000000000000000000	4.00000000000000000000	4.00000000000000000000	4.00000000000000000000	4.00000000000000000000	4.00000000000000000000	4.00000000000000000000	4.00000000000000000000	4.00000000000000000000	4.00000000000000000000
49.00000000000000000000	0.00000000000000000000	4187.17919921875000000000	4180.00000000000000000000	4198.97412109375000000000	4050.25634765625000000000	4153.33300781250000000000	4167.69238281250000000000	4172.30761718750000000000	4163.07666015625000000000	4171.28173828125000000000	4167.69238281250000000000	4197.43603515625000000000	4204.61523437500000000000	4170.76904296875000000000	4178.97412109375000000000	0.00000000000000000000	10250.00000000000000000000	10227.00000000000000000000	0.00000000000000000000	0.00000000000000000000	0.00000000000000000000	1265.00000000000000000000	426.00000000000000000000	4.00000000000000000000	4.00000000000000000000	4.00000000000000000000	4.00000000000000000000	4.00000000000000000000	4.00000000000000000000	4.00000000000000000000	4.00000000000000000000	4.00000000000000000000	4.00000000000000000000	4.00000000000000000000	4.00000000000000000000	4.00000000000000000000	4.00000000000000000000	4.00000000000000000000	4.00000000000000000000
50.00000000000000000000	0.00000000000000000000	4168.20507812500000000000	4161.02539062500000000000	4188.20507812500000000000	4041.02563476562500000000	4154.35888671875000000000	4160.51269531250000000000	4162.05126953125000000000	4156.41015625000000000000	4168.20507812500000000000	4149.23046875000000000000	4191.79492187500000000000	4195.89746093750000000000	4164.61523437500000000000	4172.30761718750000000000	0.00000000000000000000	10250.00000000000000000000	10227.00000000000000000000	0.00000000000000000000	0.00000000000000000000	0.00000000000000000000	1265.00000000000000000000	434.00000000000000000000	4.00000000000000000000	4.00000000000000000000	4.00000000000000000000	4.00000000000000000000	4.00000000000000000000	4.00000000000000000000	4.00000000000000000000	4.00000000000000000000	4.00000000000000000000	4.00000000000000000000	4.00000000000000000000	4.00000000000000000000	4.00000000000000000000	4.00000000000000000000	4.00000000000000000000	4.00000000000000000000
51.00000000000000000000	0.00000000000000000000	4164.61523437500000000000	4162.56396484375000000000	4184.61523437500000000000	4048.71777343750000000000	4188.20507812500000000000	4163.58984375000000000000	4167.69238281250000000000	4177.43603515625000000000	4176.41015625000000000000	4173.33300781250000000000	4209.74365234375000000000	4209.23046875000000000000	4187.69238281250000000000	4183.58984375000000000000	0.00000000000000000000	10250.00000000000000000000	10227.00000000000000000000	0.00000000000000000000	0.00000000000000000000	0.00000000000000000000	1265.00000000000000000000	442.00000000000000000000	4.00000000000000000000	4.00000000000000000000	4.00000000000000000000	4.00000000000000000000	4.00000000000000000000	4.00000000000000000000	4.00000000000000000000	4.00000000000000000000	4.00000000000000000000	4.00000000000000000000	4.00000000000000000000	4.00000000000000000000	4.00000000000000000000	4.00000000000000000000	4.00000000000000000000	4.00000000000000000000
52.00000000000000000000	0.00000000000000000000	4167.17919921875000000000	4150.76904296875000000000	4193.33300781250000000000	4042.05126953125000000000	4142.56396484375000000000	4152.30761718750000000000	4152.30761718750000000000	4164.10253906250000000000	4170.76904296875000000000	4157.94873046875000000000	4198.46142578125000000000	4208.71777343750000000000	4171.28173828125000000000	4182.56396484375000000000	0.00000000000000000000	10250.00000000000000000000	10227.00000000000000000000	0.00000000000000000000	0.00000000000000000000	0.00000000000000000000	1265.00000000000000000000	451.00000000000000000000	4.00000000000000000000	4.00000000000000000000	4.00000000000000000000	4.00000000000000000000	4.00000000000000000000	4.00000000000000000000	4.00000000000000000000	4.00000000000000000000	4.00000000000000000000	4.00000000000000000000	4.00000000000000000000	4.00000000000000000000	4.00000000000000000000	4.00000000000000000000	4.00000000000000000000	4.00000000000000000000
53.00000000000000000000	0.00000000000000000000	4171.79492187500000000000	4180.00000000000000000000	4185.64111328125000000000	4051.79467773437500000000	4156.41015625000000000000	4167.69238281250000000000	4176.41015625000000000000	4181.53857421875000000000	4169.23046875000000000000	4185.12792968750000000000	4206.15380859375000000000	4204.10253906250000000000	4178.46142578125000000000	4181.53857421875000000000	0.00000000000000000000	10251.00000000000000000000	10227.00000000000000000000	0.00000000000000000000	0.00000000000000000000	0.00000000000000000000	1265.00000000000000000000	458.00000000000000000000	4.00000000000000000000	4.00000000000000000000	4.00000000000000000000	4.00000000000000000000	4.00000000000000000000	4.00000000000000000000	4.00000000000000000000	4.00000000000000000000	4.00000000000000000000	4.00000000000000000000	4.00000000000000000000	4.00000000000000000000	4.00000000000000000000	4.00000000000000000000	4.00000000000000000000	4.00000000000000000000
54.00000000000000000000	0.00000000000000000000	4169.74365234375000000000	4171.28173828125000000000	4185.64111328125000000000	4048.20507812500000000000	4193.84619140625000000000	4170.76904296875000000000	4172.30761718750000000000	4175.38427734375000000000	4169.74365234375000000000	4188.71777343750000000000	4201.53857421875000000000	4203.58984375000000000000	4166.15380859375000000000	4173.84619140625000000000	0.00000000000000000000	10251.00000000000000000000	10227.00000000000000000000	0.00000000000000000000	0.00000000000000000000	0.00000000000000000000	1265.00000000000000000000	466.00000000000000000000	4.00000000000000000000	4.00000000000000000000	4.00000000000000000000	4.00000000000000000000	4.00000000000000000000	4.00000000000000000000	4.00000000000000000000	4.00000000000000000000	4.00000000000000000000	4.00000000000000000000	4.00000000000000000000	4.00000000000000000000	4.00000000000000000000	4.00000000000000000000	4.00000000000000000000	4.00000000000000000000
55.00000000000000000000	0.00000000000000000000	4170.76904296875000000000	4162.05126953125000000000	4188.71777343750000000000	4046.66650390625000000000	4187.17919921875000000000	4167.17919921875000000000	4157.43603515625000000000	4156.41015625000000000000	4167.17919921875000000000	4162.56396484375000000000	4191.79492187500000000000	4197.43603515625000000000	4160.51269531250000000000	4172.30761718750000000000	0.00000000000000000000	10249.00000000000000000000	10223.00000000000000000000	0.00000000000000000000	0.00000000000000000000	0.00000000000000000000	1265.00000000000000000000	473.00000000000000000000	4.00000000000000000000	4.00000000000000000000	4.00000000000000000000	4.00000000000000000000	4.00000000000000000000	4.00000000000000000000	4.00000000000000000000	4.00000000000000000000	4.00000000000000000000	4.00000000000000000000	4.00000000000000000000	4.00000000000000000000	4.00000000000000000000	4.00000000000000000000	4.00000000000000000000	4.00000000000000000000
56.00000000000000000000	0.00000000000000000000	4184.61523437500000000000	4192.30761718750000000000	4192.82031250000000000000	4074.35888671875000000000	4177.94873046875000000000	4172.30761718750000000000	4169.74365234375000000000	4168.71777343750000000000	4176.92285156250000000000	4172.30761718750000000000	4207.69238281250000000000	4200.51269531250000000000	4188.20507812500000000000	4186.15380859375000000000	0.00000000000000000000	10249.00000000000000000000	10223.00000000000000000000	0.00000000000000000000	0.00000000000000000000	0.00000000000000000000	1265.00000000000000000000	480.00000000000000000000	4.00000000000000000000	4.00000000000000000000	4.00000000000000000000	4.00000000000000000000	4.00000000000000000000	4.00000000000000000000	4.00000000000000000000	4.00000000000000000000	4.00000000000000000000	4.00000000000000000000	4.00000000000000000000	4.00000000000000000000	4.00000000000000000000	4.00000000000000000000	4.00000000000000000000	4.00000000000000000000
57.00000000000000000000	0.00000000000000000000	4175.89746093750000000000	4171.28173828125000000000	4190.25634765625000000000	4063.58959960937500000000	4145.12792968750000000000	4160.51269531250000000000	4153.33300781250000000000	4148.71777343750000000000	4175.38427734375000000000	4143.58984375000000000000	4192.30761718750000000000	4187.69238281250000000000	4167.69238281250000000000	4176.41015625000000000000	0.00000000000000000000	10247.00000000000000000000	10222.00000000000000000000	0.00000000000000000000	0.00000000000000000000	0.00000000000000000000	1265.00000000000000000000	489.00000000000000000000	4.00000000000000000000	4.00000000000000000000	4.00000000000000000000	4.00000000000000000000	4.00000000000000000000	4.00000000000000000000	4.00000000000000000000	4.00000000000000000000	4.00000000000000000000	4.00000000000000000000	4.00000000000000000000	4.00000000000000000000	4.00000000000000000000	4.00000000000000000000	4.00000000000000000000	4.00000000000000000000
58.00000000000000000000	0.00000000000000000000	4166.66650390625000000000	4171.79492187500000000000	4178.97412109375000000000	4063.07690429687500000000	4153.84619140625000000000	4168.20507812500000000000	4167.17919921875000000000	4170.25634765625000000000	4173.33300781250000000000	4161.02539062500000000000	4205.64111328125000000000	4185.64111328125000000000	4179.48730468750000000000	4182.05126953125000000000	0.00000000000000000000	10247.00000000000000000000	10222.00000000000000000000	0.00000000000000000000	0.00000000000000000000	0.00000000000000000000	1265.00000000000000000000	496.00000000000000000000	4.00000000000000000000	4.00000000000000000000	4.00000000000000000000	4.00000000000000000000	4.00000000000000000000	4.00000000000000000000	4.00000000000000000000	4.00000000000000000000	4.00000000000000000000	4.00000000000000000000	4.00000000000000000000	4.00000000000000000000	4.00000000000000000000	4.00000000000000000000	4.00000000000000000000	4.00000000000000000000
59.00000000000000000000	0.00000000000000000000	4169.74365234375000000000	4165.12792968750000000000	4183.58984375000000000000	4068.71777343750000000000	4164.61523437500000000000	4161.53857421875000000000	4166.66650390625000000000	4182.05126953125000000000	4173.84619140625000000000	4171.28173828125000000000	4209.74365234375000000000	4195.89746093750000000000	4179.48730468750000000000	4191.28173828125000000000	0.00000000000000000000	10245.00000000000000000000	10224.00000000000000000000	0.00000000000000000000	0.00000000000000000000	0.00000000000000000000	1265.00000000000000000000	504.00000000000000000000	4.00000000000000000000	4.00000000000000000000	4.00000000000000000000	4.00000000000000000000	4.00000000000000000000	4.00000000000000000000	4.00000000000000000000	4.00000000000000000000	4.00000000000000000000	4.00000000000000000000	4.00000000000000000000	4.00000000000000000000	4.00000000000000000000	4.00000000000000000000	4.00000000000000000000	4.00000000000000000000
60.00000000000000000000	0.00000000000000000000	4170.76904296875000000000	4154.87158203125000000000	4183.58984375000000000000	4060.51269531250000000000	4180.51269531250000000000	4161.02539062500000000000	4165.12792968750000000000	4168.71777343750000000000	4170.25634765625000000000	4157.43603515625000000000	4193.84619140625000000000	4190.25634765625000000000	4161.53857421875000000000	4182.56396484375000000000	0.00000000000000000000	10245.00000000000000000000	10224.00000000000000000000	0.00000000000000000000	0.00000000000000000000	0.00000000000000000000	1265.00000000000000000000	512.00000000000000000000	4.00000000000000000000	4.00000000000000000000	4.00000000000000000000	4.00000000000000000000	4.00000000000000000000	4.00000000000000000000	4.00000000000000000000	4.00000000000000000000	4.00000000000000000000	4.00000000000000000000	4.00000000000000000000	4.00000000000000000000	4.00000000000000000000	4.00000000000000000000	4.00000000000000000000	4.00000000000000000000
61.00000000000000000000	0.00000000000000000000	4180.51269531250000000000	4188.20507812500000000000	4185.12792968750000000000	4078.46142578125000000000	4209.23046875000000000000	4185.12792968750000000000	4197.94873046875000000000	4195.38427734375000000000	4173.84619140625000000000	4202.56396484375000000000	4213.84619140625000000000	4196.41015625000000000000	4184.61523437500000000000	4185.64111328125000000000	0.00000000000000000000	10245.00000000000000000000	10223.00000000000000000000	0.00000000000000000000	0.00000000000000000000	0.00000000000000000000	1265.00000000000000000000	520.00000000000000000000	4.00000000000000000000	4.00000000000000000000	4.00000000000000000000	4.00000000000000000000	4.00000000000000000000	4.00000000000000000000	4.00000000000000000000	4.00000000000000000000	4.00000000000000000000	4.00000000000000000000	4.00000000000000000000	4.00000000000000000000	4.00000000000000000000	4.00000000000000000000	4.00000000000000000000	4.00000000000000000000
62.00000000000000000000	0.00000000000000000000	4180.51269531250000000000	4177.43603515625000000000	4191.28173828125000000000	4075.89721679687500000000	4170.76904296875000000000	4175.89746093750000000000	4185.12792968750000000000	4181.02539062500000000000	4166.15380859375000000000	4204.10253906250000000000	4201.53857421875000000000	4189.74365234375000000000	4165.64111328125000000000	4176.92285156250000000000	0.00000000000000000000	10245.00000000000000000000	10223.00000000000000000000	0.00000000000000000000	0.00000000000000000000	0.00000000000000000000	1265.00000000000000000000	528.00000000000000000000	4.00000000000000000000	4.00000000000000000000	4.00000000000000000000	4.00000000000000000000	4.00000000000000000000	4.00000000000000000000	4.00000000000000000000	4.00000000000000000000	4.00000000000000000000	4.00000000000000000000	4.00000000000000000000	4.00000000000000000000	4.00000000000000000000	4.00000000000000000000	4.00000000000000000000	4.00000000000000000000
63.00000000000000000000	0.00000000000000000000	4180.51269531250000000000	4180.00000000000000000000	4186.15380859375000000000	4075.38452148437500000000	4180.00000000000000000000	4177.43603515625000000000	4186.15380859375000000000	4179.48730468750000000000	4168.71777343750000000000	4191.28173828125000000000	4202.05126953125000000000	4187.17919921875000000000	4175.89746093750000000000	4176.92285156250000000000	0.00000000000000000000	10245.00000000000000000000	10223.00000000000000000000	0.00000000000000000000	0.00000000000000000000	0.00000000000000000000	1265.00000000000000000000	535.00000000000000000000	4.00000000000000000000	4.00000000000000000000	4.00000000000000000000	4.00000000000000000000	4.00000000000000000000	4.00000000000000000000	4.00000000000000000000	4.00000000000000000000	4.00000000000000000000	4.00000000000000000000	4.00000000000000000000	4.00000000000000000000	4.00000000000000000000	4.00000000000000000000	4.00000000000000000000	4.00000000000000000000
64.00000000000000000000	0.00000000000000000000	4181.53857421875000000000	4180.00000000000000000000	4190.76904296875000000000	4077.94873046875000000000	4187.17919921875000000000	4174.35888671875000000000	4177.43603515625000000000	4174.87158203125000000000	4177.43603515625000000000	4164.10253906250000000000	4208.71777343750000000000	4194.87158203125000000000	4189.74365234375000000000	4186.15380859375000000000	869.00000000000000000000	10245.00000000000000000000	10223.00000000000000000000	0.00000000000000000000	0.00000000000000000000	0.00000000000000000000	1265.00000000000000000000	543.00000000000000000000	4.00000000000000000000	4.00000000000000000000	4.00000000000000000000	4.00000000000000000000	4.00000000000000000000	4.00000000000000000000	4.00000000000000000000	4.00000000000000000000	4.00000000000000000000	4.00000000000000000000	4.00000000000000000000	4.00000000000000000000	4.00000000000000000000	4.00000000000000000000	4.00000000000000000000	4.00000000000000000000
65.00000000000000000000	0.00000000000000000000	4172.30761718750000000000	4163.07666015625000000000	4184.10253906250000000000	4066.15380859375000000000	4153.33300781250000000000	4162.05126953125000000000	4159.48730468750000000000	4159.48730468750000000000	4167.17919921875000000000	4143.58984375000000000000	4195.38427734375000000000	4186.15380859375000000000	4168.20507812500000000000	4179.48730468750000000000	1063.00000000000000000000	10245.00000000000000000000	10222.00000000000000000000	0.00000000000000000000	0.00000000000000000000	0.00000000000000000000	1265.00000000000000000000	552.00000000000000000000	4.00000000000000000000	4.00000000000000000000	4.00000000000000000000	4.00000000000000000000	4.00000000000000000000	4.00000000000000000000	4.00000000000000000000	4.00000000000000000000	4.00000000000000000000	4.00000000000000000000	4.00000000000000000000	4.00000000000000000000	4.00000000000000000000	4.00000000000000000000	4.00000000000000000000	4.00000000000000000000
66.00000000000000000000	0.00000000000000000000	4170.76904296875000000000	4173.84619140625000000000	4176.41015625000000000000	4075.89721679687500000000	4169.23046875000000000000	4171.79492187500000000000	4180.51269531250000000000	4191.28173828125000000000	4168.71777343750000000000	4192.30761718750000000000	4209.23046875000000000000	4192.82031250000000000000	4175.89746093750000000000	4179.48730468750000000000	1129.00000000000000000000	10245.00000000000000000000	10222.00000000000000000000	0.00000000000000000000	0.00000000000000000000	0.00000000000000000000	1265.00000000000000000000	560.00000000000000000000	4.00000000000000000000	4.00000000000000000000	4.00000000000000000000	4.00000000000000000000	4.00000000000000000000	4.00000000000000000000	4.00000000000000000000	4.00000000000000000000	4.00000000000000000000	4.00000000000000000000	4.00000000000000000000	4.00000000000000000000	4.00000000000000000000	4.00000000000000000000	4.00000000000000000000	4.00000000000000000000
67.00000000000000000000	0.00000000000000000000	4166.66650390625000000000	4152.30761718750000000000	4181.53857421875000000000	4067.17944335937500000000	4154.87158203125000000000	4162.56396484375000000000	4166.66650390625000000000	4176.92285156250000000000	4171.79492187500000000000	4178.46142578125000000000	4196.92285156250000000000	4194.35888671875000000000	4162.56396484375000000000	4174.35888671875000000000	1625.00000000000000000000	10246.00000000000000000000	10223.00000000000000000000	0.00000000000000000000	0.00000000000000000000	0.00000000000000000000	1265.00000000000000000000	568.00000000000000000000	4.00000000000000000000	4.00000000000000000000	4.00000000000000000000	4.00000000000000000000	4.00000000000000000000	4.00000000000000000000	4.00000000000000000000	4.00000000000000000000	4.00000000000000000000	4.00000000000000000000	4.00000000000000000000	4.00000000000000000000	4.00000000000000000000	4.00000000000000000000	4.00000000000000000000	4.00000000000000000000
68.00000000000000000000	0.00000000000000000000	4169.23046875000000000000	4165.64111328125000000000	4175.38427734375000000000	4065.12817382812500000000	4161.53857421875000000000	4172.30761718750000000000	4175.38427734375000000000	4171.28173828125000000000	4171.28173828125000000000	4172.30761718750000000000	4198.97412109375000000000	4187.69238281250000000000	4175.38427734375000000000	4175.38427734375000000000	1753.00000000000000000000	10246.00000000000000000000	10223.00000000000000000000	0.00000000000000000000	0.00000000000000000000	0.00000000000000000000	1265.00000000000000000000	577.00000000000000000000	4.00000000000000000000	4.00000000000000000000	4.00000000000000000000	4.00000000000000000000	4.00000000000000000000	4.00000000000000000000	4.00000000000000000000	4.00000000000000000000	4.00000000000000000000	4.00000000000000000000	4.00000000000000000000	4.00000000000000000000	4.00000000000000000000	4.00000000000000000000	4.00000000000000000000	4.00000000000000000000
69.00000000000000000000	0.00000000000000000000	4174.87158203125000000000	4178.46142578125000000000	4180.51269531250000000000	4070.25634765625000000000	4165.64111328125000000000	4181.02539062500000000000	4186.15380859375000000000	4180.51269531250000000000	4170.25634765625000000000	4196.92285156250000000000	4207.17919921875000000000	4188.71777343750000000000	4179.48730468750000000000	4173.33300781250000000000	1199.00000000000000000000	10247.00000000000000000000	10225.00000000000000000000	0.00000000000000000000	0.00000000000000000000	0.00000000000000000000	1265.00000000000000000000	585.00000000000000000000	4.00000000000000000000	4.00000000000000000000	4.00000000000000000000	4.00000000000000000000	4.00000000000000000000	4.00000000000000000000	4.00000000000000000000	4.00000000000000000000	4.00000000000000000000	4.00000000000000000000	4.00000000000000000000	4.00000000000000000000	4.00000000000000000000	4.00000000000000000000	4.00000000000000000000	4.00000000000000000000
70.00000000000000000000	0.00000000000000000000	4170.76904296875000000000	4158.46142578125000000000	4188.20507812500000000000	4060.51269531250000000000	4142.05126953125000000000	4166.66650390625000000000	4168.71777343750000000000	4163.58984375000000000000	4165.12792968750000000000	4169.74365234375000000000	4191.28173828125000000000	4181.53857421875000000000	4157.94873046875000000000	4164.61523437500000000000	1432.00000000000000000000	10247.00000000000000000000	10225.00000000000000000000	0.00000000000000000000	0.00000000000000000000	0.00000000000000000000	1265.00000000000000000000	592.00000000000000000000	4.00000000000000000000	4.00000000000000000000	4.00000000000000000000	4.00000000000000000000	4.00000000000000000000	4.00000000000000000000	4.00000000000000000000	4.00000000000000000000	4.00000000000000000000	4.00000000000000000000	4.00000000000000000000	4.00000000000000000000	4.00000000000000000000	4.00000000000000000000	4.00000000000000000000	4.00000000000000000000
71.00000000000000000000	0.00000000000000000000	4180.51269531250000000000	4176.92285156250000000000	4186.15380859375000000000	4073.33325195312500000000	4181.53857421875000000000	4169.74365234375000000000	4178.97412109375000000000	4177.94873046875000000000	4176.92285156250000000000	4172.30761718750000000000	4206.66650390625000000000	4191.28173828125000000000	4191.28173828125000000000	4181.02539062500000000000	1568.00000000000000000000	10248.00000000000000000000	10223.00000000000000000000	0.00000000000000000000	0.00000000000000000000	0.00000000000000000000	1265.00000000000000000000	600.00000000000000000000	4.00000000000000000000	4.00000000000000000000	4.00000000000000000000	4.00000000000000000000	4.00000000000000000000	4.00000000000000000000	4.00000000000000000000	4.00000000000000000000	4.00000000000000000000	4.00000000000000000000	4.00000000000000000000	4.00000000000000000000	4.00000000000000000000	4.00000000000000000000	4.00000000000000000000	4.00000000000000000000
72.00000000000000000000	0.00000000000000000000	4180.51269531250000000000	4163.58984375000000000000	4189.23046875000000000000	4063.07690429687500000000	4168.20507812500000000000	4162.05126953125000000000	4161.53857421875000000000	4162.05126953125000000000	4178.97412109375000000000	4169.74365234375000000000	4199.48730468750000000000	4194.35888671875000000000	4183.58984375000000000000	4180.51269531250000000000	994.00000000000000000000	10248.00000000000000000000	10223.00000000000000000000	0.00000000000000000000	0.00000000000000000000	0.00000000000000000000	1265.00000000000000000000	607.00000000000000000000	4.00000000000000000000	4.00000000000000000000	4.00000000000000000000	4.00000000000000000000	4.00000000000000000000	4.00000000000000000000	4.00000000000000000000	4.00000000000000000000	4.00000000000000000000	4.00000000000000000000	4.00000000000000000000	4.00000000000000000000	4.00000000000000000000	4.00000000000000000000	4.00000000000000000000	4.00000000000000000000
73.00000000000000000000	0.00000000000000000000	4169.23046875000000000000	4161.02539062500000000000	4180.51269531250000000000	4060.51269531250000000000	4143.58984375000000000000	4168.20507812500000000000	4168.71777343750000000000	4174.35888671875000000000	4169.74365234375000000000	4176.92285156250000000000	4201.53857421875000000000	4190.25634765625000000000	4177.43603515625000000000	4173.84619140625000000000	1614.00000000000000000000	10247.00000000000000000000	10222.00000000000000000000	0.00000000000000000000	0.00000000000000000000	0.00000000000000000000	1265.00000000000000000000	615.00000000000000000000	4.00000000000000000000	4.00000000000000000000	4.00000000000000000000	4.00000000000000000000	4.00000000000000000000	4.00000000000000000000	4.00000000000000000000	4.00000000000000000000	4.00000000000000000000	4.00000000000000000000	4.00000000000000000000	4.00000000000000000000	4.00000000000000000000	4.00000000000000000000	4.00000000000000000000	4.00000000000000000000
74.00000000000000000000	0.00000000000000000000	4165.64111328125000000000	4164.10253906250000000000	4178.97412109375000000000	4072.30761718750000000000	4158.97412109375000000000	4170.76904296875000000000	4180.00000000000000000000	4195.89746093750000000000	4168.71777343750000000000	4179.48730468750000000000	4216.41015625000000000000	4197.43603515625000000000	4186.15380859375000000000	4177.94873046875000000000	1715.00000000000000000000	10247.00000000000000000000	10222.00000000000000000000	0.00000000000000000000	0.00000000000000000000	0.00000000000000000000	1265.00000000000000000000	622.00000000000000000000	4.00000000000000000000	4.00000000000000000000	4.00000000000000000000	4.00000000000000000000	4.00000000000000000000	4.00000000000000000000	4.00000000000000000000	4.00000000000000000000	4.00000000000000000000	4.00000000000000000000	4.00000000000000000000	4.00000000000000000000	4.00000000000000000000	4.00000000000000000000	4.00000000000000000000	4.00000000000000000000
75.00000000000000000000	0.00000000000000000000	4162.05126953125000000000	4144.61523437500000000000	4180.00000000000000000000	4056.92309570312500000000	4157.94873046875000000000	4158.46142578125000000000	4155.38427734375000000000	4158.97412109375000000000	4165.12792968750000000000	4156.92285156250000000000	4193.84619140625000000000	4188.71777343750000000000	4155.38427734375000000000	4169.74365234375000000000	1481.00000000000000000000	10248.00000000000000000000	10224.00000000000000000000	0.00000000000000000000	0.00000000000000000000	0.00000000000000000000	1265.00000000000000000000	630.00000000000000000000	4.00000000000000000000	4.00000000000000000000	4.00000000000000000000	4.00000000000000000000	4.00000000000000000000	4.00000000000000000000	4.00000000000000000000	4.00000000000000000000	4.00000000000000000000	4.00000000000000000000	4.00000000000000000000	4.00000000000000000000	4.00000000000000000000	4.00000000000000000000	4.00000000000000000000	4.00000000000000000000
76.00000000000000000000	0.00000000000000000000	4172.82031250000000000000	4174.35888671875000000000	4178.46142578125000000000	4069.23071289062500000000	4181.02539062500000000000	4176.92285156250000000000	4176.41015625000000000000	4165.64111328125000000000	4171.79492187500000000000	4195.89746093750000000000	4201.02539062500000000000	4190.76904296875000000000	4169.23046875000000000000	4177.43603515625000000000	1382.00000000000000000000	10248.00000000000000000000	10224.00000000000000000000	0.00000000000000000000	0.00000000000000000000	0.00000000000000000000	1265.00000000000000000000	638.00000000000000000000	4.00000000000000000000	4.00000000000000000000	4.00000000000000000000	4.00000000000000000000	4.00000000000000000000	4.00000000000000000000	4.00000000000000000000	4.00000000000000000000	4.00000000000000000000	4.00000000000000000000	4.00000000000000000000	4.00000000000000000000	4.00000000000000000000	4.00000000000000000000	4.00000000000000000000	4.00000000000000000000
77.00000000000000000000	0.00000000000000000000	4175.38427734375000000000	4170.25634765625000000000	4187.17919921875000000000	4074.87158203125000000000	4168.20507812500000000000	4174.87158203125000000000	4176.41015625000000000000	4164.61523437500000000000	4172.30761718750000000000	4184.61523437500000000000	4197.94873046875000000000	4190.76904296875000000000	4166.15380859375000000000	4175.38427734375000000000	1507.00000000000000000000	10247.00000000000000000000	10223.00000000000000000000	0.00000000000000000000	0.00000000000000000000	0.00000000000000000000	1265.00000000000000000000	646.00000000000000000000	4.00000000000000000000	4.00000000000000000000	4.00000000000000000000	4.00000000000000000000	4.00000000000000000000	4.00000000000000000000	4.00000000000000000000	4.00000000000000000000	4.00000000000000000000	4.00000000000000000000	4.00000000000000000000	4.00000000000000000000	4.00000000000000000000	4.00000000000000000000	4.00000000000000000000	4.00000000000000000000
78.00000000000000000000	0.00000000000000000000	4167.69238281250000000000	4160.00000000000000000000	4181.53857421875000000000	4073.33325195312500000000	4164.10253906250000000000	4165.12792968750000000000	4167.69238281250000000000	4163.07666015625000000000	4169.23046875000000000000	4169.74365234375000000000	4196.92285156250000000000	4185.12792968750000000000	4169.74365234375000000000	4171.28173828125000000000	1715.00000000000000000000	10247.00000000000000000000	10223.00000000000000000000	0.00000000000000000000	0.00000000000000000000	0.00000000000000000000	1265.00000000000000000000	654.00000000000000000000	4.00000000000000000000	4.00000000000000000000	4.00000000000000000000	4.00000000000000000000	4.00000000000000000000	4.00000000000000000000	4.00000000000000000000	4.00000000000000000000	4.00000000000000000000	4.00000000000000000000	4.00000000000000000000	4.00000000000000000000	4.00000000000000000000	4.00000000000000000000	4.00000000000000000000	4.00000000000000000000
79.00000000000000000000	0.00000000000000000000	4171.28173828125000000000	4172.82031250000000000000	4184.10253906250000000000	4084.61523437500000000000	4177.43603515625000000000	4161.02539062500000000000	4164.10253906250000000000	4172.82031250000000000000	4177.94873046875000000000	4191.79492187500000000000	4215.89746093750000000000	4200.00000000000000000000	4195.38427734375000000000	4186.15380859375000000000	1481.00000000000000000000	10249.00000000000000000000	10222.00000000000000000000	0.00000000000000000000	0.00000000000000000000	0.00000000000000000000	1265.00000000000000000000	663.00000000000000000000	4.00000000000000000000	4.00000000000000000000	4.00000000000000000000	4.00000000000000000000	4.00000000000000000000	4.00000000000000000000	4.00000000000000000000	4.00000000000000000000	4.00000000000000000000	4.00000000000000000000	4.00000000000000000000	4.00000000000000000000	4.00000000000000000000	4.00000000000000000000	4.00000000000000000000	4.00000000000000000000
80.00000000000000000000	0.00000000000000000000	4172.82031250000000000000	4157.43603515625000000000	4187.17919921875000000000	4075.89721679687500000000	4143.58984375000000000000	4151.28173828125000000000	4146.66650390625000000000	4151.28173828125000000000	4174.35888671875000000000	4158.97412109375000000000	4203.58984375000000000000	4195.89746093750000000000	4173.84619140625000000000	4178.46142578125000000000	1382.00000000000000000000	10249.00000000000000000000	10222.00000000000000000000	0.00000000000000000000	0.00000000000000000000	0.00000000000000000000	1265.00000000000000000000	671.00000000000000000000	4.00000000000000000000	4.00000000000000000000	4.00000000000000000000	4.00000000000000000000	4.00000000000000000000	4.00000000000000000000	4.00000000000000000000	4.00000000000000000000	4.00000000000000000000	4.00000000000000000000	4.00000000000000000000	4.00000000000000000000	4.00000000000000000000	4.00000000000000000000	4.00000000000000000000	4.00000000000000000000
81.00000000000000000000	0.00000000000000000000	4172.30761718750000000000	4170.76904296875000000000	4174.87158203125000000000	4085.12817382812500000000	4133.84619140625000000000	4165.12792968750000000000	4171.28173828125000000000	4177.94873046875000000000	4171.28173828125000000000	4177.43603515625000000000	4209.74365234375000000000	4190.76904296875000000000	4176.92285156250000000000	4172.30761718750000000000	1507.00000000000000000000	10249.00000000000000000000	10222.00000000000000000000	0.00000000000000000000	0.00000000000000000000	0.00000000000000000000	1265.00000000000000000000	679.00000000000000000000	4.00000000000000000000	4.00000000000000000000	4.00000000000000000000	4.00000000000000000000	4.00000000000000000000	4.00000000000000000000	4.00000000000000000000	4.00000000000000000000	4.00000000000000000000	4.00000000000000000000	4.00000000000000000000	4.00000000000000000000	4.00000000000000000000	4.00000000000000000000	4.00000000000000000000	4.00000000000000000000
82.00000000000000000000	0.00000000000000000000	4163.07666015625000000000	4154.35888671875000000000	4175.89746093750000000000	4079.48706054687500000000	4119.48730468750000000000	4155.89746093750000000000	4162.56396484375000000000	4176.41015625000000000000	4166.66650390625000000000	4186.15380859375000000000	4200.00000000000000000000	4189.74365234375000000000	4159.48730468750000000000	4169.23046875000000000000	1715.00000000000000000000	10249.00000000000000000000	10222.00000000000000000000	0.00000000000000000000	0.00000000000000000000	0.00000000000000000000	1265.00000000000000000000	686.00000000000000000000	4.00000000000000000000	4.00000000000000000000	4.00000000000000000000	4.00000000000000000000	4.00000000000000000000	4.00000000000000000000	4.00000000000000000000	4.00000000000000000000	4.00000000000000000000	4.00000000000000000000	4.00000000000000000000	4.00000000000000000000	4.00000000000000000000	4.00000000000000000000	4.00000000000000000000	4.00000000000000000000
83.00000000000000000000	0.00000000000000000000	4161.02539062500000000000	4147.17919921875000000000	4173.84619140625000000000	4070.25634765625000000000	4145.12792968750000000000	4156.41015625000000000000	4155.38427734375000000000	4157.43603515625000000000	4165.64111328125000000000	4165.64111328125000000000	4193.33300781250000000000	4182.56396484375000000000	4151.79492187500000000000	4168.71777343750000000000	1481.00000000000000000000	10248.00000000000000000000	10222.00000000000000000000	0.00000000000000000000	0.00000000000000000000	0.00000000000000000000	1265.00000000000000000000	693.00000000000000000000	4.00000000000000000000	4.00000000000000000000	4.00000000000000000000	4.00000000000000000000	4.00000000000000000000	4.00000000000000000000	4.00000000000000000000	4.00000000000000000000	4.00000000000000000000	4.00000000000000000000	4.00000000000000000000	4.00000000000000000000	4.00000000000000000000	4.00000000000000000000	4.00000000000000000000	4.00000000000000000000
84.00000000000000000000	0.00000000000000000000	4177.94873046875000000000	4178.46142578125000000000	4176.92285156250000000000	4084.10253906250000000000	4194.87158203125000000000	4174.35888671875000000000	4175.38427734375000000000	4170.25634765625000000000	4178.97412109375000000000	4172.30761718750000000000	4211.28173828125000000000	4187.17919921875000000000	4174.87158203125000000000	4175.89746093750000000000	1382.00000000000000000000	10248.00000000000000000000	10222.00000000000000000000	0.00000000000000000000	0.00000000000000000000	0.00000000000000000000	1265.00000000000000000000	701.00000000000000000000	4.00000000000000000000	4.00000000000000000000	4.00000000000000000000	4.00000000000000000000	4.00000000000000000000	4.00000000000000000000	4.00000000000000000000	4.00000000000000000000	4.00000000000000000000	4.00000000000000000000	4.00000000000000000000	4.00000000000000000000	4.00000000000000000000	4.00000000000000000000	4.00000000000000000000	4.00000000000000000000
85.00000000000000000000	0.00000000000000000000	4172.82031250000000000000	4163.07666015625000000000	4183.58984375000000000000	4070.25634765625000000000	4161.53857421875000000000	4162.56396484375000000000	4163.07666015625000000000	4156.41015625000000000000	4174.87158203125000000000	4162.05126953125000000000	4193.84619140625000000000	4184.10253906250000000000	4158.46142578125000000000	4168.71777343750000000000	1507.00000000000000000000	10248.00000000000000000000	10221.00000000000000000000	0.00000000000000000000	0.00000000000000000000	0.00000000000000000000	1265.00000000000000000000	709.00000000000000000000	4.00000000000000000000	4.00000000000000000000	4.00000000000000000000	4.00000000000000000000	4.00000000000000000000	4.00000000000000000000	4.00000000000000000000	4.00000000000000000000	4.00000000000000000000	4.00000000000000000000	4.00000000000000000000	4.00000000000000000000	4.00000000000000000000	4.00000000000000000000	4.00000000000000000000	4.00000000000000000000
86.00000000000000000000	0.00000000000000000000	4165.64111328125000000000	4163.58984375000000000000	4179.48730468750000000000	4075.89721679687500000000	4152.82031250000000000000	4164.61523437500000000000	4172.30761718750000000000	4175.38427734375000000000	4172.82031250000000000000	4188.71777343750000000000	4205.12792968750000000000	4193.33300781250000000000	4180.51269531250000000000	4177.94873046875000000000	1715.00000000000000000000	10248.00000000000000000000	10221.00000000000000000000	0.00000000000000000000	0.00000000000000000000	0.00000000000000000000	1265.00000000000000000000	716.00000000000000000000	4.00000000000000000000	4.00000000000000000000	4.00000000000000000000	4.00000000000000000000	4.00000000000000000000	4.00000000000000000000	4.00000000000000000000	4.00000000000000000000	4.00000000000000000000	4.00000000000000000000	4.00000000000000000000	4.00000000000000000000	4.00000000000000000000	4.00000000000000000000	4.00000000000000000000	4.00000000000000000000
87.00000000000000000000	0.00000000000000000000	4168.20507812500000000000	4154.87158203125000000000	4182.56396484375000000000	4085.64086914062500000000	4145.12792968750000000000	4157.94873046875000000000	4160.00000000000000000000	4175.89746093750000000000	4174.87158203125000000000	4182.05126953125000000000	4209.23046875000000000000	4201.02539062500000000000	4181.53857421875000000000	4182.05126953125000000000	1481.00000000000000000000	10248.00000000000000000000	10222.00000000000000000000	0.00000000000000000000	0.00000000000000000000	0.00000000000000000000	1265.00000000000000000000	724.00000000000000000000	4.00000000000000000000	4.00000000000000000000	4.00000000000000000000	4.00000000000000000000	4.00000000000000000000	4.00000000000000000000	4.00000000000000000000	4.00000000000000000000	4.00000000000000000000	4.00000000000000000000	4.00000000000000000000	4.00000000000000000000	4.00000000000000000000	4.00000000000000000000	4.00000000000000000000	4.00000000000000000000
88.00000000000000000000	0.00000000000000000000	4167.17919921875000000000	4152.82031250000000000000	4175.38427734375000000000	4080.00000000000000000000	4133.33300781250000000000	4155.89746093750000000000	4156.92285156250000000000	4166.66650390625000000000	4168.20507812500000000000	4160.51269531250000000000	4196.41015625000000000000	4188.71777343750000000000	4160.00000000000000000000	4169.74365234375000000000	1382.00000000000000000000	10248.00000000000000000000	10222.00000000000000000000	0.00000000000000000000	0.00000000000000000000	0.00000000000000000000	1265.00000000000000000000	732.00000000000000000000	4.00000000000000000000	4.00000000000000000000	4.00000000000000000000	4.00000000000000000000	4.00000000000000000000	4.00000000000000000000	4.00000000000000000000	4.00000000000000000000	4.00000000000000000000	4.00000000000000000000	4.00000000000000000000	4.00000000000000000000	4.00000000000000000000	4.00000000000000000000	4.00000000000000000000	4.00000000000000000000
89.00000000000000000000	0.00000000000000000000	4168.20507812500000000000	4171.28173828125000000000	4171.28173828125000000000	4087.17944335937500000000	4152.30761718750000000000	4171.79492187500000000000	4184.10253906250000000000	4191.79492187500000000000	4169.74365234375000000000	4186.15380859375000000000	4210.25634765625000000000	4193.84619140625000000000	4175.38427734375000000000	4172.82031250000000000000	1507.00000000000000000000	10248.00000000000000000000	10221.00000000000000000000	0.00000000000000000000	0.00000000000000000000	0.00000000000000000000	1265.00000000000000000000	740.00000000000000000000	4.00000000000000000000	4.00000000000000000000	4.00000000000000000000	4.00000000000000000000	4.00000000000000000000	4.00000000000000000000	4.00000000000000000000	4.00000000000000000000	4.00000000000000000000	4.00000000000000000000	4.00000000000000000000	4.00000000000000000000	4.00000000000000000000	4.00000000000000000000	4.00000000000000000000	4.00000000000000000000
90.00000000000000000000	0.00000000000000000000	4163.07666015625000000000	4145.64111328125000000000	4174.87158203125000000000	4076.92309570312500000000	4137.43603515625000000000	4164.10253906250000000000	4162.05126953125000000000	4171.28173828125000000000	4167.69238281250000000000	4162.56396484375000000000	4198.46142578125000000000	4190.76904296875000000000	4159.48730468750000000000	4165.64111328125000000000	1715.00000000000000000000	10248.00000000000000000000	10221.00000000000000000000	0.00000000000000000000	0.00000000000000000000	0.00000000000000000000	1265.00000000000000000000	747.00000000000000000000	4.00000000000000000000	4.00000000000000000000	4.00000000000000000000	4.00000000000000000000	4.00000000000000000000	4.00000000000000000000	4.00000000000000000000	4.00000000000000000000	4.00000000000000000000	4.00000000000000000000	4.00000000000000000000	4.00000000000000000000	4.00000000000000000000	4.00000000000000000000	4.00000000000000000000	4.00000000000000000000
91.00000000000000000000	0.00000000000000000000	4171.79492187500000000000	4163.58984375000000000000	4172.30761718750000000000	4086.66650390625000000000	4179.48730468750000000000	4174.87158203125000000000	4166.15380859375000000000	4170.25634765625000000000	4172.82031250000000000000	4176.41015625000000000000	4207.69238281250000000000	4187.69238281250000000000	4174.35888671875000000000	4168.20507812500000000000	1481.00000000000000000000	10250.00000000000000000000	10220.00000000000000000000	0.00000000000000000000	0.00000000000000000000	0.00000000000000000000	1265.00000000000000000000	756.00000000000000000000	4.00000000000000000000	4.00000000000000000000	4.00000000000000000000	4.00000000000000000000	4.00000000000000000000	4.00000000000000000000	4.00000000000000000000	4.00000000000000000000	4.00000000000000000000	4.00000000000000000000	4.00000000000000000000	4.00000000000000000000	4.00000000000000000000	4.00000000000000000000	4.00000000000000000000	4.00000000000000000000
92.00000000000000000000	0.00000000000000000000	4181.53857421875000000000	4177.43603515625000000000	4186.15380859375000000000	4094.35888671875000000000	4182.56396484375000000000	4174.35888671875000000000	4174.35888671875000000000	4166.15380859375000000000	4176.41015625000000000000	4186.15380859375000000000	4207.69238281250000000000	4191.28173828125000000000	4179.48730468750000000000	4174.87158203125000000000	1382.00000000000000000000	10250.00000000000000000000	10220.00000000000000000000	0.00000000000000000000	0.00000000000000000000	0.00000000000000000000	1265.00000000000000000000	764.00000000000000000000	4.00000000000000000000	4.00000000000000000000	4.00000000000000000000	4.00000000000000000000	4.00000000000000000000	4.00000000000000000000	4.00000000000000000000	4.00000000000000000000	4.00000000000000000000	4.00000000000000000000	4.00000000000000000000	4.00000000000000000000	4.00000000000000000000	4.00000000000000000000	4.00000000000000000000	4.00000000000000000000
93.00000000000000000000	0.00000000000000000000	4168.71777343750000000000	4156.92285156250000000000	4184.10253906250000000000	4085.12817382812500000000	4127.17919921875000000000	4162.56396484375000000000	4165.64111328125000000000	4156.41015625000000000000	4168.20507812500000000000	4155.89746093750000000000	4192.30761718750000000000	4184.10253906250000000000	4163.58984375000000000000	4171.79492187500000000000	1507.00000000000000000000	10250.00000000000000000000	10222.00000000000000000000	0.00000000000000000000	0.00000000000000000000	0.00000000000000000000	1265.00000000000000000000	772.00000000000000000000	4.00000000000000000000	4.00000000000000000000	4.00000000000000000000	4.00000000000000000000	4.00000000000000000000	4.00000000000000000000	4.00000000000000000000	4.00000000000000000000	4.00000000000000000000	4.00000000000000000000	4.00000000000000000000	4.00000000000000000000	4.00000000000000000000	4.00000000000000000000	4.00000000000000000000	4.00000000000000000000
94.00000000000000000000	0.00000000000000000000	4163.07666015625000000000	4157.94873046875000000000	4171.79492187500000000000	4095.89721679687500000000	4147.69238281250000000000	4165.64111328125000000000	4168.71777343750000000000	4186.15380859375000000000	4172.82031250000000000000	4172.30761718750000000000	4211.28173828125000000000	4194.35888671875000000000	4184.61523437500000000000	4179.48730468750000000000	1715.00000000000000000000	10250.00000000000000000000	10222.00000000000000000000	0.00000000000000000000	0.00000000000000000000	0.00000000000000000000	1265.00000000000000000000	780.00000000000000000000	4.00000000000000000000	4.00000000000000000000	4.00000000000000000000	4.00000000000000000000	4.00000000000000000000	4.00000000000000000000	4.00000000000000000000	4.00000000000000000000	4.00000000000000000000	4.00000000000000000000	4.00000000000000000000	4.00000000000000000000	4.00000000000000000000	4.00000000000000000000	4.00000000000000000000	4.00000000000000000000
95.00000000000000000000	0.00000000000000000000	4165.64111328125000000000	4143.07666015625000000000	4178.97412109375000000000	4089.23071289062500000000	4145.12792968750000000000	4154.87158203125000000000	4150.25634765625000000000	4170.76904296875000000000	4173.84619140625000000000	4169.23046875000000000000	4200.51269531250000000000	4195.89746093750000000000	4170.76904296875000000000	4174.87158203125000000000	1481.00000000000000000000	10249.00000000000000000000	10222.00000000000000000000	0.00000000000000000000	0.00000000000000000000	0.00000000000000000000	1265.00000000000000000000	789.00000000000000000000	4.00000000000000000000	4.00000000000000000000	4.00000000000000000000	4.00000000000000000000	4.00000000000000000000	4.00000000000000000000	4.00000000000000000000	4.00000000000000000000	4.00000000000000000000	4.00000000000000000000	4.00000000000000000000	4.00000000000000000000	4.00000000000000000000	4.00000000000000000000	4.00000000000000000000	4.00000000000000000000
96.00000000000000000000	0.00000000000000000000	4173.33300781250000000000	4166.15380859375000000000	4182.05126953125000000000	4096.92285156250000000000	4144.61523437500000000000	4170.25634765625000000000	4174.87158203125000000000	4180.00000000000000000000	4171.79492187500000000000	4196.41015625000000000000	4207.17919921875000000000	4192.30761718750000000000	4179.48730468750000000000	4177.43603515625000000000	1382.00000000000000000000	10249.00000000000000000000	10222.00000000000000000000	0.00000000000000000000	0.00000000000000000000	0.00000000000000000000	1265.00000000000000000000	797.00000000000000000000	4.00000000000000000000	4.00000000000000000000	4.00000000000000000000	4.00000000000000000000	4.00000000000000000000	4.00000000000000000000	4.00000000000000000000	4.00000000000000000000	4.00000000000000000000	4.00000000000000000000	4.00000000000000000000	4.00000000000000000000	4.00000000000000000000	4.00000000000000000000	4.00000000000000000000	4.00000000000000000000
97.00000000000000000000	0.00000000000000000000	4172.30761718750000000000	4167.69238281250000000000	4183.58984375000000000000	4102.05126953125000000000	4145.12792968750000000000	4174.87158203125000000000	4184.10253906250000000000	4193.84619140625000000000	4168.71777343750000000000	4213.33300781250000000000	4218.46142578125000000000	4197.94873046875000000000	4181.02539062500000000000	4178.97412109375000000000	1507.00000000000000000000	10248.00000000000000000000	10221.00000000000000000000	0.00000000000000000000	0.00000000000000000000	0.00000000000000000000	1265.00000000000000000000	805.00000000000000000000	4.00000000000000000000	4.00000000000000000000	4.00000000000000000000	4.00000000000000000000	4.00000000000000000000	4.00000000000000000000	4.00000000000000000000	4.00000000000000000000	4.00000000000000000000	4.00000000000000000000	4.00000000000000000000	4.00000000000000000000	4.00000000000000000000	4.00000000000000000000	4.00000000000000000000	4.00000000000000000000
98.00000000000000000000	0.00000000000000000000	4161.02539062500000000000	4140.00000000000000000000	4175.38427734375000000000	4085.12817382812500000000	4140.00000000000000000000	4162.05126953125000000000	4161.53857421875000000000	4170.76904296875000000000	4163.58984375000000000000	4185.64111328125000000000	4197.94873046875000000000	4187.69238281250000000000	4157.43603515625000000000	4162.56396484375000000000	1715.00000000000000000000	10248.00000000000000000000	10221.00000000000000000000	0.00000000000000000000	0.00000000000000000000	0.00000000000000000000	1265.00000000000000000000	813.00000000000000000000	4.00000000000000000000	4.00000000000000000000	4.00000000000000000000	4.00000000000000000000	4.00000000000000000000	4.00000000000000000000	4.00000000000000000000	4.00000000000000000000	4.00000000000000000000	4.00000000000000000000	4.00000000000000000000	4.00000000000000000000	4.00000000000000000000	4.00000000000000000000	4.00000000000000000000	4.00000000000000000000
99.00000000000000000000	0.00000000000000000000	4171.79492187500000000000	4170.25634765625000000000	4177.43603515625000000000	4100.00000000000000000000	4176.92285156250000000000	4172.30761718750000000000	4174.35888671875000000000	4174.87158203125000000000	4176.41015625000000000000	4197.94873046875000000000	4207.17919921875000000000	4188.71777343750000000000	4181.02539062500000000000	4171.79492187500000000000	1481.00000000000000000000	10248.00000000000000000000	10221.00000000000000000000	0.00000000000000000000	0.00000000000000000000	0.00000000000000000000	1265.00000000000000000000	820.00000000000000000000	4.00000000000000000000	4.00000000000000000000	4.00000000000000000000	4.00000000000000000000	4.00000000000000000000	4.00000000000000000000	4.00000000000000000000	4.00000000000000000000	4.00000000000000000000	4.00000000000000000000	4.00000000000000000000	4.00000000000000000000	4.00000000000000000000	4.00000000000000000000	4.00000000000000000000	4.00000000000000000000
100.00000000000000000000	0.00000000000000000000	4176.92285156250000000000	4166.15380859375000000000	4194.35888671875000000000	4099.48730468750000000000	4152.82031250000000000000	4166.15380859375000000000	4162.56396484375000000000	4157.43603515625000000000	4178.46142578125000000000	4174.35888671875000000000	4198.46142578125000000000	4193.33300781250000000000	4166.15380859375000000000	4178.46142578125000000000	1382.00000000000000000000	10248.00000000000000000000	10221.00000000000000000000	0.00000000000000000000	0.00000000000000000000	0.00000000000000000000	1265.00000000000000000000	827.00000000000000000000	4.00000000000000000000	4.00000000000000000000	4.00000000000000000000	4.00000000000000000000	4.00000000000000000000	4.00000000000000000000	4.00000000000000000000	4.00000000000000000000	4.00000000000000000000	4.00000000000000000000	4.00000000000000000000	4.00000000000000000000	4.00000000000000000000	4.00000000000000000000	4.00000000000000000000	4.00000000000000000000
101.00000000000000000000	0.00000000000000000000	4172.30761718750000000000	4163.58984375000000000000	4187.69238281250000000000	4100.00000000000000000000	4133.33300781250000000000	4168.20507812500000000000	4167.69238281250000000000	4171.28173828125000000000	4173.33300781250000000000	4176.92285156250000000000	4201.02539062500000000000	4198.46142578125000000000	4168.20507812500000000000	4178.46142578125000000000	1507.00000000000000000000	10249.00000000000000000000	10221.00000000000000000000	0.00000000000000000000	0.00000000000000000000	0.00000000000000000000	1265.00000000000000000000	835.00000000000000000000	4.00000000000000000000	4.00000000000000000000	4.00000000000000000000	4.00000000000000000000	4.00000000000000000000	4.00000000000000000000	4.00000000000000000000	4.00000000000000000000	4.00000000000000000000	4.00000000000000000000	4.00000000000000000000	4.00000000000000000000	4.00000000000000000000	4.00000000000000000000	4.00000000000000000000	4.00000000000000000000
102.00000000000000000000	0.00000000000000000000	4171.28173828125000000000	4165.12792968750000000000	4181.02539062500000000000	4108.20507812500000000000	4137.94873046875000000000	4161.53857421875000000000	4168.20507812500000000000	4184.10253906250000000000	4177.43603515625000000000	4185.12792968750000000000	4211.28173828125000000000	4203.07666015625000000000	4183.58984375000000000000	4180.00000000000000000000	1715.00000000000000000000	10249.00000000000000000000	10221.00000000000000000000	0.00000000000000000000	0.00000000000000000000	0.00000000000000000000	1265.00000000000000000000	842.00000000000000000000	4.00000000000000000000	4.00000000000000000000	4.00000000000000000000	4.00000000000000000000	4.00000000000000000000	4.00000000000000000000	4.00000000000000000000	4.00000000000000000000	4.00000000000000000000	4.00000000000000000000	4.00000000000000000000	4.00000000000000000000	4.00000000000000000000	4.00000000000000000000	4.00000000000000000000	4.00000000000000000000
103.00000000000000000000	0.00000000000000000000	4164.10253906250000000000	4155.38427734375000000000	4180.51269531250000000000	4096.92285156250000000000	4132.30761718750000000000	4148.71777343750000000000	4152.82031250000000000000	4155.89746093750000000000	4172.82031250000000000000	4140.51269531250000000000	4194.87158203125000000000	4189.74365234375000000000	4162.05126953125000000000	4174.35888671875000000000	1481.00000000000000000000	10249.00000000000000000000	10222.00000000000000000000	0.00000000000000000000	0.00000000000000000000	0.00000000000000000000	1265.00000000000000000000	849.00000000000000000000	4.00000000000000000000	4.00000000000000000000	4.00000000000000000000	4.00000000000000000000	4.00000000000000000000	4.00000000000000000000	4.00000000000000000000	4.00000000000000000000	4.00000000000000000000	4.00000000000000000000	4.00000000000000000000	4.00000000000000000000	4.00000000000000000000	4.00000000000000000000	4.00000000000000000000	4.00000000000000000000
104.00000000000000000000	0.00000000000000000000	4170.25634765625000000000	4183.58984375000000000000	4178.46142578125000000000	4107.69238281250000000000	4170.25634765625000000000	4174.87158203125000000000	4185.12792968750000000000	4177.43603515625000000000	4173.84619140625000000000	4167.17919921875000000000	4207.17919921875000000000	4193.84619140625000000000	4173.33300781250000000000	4180.51269531250000000000	1382.00000000000000000000	10249.00000000000000000000	10222.00000000000000000000	0.00000000000000000000	0.00000000000000000000	0.00000000000000000000	1265.00000000000000000000	857.00000000000000000000	4.00000000000000000000	4.00000000000000000000	4.00000000000000000000	4.00000000000000000000	4.00000000000000000000	4.00000000000000000000	4.00000000000000000000	4.00000000000000000000	4.00000000000000000000	4.00000000000000000000	4.00000000000000000000	4.00000000000000000000	4.00000000000000000000	4.00000000000000000000	4.00000000000000000000	4.00000000000000000000
105.00000000000000000000	0.00000000000000000000	4174.87158203125000000000	4167.69238281250000000000	4183.58984375000000000000	4101.02539062500000000000	4164.61523437500000000000	4173.84619140625000000000	4174.35888671875000000000	4171.28173828125000000000	4169.74365234375000000000	4185.64111328125000000000	4198.46142578125000000000	4195.38427734375000000000	4159.48730468750000000000	4172.30761718750000000000	1507.00000000000000000000	10247.00000000000000000000	10223.00000000000000000000	0.00000000000000000000	0.00000000000000000000	0.00000000000000000000	1265.00000000000000000000	865.00000000000000000000	4.00000000000000000000	4.00000000000000000000	4.00000000000000000000	4.00000000000000000000	4.00000000000000000000	4.00000000000000000000	4.00000000000000000000	4.00000000000000000000	4.00000000000000000000	4.00000000000000000000	4.00000000000000000000	4.00000000000000000000	4.00000000000000000000	4.00000000000000000000	4.00000000000000000000	4.00000000000000000000
106.00000000000000000000	0.00000000000000000000	4177.94873046875000000000	4172.82031250000000000000	4182.56396484375000000000	4099.48730468750000000000	4162.56396484375000000000	4166.15380859375000000000	4164.10253906250000000000	4165.64111328125000000000	4169.74365234375000000000	4182.56396484375000000000	4196.41015625000000000000	4191.79492187500000000000	4168.20507812500000000000	4174.35888671875000000000	1715.00000000000000000000	10247.00000000000000000000	10223.00000000000000000000	0.00000000000000000000	0.00000000000000000000	0.00000000000000000000	1265.00000000000000000000	872.00000000000000000000	4.00000000000000000000	4.00000000000000000000	4.00000000000000000000	4.00000000000000000000	4.00000000000000000000	4.00000000000000000000	4.00000000000000000000	4.00000000000000000000	4.00000000000000000000	4.00000000000000000000	4.00000000000000000000	4.00000000000000000000	4.00000000000000000000	4.00000000000000000000	4.00000000000000000000	4.00000000000000000000
107.00000000000000000000	0.00000000000000000000	4186.15380859375000000000	4199.48730468750000000000	4190.76904296875000000000	4114.35888671875000000000	4183.07666015625000000000	4169.23046875000000000000	4172.30761718750000000000	4176.41015625000000000000	4181.53857421875000000000	4185.64111328125000000000	4208.71777343750000000000	4202.56396484375000000000	4191.79492187500000000000	4188.71777343750000000000	1481.00000000000000000000	10248.00000000000000000000	10224.00000000000000000000	0.00000000000000000000	0.00000000000000000000	0.00000000000000000000	1265.00000000000000000000	881.00000000000000000000	4.00000000000000000000	4.00000000000000000000	4.00000000000000000000	4.00000000000000000000	4.00000000000000000000	4.00000000000000000000	4.00000000000000000000	4.00000000000000000000	4.00000000000000000000	4.00000000000000000000	4.00000000000000000000	4.00000000000000000000	4.00000000000000000000	4.00000000000000000000	4.00000000000000000000	4.00000000000000000000
108.00000000000000000000	0.00000000000000000000	4177.94873046875000000000	4174.87158203125000000000	4188.71777343750000000000	4100.00000000000000000000	4169.23046875000000000000	4162.56396484375000000000	4153.84619140625000000000	4157.94873046875000000000	4175.38427734375000000000	4161.53857421875000000000	4192.30761718750000000000	4196.41015625000000000000	4167.17919921875000000000	4177.94873046875000000000	1382.00000000000000000000	10248.00000000000000000000	10224.00000000000000000000	0.00000000000000000000	0.00000000000000000000	0.00000000000000000000	1265.00000000000000000000	889.00000000000000000000	4.00000000000000000000	4.00000000000000000000	4.00000000000000000000	4.00000000000000000000	4.00000000000000000000	4.00000000000000000000	4.00000000000000000000	4.00000000000000000000	4.00000000000000000000	4.00000000000000000000	4.00000000000000000000	4.00000000000000000000	4.00000000000000000000	4.00000000000000000000	4.00000000000000000000	4.00000000000000000000
109.00000000000000000000	0.00000000000000000000	4174.87158203125000000000	4178.46142578125000000000	4177.43603515625000000000	4108.20507812500000000000	4173.84619140625000000000	4165.64111328125000000000	4163.58984375000000000000	4183.58984375000000000000	4171.28173828125000000000	4190.25634765625000000000	4210.25634765625000000000	4202.05126953125000000000	4180.00000000000000000000	4182.05126953125000000000	1507.00000000000000000000	10246.00000000000000000000	10226.00000000000000000000	0.00000000000000000000	0.00000000000000000000	0.00000000000000000000	1265.00000000000000000000	897.00000000000000000000	4.00000000000000000000	4.00000000000000000000	4.00000000000000000000	4.00000000000000000000	4.00000000000000000000	4.00000000000000000000	4.00000000000000000000	4.00000000000000000000	4.00000000000000000000	4.00000000000000000000	4.00000000000000000000	4.00000000000000000000	4.00000000000000000000	4.00000000000000000000	4.00000000000000000000	4.00000000000000000000
110.00000000000000000000	0.00000000000000000000	4172.82031250000000000000	4166.15380859375000000000	4181.02539062500000000000	4110.25634765625000000000	4143.58984375000000000000	4150.25634765625000000000	4155.38427734375000000000	4177.94873046875000000000	4168.71777343750000000000	4184.61523437500000000000	4208.20507812500000000000	4206.15380859375000000000	4173.33300781250000000000	4186.66650390625000000000	1715.00000000000000000000	10246.00000000000000000000	10226.00000000000000000000	0.00000000000000000000	0.00000000000000000000	0.00000000000000000000	1265.00000000000000000000	906.00000000000000000000	4.00000000000000000000	4.00000000000000000000	4.00000000000000000000	4.00000000000000000000	4.00000000000000000000	4.00000000000000000000	4.00000000000000000000	4.00000000000000000000	4.00000000000000000000	4.00000000000000000000	4.00000000000000000000	4.00000000000000000000	4.00000000000000000000	4.00000000000000000000	4.00000000000000000000	4.00000000000000000000
111.00000000000000000000	0.00000000000000000000	4168.20507812500000000000	4162.56396484375000000000	4177.43603515625000000000	4105.12792968750000000000	4143.58984375000000000000	4158.97412109375000000000	4159.48730468750000000000	4160.51269531250000000000	4165.64111328125000000000	4163.58984375000000000000	4197.94873046875000000000	4193.33300781250000000000	4167.17919921875000000000	4176.41015625000000000000	1481.00000000000000000000	10247.00000000000000000000	10227.00000000000000000000	0.00000000000000000000	0.00000000000000000000	0.00000000000000000000	1265.00000000000000000000	914.00000000000000000000	4.00000000000000000000	4.00000000000000000000	4.00000000000000000000	4.00000000000000000000	4.00000000000000000000	4.00000000000000000000	4.00000000000000000000	4.00000000000000000000	4.00000000000000000000	4.00000000000000000000	4.00000000000000000000	4.00000000000000000000	4.00000000000000000000	4.00000000000000000000	4.00000000000000000000	4.00000000000000000000
112.00000000000000000000	0.00000000000000000000	4173.84619140625000000000	4178.46142578125000000000	4179.48730468750000000000	4111.79492187500000000000	4170.76904296875000000000	4178.97412109375000000000	4175.38427734375000000000	4170.25634765625000000000	4172.30761718750000000000	4184.61523437500000000000	4208.20507812500000000000	4195.89746093750000000000	4177.43603515625000000000	4173.84619140625000000000	1382.00000000000000000000	10247.00000000000000000000	10227.00000000000000000000	0.00000000000000000000	0.00000000000000000000	0.00000000000000000000	1265.00000000000000000000	922.00000000000000000000	4.00000000000000000000	4.00000000000000000000	4.00000000000000000000	4.00000000000000000000	4.00000000000000000000	4.00000000000000000000	4.00000000000000000000	4.00000000000000000000	4.00000000000000000000	4.00000000000000000000	4.00000000000000000000	4.00000000000000000000	4.00000000000000000000	4.00000000000000000000	4.00000000000000000000	4.00000000000000000000
113.00000000000000000000	0.00000000000000000000	4174.35888671875000000000	4160.00000000000000000000	4181.02539062500000000000	4102.05126953125000000000	4142.05126953125000000000	4166.15380859375000000000	4156.92285156250000000000	4149.74365234375000000000	4169.74365234375000000000	4176.92285156250000000000	4191.79492187500000000000	4190.25634765625000000000	4155.89746093750000000000	4170.25634765625000000000	1507.00000000000000000000	10247.00000000000000000000	10226.00000000000000000000	0.00000000000000000000	0.00000000000000000000	0.00000000000000000000	1265.00000000000000000000	929.00000000000000000000	4.00000000000000000000	4.00000000000000000000	4.00000000000000000000	4.00000000000000000000	4.00000000000000000000	4.00000000000000000000	4.00000000000000000000	4.00000000000000000000	4.00000000000000000000	4.00000000000000000000	4.00000000000000000000	4.00000000000000000000	4.00000000000000000000	4.00000000000000000000	4.00000000000000000000	4.00000000000000000000
114.00000000000000000000	0.00000000000000000000	4182.05126953125000000000	4177.94873046875000000000	4175.89746093750000000000	4117.94873046875000000000	4150.76904296875000000000	4169.23046875000000000000	4168.20507812500000000000	4160.51269531250000000000	4174.35888671875000000000	4182.56396484375000000000	4204.61523437500000000000	4195.38427734375000000000	4183.07666015625000000000	4184.10253906250000000000	1715.00000000000000000000	10247.00000000000000000000	10226.00000000000000000000	0.00000000000000000000	0.00000000000000000000	0.00000000000000000000	1265.00000000000000000000	937.00000000000000000000	4.00000000000000000000	4.00000000000000000000	4.00000000000000000000	4.00000000000000000000	4.00000000000000000000	4.00000000000000000000	4.00000000000000000000	4.00000000000000000000	4.00000000000000000000	4.00000000000000000000	4.00000000000000000000	4.00000000000000000000	4.00000000000000000000	4.00000000000000000000	4.00000000000000000000	4.00000000000000000000
115.00000000000000000000	0.00000000000000000000	4183.07666015625000000000	4174.35888671875000000000	4187.69238281250000000000	4125.12792968750000000000	4132.82031250000000000000	4160.00000000000000000000	4155.89746093750000000000	4155.38427734375000000000	4177.43603515625000000000	4152.82031250000000000000	4202.56396484375000000000	4202.56396484375000000000	4184.61523437500000000000	4188.71777343750000000000	1481.00000000000000000000	10247.00000000000000000000	10225.00000000000000000000	0.00000000000000000000	0.00000000000000000000	0.00000000000000000000	1265.00000000000000000000	944.00000000000000000000	4.00000000000000000000	4.00000000000000000000	4.00000000000000000000	4.00000000000000000000	4.00000000000000000000	4.00000000000000000000	4.00000000000000000000	4.00000000000000000000	4.00000000000000000000	4.00000000000000000000	4.00000000000000000000	4.00000000000000000000	4.00000000000000000000	4.00000000000000000000	4.00000000000000000000	4.00000000000000000000
116.00000000000000000000	0.00000000000000000000	4170.76904296875000000000	4161.02539062500000000000	4180.00000000000000000000	4111.79492187500000000000	4122.05126953125000000000	4157.43603515625000000000	4148.20507812500000000000	4155.89746093750000000000	4170.25634765625000000000	4148.20507812500000000000	4191.79492187500000000000	4197.94873046875000000000	4166.66650390625000000000	4180.00000000000000000000	1382.00000000000000000000	10247.00000000000000000000	10225.00000000000000000000	0.00000000000000000000	0.00000000000000000000	0.00000000000000000000	1265.00000000000000000000	951.00000000000000000000	4.00000000000000000000	4.00000000000000000000	4.00000000000000000000	4.00000000000000000000	4.00000000000000000000	4.00000000000000000000	4.00000000000000000000	4.00000000000000000000	4.00000000000000000000	4.00000000000000000000	4.00000000000000000000	4.00000000000000000000	4.00000000000000000000	4.00000000000000000000	4.00000000000000000000	4.00000000000000000000
117.00000000000000000000	0.00000000000000000000	4166.66650390625000000000	4167.69238281250000000000	4169.74365234375000000000	4110.25634765625000000000	4150.76904296875000000000	4170.76904296875000000000	4168.71777343750000000000	4185.64111328125000000000	4172.30761718750000000000	4200.00000000000000000000	4210.76904296875000000000	4205.64111328125000000000	4180.51269531250000000000	4181.53857421875000000000	1507.00000000000000000000	10245.00000000000000000000	10230.00000000000000000000	0.00000000000000000000	0.00000000000000000000	0.00000000000000000000	1265.00000000000000000000	960.00000000000000000000	4.00000000000000000000	4.00000000000000000000	4.00000000000000000000	4.00000000000000000000	4.00000000000000000000	4.00000000000000000000	4.00000000000000000000	4.00000000000000000000	4.00000000000000000000	4.00000000000000000000	4.00000000000000000000	4.00000000000000000000	4.00000000000000000000	4.00000000000000000000	4.00000000000000000000	4.00000000000000000000
118.00000000000000000000	0.00000000000000000000	4161.53857421875000000000	4148.20507812500000000000	4175.89746093750000000000	4097.94873046875000000000	4130.25634765625000000000	4162.05126953125000000000	4159.48730468750000000000	4166.66650390625000000000	4168.20507812500000000000	4176.41015625000000000000	4198.97412109375000000000	4199.48730468750000000000	4160.51269531250000000000	4173.84619140625000000000	1715.00000000000000000000	10245.00000000000000000000	10230.00000000000000000000	0.00000000000000000000	0.00000000000000000000	0.00000000000000000000	1265.00000000000000000000	967.00000000000000000000	4.00000000000000000000	4.00000000000000000000	4.00000000000000000000	4.00000000000000000000	4.00000000000000000000	4.00000000000000000000	4.00000000000000000000	4.00000000000000000000	4.00000000000000000000	4.00000000000000000000	4.00000000000000000000	4.00000000000000000000	4.00000000000000000000	4.00000000000000000000	4.00000000000000000000	4.00000000000000000000
119.00000000000000000000	0.00000000000000000000	4169.23046875000000000000	4170.76904296875000000000	4174.35888671875000000000	4110.76904296875000000000	4151.79492187500000000000	4174.87158203125000000000	4180.51269531250000000000	4177.43603515625000000000	4169.74365234375000000000	4167.17919921875000000000	4202.56396484375000000000	4193.84619140625000000000	4168.71777343750000000000	4175.38427734375000000000	1481.00000000000000000000	10247.00000000000000000000	10230.00000000000000000000	0.00000000000000000000	0.00000000000000000000	0.00000000000000000000	1265.00000000000000000000	975.00000000000000000000	4.00000000000000000000	4.00000000000000000000	4.00000000000000000000	4.00000000000000000000	4.00000000000000000000	4.00000000000000000000	4.00000000000000000000	4.00000000000000000000	4.00000000000000000000	4.00000000000000000000	4.00000000000000000000	4.00000000000000000000	4.00000000000000000000	4.00000000000000000000	4.00000000000000000000	4.00000000000000000000
120.00000000000000000000	0.00000000000000000000	4176.41015625000000000000	4171.28173828125000000000	4176.41015625000000000000	4112.82031250000000000000	4167.17919921875000000000	4174.35888671875000000000	4178.46142578125000000000	4175.89746093750000000000	4171.79492187500000000000	4173.84619140625000000000	4196.92285156250000000000	4193.84619140625000000000	4165.12792968750000000000	4171.28173828125000000000	1382.00000000000000000000	10247.00000000000000000000	10230.00000000000000000000	0.00000000000000000000	0.00000000000000000000	0.00000000000000000000	1265.00000000000000000000	984.00000000000000000000	4.00000000000000000000	4.00000000000000000000	4.00000000000000000000	4.00000000000000000000	4.00000000000000000000	4.00000000000000000000	4.00000000000000000000	4.00000000000000000000	4.00000000000000000000	4.00000000000000000000	4.00000000000000000000	4.00000000000000000000	4.00000000000000000000	4.00000000000000000000	4.00000000000000000000	4.00000000000000000000
121.00000000000000000000	0.00000000000000000000	4172.82031250000000000000	4159.48730468750000000000	4175.38427734375000000000	4102.05126953125000000000	4167.17919921875000000000	4162.56396484375000000000	4163.07666015625000000000	4162.05126953125000000000	4171.28173828125000000000	4174.87158203125000000000	4189.23046875000000000000	4189.74365234375000000000	4159.48730468750000000000	4170.25634765625000000000	1507.00000000000000000000	10248.00000000000000000000	10229.00000000000000000000	0.00000000000000000000	0.00000000000000000000	0.00000000000000000000	1265.00000000000000000000	992.00000000000000000000	4.00000000000000000000	4.00000000000000000000	4.00000000000000000000	4.00000000000000000000	4.00000000000000000000	4.00000000000000000000	4.00000000000000000000	4.00000000000000000000	4.00000000000000000000	4.00000000000000000000	4.00000000000000000000	4.00000000000000000000	4.00000000000000000000	4.00000000000000000000	4.00000000000000000000	4.00000000000000000000
122.00000000000000000000	0.00000000000000000000	4177.94873046875000000000	4180.00000000000000000000	4182.05126953125000000000	4120.00000000000000000000	4190.76904296875000000000	4166.66650390625000000000	4172.30761718750000000000	4185.12792968750000000000	4178.97412109375000000000	4192.82031250000000000000	4214.87158203125000000000	4206.66650390625000000000	4196.92285156250000000000	4190.25634765625000000000	1715.00000000000000000000	10248.00000000000000000000	10229.00000000000000000000	0.00000000000000000000	0.00000000000000000000	0.00000000000000000000	1266.00000000000000000000	0.00000000000000000000	4.00000000000000000000	4.00000000000000000000	4.00000000000000000000	4.00000000000000000000	4.00000000000000000000	4.00000000000000000000	4.00000000000000000000	4.00000000000000000000	4.00000000000000000000	4.00000000000000000000	4.00000000000000000000	4.00000000000000000000	4.00000000000000000000	4.00000000000000000000	4.00000000000000000000	4.00000000000000000000
123.00000000000000000000	0.00000000000000000000	4174.35888671875000000000	4158.97412109375000000000	4189.23046875000000000000	4112.82031250000000000000	4161.53857421875000000000	4156.92285156250000000000	4150.76904296875000000000	4165.12792968750000000000	4170.76904296875000000000	4166.66650390625000000000	4201.02539062500000000000	4207.17919921875000000000	4181.02539062500000000000	4183.07666015625000000000	1481.00000000000000000000	10249.00000000000000000000	10229.00000000000000000000	0.00000000000000000000	0.00000000000000000000	0.00000000000000000000	1266.00000000000000000000	9.00000000000000000000	4.00000000000000000000	4.00000000000000000000	4.00000000000000000000	4.00000000000000000000	4.00000000000000000000	4.00000000000000000000	4.00000000000000000000	4.00000000000000000000	4.00000000000000000000	4.00000000000000000000	4.00000000000000000000	4.00000000000000000000	4.00000000000000000000	4.00000000000000000000	4.00000000000000000000	4.00000000000000000000
124.00000000000000000000	0.00000000000000000000	4170.76904296875000000000	4166.66650390625000000000	4176.41015625000000000000	4115.38427734375000000000	4165.12792968750000000000	4170.25634765625000000000	4164.61523437500000000000	4174.35888671875000000000	4166.66650390625000000000	4191.79492187500000000000	4203.07666015625000000000	4201.53857421875000000000	4177.43603515625000000000	4177.43603515625000000000	1382.00000000000000000000	10249.00000000000000000000	10229.00000000000000000000	0.00000000000000000000	0.00000000000000000000	0.00000000000000000000	1266.00000000000000000000	17.00000000000000000000	4.00000000000000000000	4.00000000000000000000	4.00000000000000000000	4.00000000000000000000	4.00000000000000000000	4.00000000000000000000	4.00000000000000000000	4.00000000000000000000	4.00000000000000000000	4.00000000000000000000	4.00000000000000000000	4.00000000000000000000	4.00000000000000000000	4.00000000000000000000	4.00000000000000000000	4.00000000000000000000
125.00000000000000000000	0.00000000000000000000	4170.25634765625000000000	4172.82031250000000000000	4174.35888671875000000000	4123.07666015625000000000	4161.02539062500000000000	4170.25634765625000000000	4169.74365234375000000000	4187.17919921875000000000	4170.76904296875000000000	4195.38427734375000000000	4210.25634765625000000000	4206.15380859375000000000	4175.38427734375000000000	4181.53857421875000000000	1507.00000000000000000000	10249.00000000000000000000	10231.00000000000000000000	0.00000000000000000000	0.00000000000000000000	0.00000000000000000000	1266.00000000000000000000	26.00000000000000000000	4.00000000000000000000	4.00000000000000000000	4.00000000000000000000	4.00000000000000000000	4.00000000000000000000	4.00000000000000000000	4.00000000000000000000	4.00000000000000000000	4.00000000000000000000	4.00000000000000000000	4.00000000000000000000	4.00000000000000000000	4.00000000000000000000	4.00000000000000000000	4.00000000000000000000	4.00000000000000000000
126.00000000000000000000	0.00000000000000000000	4167.69238281250000000000	4163.07666015625000000000	4175.38427734375000000000	4113.84619140625000000000	4135.38427734375000000000	4161.53857421875000000000	4155.38427734375000000000	4168.71777343750000000000	4166.66650390625000000000	4153.84619140625000000000	4196.92285156250000000000	4198.97412109375000000000	4160.00000000000000000000	4176.41015625000000000000	1715.00000000000000000000	10249.00000000000000000000	10231.00000000000000000000	0.00000000000000000000	0.00000000000000000000	0.00000000000000000000	1266.00000000000000000000	33.00000000000000000000	4.00000000000000000000	4.00000000000000000000	4.00000000000000000000	4.00000000000000000000	4.00000000000000000000	4.00000000000000000000	4.00000000000000000000	4.00000000000000000000	4.00000000000000000000	4.00000000000000000000	4.00000000000000000000	4.00000000000000000000	4.00000000000000000000	4.00000000000000000000	4.00000000000000000000	4.00000000000000000000
127.00000000000000000000	0.00000000000000000000	4180.51269531250000000000	4187.17919921875000000000	4177.94873046875000000000	4127.69238281250000000000	4172.82031250000000000000	4177.43603515625000000000	4172.30761718750000000000	4177.43603515625000000000	4173.33300781250000000000	4185.64111328125000000000	4208.20507812500000000000	4202.56396484375000000000	4181.02539062500000000000	4182.05126953125000000000	50.00000000000000000000	10252.00000000000000000000	10234.00000000000000000000	0.00000000000000000000	0.00000000000000000000	0.00000000000000000000	1266.00000000000000000000	40.00000000000000000000	4.00000000000000000000	4.00000000000000000000	4.00000000000000000000	4.00000000000000000000	4.00000000000000000000	4.00000000000000000000	4.00000000000000000000	4.00000000000000000000	4.00000000000000000000	4.00000000000000000000	4.00000000000000000000	4.00000000000000000000	4.00000000000000000000	4.00000000000000000000	4.00000000000000000000	4.00000000000000000000
0.00000000000000000000	0.00000000000000000000	4181.53857421875000000000	4171.79492187500000000000	4184.10253906250000000000	4121.53857421875000000000	4161.02539062500000000000	4169.74365234375000000000	4158.46142578125000000000	4157.94873046875000000000	4172.30761718750000000000	4184.61523437500000000000	4195.38427734375000000000	4198.97412109375000000000	4163.07666015625000000000	4177.43603515625000000000	867.00000000000000000000	10252.00000000000000000000	10234.00000000000000000000	0.00000000000000000000	0.00000000000000000000	0.00000000000000000000	1266.00000000000000000000	48.00000000000000000000	4.00000000000000000000	4.00000000000000000000	4.00000000000000000000	4.00000000000000000000	4.00000000000000000000	4.00000000000000000000	4.00000000000000000000	4.00000000000000000000	4.00000000000000000000	4.00000000000000000000	4.00000000000000000000	4.00000000000000000000	4.00000000000000000000	4.00000000000000000000	4.00000000000000000000	4.00000000000000000000
1.00000000000000000000	0.00000000000000000000	4173.33300781250000000000	4175.38427734375000000000	4174.87158203125000000000	4124.10253906250000000000	4143.58984375000000000000	4169.23046875000000000000	4163.07666015625000000000	4165.12792968750000000000	4170.76904296875000000000	4182.56396484375000000000	4202.05126953125000000000	4199.48730468750000000000	4176.41015625000000000000	4183.58984375000000000000	1052.00000000000000000000	10251.00000000000000000000	10233.00000000000000000000	0.00000000000000000000	0.00000000000000000000	0.00000000000000000000	1266.00000000000000000000	56.00000000000000000000	4.00000000000000000000	4.00000000000000000000	4.00000000000000000000	4.00000000000000000000	4.00000000000000000000	4.00000000000000000000	4.00000000000000000000	4.00000000000000000000	4.00000000000000000000	4.00000000000000000000	4.00000000000000000000	4.00000000000000000000	4.00000000000000000000	4.00000000000000000000	4.00000000000000000000	4.00000000000000000000
2.00000000000000000000	0.00000000000000000000	4174.35888671875000000000	4182.05126953125000000000	4178.97412109375000000000	4135.38427734375000000000	4141.53857421875000000000	4166.66650390625000000000	4161.02539062500000000000	4173.33300781250000000000	4175.89746093750000000000	4178.97412109375000000000	4214.87158203125000000000	4211.79492187500000000000	4196.92285156250000000000	4193.84619140625000000000	1133.00000000000000000000	10251.00000000000000000000	10233.00000000000000000000	0.00000000000000000000	0.00000000000000000000	0.00000000000000000000	1266.00000000000000000000	63.00000000000000000000	4.00000000000000000000	4.00000000000000000000	4.00000000000000000000	4.00000000000000000000	4.00000000000000000000	4.00000000000000000000	4.00000000000000000000	4.00000000000000000000	4.00000000000000000000	4.00000000000000000000	4.00000000000000000000	4.00000000000000000000	4.00000000000000000000	4.00000000000000000000	4.00000000000000000000	4.00000000000000000000
3.00000000000000000000	0.00000000000000000000	4171.28173828125000000000	4166.15380859375000000000	4181.53857421875000000000	4124.10253906250000000000	4133.33300781250000000000	4160.00000000000000000000	4146.66650390625000000000	4151.79492187500000000000	4169.23046875000000000000	4144.10253906250000000000	4199.48730468750000000000	4201.02539062500000000000	4172.82031250000000000000	4180.00000000000000000000	1630.00000000000000000000	10251.00000000000000000000	10231.00000000000000000000	0.00000000000000000000	0.00000000000000000000	0.00000000000000000000	1266.00000000000000000000	71.00000000000000000000	4.00000000000000000000	4.00000000000000000000	4.00000000000000000000	4.00000000000000000000	4.00000000000000000000	4.00000000000000000000	4.00000000000000000000	4.00000000000000000000	4.00000000000000000000	4.00000000000000000000	4.00000000000000000000	4.00000000000000000000	4.00000000000000000000	4.00000000000000000000	4.00000000000000000000	4.00000000000000000000
4.00000000000000000000	0.00000000000000000000	4168.20507812500000000000	4177.43603515625000000000	4173.33300781250000000000	4131.28173828125000000000	4157.94873046875000000000	4173.33300781250000000000	4170.25634765625000000000	4173.33300781250000000000	4168.20507812500000000000	4174.87158203125000000000	4208.71777343750000000000	4196.41015625000000000000	4174.87158203125000000000	4173.84619140625000000000	1755.00000000000000000000	10251.00000000000000000000	10231.00000000000000000000	0.00000000000000000000	0.00000000000000000000	0.00000000000000000000	1266.00000000000000000000	79.00000000000000000000	4.00000000000000000000	4.00000000000000000000	4.00000000000000000000	4.00000000000000000000	4.00000000000000000000	4.00000000000000000000	4.00000000000000000000	4.00000000000000000000	4.00000000000000000000	4.00000000000000000000	4.00000000000000000000	4.00000000000000000000	4.00000000000000000000	4.00000000000000000000	4.00000000000000000000	4.00000000000000000000
5.00000000000000000000	0.00000000000000000000	4162.56396484375000000000	4157.94873046875000000000	4174.87158203125000000000	4129.74365234375000000000	4143.07666015625000000000	4162.05126953125000000000	4156.92285156250000000000	4164.10253906250000000000	4166.66650390625000000000	4181.02539062500000000000	4193.33300781250000000000	4195.38427734375000000000	4152.82031250000000000000	4168.20507812500000000000	1383.00000000000000000000	10250.00000000000000000000	10232.00000000000000000000	0.00000000000000000000	0.00000000000000000000	0.00000000000000000000	1266.00000000000000000000	87.00000000000000000000	4.00000000000000000000	4.00000000000000000000	4.00000000000000000000	4.00000000000000000000	4.00000000000000000000	4.00000000000000000000	4.00000000000000000000	4.00000000000000000000	4.00000000000000000000	4.00000000000000000000	4.00000000000000000000	4.00000000000000000000	4.00000000000000000000	4.00000000000000000000	4.00000000000000000000	4.00000000000000000000
6.00000000000000000000	0.00000000000000000000	4171.28173828125000000000	4171.28173828125000000000	4173.84619140625000000000	4139.48730468750000000000	4152.30761718750000000000	4170.25634765625000000000	4157.43603515625000000000	4158.97412109375000000000	4168.71777343750000000000	4170.76904296875000000000	4188.71777343750000000000	4193.33300781250000000000	4159.48730468750000000000	4171.79492187500000000000	1467.00000000000000000000	10250.00000000000000000000	10232.00000000000000000000	0.00000000000000000000	0.00000000000000000000	0.00000000000000000000	1266.00000000000000000000	96.00000000000000000000	4.00000000000000000000	4.00000000000000000000	4.00000000000000000000	4.00000000000000000000	4.00000000000000000000	4.00000000000000000000	4.00000000000000000000	4.00000000000000000000	4.00000000000000000000	4.00000000000000000000	4.00000000000000000000	4.00000000000000000000	4.00000000000000000000	4.00000000000000000000	4.00000000000000000000	4.00000000000000000000
7.00000000000000000000	0.00000000000000000000	4179.48730468750000000000	4189.74365234375000000000	4177.43603515625000000000	4152.82031250000000000000	4156.92285156250000000000	4174.87158203125000000000	4166.66650390625000000000	4158.46142578125000000000	4173.84619140625000000000	4150.76904296875000000000	4196.41015625000000000000	4192.82031250000000000000	4173.33300781250000000000	4174.87158203125000000000	1570.00000000000000000000	10248.00000000000000000000	10229.00000000000000000000	0.00000000000000000000	0.00000000000000000000	0.00000000000000000000	1266.00000000000000000000	104.00000000000000000000	4.00000000000000000000	4.00000000000000000000	4.00000000000000000000	4.00000000000000000000	4.00000000000000000000	4.00000000000000000000	4.00000000000000000000	4.00000000000000000000	4.00000000000000000000	4.00000000000000000000	4.00000000000000000000	4.00000000000000000000	4.00000000000000000000	4.00000000000000000000	4.00000000000000000000	4.00000000000000000000
8.00000000000000000000	0.00000000000000000000	4164.61523437500000000000	4160.00000000000000000000	4173.33300781250000000000	4140.51269531250000000000	4127.17919921875000000000	4157.43603515625000000000	4147.17919921875000000000	4135.89746093750000000000	4168.71777343750000000000	4118.46142578125000000000	4180.00000000000000000000	4183.58984375000000000000	4150.76904296875000000000	4165.12792968750000000000	988.00000000000000000000	10248.00000000000000000000	10229.00000000000000000000	0.00000000000000000000	0.00000000000000000000	0.00000000000000000000	1266.00000000000000000000	112.00000000000000000000	4.00000000000000000000	4.00000000000000000000	4.00000000000000000000	4.00000000000000000000	4.00000000000000000000	4.00000000000000000000	4.00000000000000000000	4.00000000000000000000	4.00000000000000000000	4.00000000000000000000	4.00000000000000000000	4.00000000000000000000	4.00000000000000000000	4.00000000000000000000	4.00000000000000000000	4.00000000000000000000
9.00000000000000000000	0.00000000000000000000	4165.64111328125000000000	4166.15380859375000000000	4167.17919921875000000000	4152.30761718750000000000	4149.74365234375000000000	4165.12792968750000000000	4155.38427734375000000000	4163.58984375000000000000	4174.87158203125000000000	4167.17919921875000000000	4197.43603515625000000000	4196.92285156250000000000	4177.43603515625000000000	4180.00000000000000000000	1651.00000000000000000000	10245.00000000000000000000	10230.00000000000000000000	0.00000000000000000000	0.00000000000000000000	0.00000000000000000000	1266.00000000000000000000	121.00000000000000000000	4.00000000000000000000	4.00000000000000000000	4.00000000000000000000	4.00000000000000000000	4.00000000000000000000	4.00000000000000000000	4.00000000000000000000	4.00000000000000000000	4.00000000000000000000	4.00000000000000000000	4.00000000000000000000	4.00000000000000000000	4.00000000000000000000	4.00000000000000000000	4.00000000000000000000	4.00000000000000000000
10.00000000000000000000	0.00000000000000000000	4168.20507812500000000000	4154.35888671875000000000	4175.38427734375000000000	4150.25634765625000000000	4117.43603515625000000000	4152.82031250000000000000	4143.07666015625000000000	4154.87158203125000000000	4173.33300781250000000000	4174.35888671875000000000	4195.38427734375000000000	4199.48730468750000000000	4172.30761718750000000000	4182.56396484375000000000	1688.00000000000000000000	10245.00000000000000000000	10230.00000000000000000000	0.00000000000000000000	0.00000000000000000000	0.00000000000000000000	1266.00000000000000000000	128.00000000000000000000	4.00000000000000000000	4.00000000000000000000	4.00000000000000000000	4.00000000000000000000	4.00000000000000000000	4.00000000000000000000	4.00000000000000000000	4.00000000000000000000	4.00000000000000000000	4.00000000000000000000	4.00000000000000000000	4.00000000000000000000	4.00000000000000000000	4.00000000000000000000	4.00000000000000000000	4.00000000000000000000
11.00000000000000000000	0.00000000000000000000	4161.02539062500000000000	4156.41015625000000000000	4167.69238281250000000000	4147.69238281250000000000	4100.00000000000000000000	4152.30761718750000000000	4151.28173828125000000000	4147.69238281250000000000	4165.12792968750000000000	4166.15380859375000000000	4191.28173828125000000000	4188.71777343750000000000	4163.58984375000000000000	4172.82031250000000000000	1460.00000000000000000000	10244.00000000000000000000	10232.00000000000000000000	0.00000000000000000000	0.00000000000000000000	0.00000000000000000000	1266.00000000000000000000	135.00000000000000000000	4.00000000000000000000	4.00000000000000000000	4.00000000000000000000	4.00000000000000000000	4.00000000000000000000	4.00000000000000000000	4.00000000000000000000	4.00000000000000000000	4.00000000000000000000	4.00000000000000000000	4.00000000000000000000	4.00000000000000000000	4.00000000000000000000	4.00000000000000000000	4.00000000000000000000	4.00000000000000000000
12.00000000000000000000	0.00000000000000000000	4166.15380859375000000000	4169.74365234375000000000	4166.66650390625000000000	4157.94873046875000000000	4142.56396484375000000000	4167.69238281250000000000	4165.64111328125000000000	4170.25634765625000000000	4170.25634765625000000000	4186.15380859375000000000	4200.51269531250000000000	4197.43603515625000000000	4169.23046875000000000000	4173.33300781250000000000	1380.00000000000000000000	10244.00000000000000000000	10232.00000000000000000000	0.00000000000000000000	0.00000000000000000000	0.00000000000000000000	1266.00000000000000000000	143.00000000000000000000	4.00000000000000000000	4.00000000000000000000	4.00000000000000000000	4.00000000000000000000	4.00000000000000000000	4.00000000000000000000	4.00000000000000000000	4.00000000000000000000	4.00000000000000000000	4.00000000000000000000	4.00000000000000000000	4.00000000000000000000	4.00000000000000000000	4.00000000000000000000	4.00000000000000000000	4.00000000000000000000
13.00000000000000000000	0.00000000000000000000	4167.69238281250000000000	4148.71777343750000000000	4172.82031250000000000000	4141.53857421875000000000	4151.79492187500000000000	4162.56396484375000000000	4143.58984375000000000000	4151.79492187500000000000	4167.69238281250000000000	4150.25634765625000000000	4182.05126953125000000000	4191.79492187500000000000	4146.66650390625000000000	4167.69238281250000000000	1498.00000000000000000000	10244.00000000000000000000	10232.00000000000000000000	0.00000000000000000000	0.00000000000000000000	0.00000000000000000000	1266.00000000000000000000	151.00000000000000000000	4.00000000000000000000	4.00000000000000000000	4.00000000000000000000	4.00000000000000000000	4.00000000000000000000	4.00000000000000000000	4.00000000000000000000	4.00000000000000000000	4.00000000000000000000	4.00000000000000000000	4.00000000000000000000	4.00000000000000000000	4.00000000000000000000	4.00000000000000000000	4.00000000000000000000	4.00000000000000000000
14.00000000000000000000	0.00000000000000000000	4173.33300781250000000000	4168.71777343750000000000	4172.82031250000000000000	4147.69238281250000000000	4178.46142578125000000000	4169.74365234375000000000	4160.00000000000000000000	4157.43603515625000000000	4172.82031250000000000000	4148.20507812500000000000	4194.35888671875000000000	4192.82031250000000000000	4171.79492187500000000000	4177.94873046875000000000	1688.00000000000000000000	10244.00000000000000000000	10232.00000000000000000000	0.00000000000000000000	0.00000000000000000000	0.00000000000000000000	1266.00000000000000000000	158.00000000000000000000	4.00000000000000000000	4.00000000000000000000	4.00000000000000000000	4.00000000000000000000	4.00000000000000000000	4.00000000000000000000	4.00000000000000000000	4.00000000000000000000	4.00000000000000000000	4.00000000000000000000	4.00000000000000000000	4.00000000000000000000	4.00000000000000000000	4.00000000000000000000	4.00000000000000000000	4.00000000000000000000
[truncated: 364 more rows]
