# Supplementary material for: Discriminating three motor imagery states of the same joint for brain-computer interface
Source: PeerJ. 2021 Aug 24;9:e12027. doi: 10.7717/peerj.12027 (PMC8395581; doi:10.7717/peerj.12027)
Supplement: Supplemental Information 1 [file peerj-09-12027-s001.zip › dataset/B/01-08-04.11.17.19.55.46.csv]

title:08	recorded:04.11.17 19.55.46	sampling:128	subject:01	labels:COUNTER INTERPOLATED AF3 F7 F3 FC5 T7 P7 O1 O2 P8 T8 FC6 F4 F8 AF4 RAW_CQ GYROX GYROY MARKER MARKER_HARDWARE SYNC TIME_STAMP_s TIME_STAMP_ms CQ_AF3 CQ_F7 CQ_F3 CQ_FC5 CQ_T7 CQ_P7 CQ_O1 CQ_O2 CQ_P8 CQ_T8 CQ_FC6 CQ_F4 CQ_F8 CQ_AF4 CQ_CMS CQ_DRL	chan:40	units:emotiv
35.00000000000000000000	0.00000000000000000000	4190.76904296875000000000	4197.43603515625000000000	4182.05126953125000000000	4173.33300781250000000000	4199.48730468750000000000	4175.38427734375000000000	4159.48730468750000000000	4173.33300781250000000000	4169.74365234375000000000	4148.20507812500000000000	4186.15380859375000000000	4222.05126953125000000000	4176.41015625000000000000	4191.28173828125000000000	0.00000000000000000000	10249.00000000000000000000	10226.00000000000000000000	0.00000000000000000000	0.00000000000000000000	0.00000000000000000000	1914.00000000000000000000	909.00000000000000000000	0.00000000000000000000	0.00000000000000000000	0.00000000000000000000	0.00000000000000000000	0.00000000000000000000	0.00000000000000000000	0.00000000000000000000	0.00000000000000000000	0.00000000000000000000	0.00000000000000000000	0.00000000000000000000	0.00000000000000000000	0.00000000000000000000	0.00000000000000000000	0.00000000000000000000	0.00000000000000000000
36.00000000000000000000	0.00000000000000000000	4182.05126953125000000000	4189.23046875000000000000	4173.84619140625000000000	4170.76904296875000000000	4171.28173828125000000000	4174.87158203125000000000	4161.53857421875000000000	4180.51269531250000000000	4166.66650390625000000000	4148.20507812500000000000	4183.07666015625000000000	4217.94873046875000000000	4171.79492187500000000000	4183.58984375000000000000	0.00000000000000000000	10249.00000000000000000000	10226.00000000000000000000	0.00000000000000000000	0.00000000000000000000	0.00000000000000000000	1914.00000000000000000000	918.00000000000000000000	0.00000000000000000000	0.00000000000000000000	0.00000000000000000000	0.00000000000000000000	0.00000000000000000000	0.00000000000000000000	0.00000000000000000000	0.00000000000000000000	0.00000000000000000000	0.00000000000000000000	0.00000000000000000000	0.00000000000000000000	0.00000000000000000000	0.00000000000000000000	0.00000000000000000000	0.00000000000000000000
37.00000000000000000000	0.00000000000000000000	4179.48730468750000000000	4192.82031250000000000000	4171.79492187500000000000	4174.35888671875000000000	4174.87158203125000000000	4180.00000000000000000000	4182.56396484375000000000	4217.43603515625000000000	4164.10253906250000000000	4186.66650390625000000000	4196.41015625000000000000	4225.12792968750000000000	4188.71777343750000000000	4188.71777343750000000000	0.00000000000000000000	10249.00000000000000000000	10227.00000000000000000000	0.00000000000000000000	0.00000000000000000000	0.00000000000000000000	1914.00000000000000000000	926.00000000000000000000	0.00000000000000000000	0.00000000000000000000	0.00000000000000000000	0.00000000000000000000	0.00000000000000000000	0.00000000000000000000	0.00000000000000000000	0.00000000000000000000	0.00000000000000000000	0.00000000000000000000	0.00000000000000000000	0.00000000000000000000	0.00000000000000000000	0.00000000000000000000	0.00000000000000000000	0.00000000000000000000
38.00000000000000000000	0.00000000000000000000	4170.76904296875000000000	4161.53857421875000000000	4175.38427734375000000000	4153.84619140625000000000	4161.53857421875000000000	4175.89746093750000000000	4171.28173828125000000000	4198.46142578125000000000	4161.02539062500000000000	4164.10253906250000000000	4182.56396484375000000000	4221.53857421875000000000	4156.92285156250000000000	4182.05126953125000000000	0.00000000000000000000	10249.00000000000000000000	10227.00000000000000000000	0.00000000000000000000	0.00000000000000000000	0.00000000000000000000	1914.00000000000000000000	934.00000000000000000000	0.00000000000000000000	0.00000000000000000000	0.00000000000000000000	0.00000000000000000000	0.00000000000000000000	0.00000000000000000000	0.00000000000000000000	0.00000000000000000000	0.00000000000000000000	0.00000000000000000000	0.00000000000000000000	0.00000000000000000000	0.00000000000000000000	0.00000000000000000000	0.00000000000000000000	0.00000000000000000000
39.00000000000000000000	0.00000000000000000000	4194.87158203125000000000	4214.35888671875000000000	4180.00000000000000000000	4184.61523437500000000000	4221.53857421875000000000	4205.12792968750000000000	4217.94873046875000000000	4220.51269531250000000000	4170.25634765625000000000	4196.92285156250000000000	4203.58984375000000000000	4230.76904296875000000000	4189.23046875000000000000	4198.46142578125000000000	0.00000000000000000000	10248.00000000000000000000	10228.00000000000000000000	0.00000000000000000000	0.00000000000000000000	0.00000000000000000000	1914.00000000000000000000	941.00000000000000000000	0.00000000000000000000	0.00000000000000000000	0.00000000000000000000	0.00000000000000000000	0.00000000000000000000	0.00000000000000000000	0.00000000000000000000	0.00000000000000000000	0.00000000000000000000	0.00000000000000000000	0.00000000000000000000	0.00000000000000000000	0.00000000000000000000	0.00000000000000000000	0.00000000000000000000	0.00000000000000000000
40.00000000000000000000	0.00000000000000000000	4198.46142578125000000000	4216.92285156250000000000	4187.17919921875000000000	4190.25634765625000000000	4211.28173828125000000000	4198.97412109375000000000	4206.15380859375000000000	4202.05126953125000000000	4170.25634765625000000000	4175.38427734375000000000	4192.30761718750000000000	4231.28173828125000000000	4180.51269531250000000000	4191.28173828125000000000	0.00000000000000000000	10248.00000000000000000000	10228.00000000000000000000	0.00000000000000000000	0.00000000000000000000	0.00000000000000000000	1914.00000000000000000000	948.00000000000000000000	0.00000000000000000000	0.00000000000000000000	0.00000000000000000000	0.00000000000000000000	0.00000000000000000000	0.00000000000000000000	0.00000000000000000000	0.00000000000000000000	0.00000000000000000000	0.00000000000000000000	0.00000000000000000000	0.00000000000000000000	0.00000000000000000000	0.00000000000000000000	0.00000000000000000000	0.00000000000000000000
41.00000000000000000000	0.00000000000000000000	4181.02539062500000000000	4191.28173828125000000000	4174.87158203125000000000	4172.82031250000000000000	4185.64111328125000000000	4187.69238281250000000000	4186.15380859375000000000	4185.12792968750000000000	4167.17919921875000000000	4148.71777343750000000000	4179.48730468750000000000	4220.00000000000000000000	4166.66650390625000000000	4183.58984375000000000000	0.00000000000000000000	10249.00000000000000000000	10228.00000000000000000000	0.00000000000000000000	0.00000000000000000000	0.00000000000000000000	1914.00000000000000000000	956.00000000000000000000	0.00000000000000000000	0.00000000000000000000	0.00000000000000000000	0.00000000000000000000	0.00000000000000000000	0.00000000000000000000	0.00000000000000000000	0.00000000000000000000	0.00000000000000000000	0.00000000000000000000	0.00000000000000000000	0.00000000000000000000	0.00000000000000000000	0.00000000000000000000	0.00000000000000000000	0.00000000000000000000
42.00000000000000000000	0.00000000000000000000	4180.51269531250000000000	4201.53857421875000000000	4171.79492187500000000000	4188.20507812500000000000	4202.56396484375000000000	4185.64111328125000000000	4198.97412109375000000000	4212.30761718750000000000	4170.25634765625000000000	4187.17919921875000000000	4201.02539062500000000000	4230.76904296875000000000	4193.84619140625000000000	4200.51269531250000000000	0.00000000000000000000	10249.00000000000000000000	10228.00000000000000000000	0.00000000000000000000	0.00000000000000000000	0.00000000000000000000	1914.00000000000000000000	963.00000000000000000000	0.00000000000000000000	0.00000000000000000000	0.00000000000000000000	0.00000000000000000000	0.00000000000000000000	0.00000000000000000000	0.00000000000000000000	0.00000000000000000000	0.00000000000000000000	0.00000000000000000000	0.00000000000000000000	0.00000000000000000000	0.00000000000000000000	0.00000000000000000000	0.00000000000000000000	0.00000000000000000000
43.00000000000000000000	0.00000000000000000000	4177.43603515625000000000	4178.97412109375000000000	4179.48730468750000000000	4181.02539062500000000000	4171.79492187500000000000	4171.79492187500000000000	4176.92285156250000000000	4194.35888671875000000000	4165.64111328125000000000	4165.64111328125000000000	4186.15380859375000000000	4228.71777343750000000000	4164.10253906250000000000	4191.79492187500000000000	0.00000000000000000000	10247.00000000000000000000	10227.00000000000000000000	0.00000000000000000000	0.00000000000000000000	0.00000000000000000000	1914.00000000000000000000	970.00000000000000000000	0.00000000000000000000	0.00000000000000000000	0.00000000000000000000	0.00000000000000000000	0.00000000000000000000	0.00000000000000000000	0.00000000000000000000	0.00000000000000000000	0.00000000000000000000	0.00000000000000000000	0.00000000000000000000	0.00000000000000000000	0.00000000000000000000	0.00000000000000000000	0.00000000000000000000	0.00000000000000000000
44.00000000000000000000	0.00000000000000000000	4193.33300781250000000000	4215.38427734375000000000	4183.58984375000000000000	4195.89746093750000000000	4217.94873046875000000000	4201.02539062500000000000	4213.84619140625000000000	4222.56396484375000000000	4167.69238281250000000000	4201.53857421875000000000	4200.51269531250000000000	4235.38427734375000000000	4184.10253906250000000000	4195.89746093750000000000	0.00000000000000000000	10247.00000000000000000000	10227.00000000000000000000	0.00000000000000000000	0.00000000000000000000	0.00000000000000000000	1914.00000000000000000000	978.00000000000000000000	0.00000000000000000000	0.00000000000000000000	0.00000000000000000000	0.00000000000000000000	0.00000000000000000000	0.00000000000000000000	0.00000000000000000000	0.00000000000000000000	0.00000000000000000000	0.00000000000000000000	0.00000000000000000000	0.00000000000000000000	0.00000000000000000000	0.00000000000000000000	0.00000000000000000000	0.00000000000000000000
45.00000000000000000000	0.00000000000000000000	4201.02539062500000000000	4217.43603515625000000000	4193.33300781250000000000	4198.46142578125000000000	4230.76904296875000000000	4206.15380859375000000000	4215.38427734375000000000	4220.00000000000000000000	4167.17919921875000000000	4212.82031250000000000000	4204.61523437500000000000	4242.56396484375000000000	4180.51269531250000000000	4191.28173828125000000000	0.00000000000000000000	10247.00000000000000000000	10227.00000000000000000000	0.00000000000000000000	0.00000000000000000000	0.00000000000000000000	1914.00000000000000000000	985.00000000000000000000	0.00000000000000000000	0.00000000000000000000	0.00000000000000000000	0.00000000000000000000	0.00000000000000000000	0.00000000000000000000	0.00000000000000000000	0.00000000000000000000	0.00000000000000000000	0.00000000000000000000	0.00000000000000000000	0.00000000000000000000	0.00000000000000000000	0.00000000000000000000	0.00000000000000000000	0.00000000000000000000
46.00000000000000000000	0.00000000000000000000	4203.07666015625000000000	4210.76904296875000000000	4188.71777343750000000000	4198.46142578125000000000	4218.97412109375000000000	4197.94873046875000000000	4202.56396484375000000000	4207.69238281250000000000	4165.12792968750000000000	4195.89746093750000000000	4199.48730468750000000000	4235.38427734375000000000	4179.48730468750000000000	4192.30761718750000000000	0.00000000000000000000	10247.00000000000000000000	10227.00000000000000000000	0.00000000000000000000	0.00000000000000000000	0.00000000000000000000	1914.00000000000000000000	992.00000000000000000000	0.00000000000000000000	0.00000000000000000000	0.00000000000000000000	0.00000000000000000000	0.00000000000000000000	0.00000000000000000000	0.00000000000000000000	0.00000000000000000000	0.00000000000000000000	0.00000000000000000000	0.00000000000000000000	0.00000000000000000000	0.00000000000000000000	0.00000000000000000000	0.00000000000000000000	0.00000000000000000000
47.00000000000000000000	0.00000000000000000000	4213.84619140625000000000	4239.48730468750000000000	4188.20507812500000000000	4220.51269531250000000000	4244.61523437500000000000	4200.51269531250000000000	4213.84619140625000000000	4233.84619140625000000000	4171.28173828125000000000	4221.02539062500000000000	4219.48730468750000000000	4247.17919921875000000000	4220.51269531250000000000	4215.38427734375000000000	0.00000000000000000000	10247.00000000000000000000	10226.00000000000000000000	0.00000000000000000000	0.00000000000000000000	0.00000000000000000000	1914.00000000000000000000	1000.00000000000000000000	0.00000000000000000000	0.00000000000000000000	0.00000000000000000000	0.00000000000000000000	0.00000000000000000000	0.00000000000000000000	0.00000000000000000000	0.00000000000000000000	0.00000000000000000000	0.00000000000000000000	0.00000000000000000000	0.00000000000000000000	0.00000000000000000000	0.00000000000000000000	0.00000000000000000000	0.00000000000000000000
48.00000000000000000000	0.00000000000000000000	4201.02539062500000000000	4208.71777343750000000000	4190.25634765625000000000	4200.51269531250000000000	4201.53857421875000000000	4184.10253906250000000000	4182.56396484375000000000	4206.15380859375000000000	4168.71777343750000000000	4183.07666015625000000000	4202.05126953125000000000	4244.61523437500000000000	4182.56396484375000000000	4203.58984375000000000000	0.00000000000000000000	10247.00000000000000000000	10226.00000000000000000000	0.00000000000000000000	0.00000000000000000000	0.00000000000000000000	1915.00000000000000000000	8.00000000000000000000	0.00000000000000000000	0.00000000000000000000	0.00000000000000000000	0.00000000000000000000	0.00000000000000000000	0.00000000000000000000	0.00000000000000000000	0.00000000000000000000	0.00000000000000000000	0.00000000000000000000	0.00000000000000000000	0.00000000000000000000	0.00000000000000000000	0.00000000000000000000	0.00000000000000000000	0.00000000000000000000
49.00000000000000000000	0.00000000000000000000	4199.48730468750000000000	4221.02539062500000000000	4180.00000000000000000000	4201.02539062500000000000	4224.10253906250000000000	4202.05126953125000000000	4213.33300781250000000000	4230.76904296875000000000	4169.74365234375000000000	4204.61523437500000000000	4210.76904296875000000000	4241.02539062500000000000	4186.15380859375000000000	4203.07666015625000000000	0.00000000000000000000	10247.00000000000000000000	10225.00000000000000000000	0.00000000000000000000	0.00000000000000000000	0.00000000000000000000	1915.00000000000000000000	16.00000000000000000000	0.00000000000000000000	0.00000000000000000000	0.00000000000000000000	0.00000000000000000000	0.00000000000000000000	0.00000000000000000000	0.00000000000000000000	0.00000000000000000000	0.00000000000000000000	0.00000000000000000000	0.00000000000000000000	0.00000000000000000000	0.00000000000000000000	0.00000000000000000000	0.00000000000000000000	0.00000000000000000000
50.00000000000000000000	0.00000000000000000000	4195.38427734375000000000	4211.28173828125000000000	4180.00000000000000000000	4198.97412109375000000000	4227.69238281250000000000	4202.05126953125000000000	4218.46142578125000000000	4237.94873046875000000000	4167.69238281250000000000	4214.35888671875000000000	4210.76904296875000000000	4242.56396484375000000000	4181.02539062500000000000	4197.94873046875000000000	0.00000000000000000000	10247.00000000000000000000	10225.00000000000000000000	0.00000000000000000000	0.00000000000000000000	0.00000000000000000000	1915.00000000000000000000	25.00000000000000000000	0.00000000000000000000	0.00000000000000000000	0.00000000000000000000	0.00000000000000000000	0.00000000000000000000	0.00000000000000000000	0.00000000000000000000	0.00000000000000000000	0.00000000000000000000	0.00000000000000000000	0.00000000000000000000	0.00000000000000000000	0.00000000000000000000	0.00000000000000000000	0.00000000000000000000	0.00000000000000000000
51.00000000000000000000	0.00000000000000000000	4193.33300781250000000000	4198.97412109375000000000	4180.00000000000000000000	4190.76904296875000000000	4197.43603515625000000000	4194.35888671875000000000	4203.58984375000000000000	4215.38427734375000000000	4165.64111328125000000000	4191.79492187500000000000	4195.89746093750000000000	4235.89746093750000000000	4163.58984375000000000000	4190.25634765625000000000	0.00000000000000000000	10247.00000000000000000000	10225.00000000000000000000	0.00000000000000000000	0.00000000000000000000	0.00000000000000000000	1915.00000000000000000000	33.00000000000000000000	0.00000000000000000000	0.00000000000000000000	0.00000000000000000000	0.00000000000000000000	0.00000000000000000000	0.00000000000000000000	0.00000000000000000000	0.00000000000000000000	0.00000000000000000000	0.00000000000000000000	0.00000000000000000000	0.00000000000000000000	0.00000000000000000000	0.00000000000000000000	0.00000000000000000000	0.00000000000000000000
52.00000000000000000000	0.00000000000000000000	4211.79492187500000000000	4239.48730468750000000000	4186.66650390625000000000	4212.30761718750000000000	4232.30761718750000000000	4209.74365234375000000000	4228.20507812500000000000	4231.28173828125000000000	4174.35888671875000000000	4217.94873046875000000000	4210.25634765625000000000	4245.64111328125000000000	4194.35888671875000000000	4209.74365234375000000000	0.00000000000000000000	10247.00000000000000000000	10225.00000000000000000000	0.00000000000000000000	0.00000000000000000000	0.00000000000000000000	1915.00000000000000000000	41.00000000000000000000	0.00000000000000000000	0.00000000000000000000	0.00000000000000000000	0.00000000000000000000	0.00000000000000000000	0.00000000000000000000	0.00000000000000000000	0.00000000000000000000	0.00000000000000000000	0.00000000000000000000	0.00000000000000000000	0.00000000000000000000	0.00000000000000000000	0.00000000000000000000	0.00000000000000000000	0.00000000000000000000
53.00000000000000000000	0.00000000000000000000	4202.05126953125000000000	4211.28173828125000000000	4189.74365234375000000000	4196.41015625000000000000	4210.76904296875000000000	4195.89746093750000000000	4197.94873046875000000000	4203.07666015625000000000	4169.74365234375000000000	4182.05126953125000000000	4191.28173828125000000000	4241.53857421875000000000	4167.17919921875000000000	4202.05126953125000000000	0.00000000000000000000	10246.00000000000000000000	10226.00000000000000000000	0.00000000000000000000	0.00000000000000000000	0.00000000000000000000	1915.00000000000000000000	50.00000000000000000000	0.00000000000000000000	0.00000000000000000000	0.00000000000000000000	0.00000000000000000000	0.00000000000000000000	0.00000000000000000000	0.00000000000000000000	0.00000000000000000000	0.00000000000000000000	0.00000000000000000000	0.00000000000000000000	0.00000000000000000000	0.00000000000000000000	0.00000000000000000000	0.00000000000000000000	0.00000000000000000000
54.00000000000000000000	0.00000000000000000000	4195.38427734375000000000	4210.76904296875000000000	4173.33300781250000000000	4199.48730468750000000000	4213.84619140625000000000	4197.94873046875000000000	4203.07666015625000000000	4223.58984375000000000000	4166.66650390625000000000	4200.00000000000000000000	4203.58984375000000000000	4239.48730468750000000000	4182.05126953125000000000	4204.10253906250000000000	0.00000000000000000000	10246.00000000000000000000	10226.00000000000000000000	0.00000000000000000000	0.00000000000000000000	0.00000000000000000000	1915.00000000000000000000	58.00000000000000000000	0.00000000000000000000	0.00000000000000000000	0.00000000000000000000	0.00000000000000000000	0.00000000000000000000	0.00000000000000000000	0.00000000000000000000	0.00000000000000000000	0.00000000000000000000	0.00000000000000000000	0.00000000000000000000	0.00000000000000000000	0.00000000000000000000	0.00000000000000000000	0.00000000000000000000	0.00000000000000000000
55.00000000000000000000	0.00000000000000000000	4192.30761718750000000000	4196.92285156250000000000	4172.82031250000000000000	4201.53857421875000000000	4207.69238281250000000000	4188.71777343750000000000	4197.43603515625000000000	4229.74365234375000000000	4167.69238281250000000000	4212.82031250000000000000	4209.74365234375000000000	4245.64111328125000000000	4182.56396484375000000000	4206.66650390625000000000	0.00000000000000000000	10248.00000000000000000000	10226.00000000000000000000	0.00000000000000000000	0.00000000000000000000	0.00000000000000000000	1915.00000000000000000000	66.00000000000000000000	0.00000000000000000000	0.00000000000000000000	0.00000000000000000000	0.00000000000000000000	0.00000000000000000000	0.00000000000000000000	0.00000000000000000000	0.00000000000000000000	0.00000000000000000000	0.00000000000000000000	0.00000000000000000000	0.00000000000000000000	0.00000000000000000000	0.00000000000000000000	0.00000000000000000000	0.00000000000000000000
56.00000000000000000000	0.00000000000000000000	4188.71777343750000000000	4177.94873046875000000000	4178.46142578125000000000	4184.61523437500000000000	4195.38427734375000000000	4183.58984375000000000000	4185.64111328125000000000	4196.92285156250000000000	4165.64111328125000000000	4176.92285156250000000000	4188.71777343750000000000	4233.84619140625000000000	4154.87158203125000000000	4197.94873046875000000000	0.00000000000000000000	10248.00000000000000000000	10226.00000000000000000000	0.00000000000000000000	0.00000000000000000000	0.00000000000000000000	1915.00000000000000000000	75.00000000000000000000	0.00000000000000000000	0.00000000000000000000	0.00000000000000000000	0.00000000000000000000	0.00000000000000000000	0.00000000000000000000	0.00000000000000000000	0.00000000000000000000	0.00000000000000000000	0.00000000000000000000	0.00000000000000000000	0.00000000000000000000	0.00000000000000000000	0.00000000000000000000	0.00000000000000000000	0.00000000000000000000
57.00000000000000000000	0.00000000000000000000	4204.61523437500000000000	4224.10253906250000000000	4180.51269531250000000000	4200.51269531250000000000	4240.51269531250000000000	4205.64111328125000000000	4223.07666015625000000000	4217.43603515625000000000	4168.20507812500000000000	4211.28173828125000000000	4205.64111328125000000000	4240.00000000000000000000	4185.64111328125000000000	4206.15380859375000000000	0.00000000000000000000	10248.00000000000000000000	10228.00000000000000000000	0.00000000000000000000	0.00000000000000000000	0.00000000000000000000	1915.00000000000000000000	83.00000000000000000000	0.00000000000000000000	0.00000000000000000000	0.00000000000000000000	0.00000000000000000000	0.00000000000000000000	0.00000000000000000000	0.00000000000000000000	0.00000000000000000000	0.00000000000000000000	0.00000000000000000000	0.00000000000000000000	0.00000000000000000000	0.00000000000000000000	0.00000000000000000000	0.00000000000000000000	0.00000000000000000000
58.00000000000000000000	0.00000000000000000000	4198.97412109375000000000	4201.02539062500000000000	4180.51269531250000000000	4188.20507812500000000000	4205.64111328125000000000	4192.30761718750000000000	4195.38427734375000000000	4196.92285156250000000000	4163.58984375000000000000	4194.87158203125000000000	4192.82031250000000000000	4237.94873046875000000000	4163.07666015625000000000	4191.28173828125000000000	0.00000000000000000000	10248.00000000000000000000	10228.00000000000000000000	0.00000000000000000000	0.00000000000000000000	0.00000000000000000000	1915.00000000000000000000	92.00000000000000000000	0.00000000000000000000	0.00000000000000000000	0.00000000000000000000	0.00000000000000000000	0.00000000000000000000	0.00000000000000000000	0.00000000000000000000	0.00000000000000000000	0.00000000000000000000	0.00000000000000000000	0.00000000000000000000	0.00000000000000000000	0.00000000000000000000	0.00000000000000000000	0.00000000000000000000	0.00000000000000000000
59.00000000000000000000	0.00000000000000000000	4197.94873046875000000000	4203.07666015625000000000	4171.79492187500000000000	4192.82031250000000000000	4201.53857421875000000000	4191.79492187500000000000	4196.41015625000000000000	4208.71777343750000000000	4168.71777343750000000000	4198.46142578125000000000	4197.94873046875000000000	4234.87158203125000000000	4179.48730468750000000000	4200.51269531250000000000	0.00000000000000000000	10248.00000000000000000000	10228.00000000000000000000	0.00000000000000000000	0.00000000000000000000	0.00000000000000000000	1915.00000000000000000000	100.00000000000000000000	0.00000000000000000000	0.00000000000000000000	0.00000000000000000000	0.00000000000000000000	0.00000000000000000000	0.00000000000000000000	0.00000000000000000000	0.00000000000000000000	0.00000000000000000000	0.00000000000000000000	0.00000000000000000000	0.00000000000000000000	0.00000000000000000000	0.00000000000000000000	0.00000000000000000000	0.00000000000000000000
60.00000000000000000000	0.00000000000000000000	4195.38427734375000000000	4204.61523437500000000000	4174.87158203125000000000	4202.05126953125000000000	4212.30761718750000000000	4185.12792968750000000000	4193.84619140625000000000	4217.43603515625000000000	4173.84619140625000000000	4202.56396484375000000000	4206.66650390625000000000	4241.53857421875000000000	4194.35888671875000000000	4211.79492187500000000000	0.00000000000000000000	10248.00000000000000000000	10228.00000000000000000000	0.00000000000000000000	0.00000000000000000000	0.00000000000000000000	1915.00000000000000000000	108.00000000000000000000	0.00000000000000000000	0.00000000000000000000	0.00000000000000000000	0.00000000000000000000	0.00000000000000000000	0.00000000000000000000	0.00000000000000000000	0.00000000000000000000	0.00000000000000000000	0.00000000000000000000	0.00000000000000000000	0.00000000000000000000	0.00000000000000000000	0.00000000000000000000	0.00000000000000000000	0.00000000000000000000
61.00000000000000000000	0.00000000000000000000	4181.02539062500000000000	4175.89746093750000000000	4173.33300781250000000000	4179.48730468750000000000	4193.33300781250000000000	4176.41015625000000000000	4172.82031250000000000000	4189.74365234375000000000	4168.71777343750000000000	4175.38427734375000000000	4188.20507812500000000000	4233.33300781250000000000	4159.48730468750000000000	4192.82031250000000000000	0.00000000000000000000	10248.00000000000000000000	10229.00000000000000000000	0.00000000000000000000	0.00000000000000000000	0.00000000000000000000	1915.00000000000000000000	117.00000000000000000000	0.00000000000000000000	0.00000000000000000000	0.00000000000000000000	0.00000000000000000000	0.00000000000000000000	0.00000000000000000000	0.00000000000000000000	0.00000000000000000000	0.00000000000000000000	0.00000000000000000000	0.00000000000000000000	0.00000000000000000000	0.00000000000000000000	0.00000000000000000000	0.00000000000000000000	0.00000000000000000000
62.00000000000000000000	0.00000000000000000000	4190.76904296875000000000	4208.71777343750000000000	4173.33300781250000000000	4190.25634765625000000000	4223.07666015625000000000	4201.53857421875000000000	4210.76904296875000000000	4220.00000000000000000000	4168.20507812500000000000	4220.51269531250000000000	4204.10253906250000000000	4235.89746093750000000000	4175.89746093750000000000	4195.38427734375000000000	0.00000000000000000000	10248.00000000000000000000	10229.00000000000000000000	0.00000000000000000000	0.00000000000000000000	0.00000000000000000000	1915.00000000000000000000	124.00000000000000000000	0.00000000000000000000	0.00000000000000000000	0.00000000000000000000	0.00000000000000000000	0.00000000000000000000	0.00000000000000000000	0.00000000000000000000	0.00000000000000000000	0.00000000000000000000	0.00000000000000000000	0.00000000000000000000	0.00000000000000000000	0.00000000000000000000	0.00000000000000000000	0.00000000000000000000	0.00000000000000000000
63.00000000000000000000	0.00000000000000000000	4190.25634765625000000000	4192.30761718750000000000	4178.46142578125000000000	4178.97412109375000000000	4194.35888671875000000000	4191.79492187500000000000	4192.30761718750000000000	4202.05126953125000000000	4165.64111328125000000000	4198.97412109375000000000	4190.76904296875000000000	4231.79492187500000000000	4149.74365234375000000000	4186.15380859375000000000	0.00000000000000000000	10248.00000000000000000000	10230.00000000000000000000	0.00000000000000000000	0.00000000000000000000	0.00000000000000000000	1915.00000000000000000000	131.00000000000000000000	0.00000000000000000000	0.00000000000000000000	0.00000000000000000000	0.00000000000000000000	0.00000000000000000000	0.00000000000000000000	0.00000000000000000000	0.00000000000000000000	0.00000000000000000000	0.00000000000000000000	0.00000000000000000000	0.00000000000000000000	0.00000000000000000000	0.00000000000000000000	0.00000000000000000000	0.00000000000000000000
64.00000000000000000000	0.00000000000000000000	4194.35888671875000000000	4200.51269531250000000000	4173.84619140625000000000	4182.05126953125000000000	4211.79492187500000000000	4192.82031250000000000000	4190.76904296875000000000	4197.94873046875000000000	4169.74365234375000000000	4188.71777343750000000000	4191.79492187500000000000	4231.28173828125000000000	4166.66650390625000000000	4195.38427734375000000000	891.00000000000000000000	10248.00000000000000000000	10230.00000000000000000000	0.00000000000000000000	0.00000000000000000000	0.00000000000000000000	1915.00000000000000000000	139.00000000000000000000	4.00000000000000000000	0.00000000000000000000	0.00000000000000000000	0.00000000000000000000	0.00000000000000000000	0.00000000000000000000	0.00000000000000000000	0.00000000000000000000	0.00000000000000000000	0.00000000000000000000	0.00000000000000000000	0.00000000000000000000	0.00000000000000000000	0.00000000000000000000	0.00000000000000000000	0.00000000000000000000
65.00000000000000000000	0.00000000000000000000	4202.05126953125000000000	4219.48730468750000000000	4181.02539062500000000000	4200.00000000000000000000	4232.30761718750000000000	4197.94873046875000000000	4197.43603515625000000000	4203.58984375000000000000	4173.84619140625000000000	4197.94873046875000000000	4203.58984375000000000000	4243.07666015625000000000	4193.84619140625000000000	4213.33300781250000000000	1168.00000000000000000000	10247.00000000000000000000	10228.00000000000000000000	0.00000000000000000000	0.00000000000000000000	0.00000000000000000000	1915.00000000000000000000	146.00000000000000000000	4.00000000000000000000	4.00000000000000000000	0.00000000000000000000	0.00000000000000000000	0.00000000000000000000	0.00000000000000000000	0.00000000000000000000	0.00000000000000000000	0.00000000000000000000	0.00000000000000000000	0.00000000000000000000	0.00000000000000000000	0.00000000000000000000	0.00000000000000000000	0.00000000000000000000	0.00000000000000000000
66.00000000000000000000	0.00000000000000000000	4194.87158203125000000000	4195.89746093750000000000	4181.02539062500000000000	4182.05126953125000000000	4187.69238281250000000000	4188.20507812500000000000	4176.92285156250000000000	4179.48730468750000000000	4167.69238281250000000000	4168.20507812500000000000	4185.12792968750000000000	4237.94873046875000000000	4163.58984375000000000000	4204.10253906250000000000	1296.00000000000000000000	10247.00000000000000000000	10228.00000000000000000000	0.00000000000000000000	0.00000000000000000000	0.00000000000000000000	1915.00000000000000000000	153.00000000000000000000	4.00000000000000000000	4.00000000000000000000	4.00000000000000000000	0.00000000000000000000	0.00000000000000000000	0.00000000000000000000	0.00000000000000000000	0.00000000000000000000	0.00000000000000000000	0.00000000000000000000	0.00000000000000000000	0.00000000000000000000	0.00000000000000000000	0.00000000000000000000	4.00000000000000000000	0.00000000000000000000
67.00000000000000000000	0.00000000000000000000	4196.41015625000000000000	4214.35888671875000000000	4173.84619140625000000000	4187.69238281250000000000	4210.76904296875000000000	4198.97412109375000000000	4206.66650390625000000000	4216.92285156250000000000	4168.71777343750000000000	4213.84619140625000000000	4203.58984375000000000000	4243.07666015625000000000	4186.15380859375000000000	4210.25634765625000000000	1870.00000000000000000000	10246.00000000000000000000	10229.00000000000000000000	0.00000000000000000000	0.00000000000000000000	0.00000000000000000000	1915.00000000000000000000	161.00000000000000000000	4.00000000000000000000	4.00000000000000000000	4.00000000000000000000	4.00000000000000000000	0.00000000000000000000	0.00000000000000000000	0.00000000000000000000	0.00000000000000000000	0.00000000000000000000	0.00000000000000000000	0.00000000000000000000	0.00000000000000000000	0.00000000000000000000	0.00000000000000000000	4.00000000000000000000	4.00000000000000000000
68.00000000000000000000	0.00000000000000000000	4182.56396484375000000000	4183.07666015625000000000	4174.35888671875000000000	4173.84619140625000000000	4183.07666015625000000000	4182.05126953125000000000	4182.56396484375000000000	4203.58984375000000000000	4164.10253906250000000000	4197.43603515625000000000	4193.84619140625000000000	4234.35888671875000000000	4159.48730468750000000000	4196.41015625000000000000	1968.00000000000000000000	10246.00000000000000000000	10229.00000000000000000000	0.00000000000000000000	0.00000000000000000000	0.00000000000000000000	1915.00000000000000000000	168.00000000000000000000	4.00000000000000000000	4.00000000000000000000	4.00000000000000000000	4.00000000000000000000	4.00000000000000000000	0.00000000000000000000	0.00000000000000000000	0.00000000000000000000	0.00000000000000000000	0.00000000000000000000	0.00000000000000000000	0.00000000000000000000	0.00000000000000000000	0.00000000000000000000	4.00000000000000000000	4.00000000000000000000
69.00000000000000000000	0.00000000000000000000	4184.10253906250000000000	4189.23046875000000000000	4169.23046875000000000000	4170.76904296875000000000	4184.10253906250000000000	4188.71777343750000000000	4184.10253906250000000000	4192.30761718750000000000	4166.15380859375000000000	4181.02539062500000000000	4186.15380859375000000000	4225.12792968750000000000	4151.79492187500000000000	4190.76904296875000000000	1211.00000000000000000000	10249.00000000000000000000	10229.00000000000000000000	0.00000000000000000000	0.00000000000000000000	0.00000000000000000000	1915.00000000000000000000	175.00000000000000000000	4.00000000000000000000	4.00000000000000000000	4.00000000000000000000	4.00000000000000000000	4.00000000000000000000	4.00000000000000000000	0.00000000000000000000	0.00000000000000000000	0.00000000000000000000	0.00000000000000000000	0.00000000000000000000	0.00000000000000000000	0.00000000000000000000	0.00000000000000000000	4.00000000000000000000	4.00000000000000000000
70.00000000000000000000	0.00000000000000000000	4197.94873046875000000000	4214.35888671875000000000	4175.38427734375000000000	4179.48730468750000000000	4223.07666015625000000000	4205.12792968750000000000	4204.61523437500000000000	4198.97412109375000000000	4172.30761718750000000000	4201.53857421875000000000	4194.35888671875000000000	4236.92285156250000000000	4171.28173828125000000000	4198.46142578125000000000	1658.00000000000000000000	10249.00000000000000000000	10229.00000000000000000000	0.00000000000000000000	0.00000000000000000000	0.00000000000000000000	1915.00000000000000000000	183.00000000000000000000	4.00000000000000000000	4.00000000000000000000	4.00000000000000000000	4.00000000000000000000	4.00000000000000000000	4.00000000000000000000	4.00000000000000000000	0.00000000000000000000	0.00000000000000000000	0.00000000000000000000	0.00000000000000000000	0.00000000000000000000	0.00000000000000000000	0.00000000000000000000	4.00000000000000000000	4.00000000000000000000
71.00000000000000000000	0.00000000000000000000	4184.61523437500000000000	4175.89746093750000000000	4175.38427734375000000000	4155.89746093750000000000	4196.41015625000000000000	4189.23046875000000000000	4173.84619140625000000000	4168.20507812500000000000	4167.69238281250000000000	4165.12792968750000000000	4173.33300781250000000000	4228.20507812500000000000	4140.00000000000000000000	4187.69238281250000000000	1812.00000000000000000000	10248.00000000000000000000	10229.00000000000000000000	0.00000000000000000000	0.00000000000000000000	0.00000000000000000000	1915.00000000000000000000	190.00000000000000000000	4.00000000000000000000	4.00000000000000000000	4.00000000000000000000	4.00000000000000000000	4.00000000000000000000	4.00000000000000000000	4.00000000000000000000	4.00000000000000000000	0.00000000000000000000	0.00000000000000000000	0.00000000000000000000	0.00000000000000000000	0.00000000000000000000	0.00000000000000000000	4.00000000000000000000	4.00000000000000000000
72.00000000000000000000	0.00000000000000000000	4185.64111328125000000000	4196.41015625000000000000	4169.74365234375000000000	4168.71777343750000000000	4210.76904296875000000000	4195.89746093750000000000	4195.89746093750000000000	4205.12792968750000000000	4170.25634765625000000000	4195.89746093750000000000	4196.41015625000000000000	4231.28173828125000000000	4171.28173828125000000000	4203.58984375000000000000	654.00000000000000000000	10248.00000000000000000000	10229.00000000000000000000	0.00000000000000000000	0.00000000000000000000	0.00000000000000000000	1915.00000000000000000000	197.00000000000000000000	4.00000000000000000000	4.00000000000000000000	4.00000000000000000000	4.00000000000000000000	4.00000000000000000000	4.00000000000000000000	4.00000000000000000000	4.00000000000000000000	4.00000000000000000000	0.00000000000000000000	0.00000000000000000000	0.00000000000000000000	0.00000000000000000000	0.00000000000000000000	4.00000000000000000000	4.00000000000000000000
73.00000000000000000000	0.00000000000000000000	4180.51269531250000000000	4183.07666015625000000000	4176.41015625000000000000	4164.61523437500000000000	4182.56396484375000000000	4183.58984375000000000000	4183.07666015625000000000	4203.07666015625000000000	4168.20507812500000000000	4191.79492187500000000000	4197.43603515625000000000	4239.48730468750000000000	4167.17919921875000000000	4200.00000000000000000000	1853.00000000000000000000	10248.00000000000000000000	10229.00000000000000000000	0.00000000000000000000	0.00000000000000000000	0.00000000000000000000	1915.00000000000000000000	205.00000000000000000000	4.00000000000000000000	4.00000000000000000000	4.00000000000000000000	4.00000000000000000000	4.00000000000000000000	4.00000000000000000000	4.00000000000000000000	4.00000000000000000000	4.00000000000000000000	4.00000000000000000000	0.00000000000000000000	0.00000000000000000000	0.00000000000000000000	0.00000000000000000000	4.00000000000000000000	4.00000000000000000000
74.00000000000000000000	0.00000000000000000000	4180.51269531250000000000	4184.61523437500000000000	4174.87158203125000000000	4155.89746093750000000000	4185.64111328125000000000	4189.74365234375000000000	4183.07666015625000000000	4193.33300781250000000000	4165.12792968750000000000	4189.74365234375000000000	4190.25634765625000000000	4234.87158203125000000000	4158.97412109375000000000	4193.84619140625000000000	1906.00000000000000000000	10248.00000000000000000000	10229.00000000000000000000	0.00000000000000000000	0.00000000000000000000	0.00000000000000000000	1915.00000000000000000000	212.00000000000000000000	4.00000000000000000000	4.00000000000000000000	4.00000000000000000000	4.00000000000000000000	4.00000000000000000000	4.00000000000000000000	4.00000000000000000000	4.00000000000000000000	4.00000000000000000000	4.00000000000000000000	4.00000000000000000000	0.00000000000000000000	0.00000000000000000000	0.00000000000000000000	4.00000000000000000000	4.00000000000000000000
75.00000000000000000000	0.00000000000000000000	4199.48730468750000000000	4214.35888671875000000000	4178.97412109375000000000	4168.20507812500000000000	4222.05126953125000000000	4207.69238281250000000000	4210.25634765625000000000	4210.76904296875000000000	4169.74365234375000000000	4227.69238281250000000000	4204.10253906250000000000	4241.02539062500000000000	4175.38427734375000000000	4203.58984375000000000000	1679.00000000000000000000	10248.00000000000000000000	10228.00000000000000000000	0.00000000000000000000	0.00000000000000000000	0.00000000000000000000	1915.00000000000000000000	219.00000000000000000000	4.00000000000000000000	4.00000000000000000000	4.00000000000000000000	4.00000000000000000000	4.00000000000000000000	4.00000000000000000000	4.00000000000000000000	4.00000000000000000000	4.00000000000000000000	4.00000000000000000000	4.00000000000000000000	4.00000000000000000000	0.00000000000000000000	0.00000000000000000000	4.00000000000000000000	4.00000000000000000000
76.00000000000000000000	0.00000000000000000000	4196.41015625000000000000	4184.10253906250000000000	4182.56396484375000000000	4150.25634765625000000000	4180.51269531250000000000	4191.79492187500000000000	4186.66650390625000000000	4180.00000000000000000000	4168.71777343750000000000	4194.35888671875000000000	4184.10253906250000000000	4233.33300781250000000000	4147.69238281250000000000	4190.25634765625000000000	1332.00000000000000000000	10248.00000000000000000000	10228.00000000000000000000	0.00000000000000000000	0.00000000000000000000	0.00000000000000000000	1915.00000000000000000000	228.00000000000000000000	4.00000000000000000000	4.00000000000000000000	4.00000000000000000000	4.00000000000000000000	4.00000000000000000000	4.00000000000000000000	4.00000000000000000000	4.00000000000000000000	4.00000000000000000000	4.00000000000000000000	4.00000000000000000000	4.00000000000000000000	4.00000000000000000000	0.00000000000000000000	4.00000000000000000000	4.00000000000000000000
77.00000000000000000000	0.00000000000000000000	4199.48730468750000000000	4208.20507812500000000000	4177.43603515625000000000	4168.20507812500000000000	4205.64111328125000000000	4197.43603515625000000000	4201.53857421875000000000	4205.64111328125000000000	4173.84619140625000000000	4213.84619140625000000000	4201.53857421875000000000	4237.94873046875000000000	4191.28173828125000000000	4207.17919921875000000000	1596.00000000000000000000	10249.00000000000000000000	10228.00000000000000000000	0.00000000000000000000	0.00000000000000000000	0.00000000000000000000	1915.00000000000000000000	236.00000000000000000000	4.00000000000000000000	4.00000000000000000000	4.00000000000000000000	4.00000000000000000000	4.00000000000000000000	4.00000000000000000000	4.00000000000000000000	4.00000000000000000000	4.00000000000000000000	4.00000000000000000000	4.00000000000000000000	4.00000000000000000000	4.00000000000000000000	4.00000000000000000000	4.00000000000000000000	4.00000000000000000000
78.00000000000000000000	0.00000000000000000000	4194.35888671875000000000	4199.48730468750000000000	4179.48730468750000000000	4169.74365234375000000000	4205.64111328125000000000	4185.12792968750000000000	4184.61523437500000000000	4207.69238281250000000000	4171.79492187500000000000	4206.15380859375000000000	4202.56396484375000000000	4244.10253906250000000000	4188.71777343750000000000	4209.74365234375000000000	1906.00000000000000000000	10249.00000000000000000000	10228.00000000000000000000	0.00000000000000000000	0.00000000000000000000	0.00000000000000000000	1915.00000000000000000000	245.00000000000000000000	4.00000000000000000000	4.00000000000000000000	4.00000000000000000000	4.00000000000000000000	4.00000000000000000000	4.00000000000000000000	4.00000000000000000000	4.00000000000000000000	4.00000000000000000000	4.00000000000000000000	4.00000000000000000000	4.00000000000000000000	4.00000000000000000000	4.00000000000000000000	4.00000000000000000000	4.00000000000000000000
79.00000000000000000000	0.00000000000000000000	4185.12792968750000000000	4184.10253906250000000000	4172.82031250000000000000	4154.87158203125000000000	4198.46142578125000000000	4187.69238281250000000000	4184.10253906250000000000	4200.51269531250000000000	4167.17919921875000000000	4191.28173828125000000000	4189.23046875000000000000	4234.87158203125000000000	4159.48730468750000000000	4195.89746093750000000000	1679.00000000000000000000	10249.00000000000000000000	10227.00000000000000000000	0.00000000000000000000	0.00000000000000000000	0.00000000000000000000	1915.00000000000000000000	253.00000000000000000000	4.00000000000000000000	4.00000000000000000000	4.00000000000000000000	4.00000000000000000000	4.00000000000000000000	4.00000000000000000000	4.00000000000000000000	4.00000000000000000000	4.00000000000000000000	4.00000000000000000000	4.00000000000000000000	4.00000000000000000000	4.00000000000000000000	4.00000000000000000000	4.00000000000000000000	4.00000000000000000000
80.00000000000000000000	0.00000000000000000000	4190.76904296875000000000	4208.20507812500000000000	4171.79492187500000000000	4165.64111328125000000000	4228.20507812500000000000	4206.15380859375000000000	4214.87158203125000000000	4224.61523437500000000000	4169.74365234375000000000	4229.74365234375000000000	4201.53857421875000000000	4238.46142578125000000000	4174.35888671875000000000	4199.48730468750000000000	1332.00000000000000000000	10249.00000000000000000000	10227.00000000000000000000	0.00000000000000000000	0.00000000000000000000	0.00000000000000000000	1915.00000000000000000000	261.00000000000000000000	4.00000000000000000000	4.00000000000000000000	4.00000000000000000000	4.00000000000000000000	4.00000000000000000000	4.00000000000000000000	4.00000000000000000000	4.00000000000000000000	4.00000000000000000000	4.00000000000000000000	4.00000000000000000000	4.00000000000000000000	4.00000000000000000000	4.00000000000000000000	4.00000000000000000000	4.00000000000000000000
81.00000000000000000000	0.00000000000000000000	4185.64111328125000000000	4182.56396484375000000000	4174.87158203125000000000	4149.23046875000000000000	4190.25634765625000000000	4189.23046875000000000000	4186.15380859375000000000	4191.28173828125000000000	4164.61523437500000000000	4192.82031250000000000000	4181.02539062500000000000	4232.30761718750000000000	4144.10253906250000000000	4185.12792968750000000000	1596.00000000000000000000	10249.00000000000000000000	10226.00000000000000000000	0.00000000000000000000	0.00000000000000000000	0.00000000000000000000	1915.00000000000000000000	270.00000000000000000000	4.00000000000000000000	4.00000000000000000000	4.00000000000000000000	4.00000000000000000000	4.00000000000000000000	4.00000000000000000000	4.00000000000000000000	4.00000000000000000000	4.00000000000000000000	4.00000000000000000000	4.00000000000000000000	4.00000000000000000000	4.00000000000000000000	4.00000000000000000000	4.00000000000000000000	4.00000000000000000000
82.00000000000000000000	0.00000000000000000000	4196.92285156250000000000	4206.15380859375000000000	4173.84619140625000000000	4160.51269531250000000000	4210.25634765625000000000	4197.43603515625000000000	4201.02539062500000000000	4200.51269531250000000000	4168.71777343750000000000	4199.48730468750000000000	4191.28173828125000000000	4235.89746093750000000000	4173.33300781250000000000	4194.87158203125000000000	1906.00000000000000000000	10249.00000000000000000000	10226.00000000000000000000	0.00000000000000000000	0.00000000000000000000	0.00000000000000000000	1915.00000000000000000000	278.00000000000000000000	4.00000000000000000000	4.00000000000000000000	4.00000000000000000000	4.00000000000000000000	4.00000000000000000000	4.00000000000000000000	4.00000000000000000000	4.00000000000000000000	4.00000000000000000000	4.00000000000000000000	4.00000000000000000000	4.00000000000000000000	4.00000000000000000000	4.00000000000000000000	4.00000000000000000000	4.00000000000000000000
83.00000000000000000000	0.00000000000000000000	4194.35888671875000000000	4198.97412109375000000000	4179.48730468750000000000	4160.51269531250000000000	4205.12792968750000000000	4189.23046875000000000000	4186.15380859375000000000	4189.23046875000000000000	4170.76904296875000000000	4195.38427734375000000000	4190.76904296875000000000	4239.48730468750000000000	4176.92285156250000000000	4200.00000000000000000000	1679.00000000000000000000	10247.00000000000000000000	10224.00000000000000000000	0.00000000000000000000	0.00000000000000000000	0.00000000000000000000	1915.00000000000000000000	286.00000000000000000000	4.00000000000000000000	4.00000000000000000000	4.00000000000000000000	4.00000000000000000000	4.00000000000000000000	4.00000000000000000000	4.00000000000000000000	4.00000000000000000000	4.00000000000000000000	4.00000000000000000000	4.00000000000000000000	4.00000000000000000000	4.00000000000000000000	4.00000000000000000000	4.00000000000000000000	4.00000000000000000000
84.00000000000000000000	0.00000000000000000000	4178.97412109375000000000	4175.89746093750000000000	4170.25634765625000000000	4146.15380859375000000000	4175.89746093750000000000	4178.97412109375000000000	4171.28173828125000000000	4171.28173828125000000000	4166.15380859375000000000	4179.48730468750000000000	4181.02539062500000000000	4228.71777343750000000000	4155.38427734375000000000	4190.76904296875000000000	1332.00000000000000000000	10247.00000000000000000000	10224.00000000000000000000	0.00000000000000000000	0.00000000000000000000	0.00000000000000000000	1915.00000000000000000000	295.00000000000000000000	4.00000000000000000000	4.00000000000000000000	4.00000000000000000000	4.00000000000000000000	4.00000000000000000000	4.00000000000000000000	4.00000000000000000000	4.00000000000000000000	4.00000000000000000000	4.00000000000000000000	4.00000000000000000000	4.00000000000000000000	4.00000000000000000000	4.00000000000000000000	4.00000000000000000000	4.00000000000000000000
85.00000000000000000000	0.00000000000000000000	4179.48730468750000000000	4193.33300781250000000000	4165.12792968750000000000	4164.61523437500000000000	4195.89746093750000000000	4185.64111328125000000000	4198.97412109375000000000	4206.15380859375000000000	4167.69238281250000000000	4216.92285156250000000000	4201.02539062500000000000	4237.43603515625000000000	4179.48730468750000000000	4193.33300781250000000000	1596.00000000000000000000	10247.00000000000000000000	10225.00000000000000000000	0.00000000000000000000	0.00000000000000000000	0.00000000000000000000	1915.00000000000000000000	303.00000000000000000000	4.00000000000000000000	4.00000000000000000000	4.00000000000000000000	4.00000000000000000000	4.00000000000000000000	4.00000000000000000000	4.00000000000000000000	4.00000000000000000000	4.00000000000000000000	4.00000000000000000000	4.00000000000000000000	4.00000000000000000000	4.00000000000000000000	4.00000000000000000000	4.00000000000000000000	4.00000000000000000000
86.00000000000000000000	0.00000000000000000000	4169.23046875000000000000	4160.51269531250000000000	4167.17919921875000000000	4149.74365234375000000000	4173.84619140625000000000	4174.35888671875000000000	4173.84619140625000000000	4185.64111328125000000000	4165.12792968750000000000	4174.87158203125000000000	4183.58984375000000000000	4232.82031250000000000000	4147.17919921875000000000	4177.43603515625000000000	1906.00000000000000000000	10247.00000000000000000000	10225.00000000000000000000	0.00000000000000000000	0.00000000000000000000	0.00000000000000000000	1915.00000000000000000000	311.00000000000000000000	4.00000000000000000000	4.00000000000000000000	4.00000000000000000000	4.00000000000000000000	4.00000000000000000000	4.00000000000000000000	4.00000000000000000000	4.00000000000000000000	4.00000000000000000000	4.00000000000000000000	4.00000000000000000000	4.00000000000000000000	4.00000000000000000000	4.00000000000000000000	4.00000000000000000000	4.00000000000000000000
87.00000000000000000000	0.00000000000000000000	4183.07666015625000000000	4188.20507812500000000000	4168.71777343750000000000	4154.35888671875000000000	4213.33300781250000000000	4195.89746093750000000000	4195.89746093750000000000	4195.89746093750000000000	4169.74365234375000000000	4170.76904296875000000000	4188.71777343750000000000	4231.79492187500000000000	4162.05126953125000000000	4186.15380859375000000000	1679.00000000000000000000	10248.00000000000000000000	10229.00000000000000000000	0.00000000000000000000	0.00000000000000000000	0.00000000000000000000	1915.00000000000000000000	320.00000000000000000000	4.00000000000000000000	4.00000000000000000000	4.00000000000000000000	4.00000000000000000000	4.00000000000000000000	4.00000000000000000000	4.00000000000000000000	4.00000000000000000000	4.00000000000000000000	4.00000000000000000000	4.00000000000000000000	4.00000000000000000000	4.00000000000000000000	4.00000000000000000000	4.00000000000000000000	4.00000000000000000000
88.00000000000000000000	0.00000000000000000000	4194.87158203125000000000	4200.00000000000000000000	4180.00000000000000000000	4158.97412109375000000000	4214.35888671875000000000	4193.84619140625000000000	4194.87158203125000000000	4187.17919921875000000000	4169.74365234375000000000	4170.76904296875000000000	4185.12792968750000000000	4233.84619140625000000000	4163.58984375000000000000	4187.69238281250000000000	1332.00000000000000000000	10248.00000000000000000000	10229.00000000000000000000	0.00000000000000000000	0.00000000000000000000	0.00000000000000000000	1915.00000000000000000000	328.00000000000000000000	4.00000000000000000000	4.00000000000000000000	4.00000000000000000000	4.00000000000000000000	4.00000000000000000000	4.00000000000000000000	4.00000000000000000000	4.00000000000000000000	4.00000000000000000000	4.00000000000000000000	4.00000000000000000000	4.00000000000000000000	4.00000000000000000000	4.00000000000000000000	4.00000000000000000000	4.00000000000000000000
89.00000000000000000000	0.00000000000000000000	4184.10253906250000000000	4177.43603515625000000000	4175.38427734375000000000	4150.76904296875000000000	4171.79492187500000000000	4183.58984375000000000000	4173.33300781250000000000	4166.15380859375000000000	4165.12792968750000000000	4145.64111328125000000000	4170.25634765625000000000	4223.07666015625000000000	4147.17919921875000000000	4180.00000000000000000000	1596.00000000000000000000	10249.00000000000000000000	10228.00000000000000000000	0.00000000000000000000	0.00000000000000000000	0.00000000000000000000	1915.00000000000000000000	336.00000000000000000000	4.00000000000000000000	4.00000000000000000000	4.00000000000000000000	4.00000000000000000000	4.00000000000000000000	4.00000000000000000000	4.00000000000000000000	4.00000000000000000000	4.00000000000000000000	4.00000000000000000000	4.00000000000000000000	4.00000000000000000000	4.00000000000000000000	4.00000000000000000000	4.00000000000000000000	4.00000000000000000000
90.00000000000000000000	0.00000000000000000000	4181.53857421875000000000	4198.46142578125000000000	4168.71777343750000000000	4170.25634765625000000000	4202.56396484375000000000	4194.87158203125000000000	4197.94873046875000000000	4210.76904296875000000000	4170.25634765625000000000	4180.00000000000000000000	4197.94873046875000000000	4236.41015625000000000000	4191.79492187500000000000	4199.48730468750000000000	1906.00000000000000000000	10249.00000000000000000000	10228.00000000000000000000	0.00000000000000000000	0.00000000000000000000	0.00000000000000000000	1915.00000000000000000000	345.00000000000000000000	4.00000000000000000000	4.00000000000000000000	4.00000000000000000000	4.00000000000000000000	4.00000000000000000000	4.00000000000000000000	4.00000000000000000000	4.00000000000000000000	4.00000000000000000000	4.00000000000000000000	4.00000000000000000000	4.00000000000000000000	4.00000000000000000000	4.00000000000000000000	4.00000000000000000000	4.00000000000000000000
91.00000000000000000000	0.00000000000000000000	4170.76904296875000000000	4165.64111328125000000000	4173.33300781250000000000	4151.79492187500000000000	4183.58984375000000000000	4175.38427734375000000000	4170.25634765625000000000	4193.33300781250000000000	4166.15380859375000000000	4158.46142578125000000000	4186.66650390625000000000	4235.38427734375000000000	4168.71777343750000000000	4190.76904296875000000000	1679.00000000000000000000	10250.00000000000000000000	10227.00000000000000000000	0.00000000000000000000	0.00000000000000000000	0.00000000000000000000	1915.00000000000000000000	353.00000000000000000000	4.00000000000000000000	4.00000000000000000000	4.00000000000000000000	4.00000000000000000000	4.00000000000000000000	4.00000000000000000000	4.00000000000000000000	4.00000000000000000000	4.00000000000000000000	4.00000000000000000000	4.00000000000000000000	4.00000000000000000000	4.00000000000000000000	4.00000000000000000000	4.00000000000000000000	4.00000000000000000000
92.00000000000000000000	0.00000000000000000000	4184.10253906250000000000	4185.64111328125000000000	4174.35888671875000000000	4157.43603515625000000000	4196.41015625000000000000	4191.28173828125000000000	4192.30761718750000000000	4197.94873046875000000000	4166.15380859375000000000	4183.07666015625000000000	4192.82031250000000000000	4230.25634765625000000000	4174.87158203125000000000	4190.76904296875000000000	1332.00000000000000000000	10250.00000000000000000000	10227.00000000000000000000	0.00000000000000000000	0.00000000000000000000	0.00000000000000000000	1915.00000000000000000000	361.00000000000000000000	4.00000000000000000000	4.00000000000000000000	4.00000000000000000000	4.00000000000000000000	4.00000000000000000000	4.00000000000000000000	4.00000000000000000000	4.00000000000000000000	4.00000000000000000000	4.00000000000000000000	4.00000000000000000000	4.00000000000000000000	4.00000000000000000000	4.00000000000000000000	4.00000000000000000000	4.00000000000000000000
93.00000000000000000000	0.00000000000000000000	4193.84619140625000000000	4201.53857421875000000000	4178.97412109375000000000	4169.23046875000000000000	4207.17919921875000000000	4204.61523437500000000000	4211.28173828125000000000	4203.58984375000000000000	4165.64111328125000000000	4198.97412109375000000000	4200.00000000000000000000	4240.00000000000000000000	4178.97412109375000000000	4190.76904296875000000000	1596.00000000000000000000	10250.00000000000000000000	10227.00000000000000000000	0.00000000000000000000	0.00000000000000000000	0.00000000000000000000	1915.00000000000000000000	369.00000000000000000000	4.00000000000000000000	4.00000000000000000000	4.00000000000000000000	4.00000000000000000000	4.00000000000000000000	4.00000000000000000000	4.00000000000000000000	4.00000000000000000000	4.00000000000000000000	4.00000000000000000000	4.00000000000000000000	4.00000000000000000000	4.00000000000000000000	4.00000000000000000000	4.00000000000000000000	4.00000000000000000000
94.00000000000000000000	0.00000000000000000000	4181.02539062500000000000	4174.35888671875000000000	4173.84619140625000000000	4152.82031250000000000000	4187.69238281250000000000	4193.33300781250000000000	4186.15380859375000000000	4175.89746093750000000000	4163.07666015625000000000	4153.84619140625000000000	4180.00000000000000000000	4228.71777343750000000000	4155.38427734375000000000	4177.43603515625000000000	1906.00000000000000000000	10250.00000000000000000000	10227.00000000000000000000	0.00000000000000000000	0.00000000000000000000	0.00000000000000000000	1915.00000000000000000000	377.00000000000000000000	4.00000000000000000000	4.00000000000000000000	4.00000000000000000000	4.00000000000000000000	4.00000000000000000000	4.00000000000000000000	4.00000000000000000000	4.00000000000000000000	4.00000000000000000000	4.00000000000000000000	4.00000000000000000000	4.00000000000000000000	4.00000000000000000000	4.00000000000000000000	4.00000000000000000000	4.00000000000000000000
95.00000000000000000000	0.00000000000000000000	4188.20507812500000000000	4196.92285156250000000000	4169.74365234375000000000	4171.28173828125000000000	4214.87158203125000000000	4192.30761718750000000000	4191.79492187500000000000	4196.92285156250000000000	4168.71777343750000000000	4168.20507812500000000000	4193.33300781250000000000	4227.69238281250000000000	4188.71777343750000000000	4193.33300781250000000000	1679.00000000000000000000	10252.00000000000000000000	10228.00000000000000000000	0.00000000000000000000	0.00000000000000000000	0.00000000000000000000	1915.00000000000000000000	384.00000000000000000000	4.00000000000000000000	4.00000000000000000000	4.00000000000000000000	4.00000000000000000000	4.00000000000000000000	4.00000000000000000000	4.00000000000000000000	4.00000000000000000000	4.00000000000000000000	4.00000000000000000000	4.00000000000000000000	4.00000000000000000000	4.00000000000000000000	4.00000000000000000000	4.00000000000000000000	4.00000000000000000000
96.00000000000000000000	0.00000000000000000000	4179.48730468750000000000	4167.69238281250000000000	4173.84619140625000000000	4164.10253906250000000000	4171.79492187500000000000	4169.74365234375000000000	4161.53857421875000000000	4172.82031250000000000000	4164.61523437500000000000	4137.43603515625000000000	4176.92285156250000000000	4227.17919921875000000000	4161.53857421875000000000	4184.10253906250000000000	1332.00000000000000000000	10252.00000000000000000000	10228.00000000000000000000	0.00000000000000000000	0.00000000000000000000	0.00000000000000000000	1915.00000000000000000000	391.00000000000000000000	4.00000000000000000000	4.00000000000000000000	4.00000000000000000000	4.00000000000000000000	4.00000000000000000000	4.00000000000000000000	4.00000000000000000000	4.00000000000000000000	4.00000000000000000000	4.00000000000000000000	4.00000000000000000000	4.00000000000000000000	4.00000000000000000000	4.00000000000000000000	4.00000000000000000000	4.00000000000000000000
97.00000000000000000000	0.00000000000000000000	4176.41015625000000000000	4173.84619140625000000000	4168.20507812500000000000	4169.23046875000000000000	4176.92285156250000000000	4180.51269531250000000000	4182.56396484375000000000	4186.15380859375000000000	4164.10253906250000000000	4154.35888671875000000000	4182.56396484375000000000	4225.64111328125000000000	4163.07666015625000000000	4174.87158203125000000000	1596.00000000000000000000	10254.00000000000000000000	10229.00000000000000000000	0.00000000000000000000	0.00000000000000000000	0.00000000000000000000	1915.00000000000000000000	399.00000000000000000000	4.00000000000000000000	4.00000000000000000000	4.00000000000000000000	4.00000000000000000000	4.00000000000000000000	4.00000000000000000000	4.00000000000000000000	4.00000000000000000000	4.00000000000000000000	4.00000000000000000000	4.00000000000000000000	4.00000000000000000000	4.00000000000000000000	4.00000000000000000000	4.00000000000000000000	4.00000000000000000000
98.00000000000000000000	0.00000000000000000000	4176.92285156250000000000	4183.58984375000000000000	4168.71777343750000000000	4184.61523437500000000000	4195.38427734375000000000	4186.15380859375000000000	4197.43603515625000000000	4204.10253906250000000000	4166.15380859375000000000	4178.97412109375000000000	4193.84619140625000000000	4228.71777343750000000000	4167.69238281250000000000	4175.38427734375000000000	1906.00000000000000000000	10254.00000000000000000000	10229.00000000000000000000	0.00000000000000000000	0.00000000000000000000	0.00000000000000000000	1915.00000000000000000000	406.00000000000000000000	4.00000000000000000000	4.00000000000000000000	4.00000000000000000000	4.00000000000000000000	4.00000000000000000000	4.00000000000000000000	4.00000000000000000000	4.00000000000000000000	4.00000000000000000000	4.00000000000000000000	4.00000000000000000000	4.00000000000000000000	4.00000000000000000000	4.00000000000000000000	4.00000000000000000000	4.00000000000000000000
99.00000000000000000000	0.00000000000000000000	4169.23046875000000000000	4157.43603515625000000000	4167.69238281250000000000	4173.33300781250000000000	4157.43603515625000000000	4170.25634765625000000000	4165.12792968750000000000	4170.76904296875000000000	4161.02539062500000000000	4127.69238281250000000000	4168.71777343750000000000	4216.92285156250000000000	4130.25634765625000000000	4165.64111328125000000000	1679.00000000000000000000	10252.00000000000000000000	10230.00000000000000000000	0.00000000000000000000	0.00000000000000000000	0.00000000000000000000	1915.00000000000000000000	413.00000000000000000000	4.00000000000000000000	4.00000000000000000000	4.00000000000000000000	4.00000000000000000000	4.00000000000000000000	4.00000000000000000000	4.00000000000000000000	4.00000000000000000000	4.00000000000000000000	4.00000000000000000000	4.00000000000000000000	4.00000000000000000000	4.00000000000000000000	4.00000000000000000000	4.00000000000000000000	4.00000000000000000000
100.00000000000000000000	0.00000000000000000000	4187.17919921875000000000	4195.38427734375000000000	4169.74365234375000000000	4192.82031250000000000000	4189.74365234375000000000	4190.25634765625000000000	4186.66650390625000000000	4186.66650390625000000000	4169.23046875000000000000	4149.74365234375000000000	4181.53857421875000000000	4224.61523437500000000000	4167.69238281250000000000	4180.00000000000000000000	1332.00000000000000000000	10252.00000000000000000000	10230.00000000000000000000	0.00000000000000000000	0.00000000000000000000	0.00000000000000000000	1915.00000000000000000000	421.00000000000000000000	4.00000000000000000000	4.00000000000000000000	4.00000000000000000000	4.00000000000000000000	4.00000000000000000000	4.00000000000000000000	4.00000000000000000000	4.00000000000000000000	4.00000000000000000000	4.00000000000000000000	4.00000000000000000000	4.00000000000000000000	4.00000000000000000000	4.00000000000000000000	4.00000000000000000000	4.00000000000000000000
101.00000000000000000000	0.00000000000000000000	4183.07666015625000000000	4180.00000000000000000000	4174.87158203125000000000	4187.69238281250000000000	4181.53857421875000000000	4186.66650390625000000000	4170.76904296875000000000	4168.20507812500000000000	4171.79492187500000000000	4136.41015625000000000000	4172.82031250000000000000	4226.15380859375000000000	4158.97412109375000000000	4172.82031250000000000000	1596.00000000000000000000	10250.00000000000000000000	10227.00000000000000000000	0.00000000000000000000	0.00000000000000000000	0.00000000000000000000	1915.00000000000000000000	428.00000000000000000000	4.00000000000000000000	4.00000000000000000000	4.00000000000000000000	4.00000000000000000000	4.00000000000000000000	4.00000000000000000000	4.00000000000000000000	4.00000000000000000000	4.00000000000000000000	4.00000000000000000000	4.00000000000000000000	4.00000000000000000000	4.00000000000000000000	4.00000000000000000000	4.00000000000000000000	4.00000000000000000000
102.00000000000000000000	0.00000000000000000000	4172.30761718750000000000	4170.25634765625000000000	4165.64111328125000000000	4189.74365234375000000000	4184.61523437500000000000	4186.66650390625000000000	4182.05126953125000000000	4182.05126953125000000000	4168.20507812500000000000	4140.00000000000000000000	4174.35888671875000000000	4221.02539062500000000000	4154.35888671875000000000	4170.25634765625000000000	1906.00000000000000000000	10250.00000000000000000000	10227.00000000000000000000	0.00000000000000000000	0.00000000000000000000	0.00000000000000000000	1915.00000000000000000000	435.00000000000000000000	4.00000000000000000000	4.00000000000000000000	4.00000000000000000000	4.00000000000000000000	4.00000000000000000000	4.00000000000000000000	4.00000000000000000000	4.00000000000000000000	4.00000000000000000000	4.00000000000000000000	4.00000000000000000000	4.00000000000000000000	4.00000000000000000000	4.00000000000000000000	4.00000000000000000000	4.00000000000000000000
103.00000000000000000000	0.00000000000000000000	4174.35888671875000000000	4177.94873046875000000000	4170.76904296875000000000	4207.17919921875000000000	4195.38427734375000000000	4188.20507812500000000000	4195.89746093750000000000	4215.89746093750000000000	4169.23046875000000000000	4169.23046875000000000000	4192.30761718750000000000	4230.25634765625000000000	4171.28173828125000000000	4180.51269531250000000000	1679.00000000000000000000	10247.00000000000000000000	10227.00000000000000000000	0.00000000000000000000	0.00000000000000000000	0.00000000000000000000	1915.00000000000000000000	443.00000000000000000000	4.00000000000000000000	4.00000000000000000000	4.00000000000000000000	4.00000000000000000000	4.00000000000000000000	4.00000000000000000000	4.00000000000000000000	4.00000000000000000000	4.00000000000000000000	4.00000000000000000000	4.00000000000000000000	4.00000000000000000000	4.00000000000000000000	4.00000000000000000000	4.00000000000000000000	4.00000000000000000000
104.00000000000000000000	0.00000000000000000000	4171.79492187500000000000	4159.48730468750000000000	4174.35888671875000000000	4193.33300781250000000000	4173.84619140625000000000	4180.00000000000000000000	4172.30761718750000000000	4190.25634765625000000000	4168.20507812500000000000	4140.00000000000000000000	4177.94873046875000000000	4224.10253906250000000000	4153.33300781250000000000	4172.82031250000000000000	1332.00000000000000000000	10247.00000000000000000000	10227.00000000000000000000	0.00000000000000000000	0.00000000000000000000	0.00000000000000000000	1915.00000000000000000000	450.00000000000000000000	4.00000000000000000000	4.00000000000000000000	4.00000000000000000000	4.00000000000000000000	4.00000000000000000000	4.00000000000000000000	4.00000000000000000000	4.00000000000000000000	4.00000000000000000000	4.00000000000000000000	4.00000000000000000000	4.00000000000000000000	4.00000000000000000000	4.00000000000000000000	4.00000000000000000000	4.00000000000000000000
105.00000000000000000000	0.00000000000000000000	4189.74365234375000000000	4198.46142578125000000000	4173.33300781250000000000	4211.79492187500000000000	4217.43603515625000000000	4201.53857421875000000000	4206.66650390625000000000	4204.10253906250000000000	4170.76904296875000000000	4166.15380859375000000000	4192.30761718750000000000	4229.23046875000000000000	4188.20507812500000000000	4185.64111328125000000000	1596.00000000000000000000	10246.00000000000000000000	10228.00000000000000000000	0.00000000000000000000	0.00000000000000000000	0.00000000000000000000	1915.00000000000000000000	457.00000000000000000000	4.00000000000000000000	4.00000000000000000000	4.00000000000000000000	4.00000000000000000000	4.00000000000000000000	4.00000000000000000000	4.00000000000000000000	4.00000000000000000000	4.00000000000000000000	4.00000000000000000000	4.00000000000000000000	4.00000000000000000000	4.00000000000000000000	4.00000000000000000000	4.00000000000000000000	4.00000000000000000000
106.00000000000000000000	0.00000000000000000000	4189.74365234375000000000	4179.48730468750000000000	4181.53857421875000000000	4209.23046875000000000000	4192.82031250000000000000	4192.30761718750000000000	4188.71777343750000000000	4182.05126953125000000000	4169.23046875000000000000	4145.64111328125000000000	4181.02539062500000000000	4230.76904296875000000000	4170.25634765625000000000	4177.43603515625000000000	1906.00000000000000000000	10246.00000000000000000000	10228.00000000000000000000	0.00000000000000000000	0.00000000000000000000	0.00000000000000000000	1915.00000000000000000000	465.00000000000000000000	4.00000000000000000000	4.00000000000000000000	4.00000000000000000000	4.00000000000000000000	4.00000000000000000000	4.00000000000000000000	4.00000000000000000000	4.00000000000000000000	4.00000000000000000000	4.00000000000000000000	4.00000000000000000000	4.00000000000000000000	4.00000000000000000000	4.00000000000000000000	4.00000000000000000000	4.00000000000000000000
107.00000000000000000000	0.00000000000000000000	4182.05126953125000000000	4170.25634765625000000000	4175.38427734375000000000	4204.61523437500000000000	4172.82031250000000000000	4186.15380859375000000000	4175.38427734375000000000	4178.97412109375000000000	4171.28173828125000000000	4129.23046875000000000000	4176.41015625000000000000	4226.66650390625000000000	4170.25634765625000000000	4180.51269531250000000000	1679.00000000000000000000	10245.00000000000000000000	10230.00000000000000000000	0.00000000000000000000	0.00000000000000000000	0.00000000000000000000	1915.00000000000000000000	472.00000000000000000000	4.00000000000000000000	4.00000000000000000000	4.00000000000000000000	4.00000000000000000000	4.00000000000000000000	4.00000000000000000000	4.00000000000000000000	4.00000000000000000000	4.00000000000000000000	4.00000000000000000000	4.00000000000000000000	4.00000000000000000000	4.00000000000000000000	4.00000000000000000000	4.00000000000000000000	4.00000000000000000000
108.00000000000000000000	0.00000000000000000000	4181.53857421875000000000	4187.17919921875000000000	4171.79492187500000000000	4217.94873046875000000000	4172.30761718750000000000	4182.05126953125000000000	4178.97412109375000000000	4201.02539062500000000000	4172.30761718750000000000	4155.89746093750000000000	4193.33300781250000000000	4235.89746093750000000000	4198.97412109375000000000	4197.94873046875000000000	1332.00000000000000000000	10245.00000000000000000000	10230.00000000000000000000	0.00000000000000000000	0.00000000000000000000	0.00000000000000000000	1915.00000000000000000000	480.00000000000000000000	4.00000000000000000000	4.00000000000000000000	4.00000000000000000000	4.00000000000000000000	4.00000000000000000000	4.00000000000000000000	4.00000000000000000000	4.00000000000000000000	4.00000000000000000000	4.00000000000000000000	4.00000000000000000000	4.00000000000000000000	4.00000000000000000000	4.00000000000000000000	4.00000000000000000000	4.00000000000000000000
109.00000000000000000000	0.00000000000000000000	4164.61523437500000000000	4150.76904296875000000000	4170.25634765625000000000	4195.89746093750000000000	4131.79492187500000000000	4165.64111328125000000000	4146.66650390625000000000	4171.28173828125000000000	4163.58984375000000000000	4127.17919921875000000000	4172.30761718750000000000	4222.05126953125000000000	4159.48730468750000000000	4176.41015625000000000000	1596.00000000000000000000	10245.00000000000000000000	10229.00000000000000000000	0.00000000000000000000	0.00000000000000000000	0.00000000000000000000	1915.00000000000000000000	488.00000000000000000000	4.00000000000000000000	4.00000000000000000000	4.00000000000000000000	4.00000000000000000000	4.00000000000000000000	4.00000000000000000000	4.00000000000000000000	4.00000000000000000000	4.00000000000000000000	4.00000000000000000000	4.00000000000000000000	4.00000000000000000000	4.00000000000000000000	4.00000000000000000000	4.00000000000000000000	4.00000000000000000000
110.00000000000000000000	0.00000000000000000000	4167.17919921875000000000	4172.82031250000000000000	4165.64111328125000000000	4199.48730468750000000000	4188.71777343750000000000	4190.25634765625000000000	4183.58984375000000000000	4194.87158203125000000000	4167.69238281250000000000	4160.00000000000000000000	4181.53857421875000000000	4221.02539062500000000000	4170.76904296875000000000	4172.30761718750000000000	1906.00000000000000000000	10245.00000000000000000000	10229.00000000000000000000	0.00000000000000000000	0.00000000000000000000	0.00000000000000000000	1915.00000000000000000000	496.00000000000000000000	4.00000000000000000000	4.00000000000000000000	4.00000000000000000000	4.00000000000000000000	4.00000000000000000000	4.00000000000000000000	4.00000000000000000000	4.00000000000000000000	4.00000000000000000000	4.00000000000000000000	4.00000000000000000000	4.00000000000000000000	4.00000000000000000000	4.00000000000000000000	4.00000000000000000000	4.00000000000000000000
111.00000000000000000000	0.00000000000000000000	4169.23046875000000000000	4167.69238281250000000000	4168.71777343750000000000	4190.76904296875000000000	4195.38427734375000000000	4187.17919921875000000000	4180.51269531250000000000	4182.05126953125000000000	4167.69238281250000000000	4152.30761718750000000000	4172.30761718750000000000	4225.64111328125000000000	4155.38427734375000000000	4164.61523437500000000000	1679.00000000000000000000	10246.00000000000000000000	10229.00000000000000000000	0.00000000000000000000	0.00000000000000000000	0.00000000000000000000	1915.00000000000000000000	505.00000000000000000000	4.00000000000000000000	4.00000000000000000000	4.00000000000000000000	4.00000000000000000000	4.00000000000000000000	4.00000000000000000000	4.00000000000000000000	4.00000000000000000000	4.00000000000000000000	4.00000000000000000000	4.00000000000000000000	4.00000000000000000000	4.00000000000000000000	4.00000000000000000000	4.00000000000000000000	4.00000000000000000000
112.00000000000000000000	0.00000000000000000000	4174.87158203125000000000	4168.71777343750000000000	4169.23046875000000000000	4187.17919921875000000000	4171.79492187500000000000	4178.97412109375000000000	4163.58984375000000000000	4165.12792968750000000000	4165.64111328125000000000	4128.71777343750000000000	4166.66650390625000000000	4217.94873046875000000000	4154.87158203125000000000	4167.17919921875000000000	1332.00000000000000000000	10246.00000000000000000000	10229.00000000000000000000	0.00000000000000000000	0.00000000000000000000	0.00000000000000000000	1915.00000000000000000000	513.00000000000000000000	4.00000000000000000000	4.00000000000000000000	4.00000000000000000000	4.00000000000000000000	4.00000000000000000000	4.00000000000000000000	4.00000000000000000000	4.00000000000000000000	4.00000000000000000000	4.00000000000000000000	4.00000000000000000000	4.00000000000000000000	4.00000000000000000000	4.00000000000000000000	4.00000000000000000000	4.00000000000000000000
113.00000000000000000000	0.00000000000000000000	4185.64111328125000000000	4194.87158203125000000000	4174.35888671875000000000	4209.23046875000000000000	4192.30761718750000000000	4182.56396484375000000000	4176.41015625000000000000	4189.74365234375000000000	4172.82031250000000000000	4152.30761718750000000000	4188.20507812500000000000	4228.20507812500000000000	4194.35888671875000000000	4189.23046875000000000000	1596.00000000000000000000	10247.00000000000000000000	10229.00000000000000000000	0.00000000000000000000	0.00000000000000000000	0.00000000000000000000	1915.00000000000000000000	521.00000000000000000000	4.00000000000000000000	4.00000000000000000000	4.00000000000000000000	4.00000000000000000000	4.00000000000000000000	4.00000000000000000000	4.00000000000000000000	4.00000000000000000000	4.00000000000000000000	4.00000000000000000000	4.00000000000000000000	4.00000000000000000000	4.00000000000000000000	4.00000000000000000000	4.00000000000000000000	4.00000000000000000000
114.00000000000000000000	0.00000000000000000000	4172.82031250000000000000	4158.46142578125000000000	4175.38427734375000000000	4190.76904296875000000000	4164.61523437500000000000	4168.71777343750000000000	4156.41015625000000000000	4168.20507812500000000000	4170.76904296875000000000	4120.51269531250000000000	4171.28173828125000000000	4225.64111328125000000000	4164.10253906250000000000	4175.89746093750000000000	1906.00000000000000000000	10247.00000000000000000000	10229.00000000000000000000	0.00000000000000000000	0.00000000000000000000	0.00000000000000000000	1915.00000000000000000000	530.00000000000000000000	4.00000000000000000000	4.00000000000000000000	4.00000000000000000000	4.00000000000000000000	4.00000000000000000000	4.00000000000000000000	4.00000000000000000000	4.00000000000000000000	4.00000000000000000000	4.00000000000000000000	4.00000000000000000000	4.00000000000000000000	4.00000000000000000000	4.00000000000000000000	4.00000000000000000000	4.00000000000000000000
115.00000000000000000000	0.00000000000000000000	4176.41015625000000000000	4181.02539062500000000000	4171.28173828125000000000	4198.97412109375000000000	4188.71777343750000000000	4188.71777343750000000000	4187.17919921875000000000	4195.38427734375000000000	4168.20507812500000000000	4154.35888671875000000000	4186.66650390625000000000	4227.17919921875000000000	4182.56396484375000000000	4177.43603515625000000000	1679.00000000000000000000	10249.00000000000000000000	10230.00000000000000000000	0.00000000000000000000	0.00000000000000000000	0.00000000000000000000	1915.00000000000000000000	538.00000000000000000000	4.00000000000000000000	4.00000000000000000000	4.00000000000000000000	4.00000000000000000000	4.00000000000000000000	4.00000000000000000000	4.00000000000000000000	4.00000000000000000000	4.00000000000000000000	4.00000000000000000000	4.00000000000000000000	4.00000000000000000000	4.00000000000000000000	4.00000000000000000000	4.00000000000000000000	4.00000000000000000000
116.00000000000000000000	0.00000000000000000000	4175.89746093750000000000	4178.46142578125000000000	4177.43603515625000000000	4196.92285156250000000000	4171.28173828125000000000	4186.15380859375000000000	4183.58984375000000000000	4198.46142578125000000000	4163.58984375000000000000	4167.69238281250000000000	4187.69238281250000000000	4231.28173828125000000000	4178.97412109375000000000	4175.38427734375000000000	1332.00000000000000000000	10249.00000000000000000000	10230.00000000000000000000	0.00000000000000000000	0.00000000000000000000	0.00000000000000000000	1915.00000000000000000000	546.00000000000000000000	4.00000000000000000000	4.00000000000000000000	4.00000000000000000000	4.00000000000000000000	4.00000000000000000000	4.00000000000000000000	4.00000000000000000000	4.00000000000000000000	4.00000000000000000000	4.00000000000000000000	4.00000000000000000000	4.00000000000000000000	4.00000000000000000000	4.00000000000000000000	4.00000000000000000000	4.00000000000000000000
117.00000000000000000000	0.00000000000000000000	4175.38427734375000000000	4169.23046875000000000000	4173.84619140625000000000	4187.17919921875000000000	4152.82031250000000000000	4181.53857421875000000000	4173.33300781250000000000	4185.12792968750000000000	4165.12792968750000000000	4153.33300781250000000000	4173.84619140625000000000	4225.64111328125000000000	4167.17919921875000000000	4169.74365234375000000000	1596.00000000000000000000	10252.00000000000000000000	10229.00000000000000000000	0.00000000000000000000	0.00000000000000000000	0.00000000000000000000	1915.00000000000000000000	555.00000000000000000000	4.00000000000000000000	4.00000000000000000000	4.00000000000000000000	4.00000000000000000000	4.00000000000000000000	4.00000000000000000000	4.00000000000000000000	4.00000000000000000000	4.00000000000000000000	4.00000000000000000000	4.00000000000000000000	4.00000000000000000000	4.00000000000000000000	4.00000000000000000000	4.00000000000000000000	4.00000000000000000000
118.00000000000000000000	0.00000000000000000000	4191.28173828125000000000	4200.51269531250000000000	4174.87158203125000000000	4205.12792968750000000000	4202.05126953125000000000	4191.28173828125000000000	4191.79492187500000000000	4197.94873046875000000000	4170.25634765625000000000	4170.25634765625000000000	4186.66650390625000000000	4231.79492187500000000000	4193.84619140625000000000	4181.02539062500000000000	1906.00000000000000000000	10252.00000000000000000000	10229.00000000000000000000	0.00000000000000000000	0.00000000000000000000	0.00000000000000000000	1915.00000000000000000000	563.00000000000000000000	4.00000000000000000000	4.00000000000000000000	4.00000000000000000000	4.00000000000000000000	4.00000000000000000000	4.00000000000000000000	4.00000000000000000000	4.00000000000000000000	4.00000000000000000000	4.00000000000000000000	4.00000000000000000000	4.00000000000000000000	4.00000000000000000000	4.00000000000000000000	4.00000000000000000000	4.00000000000000000000
119.00000000000000000000	0.00000000000000000000	4178.97412109375000000000	4172.30761718750000000000	4177.94873046875000000000	4184.10253906250000000000	4178.46142578125000000000	4172.82031250000000000000	4158.46142578125000000000	4157.94873046875000000000	4163.07666015625000000000	4118.46142578125000000000	4165.12792968750000000000	4221.02539062500000000000	4160.51269531250000000000	4169.74365234375000000000	1679.00000000000000000000	10251.00000000000000000000	10229.00000000000000000000	0.00000000000000000000	0.00000000000000000000	0.00000000000000000000	1915.00000000000000000000	571.00000000000000000000	4.00000000000000000000	4.00000000000000000000	4.00000000000000000000	4.00000000000000000000	4.00000000000000000000	4.00000000000000000000	4.00000000000000000000	4.00000000000000000000	4.00000000000000000000	4.00000000000000000000	4.00000000000000000000	4.00000000000000000000	4.00000000000000000000	4.00000000000000000000	4.00000000000000000000	4.00000000000000000000
120.00000000000000000000	0.00000000000000000000	4173.33300781250000000000	4182.56396484375000000000	4168.71777343750000000000	4185.64111328125000000000	4182.56396484375000000000	4181.53857421875000000000	4175.38427734375000000000	4184.10253906250000000000	4165.64111328125000000000	4143.07666015625000000000	4175.89746093750000000000	4220.51269531250000000000	4178.97412109375000000000	4178.46142578125000000000	1332.00000000000000000000	10251.00000000000000000000	10229.00000000000000000000	0.00000000000000000000	0.00000000000000000000	0.00000000000000000000	1915.00000000000000000000	579.00000000000000000000	4.00000000000000000000	4.00000000000000000000	4.00000000000000000000	4.00000000000000000000	4.00000000000000000000	4.00000000000000000000	4.00000000000000000000	4.00000000000000000000	4.00000000000000000000	4.00000000000000000000	4.00000000000000000000	4.00000000000000000000	4.00000000000000000000	4.00000000000000000000	4.00000000000000000000	4.00000000000000000000
121.00000000000000000000	0.00000000000000000000	4165.64111328125000000000	4166.66650390625000000000	4166.66650390625000000000	4184.10253906250000000000	4169.74365234375000000000	4175.89746093750000000000	4170.76904296875000000000	4198.97412109375000000000	4168.20507812500000000000	4158.46142578125000000000	4177.94873046875000000000	4225.12792968750000000000	4174.87158203125000000000	4178.97412109375000000000	1596.00000000000000000000	10251.00000000000000000000	10228.00000000000000000000	0.00000000000000000000	0.00000000000000000000	0.00000000000000000000	1915.00000000000000000000	586.00000000000000000000	4.00000000000000000000	4.00000000000000000000	4.00000000000000000000	4.00000000000000000000	4.00000000000000000000	4.00000000000000000000	4.00000000000000000000	4.00000000000000000000	4.00000000000000000000	4.00000000000000000000	4.00000000000000000000	4.00000000000000000000	4.00000000000000000000	4.00000000000000000000	4.00000000000000000000	4.00000000000000000000
122.00000000000000000000	0.00000000000000000000	4161.02539062500000000000	4149.74365234375000000000	4164.10253906250000000000	4169.23046875000000000000	4155.38427734375000000000	4175.38427734375000000000	4160.00000000000000000000	4175.89746093750000000000	4166.66650390625000000000	4132.30761718750000000000	4163.07666015625000000000	4216.41015625000000000000	4149.74365234375000000000	4166.66650390625000000000	1906.00000000000000000000	10251.00000000000000000000	10228.00000000000000000000	0.00000000000000000000	0.00000000000000000000	0.00000000000000000000	1915.00000000000000000000	593.00000000000000000000	4.00000000000000000000	4.00000000000000000000	4.00000000000000000000	4.00000000000000000000	4.00000000000000000000	4.00000000000000000000	4.00000000000000000000	4.00000000000000000000	4.00000000000000000000	4.00000000000000000000	4.00000000000000000000	4.00000000000000000000	4.00000000000000000000	4.00000000000000000000	4.00000000000000000000	4.00000000000000000000
123.00000000000000000000	0.00000000000000000000	4180.51269531250000000000	4192.30761718750000000000	4168.71777343750000000000	4187.69238281250000000000	4196.92285156250000000000	4199.48730468750000000000	4196.92285156250000000000	4196.41015625000000000000	4170.25634765625000000000	4171.79492187500000000000	4180.51269531250000000000	4226.66650390625000000000	4181.02539062500000000000	4174.35888671875000000000	1679.00000000000000000000	10250.00000000000000000000	10227.00000000000000000000	0.00000000000000000000	0.00000000000000000000	0.00000000000000000000	1915.00000000000000000000	601.00000000000000000000	4.00000000000000000000	4.00000000000000000000	4.00000000000000000000	4.00000000000000000000	4.00000000000000000000	4.00000000000000000000	4.00000000000000000000	4.00000000000000000000	4.00000000000000000000	4.00000000000000000000	4.00000000000000000000	4.00000000000000000000	4.00000000000000000000	4.00000000000000000000	4.00000000000000000000	4.00000000000000000000
124.00000000000000000000	0.00000000000000000000	4174.35888671875000000000	4170.25634765625000000000	4173.33300781250000000000	4171.79492187500000000000	4167.17919921875000000000	4184.10253906250000000000	4172.30761718750000000000	4167.17919921875000000000	4166.15380859375000000000	4143.58984375000000000000	4158.97412109375000000000	4221.53857421875000000000	4152.30761718750000000000	4162.56396484375000000000	1332.00000000000000000000	10250.00000000000000000000	10227.00000000000000000000	0.00000000000000000000	0.00000000000000000000	0.00000000000000000000	1915.00000000000000000000	609.00000000000000000000	4.00000000000000000000	4.00000000000000000000	4.00000000000000000000	4.00000000000000000000	4.00000000000000000000	4.00000000000000000000	4.00000000000000000000	4.00000000000000000000	4.00000000000000000000	4.00000000000000000000	4.00000000000000000000	4.00000000000000000000	4.00000000000000000000	4.00000000000000000000	4.00000000000000000000	4.00000000000000000000
125.00000000000000000000	0.00000000000000000000	4175.38427734375000000000	4181.53857421875000000000	4167.69238281250000000000	4178.97412109375000000000	4178.46142578125000000000	4184.61523437500000000000	4176.41015625000000000000	4174.87158203125000000000	4170.76904296875000000000	4142.56396484375000000000	4167.17919921875000000000	4218.46142578125000000000	4173.33300781250000000000	4176.92285156250000000000	1596.00000000000000000000	10248.00000000000000000000	10227.00000000000000000000	0.00000000000000000000	0.00000000000000000000	0.00000000000000000000	1915.00000000000000000000	617.00000000000000000000	4.00000000000000000000	4.00000000000000000000	4.00000000000000000000	4.00000000000000000000	4.00000000000000000000	4.00000000000000000000	4.00000000000000000000	4.00000000000000000000	4.00000000000000000000	4.00000000000000000000	4.00000000000000000000	4.00000000000000000000	4.00000000000000000000	4.00000000000000000000	4.00000000000000000000	4.00000000000000000000
126.00000000000000000000	0.00000000000000000000	4179.48730468750000000000	4178.97412109375000000000	4173.33300781250000000000	4193.84619140625000000000	4168.20507812500000000000	4175.38427734375000000000	4166.66650390625000000000	4179.48730468750000000000	4173.84619140625000000000	4147.69238281250000000000	4181.53857421875000000000	4226.66650390625000000000	4192.30761718750000000000	4188.71777343750000000000	1906.00000000000000000000	10248.00000000000000000000	10227.00000000000000000000	0.00000000000000000000	0.00000000000000000000	0.00000000000000000000	1915.00000000000000000000	624.00000000000000000000	4.00000000000000000000	4.00000000000000000000	4.00000000000000000000	4.00000000000000000000	4.00000000000000000000	4.00000000000000000000	4.00000000000000000000	4.00000000000000000000	4.00000000000000000000	4.00000000000000000000	4.00000000000000000000	4.00000000000000000000	4.00000000000000000000	4.00000000000000000000	4.00000000000000000000	4.00000000000000000000
127.00000000000000000000	0.00000000000000000000	4170.76904296875000000000	4152.30761718750000000000	4170.25634765625000000000	4179.48730468750000000000	4138.46142578125000000000	4166.66650390625000000000	4150.25634765625000000000	4156.92285156250000000000	4167.17919921875000000000	4131.28173828125000000000	4164.61523437500000000000	4217.43603515625000000000	4165.12792968750000000000	4174.35888671875000000000	50.00000000000000000000	10249.00000000000000000000	10228.00000000000000000000	0.00000000000000000000	0.00000000000000000000	0.00000000000000000000	1915.00000000000000000000	632.00000000000000000000	4.00000000000000000000	4.00000000000000000000	4.00000000000000000000	4.00000000000000000000	4.00000000000000000000	4.00000000000000000000	4.00000000000000000000	4.00000000000000000000	4.00000000000000000000	4.00000000000000000000	4.00000000000000000000	4.00000000000000000000	4.00000000000000000000	4.00000000000000000000	4.00000000000000000000	4.00000000000000000000
0.00000000000000000000	0.00000000000000000000	4173.84619140625000000000	4182.05126953125000000000	4164.10253906250000000000	4185.64111328125000000000	4188.71777343750000000000	4187.69238281250000000000	4189.23046875000000000000	4185.12792968750000000000	4167.17919921875000000000	4171.28173828125000000000	4173.33300781250000000000	4217.43603515625000000000	4176.92285156250000000000	4175.38427734375000000000	901.00000000000000000000	10249.00000000000000000000	10228.00000000000000000000	0.00000000000000000000	0.00000000000000000000	0.00000000000000000000	1915.00000000000000000000	640.00000000000000000000	4.00000000000000000000	4.00000000000000000000	4.00000000000000000000	4.00000000000000000000	4.00000000000000000000	4.00000000000000000000	4.00000000000000000000	4.00000000000000000000	4.00000000000000000000	4.00000000000000000000	4.00000000000000000000	4.00000000000000000000	4.00000000000000000000	4.00000000000000000000	4.00000000000000000000	4.00000000000000000000
1.00000000000000000000	0.00000000000000000000	4161.02539062500000000000	4154.35888671875000000000	4164.61523437500000000000	4168.20507812500000000000	4153.84619140625000000000	4174.87158203125000000000	4162.56396484375000000000	4161.02539062500000000000	4163.58984375000000000000	4133.33300781250000000000	4152.30761718750000000000	4208.20507812500000000000	4139.48730468750000000000	4156.41015625000000000000	1173.00000000000000000000	10248.00000000000000000000	10228.00000000000000000000	0.00000000000000000000	0.00000000000000000000	0.00000000000000000000	1915.00000000000000000000	648.00000000000000000000	4.00000000000000000000	4.00000000000000000000	4.00000000000000000000	4.00000000000000000000	4.00000000000000000000	4.00000000000000000000	4.00000000000000000000	4.00000000000000000000	4.00000000000000000000	4.00000000000000000000	4.00000000000000000000	4.00000000000000000000	4.00000000000000000000	4.00000000000000000000	4.00000000000000000000	4.00000000000000000000
2.00000000000000000000	0.00000000000000000000	4163.58984375000000000000	4159.48730468750000000000	4160.00000000000000000000	4176.92285156250000000000	4144.10253906250000000000	4175.38427734375000000000	4160.00000000000000000000	4162.56396484375000000000	4166.66650390625000000000	4124.61523437500000000000	4156.41015625000000000000	4207.69238281250000000000	4156.92285156250000000000	4161.53857421875000000000	1312.00000000000000000000	10248.00000000000000000000	10228.00000000000000000000	0.00000000000000000000	0.00000000000000000000	0.00000000000000000000	1915.00000000000000000000	656.00000000000000000000	4.00000000000000000000	4.00000000000000000000	4.00000000000000000000	4.00000000000000000000	4.00000000000000000000	4.00000000000000000000	4.00000000000000000000	4.00000000000000000000	4.00000000000000000000	4.00000000000000000000	4.00000000000000000000	4.00000000000000000000	4.00000000000000000000	4.00000000000000000000	4.00000000000000000000	4.00000000000000000000
3.00000000000000000000	0.00000000000000000000	4174.87158203125000000000	4176.41015625000000000000	4169.74365234375000000000	4191.28173828125000000000	4169.23046875000000000000	4174.35888671875000000000	4165.12792968750000000000	4172.82031250000000000000	4173.33300781250000000000	4144.10253906250000000000	4169.23046875000000000000	4224.10253906250000000000	4184.61523437500000000000	4179.48730468750000000000	1893.00000000000000000000	10247.00000000000000000000	10228.00000000000000000000	0.00000000000000000000	0.00000000000000000000	0.00000000000000000000	1915.00000000000000000000	663.00000000000000000000	4.00000000000000000000	4.00000000000000000000	4.00000000000000000000	4.00000000000000000000	4.00000000000000000000	4.00000000000000000000	4.00000000000000000000	4.00000000000000000000	4.00000000000000000000	4.00000000000000000000	4.00000000000000000000	4.00000000000000000000	4.00000000000000000000	4.00000000000000000000	4.00000000000000000000	4.00000000000000000000
4.00000000000000000000	0.00000000000000000000	4168.71777343750000000000	4161.02539062500000000000	4170.76904296875000000000	4177.43603515625000000000	4155.89746093750000000000	4166.15380859375000000000	4149.74365234375000000000	4161.53857421875000000000	4170.25634765625000000000	4128.71777343750000000000	4157.43603515625000000000	4216.41015625000000000000	4161.02539062500000000000	4171.28173828125000000000	1992.00000000000000000000	10247.00000000000000000000	10228.00000000000000000000	0.00000000000000000000	0.00000000000000000000	0.00000000000000000000	1915.00000000000000000000	671.00000000000000000000	4.00000000000000000000	4.00000000000000000000	4.00000000000000000000	4.00000000000000000000	4.00000000000000000000	4.00000000000000000000	4.00000000000000000000	4.00000000000000000000	4.00000000000000000000	4.00000000000000000000	4.00000000000000000000	4.00000000000000000000	4.00000000000000000000	4.00000000000000000000	4.00000000000000000000	4.00000000000000000000
5.00000000000000000000	0.00000000000000000000	4167.69238281250000000000	4183.07666015625000000000	4161.02539062500000000000	4196.41015625000000000000	4175.89746093750000000000	4183.07666015625000000000	4181.53857421875000000000	4205.64111328125000000000	4168.20507812500000000000	4173.84619140625000000000	4181.02539062500000000000	4219.48730468750000000000	4186.15380859375000000000	4175.89746093750000000000	1228.00000000000000000000	10246.00000000000000000000	10228.00000000000000000000	0.00000000000000000000	0.00000000000000000000	0.00000000000000000000	1915.00000000000000000000	680.00000000000000000000	4.00000000000000000000	4.00000000000000000000	4.00000000000000000000	4.00000000000000000000	4.00000000000000000000	4.00000000000000000000	4.00000000000000000000	4.00000000000000000000	4.00000000000000000000	4.00000000000000000000	4.00000000000000000000	4.00000000000000000000	4.00000000000000000000	4.00000000000000000000	4.00000000000000000000	4.00000000000000000000
6.00000000000000000000	0.00000000000000000000	4158.46142578125000000000	4152.82031250000000000000	4162.56396484375000000000	4187.17919921875000000000	4148.20507812500000000000	4169.74365234375000000000	4160.51269531250000000000	4186.15380859375000000000	4162.56396484375000000000	4157.94873046875000000000	4171.79492187500000000000	4222.05126953125000000000	4164.61523437500000000000	4168.20507812500000000000	1645.00000000000000000000	10246.00000000000000000000	10228.00000000000000000000	0.00000000000000000000	0.00000000000000000000	0.00000000000000000000	1915.00000000000000000000	688.00000000000000000000	4.00000000000000000000	4.00000000000000000000	4.00000000000000000000	4.00000000000000000000	4.00000000000000000000	4.00000000000000000000	4.00000000000000000000	4.00000000000000000000	4.00000000000000000000	4.00000000000000000000	4.00000000000000000000	4.00000000000000000000	4.00000000000000000000	4.00000000000000000000	4.00000000000000000000	4.00000000000000000000
7.00000000000000000000	0.00000000000000000000	4172.30761718750000000000	4167.69238281250000000000	4167.69238281250000000000	4190.25634765625000000000	4168.71777343750000000000	4178.97412109375000000000	4169.74365234375000000000	4179.48730468750000000000	4167.17919921875000000000	4155.38427734375000000000	4170.25634765625000000000	4219.48730468750000000000	4170.76904296875000000000	4175.89746093750000000000	1695.00000000000000000000	10246.00000000000000000000	10227.00000000000000000000	0.00000000000000000000	0.00000000000000000000	0.00000000000000000000	1915.00000000000000000000	695.00000000000000000000	4.00000000000000000000	4.00000000000000000000	4.00000000000000000000	4.00000000000000000000	4.00000000000000000000	4.00000000000000000000	4.00000000000000000000	4.00000000000000000000	4.00000000000000000000	4.00000000000000000000	4.00000000000000000000	4.00000000000000000000	4.00000000000000000000	4.00000000000000000000	4.00000000000000000000	4.00000000000000000000
8.00000000000000000000	0.00000000000000000000	4187.17919921875000000000	4191.79492187500000000000	4179.48730468750000000000	4205.12792968750000000000	4188.71777343750000000000	4187.17919921875000000000	4183.07666015625000000000	4187.69238281250000000000	4173.33300781250000000000	4170.76904296875000000000	4175.89746093750000000000	4224.61523437500000000000	4187.17919921875000000000	4184.10253906250000000000	654.00000000000000000000	10246.00000000000000000000	10227.00000000000000000000	0.00000000000000000000	0.00000000000000000000	0.00000000000000000000	1915.00000000000000000000	704.00000000000000000000	4.00000000000000000000	4.00000000000000000000	4.00000000000000000000	4.00000000000000000000	4.00000000000000000000	4.00000000000000000000	4.00000000000000000000	4.00000000000000000000	4.00000000000000000000	4.00000000000000000000	4.00000000000000000000	4.00000000000000000000	4.00000000000000000000	4.00000000000000000000	4.00000000000000000000	4.00000000000000000000
9.00000000000000000000	0.00000000000000000000	4168.71777343750000000000	4155.38427734375000000000	4172.30761718750000000000	4185.12792968750000000000	4142.56396484375000000000	4168.71777343750000000000	4155.89746093750000000000	4156.92285156250000000000	4166.15380859375000000000	4130.25634765625000000000	4153.33300781250000000000	4215.38427734375000000000	4154.35888671875000000000	4165.64111328125000000000	1822.00000000000000000000	10246.00000000000000000000	10227.00000000000000000000	0.00000000000000000000	0.00000000000000000000	0.00000000000000000000	1915.00000000000000000000	712.00000000000000000000	4.00000000000000000000	4.00000000000000000000	4.00000000000000000000	4.00000000000000000000	4.00000000000000000000	4.00000000000000000000	4.00000000000000000000	4.00000000000000000000	4.00000000000000000000	4.00000000000000000000	4.00000000000000000000	4.00000000000000000000	4.00000000000000000000	4.00000000000000000000	4.00000000000000000000	4.00000000000000000000
10.00000000000000000000	0.00000000000000000000	4168.20507812500000000000	4174.87158203125000000000	4161.02539062500000000000	4200.51269531250000000000	4168.71777343750000000000	4175.89746093750000000000	4178.97412109375000000000	4189.23046875000000000000	4169.23046875000000000000	4153.84619140625000000000	4173.33300781250000000000	4225.12792968750000000000	4186.15380859375000000000	4180.00000000000000000000	1929.00000000000000000000	10246.00000000000000000000	10227.00000000000000000000	0.00000000000000000000	0.00000000000000000000	0.00000000000000000000	1915.00000000000000000000	719.00000000000000000000	4.00000000000000000000	4.00000000000000000000	4.00000000000000000000	4.00000000000000000000	4.00000000000000000000	4.00000000000000000000	4.00000000000000000000	4.00000000000000000000	4.00000000000000000000	4.00000000000000000000	4.00000000000000000000	4.00000000000000000000	4.00000000000000000000	4.00000000000000000000	4.00000000000000000000	4.00000000000000000000
11.00000000000000000000	0.00000000000000000000	4167.17919921875000000000	4156.92285156250000000000	4171.79492187500000000000	4196.41015625000000000000	4157.43603515625000000000	4164.10253906250000000000	4160.51269531250000000000	4181.53857421875000000000	4170.25634765625000000000	4138.97412109375000000000	4169.23046875000000000000	4227.69238281250000000000	4172.82031250000000000000	4177.43603515625000000000	1598.00000000000000000000	10247.00000000000000000000	10225.00000000000000000000	0.00000000000000000000	0.00000000000000000000	0.00000000000000000000	1915.00000000000000000000	727.00000000000000000000	4.00000000000000000000	4.00000000000000000000	4.00000000000000000000	4.00000000000000000000	4.00000000000000000000	4.00000000000000000000	4.00000000000000000000	4.00000000000000000000	4.00000000000000000000	4.00000000000000000000	4.00000000000000000000	4.00000000000000000000	4.00000000000000000000	4.00000000000000000000	4.00000000000000000000	4.00000000000000000000
12.00000000000000000000	0.00000000000000000000	4171.28173828125000000000	4164.10253906250000000000	4172.82031250000000000000	4191.28173828125000000000	4166.66650390625000000000	4174.35888671875000000000	4172.82031250000000000000	4177.43603515625000000000	4169.74365234375000000000	4146.15380859375000000000	4165.64111328125000000000	4219.48730468750000000000	4166.66650390625000000000	4168.20507812500000000000	1330.00000000000000000000	10247.00000000000000000000	10225.00000000000000000000	0.00000000000000000000	0.00000000000000000000	0.00000000000000000000	1915.00000000000000000000	734.00000000000000000000	4.00000000000000000000	4.00000000000000000000	4.00000000000000000000	4.00000000000000000000	4.00000000000000000000	4.00000000000000000000	4.00000000000000000000	4.00000000000000000000	4.00000000000000000000	4.00000000000000000000	4.00000000000000000000	4.00000000000000000000	4.00000000000000000000	4.00000000000000000000	4.00000000000000000000	4.00000000000000000000
13.00000000000000000000	0.00000000000000000000	4181.02539062500000000000	4191.79492187500000000000	4172.30761718750000000000	4205.12792968750000000000	4190.25634765625000000000	4190.25634765625000000000	4197.43603515625000000000	4191.28173828125000000000	4171.79492187500000000000	4178.46142578125000000000	4175.38427734375000000000	4225.64111328125000000000	4182.05126953125000000000	4171.28173828125000000000	1510.00000000000000000000	10247.00000000000000000000	10226.00000000000000000000	0.00000000000000000000	0.00000000000000000000	0.00000000000000000000	1915.00000000000000000000	742.00000000000000000000	4.00000000000000000000	4.00000000000000000000	4.00000000000000000000	4.00000000000000000000	4.00000000000000000000	4.00000000000000000000	4.00000000000000000000	4.00000000000000000000	4.00000000000000000000	4.00000000000000000000	4.00000000000000000000	4.00000000000000000000	4.00000000000000000000	4.00000000000000000000	4.00000000000000000000	4.00000000000000000000
14.00000000000000000000	0.00000000000000000000	4170.25634765625000000000	4158.97412109375000000000	4172.30761718750000000000	4190.76904296875000000000	4147.69238281250000000000	4174.87158203125000000000	4164.61523437500000000000	4159.48730468750000000000	4167.17919921875000000000	4135.89746093750000000000	4154.35888671875000000000	4215.89746093750000000000	4155.89746093750000000000	4161.02539062500000000000	1929.00000000000000000000	10247.00000000000000000000	10226.00000000000000000000	0.00000000000000000000	0.00000000000000000000	0.00000000000000000000	1915.00000000000000000000	750.00000000000000000000	4.00000000000000000000	4.00000000000000000000	4.00000000000000000000	4.00000000000000000000	4.00000000000000000000	4.00000000000000000000	4.00000000000000000000	4.00000000000000000000	4.00000000000000000000	4.00000000000000000000	4.00000000000000000000	4.00000000000000000000	4.00000000000000000000	4.00000000000000000000	4.00000000000000000000	4.00000000000000000000
15.00000000000000000000	0.00000000000000000000	4173.84619140625000000000	4180.51269531250000000000	4172.82031250000000000000	4203.58984375000000000000	4170.76904296875000000000	4179.48730468750000000000	4181.02539062500000000000	4185.64111328125000000000	4172.82031250000000000000	4157.94873046875000000000	4175.89746093750000000000	4222.56396484375000000000	4194.35888671875000000000	4180.51269531250000000000	1598.00000000000000000000	10248.00000000000000000000	10227.00000000000000000000	0.00000000000000000000	0.00000000000000000000	0.00000000000000000000	1915.00000000000000000000	758.00000000000000000000	4.00000000000000000000	4.00000000000000000000	4.00000000000000000000	4.00000000000000000000	4.00000000000000000000	4.00000000000000000000	4.00000000000000000000	4.00000000000000000000	4.00000000000000000000	4.00000000000000000000	4.00000000000000000000	4.00000000000000000000	4.00000000000000000000	4.00000000000000000000	4.00000000000000000000	4.00000000000000000000
16.00000000000000000000	0.00000000000000000000	4172.30761718750000000000	4170.25634765625000000000	4179.48730468750000000000	4199.48730468750000000000	4165.12792968750000000000	4167.17919921875000000000	4163.07666015625000000000	4180.51269531250000000000	4171.28173828125000000000	4146.66650390625000000000	4174.35888671875000000000	4230.76904296875000000000	4187.69238281250000000000	4182.56396484375000000000	0.00000000000000000000	10248.00000000000000000000	10227.00000000000000000000	0.00000000000000000000	0.00000000000000000000	0.00000000000000000000	1915.00000000000000000000	766.00000000000000000000	4.00000000000000000000	4.00000000000000000000	4.00000000000000000000	4.00000000000000000000	4.00000000000000000000	4.00000000000000000000	4.00000000000000000000	4.00000000000000000000	4.00000000000000000000	4.00000000000000000000	4.00000000000000000000	4.00000000000000000000	4.00000000000000000000	4.00000000000000000000	4.00000000000000000000	4.00000000000000000000
17.00000000000000000000	0.00000000000000000000	4172.82031250000000000000	4164.10253906250000000000	4172.30761718750000000000	4191.79492187500000000000	4166.15380859375000000000	4175.89746093750000000000	4164.10253906250000000000	4179.48730468750000000000	4166.66650390625000000000	4139.48730468750000000000	4166.66650390625000000000	4222.56396484375000000000	4175.38427734375000000000	4173.33300781250000000000	0.00000000000000000000	10250.00000000000000000000	10227.00000000000000000000	0.00000000000000000000	0.00000000000000000000	0.00000000000000000000	1915.00000000000000000000	774.00000000000000000000	4.00000000000000000000	4.00000000000000000000	4.00000000000000000000	4.00000000000000000000	4.00000000000000000000	4.00000000000000000000	4.00000000000000000000	4.00000000000000000000	4.00000000000000000000	4.00000000000000000000	4.00000000000000000000	4.00000000000000000000	4.00000000000000000000	4.00000000000000000000	4.00000000000000000000	4.00000000000000000000
18.00000000000000000000	0.00000000000000000000	4176.41015625000000000000	4182.56396484375000000000	4170.76904296875000000000	4201.53857421875000000000	4178.97412109375000000000	4189.74365234375000000000	4192.82031250000000000000	4203.07666015625000000000	4167.69238281250000000000	4180.51269531250000000000	4180.00000000000000000000	4225.12792968750000000000	4184.61523437500000000000	4173.33300781250000000000	0.00000000000000000000	10250.00000000000000000000	10227.00000000000000000000	0.00000000000000000000	0.00000000000000000000	0.00000000000000000000	1915.00000000000000000000	783.00000000000000000000	4.00000000000000000000	4.00000000000000000000	4.00000000000000000000	4.00000000000000000000	4.00000000000000000000	4.00000000000000000000	4.00000000000000000000	4.00000000000000000000	4.00000000000000000000	4.00000000000000000000	4.00000000000000000000	4.00000000000000000000	4.00000000000000000000	4.00000000000000000000	4.00000000000000000000	4.00000000000000000000
19.00000000000000000000	0.00000000000000000000	4164.10253906250000000000	4153.84619140625000000000	4172.82031250000000000000	4177.94873046875000000000	4133.84619140625000000000	4170.76904296875000000000	4165.12792968750000000000	4166.66650390625000000000	4162.56396484375000000000	4144.61523437500000000000	4157.43603515625000000000	4217.94873046875000000000	4144.10253906250000000000	4157.43603515625000000000	0.00000000000000000000	10250.00000000000000000000	10228.00000000000000000000	0.00000000000000000000	0.00000000000000000000	0.00000000000000000000	1915.00000000000000000000	791.00000000000000000000	4.00000000000000000000	4.00000000000000000000	4.00000000000000000000	4.00000000000000000000	4.00000000000000000000	4.00000000000000000000	4.00000000000000000000	4.00000000000000000000	4.00000000000000000000	4.00000000000000000000	4.00000000000000000000	4.00000000000000000000	4.00000000000000000000	4.00000000000000000000	4.00000000000000000000	4.00000000000000000000
20.00000000000000000000	0.00000000000000000000	4180.51269531250000000000	4184.10253906250000000000	4173.84619140625000000000	4186.66650390625000000000	4176.41015625000000000000	4183.07666015625000000000	4182.56396484375000000000	4180.00000000000000000000	4167.69238281250000000000	4152.82031250000000000000	4169.23046875000000000000	4222.56396484375000000000	4184.10253906250000000000	4173.33300781250000000000	0.00000000000000000000	10250.00000000000000000000	10228.00000000000000000000	0.00000000000000000000	0.00000000000000000000	0.00000000000000000000	1915.00000000000000000000	799.00000000000000000000	4.00000000000000000000	4.00000000000000000000	4.00000000000000000000	4.00000000000000000000	4.00000000000000000000	4.00000000000000000000	4.00000000000000000000	4.00000000000000000000	4.00000000000000000000	4.00000000000000000000	4.00000000000000000000	4.00000000000000000000	4.00000000000000000000	4.00000000000000000000	4.00000000000000000000	4.00000000000000000000
21.00000000000000000000	0.00000000000000000000	4183.58984375000000000000	4176.41015625000000000000	4182.05126953125000000000	4184.10253906250000000000	4184.10253906250000000000	4176.41015625000000000000	4170.76904296875000000000	4173.84619140625000000000	4169.23046875000000000000	4145.12792968750000000000	4171.28173828125000000000	4226.66650390625000000000	4191.79492187500000000000	4176.41015625000000000000	0.00000000000000000000	10250.00000000000000000000	10227.00000000000000000000	0.00000000000000000000	0.00000000000000000000	0.00000000000000000000	1915.00000000000000000000	808.00000000000000000000	4.00000000000000000000	4.00000000000000000000	4.00000000000000000000	4.00000000000000000000	4.00000000000000000000	4.00000000000000000000	4.00000000000000000000	4.00000000000000000000	4.00000000000000000000	4.00000000000000000000	4.00000000000000000000	4.00000000000000000000	4.00000000000000000000	4.00000000000000000000	4.00000000000000000000	4.00000000000000000000
22.00000000000000000000	0.00000000000000000000	4169.23046875000000000000	4159.48730468750000000000	4172.82031250000000000000	4172.30761718750000000000	4155.38427734375000000000	4165.64111328125000000000	4160.00000000000000000000	4165.12792968750000000000	4167.69238281250000000000	4138.46142578125000000000	4165.64111328125000000000	4217.43603515625000000000	4170.76904296875000000000	4168.71777343750000000000	0.00000000000000000000	10250.00000000000000000000	10227.00000000000000000000	0.00000000000000000000	0.00000000000000000000	0.00000000000000000000	1915.00000000000000000000	815.00000000000000000000	4.00000000000000000000	4.00000000000000000000	4.00000000000000000000	4.00000000000000000000	4.00000000000000000000	4.00000000000000000000	4.00000000000000000000	4.00000000000000000000	4.00000000000000000000	4.00000000000000000000	4.00000000000000000000	4.00000000000000000000	4.00000000000000000000	4.00000000000000000000	4.00000000000000000000	4.00000000000000000000
23.00000000000000000000	0.00000000000000000000	4170.25634765625000000000	4179.48730468750000000000	4168.71777343750000000000	4185.12792968750000000000	4162.05126953125000000000	4171.79492187500000000000	4180.51269531250000000000	4192.82031250000000000000	4168.71777343750000000000	4180.00000000000000000000	4182.56396484375000000000	4225.64111328125000000000	4189.74365234375000000000	4176.41015625000000000000	0.00000000000000000000	10248.00000000000000000000	10227.00000000000000000000	0.00000000000000000000	0.00000000000000000000	0.00000000000000000000	1915.00000000000000000000	822.00000000000000000000	4.00000000000000000000	4.00000000000000000000	4.00000000000000000000	4.00000000000000000000	4.00000000000000000000	4.00000000000000000000	4.00000000000000000000	4.00000000000000000000	4.00000000000000000000	4.00000000000000000000	4.00000000000000000000	4.00000000000000000000	4.00000000000000000000	4.00000000000000000000	4.00000000000000000000	4.00000000000000000000
24.00000000000000000000	0.00000000000000000000	4160.00000000000000000000	4148.71777343750000000000	4173.84619140625000000000	4165.12792968750000000000	4132.82031250000000000000	4162.05126953125000000000	4155.89746093750000000000	4167.17919921875000000000	4164.61523437500000000000	4148.20507812500000000000	4166.66650390625000000000	4223.07666015625000000000	4160.51269531250000000000	4161.53857421875000000000	0.00000000000000000000	10248.00000000000000000000	10227.00000000000000000000	0.00000000000000000000	0.00000000000000000000	0.00000000000000000000	1915.00000000000000000000	830.00000000000000000000	4.00000000000000000000	4.00000000000000000000	4.00000000000000000000	4.00000000000000000000	4.00000000000000000000	4.00000000000000000000	4.00000000000000000000	4.00000000000000000000	4.00000000000000000000	4.00000000000000000000	4.00000000000000000000	4.00000000000000000000	4.00000000000000000000	4.00000000000000000000	4.00000000000000000000	4.00000000000000000000
25.00000000000000000000	0.00000000000000000000	4171.28173828125000000000	4176.41015625000000000000	4170.76904296875000000000	4175.38427734375000000000	4171.28173828125000000000	4184.10253906250000000000	4182.05126953125000000000	4184.61523437500000000000	4169.23046875000000000000	4164.10253906250000000000	4179.48730468750000000000	4225.64111328125000000000	4180.00000000000000000000	4168.71777343750000000000	0.00000000000000000000	10247.00000000000000000000	10229.00000000000000000000	0.00000000000000000000	0.00000000000000000000	0.00000000000000000000	1915.00000000000000000000	837.00000000000000000000	4.00000000000000000000	4.00000000000000000000	4.00000000000000000000	4.00000000000000000000	4.00000000000000000000	4.00000000000000000000	4.00000000000000000000	4.00000000000000000000	4.00000000000000000000	4.00000000000000000000	4.00000000000000000000	4.00000000000000000000	4.00000000000000000000	4.00000000000000000000	4.00000000000000000000	4.00000000000000000000
26.00000000000000000000	0.00000000000000000000	4173.33300781250000000000	4173.33300781250000000000	4173.84619140625000000000	4176.92285156250000000000	4168.71777343750000000000	4179.48730468750000000000	4176.41015625000000000000	4172.82031250000000000000	4168.20507812500000000000	4157.94873046875000000000	4171.28173828125000000000	4223.07666015625000000000	4168.71777343750000000000	4164.61523437500000000000	0.00000000000000000000	10247.00000000000000000000	10229.00000000000000000000	0.00000000000000000000	0.00000000000000000000	0.00000000000000000000	1915.00000000000000000000	845.00000000000000000000	4.00000000000000000000	4.00000000000000000000	4.00000000000000000000	4.00000000000000000000	4.00000000000000000000	4.00000000000000000000	4.00000000000000000000	4.00000000000000000000	4.00000000000000000000	4.00000000000000000000	4.00000000000000000000	4.00000000000000000000	4.00000000000000000000	4.00000000000000000000	4.00000000000000000000	4.00000000000000000000
27.00000000000000000000	0.00000000000000000000	4156.92285156250000000000	4143.58984375000000000000	4169.74365234375000000000	4158.97412109375000000000	4136.92285156250000000000	4163.58984375000000000000	4154.87158203125000000000	4149.74365234375000000000	4166.66650390625000000000	4127.17919921875000000000	4152.30761718750000000000	4209.23046875000000000000	4148.20507812500000000000	4154.87158203125000000000	0.00000000000000000000	10247.00000000000000000000	10227.00000000000000000000	0.00000000000000000000	0.00000000000000000000	0.00000000000000000000	1915.00000000000000000000	852.00000000000000000000	4.00000000000000000000	4.00000000000000000000	4.00000000000000000000	4.00000000000000000000	4.00000000000000000000	4.00000000000000000000	4.00000000000000000000	4.00000000000000000000	4.00000000000000000000	4.00000000000000000000	4.00000000000000000000	4.00000000000000000000	4.00000000000000000000	4.00000000000000000000	4.00000000000000000000	4.00000000000000000000
28.00000000000000000000	0.00000000000000000000	4158.97412109375000000000	4165.12792968750000000000	4166.66650390625000000000	4175.89746093750000000000	4160.51269531250000000000	4169.74365234375000000000	4172.82031250000000000000	4185.64111328125000000000	4171.79492187500000000000	4166.15380859375000000000	4180.51269531250000000000	4222.56396484375000000000	4191.28173828125000000000	4174.35888671875000000000	0.00000000000000000000	10247.00000000000000000000	10227.00000000000000000000	0.00000000000000000000	0.00000000000000000000	0.00000000000000000000	1915.00000000000000000000	860.00000000000000000000	4.00000000000000000000	4.00000000000000000000	4.00000000000000000000	4.00000000000000000000	4.00000000000000000000	4.00000000000000000000	4.00000000000000000000	4.00000000000000000000	4.00000000000000000000	4.00000000000000000000	4.00000000000000000000	4.00000000000000000000	4.00000000000000000000	4.00000000000000000000	4.00000000000000000000	4.00000000000000000000
29.00000000000000000000	0.00000000000000000000	4150.25634765625000000000	4140.51269531250000000000	4166.66650390625000000000	4164.10253906250000000000	4130.25634765625000000000	4154.87158203125000000000	4147.69238281250000000000	4165.12792968750000000000	4164.61523437500000000000	4146.15380859375000000000	4168.71777343750000000000	4221.02539062500000000000	4164.10253906250000000000	4163.07666015625000000000	0.00000000000000000000	10248.00000000000000000000	10229.00000000000000000000	0.00000000000000000000	0.00000000000000000000	0.00000000000000000000	1915.00000000000000000000	869.00000000000000000000	4.00000000000000000000	4.00000000000000000000	4.00000000000000000000	4.00000000000000000000	4.00000000000000000000	4.00000000000000000000	4.00000000000000000000	4.00000000000000000000	4.00000000000000000000	4.00000000000000000000	4.00000000000000000000	4.00000000000000000000	4.00000000000000000000	4.00000000000000000000	4.00000000000000000000	4.00000000000000000000
30.00000000000000000000	0.00000000000000000000	4156.41015625000000000000	4161.02539062500000000000	4165.12792968750000000000	4169.23046875000000000000	4158.97412109375000000000	4170.25634765625000000000	4171.79492187500000000000	4174.87158203125000000000	4165.64111328125000000000	4161.02539062500000000000	4169.23046875000000000000	4216.41015625000000000000	4167.17919921875000000000	4158.97412109375000000000	0.00000000000000000000	10248.00000000000000000000	10229.00000000000000000000	0.00000000000000000000	0.00000000000000000000	0.00000000000000000000	1915.00000000000000000000	876.00000000000000000000	4.00000000000000000000	4.00000000000000000000	4.00000000000000000000	4.00000000000000000000	4.00000000000000000000	4.00000000000000000000	4.00000000000000000000	4.00000000000000000000	4.00000000000000000000	4.00000000000000000000	4.00000000000000000000	4.00000000000000000000	4.00000000000000000000	4.00000000000000000000	4.00000000000000000000	4.00000000000000000000
31.00000000000000000000	0.00000000000000000000	4163.07666015625000000000	4164.10253906250000000000	4171.79492187500000000000	4168.20507812500000000000	4172.30761718750000000000	4176.41015625000000000000	4174.35888671875000000000	4176.92285156250000000000	4168.20507812500000000000	4169.74365234375000000000	4167.17919921875000000000	4218.46142578125000000000	4163.58984375000000000000	4154.87158203125000000000	0.00000000000000000000	10246.00000000000000000000	10228.00000000000000000000	0.00000000000000000000	0.00000000000000000000	0.00000000000000000000	1915.00000000000000000000	884.00000000000000000000	4.00000000000000000000	4.00000000000000000000	4.00000000000000000000	4.00000000000000000000	4.00000000000000000000	4.00000000000000000000	4.00000000000000000000	4.00000000000000000000	4.00000000000000000000	4.00000000000000000000	4.00000000000000000000	4.00000000000000000000	4.00000000000000000000	4.00000000000000000000	4.00000000000000000000	4.00000000000000000000
32.00000000000000000000	0.00000000000000000000	4156.92285156250000000000	4143.07666015625000000000	4165.64111328125000000000	4149.74365234375000000000	4139.48730468750000000000	4167.69238281250000000000	4153.33300781250000000000	4148.71777343750000000000	4162.05126953125000000000	4140.51269531250000000000	4151.79492187500000000000	4208.71777343750000000000	4142.56396484375000000000	4145.64111328125000000000	0.00000000000000000000	10246.00000000000000000000	10228.00000000000000000000	0.00000000000000000000	0.00000000000000000000	0.00000000000000000000	1915.00000000000000000000	892.00000000000000000000	4.00000000000000000000	4.00000000000000000000	4.00000000000000000000	4.00000000000000000000	4.00000000000000000000	4.00000000000000000000	4.00000000000000000000	4.00000000000000000000	4.00000000000000000000	4.00000000000000000000	4.00000000000000000000	4.00000000000000000000	4.00000000000000000000	4.00000000000000000000	4.00000000000000000000	4.00000000000000000000
33.00000000000000000000	0.00000000000000000000	4163.58984375000000000000	4172.30761718750000000000	4165.12792968750000000000	4168.71777343750000000000	4165.64111328125000000000	4172.82031250000000000000	4173.33300781250000000000	4171.79492187500000000000	4169.74365234375000000000	4160.00000000000000000000	4172.30761718750000000000	4217.43603515625000000000	4182.56396484375000000000	4164.61523437500000000000	0.00000000000000000000	10247.00000000000000000000	10228.00000000000000000000	0.00000000000000000000	0.00000000000000000000	0.00000000000000000000	1915.00000000000000000000	900.00000000000000000000	4.00000000000000000000	4.00000000000000000000	4.00000000000000000000	4.00000000000000000000	4.00000000000000000000	4.00000000000000000000	4.00000000000000000000	4.00000000000000000000	4.00000000000000000000	4.00000000000000000000	4.00000000000000000000	4.00000000000000000000	4.00000000000000000000	4.00000000000000000000	4.00000000000000000000	4.00000000000000000000
34.00000000000000000000	0.00000000000000000000	4156.92285156250000000000	4144.10253906250000000000	4172.30761718750000000000	4159.48730468750000000000	4145.12792968750000000000	4153.33300781250000000000	4142.56396484375000000000	4153.33300781250000000000	4173.33300781250000000000	4128.71777343750000000000	4159.48730468750000000000	4216.92285156250000000000	4164.10253906250000000000	4158.46142578125000000000	0.00000000000000000000	10247.00000000000000000000	10228.00000000000000000000	0.00000000000000000000	0.00000000000000000000	0.00000000000000000000	1915.00000000000000000000	908.00000000000000000000	4.00000000000000000000	4.00000000000000000000	4.00000000000000000000	4.00000000000000000000	4.00000000000000000000	4.00000000000000000000	4.00000000000000000000	4.00000000000000000000	4.00000000000000000000	4.00000000000000000000	4.00000000000000000000	4.00000000000000000000	4.00000000000000000000	4.00000000000000000000	4.00000000000000000000	4.00000000000000000000
35.00000000000000000000	0.00000000000000000000	4158.46142578125000000000	4156.41015625000000000000	4167.17919921875000000000	4164.10253906250000000000	4156.92285156250000000000	4168.20507812500000000000	4163.07666015625000000000	4173.84619140625000000000	4170.25634765625000000000	4157.94873046875000000000	4170.25634765625000000000	4215.38427734375000000000	4171.28173828125000000000	4160.51269531250000000000	0.00000000000000000000	10247.00000000000000000000	10228.00000000000000000000	0.00000000000000000000	0.00000000000000000000	0.00000000000000000000	1915.00000000000000000000	915.00000000000000000000	4.00000000000000000000	4.00000000000000000000	4.00000000000000000000	4.00000000000000000000	4.00000000000000000000	4.00000000000000000000	4.00000000000000000000	4.00000000000000000000	4.00000000000000000000	4.00000000000000000000	4.00000000000000000000	4.00000000000000000000	4.00000000000000000000	4.00000000000000000000	4.00000000000000000000	4.00000000000000000000
36.00000000000000000000	0.00000000000000000000	4156.41015625000000000000	4162.56396484375000000000	4170.76904296875000000000	4167.69238281250000000000	4154.35888671875000000000	4173.84619140625000000000	4176.92285156250000000000	4188.71777343750000000000	4166.15380859375000000000	4184.61523437500000000000	4182.05126953125000000000	4220.51269531250000000000	4171.79492187500000000000	4160.51269531250000000000	0.00000000000000000000	10247.00000000000000000000	10228.00000000000000000000	0.00000000000000000000	0.00000000000000000000	0.00000000000000000000	1915.00000000000000000000	923.00000000000000000000	4.00000000000000000000	4.00000000000000000000	4.00000000000000000000	4.00000000000000000000	4.00000000000000000000	4.00000000000000000000	4.00000000000000000000	4.00000000000000000000	4.00000000000000000000	4.00000000000000000000	4.00000000000000000000	4.00000000000000000000	4.00000000000000000000	4.00000000000000000000	4.00000000000000000000	4.00000000000000000000
37.00000000000000000000	0.00000000000000000000	4151.28173828125000000000	4142.56396484375000000000	4171.79492187500000000000	4151.28173828125000000000	4131.79492187500000000000	4164.61523437500000000000	4150.76904296875000000000	4161.02539062500000000000	4165.64111328125000000000	4145.12792968750000000000	4162.56396484375000000000	4212.82031250000000000000	4146.66650390625000000000	4148.71777343750000000000	0.00000000000000000000	10247.00000000000000000000	10228.00000000000000000000	0.00000000000000000000	0.00000000000000000000	0.00000000000000000000	1915.00000000000000000000	932.00000000000000000000	4.00000000000000000000	4.00000000000000000000	4.00000000000000000000	4.00000000000000000000	4.00000000000000000000	4.00000000000000000000	4.00000000000000000000	4.00000000000000000000	4.00000000000000000000	4.00000000000000000000	4.00000000000000000000	4.00000000000000000000	4.00000000000000000000	4.00000000000000000000	4.00000000000000000000	4.00000000000000000000
38.00000000000000000000	0.00000000000000000000	4174.87158203125000000000	4184.61523437500000000000	4173.33300781250000000000	4173.33300781250000000000	4177.94873046875000000000	4181.53857421875000000000	4173.84619140625000000000	4177.94873046875000000000	4172.30761718750000000000	4175.38427734375000000000	4176.92285156250000000000	4219.48730468750000000000	4185.12792968750000000000	4165.64111328125000000000	0.00000000000000000000	10247.00000000000000000000	10228.00000000000000000000	0.00000000000000000000	0.00000000000000000000	0.00000000000000000000	1915.00000000000000000000	940.00000000000000000000	4.00000000000000000000	4.00000000000000000000	4.00000000000000000000	4.00000000000000000000	4.00000000000000000000	4.00000000000000000000	4.00000000000000000000	4.00000000000000000000	4.00000000000000000000	4.00000000000000000000	4.00000000000000000000	4.00000000000000000000	4.00000000000000000000	4.00000000000000000000	4.00000000000000000000	4.00000000000000000000
39.00000000000000000000	0.00000000000000000000	4170.25634765625000000000	4161.53857421875000000000	4177.94873046875000000000	4156.92285156250000000000	4144.61523437500000000000	4167.69238281250000000000	4149.74365234375000000000	4148.71777343750000000000	4168.71777343750000000000	4148.71777343750000000000	4163.07666015625000000000	4215.38427734375000000000	4160.51269531250000000000	4157.94873046875000000000	0.00000000000000000000	10248.00000000000000000000	10226.00000000000000000000	0.00000000000000000000	0.00000000000000000000	0.00000000000000000000	1915.00000000000000000000	949.00000000000000000000	4.00000000000000000000	4.00000000000000000000	4.00000000000000000000	4.00000000000000000000	4.00000000000000000000	4.00000000000000000000	4.00000000000000000000	4.00000000000000000000	4.00000000000000000000	4.00000000000000000000	4.00000000000000000000	4.00000000000000000000	4.00000000000000000000	4.00000000000000000000	4.00000000000000000000	4.00000000000000000000
40.00000000000000000000	0.00000000000000000000	4155.38427734375000000000	4152.30761718750000000000	4167.17919921875000000000	4150.25634765625000000000	4137.43603515625000000000	4168.71777343750000000000	4150.25634765625000000000	4157.43603515625000000000	4167.69238281250000000000	4136.92285156250000000000	4163.58984375000000000000	4210.25634765625000000000	4154.87158203125000000000	4155.38427734375000000000	0.00000000000000000000	10248.00000000000000000000	10226.00000000000000000000	0.00000000000000000000	0.00000000000000000000	0.00000000000000000000	1915.00000000000000000000	957.00000000000000000000	4.00000000000000000000	4.00000000000000000000	4.00000000000000000000	4.00000000000000000000	4.00000000000000000000	4.00000000000000000000	4.00000000000000000000	4.00000000000000000000	4.00000000000000000000	4.00000000000000000000	4.00000000000000000000	4.00000000000000000000	4.00000000000000000000	4.00000000000000000000	4.00000000000000000000	4.00000000000000000000
41.00000000000000000000	0.00000000000000000000	4149.23046875000000000000	4149.74365234375000000000	4165.64111328125000000000	4162.05126953125000000000	4153.84619140625000000000	4165.64111328125000000000	4153.84619140625000000000	4178.46142578125000000000	4167.17919921875000000000	4154.35888671875000000000	4169.74365234375000000000	4218.46142578125000000000	4162.56396484375000000000	4163.58984375000000000000	0.00000000000000000000	10249.00000000000000000000	10227.00000000000000000000	0.00000000000000000000	0.00000000000000000000	0.00000000000000000000	1915.00000000000000000000	965.00000000000000000000	4.00000000000000000000	4.00000000000000000000	4.00000000000000000000	4.00000000000000000000	4.00000000000000000000	4.00000000000000000000	4.00000000000000000000	4.00000000000000000000	4.00000000000000000000	4.00000000000000000000	4.00000000000000000000	4.00000000000000000000	4.00000000000000000000	4.00000000000000000000	4.00000000000000000000	4.00000000000000000000
42.00000000000000000000	0.00000000000000000000	4146.66650390625000000000	4132.30761718750000000000	4168.20507812500000000000	4143.58984375000000000000	4135.38427734375000000000	4154.35888671875000000000	4138.97412109375000000000	4153.84619140625000000000	4165.12792968750000000000	4132.30761718750000000000	4152.30761718750000000000	4212.82031250000000000000	4138.46142578125000000000	4157.94873046875000000000	0.00000000000000000000	10249.00000000000000000000	10227.00000000000000000000	0.00000000000000000000	0.00000000000000000000	0.00000000000000000000	1915.00000000000000000000	973.00000000000000000000	4.00000000000000000000	4.00000000000000000000	4.00000000000000000000	4.00000000000000000000	4.00000000000000000000	4.00000000000000000000	4.00000000000000000000	4.00000000000000000000	4.00000000000000000000	4.00000000000000000000	4.00000000000000000000	4.00000000000000000000	4.00000000000000000000	4.00000000000000000000	4.00000000000000000000	4.00000000000000000000
43.00000000000000000000	0.00000000000000000000	4167.69238281250000000000	4182.56396484375000000000	4170.25634765625000000000	4158.46142578125000000000	4177.94873046875000000000	4180.51269531250000000000	4180.00000000000000000000	4176.41015625000000000000	4170.25634765625000000000	4167.69238281250000000000	4172.82031250000000000000	4219.48730468750000000000	4168.71777343750000000000	4167.17919921875000000000	0.00000000000000000000	10247.00000000000000000000	10226.00000000000000000000	0.00000000000000000000	0.00000000000000000000	0.00000000000000000000	1915.00000000000000000000	980.00000000000000000000	4.00000000000000000000	4.00000000000000000000	4.00000000000000000000	4.00000000000000000000	4.00000000000000000000	4.00000000000000000000	4.00000000000000000000	4.00000000000000000000	4.00000000000000000000	4.00000000000000000000	4.00000000000000000000	4.00000000000000000000	4.00000000000000000000	4.00000000000000000000	4.00000000000000000000	4.00000000000000000000
44.00000000000000000000	0.00000000000000000000	4159.48730468750000000000	4162.05126953125000000000	4176.41015625000000000000	4153.33300781250000000000	4150.76904296875000000000	4172.30761718750000000000	4158.46142578125000000000	4154.35888671875000000000	4164.10253906250000000000	4147.69238281250000000000	4161.02539062500000000000	4216.41015625000000000000	4145.12792968750000000000	4155.38427734375000000000	0.00000000000000000000	10247.00000000000000000000	10226.00000000000000000000	0.00000000000000000000	0.00000000000000000000	0.00000000000000000000	1915.00000000000000000000	987.00000000000000000000	4.00000000000000000000	4.00000000000000000000	4.00000000000000000000	4.00000000000000000000	4.00000000000000000000	4.00000000000000000000	4.00000000000000000000	4.00000000000000000000	4.00000000000000000000	4.00000000000000000000	4.00000000000000000000	4.00000000000000000000	4.00000000000000000000	4.00000000000000000000	4.00000000000000000000	4.00000000000000000000
45.00000000000000000000	0.00000000000000000000	4150.25634765625000000000	4149.23046875000000000000	4168.20507812500000000000	4150.25634765625000000000	4140.00000000000000000000	4166.66650390625000000000	4152.30761718750000000000	4155.38427734375000000000	4166.15380859375000000000	4143.07666015625000000000	4160.51269531250000000000	4210.76904296875000000000	4153.84619140625000000000	4163.58984375000000000000	0.00000000000000000000	10246.00000000000000000000	10225.00000000000000000000	0.00000000000000000000	0.00000000000000000000	0.00000000000000000000	1915.00000000000000000000	995.00000000000000000000	4.00000000000000000000	4.00000000000000000000	4.00000000000000000000	4.00000000000000000000	4.00000000000000000000	4.00000000000000000000	4.00000000000000000000	4.00000000000000000000	4.00000000000000000000	4.00000000000000000000	4.00000000000000000000	4.00000000000000000000	4.00000000000000000000	4.00000000000000000000	4.00000000000000000000	4.00000000000000000000
46.00000000000000000000	0.00000000000000000000	4157.94873046875000000000	4164.10253906250000000000	4169.23046875000000000000	4162.56396484375000000000	4165.64111328125000000000	4164.61523437500000000000	4160.00000000000000000000	4173.33300781250000000000	4170.76904296875000000000	4157.43603515625000000000	4178.46142578125000000000	4224.61523437500000000000	4187.69238281250000000000	4181.53857421875000000000	0.00000000000000000000	10246.00000000000000000000	10225.00000000000000000000	0.00000000000000000000	0.00000000000000000000	0.00000000000000000000	1916.00000000000000000000	2.00000000000000000000	4.00000000000000000000	4.00000000000000000000	4.00000000000000000000	4.00000000000000000000	4.00000000000000000000	4.00000000000000000000	4.00000000000000000000	4.00000000000000000000	4.00000000000000000000	4.00000000000000000000	4.00000000000000000000	4.00000000000000000000	4.00000000000000000000	4.00000000000000000000	4.00000000000000000000	4.00000000000000000000
47.00000000000000000000	0.00000000000000000000	4150.25634765625000000000	4140.00000000000000000000	4172.30761718750000000000	4149.23046875000000000000	4130.76904296875000000000	4152.82031250000000000000	4134.35888671875000000000	4146.15380859375000000000	4163.58984375000000000000	4123.07666015625000000000	4161.53857421875000000000	4218.46142578125000000000	4157.43603515625000000000	4165.12792968750000000000	0.00000000000000000000	10246.00000000000000000000	10227.00000000000000000000	0.00000000000000000000	0.00000000000000000000	0.00000000000000000000	1916.00000000000000000000	11.00000000000000000000	4.00000000000000000000	4.00000000000000000000	4.00000000000000000000	4.00000000000000000000	4.00000000000000000000	4.00000000000000000000	4.00000000000000000000	4.00000000000000000000	4.00000000000000000000	4.00000000000000000000	4.00000000000000000000	4.00000000000000000000	4.00000000000000000000	4.00000000000000000000	4.00000000000000000000	4.00000000000000000000
48.00000000000000000000	0.00000000000000000000	4156.92285156250000000000	4166.66650390625000000000	4168.71777343750000000000	4160.00000000000000000000	4144.10253906250000000000	4171.79492187500000000000	4167.17919921875000000000	4176.41015625000000000000	4164.61523437500000000000	4169.23046875000000000000	4180.51269531250000000000	4218.97412109375000000000	4174.35888671875000000000	4166.15380859375000000000	0.00000000000000000000	10246.00000000000000000000	10227.00000000000000000000	0.00000000000000000000	0.00000000000000000000	0.00000000000000000000	1916.00000000000000000000	19.00000000000000000000	4.00000000000000000000	4.00000000000000000000	4.00000000000000000000	4.00000000000000000000	4.00000000000000000000	4.00000000000000000000	4.00000000000000000000	4.00000000000000000000	4.00000000000000000000	4.00000000000000000000	4.00000000000000000000	4.00000000000000000000	4.00000000000000000000	4.00000000000000000000	4.00000000000000000000	4.00000000000000000000
49.00000000000000000000	0.00000000000000000000	4153.84619140625000000000	4147.69238281250000000000	4168.71777343750000000000	4144.10253906250000000000	4134.35888671875000000000	4163.07666015625000000000	4152.30761718750000000000	4158.46142578125000000000	4165.12792968750000000000	4153.33300781250000000000	4168.71777343750000000000	4215.38427734375000000000	4147.17919921875000000000	4152.30761718750000000000	0.00000000000000000000	10246.00000000000000000000	10228.00000000000000000000	0.00000000000000000000	0.00000000000000000000	0.00000000000000000000	1916.00000000000000000000	28.00000000000000000000	4.00000000000000000000	4.00000000000000000000	4.00000000000000000000	4.00000000000000000000	4.00000000000000000000	4.00000000000000000000	4.00000000000000000000	4.00000000000000000000	4.00000000000000000000	4.00000000000000000000	4.00000000000000000000	4.00000000000000000000	4.00000000000000000000	4.00000000000000000000	4.00000000000000000000	4.00000000000000000000
50.00000000000000000000	0.00000000000000000000	4154.35888671875000000000	4143.07666015625000000000	4164.10253906250000000000	4137.94873046875000000000	4145.64111328125000000000	4161.02539062500000000000	4140.00000000000000000000	4141.53857421875000000000	4167.17919921875000000000	4120.51269531250000000000	4153.33300781250000000000	4202.56396484375000000000	4137.43603515625000000000	4148.20507812500000000000	0.00000000000000000000	10246.00000000000000000000	10228.00000000000000000000	0.00000000000000000000	0.00000000000000000000	0.00000000000000000000	1916.00000000000000000000	35.00000000000000000000	4.00000000000000000000	4.00000000000000000000	4.00000000000000000000	4.00000000000000000000	4.00000000000000000000	4.00000000000000000000	4.00000000000000000000	4.00000000000000000000	4.00000000000000000000	4.00000000000000000000	4.00000000000000000000	4.00000000000000000000	4.00000000000000000000	4.00000000000000000000	4.00000000000000000000	4.00000000000000000000
51.00000000000000000000	0.00000000000000000000	4162.05126953125000000000	4162.56396484375000000000	4169.74365234375000000000	4154.87158203125000000000	4156.41015625000000000000	4162.56396484375000000000	4145.64111328125000000000	4158.46142578125000000000	4171.79492187500000000000	4139.48730468750000000000	4164.61523437500000000000	4210.76904296875000000000	4163.58984375000000000000	4165.64111328125000000000	0.00000000000000000000	10248.00000000000000000000	10226.00000000000000000000	0.00000000000000000000	0.00000000000000000000	0.00000000000000000000	1916.00000000000000000000	44.00000000000000000000	4.00000000000000000000	4.00000000000000000000	4.00000000000000000000	4.00000000000000000000	4.00000000000000000000	4.00000000000000000000	4.00000000000000000000	4.00000000000000000000	4.00000000000000000000	4.00000000000000000000	4.00000000000000000000	4.00000000000000000000	4.00000000000000000000	4.00000000000000000000	4.00000000000000000000	4.00000000000000000000
52.00000000000000000000	0.00000000000000000000	4148.71777343750000000000	4127.17919921875000000000	4170.76904296875000000000	4133.84619140625000000000	4106.15380859375000000000	4145.12792968750000000000	4115.89746093750000000000	4132.82031250000000000000	4166.66650390625000000000	4112.82031250000000000000	4148.20507812500000000000	4207.17919921875000000000	4130.76904296875000000000	4153.33300781250000000000	0.00000000000000000000	10248.00000000000000000000	10226.00000000000000000000	0.00000000000000000000	0.00000000000000000000	0.00000000000000000000	1916.00000000000000000000	52.00000000000000000000	4.00000000000000000000	4.00000000000000000000	4.00000000000000000000	4.00000000000000000000	4.00000000000000000000	4.00000000000000000000	4.00000000000000000000	4.00000000000000000000	4.00000000000000000000	4.00000000000000000000	4.00000000000000000000	4.00000000000000000000	4.00000000000000000000	4.00000000000000000000	4.00000000000000000000	4.00000000000000000000
53.00000000000000000000	0.00000000000000000000	4148.20507812500000000000	4150.76904296875000000000	4162.05126953125000000000	4143.58984375000000000000	4140.51269531250000000000	4161.53857421875000000000	4149.74365234375000000000	4166.15380859375000000000	4167.17919921875000000000	4153.33300781250000000000	4167.69238281250000000000	4209.74365234375000000000	4154.35888671875000000000	4158.46142578125000000000	0.00000000000000000000	10250.00000000000000000000	10226.00000000000000000000	0.00000000000000000000	0.00000000000000000000	0.00000000000000000000	1916.00000000000000000000	60.00000000000000000000	4.00000000000000000000	4.00000000000000000000	4.00000000000000000000	4.00000000000000000000	4.00000000000000000000	4.00000000000000000000	4.00000000000000000000	4.00000000000000000000	4.00000000000000000000	4.00000000000000000000	4.00000000000000000000	4.00000000000000000000	4.00000000000000000000	4.00000000000000000000	4.00000000000000000000	4.00000000000000000000
54.00000000000000000000	0.00000000000000000000	4139.48730468750000000000	4137.43603515625000000000	4165.12792968750000000000	4141.02539062500000000000	4135.38427734375000000000	4158.46142578125000000000	4147.69238281250000000000	4167.17919921875000000000	4164.10253906250000000000	4156.41015625000000000000	4164.61523437500000000000	4210.76904296875000000000	4142.05126953125000000000	4154.87158203125000000000	0.00000000000000000000	10250.00000000000000000000	10226.00000000000000000000	0.00000000000000000000	0.00000000000000000000	0.00000000000000000000	1916.00000000000000000000	68.00000000000000000000	4.00000000000000000000	4.00000000000000000000	4.00000000000000000000	4.00000000000000000000	4.00000000000000000000	4.00000000000000000000	4.00000000000000000000	4.00000000000000000000	4.00000000000000000000	4.00000000000000000000	4.00000000000000000000	4.00000000000000000000	4.00000000000000000000	4.00000000000000000000	4.00000000000000000000	4.00000000000000000000
55.00000000000000000000	0.00000000000000000000	4139.48730468750000000000	4131.79492187500000000000	4161.53857421875000000000	4133.33300781250000000000	4128.71777343750000000000	4161.53857421875000000000	4144.61523437500000000000	4153.33300781250000000000	4166.15380859375000000000	4134.35888671875000000000	4152.30761718750000000000	4204.10253906250000000000	4130.76904296875000000000	4146.66650390625000000000	0.00000000000000000000	10250.00000000000000000000	10227.00000000000000000000	0.00000000000000000000	0.00000000000000000000	0.00000000000000000000	1916.00000000000000000000	75.00000000000000000000	4.00000000000000000000	4.00000000000000000000	4.00000000000000000000	4.00000000000000000000	4.00000000000000000000	4.00000000000000000000	4.00000000000000000000	4.00000000000000000000	4.00000000000000000000	4.00000000000000000000	4.00000000000000000000	4.00000000000000000000	4.00000000000000000000	4.00000000000000000000	4.00000000000000000000	4.00000000000000000000
56.00000000000000000000	0.00000000000000000000	4158.46142578125000000000	4170.25634765625000000000	4166.15380859375000000000	4152.30761718750000000000	4166.66650390625000000000	4175.38427734375000000000	4166.15380859375000000000	4167.17919921875000000000	4173.84619140625000000000	4156.92285156250000000000	4166.66650390625000000000	4213.33300781250000000000	4164.10253906250000000000	4154.87158203125000000000	0.00000000000000000000	10250.00000000000000000000	10227.00000000000000000000	0.00000000000000000000	0.00000000000000000000	0.00000000000000000000	1916.00000000000000000000	82.00000000000000000000	4.00000000000000000000	4.00000000000000000000	4.00000000000000000000	4.00000000000000000000	4.00000000000000000000	4.00000000000000000000	4.00000000000000000000	4.00000000000000000000	4.00000000000000000000	4.00000000000000000000	4.00000000000000000000	4.00000000000000000000	4.00000000000000000000	4.00000000000000000000	4.00000000000000000000	4.00000000000000000000
57.00000000000000000000	0.00000000000000000000	4145.64111328125000000000	4138.46142578125000000000	4169.23046875000000000000	4138.97412109375000000000	4124.61523437500000000000	4155.89746093750000000000	4133.33300781250000000000	4132.30761718750000000000	4164.61523437500000000000	4123.07666015625000000000	4149.23046875000000000000	4204.10253906250000000000	4134.35888671875000000000	4144.10253906250000000000	0.00000000000000000000	10252.00000000000000000000	10227.00000000000000000000	0.00000000000000000000	0.00000000000000000000	0.00000000000000000000	1916.00000000000000000000	90.00000000000000000000	4.00000000000000000000	4.00000000000000000000	4.00000000000000000000	4.00000000000000000000	4.00000000000000000000	4.00000000000000000000	4.00000000000000000000	4.00000000000000000000	4.00000000000000000000	4.00000000000000000000	4.00000000000000000000	4.00000000000000000000	4.00000000000000000000	4.00000000000000000000	4.00000000000000000000	4.00000000000000000000
58.00000000000000000000	0.00000000000000000000	4137.94873046875000000000	4142.05126953125000000000	4160.51269531250000000000	4151.28173828125000000000	4137.43603515625000000000	4160.00000000000000000000	4149.23046875000000000000	4155.89746093750000000000	4164.10253906250000000000	4143.07666015625000000000	4162.56396484375000000000	4205.64111328125000000000	4154.87158203125000000000	4155.38427734375000000000	0.00000000000000000000	10252.00000000000000000000	10227.00000000000000000000	0.00000000000000000000	0.00000000000000000000	0.00000000000000000000	1916.00000000000000000000	97.00000000000000000000	4.00000000000000000000	4.00000000000000000000	4.00000000000000000000	4.00000000000000000000	4.00000000000000000000	4.00000000000000000000	4.00000000000000000000	4.00000000000000000000	4.00000000000000000000	4.00000000000000000000	4.00000000000000000000	4.00000000000000000000	4.00000000000000000000	4.00000000000000000000	4.00000000000000000000	4.00000000000000000000
59.00000000000000000000	0.00000000000000000000	4137.43603515625000000000	4131.28173828125000000000	4164.10253906250000000000	4159.48730468750000000000	4135.89746093750000000000	4151.28173828125000000000	4141.53857421875000000000	4165.12792968750000000000	4168.20507812500000000000	4148.20507812500000000000	4166.15380859375000000000	4215.89746093750000000000	4160.00000000000000000000	4155.38427734375000000000	0.00000000000000000000	10252.00000000000000000000	10227.00000000000000000000	0.00000000000000000000	0.00000000000000000000	0.00000000000000000000	1916.00000000000000000000	105.00000000000000000000	4.00000000000000000000	4.00000000000000000000	4.00000000000000000000	4.00000000000000000000	4.00000000000000000000	4.00000000000000000000	4.00000000000000000000	4.00000000000000000000	4.00000000000000000000	4.00000000000000000000	4.00000000000000000000	4.00000000000000000000	4.00000000000000000000	4.00000000000000000000	4.00000000000000000000	4.00000000000000000000
60.00000000000000000000	0.00000000000000000000	4146.15380859375000000000	4130.25634765625000000000	4166.66650390625000000000	4161.02539062500000000000	4123.07666015625000000000	4153.33300781250000000000	4136.92285156250000000000	4154.87158203125000000000	4167.69238281250000000000	4148.71777343750000000000	4160.51269531250000000000	4210.25634765625000000000	4150.25634765625000000000	4147.17919921875000000000	0.00000000000000000000	10252.00000000000000000000	10227.00000000000000000000	0.00000000000000000000	0.00000000000000000000	0.00000000000000000000	1916.00000000000000000000	113.00000000000000000000	4.00000000000000000000	4.00000000000000000000	4.00000000000000000000	4.00000000000000000000	4.00000000000000000000	4.00000000000000000000	4.00000000000000000000	4.00000000000000000000	4.00000000000000000000	4.00000000000000000000	4.00000000000000000000	4.00000000000000000000	4.00000000000000000000	4.00000000000000000000	4.00000000000000000000	4.00000000000000000000
61.00000000000000000000	0.00000000000000000000	4164.10253906250000000000	4167.69238281250000000000	4170.76904296875000000000	4183.07666015625000000000	4158.97412109375000000000	4177.94873046875000000000	4172.30761718750000000000	4175.38427734375000000000	4170.25634765625000000000	4192.82031250000000000000	4178.46142578125000000000	4215.38427734375000000000	4170.25634765625000000000	4157.43603515625000000000	0.00000000000000000000	10251.00000000000000000000	10227.00000000000000000000	0.00000000000000000000	0.00000000000000000000	0.00000000000000000000	1916.00000000000000000000	122.00000000000000000000	4.00000000000000000000	4.00000000000000000000	4.00000000000000000000	4.00000000000000000000	4.00000000000000000000	4.00000000000000000000	4.00000000000000000000	4.00000000000000000000	4.00000000000000000000	4.00000000000000000000	4.00000000000000000000	4.00000000000000000000	4.00000000000000000000	4.00000000000000000000	4.00000000000000000000	4.00000000000000000000
62.00000000000000000000	0.00000000000000000000	4154.87158203125000000000	4142.05126953125000000000	4174.87158203125000000000	4169.23046875000000000000	4134.35888671875000000000	4163.07666015625000000000	4148.71777343750000000000	4145.12792968750000000000	4164.61523437500000000000	4149.23046875000000000000	4154.87158203125000000000	4207.17919921875000000000	4132.82031250000000000000	4146.15380859375000000000	0.00000000000000000000	10251.00000000000000000000	10227.00000000000000000000	0.00000000000000000000	0.00000000000000000000	0.00000000000000000000	1916.00000000000000000000	130.00000000000000000000	4.00000000000000000000	4.00000000000000000000	4.00000000000000000000	4.00000000000000000000	4.00000000000000000000	4.00000000000000000000	4.00000000000000000000	4.00000000000000000000	4.00000000000000000000	4.00000000000000000000	4.00000000000000000000	4.00000000000000000000	4.00000000000000000000	4.00000000000000000000	4.00000000000000000000	4.00000000000000000000
63.00000000000000000000	0.00000000000000000000	4158.46142578125000000000	4162.05126953125000000000	4171.28173828125000000000	4188.20507812500000000000	4157.94873046875000000000	4166.15380859375000000000	4161.53857421875000000000	4162.56396484375000000000	4168.20507812500000000000	4153.33300781250000000000	4161.02539062500000000000	4210.76904296875000000000	4163.07666015625000000000	4156.92285156250000000000	0.00000000000000000000	10249.00000000000000000000	10227.00000000000000000000	0.00000000000000000000	0.00000000000000000000	0.00000000000000000000	1916.00000000000000000000	138.00000000000000000000	4.00000000000000000000	4.00000000000000000000	4.00000000000000000000	4.00000000000000000000	4.00000000000000000000	4.00000000000000000000	4.00000000000000000000	4.00000000000000000000	4.00000000000000000000	4.00000000000000000000	4.00000000000000000000	4.00000000000000000000	4.00000000000000000000	4.00000000000000000000	4.00000000000000000000	4.00000000000000000000
64.00000000000000000000	0.00000000000000000000	4158.97412109375000000000	4160.00000000000000000000	4175.89746093750000000000	4197.94873046875000000000	4155.38427734375000000000	4161.53857421875000000000	4154.35888671875000000000	4168.20507812500000000000	4172.30761718750000000000	4158.46142578125000000000	4167.17919921875000000000	4222.05126953125000000000	4175.89746093750000000000	4165.64111328125000000000	900.00000000000000000000	10249.00000000000000000000	10227.00000000000000000000	0.00000000000000000000	0.00000000000000000000	0.00000000000000000000	1916.00000000000000000000	147.00000000000000000000	4.00000000000000000000	4.00000000000000000000	4.00000000000000000000	4.00000000000000000000	4.00000000000000000000	4.00000000000000000000	4.00000000000000000000	4.00000000000000000000	4.00000000000000000000	4.00000000000000000000	4.00000000000000000000	4.00000000000000000000	4.00000000000000000000	4.00000000000000000000	4.00000000000000000000	4.00000000000000000000
65.00000000000000000000	0.00000000000000000000	4149.23046875000000000000	4134.87158203125000000000	4170.25634765625000000000	4177.94873046875000000000	4124.61523437500000000000	4155.38427734375000000000	4139.48730468750000000000	4152.82031250000000000000	4167.69238281250000000000	4137.43603515625000000000	4153.84619140625000000000	4211.79492187500000000000	4145.12792968750000000000	4153.33300781250000000000	1167.00000000000000000000	10243.00000000000000000000	10226.00000000000000000000	0.00000000000000000000	0.00000000000000000000	0.00000000000000000000	1916.00000000000000000000	155.00000000000000000000	4.00000000000000000000	4.00000000000000000000	4.00000000000000000000	4.00000000000000000000	4.00000000000000000000	4.00000000000000000000	4.00000000000000000000	4.00000000000000000000	4.00000000000000000000	4.00000000000000000000	4.00000000000000000000	4.00000000000000000000	4.00000000000000000000	4.00000000000000000000	4.00000000000000000000	4.00000000000000000000
66.00000000000000000000	0.00000000000000000000	4154.87158203125000000000	4161.02539062500000000000	4164.61523437500000000000	4192.30761718750000000000	4156.41015625000000000000	4168.20507812500000000000	4168.20507812500000000000	4181.02539062500000000000	4166.15380859375000000000	4180.00000000000000000000	4169.74365234375000000000	4213.84619140625000000000	4164.10253906250000000000	4154.87158203125000000000	1311.00000000000000000000	10243.00000000000000000000	10226.00000000000000000000	0.00000000000000000000	0.00000000000000000000	0.00000000000000000000	1916.00000000000000000000	163.00000000000000000000	4.00000000000000000000	4.00000000000000000000	4.00000000000000000000	4.00000000000000000000	4.00000000000000000000	4.00000000000000000000	4.00000000000000000000	4.00000000000000000000	4.00000000000000000000	4.00000000000000000000	4.00000000000000000000	4.00000000000000000000	4.00000000000000000000	4.00000000000000000000	4.00000000000000000000	4.00000000000000000000
67.00000000000000000000	0.00000000000000000000	4145.64111328125000000000	4137.94873046875000000000	4165.64111328125000000000	4184.10253906250000000000	4135.38427734375000000000	4157.43603515625000000000	4143.58984375000000000000	4157.43603515625000000000	4162.56396484375000000000	4157.43603515625000000000	4154.87158203125000000000	4209.23046875000000000000	4141.53857421875000000000	4141.53857421875000000000	1891.00000000000000000000	10243.00000000000000000000	10227.00000000000000000000	0.00000000000000000000	0.00000000000000000000	0.00000000000000000000	1916.00000000000000000000	170.00000000000000000000	4.00000000000000000000	4.00000000000000000000	4.00000000000000000000	4.00000000000000000000	4.00000000000000000000	4.00000000000000000000	4.00000000000000000000	4.00000000000000000000	4.00000000000000000000	4.00000000000000000000	4.00000000000000000000	4.00000000000000000000	4.00000000000000000000	4.00000000000000000000	4.00000000000000000000	4.00000000000000000000
68.00000000000000000000	0.00000000000000000000	4153.33300781250000000000	4161.02539062500000000000	4166.66650390625000000000	4193.33300781250000000000	4154.35888671875000000000	4170.76904296875000000000	4157.94873046875000000000	4166.15380859375000000000	4168.20507812500000000000	4167.17919921875000000000	4164.61523437500000000000	4208.20507812500000000000	4166.15380859375000000000	4151.28173828125000000000	2005.00000000000000000000	10243.00000000000000000000	10227.00000000000000000000	0.00000000000000000000	0.00000000000000000000	0.00000000000000000000	1916.00000000000000000000	177.00000000000000000000	4.00000000000000000000	4.00000000000000000000	4.00000000000000000000	4.00000000000000000000	4.00000000000000000000	4.00000000000000000000	4.00000000000000000000	4.00000000000000000000	4.00000000000000000000	4.00000000000000000000	4.00000000000000000000	4.00000000000000000000	4.00000000000000000000	4.00000000000000000000	4.00000000000000000000	4.00000000000000000000
69.00000000000000000000	0.00000000000000000000	4161.53857421875000000000	4166.66650390625000000000	4173.84619140625000000000	4197.43603515625000000000	4160.00000000000000000000	4164.61523437500000000000	4156.41015625000000000000	4157.43603515625000000000	4168.71777343750000000000	4168.71777343750000000000	4168.20507812500000000000	4212.30761718750000000000	4176.41015625000000000000	4152.82031250000000000000	1244.00000000000000000000	10242.00000000000000000000	10228.00000000000000000000	0.00000000000000000000	0.00000000000000000000	0.00000000000000000000	1916.00000000000000000000	185.00000000000000000000	4.00000000000000000000	4.00000000000000000000	4.00000000000000000000	4.00000000000000000000	4.00000000000000000000	4.00000000000000000000	4.00000000000000000000	4.00000000000000000000	4.00000000000000000000	4.00000000000000000000	4.00000000000000000000	4.00000000000000000000	4.00000000000000000000	4.00000000000000000000	4.00000000000000000000	4.00000000000000000000
70.00000000000000000000	0.00000000000000000000	4149.23046875000000000000	4131.79492187500000000000	4167.17919921875000000000	4175.38427734375000000000	4124.10253906250000000000	4149.74365234375000000000	4132.82031250000000000000	4128.71777343750000000000	4165.12792968750000000000	4129.23046875000000000000	4150.76904296875000000000	4202.05126953125000000000	4149.74365234375000000000	4140.00000000000000000000	1660.00000000000000000000	10242.00000000000000000000	10228.00000000000000000000	0.00000000000000000000	0.00000000000000000000	0.00000000000000000000	1916.00000000000000000000	192.00000000000000000000	4.00000000000000000000	4.00000000000000000000	4.00000000000000000000	4.00000000000000000000	4.00000000000000000000	4.00000000000000000000	4.00000000000000000000	4.00000000000000000000	4.00000000000000000000	4.00000000000000000000	4.00000000000000000000	4.00000000000000000000	4.00000000000000000000	4.00000000000000000000	4.00000000000000000000	4.00000000000000000000
71.00000000000000000000	0.00000000000000000000	4148.71777343750000000000	4150.76904296875000000000	4164.61523437500000000000	4190.76904296875000000000	4135.89746093750000000000	4164.61523437500000000000	4160.51269531250000000000	4178.46142578125000000000	4170.76904296875000000000	4171.28173828125000000000	4177.94873046875000000000	4212.82031250000000000000	4186.15380859375000000000	4159.48730468750000000000	1686.00000000000000000000	10242.00000000000000000000	10227.00000000000000000000	0.00000000000000000000	0.00000000000000000000	0.00000000000000000000	1916.00000000000000000000	200.00000000000000000000	4.00000000000000000000	4.00000000000000000000	4.00000000000000000000	4.00000000000000000000	4.00000000000000000000	4.00000000000000000000	4.00000000000000000000	4.00000000000000000000	4.00000000000000000000	4.00000000000000000000	4.00000000000000000000	4.00000000000000000000	4.00000000000000000000	4.00000000000000000000	4.00000000000000000000	4.00000000000000000000
72.00000000000000000000	0.00000000000000000000	4142.05126953125000000000	4126.15380859375000000000	4171.28173828125000000000	4182.05126953125000000000	4111.28173828125000000000	4151.28173828125000000000	4137.94873046875000000000	4168.20507812500000000000	4164.61523437500000000000	4160.00000000000000000000	4169.74365234375000000000	4213.84619140625000000000	4170.76904296875000000000	4152.82031250000000000000	663.00000000000000000000	10242.00000000000000000000	10227.00000000000000000000	0.00000000000000000000	0.00000000000000000000	0.00000000000000000000	1916.00000000000000000000	207.00000000000000000000	4.00000000000000000000	4.00000000000000000000	4.00000000000000000000	4.00000000000000000000	4.00000000000000000000	4.00000000000000000000	4.00000000000000000000	4.00000000000000000000	4.00000000000000000000	4.00000000000000000000	4.00000000000000000000	4.00000000000000000000	4.00000000000000000000	4.00000000000000000000	4.00000000000000000000	4.00000000000000000000
73.00000000000000000000	0.00000000000000000000	4151.28173828125000000000	4142.56396484375000000000	4168.71777343750000000000	4178.97412109375000000000	4149.74365234375000000000	4165.64111328125000000000	4154.35888671875000000000	4159.48730468750000000000	4165.12792968750000000000	4167.69238281250000000000	4168.71777343750000000000	4210.25634765625000000000	4182.05126953125000000000	4150.25634765625000000000	1833.00000000000000000000	10244.00000000000000000000	10227.00000000000000000000	0.00000000000000000000	0.00000000000000000000	0.00000000000000000000	1916.00000000000000000000	215.00000000000000000000	4.00000000000000000000	4.00000000000000000000	4.00000000000000000000	4.00000000000000000000	4.00000000000000000000	4.00000000000000000000	4.00000000000000000000	4.00000000000000000000	4.00000000000000000000	4.00000000000000000000	4.00000000000000000000	4.00000000000000000000	4.00000000000000000000	4.00000000000000000000	4.00000000000000000000	4.00000000000000000000
74.00000000000000000000	0.00000000000000000000	4158.46142578125000000000	4156.41015625000000000000	4176.92285156250000000000	4181.02539062500000000000	4168.20507812500000000000	4177.43603515625000000000	4167.17919921875000000000	4163.58984375000000000000	4171.79492187500000000000	4187.69238281250000000000	4176.41015625000000000000	4217.94873046875000000000	4192.30761718750000000000	4154.87158203125000000000	1910.00000000000000000000	10244.00000000000000000000	10227.00000000000000000000	0.00000000000000000000	0.00000000000000000000	0.00000000000000000000	1916.00000000000000000000	223.00000000000000000000	4.00000000000000000000	4.00000000000000000000	4.00000000000000000000	4.00000000000000000000	4.00000000000000000000	4.00000000000000000000	4.00000000000000000000	4.00000000000000000000	4.00000000000000000000	4.00000000000000000000	4.00000000000000000000	4.00000000000000000000	4.00000000000000000000	4.00000000000000000000	4.00000000000000000000	4.00000000000000000000
75.00000000000000000000	0.00000000000000000000	4148.71777343750000000000	4125.12792968750000000000	4176.92285156250000000000	4165.12792968750000000000	4124.10253906250000000000	4163.07666015625000000000	4141.02539062500000000000	4145.64111328125000000000	4168.20507812500000000000	4156.92285156250000000000	4164.10253906250000000000	4210.25634765625000000000	4169.74365234375000000000	4146.66650390625000000000	1571.00000000000000000000	10246.00000000000000000000	10228.00000000000000000000	0.00000000000000000000	0.00000000000000000000	0.00000000000000000000	1916.00000000000000000000	231.00000000000000000000	4.00000000000000000000	4.00000000000000000000	4.00000000000000000000	4.00000000000000000000	4.00000000000000000000	4.00000000000000000000	4.00000000000000000000	4.00000000000000000000	4.00000000000000000000	4.00000000000000000000	4.00000000000000000000	4.00000000000000000000	4.00000000000000000000	4.00000000000000000000	4.00000000000000000000	4.00000000000000000000
76.00000000000000000000	0.00000000000000000000	4155.89746093750000000000	4146.66650390625000000000	4167.69238281250000000000	4184.10253906250000000000	4152.30761718750000000000	4165.12792968750000000000	4161.53857421875000000000	4180.00000000000000000000	4169.74365234375000000000	4182.05126953125000000000	4187.17919921875000000000	4217.94873046875000000000	4212.82031250000000000000	4167.17919921875000000000	1328.00000000000000000000	10246.00000000000000000000	10228.00000000000000000000	0.00000000000000000000	0.00000000000000000000	0.00000000000000000000	1916.00000000000000000000	239.00000000000000000000	4.00000000000000000000	4.00000000000000000000	4.00000000000000000000	4.00000000000000000000	4.00000000000000000000	4.00000000000000000000	4.00000000000000000000	4.00000000000000000000	4.00000000000000000000	4.00000000000000000000	4.00000000000000000000	4.00000000000000000000	4.00000000000000000000	4.00000000000000000000	4.00000000000000000000	4.00000000000000000000
77.00000000000000000000	0.00000000000000000000	4147.69238281250000000000	4123.07666015625000000000	4171.79492187500000000000	4172.30761718750000000000	4114.35888671875000000000	4144.61523437500000000000	4134.35888671875000000000	4158.97412109375000000000	4168.71777343750000000000	4166.15380859375000000000	4174.35888671875000000000	4218.46142578125000000000	4197.43603515625000000000	4162.05126953125000000000	1490.00000000000000000000	10248.00000000000000000000	10229.00000000000000000000	0.00000000000000000000	0.00000000000000000000	0.00000000000000000000	1916.00000000000000000000	247.00000000000000000000	4.00000000000000000000	4.00000000000000000000	4.00000000000000000000	4.00000000000000000000	4.00000000000000000000	4.00000000000000000000	4.00000000000000000000	4.00000000000000000000	4.00000000000000000000	4.00000000000000000000	4.00000000000000000000	4.00000000000000000000	4.00000000000000000000	4.00000000000000000000	4.00000000000000000000	4.00000000000000000000
78.00000000000000000000	0.00000000000000000000	4151.79492187500000000000	4133.33300781250000000000	4173.84619140625000000000	4167.17919921875000000000	4111.28173828125000000000	4157.94873046875000000000	4147.69238281250000000000	4162.05126953125000000000	4169.74365234375000000000	4187.17919921875000000000	4175.38427734375000000000	4215.89746093750000000000	4197.43603515625000000000	4159.48730468750000000000	1910.00000000000000000000	10248.00000000000000000000	10229.00000000000000000000	0.00000000000000000000	0.00000000000000000000	0.00000000000000000000	1916.00000000000000000000	255.00000000000000000000	4.00000000000000000000	4.00000000000000000000	4.00000000000000000000	4.00000000000000000000	4.00000000000000000000	4.00000000000000000000	4.00000000000000000000	4.00000000000000000000	4.00000000000000000000	4.00000000000000000000	4.00000000000000000000	4.00000000000000000000	4.00000000000000000000	4.00000000000000000000	4.00000000000000000000	4.00000000000000000000
79.00000000000000000000	0.00000000000000000000	4165.12792968750000000000	4154.87158203125000000000	4177.43603515625000000000	4178.46142578125000000000	4155.89746093750000000000	4175.38427734375000000000	4173.84619140625000000000	4184.10253906250000000000	4168.20507812500000000000	4222.05126953125000000000	4192.82031250000000000000	4224.61523437500000000000	4213.84619140625000000000	4167.17919921875000000000	1571.00000000000000000000	10251.00000000000000000000	10227.00000000000000000000	0.00000000000000000000	0.00000000000000000000	0.00000000000000000000	1916.00000000000000000000	263.00000000000000000000	4.00000000000000000000	4.00000000000000000000	4.00000000000000000000	4.00000000000000000000	4.00000000000000000000	4.00000000000000000000	4.00000000000000000000	4.00000000000000000000	4.00000000000000000000	4.00000000000000000000	4.00000000000000000000	4.00000000000000000000	4.00000000000000000000	4.00000000000000000000	4.00000000000000000000	4.00000000000000000000
80.00000000000000000000	0.00000000000000000000	4157.43603515625000000000	4125.64111328125000000000	4174.35888671875000000000	4162.56396484375000000000	4128.71777343750000000000	4157.43603515625000000000	4142.56396484375000000000	4151.28173828125000000000	4162.05126953125000000000	4177.43603515625000000000	4171.79492187500000000000	4213.33300781250000000000	4182.05126953125000000000	4158.46142578125000000000	1328.00000000000000000000	10251.00000000000000000000	10227.00000000000000000000	0.00000000000000000000	0.00000000000000000000	0.00000000000000000000	1916.00000000000000000000	271.00000000000000000000	4.00000000000000000000	4.00000000000000000000	4.00000000000000000000	4.00000000000000000000	4.00000000000000000000	4.00000000000000000000	4.00000000000000000000	4.00000000000000000000	4.00000000000000000000	4.00000000000000000000	4.00000000000000000000	4.00000000000000000000	4.00000000000000000000	4.00000000000000000000	4.00000000000000000000	4.00000000000000000000
81.00000000000000000000	0.00000000000000000000	4167.17919921875000000000	4155.38427734375000000000	4175.89746093750000000000	4180.51269531250000000000	4139.48730468750000000000	4158.97412109375000000000	4155.38427734375000000000	4167.69238281250000000000	4168.71777343750000000000	4191.79492187500000000000	4186.15380859375000000000	4218.97412109375000000000	4211.79492187500000000000	4175.89746093750000000000	1490.00000000000000000000	10250.00000000000000000000	10225.00000000000000000000	0.00000000000000000000	0.00000000000000000000	0.00000000000000000000	1916.00000000000000000000	280.00000000000000000000	4.00000000000000000000	4.00000000000000000000	4.00000000000000000000	4.00000000000000000000	4.00000000000000000000	4.00000000000000000000	4.00000000000000000000	4.00000000000000000000	4.00000000000000000000	4.00000000000000000000	4.00000000000000000000	4.00000000000000000000	4.00000000000000000000	4.00000000000000000000	4.00000000000000000000	4.00000000000000000000
82.00000000000000000000	0.00000000000000000000	4160.51269531250000000000	4136.92285156250000000000	4182.56396484375000000000	4170.25634765625000000000	4125.12792968750000000000	4146.15380859375000000000	4137.43603515625000000000	4153.33300781250000000000	4168.20507812500000000000	4171.28173828125000000000	4178.97412109375000000000	4221.53857421875000000000	4198.46142578125000000000	4168.20507812500000000000	1910.00000000000000000000	10250.00000000000000000000	10225.00000000000000000000	0.00000000000000000000	0.00000000000000000000	0.00000000000000000000	1916.00000000000000000000	287.00000000000000000000	4.00000000000000000000	4.00000000000000000000	4.00000000000000000000	4.00000000000000000000	4.00000000000000000000	4.00000000000000000000	4.00000000000000000000	4.00000000000000000000	4.00000000000000000000	4.00000000000000000000	4.00000000000000000000	4.00000000000000000000	4.00000000000000000000	4.00000000000000000000	4.00000000000000000000	4.00000000000000000000
83.00000000000000000000	0.00000000000000000000	4150.76904296875000000000	4123.58984375000000000000	4170.76904296875000000000	4154.87158203125000000000	4132.30761718750000000000	4154.87158203125000000000	4143.07666015625000000000	4157.94873046875000000000	4165.12792968750000000000	4171.79492187500000000000	4175.89746093750000000000	4213.84619140625000000000	4187.17919921875000000000	4157.43603515625000000000	1571.00000000000000000000	10250.00000000000000000000	10226.00000000000000000000	0.00000000000000000000	0.00000000000000000000	0.00000000000000000000	1916.00000000000000000000	294.00000000000000000000	4.00000000000000000000	4.00000000000000000000	4.00000000000000000000	4.00000000000000000000	4.00000000000000000000	4.00000000000000000000	4.00000000000000000000	4.00000000000000000000	4.00000000000000000000	4.00000000000000000000	4.00000000000000000000	4.00000000000000000000	4.00000000000000000000	4.00000000000000000000	4.00000000000000000000	4.00000000000000000000
84.00000000000000000000	0.00000000000000000000	4153.33300781250000000000	4132.82031250000000000000	4168.20507812500000000000	4164.10253906250000000000	4144.10253906250000000000	4164.61523437500000000000	4164.10253906250000000000	4184.61523437500000000000	4166.66650390625000000000	4211.28173828125000000000	4191.28173828125000000000	4220.51269531250000000000	4200.00000000000000000000	4165.12792968750000000000	1328.00000000000000000000	10250.00000000000000000000	10226.00000000000000000000	0.00000000000000000000	0.00000000000000000000	0.00000000000000000000	1916.00000000000000000000	302.00000000000000000000	4.00000000000000000000	4.00000000000000000000	4.00000000000000000000	4.00000000000000000000	4.00000000000000000000	4.00000000000000000000	4.00000000000000000000	4.00000000000000000000	4.00000000000000000000	4.00000000000000000000	4.00000000000000000000	4.00000000000000000000	4.00000000000000000000	4.00000000000000000000	4.00000000000000000000	4.00000000000000000000
85.00000000000000000000	0.00000000000000000000	4144.61523437500000000000	4107.69238281250000000000	4168.71777343750000000000	4149.23046875000000000000	4103.07666015625000000000	4150.76904296875000000000	4135.89746093750000000000	4151.79492187500000000000	4164.10253906250000000000	4174.87158203125000000000	4171.28173828125000000000	4209.23046875000000000000	4165.64111328125000000000	4154.87158203125000000000	1490.00000000000000000000	10248.00000000000000000000	10227.00000000000000000000	0.00000000000000000000	0.00000000000000000000	0.00000000000000000000	1916.00000000000000000000	311.00000000000000000000	4.00000000000000000000	4.00000000000000000000	4.00000000000000000000	4.00000000000000000000	4.00000000000000000000	4.00000000000000000000	4.00000000000000000000	4.00000000000000000000	4.00000000000000000000	4.00000000000000000000	4.00000000000000000000	4.00000000000000000000	4.00000000000000000000	4.00000000000000000000	4.00000000000000000000	4.00000000000000000000
86.00000000000000000000	0.00000000000000000000	4155.38427734375000000000	4148.20507812500000000000	4169.23046875000000000000	4166.15380859375000000000	4146.15380859375000000000	4167.17919921875000000000	4156.41015625000000000000	4165.64111328125000000000	4172.30761718750000000000	4190.25634765625000000000	4182.56396484375000000000	4207.69238281250000000000	4196.41015625000000000000	4165.12792968750000000000	1910.00000000000000000000	10248.00000000000000000000	10227.00000000000000000000	0.00000000000000000000	0.00000000000000000000	0.00000000000000000000	1916.00000000000000000000	318.00000000000000000000	4.00000000000000000000	4.00000000000000000000	4.00000000000000000000	4.00000000000000000000	4.00000000000000000000	4.00000000000000000000	4.00000000000000000000	4.00000000000000000000	4.00000000000000000000	4.00000000000000000000	4.00000000000000000000	4.00000000000000000000	4.00000000000000000000	4.00000000000000000000	4.00000000000000000000	4.00000000000000000000
87.00000000000000000000	0.00000000000000000000	4158.46142578125000000000	4145.12792968750000000000	4179.48730468750000000000	4164.61523437500000000000	4144.10253906250000000000	4162.05126953125000000000	4147.17919921875000000000	4154.87158203125000000000	4172.30761718750000000000	4184.10253906250000000000	4177.43603515625000000000	4213.84619140625000000000	4193.33300781250000000000	4163.07666015625000000000	1571.00000000000000000000	10249.00000000000000000000	10226.00000000000000000000	0.00000000000000000000	0.00000000000000000000	0.00000000000000000000	1916.00000000000000000000	325.00000000000000000000	4.00000000000000000000	4.00000000000000000000	4.00000000000000000000	4.00000000000000000000	4.00000000000000000000	4.00000000000000000000	4.00000000000000000000	4.00000000000000000000	4.00000000000000000000	4.00000000000000000000	4.00000000000000000000	4.00000000000000000000	4.00000000000000000000	4.00000000000000000000	4.00000000000000000000	4.00000000000000000000
88.00000000000000000000	0.00000000000000000000	4157.43603515625000000000	4136.41015625000000000000	4173.33300781250000000000	4160.51269531250000000000	4121.02539062500000000000	4158.46142578125000000000	4148.20507812500000000000	4156.92285156250000000000	4165.12792968750000000000	4181.02539062500000000000	4174.87158203125000000000	4212.82031250000000000000	4188.71777343750000000000	4161.02539062500000000000	1328.00000000000000000000	10249.00000000000000000000	10226.00000000000000000000	0.00000000000000000000	0.00000000000000000000	0.00000000000000000000	1916.00000000000000000000	334.00000000000000000000	4.00000000000000000000	4.00000000000000000000	4.00000000000000000000	4.00000000000000000000	4.00000000000000000000	4.00000000000000000000	4.00000000000000000000	4.00000000000000000000	4.00000000000000000000	4.00000000000000000000	4.00000000000000000000	4.00000000000000000000	4.00000000000000000000	4.00000000000000000000	4.00000000000000000000	4.00000000000000000000
89.00000000000000000000	0.00000000000000000000	4157.94873046875000000000	4148.71777343750000000000	4171.28173828125000000000	4175.89746093750000000000	4134.87158203125000000000	4160.00000000000000000000	4162.05126953125000000000	4186.15380859375000000000	4166.15380859375000000000	4212.82031250000000000000	4192.30761718750000000000	4218.46142578125000000000	4210.25634765625000000000	4172.30761718750000000000	1490.00000000000000000000	10249.00000000000000000000	10228.00000000000000000000	0.00000000000000000000	0.00000000000000000000	0.00000000000000000000	1916.00000000000000000000	342.00000000000000000000	4.00000000000000000000	4.00000000000000000000	4.00000000000000000000	4.00000000000000000000	4.00000000000000000000	4.00000000000000000000	4.00000000000000000000	4.00000000000000000000	4.00000000000000000000	4.00000000000000000000	4.00000000000000000000	4.00000000000000000000	4.00000000000000000000	4.00000000000000000000	4.00000000000000000000	4.00000000000000000000
90.00000000000000000000	0.00000000000000000000	4139.48730468750000000000	4112.82031250000000000000	4170.76904296875000000000	4155.89746093750000000000	4107.17919921875000000000	4146.66650390625000000000	4132.30761718750000000000	4155.38427734375000000000	4166.15380859375000000000	4178.97412109375000000000	4168.20507812500000000000	4205.64111328125000000000	4168.71777343750000000000	4154.35888671875000000000	1910.00000000000000000000	10249.00000000000000000000	10228.00000000000000000000	0.00000000000000000000	0.00000000000000000000	0.00000000000000000000	1916.00000000000000000000	350.00000000000000000000	4.00000000000000000000	4.00000000000000000000	4.00000000000000000000	4.00000000000000000000	4.00000000000000000000	4.00000000000000000000	4.00000000000000000000	4.00000000000000000000	4.00000000000000000000	4.00000000000000000000	4.00000000000000000000	4.00000000000000000000	4.00000000000000000000	4.00000000000000000000	4.00000000000000000000	4.00000000000000000000
91.00000000000000000000	0.00000000000000000000	4148.71777343750000000000	4143.58984375000000000000	4163.58984375000000000000	4166.15380859375000000000	4138.97412109375000000000	4170.76904296875000000000	4166.66650390625000000000	4171.28173828125000000000	4170.76904296875000000000	4200.51269531250000000000	4175.89746093750000000000	4203.07666015625000000000	4182.05126953125000000000	4154.35888671875000000000	1571.00000000000000000000	10248.00000000000000000000	10228.00000000000000000000	0.00000000000000000000	0.00000000000000000000	0.00000000000000000000	1916.00000000000000000000	359.00000000000000000000	4.00000000000000000000	4.00000000000000000000	4.00000000000000000000	4.00000000000000000000	4.00000000000000000000	4.00000000000000000000	4.00000000000000000000	4.00000000000000000000	4.00000000000000000000	4.00000000000000000000	4.00000000000000000000	4.00000000000000000000	4.00000000000000000000	4.00000000000000000000	4.00000000000000000000	4.00000000000000000000
92.00000000000000000000	0.00000000000000000000	4155.89746093750000000000	4138.97412109375000000000	4170.76904296875000000000	4163.58984375000000000000	4134.35888671875000000000	4168.71777343750000000000	4161.02539062500000000000	4161.53857421875000000000	4167.17919921875000000000	4190.25634765625000000000	4170.76904296875000000000	4203.58984375000000000000	4169.23046875000000000000	4149.74365234375000000000	1328.00000000000000000000	10248.00000000000000000000	10228.00000000000000000000	0.00000000000000000000	0.00000000000000000000	0.00000000000000000000	1916.00000000000000000000	367.00000000000000000000	4.00000000000000000000	4.00000000000000000000	4.00000000000000000000	4.00000000000000000000	4.00000000000000000000	4.00000000000000000000	4.00000000000000000000	4.00000000000000000000	4.00000000000000000000	4.00000000000000000000	4.00000000000000000000	4.00000000000000000000	4.00000000000000000000	4.00000000000000000000	4.00000000000000000000	4.00000000000000000000
93.00000000000000000000	0.00000000000000000000	4148.20507812500000000000	4118.97412109375000000000	4172.30761718750000000000	4152.82031250000000000000	4124.61523437500000000000	4157.94873046875000000000	4140.51269531250000000000	4144.61523437500000000000	4166.15380859375000000000	4165.64111328125000000000	4159.48730468750000000000	4193.84619140625000000000	4159.48730468750000000000	4149.23046875000000000000	1490.00000000000000000000	10248.00000000000000000000	10228.00000000000000000000	0.00000000000000000000	0.00000000000000000000	0.00000000000000000000	1916.00000000000000000000	374.00000000000000000000	4.00000000000000000000	4.00000000000000000000	4.00000000000000000000	4.00000000000000000000	4.00000000000000000000	4.00000000000000000000	4.00000000000000000000	4.00000000000000000000	4.00000000000000000000	4.00000000000000000000	4.00000000000000000000	4.00000000000000000000	4.00000000000000000000	4.00000000000000000000	4.00000000000000000000	4.00000000000000000000
94.00000000000000000000	0.00000000000000000000	4149.23046875000000000000	4140.00000000000000000000	4173.33300781250000000000	4171.28173828125000000000	4146.15380859375000000000	4155.89746093750000000000	4151.79492187500000000000	4170.76904296875000000000	4171.79492187500000000000	4194.87158203125000000000	4181.53857421875000000000	4201.53857421875000000000	4200.00000000000000000000	4167.69238281250000000000	1910.00000000000000000000	10248.00000000000000000000	10228.00000000000000000000	0.00000000000000000000	0.00000000000000000000	0.00000000000000000000	1916.00000000000000000000	382.00000000000000000000	4.00000000000000000000	4.00000000000000000000	4.00000000000000000000	4.00000000000000000000	4.00000000000000000000	4.00000000000000000000	4.00000000000000000000	4.00000000000000000000	4.00000000000000000000	4.00000000000000000000	4.00000000000000000000	4.00000000000000000000	4.00000000000000000000	4.00000000000000000000	4.00000000000000000000	4.00000000000000000000
95.00000000000000000000	0.00000000000000000000	4142.05126953125000000000	4113.84619140625000000000	4174.35888671875000000000	4158.46142578125000000000	4098.97412109375000000000	4134.35888671875000000000	4121.02539062500000000000	4144.10253906250000000000	4167.17919921875000000000	4158.46142578125000000000	4166.66650390625000000000	4197.94873046875000000000	4174.35888671875000000000	4158.46142578125000000000	1571.00000000000000000000	10247.00000000000000000000	10228.00000000000000000000	0.00000000000000000000	0.00000000000000000000	0.00000000000000000000	1916.00000000000000000000	389.00000000000000000000	4.00000000000000000000	4.00000000000000000000	4.00000000000000000000	4.00000000000000000000	4.00000000000000000000	4.00000000000000000000	4.00000000000000000000	4.00000000000000000000	4.00000000000000000000	4.00000000000000000000	4.00000000000000000000	4.00000000000000000000	4.00000000000000000000	4.00000000000000000000	4.00000000000000000000	4.00000000000000000000
96.00000000000000000000	0.00000000000000000000	4152.82031250000000000000	4136.41015625000000000000	4171.28173828125000000000	4167.17919921875000000000	4129.23046875000000000000	4156.41015625000000000000	4148.71777343750000000000	4161.53857421875000000000	4167.69238281250000000000	4184.61523437500000000000	4176.92285156250000000000	4198.97412109375000000000	4186.66650390625000000000	4163.58984375000000000000	1328.00000000000000000000	10247.00000000000000000000	10228.00000000000000000000	0.00000000000000000000	0.00000000000000000000	0.00000000000000000000	1916.00000000000000000000	398.00000000000000000000	4.00000000000000000000	4.00000000000000000000	4.00000000000000000000	4.00000000000000000000	4.00000000000000000000	4.00000000000000000000	4.00000000000000000000	4.00000000000000000000	4.00000000000000000000	4.00000000000000000000	4.00000000000000000000	4.00000000000000000000	4.00000000000000000000	4.00000000000000000000	4.00000000000000000000	4.00000000000000000000
97.00000000000000000000	0.00000000000000000000	4151.79492187500000000000	4131.79492187500000000000	4177.43603515625000000000	4167.69238281250000000000	4136.92285156250000000000	4162.05126953125000000000	4154.35888671875000000000	4168.71777343750000000000	4167.69238281250000000000	4204.61523437500000000000	4179.48730468750000000000	4201.02539062500000000000	4178.97412109375000000000	4162.05126953125000000000	1490.00000000000000000000	10247.00000000000000000000	10227.00000000000000000000	0.00000000000000000000	0.00000000000000000000	0.00000000000000000000	1916.00000000000000000000	406.00000000000000000000	4.00000000000000000000	4.00000000000000000000	4.00000000000000000000	4.00000000000000000000	4.00000000000000000000	4.00000000000000000000	4.00000000000000000000	4.00000000000000000000	4.00000000000000000000	4.00000000000000000000	4.00000000000000000000	4.00000000000000000000	4.00000000000000000000	4.00000000000000000000	4.00000000000000000000	4.00000000000000000000
98.00000000000000000000	0.00000000000000000000	4145.64111328125000000000	4121.02539062500000000000	4173.33300781250000000000	4160.51269531250000000000	4110.25634765625000000000	4156.92285156250000000000	4141.02539062500000000000	4153.84619140625000000000	4168.20507812500000000000	4182.56396484375000000000	4166.15380859375000000000	4191.79492187500000000000	4163.07666015625000000000	4154.35888671875000000000	1910.00000000000000000000	10247.00000000000000000000	10227.00000000000000000000	0.00000000000000000000	0.00000000000000000000	0.00000000000000000000	1916.00000000000000000000	413.00000000000000000000	4.00000000000000000000	4.00000000000000000000	4.00000000000000000000	4.00000000000000000000	4.00000000000000000000	4.00000000000000000000	4.00000000000000000000	4.00000000000000000000	4.00000000000000000000	4.00000000000000000000	4.00000000000000000000	4.00000000000000000000	4.00000000000000000000	4.00000000000000000000	4.00000000000000000000	4.00000000000000000000
99.00000000000000000000	0.00000000000000000000	4162.56396484375000000000	4157.94873046875000000000	4173.84619140625000000000	4181.53857421875000000000	4150.25634765625000000000	4169.23046875000000000000	4161.53857421875000000000	4169.74365234375000000000	4173.84619140625000000000	4198.97412109375000000000	4180.51269531250000000000	4201.02539062500000000000	4197.94873046875000000000	4167.17919921875000000000	1571.00000000000000000000	10248.00000000000000000000	10225.00000000000000000000	0.00000000000000000000	0.00000000000000000000	0.00000000000000000000	1916.00000000000000000000	421.00000000000000000000	4.00000000000000000000	4.00000000000000000000	4.00000000000000000000	4.00000000000000000000	4.00000000000000000000	4.00000000000000000000	4.00000000000000000000	4.00000000000000000000	4.00000000000000000000	4.00000000000000000000	4.00000000000000000000	4.00000000000000000000	4.00000000000000000000	4.00000000000000000000	4.00000000000000000000	4.00000000000000000000
100.00000000000000000000	0.00000000000000000000	4153.33300781250000000000	4121.53857421875000000000	4178.46142578125000000000	4162.56396484375000000000	4127.17919921875000000000	4148.71777343750000000000	4130.25634765625000000000	4138.46142578125000000000	4168.20507812500000000000	4153.33300781250000000000	4161.53857421875000000000	4194.87158203125000000000	4168.20507812500000000000	4155.38427734375000000000	1328.00000000000000000000	10248.00000000000000000000	10225.00000000000000000000	0.00000000000000000000	0.00000000000000000000	0.00000000000000000000	1916.00000000000000000000	428.00000000000000000000	4.00000000000000000000	4.00000000000000000000	4.00000000000000000000	4.00000000000000000000	4.00000000000000000000	4.00000000000000000000	4.00000000000000000000	4.00000000000000000000	4.00000000000000000000	4.00000000000000000000	4.00000000000000000000	4.00000000000000000000	4.00000000000000000000	4.00000000000000000000	4.00000000000000000000	4.00000000000000000000
101.00000000000000000000	0.00000000000000000000	4145.64111328125000000000	4123.07666015625000000000	4172.82031250000000000000	4165.64111328125000000000	4130.76904296875000000000	4153.84619140625000000000	4146.66650390625000000000	4168.71777343750000000000	4168.20507812500000000000	4177.43603515625000000000	4175.38427734375000000000	4190.76904296875000000000	4178.97412109375000000000	4163.07666015625000000000	1490.00000000000000000000	10247.00000000000000000000	10227.00000000000000000000	0.00000000000000000000	0.00000000000000000000	0.00000000000000000000	1916.00000000000000000000	436.00000000000000000000	4.00000000000000000000	4.00000000000000000000	4.00000000000000000000	4.00000000000000000000	4.00000000000000000000	4.00000000000000000000	4.00000000000000000000	4.00000000000000000000	4.00000000000000000000	4.00000000000000000000	4.00000000000000000000	4.00000000000000000000	4.00000000000000000000	4.00000000000000000000	4.00000000000000000000	4.00000000000000000000
102.00000000000000000000	0.00000000000000000000	4143.58984375000000000000	4124.10253906250000000000	4173.84619140625000000000	4172.30761718750000000000	4122.56396484375000000000	4159.48730468750000000000	4153.84619140625000000000	4188.20507812500000000000	4168.71777343750000000000	4201.53857421875000000000	4184.10253906250000000000	4199.48730468750000000000	4177.43603515625000000000	4167.17919921875000000000	1910.00000000000000000000	10247.00000000000000000000	10227.00000000000000000000	0.00000000000000000000	0.00000000000000000000	0.00000000000000000000	1916.00000000000000000000	443.00000000000000000000	4.00000000000000000000	4.00000000000000000000	4.00000000000000000000	4.00000000000000000000	4.00000000000000000000	4.00000000000000000000	4.00000000000000000000	4.00000000000000000000	4.00000000000000000000	4.00000000000000000000	4.00000000000000000000	4.00000000000000000000	4.00000000000000000000	4.00000000000000000000	4.00000000000000000000	4.00000000000000000000
103.00000000000000000000	0.00000000000000000000	4141.53857421875000000000	4111.28173828125000000000	4170.76904296875000000000	4156.92285156250000000000	4107.17919921875000000000	4156.41015625000000000000	4142.05126953125000000000	4155.38427734375000000000	4165.64111328125000000000	4166.66650390625000000000	4163.58984375000000000000	4191.28173828125000000000	4149.74365234375000000000	4154.35888671875000000000	1571.00000000000000000000	10247.00000000000000000000	10226.00000000000000000000	0.00000000000000000000	0.00000000000000000000	0.00000000000000000000	1916.00000000000000000000	451.00000000000000000000	4.00000000000000000000	4.00000000000000000000	4.00000000000000000000	4.00000000000000000000	4.00000000000000000000	4.00000000000000000000	4.00000000000000000000	4.00000000000000000000	4.00000000000000000000	4.00000000000000000000	4.00000000000000000000	4.00000000000000000000	4.00000000000000000000	4.00000000000000000000	4.00000000000000000000	4.00000000000000000000
104.00000000000000000000	0.00000000000000000000	4161.02539062500000000000	4157.94873046875000000000	4176.41015625000000000000	4177.43603515625000000000	4156.41015625000000000000	4171.28173828125000000000	4166.66650390625000000000	4160.51269531250000000000	4168.20507812500000000000	4192.82031250000000000000	4177.94873046875000000000	4194.87158203125000000000	4184.10253906250000000000	4167.17919921875000000000	1328.00000000000000000000	10247.00000000000000000000	10226.00000000000000000000	0.00000000000000000000	0.00000000000000000000	0.00000000000000000000	1916.00000000000000000000	460.00000000000000000000	4.00000000000000000000	4.00000000000000000000	4.00000000000000000000	4.00000000000000000000	4.00000000000000000000	4.00000000000000000000	4.00000000000000000000	4.00000000000000000000	4.00000000000000000000	4.00000000000000000000	4.00000000000000000000	4.00000000000000000000	4.00000000000000000000	4.00000000000000000000	4.00000000000000000000	4.00000000000000000000
105.00000000000000000000	0.00000000000000000000	4155.89746093750000000000	4138.97412109375000000000	4185.64111328125000000000	4167.69238281250000000000	4130.25634765625000000000	4159.48730468750000000000	4137.43603515625000000000	4134.35888671875000000000	4164.10253906250000000000	4169.23046875000000000000	4164.61523437500000000000	4192.82031250000000000000	4164.10253906250000000000	4160.51269531250000000000	1490.00000000000000000000	10248.00000000000000000000	10227.00000000000000000000	0.00000000000000000000	0.00000000000000000000	0.00000000000000000000	1916.00000000000000000000	468.00000000000000000000	4.00000000000000000000	4.00000000000000000000	4.00000000000000000000	4.00000000000000000000	4.00000000000000000000	4.00000000000000000000	4.00000000000000000000	4.00000000000000000000	4.00000000000000000000	4.00000000000000000000	4.00000000000000000000	4.00000000000000000000	4.00000000000000000000	4.00000000000000000000	4.00000000000000000000	4.00000000000000000000
106.00000000000000000000	0.00000000000000000000	4150.76904296875000000000	4136.41015625000000000000	4176.41015625000000000000	4166.66650390625000000000	4134.35888671875000000000	4164.61523437500000000000	4150.25634765625000000000	4162.56396484375000000000	4170.76904296875000000000	4178.97412109375000000000	4174.87158203125000000000	4197.43603515625000000000	4179.48730468750000000000	4168.20507812500000000000	1910.00000000000000000000	10248.00000000000000000000	10227.00000000000000000000	0.00000000000000000000	0.00000000000000000000	0.00000000000000000000	1916.00000000000000000000	477.00000000000000000000	4.00000000000000000000	4.00000000000000000000	4.00000000000000000000	4.00000000000000000000	4.00000000000000000000	4.00000000000000000000	4.00000000000000000000	4.00000000000000000000	4.00000000000000000000	4.00000000000000000000	4.00000000000000000000	4.00000000000000000000	4.00000000000000000000	4.00000000000000000000	4.00000000000000000000	4.00000000000000000000
107.00000000000000000000	0.00000000000000000000	4152.30761718750000000000	4138.46142578125000000000	4174.87158203125000000000	4176.41015625000000000000	4141.53857421875000000000	4157.94873046875000000000	4154.35888671875000000000	4180.00000000000000000000	4177.43603515625000000000	4198.97412109375000000000	4188.20507812500000000000	4206.66650390625000000000	4200.51269531250000000000	4179.48730468750000000000	1571.00000000000000000000	10249.00000000000000000000	10228.00000000000000000000	0.00000000000000000000	0.00000000000000000000	0.00000000000000000000	1916.00000000000000000000	484.00000000000000000000	4.00000000000000000000	4.00000000000000000000	4.00000000000000000000	4.00000000000000000000	4.00000000000000000000	4.00000000000000000000	4.00000000000000000000	4.00000000000000000000	4.00000000000000000000	4.00000000000000000000	4.00000000000000000000	4.00000000000000000000	4.00000000000000000000	4.00000000000000000000	4.00000000000000000000	4.00000000000000000000
108.00000000000000000000	0.00000000000000000000	4148.71777343750000000000	4124.10253906250000000000	4174.87158203125000000000	4163.58984375000000000000	4111.79492187500000000000	4150.76904296875000000000	4131.79492187500000000000	4146.15380859375000000000	4168.71777343750000000000	4177.94873046875000000000	4172.30761718750000000000	4195.89746093750000000000	4174.87158203125000000000	4164.61523437500000000000	1328.00000000000000000000	10249.00000000000000000000	10228.00000000000000000000	0.00000000000000000000	0.00000000000000000000	0.00000000000000000000	1916.00000000000000000000	492.00000000000000000000	4.00000000000000000000	4.00000000000000000000	4.00000000000000000000	4.00000000000000000000	4.00000000000000000000	4.00000000000000000000	4.00000000000000000000	4.00000000000000000000	4.00000000000000000000	4.00000000000000000000	4.00000000000000000000	4.00000000000000000000	4.00000000000000000000	4.00000000000000000000	4.00000000000000000000	4.00000000000000000000
109.00000000000000000000	0.00000000000000000000	4161.53857421875000000000	4162.05126953125000000000	4175.38427734375000000000	4174.87158203125000000000	4144.61523437500000000000	4176.41015625000000000000	4168.71777343750000000000	4170.25634765625000000000	4167.17919921875000000000	4214.87158203125000000000	4189.23046875000000000000	4203.07666015625000000000	4191.79492187500000000000	4170.76904296875000000000	1490.00000000000000000000	10248.00000000000000000000	10228.00000000000000000000	0.00000000000000000000	0.00000000000000000000	0.00000000000000000000	1916.00000000000000000000	500.00000000000000000000	4.00000000000000000000	4.00000000000000000000	4.00000000000000000000	4.00000000000000000000	4.00000000000000000000	4.00000000000000000000	4.00000000000000000000	4.00000000000000000000	4.00000000000000000000	4.00000000000000000000	4.00000000000000000000	4.00000000000000000000	4.00000000000000000000	4.00000000000000000000	4.00000000000000000000	4.00000000000000000000
110.00000000000000000000	0.00000000000000000000	4158.46142578125000000000	4134.87158203125000000000	4182.05126953125000000000	4158.46142578125000000000	4126.15380859375000000000	4163.07666015625000000000	4151.79492187500000000000	4155.89746093750000000000	4167.17919921875000000000	4192.82031250000000000000	4176.92285156250000000000	4201.02539062500000000000	4167.69238281250000000000	4162.05126953125000000000	1910.00000000000000000000	10248.00000000000000000000	10228.00000000000000000000	0.00000000000000000000	0.00000000000000000000	0.00000000000000000000	1916.00000000000000000000	507.00000000000000000000	4.00000000000000000000	4.00000000000000000000	4.00000000000000000000	4.00000000000000000000	4.00000000000000000000	4.00000000000000000000	4.00000000000000000000	4.00000000000000000000	4.00000000000000000000	4.00000000000000000000	4.00000000000000000000	4.00000000000000000000	4.00000000000000000000	4.00000000000000000000	4.00000000000000000000	4.00000000000000000000
111.00000000000000000000	0.00000000000000000000	4160.00000000000000000000	4138.46142578125000000000	4177.94873046875000000000	4160.51269531250000000000	4143.07666015625000000000	4160.00000000000000000000	4152.30761718750000000000	4164.61523437500000000000	4171.79492187500000000000	4190.76904296875000000000	4179.48730468750000000000	4193.33300781250000000000	4186.66650390625000000000	4169.23046875000000000000	1571.00000000000000000000	10249.00000000000000000000	10228.00000000000000000000	0.00000000000000000000	0.00000000000000000000	0.00000000000000000000	1916.00000000000000000000	515.00000000000000000000	4.00000000000000000000	4.00000000000000000000	4.00000000000000000000	4.00000000000000000000	4.00000000000000000000	4.00000000000000000000	4.00000000000000000000	4.00000000000000000000	4.00000000000000000000	4.00000000000000000000	4.00000000000000000000	4.00000000000000000000	4.00000000000000000000	4.00000000000000000000	4.00000000000000000000	4.00000000000000000000
112.00000000000000000000	0.00000000000000000000	4161.02539062500000000000	4156.92285156250000000000	4176.92285156250000000000	4172.30761718750000000000	4154.87158203125000000000	4163.07666015625000000000	4158.46142578125000000000	4181.53857421875000000000	4173.84619140625000000000	4198.97412109375000000000	4187.17919921875000000000	4200.00000000000000000000	4202.05126953125000000000	4176.41015625000000000000	1328.00000000000000000000	10249.00000000000000000000	10228.00000000000000000000	0.00000000000000000000	0.00000000000000000000	0.00000000000000000000	1916.00000000000000000000	523.00000000000000000000	4.00000000000000000000	4.00000000000000000000	4.00000000000000000000	4.00000000000000000000	4.00000000000000000000	4.00000000000000000000	4.00000000000000000000	4.00000000000000000000	4.00000000000000000000	4.00000000000000000000	4.00000000000000000000	4.00000000000000000000	4.00000000000000000000	4.00000000000000000000	4.00000000000000000000	4.00000000000000000000
113.00000000000000000000	0.00000000000000000000	4147.17919921875000000000	4128.71777343750000000000	4170.76904296875000000000	4148.20507812500000000000	4109.74365234375000000000	4154.35888671875000000000	4138.46142578125000000000	4154.87158203125000000000	4165.12792968750000000000	4162.05126953125000000000	4162.05126953125000000000	4189.74365234375000000000	4155.89746093750000000000	4152.82031250000000000000	1490.00000000000000000000	10248.00000000000000000000	10228.00000000000000000000	0.00000000000000000000	0.00000000000000000000	0.00000000000000000000	1916.00000000000000000000	531.00000000000000000000	4.00000000000000000000	4.00000000000000000000	4.00000000000000000000	4.00000000000000000000	4.00000000000000000000	4.00000000000000000000	4.00000000000000000000	4.00000000000000000000	4.00000000000000000000	4.00000000000000000000	4.00000000000000000000	4.00000000000000000000	4.00000000000000000000	4.00000000000000000000	4.00000000000000000000	4.00000000000000000000
114.00000000000000000000	0.00000000000000000000	4151.79492187500000000000	4148.20507812500000000000	4168.20507812500000000000	4153.33300781250000000000	4141.53857421875000000000	4168.71777343750000000000	4168.20507812500000000000	4184.61523437500000000000	4166.66650390625000000000	4209.74365234375000000000	4182.56396484375000000000	4192.82031250000000000000	4177.94873046875000000000	4163.58984375000000000000	1910.00000000000000000000	10248.00000000000000000000	10228.00000000000000000000	0.00000000000000000000	0.00000000000000000000	0.00000000000000000000	1916.00000000000000000000	539.00000000000000000000	4.00000000000000000000	4.00000000000000000000	4.00000000000000000000	4.00000000000000000000	4.00000000000000000000	4.00000000000000000000	4.00000000000000000000	4.00000000000000000000	4.00000000000000000000	4.00000000000000000000	4.00000000000000000000	4.00000000000000000000	4.00000000000000000000	4.00000000000000000000	4.00000000000000000000	4.00000000000000000000
115.00000000000000000000	0.00000000000000000000	4145.64111328125000000000	4126.15380859375000000000	4178.97412109375000000000	4142.05126953125000000000	4130.25634765625000000000	4155.89746093750000000000	4146.15380859375000000000	4168.20507812500000000000	4165.64111328125000000000	4200.00000000000000000000	4177.94873046875000000000	4196.92285156250000000000	4163.07666015625000000000	4164.61523437500000000000	1571.00000000000000000000	10246.00000000000000000000	10228.00000000000000000000	0.00000000000000000000	0.00000000000000000000	0.00000000000000000000	1916.00000000000000000000	546.00000000000000000000	4.00000000000000000000	4.00000000000000000000	4.00000000000000000000	4.00000000000000000000	4.00000000000000000000	4.00000000000000000000	4.00000000000000000000	4.00000000000000000000	4.00000000000000000000	4.00000000000000000000	4.00000000000000000000	4.00000000000000000000	4.00000000000000000000	4.00000000000000000000	4.00000000000000000000	4.00000000000000000000
116.00000000000000000000	0.00000000000000000000	4154.35888671875000000000	4136.92285156250000000000	4177.43603515625000000000	4144.61523437500000000000	4142.05126953125000000000	4161.02539062500000000000	4146.66650390625000000000	4152.30761718750000000000	4166.15380859375000000000	4177.43603515625000000000	4170.76904296875000000000	4193.84619140625000000000	4164.10253906250000000000	4163.07666015625000000000	1328.00000000000000000000	10246.00000000000000000000	10228.00000000000000000000	0.00000000000000000000	0.00000000000000000000	0.00000000000000000000	1916.00000000000000000000	554.00000000000000000000	4.00000000000000000000	4.00000000000000000000	4.00000000000000000000	4.00000000000000000000	4.00000000000000000000	4.00000000000000000000	4.00000000000000000000	4.00000000000000000000	4.00000000000000000000	4.00000000000000000000	4.00000000000000000000	4.00000000000000000000	4.00000000000000000000	4.00000000000000000000	4.00000000000000000000	4.00000000000000000000
117.00000000000000000000	0.00000000000000000000	4167.69238281250000000000	4158.97412109375000000000	4180.00000000000000000000	4159.48730468750000000000	4164.10253906250000000000	4171.28173828125000000000	4164.61523437500000000000	4157.43603515625000000000	4171.28173828125000000000	4191.28173828125000000000	4177.43603515625000000000	4198.97412109375000000000	4186.15380859375000000000	4169.23046875000000000000	1490.00000000000000000000	10247.00000000000000000000	10227.00000000000000000000	0.00000000000000000000	0.00000000000000000000	0.00000000000000000000	1916.00000000000000000000	562.00000000000000000000	4.00000000000000000000	4.00000000000000000000	4.00000000000000000000	4.00000000000000000000	4.00000000000000000000	4.00000000000000000000	4.00000000000000000000	4.00000000000000000000	4.00000000000000000000	4.00000000000000000000	4.00000000000000000000	4.00000000000000000000	4.00000000000000000000	4.00000000000000000000	4.00000000000000000000	4.00000000000000000000
118.00000000000000000000	0.00000000000000000000	4149.23046875000000000000	4122.56396484375000000000	4179.48730468750000000000	4136.41015625000000000000	4113.33300781250000000000	4156.41015625000000000000	4140.00000000000000000000	4138.46142578125000000000	4168.71777343750000000000	4165.64111328125000000000	4162.05126953125000000000	4192.30761718750000000000	4157.43603515625000000000	4161.53857421875000000000	1910.00000000000000000000	10247.00000000000000000000	10227.00000000000000000000	0.00000000000000000000	0.00000000000000000000	0.00000000000000000000	1916.00000000000000000000	570.00000000000000000000	4.00000000000000000000	4.00000000000000000000	4.00000000000000000000	4.00000000000000000000	4.00000000000000000000	4.00000000000000000000	4.00000000000000000000	4.00000000000000000000	4.00000000000000000000	4.00000000000000000000	4.00000000000000000000	4.00000000000000000000	4.00000000000000000000	4.00000000000000000000	4.00000000000000000000	4.00000000000000000000
119.00000000000000000000	0.00000000000000000000	4148.71777343750000000000	4144.10253906250000000000	4172.82031250000000000000	4149.74365234375000000000	4136.92285156250000000000	4164.10253906250000000000	4167.17919921875000000000	4185.12792968750000000000	4170.76904296875000000000	4202.56396484375000000000	4186.15380859375000000000	4201.53857421875000000000	4186.15380859375000000000	4174.87158203125000000000	1571.00000000000000000000	10248.00000000000000000000	10228.00000000000000000000	0.00000000000000000000	0.00000000000000000000	0.00000000000000000000	1916.00000000000000000000	578.00000000000000000000	4.00000000000000000000	4.00000000000000000000	4.00000000000000000000	4.00000000000000000000	4.00000000000000000000	4.00000000000000000000	4.00000000000000000000	4.00000000000000000000	4.00000000000000000000	4.00000000000000000000	4.00000000000000000000	4.00000000000000000000	4.00000000000000000000	4.00000000000000000000	4.00000000000000000000	4.00000000000000000000
120.00000000000000000000	0.00000000000000000000	4143.58984375000000000000	4124.61523437500000000000	4174.35888671875000000000	4142.56396484375000000000	4132.30761718750000000000	4148.20507812500000000000	4147.69238281250000000000	4177.43603515625000000000	4165.64111328125000000000	4187.69238281250000000000	4179.48730468750000000000	4204.10253906250000000000	4170.76904296875000000000	4164.10253906250000000000	1328.00000000000000000000	10248.00000000000000000000	10228.00000000000000000000	0.00000000000000000000	0.00000000000000000000	0.00000000000000000000	1916.00000000000000000000	586.00000000000000000000	4.00000000000000000000	4.00000000000000000000	4.00000000000000000000	4.00000000000000000000	4.00000000000000000000	4.00000000000000000000	4.00000000000000000000	4.00000000000000000000	4.00000000000000000000	4.00000000000000000000	4.00000000000000000000	4.00000000000000000000	4.00000000000000000000	4.00000000000000000000	4.00000000000000000000	4.00000000000000000000
121.00000000000000000000	0.00000000000000000000	4144.61523437500000000000	4122.05126953125000000000	4171.79492187500000000000	4126.66650390625000000000	4131.79492187500000000000	4155.89746093750000000000	4144.61523437500000000000	4155.89746093750000000000	4164.61523437500000000000	4169.23046875000000000000	4168.20507812500000000000	4193.84619140625000000000	4161.02539062500000000000	4160.51269531250000000000	1490.00000000000000000000	10248.00000000000000000000	10226.00000000000000000000	0.00000000000000000000	0.00000000000000000000	0.00000000000000000000	1916.00000000000000000000	595.00000000000000000000	4.00000000000000000000	4.00000000000000000000	4.00000000000000000000	4.00000000000000000000	4.00000000000000000000	4.00000000000000000000	4.00000000000000000000	4.00000000000000000000	4.00000000000000000000	4.00000000000000000000	4.00000000000000000000	4.00000000000000000000	4.00000000000000000000	4.00000000000000000000	4.00000000000000000000	4.00000000000000000000
122.00000000000000000000	0.00000000000000000000	4160.51269531250000000000	4154.87158203125000000000	4177.94873046875000000000	4141.02539062500000000000	4154.35888671875000000000	4176.92285156250000000000	4173.33300781250000000000	4169.74365234375000000000	4168.71777343750000000000	4194.87158203125000000000	4181.53857421875000000000	4200.00000000000000000000	4181.53857421875000000000	4171.79492187500000000000	1910.00000000000000000000	10248.00000000000000000000	10226.00000000000000000000	0.00000000000000000000	0.00000000000000000000	0.00000000000000000000	1916.00000000000000000000	603.00000000000000000000	4.00000000000000000000	4.00000000000000000000	4.00000000000000000000	4.00000000000000000000	4.00000000000000000000	4.00000000000000000000	4.00000000000000000000	4.00000000000000000000	4.00000000000000000000	4.00000000000000000000	4.00000000000000000000	4.00000000000000000000	4.00000000000000000000	4.00000000000000000000	4.00000000000000000000	4.00000000000000000000
123.00000000000000000000	0.00000000000000000000	4152.30761718750000000000	4129.23046875000000000000	4179.48730468750000000000	4130.76904296875000000000	4117.43603515625000000000	4156.92285156250000000000	4147.17919921875000000000	4146.15380859375000000000	4166.66650390625000000000	4157.94873046875000000000	4161.02539062500000000000	4192.82031250000000000000	4147.69238281250000000000	4154.35888671875000000000	1571.00000000000000000000	10248.00000000000000000000	10227.00000000000000000000	0.00000000000000000000	0.00000000000000000000	0.00000000000000000000	1916.00000000000000000000	610.00000000000000000000	4.00000000000000000000	4.00000000000000000000	4.00000000000000000000	4.00000000000000000000	4.00000000000000000000	4.00000000000000000000	4.00000000000000000000	4.00000000000000000000	4.00000000000000000000	4.00000000000000000000	4.00000000000000000000	4.00000000000000000000	4.00000000000000000000	4.00000000000000000000	4.00000000000000000000	4.00000000000000000000
124.00000000000000000000	0.00000000000000000000	4150.76904296875000000000	4145.12792968750000000000	4172.30761718750000000000	4145.12792968750000000000	4135.38427734375000000000	4155.38427734375000000000	4157.43603515625000000000	4171.28173828125000000000	4172.30761718750000000000	4174.35888671875000000000	4172.82031250000000000000	4198.97412109375000000000	4179.48730468750000000000	4167.17919921875000000000	1328.00000000000000000000	10248.00000000000000000000	10227.00000000000000000000	0.00000000000000000000	0.00000000000000000000	0.00000000000000000000	1916.00000000000000000000	618.00000000000000000000	4.00000000000000000000	4.00000000000000000000	4.00000000000000000000	4.00000000000000000000	4.00000000000000000000	4.00000000000000000000	4.00000000000000000000	4.00000000000000000000	4.00000000000000000000	4.00000000000000000000	4.00000000000000000000	4.00000000000000000000	4.00000000000000000000	4.00000000000000000000	4.00000000000000000000	4.00000000000000000000
125.00000000000000000000	0.00000000000000000000	4147.17919921875000000000	4126.66650390625000000000	4176.41015625000000000000	4141.53857421875000000000	4115.89746093750000000000	4142.05126953125000000000	4137.94873046875000000000	4163.07666015625000000000	4170.76904296875000000000	4165.12792968750000000000	4171.28173828125000000000	4204.10253906250000000000	4178.46142578125000000000	4172.30761718750000000000	1490.00000000000000000000	10248.00000000000000000000	10228.00000000000000000000	0.00000000000000000000	0.00000000000000000000	0.00000000000000000000	1916.00000000000000000000	626.00000000000000000000	4.00000000000000000000	4.00000000000000000000	4.00000000000000000000	4.00000000000000000000	4.00000000000000000000	4.00000000000000000000	4.00000000000000000000	4.00000000000000000000	4.00000000000000000000	4.00000000000000000000	4.00000000000000000000	4.00000000000000000000	4.00000000000000000000	4.00000000000000000000	4.00000000000000000000	4.00000000000000000000
126.00000000000000000000	0.00000000000000000000	4146.66650390625000000000	4120.00000000000000000000	4174.35888671875000000000	4131.79492187500000000000	4112.82031250000000000000	4148.71777343750000000000	4141.02539062500000000000	4157.94873046875000000000	4167.69238281250000000000	4167.69238281250000000000	4165.12792968750000000000	4193.33300781250000000000	4161.02539062500000000000	4162.56396484375000000000	1910.00000000000000000000	10248.00000000000000000000	10228.00000000000000000000	0.00000000000000000000	0.00000000000000000000	0.00000000000000000000	1916.00000000000000000000	633.00000000000000000000	4.00000000000000000000	4.00000000000000000000	4.00000000000000000000	4.00000000000000000000	4.00000000000000000000	4.00000000000000000000	4.00000000000000000000	4.00000000000000000000	4.00000000000000000000	4.00000000000000000000	4.00000000000000000000	4.00000000000000000000	4.00000000000000000000	4.00000000000000000000	4.00000000000000000000	4.00000000000000000000
127.00000000000000000000	0.00000000000000000000	4157.43603515625000000000	4154.35888671875000000000	4174.87158203125000000000	4145.12792968750000000000	4162.56396484375000000000	4172.82031250000000000000	4179.48730468750000000000	4191.79492187500000000000	4169.74365234375000000000	4222.56396484375000000000	4185.12792968750000000000	4200.51269531250000000000	4176.92285156250000000000	4163.07666015625000000000	50.00000000000000000000	10248.00000000000000000000	10228.00000000000000000000	0.00000000000000000000	0.00000000000000000000	0.00000000000000000000	1916.00000000000000000000	640.00000000000000000000	4.00000000000000000000	4.00000000000000000000	4.00000000000000000000	4.00000000000000000000	4.00000000000000000000	4.00000000000000000000	4.00000000000000000000	4.00000000000000000000	4.00000000000000000000	4.00000000000000000000	4.00000000000000000000	4.00000000000000000000	4.00000000000000000000	4.00000000000000000000	4.00000000000000000000	4.00000000000000000000
0.00000000000000000000	0.00000000000000000000	4148.71777343750000000000	4129.74365234375000000000	4174.87158203125000000000	4125.12792968750000000000	4125.64111328125000000000	4157.94873046875000000000	4149.74365234375000000000	4160.00000000000000000000	4163.07666015625000000000	4183.58984375000000000000	4165.64111328125000000000	4194.35888671875000000000	4142.56396484375000000000	4146.15380859375000000000	884.00000000000000000000	10248.00000000000000000000	10228.00000000000000000000	0.00000000000000000000	0.00000000000000000000	0.00000000000000000000	1916.00000000000000000000	649.00000000000000000000	4.00000000000000000000	4.00000000000000000000	4.00000000000000000000	4.00000000000000000000	4.00000000000000000000	4.00000000000000000000	4.00000000000000000000	4.00000000000000000000	4.00000000000000000000	4.00000000000000000000	4.00000000000000000000	4.00000000000000000000	4.00000000000000000000	4.00000000000000000000	4.00000000000000000000	4.00000000000000000000
1.00000000000000000000	0.00000000000000000000	4159.48730468750000000000	4155.38427734375000000000	4173.33300781250000000000	4137.94873046875000000000	4133.33300781250000000000	4163.07666015625000000000	4153.84619140625000000000	4165.12792968750000000000	4168.71777343750000000000	4180.51269531250000000000	4170.25634765625000000000	4194.87158203125000000000	4172.30761718750000000000	4160.00000000000000000000	1162.00000000000000000000	10249.00000000000000000000	10228.00000000000000000000	0.00000000000000000000	0.00000000000000000000	0.00000000000000000000	1916.00000000000000000000	657.00000000000000000000	4.00000000000000000000	4.00000000000000000000	4.00000000000000000000	4.00000000000000000000	4.00000000000000000000	4.00000000000000000000	4.00000000000000000000	4.00000000000000000000	4.00000000000000000000	4.00000000000000000000	4.00000000000000000000	4.00000000000000000000	4.00000000000000000000	4.00000000000000000000	4.00000000000000000000	4.00000000000000000000
2.00000000000000000000	0.00000000000000000000	4167.69238281250000000000	4155.89746093750000000000	4183.07666015625000000000	4142.56396484375000000000	4140.00000000000000000000	4155.38427734375000000000	4136.92285156250000000000	4154.35888671875000000000	4173.84619140625000000000	4169.23046875000000000000	4169.23046875000000000000	4200.51269531250000000000	4182.05126953125000000000	4173.84619140625000000000	1286.00000000000000000000	10249.00000000000000000000	10228.00000000000000000000	0.00000000000000000000	0.00000000000000000000	0.00000000000000000000	1916.00000000000000000000	664.00000000000000000000	4.00000000000000000000	4.00000000000000000000	4.00000000000000000000	4.00000000000000000000	4.00000000000000000000	4.00000000000000000000	4.00000000000000000000	4.00000000000000000000	4.00000000000000000000	4.00000000000000000000	4.00000000000000000000	4.00000000000000000000	4.00000000000000000000	4.00000000000000000000	4.00000000000000000000	4.00000000000000000000
3.00000000000000000000	0.00000000000000000000	4162.56396484375000000000	4139.48730468750000000000	4176.41015625000000000000	4131.28173828125000000000	4131.28173828125000000000	4151.79492187500000000000	4126.66650390625000000000	4142.56396484375000000000	4168.71777343750000000000	4151.79492187500000000000	4165.64111328125000000000	4195.89746093750000000000	4165.64111328125000000000	4171.79492187500000000000	1859.00000000000000000000	10250.00000000000000000000	10226.00000000000000000000	0.00000000000000000000	0.00000000000000000000	0.00000000000000000000	1916.00000000000000000000	672.00000000000000000000	4.00000000000000000000	4.00000000000000000000	4.00000000000000000000	4.00000000000000000000	4.00000000000000000000	4.00000000000000000000	4.00000000000000000000	4.00000000000000000000	4.00000000000000000000	4.00000000000000000000	4.00000000000000000000	4.00000000000000000000	4.00000000000000000000	4.00000000000000000000	4.00000000000000000000	4.00000000000000000000
4.00000000000000000000	0.00000000000000000000	4158.97412109375000000000	4159.48730468750000000000	4171.79492187500000000000	4147.17919921875000000000	4149.23046875000000000000	4161.53857421875000000000	4157.94873046875000000000	4182.05126953125000000000	4165.64111328125000000000	4194.87158203125000000000	4186.66650390625000000000	4206.66650390625000000000	4184.61523437500000000000	4177.43603515625000000000	1972.00000000000000000000	10250.00000000000000000000	10226.00000000000000000000	0.00000000000000000000	0.00000000000000000000	0.00000000000000000000	1916.00000000000000000000	680.00000000000000000000	4.00000000000000000000	4.00000000000000000000	4.00000000000000000000	4.00000000000000000000	4.00000000000000000000	4.00000000000000000000	4.00000000000000000000	4.00000000000000000000	4.00000000000000000000	4.00000000000000000000	4.00000000000000000000	4.00000000000000000000	4.00000000000000000000	4.00000000000000000000	4.00000000000000000000	4.00000000000000000000
5.00000000000000000000	0.00000000000000000000	4142.05126953125000000000	4127.17919921875000000000	4173.33300781250000000000	4125.64111328125000000000	4110.25634765625000000000	4148.20507812500000000000	4137.94873046875000000000	4160.00000000000000000000	4162.56396484375000000000	4164.61523437500000000000	4162.05126953125000000000	4198.97412109375000000000	4146.15380859375000000000	4158.97412109375000000000	1225.00000000000000000000	10248.00000000000000000000	10226.00000000000000000000	0.00000000000000000000	0.00000000000000000000	0.00000000000000000000	1916.00000000000000000000	688.00000000000000000000	4.00000000000000000000	4.00000000000000000000	4.00000000000000000000	4.00000000000000000000	4.00000000000000000000	4.00000000000000000000	4.00000000000000000000	4.00000000000000000000	4.00000000000000000000	4.00000000000000000000	4.00000000000000000000	4.00000000000000000000	4.00000000000000000000	4.00000000000000000000	4.00000000000000000000	4.00000000000000000000
6.00000000000000000000	0.00000000000000000000	4153.84619140625000000000	4150.25634765625000000000	4168.20507812500000000000	4128.20507812500000000000	4138.97412109375000000000	4169.23046875000000000000	4162.56396484375000000000	4165.64111328125000000000	4169.74365234375000000000	4174.87158203125000000000	4168.20507812500000000000	4191.79492187500000000000	4162.56396484375000000000	4161.02539062500000000000	1669.00000000000000000000	10248.00000000000000000000	10226.00000000000000000000	0.00000000000000000000	0.00000000000000000000	0.00000000000000000000	1916.00000000000000000000	696.00000000000000000000	4.00000000000000000000	4.00000000000000000000	4.00000000000000000000	4.00000000000000000000	4.00000000000000000000	4.00000000000000000000	4.00000000000000000000	4.00000000000000000000	4.00000000000000000000	4.00000000000000000000	4.00000000000000000000	4.00000000000000000000	4.00000000000000000000	4.00000000000000000000	4.00000000000000000000	4.00000000000000000000
7.00000000000000000000	0.00000000000000000000	4162.56396484375000000000	4158.97412109375000000000	4175.38427734375000000000	4134.87158203125000000000	4154.87158203125000000000	4170.76904296875000000000	4165.12792968750000000000	4162.05126953125000000000	4169.74365234375000000000	4179.48730468750000000000	4172.82031250000000000000	4197.43603515625000000000	4168.71777343750000000000	4163.07666015625000000000	1711.00000000000000000000	10247.00000000000000000000	10225.00000000000000000000	0.00000000000000000000	0.00000000000000000000	0.00000000000000000000	1916.00000000000000000000	704.00000000000000000000	4.00000000000000000000	4.00000000000000000000	4.00000000000000000000	4.00000000000000000000	4.00000000000000000000	4.00000000000000000000	4.00000000000000000000	4.00000000000000000000	4.00000000000000000000	4.00000000000000000000	4.00000000000000000000	4.00000000000000000000	4.00000000000000000000	4.00000000000000000000	4.00000000000000000000	4.00000000000000000000
8.00000000000000000000	0.00000000000000000000	4151.28173828125000000000	4135.38427734375000000000	4176.41015625000000000000	4122.05126953125000000000	4133.33300781250000000000	4158.46142578125000000000	4146.15380859375000000000	4146.15380859375000000000	4163.07666015625000000000	4149.74365234375000000000	4157.43603515625000000000	4193.84619140625000000000	4149.23046875000000000000	4156.92285156250000000000	654.00000000000000000000	10247.00000000000000000000	10225.00000000000000000000	0.00000000000000000000	0.00000000000000000000	0.00000000000000000000	1916.00000000000000000000	712.00000000000000000000	4.00000000000000000000	4.00000000000000000000	4.00000000000000000000	4.00000000000000000000	4.00000000000000000000	4.00000000000000000000	4.00000000000000000000	4.00000000000000000000	4.00000000000000000000	4.00000000000000000000	4.00000000000000000000	4.00000000000000000000	4.00000000000000000000	4.00000000000000000000	4.00000000000000000000	4.00000000000000000000
9.00000000000000000000	0.00000000000000000000	4158.97412109375000000000	4151.79492187500000000000	4176.92285156250000000000	4138.97412109375000000000	4149.23046875000000000000	4165.64111328125000000000	4168.20507812500000000000	4187.17919921875000000000	4168.71777343750000000000	4188.71777343750000000000	4182.05126953125000000000	4209.23046875000000000000	4189.74365234375000000000	4177.94873046875000000000	1860.00000000000000000000	10247.00000000000000000000	10225.00000000000000000000	0.00000000000000000000	0.00000000000000000000	0.00000000000000000000	1916.00000000000000000000	721.00000000000000000000	4.00000000000000000000	4.00000000000000000000	4.00000000000000000000	4.00000000000000000000	4.00000000000000000000	4.00000000000000000000	4.00000000000000000000	4.00000000000000000000	4.00000000000000000000	4.00000000000000000000	4.00000000000000000000	4.00000000000000000000	4.00000000000000000000	4.00000000000000000000	4.00000000000000000000	4.00000000000000000000
10.00000000000000000000	0.00000000000000000000	4151.28173828125000000000	4126.15380859375000000000	4180.00000000000000000000	4128.71777343750000000000	4113.84619140625000000000	4147.17919921875000000000	4138.97412109375000000000	4168.71777343750000000000	4166.66650390625000000000	4178.97412109375000000000	4173.33300781250000000000	4208.71777343750000000000	4175.38427734375000000000	4172.30761718750000000000	1908.00000000000000000000	10247.00000000000000000000	10225.00000000000000000000	0.00000000000000000000	0.00000000000000000000	0.00000000000000000000	1916.00000000000000000000	729.00000000000000000000	4.00000000000000000000	4.00000000000000000000	4.00000000000000000000	4.00000000000000000000	4.00000000000000000000	4.00000000000000000000	4.00000000000000000000	4.00000000000000000000	4.00000000000000000000	4.00000000000000000000	4.00000000000000000000	4.00000000000000000000	4.00000000000000000000	4.00000000000000000000	4.00000000000000000000	4.00000000000000000000
11.00000000000000000000	0.00000000000000000000	4152.82031250000000000000	4152.30761718750000000000	4173.84619140625000000000	4134.35888671875000000000	4145.64111328125000000000	4162.56396484375000000000	4156.92285156250000000000	4172.82031250000000000000	4164.10253906250000000000	4200.00000000000000000000	4175.89746093750000000000	4199.48730468750000000000	4183.07666015625000000000	4166.66650390625000000000	1568.00000000000000000000	10247.00000000000000000000	10227.00000000000000000000	0.00000000000000000000	0.00000000000000000000	0.00000000000000000000	1916.00000000000000000000	737.00000000000000000000	4.00000000000000000000	4.00000000000000000000	4.00000000000000000000	4.00000000000000000000	4.00000000000000000000	4.00000000000000000000	4.00000000000000000000	4.00000000000000000000	4.00000000000000000000	4.00000000000000000000	4.00000000000000000000	4.00000000000000000000	4.00000000000000000000	4.00000000000000000000	4.00000000000000000000	4.00000000000000000000
12.00000000000000000000	0.00000000000000000000	4159.48730468750000000000	4160.51269531250000000000	4175.89746093750000000000	4139.48730468750000000000	4164.10253906250000000000	4168.20507812500000000000	4169.23046875000000000000	4177.43603515625000000000	4163.58984375000000000000	4210.76904296875000000000	4176.41015625000000000000	4200.00000000000000000000	4172.30761718750000000000	4157.43603515625000000000	1329.00000000000000000000	10247.00000000000000000000	10227.00000000000000000000	0.00000000000000000000	0.00000000000000000000	0.00000000000000000000	1916.00000000000000000000	745.00000000000000000000	4.00000000000000000000	4.00000000000000000000	4.00000000000000000000	4.00000000000000000000	4.00000000000000000000	4.00000000000000000000	4.00000000000000000000	4.00000000000000000000	4.00000000000000000000	4.00000000000000000000	4.00000000000000000000	4.00000000000000000000	4.00000000000000000000	4.00000000000000000000	4.00000000000000000000	4.00000000000000000000
13.00000000000000000000	0.00000000000000000000	4150.76904296875000000000	4131.28173828125000000000	4174.87158203125000000000	4124.61523437500000000000	4131.28173828125000000000	4153.33300781250000000000	4144.10253906250000000000	4152.82031250000000000000	4163.07666015625000000000	4171.79492187500000000000	4157.43603515625000000000	4193.84619140625000000000	4142.56396484375000000000	4149.74365234375000000000	1491.00000000000000000000	10247.00000000000000000000	10227.00000000000000000000	0.00000000000000000000	0.00000000000000000000	0.00000000000000000000	1916.00000000000000000000	753.00000000000000000000	4.00000000000000000000	4.00000000000000000000	4.00000000000000000000	4.00000000000000000000	4.00000000000000000000	4.00000000000000000000	4.00000000000000000000	4.00000000000000000000	4.00000000000000000000	4.00000000000000000000	4.00000000000000000000	4.00000000000000000000	4.00000000000000000000	4.00000000000000000000	4.00000000000000000000	4.00000000000000000000
14.00000000000000000000	0.00000000000000000000	4158.46142578125000000000	4165.12792968750000000000	4177.43603515625000000000	4144.10253906250000000000	4162.56396484375000000000	4163.07666015625000000000	4157.94873046875000000000	4175.89746093750000000000	4171.79492187500000000000	4196.92285156250000000000	4176.92285156250000000000	4205.12792968750000000000	4194.35888671875000000000	4177.43603515625000000000	1908.00000000000000000000	10247.00000000000000000000	10227.00000000000000000000	0.00000000000000000000	0.00000000000000000000	0.00000000000000000000	1916.00000000000000000000	760.00000000000000000000	4.00000000000000000000	4.00000000000000000000	4.00000000000000000000	4.00000000000000000000	4.00000000000000000000	4.00000000000000000000	4.00000000000000000000	4.00000000000000000000	4.00000000000000000000	4.00000000000000000000	4.00000000000000000000	4.00000000000000000000	4.00000000000000000000	4.00000000000000000000	4.00000000000000000000	4.00000000000000000000
15.00000000000000000000	0.00000000000000000000	4155.38427734375000000000	4138.46142578125000000000	4181.53857421875000000000	4132.82031250000000000000	4135.38427734375000000000	4150.76904296875000000000	4134.87158203125000000000	4153.33300781250000000000	4169.23046875000000000000	4174.87158203125000000000	4165.64111328125000000000	4204.61523437500000000000	4176.41015625000000000000	4169.23046875000000000000	1568.00000000000000000000	10249.00000000000000000000	10226.00000000000000000000	0.00000000000000000000	0.00000000000000000000	0.00000000000000000000	1916.00000000000000000000	767.00000000000000000000	4.00000000000000000000	4.00000000000000000000	4.00000000000000000000	4.00000000000000000000	4.00000000000000000000	4.00000000000000000000	4.00000000000000000000	4.00000000000000000000	4.00000000000000000000	4.00000000000000000000	4.00000000000000000000	4.00000000000000000000	4.00000000000000000000	4.00000000000000000000	4.00000000000000000000	4.00000000000000000000
16.00000000000000000000	0.00000000000000000000	4153.33300781250000000000	4133.84619140625000000000	4171.28173828125000000000	4128.71777343750000000000	4131.28173828125000000000	4156.92285156250000000000	4155.89746093750000000000	4165.64111328125000000000	4165.64111328125000000000	4189.74365234375000000000	4168.71777343750000000000	4196.92285156250000000000	4161.53857421875000000000	4159.48730468750000000000	0.00000000000000000000	10249.00000000000000000000	10226.00000000000000000000	0.00000000000000000000	0.00000000000000000000	0.00000000000000000000	1916.00000000000000000000	776.00000000000000000000	4.00000000000000000000	4.00000000000000000000	4.00000000000000000000	4.00000000000000000000	4.00000000000000000000	4.00000000000000000000	4.00000000000000000000	4.00000000000000000000	4.00000000000000000000	4.00000000000000000000	4.00000000000000000000	4.00000000000000000000	4.00000000000000000000	4.00000000000000000000	4.00000000000000000000	4.00000000000000000000
17.00000000000000000000	0.00000000000000000000	4147.69238281250000000000	4139.48730468750000000000	4169.74365234375000000000	4131.28173828125000000000	4141.53857421875000000000	4162.56396484375000000000	4170.76904296875000000000	4184.10253906250000000000	4164.61523437500000000000	4210.25634765625000000000	4178.46142578125000000000	4200.51269531250000000000	4157.94873046875000000000	4156.41015625000000000000	0.00000000000000000000	10250.00000000000000000000	10226.00000000000000000000	0.00000000000000000000	0.00000000000000000000	0.00000000000000000000	1916.00000000000000000000	784.00000000000000000000	4.00000000000000000000	4.00000000000000000000	4.00000000000000000000	4.00000000000000000000	4.00000000000000000000	4.00000000000000000000	4.00000000000000000000	4.00000000000000000000	4.00000000000000000000	4.00000000000000000000	4.00000000000000000000	4.00000000000000000000	4.00000000000000000000	4.00000000000000000000	4.00000000000000000000	4.00000000000000000000
18.00000000000000000000	0.00000000000000000000	4136.92285156250000000000	4116.92285156250000000000	4170.25634765625000000000	4113.33300781250000000000	4121.53857421875000000000	4155.38427734375000000000	4144.10253906250000000000	4155.38427734375000000000	4162.56396484375000000000	4165.12792968750000000000	4155.89746093750000000000	4191.79492187500000000000	4124.61523437500000000000	4141.02539062500000000000	0.00000000000000000000	10250.00000000000000000000	10226.00000000000000000000	0.00000000000000000000	0.00000000000000000000	0.00000000000000000000	1916.00000000000000000000	791.00000000000000000000	4.00000000000000000000	4.00000000000000000000	4.00000000000000000000	4.00000000000000000000	4.00000000000000000000	4.00000000000000000000	4.00000000000000000000	4.00000000000000000000	4.00000000000000000000	4.00000000000000000000	4.00000000000000000000	4.00000000000000000000	4.00000000000000000000	4.00000000000000000000	4.00000000000000000000	4.00000000000000000000
19.00000000000000000000	0.00000000000000000000	4157.43603515625000000000	4155.38427734375000000000	4171.79492187500000000000	4135.89746093750000000000	4161.02539062500000000000	4168.71777343750000000000	4168.20507812500000000000	4175.38427734375000000000	4169.74365234375000000000	4190.76904296875000000000	4167.69238281250000000000	4197.43603515625000000000	4158.97412109375000000000	4156.41015625000000000000	0.00000000000000000000	10251.00000000000000000000	10227.00000000000000000000	0.00000000000000000000	0.00000000000000000000	0.00000000000000000000	1916.00000000000000000000	799.00000000000000000000	4.00000000000000000000	4.00000000000000000000	4.00000000000000000000	4.00000000000000000000	4.00000000000000000000	4.00000000000000000000	4.00000000000000000000	4.00000000000000000000	4.00000000000000000000	4.00000000000000000000	4.00000000000000000000	4.00000000000000000000	4.00000000000000000000	4.00000000000000000000	4.00000000000000000000	4.00000000000000000000
20.00000000000000000000	0.00000000000000000000	4154.87158203125000000000	4138.46142578125000000000	4175.38427734375000000000	4131.79492187500000000000	4140.00000000000000000000	4151.28173828125000000000	4144.61523437500000000000	4152.30761718750000000000	4167.17919921875000000000	4169.74365234375000000000	4157.43603515625000000000	4196.41015625000000000000	4151.28173828125000000000	4153.33300781250000000000	0.00000000000000000000	10251.00000000000000000000	10227.00000000000000000000	0.00000000000000000000	0.00000000000000000000	0.00000000000000000000	1916.00000000000000000000	807.00000000000000000000	4.00000000000000000000	4.00000000000000000000	4.00000000000000000000	4.00000000000000000000	4.00000000000000000000	4.00000000000000000000	4.00000000000000000000	4.00000000000000000000	4.00000000000000000000	4.00000000000000000000	4.00000000000000000000	4.00000000000000000000	4.00000000000000000000	4.00000000000000000000	4.00000000000000000000	4.00000000000000000000
21.00000000000000000000	0.00000000000000000000	4145.12792968750000000000	4131.28173828125000000000	4168.20507812500000000000	4133.33300781250000000000	4143.58984375000000000000	4151.28173828125000000000	4143.07666015625000000000	4158.46142578125000000000	4167.17919921875000000000	4164.61523437500000000000	4161.53857421875000000000	4195.89746093750000000000	4157.94873046875000000000	4155.38427734375000000000	0.00000000000000000000	10252.00000000000000000000	10227.00000000000000000000	0.00000000000000000000	0.00000000000000000000	0.00000000000000000000	1916.00000000000000000000	815.00000000000000000000	4.00000000000000000000	4.00000000000000000000	4.00000000000000000000	4.00000000000000000000	4.00000000000000000000	4.00000000000000000000	4.00000000000000000000	4.00000000000000000000	4.00000000000000000000	4.00000000000000000000	4.00000000000000000000	4.00000000000000000000	4.00000000000000000000	4.00000000000000000000	4.00000000000000000000	4.00000000000000000000
22.00000000000000000000	0.00000000000000000000	4147.17919921875000000000	4142.56396484375000000000	4172.82031250000000000000	4154.35888671875000000000	4157.43603515625000000000	4153.33300781250000000000	4153.33300781250000000000	4186.66650390625000000000	4170.25634765625000000000	4198.46142578125000000000	4177.43603515625000000000	4209.23046875000000000000	4172.82031250000000000000	4167.69238281250000000000	0.00000000000000000000	10252.00000000000000000000	10227.00000000000000000000	0.00000000000000000000	0.00000000000000000000	0.00000000000000000000	1916.00000000000000000000	822.00000000000000000000	4.00000000000000000000	4.00000000000000000000	4.00000000000000000000	4.00000000000000000000	4.00000000000000000000	4.00000000000000000000	4.00000000000000000000	4.00000000000000000000	4.00000000000000000000	4.00000000000000000000	4.00000000000000000000	4.00000000000000000000	4.00000000000000000000	4.00000000000000000000	4.00000000000000000000	4.00000000000000000000
23.00000000000000000000	0.00000000000000000000	4148.71777343750000000000	4126.15380859375000000000	4175.89746093750000000000	4149.74365234375000000000	4122.05126953125000000000	4144.10253906250000000000	4131.79492187500000000000	4157.94873046875000000000	4164.61523437500000000000	4176.92285156250000000000	4157.94873046875000000000	4202.56396484375000000000	4142.56396484375000000000	4155.38427734375000000000	0.00000000000000000000	10254.00000000000000000000	10228.00000000000000000000	0.00000000000000000000	0.00000000000000000000	0.00000000000000000000	1916.00000000000000000000	830.00000000000000000000	4.00000000000000000000	4.00000000000000000000	4.00000000000000000000	4.00000000000000000000	4.00000000000000000000	4.00000000000000000000	4.00000000000000000000	4.00000000000000000000	4.00000000000000000000	4.00000000000000000000	4.00000000000000000000	4.00000000000000000000	4.00000000000000000000	4.00000000000000000000	4.00000000000000000000	4.00000000000000000000
24.00000000000000000000	0.00000000000000000000	4166.66650390625000000000	4168.20507812500000000000	4174.87158203125000000000	4171.28173828125000000000	4168.71777343750000000000	4172.82031250000000000000	4174.35888671875000000000	4175.38427734375000000000	4168.20507812500000000000	4204.10253906250000000000	4173.33300781250000000000	4205.12792968750000000000	4171.79492187500000000000	4165.12792968750000000000	0.00000000000000000000	10254.00000000000000000000	10228.00000000000000000000	0.00000000000000000000	0.00000000000000000000	0.00000000000000000000	1916.00000000000000000000	838.00000000000000000000	4.00000000000000000000	4.00000000000000000000	4.00000000000000000000	4.00000000000000000000	4.00000000000000000000	4.00000000000000000000	4.00000000000000000000	4.00000000000000000000	4.00000000000000000000	4.00000000000000000000	4.00000000000000000000	4.00000000000000000000	4.00000000000000000000	4.00000000000000000000	4.00000000000000000000	4.00000000000000000000
25.00000000000000000000	0.00000000000000000000	4158.46142578125000000000	4147.17919921875000000000	4183.07666015625000000000	4163.58984375000000000000	4160.51269531250000000000	4168.71777343750000000000	4168.71777343750000000000	4156.92285156250000000000	4167.17919921875000000000	4178.46142578125000000000	4160.51269531250000000000	4203.07666015625000000000	4148.20507812500000000000	4158.46142578125000000000	0.00000000000000000000	10252.00000000000000000000	10228.00000000000000000000	0.00000000000000000000	0.00000000000000000000	0.00000000000000000000	1916.00000000000000000000	846.00000000000000000000	4.00000000000000000000	4.00000000000000000000	4.00000000000000000000	4.00000000000000000000	4.00000000000000000000	4.00000000000000000000	4.00000000000000000000	4.00000000000000000000	4.00000000000000000000	4.00000000000000000000	4.00000000000000000000	4.00000000000000000000	4.00000000000000000000	4.00000000000000000000	4.00000000000000000000	4.00000000000000000000
26.00000000000000000000	0.00000000000000000000	4146.66650390625000000000	4129.23046875000000000000	4177.43603515625000000000	4155.38427734375000000000	4142.05126953125000000000	4160.51269531250000000000	4155.38427734375000000000	4149.74365234375000000000	4165.12792968750000000000	4156.92285156250000000000	4148.71777343750000000000	4193.84619140625000000000	4135.89746093750000000000	4152.82031250000000000000	0.00000000000000000000	10252.00000000000000000000	10228.00000000000000000000	0.00000000000000000000	0.00000000000000000000	0.00000000000000000000	1916.00000000000000000000	855.00000000000000000000	4.00000000000000000000	4.00000000000000000000	4.00000000000000000000	4.00000000000000000000	4.00000000000000000000	4.00000000000000000000	4.00000000000000000000	4.00000000000000000000	4.00000000000000000000	4.00000000000000000000	4.00000000000000000000	4.00000000000000000000	4.00000000000000000000	4.00000000000000000000	4.00000000000000000000	4.00000000000000000000
27.00000000000000000000	0.00000000000000000000	4150.25634765625000000000	4145.64111328125000000000	4173.84619140625000000000	4172.82031250000000000000	4152.82031250000000000000	4156.92285156250000000000	4157.43603515625000000000	4176.41015625000000000000	4168.20507812500000000000	4179.48730468750000000000	4164.61523437500000000000	4203.58984375000000000000	4163.07666015625000000000	4164.61523437500000000000	0.00000000000000000000	10247.00000000000000000000	10226.00000000000000000000	0.00000000000000000000	0.00000000000000000000	0.00000000000000000000	1916.00000000000000000000	863.00000000000000000000	4.00000000000000000000	4.00000000000000000000	4.00000000000000000000	4.00000000000000000000	4.00000000000000000000	4.00000000000000000000	4.00000000000000000000	4.00000000000000000000	4.00000000000000000000	4.00000000000000000000	4.00000000000000000000	4.00000000000000000000	4.00000000000000000000	4.00000000000000000000	4.00000000000000000000	4.00000000000000000000
28.00000000000000000000	0.00000000000000000000	4142.56396484375000000000	4120.00000000000000000000	4173.33300781250000000000	4161.53857421875000000000	4113.84619140625000000000	4144.61523437500000000000	4134.35888671875000000000	4161.02539062500000000000	4165.64111328125000000000	4160.51269531250000000000	4153.33300781250000000000	4200.00000000000000000000	4138.46142578125000000000	4158.46142578125000000000	0.00000000000000000000	10247.00000000000000000000	10226.00000000000000000000	0.00000000000000000000	0.00000000000000000000	0.00000000000000000000	1916.00000000000000000000	871.00000000000000000000	4.00000000000000000000	4.00000000000000000000	4.00000000000000000000	4.00000000000000000000	4.00000000000000000000	4.00000000000000000000	4.00000000000000000000	4.00000000000000000000	4.00000000000000000000	4.00000000000000000000	4.00000000000000000000	4.00000000000000000000	4.00000000000000000000	4.00000000000000000000	4.00000000000000000000	4.00000000000000000000
29.00000000000000000000	0.00000000000000000000	4150.25634765625000000000	4146.66650390625000000000	4171.28173828125000000000	4176.41015625000000000000	4151.79492187500000000000	4170.76904296875000000000	4174.87158203125000000000	4189.74365234375000000000	4166.66650390625000000000	4204.61523437500000000000	4168.71777343750000000000	4202.05126953125000000000	4156.41015625000000000000	4163.07666015625000000000	0.00000000000000000000	10245.00000000000000000000	10227.00000000000000000000	0.00000000000000000000	0.00000000000000000000	0.00000000000000000000	1916.00000000000000000000	879.00000000000000000000	4.00000000000000000000	4.00000000000000000000	4.00000000000000000000	4.00000000000000000000	4.00000000000000000000	4.00000000000000000000	4.00000000000000000000	4.00000000000000000000	4.00000000000000000000	4.00000000000000000000	4.00000000000000000000	4.00000000000000000000	4.00000000000000000000	4.00000000000000000000	4.00000000000000000000	4.00000000000000000000
30.00000000000000000000	0.00000000000000000000	4149.23046875000000000000	4134.35888671875000000000	4173.84619140625000000000	4173.33300781250000000000	4161.02539062500000000000	4168.71777343750000000000	4168.20507812500000000000	4172.82031250000000000000	4163.58984375000000000000	4192.30761718750000000000	4155.38427734375000000000	4201.02539062500000000000	4130.25634765625000000000	4148.71777343750000000000	0.00000000000000000000	10245.00000000000000000000	10227.00000000000000000000	0.00000000000000000000	0.00000000000000000000	0.00000000000000000000	1916.00000000000000000000	886.00000000000000000000	4.00000000000000000000	4.00000000000000000000	4.00000000000000000000	4.00000000000000000000	4.00000000000000000000	4.00000000000000000000	4.00000000000000000000	4.00000000000000000000	4.00000000000000000000	4.00000000000000000000	4.00000000000000000000	4.00000000000000000000	4.00000000000000000000	4.00000000000000000000	4.00000000000000000000	4.00000000000000000000
31.00000000000000000000	0.00000000000000000000	4151.79492187500000000000	4131.79492187500000000000	4169.23046875000000000000	4166.66650390625000000000	4152.82031250000000000000	4161.02539062500000000000	4158.46142578125000000000	4158.97412109375000000000	4166.15380859375000000000	4161.53857421875000000000	4146.66650390625000000000	4196.41015625000000000000	4124.61523437500000000000	4148.71777343750000000000	0.00000000000000000000	10243.00000000000000000000	10227.00000000000000000000	0.00000000000000000000	0.00000000000000000000	0.00000000000000000000	1916.00000000000000000000	893.00000000000000000000	4.00000000000000000000	4.00000000000000000000	4.00000000000000000000	4.00000000000000000000	4.00000000000000000000	4.00000000000000000000	4.00000000000000000000	4.00000000000000000000	4.00000000000000000000	4.00000000000000000000	4.00000000000000000000	4.00000000000000000000	4.00000000000000000000	4.00000000000000000000	4.00000000000000000000	4.00000000000000000000
32.00000000000000000000	0.00000000000000000000	4165.64111328125000000000	4161.53857421875000000000	4175.89746093750000000000	4180.00000000000000000000	4162.56396484375000000000	4161.53857421875000000000	4174.35888671875000000000	4184.10253906250000000000	4171.28173828125000000000	4184.61523437500000000000	4168.20507812500000000000	4210.76904296875000000000	4167.69238281250000000000	4171.79492187500000000000	0.00000000000000000000	10243.00000000000000000000	10227.00000000000000000000	0.00000000000000000000	0.00000000000000000000	0.00000000000000000000	1916.00000000000000000000	901.00000000000000000000	4.00000000000000000000	4.00000000000000000000	4.00000000000000000000	4.00000000000000000000	4.00000000000000000000	4.00000000000000000000	4.00000000000000000000	4.00000000000000000000	4.00000000000000000000	4.00000000000000000000	4.00000000000000000000	4.00000000000000000000	4.00000000000000000000	4.00000000000000000000	4.00000000000000000000	4.00000000000000000000
33.00000000000000000000	0.00000000000000000000	4149.74365234375000000000	4127.17919921875000000000	4175.38427734375000000000	4153.84619140625000000000	4124.61523437500000000000	4142.56396484375000000000	4138.46142578125000000000	4152.82031250000000000000	4165.64111328125000000000	4152.82031250000000000000	4145.12792968750000000000	4200.00000000000000000000	4134.87158203125000000000	4158.46142578125000000000	0.00000000000000000000	10243.00000000000000000000	10227.00000000000000000000	0.00000000000000000000	0.00000000000000000000	0.00000000000000000000	1916.00000000000000000000	910.00000000000000000000	4.00000000000000000000	4.00000000000000000000	4.00000000000000000000	4.00000000000000000000	4.00000000000000000000	4.00000000000000000000	4.00000000000000000000	4.00000000000000000000	4.00000000000000000000	4.00000000000000000000	4.00000000000000000000	4.00000000000000000000	4.00000000000000000000	4.00000000000000000000	4.00000000000000000000	4.00000000000000000000
34.00000000000000000000	0.00000000000000000000	4142.56396484375000000000	4140.00000000000000000000	4162.56396484375000000000	4152.30761718750000000000	4154.87158203125000000000	4157.94873046875000000000	4157.43603515625000000000	4175.89746093750000000000	4166.66650390625000000000	4184.10253906250000000000	4155.89746093750000000000	4192.82031250000000000000	4143.58984375000000000000	4158.46142578125000000000	0.00000000000000000000	10243.00000000000000000000	10227.00000000000000000000	0.00000000000000000000	0.00000000000000000000	0.00000000000000000000	1916.00000000000000000000	917.00000000000000000000	4.00000000000000000000	4.00000000000000000000	4.00000000000000000000	4.00000000000000000000	4.00000000000000000000	4.00000000000000000000	4.00000000000000000000	4.00000000000000000000	4.00000000000000000000	4.00000000000000000000	4.00000000000000000000	4.00000000000000000000	4.00000000000000000000	4.00000000000000000000	4.00000000000000000000	4.00000000000000000000
35.00000000000000000000	0.00000000000000000000	4135.38427734375000000000	4127.17919921875000000000	4165.12792968750000000000	4147.69238281250000000000	4142.56396484375000000000	4156.92285156250000000000	4152.30761718750000000000	4177.43603515625000000000	4164.10253906250000000000	4187.17919921875000000000	4156.92285156250000000000	4194.35888671875000000000	4134.35888671875000000000	4148.71777343750000000000	0.00000000000000000000	10245.00000000000000000000	10229.00000000000000000000	0.00000000000000000000	0.00000000000000000000	0.00000000000000000000	1916.00000000000000000000	924.00000000000000000000	4.00000000000000000000	4.00000000000000000000	4.00000000000000000000	4.00000000000000000000	4.00000000000000000000	4.00000000000000000000	4.00000000000000000000	4.00000000000000000000	4.00000000000000000000	4.00000000000000000000	4.00000000000000000000	4.00000000000000000000	4.00000000000000000000	4.00000000000000000000	4.00000000000000000000	4.00000000000000000000
36.00000000000000000000	0.00000000000000000000	4134.87158203125000000000	4122.56396484375000000000	4165.12792968750000000000	4143.07666015625000000000	4129.23046875000000000000	4157.43603515625000000000	4146.66650390625000000000	4155.38427734375000000000	4163.07666015625000000000	4160.00000000000000000000	4140.00000000000000000000	4186.15380859375000000000	4121.02539062500000000000	4137.43603515625000000000	0.00000000000000000000	10245.00000000000000000000	10229.00000000000000000000	0.00000000000000000000	0.00000000000000000000	0.00000000000000000000	1916.00000000000000000000	933.00000000000000000000	4.00000000000000000000	4.00000000000000000000	4.00000000000000000000	4.00000000000000000000	4.00000000000000000000	4.00000000000000000000	4.00000000000000000000	4.00000000000000000000	4.00000000000000000000	4.00000000000000000000	4.00000000000000000000	4.00000000000000000000	4.00000000000000000000	4.00000000000000000000	4.00000000000000000000	4.00000000000000000000
37.00000000000000000000	0.00000000000000000000	4153.33300781250000000000	4164.61523437500000000000	4171.28173828125000000000	4162.56396484375000000000	4178.46142578125000000000	4172.82031250000000000000	4174.35888671875000000000	4173.33300781250000000000	4170.76904296875000000000	4188.71777343750000000000	4154.87158203125000000000	4195.89746093750000000000	4155.89746093750000000000	4151.28173828125000000000	0.00000000000000000000	10246.00000000000000000000	10228.00000000000000000000	0.00000000000000000000	0.00000000000000000000	0.00000000000000000000	1916.00000000000000000000	941.00000000000000000000	4.00000000000000000000	4.00000000000000000000	4.00000000000000000000	4.00000000000000000000	4.00000000000000000000	4.00000000000000000000	4.00000000000000000000	4.00000000000000000000	4.00000000000000000000	4.00000000000000000000	4.00000000000000000000	4.00000000000000000000	4.00000000000000000000	4.00000000000000000000	4.00000000000000000000	4.00000000000000000000
38.00000000000000000000	0.00000000000000000000	4145.12792968750000000000	4133.33300781250000000000	4174.35888671875000000000	4141.53857421875000000000	4147.17919921875000000000	4157.43603515625000000000	4145.12792968750000000000	4148.20507812500000000000	4165.64111328125000000000	4157.94873046875000000000	4143.07666015625000000000	4191.28173828125000000000	4132.82031250000000000000	4140.51269531250000000000	0.00000000000000000000	10246.00000000000000000000	10228.00000000000000000000	0.00000000000000000000	0.00000000000000000000	0.00000000000000000000	1916.00000000000000000000	948.00000000000000000000	4.00000000000000000000	4.00000000000000000000	4.00000000000000000000	4.00000000000000000000	4.00000000000000000000	4.00000000000000000000	4.00000000000000000000	4.00000000000000000000	4.00000000000000000000	4.00000000000000000000	4.00000000000000000000	4.00000000000000000000	4.00000000000000000000	4.00000000000000000000	4.00000000000000000000	4.00000000000000000000
39.00000000000000000000	0.00000000000000000000	4141.53857421875000000000	4138.97412109375000000000	4164.10253906250000000000	4148.71777343750000000000	4146.66650390625000000000	4163.58984375000000000000	4158.97412109375000000000	4169.23046875000000000000	4165.12792968750000000000	4170.76904296875000000000	4152.82031250000000000000	4189.23046875000000000000	4151.28173828125000000000	4147.17919921875000000000	0.00000000000000000000	10249.00000000000000000000	10229.00000000000000000000	0.00000000000000000000	0.00000000000000000000	0.00000000000000000000	1916.00000000000000000000	957.00000000000000000000	4.00000000000000000000	4.00000000000000000000	4.00000000000000000000	4.00000000000000000000	4.00000000000000000000	4.00000000000000000000	4.00000000000000000000	4.00000000000000000000	4.00000000000000000000	4.00000000000000000000	4.00000000000000000000	4.00000000000000000000	4.00000000000000000000	4.00000000000000000000	4.00000000000000000000	4.00000000000000000000
40.00000000000000000000	0.00000000000000000000	4135.38427734375000000000	4131.79492187500000000000	4168.20507812500000000000	4151.79492187500000000000	4137.43603515625000000000	4153.33300781250000000000	4153.33300781250000000000	4173.33300781250000000000	4167.17919921875000000000	4172.30761718750000000000	4150.76904296875000000000	4193.84619140625000000000	4146.66650390625000000000	4150.25634765625000000000	0.00000000000000000000	10249.00000000000000000000	10229.00000000000000000000	0.00000000000000000000	0.00000000000000000000	0.00000000000000000000	1916.00000000000000000000	965.00000000000000000000	4.00000000000000000000	4.00000000000000000000	4.00000000000000000000	4.00000000000000000000	4.00000000000000000000	4.00000000000000000000	4.00000000000000000000	4.00000000000000000000	4.00000000000000000000	4.00000000000000000000	4.00000000000000000000	4.00000000000000000000	4.00000000000000000000	4.00000000000000000000	4.00000000000000000000	4.00000000000000000000
41.00000000000000000000	0.00000000000000000000	4131.28173828125000000000	4114.87158203125000000000	4169.23046875000000000000	4132.82031250000000000000	4125.64111328125000000000	4147.17919921875000000000	4141.02539062500000000000	4153.33300781250000000000	4165.12792968750000000000	4151.79492187500000000000	4140.00000000000000000000	4186.66650390625000000000	4124.61523437500000000000	4142.56396484375000000000	0.00000000000000000000	10249.00000000000000000000	10229.00000000000000000000	0.00000000000000000000	0.00000000000000000000	0.00000000000000000000	1916.00000000000000000000	973.00000000000000000000	4.00000000000000000000	4.00000000000000000000	4.00000000000000000000	4.00000000000000000000	4.00000000000000000000	4.00000000000000000000	4.00000000000000000000	4.00000000000000000000	4.00000000000000000000	4.00000000000000000000	4.00000000000000000000	4.00000000000000000000	4.00000000000000000000	4.00000000000000000000	4.00000000000000000000	4.00000000000000000000
42.00000000000000000000	0.00000000000000000000	4150.76904296875000000000	4149.74365234375000000000	4170.76904296875000000000	4149.23046875000000000000	4164.61523437500000000000	4169.74365234375000000000	4173.84619140625000000000	4178.97412109375000000000	4168.71777343750000000000	4197.43603515625000000000	4161.02539062500000000000	4196.92285156250000000000	4152.82031250000000000000	4149.23046875000000000000	0.00000000000000000000	10249.00000000000000000000	10229.00000000000000000000	0.00000000000000000000	0.00000000000000000000	0.00000000000000000000	1916.00000000000000000000	981.00000000000000000000	4.00000000000000000000	4.00000000000000000000	4.00000000000000000000	4.00000000000000000000	4.00000000000000000000	4.00000000000000000000	4.00000000000000000000	4.00000000000000000000	4.00000000000000000000	4.00000000000000000000	4.00000000000000000000	4.00000000000000000000	4.00000000000000000000	4.00000000000000000000	4.00000000000000000000	4.00000000000000000000
43.00000000000000000000	0.00000000000000000000	4145.64111328125000000000	4126.15380859375000000000	4175.38427734375000000000	4136.92285156250000000000	4133.84619140625000000000	4156.92285156250000000000	4147.17919921875000000000	4151.28173828125000000000	4166.15380859375000000000	4172.30761718750000000000	4141.02539062500000000000	4193.84619140625000000000	4124.10253906250000000000	4135.38427734375000000000	0.00000000000000000000	10250.00000000000000000000	10228.00000000000000000000	0.00000000000000000000	0.00000000000000000000	0.00000000000000000000	1916.00000000000000000000	989.00000000000000000000	4.00000000000000000000	4.00000000000000000000	4.00000000000000000000	4.00000000000000000000	4.00000000000000000000	4.00000000000000000000	4.00000000000000000000	4.00000000000000000000	4.00000000000000000000	4.00000000000000000000	4.00000000000000000000	4.00000000000000000000	4.00000000000000000000	4.00000000000000000000	4.00000000000000000000	4.00000000000000000000
44.00000000000000000000	0.00000000000000000000	4147.17919921875000000000	4137.43603515625000000000	4170.25634765625000000000	4138.46142578125000000000	4142.56396484375000000000	4155.38427734375000000000	4151.79492187500000000000	4159.48730468750000000000	4168.20507812500000000000	4171.28173828125000000000	4145.64111328125000000000	4190.25634765625000000000	4147.69238281250000000000	4148.20507812500000000000	0.00000000000000000000	10250.00000000000000000000	10228.00000000000000000000	0.00000000000000000000	0.00000000000000000000	0.00000000000000000000	1916.00000000000000000000	997.00000000000000000000	4.00000000000000000000	4.00000000000000000000	4.00000000000000000000	4.00000000000000000000	4.00000000000000000000	4.00000000000000000000	4.00000000000000000000	4.00000000000000000000	4.00000000000000000000	4.00000000000000000000	4.00000000000000000000	4.00000000000000000000	4.00000000000000000000	4.00000000000000000000	4.00000000000000000000	4.00000000000000000000
45.00000000000000000000	0.00000000000000000000	4149.74365234375000000000	4140.51269531250000000000	4174.35888671875000000000	4143.58984375000000000000	4141.02539062500000000000	4148.71777343750000000000	4148.71777343750000000000	4165.64111328125000000000	4169.74365234375000000000	4172.82031250000000000000	4154.87158203125000000000	4197.94873046875000000000	4164.61523437500000000000	4157.94873046875000000000	0.00000000000000000000	10250.00000000000000000000	10227.00000000000000000000	0.00000000000000000000	0.00000000000000000000	0.00000000000000000000	1917.00000000000000000000	5.00000000000000000000	4.00000000000000000000	4.00000000000000000000	4.00000000000000000000	4.00000000000000000000	4.00000000000000000000	4.00000000000000000000	4.00000000000000000000	4.00000000000000000000	4.00000000000000000000	4.00000000000000000000	4.00000000000000000000	4.00000000000000000000	4.00000000000000000000	4.00000000000000000000	4.00000000000000000000	4.00000000000000000000
46.00000000000000000000	0.00000000000000000000	4140.51269531250000000000	4116.92285156250000000000	4171.79492187500000000000	4128.71777343750000000000	4118.46142578125000000000	4146.66650390625000000000	4136.41015625000000000000	4142.56396484375000000000	4164.61523437500000000000	4146.15380859375000000000	4139.48730468750000000000	4189.23046875000000000000	4132.82031250000000000000	4143.07666015625000000000	0.00000000000000000000	10250.00000000000000000000	10227.00000000000000000000	0.00000000000000000000	0.00000000000000000000	0.00000000000000000000	1917.00000000000000000000	12.00000000000000000000	4.00000000000000000000	4.00000000000000000000	4.00000000000000000000	4.00000000000000000000	4.00000000000000000000	4.00000000000000000000	4.00000000000000000000	4.00000000000000000000	4.00000000000000000000	4.00000000000000000000	4.00000000000000000000	4.00000000000000000000	4.00000000000000000000	4.00000000000000000000	4.00000000000000000000	4.00000000000000000000
47.00000000000000000000	0.00000000000000000000	4146.15380859375000000000	4141.53857421875000000000	4167.17919921875000000000	4138.46142578125000000000	4152.30761718750000000000	4162.56396484375000000000	4163.58984375000000000000	4170.76904296875000000000	4165.12792968750000000000	4182.05126953125000000000	4153.33300781250000000000	4193.33300781250000000000	4147.17919921875000000000	4147.69238281250000000000	0.00000000000000000000	10249.00000000000000000000	10227.00000000000000000000	0.00000000000000000000	0.00000000000000000000	0.00000000000000000000	1917.00000000000000000000	20.00000000000000000000	4.00000000000000000000	4.00000000000000000000	4.00000000000000000000	4.00000000000000000000	4.00000000000000000000	4.00000000000000000000	4.00000000000000000000	4.00000000000000000000	4.00000000000000000000	4.00000000000000000000	4.00000000000000000000	4.00000000000000000000	4.00000000000000000000	4.00000000000000000000	4.00000000000000000000	4.00000000000000000000
48.00000000000000000000	0.00000000000000000000	4137.43603515625000000000	4115.89746093750000000000	4169.74365234375000000000	4117.94873046875000000000	4105.64111328125000000000	4144.10253906250000000000	4132.82031250000000000000	4151.79492187500000000000	4161.53857421875000000000	4157.94873046875000000000	4136.92285156250000000000	4189.23046875000000000000	4121.02539062500000000000	4134.87158203125000000000	0.00000000000000000000	10249.00000000000000000000	10227.00000000000000000000	0.00000000000000000000	0.00000000000000000000	0.00000000000000000000	1917.00000000000000000000	27.00000000000000000000	4.00000000000000000000	4.00000000000000000000	4.00000000000000000000	4.00000000000000000000	4.00000000000000000000	4.00000000000000000000	4.00000000000000000000	4.00000000000000000000	4.00000000000000000000	4.00000000000000000000	4.00000000000000000000	4.00000000000000000000	4.00000000000000000000	4.00000000000000000000	4.00000000000000000000	4.00000000000000000000
49.00000000000000000000	0.00000000000000000000	4144.10253906250000000000	4136.41015625000000000000	4170.76904296875000000000	4125.12792968750000000000	4116.92285156250000000000	4158.46142578125000000000	4148.20507812500000000000	4156.41015625000000000000	4166.66650390625000000000	4169.74365234375000000000	4143.58984375000000000000	4187.17919921875000000000	4139.48730468750000000000	4139.48730468750000000000	0.00000000000000000000	10249.00000000000000000000	10226.00000000000000000000	0.00000000000000000000	0.00000000000000000000	0.00000000000000000000	1917.00000000000000000000	34.00000000000000000000	4.00000000000000000000	4.00000000000000000000	4.00000000000000000000	4.00000000000000000000	4.00000000000000000000	4.00000000000000000000	4.00000000000000000000	4.00000000000000000000	4.00000000000000000000	4.00000000000000000000	4.00000000000000000000	4.00000000000000000000	4.00000000000000000000	4.00000000000000000000	4.00000000000000000000	4.00000000000000000000
50.00000000000000000000	0.00000000000000000000	4155.89746093750000000000	4156.41015625000000000000	4181.02539062500000000000	4142.05126953125000000000	4165.12792968750000000000	4168.71777343750000000000	4165.12792968750000000000	4161.53857421875000000000	4171.28173828125000000000	4183.07666015625000000000	4154.87158203125000000000	4197.94873046875000000000	4155.89746093750000000000	4153.33300781250000000000	0.00000000000000000000	10249.00000000000000000000	10226.00000000000000000000	0.00000000000000000000	0.00000000000000000000	0.00000000000000000000	1917.00000000000000000000	42.00000000000000000000	4.00000000000000000000	4.00000000000000000000	4.00000000000000000000	4.00000000000000000000	4.00000000000000000000	4.00000000000000000000	4.00000000000000000000	4.00000000000000000000	4.00000000000000000000	4.00000000000000000000	4.00000000000000000000	4.00000000000000000000	4.00000000000000000000	4.00000000000000000000	4.00000000000000000000	4.00000000000000000000
51.00000000000000000000	0.00000000000000000000	4143.58984375000000000000	4126.15380859375000000000	4176.41015625000000000000	4121.02539062500000000000	4144.61523437500000000000	4150.76904296875000000000	4138.46142578125000000000	4143.58984375000000000000	4166.66650390625000000000	4144.10253906250000000000	4136.92285156250000000000	4190.76904296875000000000	4125.12792968750000000000	4145.64111328125000000000	0.00000000000000000000	10247.00000000000000000000	10227.00000000000000000000	0.00000000000000000000	0.00000000000000000000	0.00000000000000000000	1917.00000000000000000000	50.00000000000000000000	4.00000000000000000000	4.00000000000000000000	4.00000000000000000000	4.00000000000000000000	4.00000000000000000000	4.00000000000000000000	4.00000000000000000000	4.00000000000000000000	4.00000000000000000000	4.00000000000000000000	4.00000000000000000000	4.00000000000000000000	4.00000000000000000000	4.00000000000000000000	4.00000000000000000000	4.00000000000000000000
52.00000000000000000000	0.00000000000000000000	4139.48730468750000000000	4143.58984375000000000000	4164.10253906250000000000	4131.79492187500000000000	4153.84619140625000000000	4155.38427734375000000000	4157.94873046875000000000	4190.25634765625000000000	4168.71777343750000000000	4185.12792968750000000000	4158.97412109375000000000	4195.38427734375000000000	4156.92285156250000000000	4155.38427734375000000000	0.00000000000000000000	10247.00000000000000000000	10227.00000000000000000000	0.00000000000000000000	0.00000000000000000000	0.00000000000000000000	1917.00000000000000000000	58.00000000000000000000	4.00000000000000000000	4.00000000000000000000	4.00000000000000000000	4.00000000000000000000	4.00000000000000000000	4.00000000000000000000	4.00000000000000000000	4.00000000000000000000	4.00000000000000000000	4.00000000000000000000	4.00000000000000000000	4.00000000000000000000	4.00000000000000000000	4.00000000000000000000	4.00000000000000000000	4.00000000000000000000
53.00000000000000000000	0.00000000000000000000	4130.76904296875000000000	4119.48730468750000000000	4164.61523437500000000000	4128.71777343750000000000	4121.53857421875000000000	4144.61523437500000000000	4142.56396484375000000000	4176.41015625000000000000	4164.10253906250000000000	4173.84619140625000000000	4146.66650390625000000000	4191.79492187500000000000	4137.43603515625000000000	4145.12792968750000000000	0.00000000000000000000	10246.00000000000000000000	10228.00000000000000000000	0.00000000000000000000	0.00000000000000000000	0.00000000000000000000	1917.00000000000000000000	67.00000000000000000000	4.00000000000000000000	4.00000000000000000000	4.00000000000000000000	4.00000000000000000000	4.00000000000000000000	4.00000000000000000000	4.00000000000000000000	4.00000000000000000000	4.00000000000000000000	4.00000000000000000000	4.00000000000000000000	4.00000000000000000000	4.00000000000000000000	4.00000000000000000000	4.00000000000000000000	4.00000000000000000000
54.00000000000000000000	0.00000000000000000000	4140.51269531250000000000	4131.28173828125000000000	4167.69238281250000000000	4133.84619140625000000000	4137.94873046875000000000	4158.97412109375000000000	4158.97412109375000000000	4166.15380859375000000000	4165.64111328125000000000	4173.33300781250000000000	4142.05126953125000000000	4186.15380859375000000000	4133.33300781250000000000	4141.53857421875000000000	0.00000000000000000000	10246.00000000000000000000	10228.00000000000000000000	0.00000000000000000000	0.00000000000000000000	0.00000000000000000000	1917.00000000000000000000	75.00000000000000000000	4.00000000000000000000	4.00000000000000000000	4.00000000000000000000	4.00000000000000000000	4.00000000000000000000	4.00000000000000000000	4.00000000000000000000	4.00000000000000000000	4.00000000000000000000	4.00000000000000000000	4.00000000000000000000	4.00000000000000000000	4.00000000000000000000	4.00000000000000000000	4.00000000000000000000	4.00000000000000000000
55.00000000000000000000	0.00000000000000000000	4151.79492187500000000000	4155.89746093750000000000	4177.43603515625000000000	4146.15380859375000000000	4173.33300781250000000000	4171.79492187500000000000	4174.87158203125000000000	4173.84619140625000000000	4171.79492187500000000000	4188.71777343750000000000	4154.87158203125000000000	4194.87158203125000000000	4146.15380859375000000000	4148.20507812500000000000	0.00000000000000000000	10247.00000000000000000000	10225.00000000000000000000	0.00000000000000000000	0.00000000000000000000	0.00000000000000000000	1917.00000000000000000000	83.00000000000000000000	4.00000000000000000000	4.00000000000000000000	4.00000000000000000000	4.00000000000000000000	4.00000000000000000000	4.00000000000000000000	4.00000000000000000000	4.00000000000000000000	4.00000000000000000000	4.00000000000000000000	4.00000000000000000000	4.00000000000000000000	4.00000000000000000000	4.00000000000000000000	4.00000000000000000000	4.00000000000000000000
56.00000000000000000000	0.00000000000000000000	4137.94873046875000000000	4129.74365234375000000000	4173.33300781250000000000	4135.38427734375000000000	4138.97412109375000000000	4158.46142578125000000000	4149.74365234375000000000	4151.28173828125000000000	4167.69238281250000000000	4150.25634765625000000000	4137.94873046875000000000	4187.17919921875000000000	4123.58984375000000000000	4140.00000000000000000000	0.00000000000000000000	10247.00000000000000000000	10225.00000000000000000000	0.00000000000000000000	0.00000000000000000000	0.00000000000000000000	1917.00000000000000000000	91.00000000000000000000	4.00000000000000000000	4.00000000000000000000	4.00000000000000000000	4.00000000000000000000	4.00000000000000000000	4.00000000000000000000	4.00000000000000000000	4.00000000000000000000	4.00000000000000000000	4.00000000000000000000	4.00000000000000000000	4.00000000000000000000	4.00000000000000000000	4.00000000000000000000	4.00000000000000000000	4.00000000000000000000
57.00000000000000000000	0.00000000000000000000	4141.53857421875000000000	4148.20507812500000000000	4168.20507812500000000000	4156.41015625000000000000	4143.07666015625000000000	4161.53857421875000000000	4168.71777343750000000000	4182.56396484375000000000	4167.69238281250000000000	4183.58984375000000000000	4153.84619140625000000000	4193.84619140625000000000	4164.61523437500000000000	4156.41015625000000000000	0.00000000000000000000	10245.00000000000000000000	10226.00000000000000000000	0.00000000000000000000	0.00000000000000000000	0.00000000000000000000	1917.00000000000000000000	99.00000000000000000000	4.00000000000000000000	4.00000000000000000000	4.00000000000000000000	4.00000000000000000000	4.00000000000000000000	4.00000000000000000000	4.00000000000000000000	4.00000000000000000000	4.00000000000000000000	4.00000000000000000000	4.00000000000000000000	4.00000000000000000000	4.00000000000000000000	4.00000000000000000000	4.00000000000000000000	4.00000000000000000000
58.00000000000000000000	0.00000000000000000000	4138.46142578125000000000	4120.51269531250000000000	4176.41015625000000000000	4149.23046875000000000000	4115.38427734375000000000	4143.58984375000000000000	4141.02539062500000000000	4170.76904296875000000000	4165.12792968750000000000	4175.38427734375000000000	4147.69238281250000000000	4196.92285156250000000000	4148.20507812500000000000	4153.33300781250000000000	0.00000000000000000000	10245.00000000000000000000	10226.00000000000000000000	0.00000000000000000000	0.00000000000000000000	0.00000000000000000000	1917.00000000000000000000	106.00000000000000000000	4.00000000000000000000	4.00000000000000000000	4.00000000000000000000	4.00000000000000000000	4.00000000000000000000	4.00000000000000000000	4.00000000000000000000	4.00000000000000000000	4.00000000000000000000	4.00000000000000000000	4.00000000000000000000	4.00000000000000000000	4.00000000000000000000	4.00000000000000000000	4.00000000000000000000	4.00000000000000000000
59.00000000000000000000	0.00000000000000000000	4138.97412109375000000000	4126.15380859375000000000	4170.76904296875000000000	4146.15380859375000000000	4137.94873046875000000000	4153.33300781250000000000	4148.20507812500000000000	4170.76904296875000000000	4166.66650390625000000000	4172.82031250000000000000	4147.17919921875000000000	4190.25634765625000000000	4137.43603515625000000000	4148.71777343750000000000	0.00000000000000000000	10244.00000000000000000000	10227.00000000000000000000	0.00000000000000000000	0.00000000000000000000	0.00000000000000000000	1917.00000000000000000000	114.00000000000000000000	4.00000000000000000000	4.00000000000000000000	4.00000000000000000000	4.00000000000000000000	4.00000000000000000000	4.00000000000000000000	4.00000000000000000000	4.00000000000000000000	4.00000000000000000000	4.00000000000000000000	4.00000000000000000000	4.00000000000000000000	4.00000000000000000000	4.00000000000000000000	4.00000000000000000000	4.00000000000000000000
60.00000000000000000000	0.00000000000000000000	4147.17919921875000000000	4157.94873046875000000000	4171.28173828125000000000	4160.51269531250000000000	4170.76904296875000000000	4165.12792968750000000000	4173.33300781250000000000	4184.61523437500000000000	4167.17919921875000000000	4200.51269531250000000000	4155.89746093750000000000	4195.38427734375000000000	4154.35888671875000000000	4151.28173828125000000000	0.00000000000000000000	10244.00000000000000000000	10227.00000000000000000000	0.00000000000000000000	0.00000000000000000000	0.00000000000000000000	1917.00000000000000000000	121.00000000000000000000	4.00000000000000000000	4.00000000000000000000	4.00000000000000000000	4.00000000000000000000	4.00000000000000000000	4.00000000000000000000	4.00000000000000000000	4.00000000000000000000	4.00000000000000000000	4.00000000000000000000	4.00000000000000000000	4.00000000000000000000	4.00000000000000000000	4.00000000000000000000	4.00000000000000000000	4.00000000000000000000
61.00000000000000000000	0.00000000000000000000	4144.10253906250000000000	4133.84619140625000000000	4176.41015625000000000000	4142.05126953125000000000	4122.05126953125000000000	4147.17919921875000000000	4138.46142578125000000000	4146.15380859375000000000	4161.02539062500000000000	4157.94873046875000000000	4131.79492187500000000000	4186.66650390625000000000	4125.64111328125000000000	4139.48730468750000000000	0.00000000000000000000	10246.00000000000000000000	10226.00000000000000000000	0.00000000000000000000	0.00000000000000000000	0.00000000000000000000	1917.00000000000000000000	129.00000000000000000000	4.00000000000000000000	4.00000000000000000000	4.00000000000000000000	4.00000000000000000000	4.00000000000000000000	4.00000000000000000000	4.00000000000000000000	4.00000000000000000000	4.00000000000000000000	4.00000000000000000000	4.00000000000000000000	4.00000000000000000000	4.00000000000000000000	4.00000000000000000000	4.00000000000000000000	4.00000000000000000000
62.00000000000000000000	0.00000000000000000000	4160.00000000000000000000	4167.69238281250000000000	4177.94873046875000000000	4159.48730468750000000000	4150.76904296875000000000	4160.00000000000000000000	4153.33300781250000000000	4164.61523437500000000000	4170.25634765625000000000	4167.69238281250000000000	4148.20507812500000000000	4190.76904296875000000000	4159.48730468750000000000	4161.02539062500000000000	0.00000000000000000000	10246.00000000000000000000	10226.00000000000000000000	0.00000000000000000000	0.00000000000000000000	0.00000000000000000000	1917.00000000000000000000	137.00000000000000000000	4.00000000000000000000	4.00000000000000000000	4.00000000000000000000	4.00000000000000000000	4.00000000000000000000	4.00000000000000000000	4.00000000000000000000	4.00000000000000000000	4.00000000000000000000	4.00000000000000000000	4.00000000000000000000	4.00000000000000000000	4.00000000000000000000	4.00000000000000000000	4.00000000000000000000	4.00000000000000000000
63.00000000000000000000	0.00000000000000000000	4158.97412109375000000000	4162.56396484375000000000	4181.02539062500000000000	4160.51269531250000000000	4151.79492187500000000000	4149.23046875000000000000	4137.43603515625000000000	4150.25634765625000000000	4173.33300781250000000000	4155.38427734375000000000	4144.61523437500000000000	4192.82031250000000000000	4156.41015625000000000000	4160.51269531250000000000	0.00000000000000000000	10247.00000000000000000000	10225.00000000000000000000	0.00000000000000000000	0.00000000000000000000	0.00000000000000000000	1917.00000000000000000000	145.00000000000000000000	4.00000000000000000000	4.00000000000000000000	4.00000000000000000000	4.00000000000000000000	4.00000000000000000000	4.00000000000000000000	4.00000000000000000000	4.00000000000000000000	4.00000000000000000000	4.00000000000000000000	4.00000000000000000000	4.00000000000000000000	4.00000000000000000000	4.00000000000000000000	4.00000000000000000000	4.00000000000000000000
64.00000000000000000000	0.00000000000000000000	4155.89746093750000000000	4154.87158203125000000000	4172.30761718750000000000	4154.87158203125000000000	4140.51269531250000000000	4146.15380859375000000000	4136.41015625000000000000	4147.69238281250000000000	4167.17919921875000000000	4162.56396484375000000000	4145.12792968750000000000	4191.79492187500000000000	4154.87158203125000000000	4153.33300781250000000000	900.00000000000000000000	10247.00000000000000000000	10225.00000000000000000000	0.00000000000000000000	0.00000000000000000000	0.00000000000000000000	1917.00000000000000000000	153.00000000000000000000	4.00000000000000000000	4.00000000000000000000	4.00000000000000000000	4.00000000000000000000	4.00000000000000000000	4.00000000000000000000	4.00000000000000000000	4.00000000000000000000	4.00000000000000000000	4.00000000000000000000	4.00000000000000000000	4.00000000000000000000	4.00000000000000000000	4.00000000000000000000	4.00000000000000000000	4.00000000000000000000
65.00000000000000000000	0.00000000000000000000	4162.05126953125000000000	4177.43603515625000000000	4172.30761718750000000000	4168.71777343750000000000	4155.89746093750000000000	4159.48730468750000000000	4162.05126953125000000000	4181.02539062500000000000	4165.64111328125000000000	4204.61523437500000000000	4168.71777343750000000000	4204.10253906250000000000	4179.48730468750000000000	4166.66650390625000000000	1174.00000000000000000000	10249.00000000000000000000	10225.00000000000000000000	0.00000000000000000000	0.00000000000000000000	0.00000000000000000000	1917.00000000000000000000	161.00000000000000000000	4.00000000000000000000	4.00000000000000000000	4.00000000000000000000	4.00000000000000000000	4.00000000000000000000	4.00000000000000000000	4.00000000000000000000	4.00000000000000000000	4.00000000000000000000	4.00000000000000000000	4.00000000000000000000	4.00000000000000000000	4.00000000000000000000	4.00000000000000000000	4.00000000000000000000	4.00000000000000000000
66.00000000000000000000	0.00000000000000000000	4150.76904296875000000000	4156.92285156250000000000	4174.35888671875000000000	4150.25634765625000000000	4118.97412109375000000000	4144.61523437500000000000	4132.82031250000000000000	4145.12792968750000000000	4161.02539062500000000000	4160.51269531250000000000	4146.15380859375000000000	4192.30761718750000000000	4148.20507812500000000000	4153.33300781250000000000	1313.00000000000000000000	10249.00000000000000000000	10225.00000000000000000000	0.00000000000000000000	0.00000000000000000000	0.00000000000000000000	1917.00000000000000000000	169.00000000000000000000	4.00000000000000000000	4.00000000000000000000	4.00000000000000000000	4.00000000000000000000	4.00000000000000000000	4.00000000000000000000	4.00000000000000000000	4.00000000000000000000	4.00000000000000000000	4.00000000000000000000	4.00000000000000000000	4.00000000000000000000	4.00000000000000000000	4.00000000000000000000	4.00000000000000000000	4.00000000000000000000
67.00000000000000000000	0.00000000000000000000	4168.71777343750000000000	4199.48730468750000000000	4174.87158203125000000000	4168.71777343750000000000	4152.30761718750000000000	4157.94873046875000000000	4152.82031250000000000000	4147.69238281250000000000	4167.17919921875000000000	4169.23046875000000000000	4154.35888671875000000000	4192.82031250000000000000	4179.48730468750000000000	4161.53857421875000000000	1885.00000000000000000000	10250.00000000000000000000	10225.00000000000000000000	0.00000000000000000000	0.00000000000000000000	0.00000000000000000000	1917.00000000000000000000	176.00000000000000000000	4.00000000000000000000	4.00000000000000000000	4.00000000000000000000	4.00000000000000000000	4.00000000000000000000	4.00000000000000000000	4.00000000000000000000	4.00000000000000000000	4.00000000000000000000	4.00000000000000000000	4.00000000000000000000	4.00000000000000000000	4.00000000000000000000	4.00000000000000000000	4.00000000000000000000	4.00000000000000000000
68.00000000000000000000	0.00000000000000000000	4180.51269531250000000000	4205.12792968750000000000	4188.20507812500000000000	4178.97412109375000000000	4157.94873046875000000000	4156.92285156250000000000	4144.10253906250000000000	4135.38427734375000000000	4170.25634765625000000000	4163.07666015625000000000	4157.43603515625000000000	4203.58984375000000000000	4184.61523437500000000000	4169.23046875000000000000	1986.00000000000000000000	10250.00000000000000000000	10225.00000000000000000000	0.00000000000000000000	0.00000000000000000000	0.00000000000000000000	1917.00000000000000000000	185.00000000000000000000	4.00000000000000000000	4.00000000000000000000	4.00000000000000000000	4.00000000000000000000	4.00000000000000000000	4.00000000000000000000	4.00000000000000000000	4.00000000000000000000	4.00000000000000000000	4.00000000000000000000	4.00000000000000000000	4.00000000000000000000	4.00000000000000000000	4.00000000000000000000	4.00000000000000000000	4.00000000000000000000
69.00000000000000000000	0.00000000000000000000	4173.33300781250000000000	4195.38427734375000000000	4185.12792968750000000000	4171.28173828125000000000	4142.05126953125000000000	4149.74365234375000000000	4131.28173828125000000000	4128.71777343750000000000	4167.69238281250000000000	4149.74365234375000000000	4156.41015625000000000000	4202.05126953125000000000	4184.10253906250000000000	4174.87158203125000000000	956.00000000000000000000	10250.00000000000000000000	10226.00000000000000000000	0.00000000000000000000	0.00000000000000000000	0.00000000000000000000	1917.00000000000000000000	193.00000000000000000000	4.00000000000000000000	4.00000000000000000000	4.00000000000000000000	4.00000000000000000000	4.00000000000000000000	4.00000000000000000000	4.00000000000000000000	4.00000000000000000000	4.00000000000000000000	4.00000000000000000000	4.00000000000000000000	4.00000000000000000000	4.00000000000000000000	4.00000000000000000000	4.00000000000000000000	4.00000000000000000000
70.00000000000000000000	0.00000000000000000000	4176.41015625000000000000	4221.53857421875000000000	4180.51269531250000000000	4189.23046875000000000000	4156.92285156250000000000	4150.76904296875000000000	4147.17919921875000000000	4164.10253906250000000000	4169.74365234375000000000	4183.58984375000000000000	4175.89746093750000000000	4211.79492187500000000000	4218.46142578125000000000	4189.23046875000000000000	1646.00000000000000000000	10250.00000000000000000000	10226.00000000000000000000	0.00000000000000000000	0.00000000000000000000	0.00000000000000000000	1917.00000000000000000000	201.00000000000000000000	4.00000000000000000000	4.00000000000000000000	4.00000000000000000000	4.00000000000000000000	4.00000000000000000000	4.00000000000000000000	4.00000000000000000000	4.00000000000000000000	4.00000000000000000000	4.00000000000000000000	4.00000000000000000000	4.00000000000000000000	4.00000000000000000000	4.00000000000000000000	4.00000000000000000000	4.00000000000000000000
71.00000000000000000000	0.00000000000000000000	4170.25634765625000000000	4198.46142578125000000000	4183.07666015625000000000	4178.97412109375000000000	4121.53857421875000000000	4141.02539062500000000000	4121.53857421875000000000	4143.58984375000000000000	4164.10253906250000000000	4158.46142578125000000000	4155.89746093750000000000	4207.17919921875000000000	4189.23046875000000000000	4177.43603515625000000000	1708.00000000000000000000	10250.00000000000000000000	10227.00000000000000000000	0.00000000000000000000	0.00000000000000000000	0.00000000000000000000	1917.00000000000000000000	208.00000000000000000000	4.00000000000000000000	4.00000000000000000000	4.00000000000000000000	4.00000000000000000000	4.00000000000000000000	4.00000000000000000000	4.00000000000000000000	4.00000000000000000000	4.00000000000000000000	4.00000000000000000000	4.00000000000000000000	4.00000000000000000000	4.00000000000000000000	4.00000000000000000000	4.00000000000000000000	4.00000000000000000000
72.00000000000000000000	0.00000000000000000000	4182.05126953125000000000	4228.71777343750000000000	4182.56396484375000000000	4189.74365234375000000000	4154.87158203125000000000	4163.07666015625000000000	4151.28173828125000000000	4161.02539062500000000000	4164.61523437500000000000	4190.76904296875000000000	4168.20507812500000000000	4208.20507812500000000000	4209.23046875000000000000	4185.64111328125000000000	655.00000000000000000000	10250.00000000000000000000	10227.00000000000000000000	0.00000000000000000000	0.00000000000000000000	0.00000000000000000000	1917.00000000000000000000	216.00000000000000000000	4.00000000000000000000	4.00000000000000000000	4.00000000000000000000	4.00000000000000000000	4.00000000000000000000	4.00000000000000000000	4.00000000000000000000	4.00000000000000000000	4.00000000000000000000	4.00000000000000000000	4.00000000000000000000	4.00000000000000000000	4.00000000000000000000	4.00000000000000000000	4.00000000000000000000	4.00000000000000000000
73.00000000000000000000	0.00000000000000000000	4188.20507812500000000000	4235.38427734375000000000	4187.69238281250000000000	4190.25634765625000000000	4165.64111328125000000000	4160.51269531250000000000	4152.82031250000000000000	4152.82031250000000000000	4164.10253906250000000000	4193.84619140625000000000	4168.71777343750000000000	4211.79492187500000000000	4204.61523437500000000000	4182.05126953125000000000	1843.00000000000000000000	10248.00000000000000000000	10228.00000000000000000000	0.00000000000000000000	0.00000000000000000000	0.00000000000000000000	1917.00000000000000000000	225.00000000000000000000	4.00000000000000000000	4.00000000000000000000	4.00000000000000000000	4.00000000000000000000	4.00000000000000000000	4.00000000000000000000	4.00000000000000000000	4.00000000000000000000	4.00000000000000000000	4.00000000000000000000	4.00000000000000000000	4.00000000000000000000	4.00000000000000000000	4.00000000000000000000	4.00000000000000000000	4.00000000000000000000
74.00000000000000000000	0.00000000000000000000	4183.58984375000000000000	4224.10253906250000000000	4186.66650390625000000000	4177.94873046875000000000	4153.33300781250000000000	4154.87158203125000000000	4137.94873046875000000000	4128.20507812500000000000	4164.61523437500000000000	4155.89746093750000000000	4153.33300781250000000000	4202.56396484375000000000	4186.15380859375000000000	4174.35888671875000000000	1940.00000000000000000000	10248.00000000000000000000	10228.00000000000000000000	0.00000000000000000000	0.00000000000000000000	0.00000000000000000000	1917.00000000000000000000	232.00000000000000000000	4.00000000000000000000	4.00000000000000000000	4.00000000000000000000	4.00000000000000000000	4.00000000000000000000	4.00000000000000000000	4.00000000000000000000	4.00000000000000000000	4.00000000000000000000	4.00000000000000000000	4.00000000000000000000	4.00000000000000000000	4.00000000000000000000	4.00000000000000000000	4.00000000000000000000	4.00000000000000000000
75.00000000000000000000	0.00000000000000000000	4192.30761718750000000000	4250.76904296875000000000	4189.23046875000000000000	4196.92285156250000000000	4175.89746093750000000000	4162.05126953125000000000	4153.33300781250000000000	4153.33300781250000000000	4171.28173828125000000000	4176.41015625000000000000	4172.82031250000000000000	4212.82031250000000000000	4226.15380859375000000000	4194.87158203125000000000	1596.00000000000000000000	10247.00000000000000000000	10229.00000000000000000000	0.00000000000000000000	0.00000000000000000000	0.00000000000000000000	1917.00000000000000000000	239.00000000000000000000	4.00000000000000000000	4.00000000000000000000	4.00000000000000000000	4.00000000000000000000	4.00000000000000000000	4.00000000000000000000	4.00000000000000000000	4.00000000000000000000	4.00000000000000000000	4.00000000000000000000	4.00000000000000000000	4.00000000000000000000	4.00000000000000000000	4.00000000000000000000	4.00000000000000000000	4.00000000000000000000
76.00000000000000000000	0.00000000000000000000	4185.12792968750000000000	4221.53857421875000000000	4189.23046875000000000000	4185.12792968750000000000	4130.25634765625000000000	4138.46142578125000000000	4118.97412109375000000000	4131.28173828125000000000	4165.12792968750000000000	4143.58984375000000000000	4157.94873046875000000000	4210.76904296875000000000	4202.56396484375000000000	4190.25634765625000000000	1335.00000000000000000000	10247.00000000000000000000	10229.00000000000000000000	0.00000000000000000000	0.00000000000000000000	0.00000000000000000000	1917.00000000000000000000	248.00000000000000000000	4.00000000000000000000	4.00000000000000000000	4.00000000000000000000	4.00000000000000000000	4.00000000000000000000	4.00000000000000000000	4.00000000000000000000	4.00000000000000000000	4.00000000000000000000	4.00000000000000000000	4.00000000000000000000	4.00000000000000000000	4.00000000000000000000	4.00000000000000000000	4.00000000000000000000	4.00000000000000000000
77.00000000000000000000	0.00000000000000000000	4188.71777343750000000000	4234.87158203125000000000	4180.51269531250000000000	4191.28173828125000000000	4153.84619140625000000000	4151.79492187500000000000	4140.51269531250000000000	4151.28173828125000000000	4164.10253906250000000000	4166.66650390625000000000	4168.20507812500000000000	4211.28173828125000000000	4210.76904296875000000000	4190.76904296875000000000	1497.00000000000000000000	10247.00000000000000000000	10230.00000000000000000000	0.00000000000000000000	0.00000000000000000000	0.00000000000000000000	1917.00000000000000000000	256.00000000000000000000	4.00000000000000000000	4.00000000000000000000	4.00000000000000000000	4.00000000000000000000	4.00000000000000000000	4.00000000000000000000	4.00000000000000000000	4.00000000000000000000	4.00000000000000000000	4.00000000000000000000	4.00000000000000000000	4.00000000000000000000	4.00000000000000000000	4.00000000000000000000	4.00000000000000000000	4.00000000000000000000
78.00000000000000000000	0.00000000000000000000	4188.71777343750000000000	4229.23046875000000000000	4186.66650390625000000000	4190.76904296875000000000	4167.17919921875000000000	4156.41015625000000000000	4151.28173828125000000000	4161.02539062500000000000	4164.10253906250000000000	4189.74365234375000000000	4175.38427734375000000000	4215.89746093750000000000	4203.58984375000000000000	4184.10253906250000000000	1940.00000000000000000000	10247.00000000000000000000	10230.00000000000000000000	0.00000000000000000000	0.00000000000000000000	0.00000000000000000000	1917.00000000000000000000	264.00000000000000000000	4.00000000000000000000	4.00000000000000000000	4.00000000000000000000	4.00000000000000000000	4.00000000000000000000	4.00000000000000000000	4.00000000000000000000	4.00000000000000000000	4.00000000000000000000	4.00000000000000000000	4.00000000000000000000	4.00000000000000000000	4.00000000000000000000	4.00000000000000000000	4.00000000000000000000	4.00000000000000000000
79.00000000000000000000	0.00000000000000000000	4182.05126953125000000000	4210.76904296875000000000	4187.69238281250000000000	4179.48730468750000000000	4135.89746093750000000000	4149.74365234375000000000	4134.87158203125000000000	4137.94873046875000000000	4162.05126953125000000000	4164.10253906250000000000	4154.87158203125000000000	4203.58984375000000000000	4172.30761718750000000000	4170.25634765625000000000	1596.00000000000000000000	10246.00000000000000000000	10230.00000000000000000000	0.00000000000000000000	0.00000000000000000000	0.00000000000000000000	1917.00000000000000000000	273.00000000000000000000	4.00000000000000000000	4.00000000000000000000	4.00000000000000000000	4.00000000000000000000	4.00000000000000000000	4.00000000000000000000	4.00000000000000000000	4.00000000000000000000	4.00000000000000000000	4.00000000000000000000	4.00000000000000000000	4.00000000000000000000	4.00000000000000000000	4.00000000000000000000	4.00000000000000000000	4.00000000000000000000
80.00000000000000000000	0.00000000000000000000	4197.43603515625000000000	4250.76904296875000000000	4186.15380859375000000000	4203.07666015625000000000	4166.15380859375000000000	4165.12792968750000000000	4151.79492187500000000000	4154.35888671875000000000	4167.69238281250000000000	4183.58984375000000000000	4165.64111328125000000000	4211.28173828125000000000	4204.61523437500000000000	4187.69238281250000000000	1335.00000000000000000000	10246.00000000000000000000	10230.00000000000000000000	0.00000000000000000000	0.00000000000000000000	0.00000000000000000000	1917.00000000000000000000	281.00000000000000000000	4.00000000000000000000	4.00000000000000000000	4.00000000000000000000	4.00000000000000000000	4.00000000000000000000	4.00000000000000000000	4.00000000000000000000	4.00000000000000000000	4.00000000000000000000	4.00000000000000000000	4.00000000000000000000	4.00000000000000000000	4.00000000000000000000	4.00000000000000000000	4.00000000000000000000	4.00000000000000000000
81.00000000000000000000	0.00000000000000000000	4189.23046875000000000000	4219.48730468750000000000	4187.69238281250000000000	4183.58984375000000000000	4143.58984375000000000000	4148.20507812500000000000	4119.48730468750000000000	4116.92285156250000000000	4166.15380859375000000000	4140.00000000000000000000	4151.28173828125000000000	4210.25634765625000000000	4182.05126953125000000000	4181.53857421875000000000	1497.00000000000000000000	10245.00000000000000000000	10229.00000000000000000000	0.00000000000000000000	0.00000000000000000000	0.00000000000000000000	1917.00000000000000000000	289.00000000000000000000	4.00000000000000000000	4.00000000000000000000	4.00000000000000000000	4.00000000000000000000	4.00000000000000000000	4.00000000000000000000	4.00000000000000000000	4.00000000000000000000	4.00000000000000000000	4.00000000000000000000	4.00000000000000000000	4.00000000000000000000	4.00000000000000000000	4.00000000000000000000	4.00000000000000000000	4.00000000000000000000
82.00000000000000000000	0.00000000000000000000	4184.61523437500000000000	4220.00000000000000000000	4180.51269531250000000000	4182.56396484375000000000	4156.92285156250000000000	4151.79492187500000000000	4135.38427734375000000000	4131.28173828125000000000	4166.66650390625000000000	4148.20507812500000000000	4161.53857421875000000000	4207.69238281250000000000	4189.23046875000000000000	4182.56396484375000000000	1940.00000000000000000000	10245.00000000000000000000	10229.00000000000000000000	0.00000000000000000000	0.00000000000000000000	0.00000000000000000000	1917.00000000000000000000	298.00000000000000000000	4.00000000000000000000	4.00000000000000000000	4.00000000000000000000	4.00000000000000000000	4.00000000000000000000	4.00000000000000000000	4.00000000000000000000	4.00000000000000000000	4.00000000000000000000	4.00000000000000000000	4.00000000000000000000	4.00000000000000000000	4.00000000000000000000	4.00000000000000000000	4.00000000000000000000	4.00000000000000000000
83.00000000000000000000	0.00000000000000000000	4185.64111328125000000000	4222.56396484375000000000	4183.07666015625000000000	4195.38427734375000000000	4160.00000000000000000000	4153.84619140625000000000	4148.20507812500000000000	4158.97412109375000000000	4166.15380859375000000000	4180.51269531250000000000	4172.30761718750000000000	4214.35888671875000000000	4192.30761718750000000000	4188.20507812500000000000	1596.00000000000000000000	10245.00000000000000000000	10230.00000000000000000000	0.00000000000000000000	0.00000000000000000000	0.00000000000000000000	1917.00000000000000000000	306.00000000000000000000	4.00000000000000000000	4.00000000000000000000	4.00000000000000000000	4.00000000000000000000	4.00000000000000000000	4.00000000000000000000	4.00000000000000000000	4.00000000000000000000	4.00000000000000000000	4.00000000000000000000	4.00000000000000000000	4.00000000000000000000	4.00000000000000000000	4.00000000000000000000	4.00000000000000000000	4.00000000000000000000
84.00000000000000000000	0.00000000000000000000	4179.48730468750000000000	4202.56396484375000000000	4182.56396484375000000000	4179.48730468750000000000	4133.33300781250000000000	4149.74365234375000000000	4133.84619140625000000000	4138.97412109375000000000	4163.58984375000000000000	4154.35888671875000000000	4151.79492187500000000000	4208.20507812500000000000	4159.48730468750000000000	4176.92285156250000000000	1335.00000000000000000000	10245.00000000000000000000	10230.00000000000000000000	0.00000000000000000000	0.00000000000000000000	0.00000000000000000000	1917.00000000000000000000	315.00000000000000000000	4.00000000000000000000	4.00000000000000000000	4.00000000000000000000	4.00000000000000000000	4.00000000000000000000	4.00000000000000000000	4.00000000000000000000	4.00000000000000000000	4.00000000000000000000	4.00000000000000000000	4.00000000000000000000	4.00000000000000000000	4.00000000000000000000	4.00000000000000000000	4.00000000000000000000	4.00000000000000000000
85.00000000000000000000	0.00000000000000000000	4194.35888671875000000000	4242.56396484375000000000	4185.12792968750000000000	4193.84619140625000000000	4181.53857421875000000000	4173.33300781250000000000	4169.74365234375000000000	4157.94873046875000000000	4171.28173828125000000000	4183.07666015625000000000	4166.66650390625000000000	4216.41015625000000000000	4185.64111328125000000000	4185.12792968750000000000	1497.00000000000000000000	10247.00000000000000000000	10229.00000000000000000000	0.00000000000000000000	0.00000000000000000000	0.00000000000000000000	1917.00000000000000000000	323.00000000000000000000	4.00000000000000000000	4.00000000000000000000	4.00000000000000000000	4.00000000000000000000	4.00000000000000000000	4.00000000000000000000	4.00000000000000000000	4.00000000000000000000	4.00000000000000000000	4.00000000000000000000	4.00000000000000000000	4.00000000000000000000	4.00000000000000000000	4.00000000000000000000	4.00000000000000000000	4.00000000000000000000
86.00000000000000000000	0.00000000000000000000	4191.79492187500000000000	4223.58984375000000000000	4191.28173828125000000000	4185.12792968750000000000	4168.71777343750000000000	4162.05126953125000000000	4149.23046875000000000000	4135.89746093750000000000	4167.17919921875000000000	4168.71777343750000000000	4155.38427734375000000000	4211.28173828125000000000	4162.05126953125000000000	4175.89746093750000000000	1940.00000000000000000000	10247.00000000000000000000	10229.00000000000000000000	0.00000000000000000000	0.00000000000000000000	0.00000000000000000000	1917.00000000000000000000	331.00000000000000000000	4.00000000000000000000	4.00000000000000000000	4.00000000000000000000	4.00000000000000000000	4.00000000000000000000	4.00000000000000000000	4.00000000000000000000	4.00000000000000000000	4.00000000000000000000	4.00000000000000000000	4.00000000000000000000	4.00000000000000000000	4.00000000000000000000	4.00000000000000000000	4.00000000000000000000	4.00000000000000000000
87.00000000000000000000	0.00000000000000000000	4190.25634765625000000000	4223.58984375000000000000	4183.07666015625000000000	4183.58984375000000000000	4169.74365234375000000000	4157.43603515625000000000	4145.64111328125000000000	4147.17919921875000000000	4163.07666015625000000000	4175.89746093750000000000	4161.53857421875000000000	4206.66650390625000000000	4170.76904296875000000000	4184.10253906250000000000	1596.00000000000000000000	10247.00000000000000000000	10229.00000000000000000000	0.00000000000000000000	0.00000000000000000000	0.00000000000000000000	1917.00000000000000000000	340.00000000000000000000	4.00000000000000000000	4.00000000000000000000	4.00000000000000000000	4.00000000000000000000	4.00000000000000000000	4.00000000000000000000	4.00000000000000000000	4.00000000000000000000	4.00000000000000000000	4.00000000000000000000	4.00000000000000000000	4.00000000000000000000	4.00000000000000000000	4.00000000000000000000	4.00000000000000000000	4.00000000000000000000
88.00000000000000000000	0.00000000000000000000	4189.23046875000000000000	4229.74365234375000000000	4185.12792968750000000000	4189.74365234375000000000	4170.76904296875000000000	4148.20507812500000000000	4141.53857421875000000000	4163.07666015625000000000	4166.66650390625000000000	4183.07666015625000000000	4172.30761718750000000000	4217.94873046875000000000	4194.87158203125000000000	4193.84619140625000000000	1335.00000000000000000000	10247.00000000000000000000	10229.00000000000000000000	0.00000000000000000000	0.00000000000000000000	0.00000000000000000000	1917.00000000000000000000	348.00000000000000000000	4.00000000000000000000	4.00000000000000000000	4.00000000000000000000	4.00000000000000000000	4.00000000000000000000	4.00000000000000000000	4.00000000000000000000	4.00000000000000000000	4.00000000000000000000	4.00000000000000000000	4.00000000000000000000	4.00000000000000000000	4.00000000000000000000	4.00000000000000000000	4.00000000000000000000	4.00000000000000000000
89.00000000000000000000	0.00000000000000000000	4177.94873046875000000000	4200.51269531250000000000	4184.10253906250000000000	4175.38427734375000000000	4125.64111328125000000000	4133.84619140625000000000	4115.89746093750000000000	4131.28173828125000000000	4164.61523437500000000000	4142.05126953125000000000	4151.79492187500000000000	4206.15380859375000000000	4168.20507812500000000000	4177.94873046875000000000	1497.00000000000000000000	10249.00000000000000000000	10228.00000000000000000000	0.00000000000000000000	0.00000000000000000000	0.00000000000000000000	1917.00000000000000000000	356.00000000000000000000	4.00000000000000000000	4.00000000000000000000	4.00000000000000000000	4.00000000000000000000	4.00000000000000000000	4.00000000000000000000	4.00000000000000000000	4.00000000000000000000	4.00000000000000000000	4.00000000000000000000	4.00000000000000000000	4.00000000000000000000	4.00000000000000000000	4.00000000000000000000	4.00000000000000000000	4.00000000000000000000
90.00000000000000000000	0.00000000000000000000	4186.15380859375000000000	4229.23046875000000000000	4176.92285156250000000000	4191.79492187500000000000	4158.46142578125000000000	4160.00000000000000000000	4157.94873046875000000000	4154.87158203125000000000	4167.17919921875000000000	4183.58984375000000000000	4170.25634765625000000000	4206.15380859375000000000	4186.15380859375000000000	4185.12792968750000000000	1940.00000000000000000000	10249.00000000000000000000	10228.00000000000000000000	0.00000000000000000000	0.00000000000000000000	0.00000000000000000000	1917.00000000000000000000	365.00000000000000000000	4.00000000000000000000	4.00000000000000000000	4.00000000000000000000	4.00000000000000000000	4.00000000000000000000	4.00000000000000000000	4.00000000000000000000	4.00000000000000000000	4.00000000000000000000	4.00000000000000000000	4.00000000000000000000	4.00000000000000000000	4.00000000000000000000	4.00000000000000000000	4.00000000000000000000	4.00000000000000000000
91.00000000000000000000	0.00000000000000000000	4177.94873046875000000000	4207.17919921875000000000	4178.97412109375000000000	4176.41015625000000000000	4158.46142578125000000000	4156.92285156250000000000	4147.69238281250000000000	4135.89746093750000000000	4163.58984375000000000000	4174.35888671875000000000	4158.46142578125000000000	4203.58984375000000000000	4157.94873046875000000000	4172.82031250000000000000	1596.00000000000000000000	10248.00000000000000000000	10228.00000000000000000000	0.00000000000000000000	0.00000000000000000000	0.00000000000000000000	1917.00000000000000000000	373.00000000000000000000	4.00000000000000000000	4.00000000000000000000	4.00000000000000000000	4.00000000000000000000	4.00000000000000000000	4.00000000000000000000	4.00000000000000000000	4.00000000000000000000	4.00000000000000000000	4.00000000000000000000	4.00000000000000000000	4.00000000000000000000	4.00000000000000000000	4.00000000000000000000	4.00000000000000000000	4.00000000000000000000
92.00000000000000000000	0.00000000000000000000	4178.46142578125000000000	4203.58984375000000000000	4177.43603515625000000000	4170.76904296875000000000	4167.69238281250000000000	4154.35888671875000000000	4142.05126953125000000000	4130.25634765625000000000	4164.61523437500000000000	4160.00000000000000000000	4151.79492187500000000000	4196.92285156250000000000	4163.58984375000000000000	4170.76904296875000000000	1335.00000000000000000000	10248.00000000000000000000	10228.00000000000000000000	0.00000000000000000000	0.00000000000000000000	0.00000000000000000000	1917.00000000000000000000	380.00000000000000000000	4.00000000000000000000	4.00000000000000000000	4.00000000000000000000	4.00000000000000000000	4.00000000000000000000	4.00000000000000000000	4.00000000000000000000	4.00000000000000000000	4.00000000000000000000	4.00000000000000000000	4.00000000000000000000	4.00000000000000000000	4.00000000000000000000	4.00000000000000000000	4.00000000000000000000	4.00000000000000000000
93.00000000000000000000	0.00000000000000000000	4191.79492187500000000000	4222.05126953125000000000	4184.10253906250000000000	4188.71777343750000000000	4176.92285156250000000000	4154.87158203125000000000	4150.25634765625000000000	4148.71777343750000000000	4170.76904296875000000000	4171.79492187500000000000	4167.17919921875000000000	4210.76904296875000000000	4193.84619140625000000000	4186.15380859375000000000	1497.00000000000000000000	10248.00000000000000000000	10227.00000000000000000000	0.00000000000000000000	0.00000000000000000000	0.00000000000000000000	1917.00000000000000000000	387.00000000000000000000	4.00000000000000000000	4.00000000000000000000	4.00000000000000000000	4.00000000000000000000	4.00000000000000000000	4.00000000000000000000	4.00000000000000000000	4.00000000000000000000	4.00000000000000000000	4.00000000000000000000	4.00000000000000000000	4.00000000000000000000	4.00000000000000000000	4.00000000000000000000	4.00000000000000000000	4.00000000000000000000
94.00000000000000000000	0.00000000000000000000	4182.05126953125000000000	4195.89746093750000000000	4186.15380859375000000000	4175.38427734375000000000	4140.51269531250000000000	4143.58984375000000000000	4127.17919921875000000000	4127.69238281250000000000	4167.17919921875000000000	4144.61523437500000000000	4153.33300781250000000000	4207.69238281250000000000	4161.02539062500000000000	4177.43603515625000000000	1940.00000000000000000000	10248.00000000000000000000	10227.00000000000000000000	0.00000000000000000000	0.00000000000000000000	0.00000000000000000000	1917.00000000000000000000	395.00000000000000000000	4.00000000000000000000	4.00000000000000000000	4.00000000000000000000	4.00000000000000000000	4.00000000000000000000	4.00000000000000000000	4.00000000000000000000	4.00000000000000000000	4.00000000000000000000	4.00000000000000000000	4.00000000000000000000	4.00000000000000000000	4.00000000000000000000	4.00000000000000000000	4.00000000000000000000	4.00000000000000000000
95.00000000000000000000	0.00000000000000000000	4181.53857421875000000000	4217.94873046875000000000	4182.05126953125000000000	4186.66650390625000000000	4177.94873046875000000000	4160.00000000000000000000	4158.46142578125000000000	4161.02539062500000000000	4167.69238281250000000000	4186.15380859375000000000	4170.25634765625000000000	4205.64111328125000000000	4176.92285156250000000000	4184.61523437500000000000	1596.00000000000000000000	10249.00000000000000000000	10227.00000000000000000000	0.00000000000000000000	0.00000000000000000000	0.00000000000000000000	1917.00000000000000000000	402.00000000000000000000	4.00000000000000000000	4.00000000000000000000	4.00000000000000000000	4.00000000000000000000	4.00000000000000000000	4.00000000000000000000	4.00000000000000000000	4.00000000000000000000	4.00000000000000000000	4.00000000000000000000	4.00000000000000000000	4.00000000000000000000	4.00000000000000000000	4.00000000000000000000	4.00000000000000000000	4.00000000000000000000
96.00000000000000000000	0.00000000000000000000	4173.84619140625000000000	4197.94873046875000000000	4184.61523437500000000000	4176.92285156250000000000	4165.12792968750000000000	4153.84619140625000000000	4146.66650390625000000000	4156.41015625000000000000	4164.61523437500000000000	4174.35888671875000000000	4163.58984375000000000000	4203.07666015625000000000	4154.87158203125000000000	4173.33300781250000000000	1335.00000000000000000000	10249.00000000000000000000	10227.00000000000000000000	0.00000000000000000000	0.00000000000000000000	0.00000000000000000000	1917.00000000000000000000	409.00000000000000000000	4.00000000000000000000	4.00000000000000000000	4.00000000000000000000	4.00000000000000000000	4.00000000000000000000	4.00000000000000000000	4.00000000000000000000	4.00000000000000000000	4.00000000000000000000	4.00000000000000000000	4.00000000000000000000	4.00000000000000000000	4.00000000000000000000	4.00000000000000000000	4.00000000000000000000	4.00000000000000000000
97.00000000000000000000	0.00000000000000000000	4176.92285156250000000000	4200.00000000000000000000	4181.02539062500000000000	4171.28173828125000000000	4162.05126953125000000000	4163.58984375000000000000	4145.64111328125000000000	4148.71777343750000000000	4163.58984375000000000000	4160.00000000000000000000	4157.94873046875000000000	4199.48730468750000000000	4145.64111328125000000000	4166.66650390625000000000	1497.00000000000000000000	10248.00000000000000000000	10227.00000000000000000000	0.00000000000000000000	0.00000000000000000000	0.00000000000000000000	1917.00000000000000000000	417.00000000000000000000	4.00000000000000000000	4.00000000000000000000	4.00000000000000000000	4.00000000000000000000	4.00000000000000000000	4.00000000000000000000	4.00000000000000000000	4.00000000000000000000	4.00000000000000000000	4.00000000000000000000	4.00000000000000000000	4.00000000000000000000	4.00000000000000000000	4.00000000000000000000	4.00000000000000000000	4.00000000000000000000
98.00000000000000000000	0.00000000000000000000	4188.71777343750000000000	4225.12792968750000000000	4184.10253906250000000000	4188.20507812500000000000	4185.64111328125000000000	4171.28173828125000000000	4160.51269531250000000000	4158.97412109375000000000	4168.71777343750000000000	4182.56396484375000000000	4165.12792968750000000000	4205.64111328125000000000	4166.15380859375000000000	4175.38427734375000000000	1940.00000000000000000000	10248.00000000000000000000	10227.00000000000000000000	0.00000000000000000000	0.00000000000000000000	0.00000000000000000000	1917.00000000000000000000	424.00000000000000000000	4.00000000000000000000	4.00000000000000000000	4.00000000000000000000	4.00000000000000000000	4.00000000000000000000	4.00000000000000000000	4.00000000000000000000	4.00000000000000000000	4.00000000000000000000	4.00000000000000000000	4.00000000000000000000	4.00000000000000000000	4.00000000000000000000	4.00000000000000000000	4.00000000000000000000	4.00000000000000000000
99.00000000000000000000	0.00000000000000000000	4177.94873046875000000000	4189.23046875000000000000	4184.10253906250000000000	4171.79492187500000000000	4139.48730468750000000000	4146.66650390625000000000	4129.74365234375000000000	4128.20507812500000000000	4166.66650390625000000000	4138.97412109375000000000	4138.46142578125000000000	4195.38427734375000000000	4133.33300781250000000000	4164.10253906250000000000	1596.00000000000000000000	10244.00000000000000000000	10226.00000000000000000000	0.00000000000000000000	0.00000000000000000000	0.00000000000000000000	1917.00000000000000000000	431.00000000000000000000	4.00000000000000000000	4.00000000000000000000	4.00000000000000000000	4.00000000000000000000	4.00000000000000000000	4.00000000000000000000	4.00000000000000000000	4.00000000000000000000	4.00000000000000000000	4.00000000000000000000	4.00000000000000000000	4.00000000000000000000	4.00000000000000000000	4.00000000000000000000	4.00000000000000000000	4.00000000000000000000
100.00000000000000000000	0.00000000000000000000	4181.53857421875000000000	4205.12792968750000000000	4178.97412109375000000000	4184.10253906250000000000	4163.07666015625000000000	4158.97412109375000000000	4153.33300781250000000000	4162.56396484375000000000	4168.71777343750000000000	4166.15380859375000000000	4158.46142578125000000000	4203.58984375000000000000	4160.00000000000000000000	4177.94873046875000000000	1335.00000000000000000000	10244.00000000000000000000	10226.00000000000000000000	0.00000000000000000000	0.00000000000000000000	0.00000000000000000000	1917.00000000000000000000	439.00000000000000000000	4.00000000000000000000	4.00000000000000000000	4.00000000000000000000	4.00000000000000000000	4.00000000000000000000	4.00000000000000000000	4.00000000000000000000	4.00000000000000000000	4.00000000000000000000	4.00000000000000000000	4.00000000000000000000	4.00000000000000000000	4.00000000000000000000	4.00000000000000000000	4.00000000000000000000	4.00000000000000000000
101.00000000000000000000	0.00000000000000000000	4173.33300781250000000000	4187.17919921875000000000	4184.61523437500000000000	4184.61523437500000000000	4162.56396484375000000000	4155.38427734375000000000	4145.12792968750000000000	4167.17919921875000000000	4164.61523437500000000000	4167.69238281250000000000	4163.07666015625000000000	4209.74365234375000000000	4151.79492187500000000000	4180.00000000000000000000	1497.00000000000000000000	10243.00000000000000000000	10225.00000000000000000000	0.00000000000000000000	0.00000000000000000000	0.00000000000000000000	1917.00000000000000000000	448.00000000000000000000	4.00000000000000000000	4.00000000000000000000	4.00000000000000000000	4.00000000000000000000	4.00000000000000000000	4.00000000000000000000	4.00000000000000000000	4.00000000000000000000	4.00000000000000000000	4.00000000000000000000	4.00000000000000000000	4.00000000000000000000	4.00000000000000000000	4.00000000000000000000	4.00000000000000000000	4.00000000000000000000
102.00000000000000000000	0.00000000000000000000	4164.10253906250000000000	4176.92285156250000000000	4180.00000000000000000000	4180.00000000000000000000	4160.51269531250000000000	4157.94873046875000000000	4155.38427734375000000000	4156.92285156250000000000	4162.56396484375000000000	4153.33300781250000000000	4151.79492187500000000000	4196.92285156250000000000	4136.92285156250000000000	4171.28173828125000000000	1940.00000000000000000000	10243.00000000000000000000	10225.00000000000000000000	0.00000000000000000000	0.00000000000000000000	0.00000000000000000000	1917.00000000000000000000	456.00000000000000000000	4.00000000000000000000	4.00000000000000000000	4.00000000000000000000	4.00000000000000000000	4.00000000000000000000	4.00000000000000000000	4.00000000000000000000	4.00000000000000000000	4.00000000000000000000	4.00000000000000000000	4.00000000000000000000	4.00000000000000000000	4.00000000000000000000	4.00000000000000000000	4.00000000000000000000	4.00000000000000000000
103.00000000000000000000	0.00000000000000000000	4177.94873046875000000000	4210.25634765625000000000	4182.05126953125000000000	4194.35888671875000000000	4196.92285156250000000000	4177.94873046875000000000	4192.82031250000000000000	4176.92285156250000000000	4167.69238281250000000000	4190.25634765625000000000	4163.58984375000000000000	4200.51269531250000000000	4160.51269531250000000000	4174.35888671875000000000	1596.00000000000000000000	10244.00000000000000000000	10228.00000000000000000000	0.00000000000000000000	0.00000000000000000000	0.00000000000000000000	1917.00000000000000000000	464.00000000000000000000	4.00000000000000000000	4.00000000000000000000	4.00000000000000000000	4.00000000000000000000	4.00000000000000000000	4.00000000000000000000	4.00000000000000000000	4.00000000000000000000	4.00000000000000000000	4.00000000000000000000	4.00000000000000000000	4.00000000000000000000	4.00000000000000000000	4.00000000000000000000	4.00000000000000000000	4.00000000000000000000
104.00000000000000000000	0.00000000000000000000	4174.35888671875000000000	4184.10253906250000000000	4186.66650390625000000000	4172.30761718750000000000	4166.15380859375000000000	4164.61523437500000000000	4158.97412109375000000000	4145.64111328125000000000	4164.10253906250000000000	4160.51269531250000000000	4145.12792968750000000000	4196.92285156250000000000	4129.23046875000000000000	4160.51269531250000000000	1335.00000000000000000000	10244.00000000000000000000	10228.00000000000000000000	0.00000000000000000000	0.00000000000000000000	0.00000000000000000000	1917.00000000000000000000	473.00000000000000000000	4.00000000000000000000	4.00000000000000000000	4.00000000000000000000	4.00000000000000000000	4.00000000000000000000	4.00000000000000000000	4.00000000000000000000	4.00000000000000000000	4.00000000000000000000	4.00000000000000000000	4.00000000000000000000	4.00000000000000000000	4.00000000000000000000	4.00000000000000000000	4.00000000000000000000	4.00000000000000000000
105.00000000000000000000	0.00000000000000000000	4173.84619140625000000000	4202.56396484375000000000	4180.00000000000000000000	4186.15380859375000000000	4182.56396484375000000000	4167.17919921875000000000	4169.74365234375000000000	4166.15380859375000000000	4167.69238281250000000000	4174.87158203125000000000	4161.02539062500000000000	4199.48730468750000000000	4157.94873046875000000000	4174.87158203125000000000	1497.00000000000000000000	10244.00000000000000000000	10228.00000000000000000000	0.00000000000000000000	0.00000000000000000000	0.00000000000000000000	1917.00000000000000000000	481.00000000000000000000	4.00000000000000000000	4.00000000000000000000	4.00000000000000000000	4.00000000000000000000	4.00000000000000000000	4.00000000000000000000	4.00000000000000000000	4.00000000000000000000	4.00000000000000000000	4.00000000000000000000	4.00000000000000000000	4.00000000000000000000	4.00000000000000000000	4.00000000000000000000	4.00000000000000000000	4.00000000000000000000
106.00000000000000000000	0.00000000000000000000	4169.23046875000000000000	4194.35888671875000000000	4183.07666015625000000000	4193.33300781250000000000	4166.66650390625000000000	4154.87158203125000000000	4162.56396484375000000000	4167.17919921875000000000	4166.15380859375000000000	4172.30761718750000000000	4161.53857421875000000000	4202.05126953125000000000	4160.00000000000000000000	4177.43603515625000000000	1940.00000000000000000000	10244.00000000000000000000	10228.00000000000000000000	0.00000000000000000000	0.00000000000000000000	0.00000000000000000000	1917.00000000000000000000	489.00000000000000000000	4.00000000000000000000	4.00000000000000000000	4.00000000000000000000	4.00000000000000000000	4.00000000000000000000	4.00000000000000000000	4.00000000000000000000	4.00000000000000000000	4.00000000000000000000	4.00000000000000000000	4.00000000000000000000	4.00000000000000000000	4.00000000000000000000	4.00000000000000000000	4.00000000000000000000	4.00000000000000000000
107.00000000000000000000	0.00000000000000000000	4168.20507812500000000000	4175.38427734375000000000	4179.48730468750000000000	4175.89746093750000000000	4151.28173828125000000000	4154.87158203125000000000	4151.79492187500000000000	4158.97412109375000000000	4162.56396484375000000000	4162.05126953125000000000	4147.69238281250000000000	4196.41015625000000000000	4136.92285156250000000000	4167.69238281250000000000	1596.00000000000000000000	10247.00000000000000000000	10228.00000000000000000000	0.00000000000000000000	0.00000000000000000000	0.00000000000000000000	1917.00000000000000000000	498.00000000000000000000	4.00000000000000000000	4.00000000000000000000	4.00000000000000000000	4.00000000000000000000	4.00000000000000000000	4.00000000000000000000	4.00000000000000000000	4.00000000000000000000	4.00000000000000000000	4.00000000000000000000	4.00000000000000000000	4.00000000000000000000	4.00000000000000000000	4.00000000000000000000	4.00000000000000000000	4.00000000000000000000
108.00000000000000000000	0.00000000000000000000	4177.94873046875000000000	4200.51269531250000000000	4180.51269531250000000000	4188.20507812500000000000	4186.66650390625000000000	4173.84619140625000000000	4181.02539062500000000000	4190.25634765625000000000	4166.15380859375000000000	4208.20507812500000000000	4168.71777343750000000000	4206.15380859375000000000	4160.51269531250000000000	4176.41015625000000000000	1335.00000000000000000000	10247.00000000000000000000	10228.00000000000000000000	0.00000000000000000000	0.00000000000000000000	0.00000000000000000000	1917.00000000000000000000	506.00000000000000000000	4.00000000000000000000	4.00000000000000000000	4.00000000000000000000	4.00000000000000000000	4.00000000000000000000	4.00000000000000000000	4.00000000000000000000	4.00000000000000000000	4.00000000000000000000	4.00000000000000000000	4.00000000000000000000	4.00000000000000000000	4.00000000000000000000	4.00000000000000000000	4.00000000000000000000	4.00000000000000000000
109.00000000000000000000	0.00000000000000000000	4167.69238281250000000000	4174.35888671875000000000	4184.61523437500000000000	4176.41015625000000000000	4144.10253906250000000000	4157.94873046875000000000	4159.48730468750000000000	4157.94873046875000000000	4159.48730468750000000000	4169.74365234375000000000	4153.33300781250000000000	4197.43603515625000000000	4130.25634765625000000000	4161.53857421875000000000	1497.00000000000000000000	10248.00000000000000000000	10229.00000000000000000000	0.00000000000000000000	0.00000000000000000000	0.00000000000000000000	1917.00000000000000000000	513.00000000000000000000	4.00000000000000000000	4.00000000000000000000	4.00000000000000000000	4.00000000000000000000	4.00000000000000000000	4.00000000000000000000	4.00000000000000000000	4.00000000000000000000	4.00000000000000000000	4.00000000000000000000	4.00000000000000000000	4.00000000000000000000	4.00000000000000000000	4.00000000000000000000	4.00000000000000000000	4.00000000000000000000
110.00000000000000000000	0.00000000000000000000	4177.94873046875000000000	4195.89746093750000000000	4183.07666015625000000000	4186.66650390625000000000	4166.66650390625000000000	4168.20507812500000000000	4171.79492187500000000000	4165.12792968750000000000	4164.61523437500000000000	4166.66650390625000000000	4156.41015625000000000000	4196.41015625000000000000	4149.74365234375000000000	4168.71777343750000000000	1940.00000000000000000000	10248.00000000000000000000	10229.00000000000000000000	0.00000000000000000000	0.00000000000000000000	0.00000000000000000000	1917.00000000000000000000	520.00000000000000000000	4.00000000000000000000	4.00000000000000000000	4.00000000000000000000	4.00000000000000000000	4.00000000000000000000	4.00000000000000000000	4.00000000000000000000	4.00000000000000000000	4.00000000000000000000	4.00000000000000000000	4.00000000000000000000	4.00000000000000000000	4.00000000000000000000	4.00000000000000000000	4.00000000000000000000	4.00000000000000000000
111.00000000000000000000	0.00000000000000000000	4185.12792968750000000000	4197.43603515625000000000	4190.76904296875000000000	4188.71777343750000000000	4187.69238281250000000000	4167.17919921875000000000	4162.05126953125000000000	4165.12792968750000000000	4171.79492187500000000000	4170.25634765625000000000	4157.43603515625000000000	4206.15380859375000000000	4159.48730468750000000000	4175.89746093750000000000	1596.00000000000000000000	10247.00000000000000000000	10228.00000000000000000000	0.00000000000000000000	0.00000000000000000000	0.00000000000000000000	1917.00000000000000000000	528.00000000000000000000	4.00000000000000000000	4.00000000000000000000	4.00000000000000000000	4.00000000000000000000	4.00000000000000000000	4.00000000000000000000	4.00000000000000000000	4.00000000000000000000	4.00000000000000000000	4.00000000000000000000	4.00000000000000000000	4.00000000000000000000	4.00000000000000000000	4.00000000000000000000	4.00000000000000000000	4.00000000000000000000
112.00000000000000000000	0.00000000000000000000	4171.79492187500000000000	4173.84619140625000000000	4184.61523437500000000000	4175.89746093750000000000	4166.15380859375000000000	4157.43603515625000000000	4148.71777343750000000000	4152.82031250000000000000	4167.17919921875000000000	4158.46142578125000000000	4148.20507812500000000000	4196.92285156250000000000	4141.53857421875000000000	4165.64111328125000000000	1335.00000000000000000000	10247.00000000000000000000	10228.00000000000000000000	0.00000000000000000000	0.00000000000000000000	0.00000000000000000000	1917.00000000000000000000	535.00000000000000000000	4.00000000000000000000	4.00000000000000000000	4.00000000000000000000	4.00000000000000000000	4.00000000000000000000	4.00000000000000000000	4.00000000000000000000	4.00000000000000000000	4.00000000000000000000	4.00000000000000000000	4.00000000000000000000	4.00000000000000000000	4.00000000000000000000	4.00000000000000000000	4.00000000000000000000	4.00000000000000000000
113.00000000000000000000	0.00000000000000000000	4170.25634765625000000000	4191.79492187500000000000	4178.97412109375000000000	4197.43603515625000000000	4183.58984375000000000000	4167.69238281250000000000	4178.46142578125000000000	4191.28173828125000000000	4166.15380859375000000000	4203.58984375000000000000	4170.25634765625000000000	4205.64111328125000000000	4169.23046875000000000000	4176.41015625000000000000	1497.00000000000000000000	10250.00000000000000000000	10228.00000000000000000000	0.00000000000000000000	0.00000000000000000000	0.00000000000000000000	1917.00000000000000000000	542.00000000000000000000	4.00000000000000000000	4.00000000000000000000	4.00000000000000000000	4.00000000000000000000	4.00000000000000000000	4.00000000000000000000	4.00000000000000000000	4.00000000000000000000	4.00000000000000000000	4.00000000000000000000	4.00000000000000000000	4.00000000000000000000	4.00000000000000000000	4.00000000000000000000	4.00000000000000000000	4.00000000000000000000
114.00000000000000000000	0.00000000000000000000	4157.43603515625000000000	4155.89746093750000000000	4181.02539062500000000000	4185.12792968750000000000	4146.66650390625000000000	4150.76904296875000000000	4146.66650390625000000000	4166.66650390625000000000	4161.53857421875000000000	4172.30761718750000000000	4150.76904296875000000000	4203.07666015625000000000	4137.43603515625000000000	4163.58984375000000000000	1940.00000000000000000000	10250.00000000000000000000	10228.00000000000000000000	0.00000000000000000000	0.00000000000000000000	0.00000000000000000000	1917.00000000000000000000	550.00000000000000000000	4.00000000000000000000	4.00000000000000000000	4.00000000000000000000	4.00000000000000000000	4.00000000000000000000	4.00000000000000000000	4.00000000000000000000	4.00000000000000000000	4.00000000000000000000	4.00000000000000000000	4.00000000000000000000	4.00000000000000000000	4.00000000000000000000	4.00000000000000000000	4.00000000000000000000	4.00000000000000000000
115.00000000000000000000	0.00000000000000000000	4166.15380859375000000000	4171.79492187500000000000	4178.46142578125000000000	4190.25634765625000000000	4165.12792968750000000000	4162.56396484375000000000	4162.05126953125000000000	4168.71777343750000000000	4163.58984375000000000000	4176.41015625000000000000	4152.30761718750000000000	4197.94873046875000000000	4142.05126953125000000000	4162.05126953125000000000	1596.00000000000000000000	10252.00000000000000000000	10230.00000000000000000000	0.00000000000000000000	0.00000000000000000000	0.00000000000000000000	1917.00000000000000000000	557.00000000000000000000	4.00000000000000000000	4.00000000000000000000	4.00000000000000000000	4.00000000000000000000	4.00000000000000000000	4.00000000000000000000	4.00000000000000000000	4.00000000000000000000	4.00000000000000000000	4.00000000000000000000	4.00000000000000000000	4.00000000000000000000	4.00000000000000000000	4.00000000000000000000	4.00000000000000000000	4.00000000000000000000
116.00000000000000000000	0.00000000000000000000	4177.94873046875000000000	4183.58984375000000000000	4186.66650390625000000000	4204.61523437500000000000	4180.00000000000000000000	4168.71777343750000000000	4174.87158203125000000000	4168.71777343750000000000	4166.15380859375000000000	4182.56396484375000000000	4155.89746093750000000000	4202.05126953125000000000	4143.07666015625000000000	4164.10253906250000000000	1335.00000000000000000000	10252.00000000000000000000	10230.00000000000000000000	0.00000000000000000000	0.00000000000000000000	0.00000000000000000000	1917.00000000000000000000	566.00000000000000000000	4.00000000000000000000	4.00000000000000000000	4.00000000000000000000	4.00000000000000000000	4.00000000000000000000	4.00000000000000000000	4.00000000000000000000	4.00000000000000000000	4.00000000000000000000	4.00000000000000000000	4.00000000000000000000	4.00000000000000000000	4.00000000000000000000	4.00000000000000000000	4.00000000000000000000	4.00000000000000000000
117.00000000000000000000	0.00000000000000000000	4169.74365234375000000000	4161.53857421875000000000	4186.66650390625000000000	4198.46142578125000000000	4149.74365234375000000000	4158.97412109375000000000	4151.79492187500000000000	4141.53857421875000000000	4164.61523437500000000000	4142.05126953125000000000	4138.97412109375000000000	4191.79492187500000000000	4122.56396484375000000000	4160.00000000000000000000	1497.00000000000000000000	10250.00000000000000000000	10230.00000000000000000000	0.00000000000000000000	0.00000000000000000000	0.00000000000000000000	1917.00000000000000000000	574.00000000000000000000	4.00000000000000000000	4.00000000000000000000	4.00000000000000000000	4.00000000000000000000	4.00000000000000000000	4.00000000000000000000	4.00000000000000000000	4.00000000000000000000	4.00000000000000000000	4.00000000000000000000	4.00000000000000000000	4.00000000000000000000	4.00000000000000000000	4.00000000000000000000	4.00000000000000000000	4.00000000000000000000
118.00000000000000000000	0.00000000000000000000	4175.38427734375000000000	4192.82031250000000000000	4184.10253906250000000000	4223.07666015625000000000	4166.15380859375000000000	4166.15380859375000000000	4169.74365234375000000000	4176.41015625000000000000	4168.20507812500000000000	4173.33300781250000000000	4161.53857421875000000000	4201.02539062500000000000	4167.69238281250000000000	4182.56396484375000000000	1940.00000000000000000000	10250.00000000000000000000	10230.00000000000000000000	0.00000000000000000000	0.00000000000000000000	0.00000000000000000000	1917.00000000000000000000	582.00000000000000000000	4.00000000000000000000	4.00000000000000000000	4.00000000000000000000	4.00000000000000000000	4.00000000000000000000	4.00000000000000000000	4.00000000000000000000	4.00000000000000000000	4.00000000000000000000	4.00000000000000000000	4.00000000000000000000	4.00000000000000000000	4.00000000000000000000	4.00000000000000000000	4.00000000000000000000	4.00000000000000000000
119.00000000000000000000	0.00000000000000000000	4168.71777343750000000000	4164.10253906250000000000	4187.69238281250000000000	4218.46142578125000000000	4130.76904296875000000000	4147.17919921875000000000	4142.05126953125000000000	4160.51269531250000000000	4163.07666015625000000000	4149.74365234375000000000	4151.79492187500000000000	4200.51269531250000000000	4146.15380859375000000000	4174.87158203125000000000	1596.00000000000000000000	10247.00000000000000000000	10227.00000000000000000000	0.00000000000000000000	0.00000000000000000000	0.00000000000000000000	1917.00000000000000000000	591.00000000000000000000	4.00000000000000000000	4.00000000000000000000	4.00000000000000000000	4.00000000000000000000	4.00000000000000000000	4.00000000000000000000	4.00000000000000000000	4.00000000000000000000	4.00000000000000000000	4.00000000000000000000	4.00000000000000000000	4.00000000000000000000	4.00000000000000000000	4.00000000000000000000	4.00000000000000000000	4.00000000000000000000
120.00000000000000000000	0.00000000000000000000	4168.20507812500000000000	4166.66650390625000000000	4183.07666015625000000000	4218.97412109375000000000	4151.28173828125000000000	4160.00000000000000000000	4156.92285156250000000000	4155.89746093750000000000	4162.05126953125000000000	4147.17919921875000000000	4150.25634765625000000000	4190.25634765625000000000	4133.33300781250000000000	4164.10253906250000000000	1335.00000000000000000000	10247.00000000000000000000	10227.00000000000000000000	0.00000000000000000000	0.00000000000000000000	0.00000000000000000000	1917.00000000000000000000	599.00000000000000000000	4.00000000000000000000	4.00000000000000000000	4.00000000000000000000	4.00000000000000000000	4.00000000000000000000	4.00000000000000000000	4.00000000000000000000	4.00000000000000000000	4.00000000000000000000	4.00000000000000000000	4.00000000000000000000	4.00000000000000000000	4.00000000000000000000	4.00000000000000000000	4.00000000000000000000	4.00000000000000000000
121.00000000000000000000	0.00000000000000000000	4171.79492187500000000000	4179.48730468750000000000	4184.61523437500000000000	4220.51269531250000000000	4172.82031250000000000000	4170.76904296875000000000	4173.84619140625000000000	4164.61523437500000000000	4165.12792968750000000000	4172.30761718750000000000	4155.89746093750000000000	4193.33300781250000000000	4132.30761718750000000000	4161.02539062500000000000	1497.00000000000000000000	10246.00000000000000000000	10227.00000000000000000000	0.00000000000000000000	0.00000000000000000000	0.00000000000000000000	1917.00000000000000000000	607.00000000000000000000	4.00000000000000000000	4.00000000000000000000	4.00000000000000000000	4.00000000000000000000	4.00000000000000000000	4.00000000000000000000	4.00000000000000000000	4.00000000000000000000	4.00000000000000000000	4.00000000000000000000	4.00000000000000000000	4.00000000000000000000	4.00000000000000000000	4.00000000000000000000	4.00000000000000000000	4.00000000000000000000
122.00000000000000000000	0.00000000000000000000	4166.15380859375000000000	4154.35888671875000000000	4183.07666015625000000000	4205.64111328125000000000	4132.82031250000000000000	4155.89746093750000000000	4148.20507812500000000000	4147.17919921875000000000	4163.07666015625000000000	4156.41015625000000000000	4140.00000000000000000000	4188.71777343750000000000	4116.92285156250000000000	4156.92285156250000000000	1940.00000000000000000000	10246.00000000000000000000	10227.00000000000000000000	0.00000000000000000000	0.00000000000000000000	0.00000000000000000000	1917.00000000000000000000	616.00000000000000000000	4.00000000000000000000	4.00000000000000000000	4.00000000000000000000	4.00000000000000000000	4.00000000000000000000	4.00000000000000000000	4.00000000000000000000	4.00000000000000000000	4.00000000000000000000	4.00000000000000000000	4.00000000000000000000	4.00000000000000000000	4.00000000000000000000	4.00000000000000000000	4.00000000000000000000	4.00000000000000000000
123.00000000000000000000	0.00000000000000000000	4181.02539062500000000000	4184.61523437500000000000	4183.07666015625000000000	4231.28173828125000000000	4166.15380859375000000000	4165.12792968750000000000	4164.10253906250000000000	4166.66650390625000000000	4167.69238281250000000000	4179.48730468750000000000	4160.00000000000000000000	4197.43603515625000000000	4166.66650390625000000000	4181.02539062500000000000	1596.00000000000000000000	10244.00000000000000000000	10228.00000000000000000000	0.00000000000000000000	0.00000000000000000000	0.00000000000000000000	1917.00000000000000000000	624.00000000000000000000	4.00000000000000000000	4.00000000000000000000	4.00000000000000000000	4.00000000000000000000	4.00000000000000000000	4.00000000000000000000	4.00000000000000000000	4.00000000000000000000	4.00000000000000000000	4.00000000000000000000	4.00000000000000000000	4.00000000000000000000	4.00000000000000000000	4.00000000000000000000	4.00000000000000000000	4.00000000000000000000
124.00000000000000000000	0.00000000000000000000	4174.87158203125000000000	4166.66650390625000000000	4189.74365234375000000000	4222.05126953125000000000	4158.97412109375000000000	4148.71777343750000000000	4137.43603515625000000000	4140.00000000000000000000	4166.15380859375000000000	4145.12792968750000000000	4145.64111328125000000000	4194.87158203125000000000	4146.15380859375000000000	4174.35888671875000000000	1335.00000000000000000000	10244.00000000000000000000	10228.00000000000000000000	0.00000000000000000000	0.00000000000000000000	0.00000000000000000000	1917.00000000000000000000	633.00000000000000000000	4.00000000000000000000	4.00000000000000000000	4.00000000000000000000	4.00000000000000000000	4.00000000000000000000	4.00000000000000000000	4.00000000000000000000	4.00000000000000000000	4.00000000000000000000	4.00000000000000000000	4.00000000000000000000	4.00000000000000000000	4.00000000000000000000	4.00000000000000000000	4.00000000000000000000	4.00000000000000000000
125.00000000000000000000	0.00000000000000000000	4166.15380859375000000000	4163.07666015625000000000	4178.46142578125000000000	4214.35888671875000000000	4155.89746093750000000000	4151.28173828125000000000	4145.12792968750000000000	4151.79492187500000000000	4166.15380859375000000000	4152.82031250000000000000	4144.61523437500000000000	4186.66650390625000000000	4134.87158203125000000000	4167.69238281250000000000	1497.00000000000000000000	10244.00000000000000000000	10227.00000000000000000000	0.00000000000000000000	0.00000000000000000000	0.00000000000000000000	1917.00000000000000000000	641.00000000000000000000	4.00000000000000000000	4.00000000000000000000	4.00000000000000000000	4.00000000000000000000	4.00000000000000000000	4.00000000000000000000	4.00000000000000000000	4.00000000000000000000	4.00000000000000000000	4.00000000000000000000	4.00000000000000000000	4.00000000000000000000	4.00000000000000000000	4.00000000000000000000	4.00000000000000000000	4.00000000000000000000
126.00000000000000000000	0.00000000000000000000	4166.66650390625000000000	4170.25634765625000000000	4173.84619140625000000000	4220.51269531250000000000	4162.05126953125000000000	4159.48730468750000000000	4162.05126953125000000000	4181.02539062500000000000	4165.64111328125000000000	4187.17919921875000000000	4161.53857421875000000000	4194.87158203125000000000	4146.15380859375000000000	4171.28173828125000000000	1940.00000000000000000000	10244.00000000000000000000	10227.00000000000000000000	0.00000000000000000000	0.00000000000000000000	0.00000000000000000000	1917.00000000000000000000	648.00000000000000000000	4.00000000000000000000	4.00000000000000000000	4.00000000000000000000	4.00000000000000000000	4.00000000000000000000	4.00000000000000000000	4.00000000000000000000	4.00000000000000000000	4.00000000000000000000	4.00000000000000000000	4.00000000000000000000	4.00000000000000000000	4.00000000000000000000	4.00000000000000000000	4.00000000000000000000	4.00000000000000000000
127.00000000000000000000	0.00000000000000000000	4159.48730468750000000000	4150.76904296875000000000	4177.43603515625000000000	4198.97412109375000000000	4136.41015625000000000000	4152.30761718750000000000	4139.48730468750000000000	4150.25634765625000000000	4161.02539062500000000000	4150.76904296875000000000	4143.58984375000000000000	4190.76904296875000000000	4118.46142578125000000000	4159.48730468750000000000	50.00000000000000000000	10244.00000000000000000000	10227.00000000000000000000	0.00000000000000000000	0.00000000000000000000	0.00000000000000000000	1917.00000000000000000000	656.00000000000000000000	4.00000000000000000000	4.00000000000000000000	4.00000000000000000000	4.00000000000000000000	4.00000000000000000000	4.00000000000000000000	4.00000000000000000000	4.00000000000000000000	4.00000000000000000000	4.00000000000000000000	4.00000000000000000000	4.00000000000000000000	4.00000000000000000000	4.00000000000000000000	4.00000000000000000000	4.00000000000000000000
0.00000000000000000000	0.00000000000000000000	4175.89746093750000000000	4193.84619140625000000000	4182.05126953125000000000	4215.89746093750000000000	4175.89746093750000000000	4169.74365234375000000000	4168.20507812500000000000	4165.64111328125000000000	4167.17919921875000000000	4172.82031250000000000000	4155.89746093750000000000	4194.87158203125000000000	4150.25634765625000000000	4172.82031250000000000000	902.00000000000000000000	10244.00000000000000000000	10227.00000000000000000000	0.00000000000000000000	0.00000000000000000000	0.00000000000000000000	1917.00000000000000000000	663.00000000000000000000	4.00000000000000000000	4.00000000000000000000	4.00000000000000000000	4.00000000000000000000	4.00000000000000000000	4.00000000000000000000	4.00000000000000000000	4.00000000000000000000	4.00000000000000000000	4.00000000000000000000	4.00000000000000000000	4.00000000000000000000	4.00000000000000000000	4.00000000000000000000	4.00000000000000000000	4.00000000000000000000
1.00000000000000000000	0.00000000000000000000	4173.84619140625000000000	4173.84619140625000000000	4186.66650390625000000000	4208.20507812500000000000	4162.56396484375000000000	4162.05126953125000000000	4148.71777343750000000000	4142.56396484375000000000	4164.61523437500000000000	4152.82031250000000000000	4143.07666015625000000000	4189.23046875000000000000	4130.25634765625000000000	4167.17919921875000000000	1177.00000000000000000000	10245.00000000000000000000	10226.00000000000000000000	0.00000000000000000000	0.00000000000000000000	0.00000000000000000000	1917.00000000000000000000	670.00000000000000000000	4.00000000000000000000	4.00000000000000000000	4.00000000000000000000	4.00000000000000000000	4.00000000000000000000	4.00000000000000000000	4.00000000000000000000	4.00000000000000000000	4.00000000000000000000	4.00000000000000000000	4.00000000000000000000	4.00000000000000000000	4.00000000000000000000	4.00000000000000000000	4.00000000000000000000	4.00000000000000000000
2.00000000000000000000	0.00000000000000000000	4160.51269531250000000000	4157.94873046875000000000	4175.38427734375000000000	4196.92285156250000000000	4153.33300781250000000000	4160.00000000000000000000	4142.56396484375000000000	4143.58984375000000000000	4161.53857421875000000000	4147.17919921875000000000	4140.51269531250000000000	4181.53857421875000000000	4124.61523437500000000000	4166.15380859375000000000	1323.00000000000000000000	10245.00000000000000000000	10226.00000000000000000000	0.00000000000000000000	0.00000000000000000000	0.00000000000000000000	1917.00000000000000000000	678.00000000000000000000	4.00000000000000000000	4.00000000000000000000	4.00000000000000000000	4.00000000000000000000	4.00000000000000000000	4.00000000000000000000	4.00000000000000000000	4.00000000000000000000	4.00000000000000000000	4.00000000000000000000	4.00000000000000000000	4.00000000000000000000	4.00000000000000000000	4.00000000000000000000	4.00000000000000000000	4.00000000000000000000
3.00000000000000000000	0.00000000000000000000	4156.41015625000000000000	4173.33300781250000000000	4175.38427734375000000000	4209.74365234375000000000	4151.79492187500000000000	4155.38427734375000000000	4155.89746093750000000000	4178.46142578125000000000	4166.15380859375000000000	4182.05126953125000000000	4161.53857421875000000000	4193.33300781250000000000	4155.38427734375000000000	4178.46142578125000000000	1912.00000000000000000000	10247.00000000000000000000	10226.00000000000000000000	0.00000000000000000000	0.00000000000000000000	0.00000000000000000000	1917.00000000000000000000	685.00000000000000000000	4.00000000000000000000	4.00000000000000000000	4.00000000000000000000	4.00000000000000000000	4.00000000000000000000	4.00000000000000000000	4.00000000000000000000	4.00000000000000000000	4.00000000000000000000	4.00000000000000000000	4.00000000000000000000	4.00000000000000000000	4.00000000000000000000	4.00000000000000000000	4.00000000000000000000	4.00000000000000000000
4.00000000000000000000	0.00000000000000000000	4148.71777343750000000000	4145.12792968750000000000	4177.94873046875000000000	4190.76904296875000000000	4116.41015625000000000000	4140.51269531250000000000	4132.30761718750000000000	4151.28173828125000000000	4163.07666015625000000000	4153.84619140625000000000	4143.58984375000000000000	4186.15380859375000000000	4126.15380859375000000000	4163.58984375000000000000	2000.00000000000000000000	10247.00000000000000000000	10226.00000000000000000000	0.00000000000000000000	0.00000000000000000000	0.00000000000000000000	1917.00000000000000000000	693.00000000000000000000	4.00000000000000000000	4.00000000000000000000	4.00000000000000000000	4.00000000000000000000	4.00000000000000000000	4.00000000000000000000	4.00000000000000000000	4.00000000000000000000	4.00000000000000000000	4.00000000000000000000	4.00000000000000000000	4.00000000000000000000	4.00000000000000000000	4.00000000000000000000	4.00000000000000000000	4.00000000000000000000
5.00000000000000000000	0.00000000000000000000	4167.69238281250000000000	4177.94873046875000000000	4175.89746093750000000000	4198.97412109375000000000	4180.00000000000000000000	4168.71777343750000000000	4170.25634765625000000000	4166.15380859375000000000	4166.66650390625000000000	4183.58984375000000000000	4153.84619140625000000000	4189.23046875000000000000	4142.56396484375000000000	4168.71777343750000000000	1186.00000000000000000000	10247.00000000000000000000	10226.00000000000000000000	0.00000000000000000000	0.00000000000000000000	0.00000000000000000000	1917.00000000000000000000	701.00000000000000000000	4.00000000000000000000	4.00000000000000000000	4.00000000000000000000	4.00000000000000000000	4.00000000000000000000	4.00000000000000000000	4.00000000000000000000	4.00000000000000000000	4.00000000000000000000	4.00000000000000000000	4.00000000000000000000	4.00000000000000000000	4.00000000000000000000	4.00000000000000000000	4.00000000000000000000	4.00000000000000000000
6.00000000000000000000	0.00000000000000000000	4171.79492187500000000000	4172.82031250000000000000	4183.07666015625000000000	4196.92285156250000000000	4183.07666015625000000000	4164.10253906250000000000	4163.58984375000000000000	4152.82031250000000000000	4164.61523437500000000000	4172.30761718750000000000	4144.61523437500000000000	4191.79492187500000000000	4128.20507812500000000000	4162.05126953125000000000	1947.00000000000000000000	10247.00000000000000000000	10226.00000000000000000000	0.00000000000000000000	0.00000000000000000000	0.00000000000000000000	1917.00000000000000000000	709.00000000000000000000	4.00000000000000000000	4.00000000000000000000	4.00000000000000000000	4.00000000000000000000	4.00000000000000000000	4.00000000000000000000	4.00000000000000000000	4.00000000000000000000	4.00000000000000000000	4.00000000000000000000	4.00000000000000000000	4.00000000000000000000	4.00000000000000000000	4.00000000000000000000	4.00000000000000000000	4.00000000000000000000
7.00000000000000000000	0.00000000000000000000	4163.07666015625000000000	4162.05126953125000000000	4176.92285156250000000000	4192.82031250000000000000	4154.87158203125000000000	4155.89746093750000000000	4149.74365234375000000000	4145.12792968750000000000	4163.58984375000000000000	4148.71777343750000000000	4139.48730468750000000000	4181.53857421875000000000	4130.25634765625000000000	4161.02539062500000000000	1673.00000000000000000000	10251.00000000000000000000	10225.00000000000000000000	0.00000000000000000000	0.00000000000000000000	0.00000000000000000000	1917.00000000000000000000	717.00000000000000000000	4.00000000000000000000	4.00000000000000000000	4.00000000000000000000	4.00000000000000000000	4.00000000000000000000	4.00000000000000000000	4.00000000000000000000	4.00000000000000000000	4.00000000000000000000	4.00000000000000000000	4.00000000000000000000	4.00000000000000000000	4.00000000000000000000	4.00000000000000000000	4.00000000000000000000	4.00000000000000000000
8.00000000000000000000	0.00000000000000000000	4166.15380859375000000000	4180.00000000000000000000	4173.33300781250000000000	4205.64111328125000000000	4166.15380859375000000000	4157.43603515625000000000	4158.97412109375000000000	4173.84619140625000000000	4168.71777343750000000000	4169.23046875000000000000	4158.97412109375000000000	4190.76904296875000000000	4166.15380859375000000000	4177.94873046875000000000	885.00000000000000000000	10251.00000000000000000000	10225.00000000000000000000	0.00000000000000000000	0.00000000000000000000	0.00000000000000000000	1917.00000000000000000000	725.00000000000000000000	4.00000000000000000000	4.00000000000000000000	4.00000000000000000000	4.00000000000000000000	4.00000000000000000000	4.00000000000000000000	4.00000000000000000000	4.00000000000000000000	4.00000000000000000000	4.00000000000000000000	4.00000000000000000000	4.00000000000000000000	4.00000000000000000000	4.00000000000000000000	4.00000000000000000000	4.00000000000000000000
9.00000000000000000000	0.00000000000000000000	4159.48730468750000000000	4150.76904296875000000000	4175.38427734375000000000	4188.71777343750000000000	4130.76904296875000000000	4138.97412109375000000000	4132.30761718750000000000	4152.82031250000000000000	4164.61523437500000000000	4137.43603515625000000000	4141.02539062500000000000	4188.71777343750000000000	4134.35888671875000000000	4165.12792968750000000000	1836.00000000000000000000	10248.00000000000000000000	10223.00000000000000000000	0.00000000000000000000	0.00000000000000000000	0.00000000000000000000	1917.00000000000000000000	734.00000000000000000000	4.00000000000000000000	4.00000000000000000000	4.00000000000000000000	4.00000000000000000000	4.00000000000000000000	4.00000000000000000000	4.00000000000000000000	4.00000000000000000000	4.00000000000000000000	4.00000000000000000000	4.00000000000000000000	4.00000000000000000000	4.00000000000000000000	4.00000000000000000000	4.00000000000000000000	4.00000000000000000000
10.00000000000000000000	0.00000000000000000000	4168.20507812500000000000	4177.94873046875000000000	4172.82031250000000000000	4202.05126953125000000000	4162.05126953125000000000	4158.97412109375000000000	4167.17919921875000000000	4174.87158203125000000000	4164.10253906250000000000	4175.89746093750000000000	4156.92285156250000000000	4189.23046875000000000000	4152.30761718750000000000	4168.71777343750000000000	1923.00000000000000000000	10248.00000000000000000000	10223.00000000000000000000	0.00000000000000000000	0.00000000000000000000	0.00000000000000000000	1917.00000000000000000000	741.00000000000000000000	4.00000000000000000000	4.00000000000000000000	4.00000000000000000000	4.00000000000000000000	4.00000000000000000000	4.00000000000000000000	4.00000000000000000000	4.00000000000000000000	4.00000000000000000000	4.00000000000000000000	4.00000000000000000000	4.00000000000000000000	4.00000000000000000000	4.00000000000000000000	4.00000000000000000000	4.00000000000000000000
11.00000000000000000000	0.00000000000000000000	4166.66650390625000000000	4174.35888671875000000000	4176.41015625000000000000	4196.92285156250000000000	4169.74365234375000000000	4161.53857421875000000000	4163.07666015625000000000	4165.64111328125000000000	4161.53857421875000000000	4180.00000000000000000000	4158.97412109375000000000	4191.79492187500000000000	4142.56396484375000000000	4166.15380859375000000000	1577.00000000000000000000	10249.00000000000000000000	10223.00000000000000000000	0.00000000000000000000	0.00000000000000000000	0.00000000000000000000	1917.00000000000000000000	749.00000000000000000000	4.00000000000000000000	4.00000000000000000000	4.00000000000000000000	4.00000000000000000000	4.00000000000000000000	4.00000000000000000000	4.00000000000000000000	4.00000000000000000000	4.00000000000000000000	4.00000000000000000000	4.00000000000000000000	4.00000000000000000000	4.00000000000000000000	4.00000000000000000000	4.00000000000000000000	4.00000000000000000000
12.00000000000000000000	0.00000000000000000000	4167.69238281250000000000	4171.28173828125000000000	4175.89746093750000000000	4186.15380859375000000000	4154.35888671875000000000	4156.41015625000000000000	4147.69238281250000000000	4148.71777343750000000000	4163.58984375000000000000	4152.30761718750000000000	4148.71777343750000000000	4187.17919921875000000000	4135.89746093750000000000	4164.10253906250000000000	1325.00000000000000000000	10249.00000000000000000000	10223.00000000000000000000	0.00000000000000000000	0.00000000000000000000	0.00000000000000000000	1917.00000000000000000000	756.00000000000000000000	4.00000000000000000000	4.00000000000000000000	4.00000000000000000000	4.00000000000000000000	4.00000000000000000000	4.00000000000000000000	4.00000000000000000000	4.00000000000000000000	4.00000000000000000000	4.00000000000000000000	4.00000000000000000000	4.00000000000000000000	4.00000000000000000000	4.00000000000000000000	4.00000000000000000000	4.00000000000000000000
13.00000000000000000000	0.00000000000000000000	4188.71777343750000000000	4206.66650390625000000000	4183.07666015625000000000	4213.33300781250000000000	4175.89746093750000000000	4164.61523437500000000000	4171.79492187500000000000	4172.82031250000000000000	4172.30761718750000000000	4182.05126953125000000000	4170.76904296875000000000	4199.48730468750000000000	4186.66650390625000000000	4185.12792968750000000000	1493.00000000000000000000	10250.00000000000000000000	10222.00000000000000000000	0.00000000000000000000	0.00000000000000000000	0.00000000000000000000	1917.00000000000000000000	765.00000000000000000000	4.00000000000000000000	4.00000000000000000000	4.00000000000000000000	4.00000000000000000000	4.00000000000000000000	4.00000000000000000000	4.00000000000000000000	4.00000000000000000000	4.00000000000000000000	4.00000000000000000000	4.00000000000000000000	4.00000000000000000000	4.00000000000000000000	4.00000000000000000000	4.00000000000000000000	4.00000000000000000000
14.00000000000000000000	0.00000000000000000000	4183.07666015625000000000	4181.02539062500000000000	4183.58984375000000000000	4206.15380859375000000000	4150.76904296875000000000	4149.74365234375000000000	4148.20507812500000000000	4144.61523437500000000000	4168.71777343750000000000	4151.79492187500000000000	4156.41015625000000000000	4198.46142578125000000000	4161.53857421875000000000	4181.53857421875000000000	1923.00000000000000000000	10250.00000000000000000000	10222.00000000000000000000	0.00000000000000000000	0.00000000000000000000	0.00000000000000000000	1917.00000000000000000000	773.00000000000000000000	4.00000000000000000000	4.00000000000000000000	4.00000000000000000000	4.00000000000000000000	4.00000000000000000000	4.00000000000000000000	4.00000000000000000000	4.00000000000000000000	4.00000000000000000000	4.00000000000000000000	4.00000000000000000000	4.00000000000000000000	4.00000000000000000000	4.00000000000000000000	4.00000000000000000000	4.00000000000000000000
15.00000000000000000000	0.00000000000000000000	4178.97412109375000000000	4195.38427734375000000000	4172.30761718750000000000	4212.82031250000000000000	4184.61523437500000000000	4160.51269531250000000000	4168.20507812500000000000	4168.71777343750000000000	4165.12792968750000000000	4172.82031250000000000000	4166.15380859375000000000	4198.97412109375000000000	4168.71777343750000000000	4184.61523437500000000000	1577.00000000000000000000	10249.00000000000000000000	10222.00000000000000000000	0.00000000000000000000	0.00000000000000000000	0.00000000000000000000	1917.00000000000000000000	781.00000000000000000000	4.00000000000000000000	4.00000000000000000000	4.00000000000000000000	4.00000000000000000000	4.00000000000000000000	4.00000000000000000000	4.00000000000000000000	4.00000000000000000000	4.00000000000000000000	4.00000000000000000000	4.00000000000000000000	4.00000000000000000000	4.00000000000000000000	4.00000000000000000000	4.00000000000000000000	4.00000000000000000000
16.00000000000000000000	0.00000000000000000000	4167.17919921875000000000	4178.46142578125000000000	4171.28173828125000000000	4207.17919921875000000000	4179.48730468750000000000	4154.87158203125000000000	4166.15380859375000000000	4176.92285156250000000000	4161.02539062500000000000	4185.12792968750000000000	4167.17919921875000000000	4198.97412109375000000000	4165.64111328125000000000	4174.87158203125000000000	0.00000000000000000000	10249.00000000000000000000	10222.00000000000000000000	0.00000000000000000000	0.00000000000000000000	0.00000000000000000000	1917.00000000000000000000	789.00000000000000000000	4.00000000000000000000	4.00000000000000000000	4.00000000000000000000	4.00000000000000000000	4.00000000000000000000	4.00000000000000000000	4.00000000000000000000	4.00000000000000000000	4.00000000000000000000	4.00000000000000000000	4.00000000000000000000	4.00000000000000000000	4.00000000000000000000	4.00000000000000000000	4.00000000000000000000	4.00000000000000000000
17.00000000000000000000	0.00000000000000000000	4162.05126953125000000000	4161.02539062500000000000	4165.64111328125000000000	4192.30761718750000000000	4152.30761718750000000000	4152.82031250000000000000	4156.41015625000000000000	4153.84619140625000000000	4162.05126953125000000000	4163.07666015625000000000	4153.84619140625000000000	4188.20507812500000000000	4146.66650390625000000000	4160.51269531250000000000	0.00000000000000000000	10249.00000000000000000000	10222.00000000000000000000	0.00000000000000000000	0.00000000000000000000	0.00000000000000000000	1917.00000000000000000000	797.00000000000000000000	4.00000000000000000000	4.00000000000000000000	4.00000000000000000000	4.00000000000000000000	4.00000000000000000000	4.00000000000000000000	4.00000000000000000000	4.00000000000000000000	4.00000000000000000000	4.00000000000000000000	4.00000000000000000000	4.00000000000000000000	4.00000000000000000000	4.00000000000000000000	4.00000000000000000000	4.00000000000000000000
18.00000000000000000000	0.00000000000000000000	4184.10253906250000000000	4207.69238281250000000000	4169.23046875000000000000	4216.41015625000000000000	4192.82031250000000000000	4174.87158203125000000000	4188.20507812500000000000	4171.28173828125000000000	4170.25634765625000000000	4188.20507812500000000000	4169.74365234375000000000	4195.38427734375000000000	4173.33300781250000000000	4173.84619140625000000000	0.00000000000000000000	10249.00000000000000000000	10222.00000000000000000000	0.00000000000000000000	0.00000000000000000000	0.00000000000000000000	1917.00000000000000000000	804.00000000000000000000	4.00000000000000000000	4.00000000000000000000	4.00000000000000000000	4.00000000000000000000	4.00000000000000000000	4.00000000000000000000	4.00000000000000000000	4.00000000000000000000	4.00000000000000000000	4.00000000000000000000	4.00000000000000000000	4.00000000000000000000	4.00000000000000000000	4.00000000000000000000	4.00000000000000000000	4.00000000000000000000
19.00000000000000000000	0.00000000000000000000	4172.82031250000000000000	4176.41015625000000000000	4175.38427734375000000000	4200.00000000000000000000	4161.53857421875000000000	4161.02539062500000000000	4154.87158203125000000000	4137.94873046875000000000	4164.61523437500000000000	4144.61523437500000000000	4146.15380859375000000000	4184.10253906250000000000	4142.56396484375000000000	4163.58984375000000000000	0.00000000000000000000	10247.00000000000000000000	10222.00000000000000000000	0.00000000000000000000	0.00000000000000000000	0.00000000000000000000	1917.00000000000000000000	811.00000000000000000000	4.00000000000000000000	4.00000000000000000000	4.00000000000000000000	4.00000000000000000000	4.00000000000000000000	4.00000000000000000000	4.00000000000000000000	4.00000000000000000000	4.00000000000000000000	4.00000000000000000000	4.00000000000000000000	4.00000000000000000000	4.00000000000000000000	4.00000000000000000000	4.00000000000000000000	4.00000000000000000000
20.00000000000000000000	0.00000000000000000000	4158.46142578125000000000	4164.61523437500000000000	4163.07666015625000000000	4195.38427734375000000000	4156.92285156250000000000	4159.48730468750000000000	4153.84619140625000000000	4151.28173828125000000000	4164.10253906250000000000	4144.61523437500000000000	4150.25634765625000000000	4177.43603515625000000000	4154.87158203125000000000	4165.64111328125000000000	0.00000000000000000000	10247.00000000000000000000	10222.00000000000000000000	0.00000000000000000000	0.00000000000000000000	0.00000000000000000000	1917.00000000000000000000	819.00000000000000000000	4.00000000000000000000	4.00000000000000000000	4.00000000000000000000	4.00000000000000000000	4.00000000000000000000	4.00000000000000000000	4.00000000000000000000	4.00000000000000000000	4.00000000000000000000	4.00000000000000000000	4.00000000000000000000	4.00000000000000000000	4.00000000000000000000	4.00000000000000000000	4.00000000000000000000	4.00000000000000000000
21.00000000000000000000	0.00000000000000000000	4154.35888671875000000000	4160.00000000000000000000	4164.61523437500000000000	4202.05126953125000000000	4142.56396484375000000000	4146.15380859375000000000	4147.17919921875000000000	4160.51269531250000000000	4165.64111328125000000000	4156.41015625000000000000	4158.97412109375000000000	4189.23046875000000000000	4161.53857421875000000000	4168.20507812500000000000	0.00000000000000000000	10248.00000000000000000000	10222.00000000000000000000	0.00000000000000000000	0.00000000000000000000	0.00000000000000000000	1917.00000000000000000000	826.00000000000000000000	4.00000000000000000000	4.00000000000000000000	4.00000000000000000000	4.00000000000000000000	4.00000000000000000000	4.00000000000000000000	4.00000000000000000000	4.00000000000000000000	4.00000000000000000000	4.00000000000000000000	4.00000000000000000000	4.00000000000000000000	4.00000000000000000000	4.00000000000000000000	4.00000000000000000000	4.00000000000000000000
22.00000000000000000000	0.00000000000000000000	4153.84619140625000000000	4144.61523437500000000000	4168.71777343750000000000	4192.82031250000000000000	4116.41015625000000000000	4139.48730468750000000000	4133.84619140625000000000	4135.89746093750000000000	4163.07666015625000000000	4135.38427734375000000000	4143.58984375000000000000	4184.10253906250000000000	4138.46142578125000000000	4160.00000000000000000000	0.00000000000000000000	10248.00000000000000000000	10222.00000000000000000000	0.00000000000000000000	0.00000000000000000000	0.00000000000000000000	1917.00000000000000000000	834.00000000000000000000	4.00000000000000000000	4.00000000000000000000	4.00000000000000000000	4.00000000000000000000	4.00000000000000000000	4.00000000000000000000	4.00000000000000000000	4.00000000000000000000	4.00000000000000000000	4.00000000000000000000	4.00000000000000000000	4.00000000000000000000	4.00000000000000000000	4.00000000000000000000	4.00000000000000000000	4.00000000000000000000
23.00000000000000000000	0.00000000000000000000	4166.15380859375000000000	4172.30761718750000000000	4170.25634765625000000000	4206.15380859375000000000	4163.07666015625000000000	4162.05126953125000000000	4170.25634765625000000000	4160.51269531250000000000	4166.66650390625000000000	4173.33300781250000000000	4159.48730468750000000000	4186.66650390625000000000	4155.89746093750000000000	4168.20507812500000000000	0.00000000000000000000	10247.00000000000000000000	10222.00000000000000000000	0.00000000000000000000	0.00000000000000000000	0.00000000000000000000	1917.00000000000000000000	841.00000000000000000000	4.00000000000000000000	4.00000000000000000000	4.00000000000000000000	4.00000000000000000000	4.00000000000000000000	4.00000000000000000000	4.00000000000000000000	4.00000000000000000000	4.00000000000000000000	4.00000000000000000000	4.00000000000000000000	4.00000000000000000000	4.00000000000000000000	4.00000000000000000000	4.00000000000000000000	4.00000000000000000000
24.00000000000000000000	0.00000000000000000000	4155.89746093750000000000	4147.17919921875000000000	4173.84619140625000000000	4188.20507812500000000000	4133.33300781250000000000	4150.76904296875000000000	4151.28173828125000000000	4141.53857421875000000000	4162.56396484375000000000	4150.25634765625000000000	4144.10253906250000000000	4181.53857421875000000000	4119.48730468750000000000	4150.25634765625000000000	0.00000000000000000000	10247.00000000000000000000	10222.00000000000000000000	0.00000000000000000000	0.00000000000000000000	0.00000000000000000000	1917.00000000000000000000	849.00000000000000000000	4.00000000000000000000	4.00000000000000000000	4.00000000000000000000	4.00000000000000000000	4.00000000000000000000	4.00000000000000000000	4.00000000000000000000	4.00000000000000000000	4.00000000000000000000	4.00000000000000000000	4.00000000000000000000	4.00000000000000000000	4.00000000000000000000	4.00000000000000000000	4.00000000000000000000	4.00000000000000000000
25.00000000000000000000	0.00000000000000000000	4160.51269531250000000000	4164.10253906250000000000	4170.76904296875000000000	4192.82031250000000000000	4137.94873046875000000000	4157.43603515625000000000	4163.58984375000000000000	4152.30761718750000000000	4165.12792968750000000000	4155.89746093750000000000	4148.20507812500000000000	4182.05126953125000000000	4144.10253906250000000000	4159.48730468750000000000	0.00000000000000000000	10249.00000000000000000000	10220.00000000000000000000	0.00000000000000000000	0.00000000000000000000	0.00000000000000000000	1917.00000000000000000000	858.00000000000000000000	4.00000000000000000000	4.00000000000000000000	4.00000000000000000000	4.00000000000000000000	4.00000000000000000000	4.00000000000000000000	4.00000000000000000000	4.00000000000000000000	4.00000000000000000000	4.00000000000000000000	4.00000000000000000000	4.00000000000000000000	4.00000000000000000000	4.00000000000000000000	4.00000000000000000000	4.00000000000000000000
26.00000000000000000000	0.00000000000000000000	4167.17919921875000000000	4172.82031250000000000000	4175.89746093750000000000	4203.07666015625000000000	4164.10253906250000000000	4153.33300781250000000000	4165.64111328125000000000	4157.94873046875000000000	4170.25634765625000000000	4161.53857421875000000000	4157.94873046875000000000	4192.82031250000000000000	4170.25634765625000000000	4176.41015625000000000000	0.00000000000000000000	10249.00000000000000000000	10220.00000000000000000000	0.00000000000000000000	0.00000000000000000000	0.00000000000000000000	1917.00000000000000000000	866.00000000000000000000	4.00000000000000000000	4.00000000000000000000	4.00000000000000000000	4.00000000000000000000	4.00000000000000000000	4.00000000000000000000	4.00000000000000000000	4.00000000000000000000	4.00000000000000000000	4.00000000000000000000	4.00000000000000000000	4.00000000000000000000	4.00000000000000000000	4.00000000000000000000	4.00000000000000000000	4.00000000000000000000
27.00000000000000000000	0.00000000000000000000	4155.38427734375000000000	4141.02539062500000000000	4172.82031250000000000000	4184.10253906250000000000	4145.64111328125000000000	4138.97412109375000000000	4140.00000000000000000000	4131.28173828125000000000	4164.61523437500000000000	4126.66650390625000000000	4139.48730468750000000000	4184.61523437500000000000	4133.84619140625000000000	4158.97412109375000000000	0.00000000000000000000	10250.00000000000000000000	10219.00000000000000000000	0.00000000000000000000	0.00000000000000000000	0.00000000000000000000	1917.00000000000000000000	874.00000000000000000000	4.00000000000000000000	4.00000000000000000000	4.00000000000000000000	4.00000000000000000000	4.00000000000000000000	4.00000000000000000000	4.00000000000000000000	4.00000000000000000000	4.00000000000000000000	4.00000000000000000000	4.00000000000000000000	4.00000000000000000000	4.00000000000000000000	4.00000000000000000000	4.00000000000000000000	4.00000000000000000000
28.00000000000000000000	0.00000000000000000000	4163.07666015625000000000	4170.76904296875000000000	4168.20507812500000000000	4197.43603515625000000000	4167.17919921875000000000	4160.51269531250000000000	4171.28173828125000000000	4166.66650390625000000000	4163.58984375000000000000	4168.20507812500000000000	4155.38427734375000000000	4189.74365234375000000000	4151.28173828125000000000	4166.15380859375000000000	0.00000000000000000000	10250.00000000000000000000	10219.00000000000000000000	0.00000000000000000000	0.00000000000000000000	0.00000000000000000000	1917.00000000000000000000	883.00000000000000000000	4.00000000000000000000	4.00000000000000000000	4.00000000000000000000	4.00000000000000000000	4.00000000000000000000	4.00000000000000000000	4.00000000000000000000	4.00000000000000000000	4.00000000000000000000	4.00000000000000000000	4.00000000000000000000	4.00000000000000000000	4.00000000000000000000	4.00000000000000000000	4.00000000000000000000	4.00000000000000000000
29.00000000000000000000	0.00000000000000000000	4159.48730468750000000000	4152.82031250000000000000	4169.74365234375000000000	4185.64111328125000000000	4134.87158203125000000000	4149.23046875000000000000	4148.20507812500000000000	4147.17919921875000000000	4160.51269531250000000000	4146.66650390625000000000	4143.07666015625000000000	4189.23046875000000000000	4133.33300781250000000000	4161.53857421875000000000	0.00000000000000000000	10250.00000000000000000000	10219.00000000000000000000	0.00000000000000000000	0.00000000000000000000	0.00000000000000000000	1917.00000000000000000000	891.00000000000000000000	4.00000000000000000000	4.00000000000000000000	4.00000000000000000000	4.00000000000000000000	4.00000000000000000000	4.00000000000000000000	4.00000000000000000000	4.00000000000000000000	4.00000000000000000000	4.00000000000000000000	4.00000000000000000000	4.00000000000000000000	4.00000000000000000000	4.00000000000000000000	4.00000000000000000000	4.00000000000000000000
30.00000000000000000000	0.00000000000000000000	4167.17919921875000000000	4167.17919921875000000000	4167.17919921875000000000	4187.69238281250000000000	4148.71777343750000000000	4149.74365234375000000000	4147.69238281250000000000	4138.46142578125000000000	4163.07666015625000000000	4142.56396484375000000000	4146.66650390625000000000	4187.69238281250000000000	4148.71777343750000000000	4165.12792968750000000000	0.00000000000000000000	10250.00000000000000000000	10219.00000000000000000000	0.00000000000000000000	0.00000000000000000000	0.00000000000000000000	1917.00000000000000000000	898.00000000000000000000	4.00000000000000000000	4.00000000000000000000	4.00000000000000000000	4.00000000000000000000	4.00000000000000000000	4.00000000000000000000	4.00000000000000000000	4.00000000000000000000	4.00000000000000000000	4.00000000000000000000	4.00000000000000000000	4.00000000000000000000	4.00000000000000000000	4.00000000000000000000	4.00000000000000000000	4.00000000000000000000
31.00000000000000000000	0.00000000000000000000	4184.10253906250000000000	4192.30761718750000000000	4180.51269531250000000000	4201.02539062500000000000	4175.38427734375000000000	4157.94873046875000000000	4159.48730468750000000000	4148.71777343750000000000	4168.20507812500000000000	4171.28173828125000000000	4161.02539062500000000000	4199.48730468750000000000	4175.38427734375000000000	4178.46142578125000000000	0.00000000000000000000	10251.00000000000000000000	10220.00000000000000000000	0.00000000000000000000	0.00000000000000000000	0.00000000000000000000	1917.00000000000000000000	906.00000000000000000000	4.00000000000000000000	4.00000000000000000000	4.00000000000000000000	4.00000000000000000000	4.00000000000000000000	4.00000000000000000000	4.00000000000000000000	4.00000000000000000000	4.00000000000000000000	4.00000000000000000000	4.00000000000000000000	4.00000000000000000000	4.00000000000000000000	4.00000000000000000000	4.00000000000000000000	4.00000000000000000000
32.00000000000000000000	0.00000000000000000000	4173.33300781250000000000	4162.56396484375000000000	4178.46142578125000000000	4178.97412109375000000000	4140.00000000000000000000	4149.23046875000000000000	4137.43603515625000000000	4127.69238281250000000000	4163.07666015625000000000	4141.53857421875000000000	4142.56396484375000000000	4189.74365234375000000000	4147.17919921875000000000	4170.76904296875000000000	0.00000000000000000000	10251.00000000000000000000	10220.00000000000000000000	0.00000000000000000000	0.00000000000000000000	0.00000000000000000000	1917.00000000000000000000	914.00000000000000000000	4.00000000000000000000	4.00000000000000000000	4.00000000000000000000	4.00000000000000000000	4.00000000000000000000	4.00000000000000000000	4.00000000000000000000	4.00000000000000000000	4.00000000000000000000	4.00000000000000000000	4.00000000000000000000	4.00000000000000000000	4.00000000000000000000	4.00000000000000000000	4.00000000000000000000	4.00000000000000000000
33.00000000000000000000	0.00000000000000000000	4167.17919921875000000000	4175.38427734375000000000	4162.56396484375000000000	4188.20507812500000000000	4157.43603515625000000000	4155.38427734375000000000	4155.89746093750000000000	4158.97412109375000000000	4163.58984375000000000000	4164.61523437500000000000	4160.00000000000000000000	4190.25634765625000000000	4168.71777343750000000000	4176.41015625000000000000	0.00000000000000000000	10251.00000000000000000000	10222.00000000000000000000	0.00000000000000000000	0.00000000000000000000	0.00000000000000000000	1917.00000000000000000000	923.00000000000000000000	4.00000000000000000000	4.00000000000000000000	4.00000000000000000000	4.00000000000000000000	4.00000000000000000000	4.00000000000000000000	4.00000000000000000000	4.00000000000000000000	4.00000000000000000000	4.00000000000000000000	4.00000000000000000000	4.00000000000000000000	4.00000000000000000000	4.00000000000000000000	4.00000000000000000000	4.00000000000000000000
34.00000000000000000000	0.00000000000000000000	4157.43603515625000000000	4149.23046875000000000000	4164.61523437500000000000	4178.46142578125000000000	4128.71777343750000000000	4138.97412109375000000000	4135.89746093750000000000	4147.17919921875000000000	4161.53857421875000000000	4149.74365234375000000000	4152.82031250000000000000	4190.76904296875000000000	4147.17919921875000000000	4166.15380859375000000000	0.00000000000000000000	10251.00000000000000000000	10222.00000000000000000000	0.00000000000000000000	0.00000000000000000000	0.00000000000000000000	1917.00000000000000000000	930.00000000000000000000	4.00000000000000000000	4.00000000000000000000	4.00000000000000000000	4.00000000000000000000	4.00000000000000000000	4.00000000000000000000	4.00000000000000000000	4.00000000000000000000	4.00000000000000000000	4.00000000000000000000	4.00000000000000000000	4.00000000000000000000	4.00000000000000000000	4.00000000000000000000	4.00000000000000000000	4.00000000000000000000
35.00000000000000000000	0.00000000000000000000	4163.07666015625000000000	4161.02539062500000000000	4167.69238281250000000000	4175.89746093750000000000	4134.35888671875000000000	4152.30761718750000000000	4153.84619140625000000000	4142.56396484375000000000	4164.10253906250000000000	4152.30761718750000000000	4149.74365234375000000000	4185.12792968750000000000	4145.64111328125000000000	4165.12792968750000000000	0.00000000000000000000	10249.00000000000000000000	10222.00000000000000000000	0.00000000000000000000	0.00000000000000000000	0.00000000000000000000	1917.00000000000000000000	937.00000000000000000000	4.00000000000000000000	4.00000000000000000000	4.00000000000000000000	4.00000000000000000000	4.00000000000000000000	4.00000000000000000000	4.00000000000000000000	4.00000000000000000000	4.00000000000000000000	4.00000000000000000000	4.00000000000000000000	4.00000000000000000000	4.00000000000000000000	4.00000000000000000000	4.00000000000000000000	4.00000000000000000000
36.00000000000000000000	0.00000000000000000000	4177.43603515625000000000	4189.74365234375000000000	4171.79492187500000000000	4188.71777343750000000000	4174.35888671875000000000	4170.76904296875000000000	4175.38427734375000000000	4154.87158203125000000000	4166.66650390625000000000	4180.00000000000000000000	4162.05126953125000000000	4191.79492187500000000000	4166.66650390625000000000	4171.79492187500000000000	0.00000000000000000000	10249.00000000000000000000	10222.00000000000000000000	0.00000000000000000000	0.00000000000000000000	0.00000000000000000000	1917.00000000000000000000	945.00000000000000000000	4.00000000000000000000	4.00000000000000000000	4.00000000000000000000	4.00000000000000000000	4.00000000000000000000	4.00000000000000000000	4.00000000000000000000	4.00000000000000000000	4.00000000000000000000	4.00000000000000000000	4.00000000000000000000	4.00000000000000000000	4.00000000000000000000	4.00000000000000000000	4.00000000000000000000	4.00000000000000000000
37.00000000000000000000	0.00000000000000000000	4170.25634765625000000000	4161.02539062500000000000	4171.79492187500000000000	4169.23046875000000000000	4154.87158203125000000000	4155.89746093750000000000	4142.56396484375000000000	4127.69238281250000000000	4161.53857421875000000000	4144.61523437500000000000	4144.10253906250000000000	4186.66650390625000000000	4142.05126953125000000000	4162.56396484375000000000	0.00000000000000000000	10248.00000000000000000000	10223.00000000000000000000	0.00000000000000000000	0.00000000000000000000	0.00000000000000000000	1917.00000000000000000000	952.00000000000000000000	4.00000000000000000000	4.00000000000000000000	4.00000000000000000000	4.00000000000000000000	4.00000000000000000000	4.00000000000000000000	4.00000000000000000000	4.00000000000000000000	4.00000000000000000000	4.00000000000000000000	4.00000000000000000000	4.00000000000000000000	4.00000000000000000000	4.00000000000000000000	4.00000000000000000000	4.00000000000000000000
38.00000000000000000000	0.00000000000000000000	4177.43603515625000000000	4185.12792968750000000000	4170.25634765625000000000	4185.12792968750000000000	4178.46142578125000000000	4158.46142578125000000000	4162.56396484375000000000	4158.46142578125000000000	4166.66650390625000000000	4167.17919921875000000000	4165.12792968750000000000	4196.92285156250000000000	4182.05126953125000000000	4181.53857421875000000000	0.00000000000000000000	10248.00000000000000000000	10223.00000000000000000000	0.00000000000000000000	0.00000000000000000000	0.00000000000000000000	1917.00000000000000000000	959.00000000000000000000	4.00000000000000000000	4.00000000000000000000	4.00000000000000000000	4.00000000000000000000	4.00000000000000000000	4.00000000000000000000	4.00000000000000000000	4.00000000000000000000	4.00000000000000000000	4.00000000000000000000	4.00000000000000000000	4.00000000000000000000	4.00000000000000000000	4.00000000000000000000	4.00000000000000000000	4.00000000000000000000
39.00000000000000000000	0.00000000000000000000	4171.79492187500000000000	4163.07666015625000000000	4174.35888671875000000000	4185.64111328125000000000	4146.66650390625000000000	4137.43603515625000000000	4143.58984375000000000000	4151.79492187500000000000	4165.64111328125000000000	4155.38427734375000000000	4162.56396484375000000000	4201.02539062500000000000	4173.33300781250000000000	4175.89746093750000000000	0.00000000000000000000	10246.00000000000000000000	10223.00000000000000000000	0.00000000000000000000	0.00000000000000000000	0.00000000000000000000	1917.00000000000000000000	967.00000000000000000000	4.00000000000000000000	4.00000000000000000000	4.00000000000000000000	4.00000000000000000000	4.00000000000000000000	4.00000000000000000000	4.00000000000000000000	4.00000000000000000000	4.00000000000000000000	4.00000000000000000000	4.00000000000000000000	4.00000000000000000000	4.00000000000000000000	4.00000000000000000000	4.00000000000000000000	4.00000000000000000000
40.00000000000000000000	0.00000000000000000000	4164.61523437500000000000	4154.87158203125000000000	4166.15380859375000000000	4178.97412109375000000000	4136.41015625000000000000	4141.53857421875000000000	4147.69238281250000000000	4150.76904296875000000000	4164.61523437500000000000	4162.56396484375000000000	4154.87158203125000000000	4191.79492187500000000000	4152.30761718750000000000	4164.61523437500000000000	0.00000000000000000000	10246.00000000000000000000	10223.00000000000000000000	0.00000000000000000000	0.00000000000000000000	0.00000000000000000000	1917.00000000000000000000	975.00000000000000000000	4.00000000000000000000	4.00000000000000000000	4.00000000000000000000	4.00000000000000000000	4.00000000000000000000	4.00000000000000000000	4.00000000000000000000	4.00000000000000000000	4.00000000000000000000	4.00000000000000000000	4.00000000000000000000	4.00000000000000000000	4.00000000000000000000	4.00000000000000000000	4.00000000000000000000	4.00000000000000000000
41.00000000000000000000	0.00000000000000000000	4174.87158203125000000000	4185.12792968750000000000	4166.66650390625000000000	4188.71777343750000000000	4175.89746093750000000000	4162.56396484375000000000	4179.48730468750000000000	4181.53857421875000000000	4168.71777343750000000000	4207.69238281250000000000	4167.69238281250000000000	4198.46142578125000000000	4164.61523437500000000000	4171.28173828125000000000	0.00000000000000000000	10245.00000000000000000000	10224.00000000000000000000	0.00000000000000000000	0.00000000000000000000	0.00000000000000000000	1917.00000000000000000000	983.00000000000000000000	4.00000000000000000000	4.00000000000000000000	4.00000000000000000000	4.00000000000000000000	4.00000000000000000000	4.00000000000000000000	4.00000000000000000000	4.00000000000000000000	4.00000000000000000000	4.00000000000000000000	4.00000000000000000000	4.00000000000000000000	4.00000000000000000000	4.00000000000000000000	4.00000000000000000000	4.00000000000000000000
42.00000000000000000000	0.00000000000000000000	4168.71777343750000000000	4157.94873046875000000000	4170.25634765625000000000	4169.23046875000000000000	4146.15380859375000000000	4150.25634765625000000000	4150.76904296875000000000	4151.79492187500000000000	4162.56396484375000000000	4168.71777343750000000000	4148.20507812500000000000	4193.33300781250000000000	4136.41015625000000000000	4160.00000000000000000000	0.00000000000000000000	10245.00000000000000000000	10224.00000000000000000000	0.00000000000000000000	0.00000000000000000000	0.00000000000000000000	1917.00000000000000000000	991.00000000000000000000	4.00000000000000000000	4.00000000000000000000	4.00000000000000000000	4.00000000000000000000	4.00000000000000000000	4.00000000000000000000	4.00000000000000000000	4.00000000000000000000	4.00000000000000000000	4.00000000000000000000	4.00000000000000000000	4.00000000000000000000	4.00000000000000000000	4.00000000000000000000	4.00000000000000000000	4.00000000000000000000
43.00000000000000000000	0.00000000000000000000	4177.43603515625000000000	4178.46142578125000000000	4170.76904296875000000000	4184.61523437500000000000	4164.61523437500000000000	4158.97412109375000000000	4167.17919921875000000000	4166.15380859375000000000	4164.61523437500000000000	4181.02539062500000000000	4162.05126953125000000000	4197.94873046875000000000	4171.28173828125000000000	4174.35888671875000000000	0.00000000000000000000	10244.00000000000000000000	10223.00000000000000000000	0.00000000000000000000	0.00000000000000000000	0.00000000000000000000	1917.00000000000000000000	999.00000000000000000000	4.00000000000000000000	4.00000000000000000000	4.00000000000000000000	4.00000000000000000000	4.00000000000000000000	4.00000000000000000000	4.00000000000000000000	4.00000000000000000000	4.00000000000000000000	4.00000000000000000000	4.00000000000000000000	4.00000000000000000000	4.00000000000000000000	4.00000000000000000000	4.00000000000000000000	4.00000000000000000000
44.00000000000000000000	0.00000000000000000000	4177.94873046875000000000	4172.30761718750000000000	4176.92285156250000000000	4185.12792968750000000000	4156.41015625000000000000	4148.71777343750000000000	4156.41015625000000000000	4160.51269531250000000000	4167.17919921875000000000	4152.82031250000000000000	4160.51269531250000000000	4204.61523437500000000000	4162.05126953125000000000	4177.43603515625000000000	0.00000000000000000000	10244.00000000000000000000	10223.00000000000000000000	0.00000000000000000000	0.00000000000000000000	0.00000000000000000000	1918.00000000000000000000	8.00000000000000000000	4.00000000000000000000	4.00000000000000000000	4.00000000000000000000	4.00000000000000000000	4.00000000000000000000	4.00000000000000000000	4.00000000000000000000	4.00000000000000000000	4.00000000000000000000	4.00000000000000000000	4.00000000000000000000	4.00000000000000000000	4.00000000000000000000	4.00000000000000000000	4.00000000000000000000	4.00000000000000000000
45.00000000000000000000	0.00000000000000000000	4170.76904296875000000000	4159.48730468750000000000	4168.71777343750000000000	4168.71777343750000000000	4144.61523437500000000000	4145.12792968750000000000	4146.15380859375000000000	4148.20507812500000000000	4165.12792968750000000000	4169.74365234375000000000	4156.41015625000000000000	4196.41015625000000000000	4141.53857421875000000000	4170.25634765625000000000	0.00000000000000000000	10245.00000000000000000000	10225.00000000000000000000	0.00000000000000000000	0.00000000000000000000	0.00000000000000000000	1918.00000000000000000000	16.00000000000000000000	4.00000000000000000000	4.00000000000000000000	4.00000000000000000000	4.00000000000000000000	4.00000000000000000000	4.00000000000000000000	4.00000000000000000000	4.00000000000000000000	4.00000000000000000000	4.00000000000000000000	4.00000000000000000000	4.00000000000000000000	4.00000000000000000000	4.00000000000000000000	4.00000000000000000000	4.00000000000000000000
46.00000000000000000000	0.00000000000000000000	4172.30761718750000000000	4179.48730468750000000000	4168.71777343750000000000	4181.53857421875000000000	4163.07666015625000000000	4156.41015625000000000000	4175.89746093750000000000	4183.07666015625000000000	4162.56396484375000000000	4208.71777343750000000000	4175.89746093750000000000	4201.53857421875000000000	4167.17919921875000000000	4177.94873046875000000000	0.00000000000000000000	10245.00000000000000000000	10225.00000000000000000000	0.00000000000000000000	0.00000000000000000000	0.00000000000000000000	1918.00000000000000000000	24.00000000000000000000	4.00000000000000000000	4.00000000000000000000	4.00000000000000000000	4.00000000000000000000	4.00000000000000000000	4.00000000000000000000	4.00000000000000000000	4.00000000000000000000	4.00000000000000000000	4.00000000000000000000	4.00000000000000000000	4.00000000000000000000	4.00000000000000000000	4.00000000000000000000	4.00000000000000000000	4.00000000000000000000
47.00000000000000000000	0.00000000000000000000	4158.97412109375000000000	4149.23046875000000000000	4176.41015625000000000000	4166.66650390625000000000	4128.20507812500000000000	4145.64111328125000000000	4160.51269531250000000000	4172.30761718750000000000	4154.87158203125000000000	4042.56396484375000000000	4148.71777343750000000000	4193.84619140625000000000	4129.74365234375000000000	4161.02539062500000000000	0.00000000000000000000	10247.00000000000000000000	10224.00000000000000000000	0.00000000000000000000	0.00000000000000000000	0.00000000000000000000	1918.00000000000000000000	32.00000000000000000000	4.00000000000000000000	4.00000000000000000000	4.00000000000000000000	4.00000000000000000000	4.00000000000000000000	4.00000000000000000000	4.00000000000000000000	4.00000000000000000000	4.00000000000000000000	4.00000000000000000000	4.00000000000000000000	4.00000000000000000000	4.00000000000000000000	4.00000000000000000000	4.00000000000000000000	4.00000000000000000000
48.00000000000000000000	0.00000000000000000000	4168.71777343750000000000	4170.76904296875000000000	4168.20507812500000000000	4171.79492187500000000000	4165.12792968750000000000	4160.00000000000000000000	4172.30761718750000000000	4172.82031250000000000000	4163.07666015625000000000	4052.82031250000000000000	4152.82031250000000000000	4192.30761718750000000000	4143.58984375000000000000	4163.58984375000000000000	0.00000000000000000000	10247.00000000000000000000	10224.00000000000000000000	0.00000000000000000000	0.00000000000000000000	0.00000000000000000000	1918.00000000000000000000	40.00000000000000000000	4.00000000000000000000	4.00000000000000000000	4.00000000000000000000	4.00000000000000000000	4.00000000000000000000	4.00000000000000000000	4.00000000000000000000	4.00000000000000000000	4.00000000000000000000	4.00000000000000000000	4.00000000000000000000	4.00000000000000000000	4.00000000000000000000	4.00000000000000000000	4.00000000000000000000	4.00000000000000000000
49.00000000000000000000	0.00000000000000000000	4175.89746093750000000000	4170.76904296875000000000	4166.15380859375000000000	4171.79492187500000000000	4174.35888671875000000000	4154.87158203125000000000	4153.33300781250000000000	4135.38427734375000000000	4170.76904296875000000000	4228.20507812500000000000	4157.94873046875000000000	4195.38427734375000000000	4152.82031250000000000000	4164.61523437500000000000	0.00000000000000000000	10246.00000000000000000000	10224.00000000000000000000	0.00000000000000000000	0.00000000000000000000	0.00000000000000000000	1918.00000000000000000000	49.00000000000000000000	4.00000000000000000000	4.00000000000000000000	4.00000000000000000000	4.00000000000000000000	4.00000000000000000000	4.00000000000000000000	4.00000000000000000000	4.00000000000000000000	4.00000000000000000000	4.00000000000000000000	4.00000000000000000000	4.00000000000000000000	4.00000000000000000000	4.00000000000000000000	4.00000000000000000000	4.00000000000000000000
50.00000000000000000000	0.00000000000000000000	4169.74365234375000000000	4160.51269531250000000000	4167.69238281250000000000	4169.74365234375000000000	4159.48730468750000000000	4151.28173828125000000000	4148.71777343750000000000	4122.56396484375000000000	4169.74365234375000000000	4231.79492187500000000000	4151.28173828125000000000	4187.17919921875000000000	4147.17919921875000000000	4166.66650390625000000000	0.00000000000000000000	10246.00000000000000000000	10224.00000000000000000000	0.00000000000000000000	0.00000000000000000000	0.00000000000000000000	1918.00000000000000000000	57.00000000000000000000	4.00000000000000000000	4.00000000000000000000	4.00000000000000000000	4.00000000000000000000	4.00000000000000000000	4.00000000000000000000	4.00000000000000000000	4.00000000000000000000	4.00000000000000000000	4.00000000000000000000	4.00000000000000000000	4.00000000000000000000	4.00000000000000000000	4.00000000000000000000	4.00000000000000000000	4.00000000000000000000
51.00000000000000000000	0.00000000000000000000	4167.17919921875000000000	4175.38427734375000000000	4168.20507812500000000000	4187.69238281250000000000	4181.02539062500000000000	4158.46142578125000000000	4175.89746093750000000000	4170.76904296875000000000	4170.25634765625000000000	4153.84619140625000000000	4169.74365234375000000000	4192.82031250000000000000	4165.64111328125000000000	4180.51269531250000000000	0.00000000000000000000	10247.00000000000000000000	10224.00000000000000000000	0.00000000000000000000	0.00000000000000000000	0.00000000000000000000	1918.00000000000000000000	65.00000000000000000000	4.00000000000000000000	4.00000000000000000000	4.00000000000000000000	4.00000000000000000000	4.00000000000000000000	4.00000000000000000000	4.00000000000000000000	4.00000000000000000000	4.00000000000000000000	4.00000000000000000000	4.00000000000000000000	4.00000000000000000000	4.00000000000000000000	4.00000000000000000000	4.00000000000000000000	4.00000000000000000000
52.00000000000000000000	0.00000000000000000000	4148.71777343750000000000	4129.74365234375000000000	4164.10253906250000000000	4162.05126953125000000000	4133.33300781250000000000	4136.92285156250000000000	4138.46142578125000000000	4140.51269531250000000000	4172.82031250000000000000	4127.69238281250000000000	4152.30761718750000000000	4187.69238281250000000000	4122.05126953125000000000	4161.53857421875000000000	0.00000000000000000000	10247.00000000000000000000	10224.00000000000000000000	0.00000000000000000000	0.00000000000000000000	0.00000000000000000000	1918.00000000000000000000	72.00000000000000000000	4.00000000000000000000	4.00000000000000000000	4.00000000000000000000	4.00000000000000000000	4.00000000000000000000	4.00000000000000000000	4.00000000000000000000	4.00000000000000000000	4.00000000000000000000	4.00000000000000000000	4.00000000000000000000	4.00000000000000000000	4.00000000000000000000	4.00000000000000000000	4.00000000000000000000	4.00000000000000000000
53.00000000000000000000	0.00000000000000000000	4161.53857421875000000000	4158.97412109375000000000	4164.61523437500000000000	4171.79492187500000000000	4159.48730468750000000000	4157.94873046875000000000	4168.20507812500000000000	4157.94873046875000000000	4190.76904296875000000000	4192.82031250000000000000	4163.58984375000000000000	4193.33300781250000000000	4141.53857421875000000000	4166.15380859375000000000	0.00000000000000000000	10246.00000000000000000000	10223.00000000000000000000	0.00000000000000000000	0.00000000000000000000	0.00000000000000000000	1918.00000000000000000000	80.00000000000000000000	4.00000000000000000000	4.00000000000000000000	4.00000000000000000000	4.00000000000000000000	4.00000000000000000000	4.00000000000000000000	4.00000000000000000000	4.00000000000000000000	4.00000000000000000000	4.00000000000000000000	4.00000000000000000000	4.00000000000000000000	4.00000000000000000000	4.00000000000000000000	4.00000000000000000000	4.00000000000000000000
54.00000000000000000000	0.00000000000000000000	4176.41015625000000000000	4176.41015625000000000000	4179.48730468750000000000	4180.00000000000000000000	4186.15380859375000000000	4167.69238281250000000000	4187.17919921875000000000	4175.89746093750000000000	4196.92285156250000000000	4194.35888671875000000000	4168.71777343750000000000	4201.02539062500000000000	4149.74365234375000000000	4168.71777343750000000000	0.00000000000000000000	10246.00000000000000000000	10223.00000000000000000000	0.00000000000000000000	0.00000000000000000000	0.00000000000000000000	1918.00000000000000000000	87.00000000000000000000	4.00000000000000000000	4.00000000000000000000	4.00000000000000000000	4.00000000000000000000	4.00000000000000000000	4.00000000000000000000	4.00000000000000000000	4.00000000000000000000	4.00000000000000000000	4.00000000000000000000	4.00000000000000000000	4.00000000000000000000	4.00000000000000000000	4.00000000000000000000	4.00000000000000000000	4.00000000000000000000
[truncated: 236 more rows]
