# Supplementary material for: Discriminating three motor imagery states of the same joint for brain-computer interface
Source: PeerJ. 2021 Aug 24;9:e12027. doi: 10.7717/peerj.12027 (PMC8395581; doi:10.7717/peerj.12027)
Supplement: Supplemental Information 1 [file peerj-09-12027-s001.zip › dataset/B/01-08-04.11.17.20.07.43.csv]

title:08	recorded:04.11.17 20.07.43	sampling:128	subject:01	labels:COUNTER INTERPOLATED AF3 F7 F3 FC5 T7 P7 O1 O2 P8 T8 FC6 F4 F8 AF4 RAW_CQ GYROX GYROY MARKER MARKER_HARDWARE SYNC TIME_STAMP_s TIME_STAMP_ms CQ_AF3 CQ_F7 CQ_F3 CQ_FC5 CQ_T7 CQ_P7 CQ_O1 CQ_O2 CQ_P8 CQ_T8 CQ_FC6 CQ_F4 CQ_F8 CQ_AF4 CQ_CMS CQ_DRL	chan:40	units:emotiv
98.00000000000000000000	0.00000000000000000000	4136.92285156250000000000	4075.38452148437500000000	4163.07666015625000000000	4116.92285156250000000000	4115.38427734375000000000	4146.15380859375000000000	4144.10253906250000000000	4142.05126953125000000000	4155.89746093750000000000	4127.69238281250000000000	4158.97412109375000000000	4175.38427734375000000000	4158.97412109375000000000	4148.71777343750000000000	3225.00000000000000000000	10248.00000000000000000000	10227.00000000000000000000	0.00000000000000000000	0.00000000000000000000	0.00000000000000000000	2632.00000000000000000000	553.00000000000000000000	0.00000000000000000000	0.00000000000000000000	0.00000000000000000000	0.00000000000000000000	0.00000000000000000000	0.00000000000000000000	0.00000000000000000000	0.00000000000000000000	0.00000000000000000000	0.00000000000000000000	0.00000000000000000000	0.00000000000000000000	0.00000000000000000000	0.00000000000000000000	0.00000000000000000000	0.00000000000000000000
99.00000000000000000000	0.00000000000000000000	4146.66650390625000000000	4105.12792968750000000000	4158.46142578125000000000	4140.51269531250000000000	4137.94873046875000000000	4148.71777343750000000000	4158.97412109375000000000	4162.05126953125000000000	4164.10253906250000000000	4159.48730468750000000000	4174.35888671875000000000	4182.56396484375000000000	4191.79492187500000000000	4166.15380859375000000000	2149.00000000000000000000	10248.00000000000000000000	10228.00000000000000000000	0.00000000000000000000	0.00000000000000000000	0.00000000000000000000	2632.00000000000000000000	561.00000000000000000000	0.00000000000000000000	0.00000000000000000000	0.00000000000000000000	0.00000000000000000000	0.00000000000000000000	0.00000000000000000000	0.00000000000000000000	0.00000000000000000000	0.00000000000000000000	0.00000000000000000000	0.00000000000000000000	0.00000000000000000000	0.00000000000000000000	0.00000000000000000000	0.00000000000000000000	0.00000000000000000000
100.00000000000000000000	0.00000000000000000000	4134.35888671875000000000	4065.12817382812500000000	4164.61523437500000000000	4122.05126953125000000000	4096.41015625000000000000	4135.38427734375000000000	4121.53857421875000000000	4127.69238281250000000000	4143.07666015625000000000	4108.20507812500000000000	4151.28173828125000000000	4176.41015625000000000000	4151.28173828125000000000	4153.33300781250000000000	1597.00000000000000000000	10248.00000000000000000000	10228.00000000000000000000	0.00000000000000000000	0.00000000000000000000	0.00000000000000000000	2632.00000000000000000000	568.00000000000000000000	0.00000000000000000000	0.00000000000000000000	0.00000000000000000000	0.00000000000000000000	0.00000000000000000000	0.00000000000000000000	0.00000000000000000000	0.00000000000000000000	0.00000000000000000000	0.00000000000000000000	0.00000000000000000000	0.00000000000000000000	0.00000000000000000000	0.00000000000000000000	0.00000000000000000000	0.00000000000000000000
101.00000000000000000000	0.00000000000000000000	4141.53857421875000000000	4088.20507812500000000000	4158.97412109375000000000	4137.94873046875000000000	4131.28173828125000000000	4151.28173828125000000000	4156.41015625000000000000	4162.05126953125000000000	4163.58984375000000000000	4141.02539062500000000000	4164.10253906250000000000	4178.97412109375000000000	4176.41015625000000000000	4163.58984375000000000000	1692.00000000000000000000	10246.00000000000000000000	10228.00000000000000000000	0.00000000000000000000	0.00000000000000000000	0.00000000000000000000	2632.00000000000000000000	576.00000000000000000000	0.00000000000000000000	0.00000000000000000000	0.00000000000000000000	0.00000000000000000000	0.00000000000000000000	0.00000000000000000000	0.00000000000000000000	0.00000000000000000000	0.00000000000000000000	0.00000000000000000000	0.00000000000000000000	0.00000000000000000000	0.00000000000000000000	0.00000000000000000000	0.00000000000000000000	0.00000000000000000000
102.00000000000000000000	0.00000000000000000000	4137.43603515625000000000	4078.46142578125000000000	4169.74365234375000000000	4137.94873046875000000000	4122.05126953125000000000	4143.07666015625000000000	4147.17919921875000000000	4156.92285156250000000000	4161.53857421875000000000	4145.12792968750000000000	4169.74365234375000000000	4181.02539062500000000000	4160.00000000000000000000	4153.84619140625000000000	3225.00000000000000000000	10246.00000000000000000000	10228.00000000000000000000	0.00000000000000000000	0.00000000000000000000	0.00000000000000000000	2632.00000000000000000000	585.00000000000000000000	0.00000000000000000000	0.00000000000000000000	0.00000000000000000000	0.00000000000000000000	0.00000000000000000000	0.00000000000000000000	0.00000000000000000000	0.00000000000000000000	0.00000000000000000000	0.00000000000000000000	0.00000000000000000000	0.00000000000000000000	0.00000000000000000000	0.00000000000000000000	0.00000000000000000000	0.00000000000000000000
103.00000000000000000000	0.00000000000000000000	4135.38427734375000000000	4074.35888671875000000000	4169.74365234375000000000	4129.23046875000000000000	4108.20507812500000000000	4144.10253906250000000000	4130.25634765625000000000	4137.43603515625000000000	4152.82031250000000000000	4121.02539062500000000000	4158.46142578125000000000	4174.87158203125000000000	4141.53857421875000000000	4145.64111328125000000000	2149.00000000000000000000	10245.00000000000000000000	10228.00000000000000000000	0.00000000000000000000	0.00000000000000000000	0.00000000000000000000	2632.00000000000000000000	592.00000000000000000000	0.00000000000000000000	0.00000000000000000000	0.00000000000000000000	0.00000000000000000000	0.00000000000000000000	0.00000000000000000000	0.00000000000000000000	0.00000000000000000000	0.00000000000000000000	0.00000000000000000000	0.00000000000000000000	0.00000000000000000000	0.00000000000000000000	0.00000000000000000000	0.00000000000000000000	0.00000000000000000000
104.00000000000000000000	0.00000000000000000000	4146.66650390625000000000	4108.71777343750000000000	4163.07666015625000000000	4150.76904296875000000000	4148.71777343750000000000	4155.89746093750000000000	4155.89746093750000000000	4167.17919921875000000000	4169.74365234375000000000	4156.92285156250000000000	4169.74365234375000000000	4182.56396484375000000000	4177.94873046875000000000	4163.07666015625000000000	1597.00000000000000000000	10245.00000000000000000000	10228.00000000000000000000	0.00000000000000000000	0.00000000000000000000	0.00000000000000000000	2632.00000000000000000000	600.00000000000000000000	0.00000000000000000000	0.00000000000000000000	0.00000000000000000000	0.00000000000000000000	0.00000000000000000000	0.00000000000000000000	0.00000000000000000000	0.00000000000000000000	0.00000000000000000000	0.00000000000000000000	0.00000000000000000000	0.00000000000000000000	0.00000000000000000000	0.00000000000000000000	0.00000000000000000000	0.00000000000000000000
105.00000000000000000000	0.00000000000000000000	4130.25634765625000000000	4064.61523437500000000000	4164.10253906250000000000	4128.20507812500000000000	4108.71777343750000000000	4136.41015625000000000000	4126.15380859375000000000	4133.33300781250000000000	4151.79492187500000000000	4122.56396484375000000000	4151.28173828125000000000	4172.82031250000000000000	4138.46142578125000000000	4144.10253906250000000000	1692.00000000000000000000	10246.00000000000000000000	10226.00000000000000000000	0.00000000000000000000	0.00000000000000000000	0.00000000000000000000	2632.00000000000000000000	608.00000000000000000000	0.00000000000000000000	0.00000000000000000000	0.00000000000000000000	0.00000000000000000000	0.00000000000000000000	0.00000000000000000000	0.00000000000000000000	0.00000000000000000000	0.00000000000000000000	0.00000000000000000000	0.00000000000000000000	0.00000000000000000000	0.00000000000000000000	0.00000000000000000000	0.00000000000000000000	0.00000000000000000000
106.00000000000000000000	0.00000000000000000000	4134.87158203125000000000	4084.10253906250000000000	4158.97412109375000000000	4138.97412109375000000000	4125.12792968750000000000	4150.25634765625000000000	4148.71777343750000000000	4153.33300781250000000000	4160.00000000000000000000	4139.48730468750000000000	4164.10253906250000000000	4172.82031250000000000000	4162.05126953125000000000	4148.20507812500000000000	3225.00000000000000000000	10246.00000000000000000000	10226.00000000000000000000	0.00000000000000000000	0.00000000000000000000	0.00000000000000000000	2632.00000000000000000000	616.00000000000000000000	0.00000000000000000000	0.00000000000000000000	0.00000000000000000000	0.00000000000000000000	0.00000000000000000000	0.00000000000000000000	0.00000000000000000000	0.00000000000000000000	0.00000000000000000000	0.00000000000000000000	0.00000000000000000000	0.00000000000000000000	0.00000000000000000000	0.00000000000000000000	0.00000000000000000000	0.00000000000000000000
107.00000000000000000000	0.00000000000000000000	4132.30761718750000000000	4077.43579101562500000000	4166.66650390625000000000	4144.10253906250000000000	4111.28173828125000000000	4147.17919921875000000000	4138.46142578125000000000	4154.35888671875000000000	4158.46142578125000000000	4133.33300781250000000000	4168.71777343750000000000	4181.02539062500000000000	4164.10253906250000000000	4150.25634765625000000000	2149.00000000000000000000	10247.00000000000000000000	10227.00000000000000000000	0.00000000000000000000	0.00000000000000000000	0.00000000000000000000	2632.00000000000000000000	624.00000000000000000000	0.00000000000000000000	0.00000000000000000000	0.00000000000000000000	0.00000000000000000000	0.00000000000000000000	0.00000000000000000000	0.00000000000000000000	0.00000000000000000000	0.00000000000000000000	0.00000000000000000000	0.00000000000000000000	0.00000000000000000000	0.00000000000000000000	0.00000000000000000000	0.00000000000000000000	0.00000000000000000000
108.00000000000000000000	0.00000000000000000000	4124.10253906250000000000	4060.51269531250000000000	4163.58984375000000000000	4129.23046875000000000000	4095.89721679687500000000	4144.10253906250000000000	4125.64111328125000000000	4132.30761718750000000000	4151.28173828125000000000	4115.89746093750000000000	4154.35888671875000000000	4170.25634765625000000000	4136.92285156250000000000	4140.00000000000000000000	1597.00000000000000000000	10247.00000000000000000000	10227.00000000000000000000	0.00000000000000000000	0.00000000000000000000	0.00000000000000000000	2632.00000000000000000000	632.00000000000000000000	0.00000000000000000000	0.00000000000000000000	0.00000000000000000000	0.00000000000000000000	0.00000000000000000000	0.00000000000000000000	0.00000000000000000000	0.00000000000000000000	0.00000000000000000000	0.00000000000000000000	0.00000000000000000000	0.00000000000000000000	0.00000000000000000000	0.00000000000000000000	0.00000000000000000000	0.00000000000000000000
109.00000000000000000000	0.00000000000000000000	4138.97412109375000000000	4103.07666015625000000000	4161.53857421875000000000	4147.69238281250000000000	4150.76904296875000000000	4161.02539062500000000000	4162.56396484375000000000	4156.92285156250000000000	4166.15380859375000000000	4166.66650390625000000000	4170.76904296875000000000	4170.76904296875000000000	4165.12792968750000000000	4149.74365234375000000000	1692.00000000000000000000	10248.00000000000000000000	10228.00000000000000000000	0.00000000000000000000	0.00000000000000000000	0.00000000000000000000	2632.00000000000000000000	640.00000000000000000000	0.00000000000000000000	0.00000000000000000000	0.00000000000000000000	0.00000000000000000000	0.00000000000000000000	0.00000000000000000000	0.00000000000000000000	0.00000000000000000000	0.00000000000000000000	0.00000000000000000000	0.00000000000000000000	0.00000000000000000000	0.00000000000000000000	0.00000000000000000000	0.00000000000000000000	0.00000000000000000000
110.00000000000000000000	0.00000000000000000000	4129.74365234375000000000	4072.82031250000000000000	4170.76904296875000000000	4132.82031250000000000000	4107.17919921875000000000	4145.12792968750000000000	4130.76904296875000000000	4125.64111328125000000000	4149.23046875000000000000	4120.00000000000000000000	4157.94873046875000000000	4169.23046875000000000000	4132.82031250000000000000	4136.41015625000000000000	3225.00000000000000000000	10248.00000000000000000000	10228.00000000000000000000	0.00000000000000000000	0.00000000000000000000	0.00000000000000000000	2632.00000000000000000000	648.00000000000000000000	0.00000000000000000000	0.00000000000000000000	0.00000000000000000000	0.00000000000000000000	0.00000000000000000000	0.00000000000000000000	0.00000000000000000000	0.00000000000000000000	0.00000000000000000000	0.00000000000000000000	0.00000000000000000000	0.00000000000000000000	0.00000000000000000000	0.00000000000000000000	0.00000000000000000000	0.00000000000000000000
111.00000000000000000000	0.00000000000000000000	4135.38427734375000000000	4091.28198242187500000000	4161.02539062500000000000	4143.07666015625000000000	4122.56396484375000000000	4151.28173828125000000000	4145.12792968750000000000	4150.76904296875000000000	4160.51269531250000000000	4130.25634765625000000000	4164.61523437500000000000	4174.35888671875000000000	4158.46142578125000000000	4153.33300781250000000000	2149.00000000000000000000	10248.00000000000000000000	10227.00000000000000000000	0.00000000000000000000	0.00000000000000000000	0.00000000000000000000	2632.00000000000000000000	656.00000000000000000000	0.00000000000000000000	0.00000000000000000000	0.00000000000000000000	0.00000000000000000000	0.00000000000000000000	0.00000000000000000000	0.00000000000000000000	0.00000000000000000000	0.00000000000000000000	0.00000000000000000000	0.00000000000000000000	0.00000000000000000000	0.00000000000000000000	0.00000000000000000000	0.00000000000000000000	0.00000000000000000000
112.00000000000000000000	0.00000000000000000000	4138.46142578125000000000	4093.33325195312500000000	4164.10253906250000000000	4147.69238281250000000000	4133.84619140625000000000	4144.61523437500000000000	4137.43603515625000000000	4158.97412109375000000000	4162.56396484375000000000	4146.66650390625000000000	4168.71777343750000000000	4180.51269531250000000000	4165.12792968750000000000	4160.00000000000000000000	1597.00000000000000000000	10248.00000000000000000000	10227.00000000000000000000	0.00000000000000000000	0.00000000000000000000	0.00000000000000000000	2632.00000000000000000000	664.00000000000000000000	0.00000000000000000000	0.00000000000000000000	0.00000000000000000000	0.00000000000000000000	0.00000000000000000000	0.00000000000000000000	0.00000000000000000000	0.00000000000000000000	0.00000000000000000000	0.00000000000000000000	0.00000000000000000000	0.00000000000000000000	0.00000000000000000000	0.00000000000000000000	0.00000000000000000000	0.00000000000000000000
113.00000000000000000000	0.00000000000000000000	4130.25634765625000000000	4068.20507812500000000000	4164.61523437500000000000	4131.28173828125000000000	4102.05126953125000000000	4134.35888671875000000000	4116.92285156250000000000	4129.74365234375000000000	4151.28173828125000000000	4115.89746093750000000000	4154.87158203125000000000	4171.28173828125000000000	4136.41015625000000000000	4146.15380859375000000000	1692.00000000000000000000	10248.00000000000000000000	10226.00000000000000000000	0.00000000000000000000	0.00000000000000000000	0.00000000000000000000	2632.00000000000000000000	671.00000000000000000000	0.00000000000000000000	0.00000000000000000000	0.00000000000000000000	0.00000000000000000000	0.00000000000000000000	0.00000000000000000000	0.00000000000000000000	0.00000000000000000000	0.00000000000000000000	0.00000000000000000000	0.00000000000000000000	0.00000000000000000000	0.00000000000000000000	0.00000000000000000000	0.00000000000000000000	0.00000000000000000000
114.00000000000000000000	0.00000000000000000000	4143.58984375000000000000	4109.74365234375000000000	4164.10253906250000000000	4148.20507812500000000000	4140.51269531250000000000	4152.82031250000000000000	4158.97412109375000000000	4161.02539062500000000000	4167.69238281250000000000	4160.51269531250000000000	4172.82031250000000000000	4179.48730468750000000000	4172.30761718750000000000	4160.51269531250000000000	3225.00000000000000000000	10248.00000000000000000000	10226.00000000000000000000	0.00000000000000000000	0.00000000000000000000	0.00000000000000000000	2632.00000000000000000000	678.00000000000000000000	0.00000000000000000000	0.00000000000000000000	0.00000000000000000000	0.00000000000000000000	0.00000000000000000000	0.00000000000000000000	0.00000000000000000000	0.00000000000000000000	0.00000000000000000000	0.00000000000000000000	0.00000000000000000000	0.00000000000000000000	0.00000000000000000000	0.00000000000000000000	0.00000000000000000000	0.00000000000000000000
115.00000000000000000000	0.00000000000000000000	4133.84619140625000000000	4078.46142578125000000000	4174.87158203125000000000	4123.58984375000000000000	4110.76904296875000000000	4144.10253906250000000000	4133.84619140625000000000	4136.41015625000000000000	4152.82031250000000000000	4132.30761718750000000000	4157.43603515625000000000	4176.41015625000000000000	4141.02539062500000000000	4147.69238281250000000000	2149.00000000000000000000	10248.00000000000000000000	10227.00000000000000000000	0.00000000000000000000	0.00000000000000000000	0.00000000000000000000	2632.00000000000000000000	686.00000000000000000000	0.00000000000000000000	0.00000000000000000000	0.00000000000000000000	0.00000000000000000000	0.00000000000000000000	0.00000000000000000000	0.00000000000000000000	0.00000000000000000000	0.00000000000000000000	0.00000000000000000000	0.00000000000000000000	0.00000000000000000000	0.00000000000000000000	0.00000000000000000000	0.00000000000000000000	0.00000000000000000000
116.00000000000000000000	0.00000000000000000000	4133.33300781250000000000	4082.56396484375000000000	4160.00000000000000000000	4120.00000000000000000000	4118.97412109375000000000	4148.71777343750000000000	4140.00000000000000000000	4139.48730468750000000000	4155.89746093750000000000	4129.74365234375000000000	4157.43603515625000000000	4169.74365234375000000000	4149.23046875000000000000	4147.69238281250000000000	1597.00000000000000000000	10248.00000000000000000000	10227.00000000000000000000	0.00000000000000000000	0.00000000000000000000	0.00000000000000000000	2632.00000000000000000000	693.00000000000000000000	0.00000000000000000000	0.00000000000000000000	0.00000000000000000000	0.00000000000000000000	0.00000000000000000000	0.00000000000000000000	0.00000000000000000000	0.00000000000000000000	0.00000000000000000000	0.00000000000000000000	0.00000000000000000000	0.00000000000000000000	0.00000000000000000000	0.00000000000000000000	0.00000000000000000000	0.00000000000000000000
117.00000000000000000000	0.00000000000000000000	4133.33300781250000000000	4089.74340820312500000000	4159.48730468750000000000	4123.58984375000000000000	4122.05126953125000000000	4142.05126953125000000000	4137.94873046875000000000	4137.94873046875000000000	4155.38427734375000000000	4127.69238281250000000000	4161.53857421875000000000	4172.30761718750000000000	4154.35888671875000000000	4145.64111328125000000000	1692.00000000000000000000	10247.00000000000000000000	10226.00000000000000000000	0.00000000000000000000	0.00000000000000000000	0.00000000000000000000	2632.00000000000000000000	701.00000000000000000000	0.00000000000000000000	0.00000000000000000000	0.00000000000000000000	0.00000000000000000000	0.00000000000000000000	0.00000000000000000000	0.00000000000000000000	0.00000000000000000000	0.00000000000000000000	0.00000000000000000000	0.00000000000000000000	0.00000000000000000000	0.00000000000000000000	0.00000000000000000000	0.00000000000000000000	0.00000000000000000000
118.00000000000000000000	0.00000000000000000000	4125.64111328125000000000	4070.76904296875000000000	4166.15380859375000000000	4108.20507812500000000000	4092.30761718750000000000	4135.89746093750000000000	4117.94873046875000000000	4119.48730468750000000000	4148.20507812500000000000	4094.87158203125000000000	4147.69238281250000000000	4166.66650390625000000000	4126.66650390625000000000	4132.30761718750000000000	3225.00000000000000000000	10247.00000000000000000000	10226.00000000000000000000	0.00000000000000000000	0.00000000000000000000	0.00000000000000000000	2632.00000000000000000000	709.00000000000000000000	0.00000000000000000000	0.00000000000000000000	0.00000000000000000000	0.00000000000000000000	0.00000000000000000000	0.00000000000000000000	0.00000000000000000000	0.00000000000000000000	0.00000000000000000000	0.00000000000000000000	0.00000000000000000000	0.00000000000000000000	0.00000000000000000000	0.00000000000000000000	0.00000000000000000000	0.00000000000000000000
119.00000000000000000000	0.00000000000000000000	4139.48730468750000000000	4111.28173828125000000000	4164.10253906250000000000	4135.38427734375000000000	4137.43603515625000000000	4156.41015625000000000000	4156.41015625000000000000	4166.15380859375000000000	4175.38427734375000000000	4158.46142578125000000000	4171.79492187500000000000	4176.41015625000000000000	4173.33300781250000000000	4151.79492187500000000000	2149.00000000000000000000	10248.00000000000000000000	10225.00000000000000000000	0.00000000000000000000	0.00000000000000000000	0.00000000000000000000	2632.00000000000000000000	717.00000000000000000000	0.00000000000000000000	0.00000000000000000000	0.00000000000000000000	0.00000000000000000000	0.00000000000000000000	0.00000000000000000000	0.00000000000000000000	0.00000000000000000000	0.00000000000000000000	0.00000000000000000000	0.00000000000000000000	0.00000000000000000000	0.00000000000000000000	0.00000000000000000000	0.00000000000000000000	0.00000000000000000000
120.00000000000000000000	0.00000000000000000000	4128.20507812500000000000	4076.92309570312500000000	4172.30761718750000000000	4120.51269531250000000000	4111.28173828125000000000	4141.02539062500000000000	4124.61523437500000000000	4131.79492187500000000000	4158.46142578125000000000	4141.02539062500000000000	4162.05126953125000000000	4174.87158203125000000000	4148.71777343750000000000	4141.02539062500000000000	1597.00000000000000000000	10248.00000000000000000000	10225.00000000000000000000	0.00000000000000000000	0.00000000000000000000	0.00000000000000000000	2632.00000000000000000000	726.00000000000000000000	0.00000000000000000000	0.00000000000000000000	0.00000000000000000000	0.00000000000000000000	0.00000000000000000000	0.00000000000000000000	0.00000000000000000000	0.00000000000000000000	0.00000000000000000000	0.00000000000000000000	0.00000000000000000000	0.00000000000000000000	0.00000000000000000000	0.00000000000000000000	0.00000000000000000000	0.00000000000000000000
121.00000000000000000000	0.00000000000000000000	4133.33300781250000000000	4090.25634765625000000000	4166.15380859375000000000	4117.43603515625000000000	4124.10253906250000000000	4146.66650390625000000000	4129.74365234375000000000	4128.71777343750000000000	4155.38427734375000000000	4136.41015625000000000000	4161.53857421875000000000	4171.28173828125000000000	4156.41015625000000000000	4144.10253906250000000000	1692.00000000000000000000	10246.00000000000000000000	10225.00000000000000000000	0.00000000000000000000	0.00000000000000000000	0.00000000000000000000	2632.00000000000000000000	734.00000000000000000000	0.00000000000000000000	0.00000000000000000000	0.00000000000000000000	0.00000000000000000000	0.00000000000000000000	0.00000000000000000000	0.00000000000000000000	0.00000000000000000000	0.00000000000000000000	0.00000000000000000000	0.00000000000000000000	0.00000000000000000000	0.00000000000000000000	0.00000000000000000000	0.00000000000000000000	0.00000000000000000000
122.00000000000000000000	0.00000000000000000000	4144.10253906250000000000	4115.38427734375000000000	4166.15380859375000000000	4133.33300781250000000000	4138.97412109375000000000	4153.84619140625000000000	4144.61523437500000000000	4148.71777343750000000000	4160.00000000000000000000	4151.79492187500000000000	4170.25634765625000000000	4176.92285156250000000000	4175.38427734375000000000	4153.33300781250000000000	3225.00000000000000000000	10246.00000000000000000000	10225.00000000000000000000	0.00000000000000000000	0.00000000000000000000	0.00000000000000000000	2632.00000000000000000000	742.00000000000000000000	0.00000000000000000000	0.00000000000000000000	0.00000000000000000000	0.00000000000000000000	0.00000000000000000000	0.00000000000000000000	0.00000000000000000000	0.00000000000000000000	0.00000000000000000000	0.00000000000000000000	0.00000000000000000000	0.00000000000000000000	0.00000000000000000000	0.00000000000000000000	0.00000000000000000000	0.00000000000000000000
123.00000000000000000000	0.00000000000000000000	4133.33300781250000000000	4082.05126953125000000000	4166.66650390625000000000	4116.41015625000000000000	4102.56396484375000000000	4144.61523437500000000000	4122.05126953125000000000	4123.07666015625000000000	4146.66650390625000000000	4117.43603515625000000000	4152.82031250000000000000	4167.17919921875000000000	4141.02539062500000000000	4140.00000000000000000000	2149.00000000000000000000	10245.00000000000000000000	10227.00000000000000000000	0.00000000000000000000	0.00000000000000000000	0.00000000000000000000	2632.00000000000000000000	751.00000000000000000000	0.00000000000000000000	0.00000000000000000000	0.00000000000000000000	0.00000000000000000000	0.00000000000000000000	0.00000000000000000000	0.00000000000000000000	0.00000000000000000000	0.00000000000000000000	0.00000000000000000000	0.00000000000000000000	0.00000000000000000000	0.00000000000000000000	0.00000000000000000000	0.00000000000000000000	0.00000000000000000000
124.00000000000000000000	0.00000000000000000000	4140.51269531250000000000	4112.30761718750000000000	4160.51269531250000000000	4131.28173828125000000000	4150.25634765625000000000	4154.87158203125000000000	4153.84619140625000000000	4162.05126953125000000000	4169.74365234375000000000	4168.71777343750000000000	4174.35888671875000000000	4172.82031250000000000000	4185.12792968750000000000	4155.89746093750000000000	1597.00000000000000000000	10245.00000000000000000000	10227.00000000000000000000	0.00000000000000000000	0.00000000000000000000	0.00000000000000000000	2632.00000000000000000000	758.00000000000000000000	0.00000000000000000000	0.00000000000000000000	0.00000000000000000000	0.00000000000000000000	0.00000000000000000000	0.00000000000000000000	0.00000000000000000000	0.00000000000000000000	0.00000000000000000000	0.00000000000000000000	0.00000000000000000000	0.00000000000000000000	0.00000000000000000000	0.00000000000000000000	0.00000000000000000000	0.00000000000000000000
125.00000000000000000000	0.00000000000000000000	4130.76904296875000000000	4086.66650390625000000000	4169.74365234375000000000	4116.92285156250000000000	4124.10253906250000000000	4140.51269531250000000000	4125.64111328125000000000	4144.10253906250000000000	4160.51269531250000000000	4150.76904296875000000000	4150.25634765625000000000	4176.41015625000000000000	4169.74365234375000000000	4149.23046875000000000000	1692.00000000000000000000	10247.00000000000000000000	10227.00000000000000000000	0.00000000000000000000	0.00000000000000000000	0.00000000000000000000	2632.00000000000000000000	767.00000000000000000000	0.00000000000000000000	0.00000000000000000000	0.00000000000000000000	0.00000000000000000000	0.00000000000000000000	0.00000000000000000000	0.00000000000000000000	0.00000000000000000000	0.00000000000000000000	0.00000000000000000000	0.00000000000000000000	0.00000000000000000000	0.00000000000000000000	0.00000000000000000000	0.00000000000000000000	0.00000000000000000000
126.00000000000000000000	0.00000000000000000000	4137.43603515625000000000	4097.94873046875000000000	4168.71777343750000000000	4117.43603515625000000000	4125.12792968750000000000	4152.82031250000000000000	4135.89746093750000000000	4143.07666015625000000000	4162.56396484375000000000	4148.71777343750000000000	4030.76904296875000000000	4175.38427734375000000000	4170.25634765625000000000	4150.76904296875000000000	3225.00000000000000000000	10247.00000000000000000000	10227.00000000000000000000	0.00000000000000000000	0.00000000000000000000	0.00000000000000000000	2632.00000000000000000000	775.00000000000000000000	0.00000000000000000000	0.00000000000000000000	0.00000000000000000000	0.00000000000000000000	0.00000000000000000000	0.00000000000000000000	0.00000000000000000000	0.00000000000000000000	0.00000000000000000000	0.00000000000000000000	0.00000000000000000000	0.00000000000000000000	0.00000000000000000000	0.00000000000000000000	0.00000000000000000000	0.00000000000000000000
127.00000000000000000000	0.00000000000000000000	4153.84619140625000000000	4126.66650390625000000000	4175.89746093750000000000	4134.87158203125000000000	4155.89746093750000000000	4163.07666015625000000000	4164.61523437500000000000	4166.66650390625000000000	4171.79492187500000000000	4184.10253906250000000000	4061.02563476562500000000	4184.61523437500000000000	4195.89746093750000000000	4160.51269531250000000000	49.00000000000000000000	10247.00000000000000000000	10227.00000000000000000000	0.00000000000000000000	0.00000000000000000000	0.00000000000000000000	2632.00000000000000000000	783.00000000000000000000	0.00000000000000000000	0.00000000000000000000	0.00000000000000000000	0.00000000000000000000	0.00000000000000000000	0.00000000000000000000	0.00000000000000000000	0.00000000000000000000	0.00000000000000000000	0.00000000000000000000	0.00000000000000000000	0.00000000000000000000	0.00000000000000000000	0.00000000000000000000	0.00000000000000000000	0.00000000000000000000
0.00000000000000000000	0.00000000000000000000	4142.56396484375000000000	4094.35888671875000000000	4177.94873046875000000000	4114.87158203125000000000	4118.46142578125000000000	4147.17919921875000000000	4135.38427734375000000000	4135.89746093750000000000	4151.28173828125000000000	4138.46142578125000000000	4239.48730468750000000000	4178.46142578125000000000	4161.53857421875000000000	4147.69238281250000000000	1132.00000000000000000000	10247.00000000000000000000	10227.00000000000000000000	0.00000000000000000000	0.00000000000000000000	0.00000000000000000000	2632.00000000000000000000	791.00000000000000000000	4.00000000000000000000	0.00000000000000000000	0.00000000000000000000	0.00000000000000000000	0.00000000000000000000	0.00000000000000000000	0.00000000000000000000	0.00000000000000000000	0.00000000000000000000	0.00000000000000000000	0.00000000000000000000	0.00000000000000000000	0.00000000000000000000	0.00000000000000000000	0.00000000000000000000	0.00000000000000000000
1.00000000000000000000	0.00000000000000000000	4151.79492187500000000000	4129.74365234375000000000	4166.15380859375000000000	4133.84619140625000000000	4152.82031250000000000000	4157.43603515625000000000	4160.51269531250000000000	4168.71777343750000000000	4169.23046875000000000000	4167.69238281250000000000	3952.30761718750000000000	4183.07666015625000000000	4197.94873046875000000000	4167.69238281250000000000	2056.00000000000000000000	10248.00000000000000000000	10228.00000000000000000000	0.00000000000000000000	0.00000000000000000000	0.00000000000000000000	2632.00000000000000000000	798.00000000000000000000	4.00000000000000000000	4.00000000000000000000	0.00000000000000000000	0.00000000000000000000	0.00000000000000000000	0.00000000000000000000	0.00000000000000000000	0.00000000000000000000	0.00000000000000000000	0.00000000000000000000	0.00000000000000000000	0.00000000000000000000	0.00000000000000000000	0.00000000000000000000	0.00000000000000000000	0.00000000000000000000
2.00000000000000000000	0.00000000000000000000	4141.53857421875000000000	4100.00000000000000000000	4170.76904296875000000000	4122.05126953125000000000	4127.17919921875000000000	4138.97412109375000000000	4129.74365234375000000000	4148.20507812500000000000	4161.53857421875000000000	4148.71777343750000000000	4244.61523437500000000000	4182.05126953125000000000	4176.92285156250000000000	4160.00000000000000000000	2083.00000000000000000000	10248.00000000000000000000	10228.00000000000000000000	0.00000000000000000000	0.00000000000000000000	0.00000000000000000000	2632.00000000000000000000	805.00000000000000000000	4.00000000000000000000	4.00000000000000000000	4.00000000000000000000	0.00000000000000000000	0.00000000000000000000	0.00000000000000000000	0.00000000000000000000	0.00000000000000000000	0.00000000000000000000	0.00000000000000000000	0.00000000000000000000	0.00000000000000000000	0.00000000000000000000	0.00000000000000000000	4.00000000000000000000	0.00000000000000000000
3.00000000000000000000	0.00000000000000000000	4130.76904296875000000000	4081.53833007812500000000	4164.10253906250000000000	4106.66650390625000000000	4110.25634765625000000000	4142.05126953125000000000	4125.12792968750000000000	4130.76904296875000000000	4154.35888671875000000000	4124.61523437500000000000	6268.20507812500000000000	4170.25634765625000000000	4157.43603515625000000000	4152.82031250000000000000	3178.00000000000000000000	10249.00000000000000000000	10227.00000000000000000000	0.00000000000000000000	0.00000000000000000000	0.00000000000000000000	2632.00000000000000000000	813.00000000000000000000	4.00000000000000000000	4.00000000000000000000	4.00000000000000000000	4.00000000000000000000	0.00000000000000000000	0.00000000000000000000	0.00000000000000000000	0.00000000000000000000	0.00000000000000000000	0.00000000000000000000	0.00000000000000000000	0.00000000000000000000	0.00000000000000000000	0.00000000000000000000	4.00000000000000000000	4.00000000000000000000
4.00000000000000000000	0.00000000000000000000	4139.48730468750000000000	4113.33300781250000000000	4164.61523437500000000000	4123.07666015625000000000	4145.64111328125000000000	4162.56396484375000000000	4162.56396484375000000000	4161.02539062500000000000	4169.23046875000000000000	4160.51269531250000000000	7786.66650390625000000000	4176.41015625000000000000	4174.35888671875000000000	4166.66650390625000000000	3384.00000000000000000000	10249.00000000000000000000	10227.00000000000000000000	0.00000000000000000000	0.00000000000000000000	0.00000000000000000000	2632.00000000000000000000	820.00000000000000000000	4.00000000000000000000	4.00000000000000000000	4.00000000000000000000	4.00000000000000000000	4.00000000000000000000	0.00000000000000000000	0.00000000000000000000	0.00000000000000000000	0.00000000000000000000	0.00000000000000000000	0.00000000000000000000	0.00000000000000000000	0.00000000000000000000	0.00000000000000000000	4.00000000000000000000	4.00000000000000000000
5.00000000000000000000	0.00000000000000000000	4133.33300781250000000000	4088.71777343750000000000	4172.30761718750000000000	4104.61523437500000000000	4125.12792968750000000000	4150.25634765625000000000	4141.53857421875000000000	4140.51269531250000000000	4157.43603515625000000000	4139.48730468750000000000	7303.07666015625000000000	4173.33300781250000000000	4140.00000000000000000000	4152.82031250000000000000	1402.00000000000000000000	10247.00000000000000000000	10226.00000000000000000000	0.00000000000000000000	0.00000000000000000000	0.00000000000000000000	2632.00000000000000000000	827.00000000000000000000	4.00000000000000000000	4.00000000000000000000	4.00000000000000000000	4.00000000000000000000	4.00000000000000000000	4.00000000000000000000	0.00000000000000000000	0.00000000000000000000	0.00000000000000000000	0.00000000000000000000	0.00000000000000000000	0.00000000000000000000	0.00000000000000000000	0.00000000000000000000	4.00000000000000000000	4.00000000000000000000
6.00000000000000000000	0.00000000000000000000	4141.53857421875000000000	4118.97412109375000000000	4161.53857421875000000000	4114.87158203125000000000	4160.51269531250000000000	4157.94873046875000000000	4160.51269531250000000000	4163.07666015625000000000	4166.66650390625000000000	4163.58984375000000000000	6868.71777343750000000000	4175.89746093750000000000	4178.46142578125000000000	4164.10253906250000000000	2960.00000000000000000000	10247.00000000000000000000	10226.00000000000000000000	0.00000000000000000000	0.00000000000000000000	0.00000000000000000000	2632.00000000000000000000	836.00000000000000000000	4.00000000000000000000	4.00000000000000000000	4.00000000000000000000	4.00000000000000000000	4.00000000000000000000	4.00000000000000000000	4.00000000000000000000	0.00000000000000000000	0.00000000000000000000	0.00000000000000000000	0.00000000000000000000	0.00000000000000000000	0.00000000000000000000	0.00000000000000000000	4.00000000000000000000	4.00000000000000000000
7.00000000000000000000	0.00000000000000000000	4136.92285156250000000000	4105.64111328125000000000	4165.64111328125000000000	4106.66650390625000000000	4133.84619140625000000000	4146.15380859375000000000	4139.48730468750000000000	4143.58984375000000000000	4155.89746093750000000000	4134.87158203125000000000	7141.02539062500000000000	4177.94873046875000000000	4169.23046875000000000000	4167.69238281250000000000	2905.00000000000000000000	10245.00000000000000000000	10226.00000000000000000000	0.00000000000000000000	0.00000000000000000000	0.00000000000000000000	2632.00000000000000000000	844.00000000000000000000	4.00000000000000000000	4.00000000000000000000	4.00000000000000000000	4.00000000000000000000	4.00000000000000000000	4.00000000000000000000	4.00000000000000000000	4.00000000000000000000	0.00000000000000000000	0.00000000000000000000	0.00000000000000000000	0.00000000000000000000	0.00000000000000000000	0.00000000000000000000	4.00000000000000000000	4.00000000000000000000
8.00000000000000000000	0.00000000000000000000	4138.97412109375000000000	4097.43603515625000000000	4166.66650390625000000000	4102.56396484375000000000	4112.82031250000000000000	4144.61523437500000000000	4138.97412109375000000000	4139.48730468750000000000	4156.92285156250000000000	4128.20507812500000000000	6976.92285156250000000000	4173.33300781250000000000	4157.94873046875000000000	4170.25634765625000000000	1479.00000000000000000000	10245.00000000000000000000	10226.00000000000000000000	0.00000000000000000000	0.00000000000000000000	0.00000000000000000000	2632.00000000000000000000	852.00000000000000000000	4.00000000000000000000	4.00000000000000000000	4.00000000000000000000	4.00000000000000000000	4.00000000000000000000	4.00000000000000000000	4.00000000000000000000	4.00000000000000000000	4.00000000000000000000	0.00000000000000000000	0.00000000000000000000	0.00000000000000000000	0.00000000000000000000	0.00000000000000000000	4.00000000000000000000	4.00000000000000000000
9.00000000000000000000	0.00000000000000000000	4148.71777343750000000000	4127.69238281250000000000	4168.71777343750000000000	4123.58984375000000000000	4147.69238281250000000000	4154.35888671875000000000	4168.20507812500000000000	4177.43603515625000000000	4177.43603515625000000000	4180.00000000000000000000	6745.12792968750000000000	4181.53857421875000000000	4191.28173828125000000000	4181.02539062500000000000	3360.00000000000000000000	10243.00000000000000000000	10225.00000000000000000000	0.00000000000000000000	0.00000000000000000000	0.00000000000000000000	2632.00000000000000000000	861.00000000000000000000	4.00000000000000000000	4.00000000000000000000	4.00000000000000000000	4.00000000000000000000	4.00000000000000000000	4.00000000000000000000	4.00000000000000000000	4.00000000000000000000	4.00000000000000000000	4.00000000000000000000	0.00000000000000000000	0.00000000000000000000	0.00000000000000000000	0.00000000000000000000	4.00000000000000000000	4.00000000000000000000
10.00000000000000000000	0.00000000000000000000	4133.33300781250000000000	4091.28198242187500000000	4177.43603515625000000000	4100.00000000000000000000	4115.38427734375000000000	4142.05126953125000000000	4134.87158203125000000000	4142.05126953125000000000	4158.97412109375000000000	4132.82031250000000000000	6753.84619140625000000000	4174.35888671875000000000	4151.28173828125000000000	4164.10253906250000000000	3233.00000000000000000000	10243.00000000000000000000	10225.00000000000000000000	0.00000000000000000000	0.00000000000000000000	0.00000000000000000000	2632.00000000000000000000	869.00000000000000000000	4.00000000000000000000	4.00000000000000000000	4.00000000000000000000	4.00000000000000000000	4.00000000000000000000	4.00000000000000000000	4.00000000000000000000	4.00000000000000000000	4.00000000000000000000	4.00000000000000000000	4.00000000000000000000	0.00000000000000000000	0.00000000000000000000	0.00000000000000000000	4.00000000000000000000	4.00000000000000000000
11.00000000000000000000	0.00000000000000000000	4147.69238281250000000000	4123.07666015625000000000	4172.30761718750000000000	4113.33300781250000000000	4146.66650390625000000000	4156.92285156250000000000	4160.00000000000000000000	4159.48730468750000000000	4168.20507812500000000000	4158.46142578125000000000	6692.30761718750000000000	4177.94873046875000000000	4175.38427734375000000000	4178.97412109375000000000	2162.00000000000000000000	10245.00000000000000000000	10229.00000000000000000000	0.00000000000000000000	0.00000000000000000000	0.00000000000000000000	2632.00000000000000000000	877.00000000000000000000	4.00000000000000000000	4.00000000000000000000	4.00000000000000000000	4.00000000000000000000	4.00000000000000000000	4.00000000000000000000	4.00000000000000000000	4.00000000000000000000	4.00000000000000000000	4.00000000000000000000	4.00000000000000000000	4.00000000000000000000	0.00000000000000000000	0.00000000000000000000	4.00000000000000000000	4.00000000000000000000
12.00000000000000000000	0.00000000000000000000	4153.84619140625000000000	4125.64111328125000000000	4175.89746093750000000000	4115.89746093750000000000	4138.46142578125000000000	4152.30761718750000000000	4147.17919921875000000000	4148.71777343750000000000	4161.53857421875000000000	4162.56396484375000000000	6646.15380859375000000000	4187.17919921875000000000	4173.84619140625000000000	4182.56396484375000000000	1631.00000000000000000000	10245.00000000000000000000	10229.00000000000000000000	0.00000000000000000000	0.00000000000000000000	0.00000000000000000000	2632.00000000000000000000	886.00000000000000000000	4.00000000000000000000	4.00000000000000000000	4.00000000000000000000	4.00000000000000000000	4.00000000000000000000	4.00000000000000000000	4.00000000000000000000	4.00000000000000000000	4.00000000000000000000	4.00000000000000000000	4.00000000000000000000	4.00000000000000000000	4.00000000000000000000	0.00000000000000000000	4.00000000000000000000	4.00000000000000000000
13.00000000000000000000	0.00000000000000000000	4145.64111328125000000000	4113.33300781250000000000	4169.74365234375000000000	4103.58984375000000000000	4128.71777343750000000000	4150.25634765625000000000	4130.25634765625000000000	4131.79492187500000000000	4156.41015625000000000000	4131.28173828125000000000	6589.74365234375000000000	4177.94873046875000000000	4158.97412109375000000000	4176.41015625000000000000	1690.00000000000000000000	10246.00000000000000000000	10229.00000000000000000000	0.00000000000000000000	0.00000000000000000000	0.00000000000000000000	2632.00000000000000000000	894.00000000000000000000	4.00000000000000000000	4.00000000000000000000	4.00000000000000000000	4.00000000000000000000	4.00000000000000000000	4.00000000000000000000	4.00000000000000000000	4.00000000000000000000	4.00000000000000000000	4.00000000000000000000	4.00000000000000000000	4.00000000000000000000	4.00000000000000000000	4.00000000000000000000	4.00000000000000000000	4.00000000000000000000
14.00000000000000000000	0.00000000000000000000	4149.23046875000000000000	4132.30761718750000000000	4166.15380859375000000000	4121.02539062500000000000	4171.79492187500000000000	4160.51269531250000000000	4158.97412109375000000000	4170.76904296875000000000	4173.84619140625000000000	4168.71777343750000000000	6557.94873046875000000000	4182.05126953125000000000	4189.23046875000000000000	4188.20507812500000000000	3233.00000000000000000000	10246.00000000000000000000	10229.00000000000000000000	0.00000000000000000000	0.00000000000000000000	0.00000000000000000000	2632.00000000000000000000	902.00000000000000000000	4.00000000000000000000	4.00000000000000000000	4.00000000000000000000	4.00000000000000000000	4.00000000000000000000	4.00000000000000000000	4.00000000000000000000	4.00000000000000000000	4.00000000000000000000	4.00000000000000000000	4.00000000000000000000	4.00000000000000000000	4.00000000000000000000	4.00000000000000000000	4.00000000000000000000	4.00000000000000000000
15.00000000000000000000	0.00000000000000000000	4136.92285156250000000000	4087.69213867187500000000	4173.84619140625000000000	4102.05126953125000000000	4121.02539062500000000000	4142.05126953125000000000	4129.23046875000000000000	4140.00000000000000000000	4150.25634765625000000000	4133.84619140625000000000	6506.66650390625000000000	4180.51269531250000000000	4146.66650390625000000000	4172.30761718750000000000	2162.00000000000000000000	10247.00000000000000000000	10229.00000000000000000000	0.00000000000000000000	0.00000000000000000000	0.00000000000000000000	2632.00000000000000000000	911.00000000000000000000	4.00000000000000000000	4.00000000000000000000	4.00000000000000000000	4.00000000000000000000	4.00000000000000000000	4.00000000000000000000	4.00000000000000000000	4.00000000000000000000	4.00000000000000000000	4.00000000000000000000	4.00000000000000000000	4.00000000000000000000	4.00000000000000000000	4.00000000000000000000	4.00000000000000000000	4.00000000000000000000
16.00000000000000000000	0.00000000000000000000	4147.17919921875000000000	4126.66650390625000000000	4166.66650390625000000000	4114.87158203125000000000	4138.97412109375000000000	4156.41015625000000000000	4154.87158203125000000000	4149.74365234375000000000	4157.43603515625000000000	4144.10253906250000000000	6471.79492187500000000000	4180.00000000000000000000	4164.61523437500000000000	4181.02539062500000000000	0.00000000000000000000	10247.00000000000000000000	10229.00000000000000000000	0.00000000000000000000	0.00000000000000000000	0.00000000000000000000	2632.00000000000000000000	918.00000000000000000000	4.00000000000000000000	4.00000000000000000000	4.00000000000000000000	4.00000000000000000000	4.00000000000000000000	4.00000000000000000000	4.00000000000000000000	4.00000000000000000000	4.00000000000000000000	4.00000000000000000000	4.00000000000000000000	4.00000000000000000000	4.00000000000000000000	4.00000000000000000000	4.00000000000000000000	4.00000000000000000000
17.00000000000000000000	0.00000000000000000000	4148.20507812500000000000	4135.89746093750000000000	4173.33300781250000000000	4118.97412109375000000000	4145.64111328125000000000	4154.87158203125000000000	4149.74365234375000000000	4145.12792968750000000000	4159.48730468750000000000	4137.94873046875000000000	6431.28173828125000000000	4180.51269531250000000000	4159.48730468750000000000	4178.97412109375000000000	0.00000000000000000000	10248.00000000000000000000	10231.00000000000000000000	0.00000000000000000000	0.00000000000000000000	0.00000000000000000000	2632.00000000000000000000	926.00000000000000000000	4.00000000000000000000	4.00000000000000000000	4.00000000000000000000	4.00000000000000000000	4.00000000000000000000	4.00000000000000000000	4.00000000000000000000	4.00000000000000000000	4.00000000000000000000	4.00000000000000000000	4.00000000000000000000	4.00000000000000000000	4.00000000000000000000	4.00000000000000000000	4.00000000000000000000	4.00000000000000000000
18.00000000000000000000	0.00000000000000000000	4136.41015625000000000000	4102.05126953125000000000	4168.71777343750000000000	4097.43603515625000000000	4121.53857421875000000000	4145.64111328125000000000	4127.17919921875000000000	4120.00000000000000000000	4145.64111328125000000000	4106.15380859375000000000	6367.69238281250000000000	4169.74365234375000000000	4125.64111328125000000000	4165.12792968750000000000	0.00000000000000000000	10248.00000000000000000000	10231.00000000000000000000	0.00000000000000000000	0.00000000000000000000	0.00000000000000000000	2632.00000000000000000000	933.00000000000000000000	4.00000000000000000000	4.00000000000000000000	4.00000000000000000000	4.00000000000000000000	4.00000000000000000000	4.00000000000000000000	4.00000000000000000000	4.00000000000000000000	4.00000000000000000000	4.00000000000000000000	4.00000000000000000000	4.00000000000000000000	4.00000000000000000000	4.00000000000000000000	4.00000000000000000000	4.00000000000000000000
19.00000000000000000000	0.00000000000000000000	4146.66650390625000000000	4134.87158203125000000000	4157.94873046875000000000	4117.94873046875000000000	4158.46142578125000000000	4155.38427734375000000000	4156.92285156250000000000	4151.79492187500000000000	4162.05126953125000000000	4153.33300781250000000000	6349.23046875000000000000	4175.89746093750000000000	4166.66650390625000000000	4183.07666015625000000000	0.00000000000000000000	10249.00000000000000000000	10229.00000000000000000000	0.00000000000000000000	0.00000000000000000000	0.00000000000000000000	2632.00000000000000000000	940.00000000000000000000	4.00000000000000000000	4.00000000000000000000	4.00000000000000000000	4.00000000000000000000	4.00000000000000000000	4.00000000000000000000	4.00000000000000000000	4.00000000000000000000	4.00000000000000000000	4.00000000000000000000	4.00000000000000000000	4.00000000000000000000	4.00000000000000000000	4.00000000000000000000	4.00000000000000000000	4.00000000000000000000
20.00000000000000000000	0.00000000000000000000	4134.87158203125000000000	4104.10253906250000000000	4165.64111328125000000000	4111.28173828125000000000	4113.84619140625000000000	4138.46142578125000000000	4124.10253906250000000000	4124.61523437500000000000	4151.79492187500000000000	4121.53857421875000000000	6297.94873046875000000000	4173.84619140625000000000	4144.61523437500000000000	4174.87158203125000000000	0.00000000000000000000	10249.00000000000000000000	10229.00000000000000000000	0.00000000000000000000	0.00000000000000000000	0.00000000000000000000	2632.00000000000000000000	948.00000000000000000000	4.00000000000000000000	4.00000000000000000000	4.00000000000000000000	4.00000000000000000000	4.00000000000000000000	4.00000000000000000000	4.00000000000000000000	4.00000000000000000000	4.00000000000000000000	4.00000000000000000000	4.00000000000000000000	4.00000000000000000000	4.00000000000000000000	4.00000000000000000000	4.00000000000000000000	4.00000000000000000000
21.00000000000000000000	0.00000000000000000000	4137.94873046875000000000	4117.43603515625000000000	4164.10253906250000000000	4126.15380859375000000000	4131.28173828125000000000	4152.82031250000000000000	4145.64111328125000000000	4143.07666015625000000000	4158.97412109375000000000	4132.30761718750000000000	6266.15380859375000000000	4173.84619140625000000000	4155.38427734375000000000	4180.51269531250000000000	0.00000000000000000000	10249.00000000000000000000	10230.00000000000000000000	0.00000000000000000000	0.00000000000000000000	0.00000000000000000000	2632.00000000000000000000	955.00000000000000000000	4.00000000000000000000	4.00000000000000000000	4.00000000000000000000	4.00000000000000000000	4.00000000000000000000	4.00000000000000000000	4.00000000000000000000	4.00000000000000000000	4.00000000000000000000	4.00000000000000000000	4.00000000000000000000	4.00000000000000000000	4.00000000000000000000	4.00000000000000000000	4.00000000000000000000	4.00000000000000000000
22.00000000000000000000	0.00000000000000000000	4142.56396484375000000000	4125.12792968750000000000	4172.30761718750000000000	4137.94873046875000000000	4153.84619140625000000000	4160.00000000000000000000	4157.94873046875000000000	4156.41015625000000000000	4161.53857421875000000000	4147.69238281250000000000	6235.38427734375000000000	4182.05126953125000000000	4150.25634765625000000000	4180.00000000000000000000	0.00000000000000000000	10249.00000000000000000000	10230.00000000000000000000	0.00000000000000000000	0.00000000000000000000	0.00000000000000000000	2632.00000000000000000000	962.00000000000000000000	4.00000000000000000000	4.00000000000000000000	4.00000000000000000000	4.00000000000000000000	4.00000000000000000000	4.00000000000000000000	4.00000000000000000000	4.00000000000000000000	4.00000000000000000000	4.00000000000000000000	4.00000000000000000000	4.00000000000000000000	4.00000000000000000000	4.00000000000000000000	4.00000000000000000000	4.00000000000000000000
23.00000000000000000000	0.00000000000000000000	4136.41015625000000000000	4105.12792968750000000000	4172.82031250000000000000	4132.30761718750000000000	4125.12792968750000000000	4150.25634765625000000000	4137.94873046875000000000	4130.25634765625000000000	4156.41015625000000000000	4116.92285156250000000000	6180.51269531250000000000	4172.30761718750000000000	4124.10253906250000000000	4167.69238281250000000000	0.00000000000000000000	10250.00000000000000000000	10228.00000000000000000000	0.00000000000000000000	0.00000000000000000000	0.00000000000000000000	2632.00000000000000000000	970.00000000000000000000	4.00000000000000000000	4.00000000000000000000	4.00000000000000000000	4.00000000000000000000	4.00000000000000000000	4.00000000000000000000	4.00000000000000000000	4.00000000000000000000	4.00000000000000000000	4.00000000000000000000	4.00000000000000000000	4.00000000000000000000	4.00000000000000000000	4.00000000000000000000	4.00000000000000000000	4.00000000000000000000
24.00000000000000000000	0.00000000000000000000	4149.23046875000000000000	4143.07666015625000000000	4164.10253906250000000000	4164.61523437500000000000	4163.07666015625000000000	4158.97412109375000000000	4163.58984375000000000000	4159.48730468750000000000	4171.28173828125000000000	4151.28173828125000000000	6160.00000000000000000000	4172.82031250000000000000	4172.30761718750000000000	4182.56396484375000000000	0.00000000000000000000	10250.00000000000000000000	10228.00000000000000000000	0.00000000000000000000	0.00000000000000000000	0.00000000000000000000	2632.00000000000000000000	977.00000000000000000000	4.00000000000000000000	4.00000000000000000000	4.00000000000000000000	4.00000000000000000000	4.00000000000000000000	4.00000000000000000000	4.00000000000000000000	4.00000000000000000000	4.00000000000000000000	4.00000000000000000000	4.00000000000000000000	4.00000000000000000000	4.00000000000000000000	4.00000000000000000000	4.00000000000000000000	4.00000000000000000000
25.00000000000000000000	0.00000000000000000000	4136.92285156250000000000	4107.69238281250000000000	4167.17919921875000000000	4150.25634765625000000000	4136.92285156250000000000	4143.58984375000000000000	4129.23046875000000000000	4128.71777343750000000000	4147.17919921875000000000	4111.79492187500000000000	6102.56396484375000000000	4167.17919921875000000000	4135.38427734375000000000	4165.12792968750000000000	0.00000000000000000000	10249.00000000000000000000	10227.00000000000000000000	0.00000000000000000000	0.00000000000000000000	0.00000000000000000000	2632.00000000000000000000	984.00000000000000000000	4.00000000000000000000	4.00000000000000000000	4.00000000000000000000	4.00000000000000000000	4.00000000000000000000	4.00000000000000000000	4.00000000000000000000	4.00000000000000000000	4.00000000000000000000	4.00000000000000000000	4.00000000000000000000	4.00000000000000000000	4.00000000000000000000	4.00000000000000000000	4.00000000000000000000	4.00000000000000000000
26.00000000000000000000	0.00000000000000000000	4136.41015625000000000000	4112.30761718750000000000	4160.51269531250000000000	4153.84619140625000000000	4138.46142578125000000000	4149.74365234375000000000	4140.00000000000000000000	4140.00000000000000000000	4154.35888671875000000000	4122.56396484375000000000	6068.20507812500000000000	4165.12792968750000000000	4136.92285156250000000000	4168.71777343750000000000	0.00000000000000000000	10249.00000000000000000000	10227.00000000000000000000	0.00000000000000000000	0.00000000000000000000	0.00000000000000000000	2632.00000000000000000000	993.00000000000000000000	4.00000000000000000000	4.00000000000000000000	4.00000000000000000000	4.00000000000000000000	4.00000000000000000000	4.00000000000000000000	4.00000000000000000000	4.00000000000000000000	4.00000000000000000000	4.00000000000000000000	4.00000000000000000000	4.00000000000000000000	4.00000000000000000000	4.00000000000000000000	4.00000000000000000000	4.00000000000000000000
27.00000000000000000000	0.00000000000000000000	4144.61523437500000000000	4127.17919921875000000000	4169.23046875000000000000	4173.84619140625000000000	4142.05126953125000000000	4148.71777343750000000000	4151.28173828125000000000	4161.02539062500000000000	4167.17919921875000000000	4155.38427734375000000000	6050.25634765625000000000	4172.30761718750000000000	4163.07666015625000000000	4185.12792968750000000000	0.00000000000000000000	10247.00000000000000000000	10225.00000000000000000000	0.00000000000000000000	0.00000000000000000000	0.00000000000000000000	2633.00000000000000000000	1.00000000000000000000	4.00000000000000000000	4.00000000000000000000	4.00000000000000000000	4.00000000000000000000	4.00000000000000000000	4.00000000000000000000	4.00000000000000000000	4.00000000000000000000	4.00000000000000000000	4.00000000000000000000	4.00000000000000000000	4.00000000000000000000	4.00000000000000000000	4.00000000000000000000	4.00000000000000000000	4.00000000000000000000
28.00000000000000000000	0.00000000000000000000	4143.58984375000000000000	4112.30761718750000000000	4177.94873046875000000000	4162.05126953125000000000	4120.51269531250000000000	4142.56396484375000000000	4131.28173828125000000000	4133.84619140625000000000	4153.84619140625000000000	4123.07666015625000000000	5999.48681640625000000000	4167.69238281250000000000	4138.97412109375000000000	4176.92285156250000000000	0.00000000000000000000	10247.00000000000000000000	10225.00000000000000000000	0.00000000000000000000	0.00000000000000000000	0.00000000000000000000	2633.00000000000000000000	8.00000000000000000000	4.00000000000000000000	4.00000000000000000000	4.00000000000000000000	4.00000000000000000000	4.00000000000000000000	4.00000000000000000000	4.00000000000000000000	4.00000000000000000000	4.00000000000000000000	4.00000000000000000000	4.00000000000000000000	4.00000000000000000000	4.00000000000000000000	4.00000000000000000000	4.00000000000000000000	4.00000000000000000000
29.00000000000000000000	0.00000000000000000000	4162.05126953125000000000	4162.56396484375000000000	4172.82031250000000000000	4183.58984375000000000000	4174.35888671875000000000	4163.07666015625000000000	4172.82031250000000000000	4167.69238281250000000000	4170.25634765625000000000	4164.61523437500000000000	5979.48681640625000000000	4178.46142578125000000000	4170.25634765625000000000	4188.71777343750000000000	0.00000000000000000000	10243.00000000000000000000	10225.00000000000000000000	0.00000000000000000000	0.00000000000000000000	0.00000000000000000000	2633.00000000000000000000	17.00000000000000000000	4.00000000000000000000	4.00000000000000000000	4.00000000000000000000	4.00000000000000000000	4.00000000000000000000	4.00000000000000000000	4.00000000000000000000	4.00000000000000000000	4.00000000000000000000	4.00000000000000000000	4.00000000000000000000	4.00000000000000000000	4.00000000000000000000	4.00000000000000000000	4.00000000000000000000	4.00000000000000000000
30.00000000000000000000	0.00000000000000000000	4145.12792968750000000000	4128.71777343750000000000	4174.35888671875000000000	4166.66650390625000000000	4137.94873046875000000000	4146.66650390625000000000	4148.71777343750000000000	4144.61523437500000000000	4156.41015625000000000000	4132.30761718750000000000	5926.15380859375000000000	4169.74365234375000000000	4136.41015625000000000000	4173.84619140625000000000	0.00000000000000000000	10243.00000000000000000000	10225.00000000000000000000	0.00000000000000000000	0.00000000000000000000	0.00000000000000000000	2633.00000000000000000000	25.00000000000000000000	4.00000000000000000000	4.00000000000000000000	4.00000000000000000000	4.00000000000000000000	4.00000000000000000000	4.00000000000000000000	4.00000000000000000000	4.00000000000000000000	4.00000000000000000000	4.00000000000000000000	4.00000000000000000000	4.00000000000000000000	4.00000000000000000000	4.00000000000000000000	4.00000000000000000000	4.00000000000000000000
31.00000000000000000000	0.00000000000000000000	4135.38427734375000000000	4114.35888671875000000000	4162.56396484375000000000	4155.89746093750000000000	4130.76904296875000000000	4148.20507812500000000000	4147.69238281250000000000	4144.10253906250000000000	4158.46142578125000000000	4118.46142578125000000000	5886.66650390625000000000	4154.87158203125000000000	4138.46142578125000000000	4172.82031250000000000000	0.00000000000000000000	10243.00000000000000000000	10226.00000000000000000000	0.00000000000000000000	0.00000000000000000000	0.00000000000000000000	2633.00000000000000000000	33.00000000000000000000	4.00000000000000000000	4.00000000000000000000	4.00000000000000000000	4.00000000000000000000	4.00000000000000000000	4.00000000000000000000	4.00000000000000000000	4.00000000000000000000	4.00000000000000000000	4.00000000000000000000	4.00000000000000000000	4.00000000000000000000	4.00000000000000000000	4.00000000000000000000	4.00000000000000000000	4.00000000000000000000
32.00000000000000000000	0.00000000000000000000	4139.48730468750000000000	4120.00000000000000000000	4161.53857421875000000000	4164.10253906250000000000	4150.76904296875000000000	4149.74365234375000000000	4156.41015625000000000000	4160.51269531250000000000	4166.66650390625000000000	4143.07666015625000000000	5862.05126953125000000000	4161.02539062500000000000	4157.43603515625000000000	4181.53857421875000000000	0.00000000000000000000	10243.00000000000000000000	10226.00000000000000000000	0.00000000000000000000	0.00000000000000000000	0.00000000000000000000	2633.00000000000000000000	42.00000000000000000000	4.00000000000000000000	4.00000000000000000000	4.00000000000000000000	4.00000000000000000000	4.00000000000000000000	4.00000000000000000000	4.00000000000000000000	4.00000000000000000000	4.00000000000000000000	4.00000000000000000000	4.00000000000000000000	4.00000000000000000000	4.00000000000000000000	4.00000000000000000000	4.00000000000000000000	4.00000000000000000000
33.00000000000000000000	0.00000000000000000000	4126.66650390625000000000	4088.71777343750000000000	4164.10253906250000000000	4146.66650390625000000000	4112.82031250000000000000	4136.92285156250000000000	4128.71777343750000000000	4127.69238281250000000000	4148.71777343750000000000	4109.23046875000000000000	5800.00000000000000000000	4152.82031250000000000000	4113.33300781250000000000	4167.17919921875000000000	0.00000000000000000000	10243.00000000000000000000	10228.00000000000000000000	0.00000000000000000000	0.00000000000000000000	0.00000000000000000000	2633.00000000000000000000	50.00000000000000000000	4.00000000000000000000	4.00000000000000000000	4.00000000000000000000	4.00000000000000000000	4.00000000000000000000	4.00000000000000000000	4.00000000000000000000	4.00000000000000000000	4.00000000000000000000	4.00000000000000000000	4.00000000000000000000	4.00000000000000000000	4.00000000000000000000	4.00000000000000000000	4.00000000000000000000	4.00000000000000000000
34.00000000000000000000	0.00000000000000000000	4138.46142578125000000000	4135.38427734375000000000	4161.02539062500000000000	4165.12792968750000000000	4155.38427734375000000000	4162.05126953125000000000	4168.71777343750000000000	4159.48730468750000000000	4165.12792968750000000000	4146.66650390625000000000	5778.46142578125000000000	4154.35888671875000000000	4141.53857421875000000000	4179.48730468750000000000	0.00000000000000000000	10243.00000000000000000000	10228.00000000000000000000	0.00000000000000000000	0.00000000000000000000	0.00000000000000000000	2633.00000000000000000000	58.00000000000000000000	4.00000000000000000000	4.00000000000000000000	4.00000000000000000000	4.00000000000000000000	4.00000000000000000000	4.00000000000000000000	4.00000000000000000000	4.00000000000000000000	4.00000000000000000000	4.00000000000000000000	4.00000000000000000000	4.00000000000000000000	4.00000000000000000000	4.00000000000000000000	4.00000000000000000000	4.00000000000000000000
35.00000000000000000000	0.00000000000000000000	4133.84619140625000000000	4118.97412109375000000000	4174.87158203125000000000	4151.28173828125000000000	4134.87158203125000000000	4157.94873046875000000000	4150.25634765625000000000	4142.05126953125000000000	4154.35888671875000000000	4125.64111328125000000000	5736.92285156250000000000	4156.92285156250000000000	4122.05126953125000000000	4168.71777343750000000000	0.00000000000000000000	10244.00000000000000000000	10226.00000000000000000000	0.00000000000000000000	0.00000000000000000000	0.00000000000000000000	2633.00000000000000000000	67.00000000000000000000	4.00000000000000000000	4.00000000000000000000	4.00000000000000000000	4.00000000000000000000	4.00000000000000000000	4.00000000000000000000	4.00000000000000000000	4.00000000000000000000	4.00000000000000000000	4.00000000000000000000	4.00000000000000000000	4.00000000000000000000	4.00000000000000000000	4.00000000000000000000	4.00000000000000000000	4.00000000000000000000
36.00000000000000000000	0.00000000000000000000	4135.89746093750000000000	4113.33300781250000000000	4168.20507812500000000000	4144.10253906250000000000	4131.79492187500000000000	4151.79492187500000000000	4144.61523437500000000000	4135.89746093750000000000	4155.38427734375000000000	4118.46142578125000000000	5696.92285156250000000000	4155.38427734375000000000	4126.66650390625000000000	4167.69238281250000000000	0.00000000000000000000	10244.00000000000000000000	10226.00000000000000000000	0.00000000000000000000	0.00000000000000000000	0.00000000000000000000	2633.00000000000000000000	74.00000000000000000000	4.00000000000000000000	4.00000000000000000000	4.00000000000000000000	4.00000000000000000000	4.00000000000000000000	4.00000000000000000000	4.00000000000000000000	4.00000000000000000000	4.00000000000000000000	4.00000000000000000000	4.00000000000000000000	4.00000000000000000000	4.00000000000000000000	4.00000000000000000000	4.00000000000000000000	4.00000000000000000000
37.00000000000000000000	0.00000000000000000000	4145.64111328125000000000	4135.89746093750000000000	4163.07666015625000000000	4158.97412109375000000000	4165.12792968750000000000	4152.30761718750000000000	4157.94873046875000000000	4156.92285156250000000000	4168.20507812500000000000	4146.66650390625000000000	5673.84619140625000000000	4163.58984375000000000000	4164.61523437500000000000	4182.56396484375000000000	0.00000000000000000000	10245.00000000000000000000	10228.00000000000000000000	0.00000000000000000000	0.00000000000000000000	0.00000000000000000000	2633.00000000000000000000	82.00000000000000000000	4.00000000000000000000	4.00000000000000000000	4.00000000000000000000	4.00000000000000000000	4.00000000000000000000	4.00000000000000000000	4.00000000000000000000	4.00000000000000000000	4.00000000000000000000	4.00000000000000000000	4.00000000000000000000	4.00000000000000000000	4.00000000000000000000	4.00000000000000000000	4.00000000000000000000	4.00000000000000000000
38.00000000000000000000	0.00000000000000000000	4130.76904296875000000000	4103.58984375000000000000	4167.17919921875000000000	4138.46142578125000000000	4123.58984375000000000000	4141.02539062500000000000	4124.10253906250000000000	4123.58984375000000000000	4146.15380859375000000000	4100.00000000000000000000	5617.94873046875000000000	4155.89746093750000000000	4129.74365234375000000000	4168.20507812500000000000	0.00000000000000000000	10245.00000000000000000000	10228.00000000000000000000	0.00000000000000000000	0.00000000000000000000	0.00000000000000000000	2633.00000000000000000000	90.00000000000000000000	4.00000000000000000000	4.00000000000000000000	4.00000000000000000000	4.00000000000000000000	4.00000000000000000000	4.00000000000000000000	4.00000000000000000000	4.00000000000000000000	4.00000000000000000000	4.00000000000000000000	4.00000000000000000000	4.00000000000000000000	4.00000000000000000000	4.00000000000000000000	4.00000000000000000000	4.00000000000000000000
39.00000000000000000000	0.00000000000000000000	4141.53857421875000000000	4141.53857421875000000000	4163.58984375000000000000	4155.89746093750000000000	4152.82031250000000000000	4157.94873046875000000000	4157.43603515625000000000	4157.94873046875000000000	4162.56396484375000000000	4140.51269531250000000000	5597.94873046875000000000	4158.97412109375000000000	4153.33300781250000000000	4182.05126953125000000000	0.00000000000000000000	10246.00000000000000000000	10229.00000000000000000000	0.00000000000000000000	0.00000000000000000000	0.00000000000000000000	2633.00000000000000000000	97.00000000000000000000	4.00000000000000000000	4.00000000000000000000	4.00000000000000000000	4.00000000000000000000	4.00000000000000000000	4.00000000000000000000	4.00000000000000000000	4.00000000000000000000	4.00000000000000000000	4.00000000000000000000	4.00000000000000000000	4.00000000000000000000	4.00000000000000000000	4.00000000000000000000	4.00000000000000000000	4.00000000000000000000
40.00000000000000000000	0.00000000000000000000	4143.07666015625000000000	4126.66650390625000000000	4175.38427734375000000000	4147.17919921875000000000	4143.58984375000000000000	4150.76904296875000000000	4146.66650390625000000000	4150.76904296875000000000	4161.53857421875000000000	4140.00000000000000000000	5556.92285156250000000000	4162.05126953125000000000	4136.92285156250000000000	4180.00000000000000000000	0.00000000000000000000	10246.00000000000000000000	10229.00000000000000000000	0.00000000000000000000	0.00000000000000000000	0.00000000000000000000	2633.00000000000000000000	105.00000000000000000000	4.00000000000000000000	4.00000000000000000000	4.00000000000000000000	4.00000000000000000000	4.00000000000000000000	4.00000000000000000000	4.00000000000000000000	4.00000000000000000000	4.00000000000000000000	4.00000000000000000000	4.00000000000000000000	4.00000000000000000000	4.00000000000000000000	4.00000000000000000000	4.00000000000000000000	4.00000000000000000000
41.00000000000000000000	0.00000000000000000000	4141.53857421875000000000	4117.94873046875000000000	4170.76904296875000000000	4133.33300781250000000000	4140.00000000000000000000	4156.41015625000000000000	4141.53857421875000000000	4136.92285156250000000000	4153.84619140625000000000	4119.48730468750000000000	5511.79492187500000000000	4153.33300781250000000000	4132.30761718750000000000	4173.84619140625000000000	0.00000000000000000000	10250.00000000000000000000	10227.00000000000000000000	0.00000000000000000000	0.00000000000000000000	0.00000000000000000000	2633.00000000000000000000	112.00000000000000000000	4.00000000000000000000	4.00000000000000000000	4.00000000000000000000	4.00000000000000000000	4.00000000000000000000	4.00000000000000000000	4.00000000000000000000	4.00000000000000000000	4.00000000000000000000	4.00000000000000000000	4.00000000000000000000	4.00000000000000000000	4.00000000000000000000	4.00000000000000000000	4.00000000000000000000	4.00000000000000000000
42.00000000000000000000	0.00000000000000000000	4146.15380859375000000000	4151.28173828125000000000	4163.58984375000000000000	4147.69238281250000000000	4160.00000000000000000000	4163.58984375000000000000	4160.51269531250000000000	4154.35888671875000000000	4156.92285156250000000000	4144.10253906250000000000	5483.07666015625000000000	4156.92285156250000000000	4157.94873046875000000000	4180.51269531250000000000	0.00000000000000000000	10250.00000000000000000000	10227.00000000000000000000	0.00000000000000000000	0.00000000000000000000	0.00000000000000000000	2633.00000000000000000000	120.00000000000000000000	4.00000000000000000000	4.00000000000000000000	4.00000000000000000000	4.00000000000000000000	4.00000000000000000000	4.00000000000000000000	4.00000000000000000000	4.00000000000000000000	4.00000000000000000000	4.00000000000000000000	4.00000000000000000000	4.00000000000000000000	4.00000000000000000000	4.00000000000000000000	4.00000000000000000000	4.00000000000000000000
43.00000000000000000000	0.00000000000000000000	4132.30761718750000000000	4118.97412109375000000000	4168.20507812500000000000	4124.61523437500000000000	4113.33300781250000000000	4143.58984375000000000000	4128.71777343750000000000	4125.64111328125000000000	4138.97412109375000000000	4105.12792968750000000000	5423.07666015625000000000	4153.33300781250000000000	4115.38427734375000000000	4165.64111328125000000000	0.00000000000000000000	10250.00000000000000000000	10226.00000000000000000000	0.00000000000000000000	0.00000000000000000000	0.00000000000000000000	2633.00000000000000000000	129.00000000000000000000	4.00000000000000000000	4.00000000000000000000	4.00000000000000000000	4.00000000000000000000	4.00000000000000000000	4.00000000000000000000	4.00000000000000000000	4.00000000000000000000	4.00000000000000000000	4.00000000000000000000	4.00000000000000000000	4.00000000000000000000	4.00000000000000000000	4.00000000000000000000	4.00000000000000000000	4.00000000000000000000
44.00000000000000000000	0.00000000000000000000	4145.12792968750000000000	4147.69238281250000000000	4164.61523437500000000000	4138.97412109375000000000	4152.82031250000000000000	4158.46142578125000000000	4161.02539062500000000000	4164.61523437500000000000	4160.51269531250000000000	4143.07666015625000000000	5405.64111328125000000000	4159.48730468750000000000	4150.25634765625000000000	4185.12792968750000000000	0.00000000000000000000	10250.00000000000000000000	10226.00000000000000000000	0.00000000000000000000	0.00000000000000000000	0.00000000000000000000	2633.00000000000000000000	136.00000000000000000000	4.00000000000000000000	4.00000000000000000000	4.00000000000000000000	4.00000000000000000000	4.00000000000000000000	4.00000000000000000000	4.00000000000000000000	4.00000000000000000000	4.00000000000000000000	4.00000000000000000000	4.00000000000000000000	4.00000000000000000000	4.00000000000000000000	4.00000000000000000000	4.00000000000000000000	4.00000000000000000000
45.00000000000000000000	0.00000000000000000000	4141.53857421875000000000	4133.33300781250000000000	4170.76904296875000000000	4137.94873046875000000000	4145.12792968750000000000	4150.76904296875000000000	4146.66650390625000000000	4155.38427734375000000000	4158.46142578125000000000	4143.58984375000000000000	5367.17919921875000000000	4158.97412109375000000000	4144.10253906250000000000	4183.07666015625000000000	0.00000000000000000000	10249.00000000000000000000	10225.00000000000000000000	0.00000000000000000000	0.00000000000000000000	0.00000000000000000000	2633.00000000000000000000	144.00000000000000000000	4.00000000000000000000	4.00000000000000000000	4.00000000000000000000	4.00000000000000000000	4.00000000000000000000	4.00000000000000000000	4.00000000000000000000	4.00000000000000000000	4.00000000000000000000	4.00000000000000000000	4.00000000000000000000	4.00000000000000000000	4.00000000000000000000	4.00000000000000000000	4.00000000000000000000	4.00000000000000000000
46.00000000000000000000	0.00000000000000000000	4132.30761718750000000000	4115.38427734375000000000	4167.69238281250000000000	4123.58984375000000000000	4127.69238281250000000000	4148.71777343750000000000	4130.76904296875000000000	4130.25634765625000000000	4147.17919921875000000000	4117.43603515625000000000	5310.76904296875000000000	4146.15380859375000000000	4111.79492187500000000000	4166.66650390625000000000	0.00000000000000000000	10249.00000000000000000000	10225.00000000000000000000	0.00000000000000000000	0.00000000000000000000	0.00000000000000000000	2633.00000000000000000000	153.00000000000000000000	4.00000000000000000000	4.00000000000000000000	4.00000000000000000000	4.00000000000000000000	4.00000000000000000000	4.00000000000000000000	4.00000000000000000000	4.00000000000000000000	4.00000000000000000000	4.00000000000000000000	4.00000000000000000000	4.00000000000000000000	4.00000000000000000000	4.00000000000000000000	4.00000000000000000000	4.00000000000000000000
47.00000000000000000000	0.00000000000000000000	4147.17919921875000000000	4155.38427734375000000000	4170.25634765625000000000	4143.58984375000000000000	4176.92285156250000000000	4165.12792968750000000000	4164.61523437500000000000	4162.56396484375000000000	4161.53857421875000000000	4154.35888671875000000000	5288.20507812500000000000	4156.92285156250000000000	4138.97412109375000000000	4180.00000000000000000000	0.00000000000000000000	10249.00000000000000000000	10226.00000000000000000000	0.00000000000000000000	0.00000000000000000000	0.00000000000000000000	2633.00000000000000000000	161.00000000000000000000	4.00000000000000000000	4.00000000000000000000	4.00000000000000000000	4.00000000000000000000	4.00000000000000000000	4.00000000000000000000	4.00000000000000000000	4.00000000000000000000	4.00000000000000000000	4.00000000000000000000	4.00000000000000000000	4.00000000000000000000	4.00000000000000000000	4.00000000000000000000	4.00000000000000000000	4.00000000000000000000
48.00000000000000000000	0.00000000000000000000	4138.97412109375000000000	4125.12792968750000000000	4175.38427734375000000000	4127.17919921875000000000	4137.94873046875000000000	4150.76904296875000000000	4138.46142578125000000000	4131.79492187500000000000	4147.69238281250000000000	4120.00000000000000000000	5236.92285156250000000000	4157.43603515625000000000	4114.35888671875000000000	4170.76904296875000000000	0.00000000000000000000	10249.00000000000000000000	10226.00000000000000000000	0.00000000000000000000	0.00000000000000000000	0.00000000000000000000	2633.00000000000000000000	169.00000000000000000000	4.00000000000000000000	4.00000000000000000000	4.00000000000000000000	4.00000000000000000000	4.00000000000000000000	4.00000000000000000000	4.00000000000000000000	4.00000000000000000000	4.00000000000000000000	4.00000000000000000000	4.00000000000000000000	4.00000000000000000000	4.00000000000000000000	4.00000000000000000000	4.00000000000000000000	4.00000000000000000000
49.00000000000000000000	0.00000000000000000000	4142.56396484375000000000	4137.94873046875000000000	4160.00000000000000000000	4136.92285156250000000000	4149.23046875000000000000	4156.92285156250000000000	4154.87158203125000000000	4151.28173828125000000000	4156.92285156250000000000	4141.02539062500000000000	5208.71777343750000000000	4155.38427734375000000000	4145.12792968750000000000	4182.05126953125000000000	0.00000000000000000000	10249.00000000000000000000	10225.00000000000000000000	0.00000000000000000000	0.00000000000000000000	0.00000000000000000000	2633.00000000000000000000	178.00000000000000000000	4.00000000000000000000	4.00000000000000000000	4.00000000000000000000	4.00000000000000000000	4.00000000000000000000	4.00000000000000000000	4.00000000000000000000	4.00000000000000000000	4.00000000000000000000	4.00000000000000000000	4.00000000000000000000	4.00000000000000000000	4.00000000000000000000	4.00000000000000000000	4.00000000000000000000	4.00000000000000000000
50.00000000000000000000	0.00000000000000000000	4142.05126953125000000000	4126.15380859375000000000	4162.56396484375000000000	4137.94873046875000000000	4144.10253906250000000000	4145.64111328125000000000	4140.51269531250000000000	4153.33300781250000000000	4152.30761718750000000000	4138.97412109375000000000	5166.66650390625000000000	4157.94873046875000000000	4146.66650390625000000000	4183.58984375000000000000	0.00000000000000000000	10249.00000000000000000000	10225.00000000000000000000	0.00000000000000000000	0.00000000000000000000	0.00000000000000000000	2633.00000000000000000000	186.00000000000000000000	4.00000000000000000000	4.00000000000000000000	4.00000000000000000000	4.00000000000000000000	4.00000000000000000000	4.00000000000000000000	4.00000000000000000000	4.00000000000000000000	4.00000000000000000000	4.00000000000000000000	4.00000000000000000000	4.00000000000000000000	4.00000000000000000000	4.00000000000000000000	4.00000000000000000000	4.00000000000000000000
51.00000000000000000000	0.00000000000000000000	4143.07666015625000000000	4114.87158203125000000000	4166.66650390625000000000	4132.82031250000000000000	4125.64111328125000000000	4142.56396484375000000000	4133.84619140625000000000	4140.51269531250000000000	4149.74365234375000000000	4124.61523437500000000000	5114.87158203125000000000	4157.43603515625000000000	4133.84619140625000000000	4181.53857421875000000000	0.00000000000000000000	10249.00000000000000000000	10225.00000000000000000000	0.00000000000000000000	0.00000000000000000000	0.00000000000000000000	2633.00000000000000000000	193.00000000000000000000	4.00000000000000000000	4.00000000000000000000	4.00000000000000000000	4.00000000000000000000	4.00000000000000000000	4.00000000000000000000	4.00000000000000000000	4.00000000000000000000	4.00000000000000000000	4.00000000000000000000	4.00000000000000000000	4.00000000000000000000	4.00000000000000000000	4.00000000000000000000	4.00000000000000000000	4.00000000000000000000
52.00000000000000000000	0.00000000000000000000	4160.00000000000000000000	4158.97412109375000000000	4170.25634765625000000000	4160.00000000000000000000	4165.64111328125000000000	4163.58984375000000000000	4178.97412109375000000000	4181.53857421875000000000	4172.82031250000000000000	4189.23046875000000000000	5092.82031250000000000000	4171.28173828125000000000	4172.30761718750000000000	4197.94873046875000000000	0.00000000000000000000	10249.00000000000000000000	10225.00000000000000000000	0.00000000000000000000	0.00000000000000000000	0.00000000000000000000	2633.00000000000000000000	201.00000000000000000000	4.00000000000000000000	4.00000000000000000000	4.00000000000000000000	4.00000000000000000000	4.00000000000000000000	4.00000000000000000000	4.00000000000000000000	4.00000000000000000000	4.00000000000000000000	4.00000000000000000000	4.00000000000000000000	4.00000000000000000000	4.00000000000000000000	4.00000000000000000000	4.00000000000000000000	4.00000000000000000000
53.00000000000000000000	0.00000000000000000000	4145.12792968750000000000	4121.53857421875000000000	4176.41015625000000000000	4138.46142578125000000000	4135.38427734375000000000	4148.71777343750000000000	4143.58984375000000000000	4148.20507812500000000000	4154.87158203125000000000	4153.33300781250000000000	5024.10253906250000000000	4162.56396484375000000000	4130.76904296875000000000	4180.00000000000000000000	0.00000000000000000000	10247.00000000000000000000	10227.00000000000000000000	0.00000000000000000000	0.00000000000000000000	0.00000000000000000000	2633.00000000000000000000	208.00000000000000000000	4.00000000000000000000	4.00000000000000000000	4.00000000000000000000	4.00000000000000000000	4.00000000000000000000	4.00000000000000000000	4.00000000000000000000	4.00000000000000000000	4.00000000000000000000	4.00000000000000000000	4.00000000000000000000	4.00000000000000000000	4.00000000000000000000	4.00000000000000000000	4.00000000000000000000	4.00000000000000000000
54.00000000000000000000	0.00000000000000000000	4150.76904296875000000000	4144.61523437500000000000	4162.56396484375000000000	4148.71777343750000000000	4162.05126953125000000000	4156.41015625000000000000	4156.41015625000000000000	4158.46142578125000000000	4162.56396484375000000000	4158.46142578125000000000	4984.61523437500000000000	4160.00000000000000000000	4159.48730468750000000000	4193.33300781250000000000	0.00000000000000000000	10247.00000000000000000000	10227.00000000000000000000	0.00000000000000000000	0.00000000000000000000	0.00000000000000000000	2633.00000000000000000000	215.00000000000000000000	4.00000000000000000000	4.00000000000000000000	4.00000000000000000000	4.00000000000000000000	4.00000000000000000000	4.00000000000000000000	4.00000000000000000000	4.00000000000000000000	4.00000000000000000000	4.00000000000000000000	4.00000000000000000000	4.00000000000000000000	4.00000000000000000000	4.00000000000000000000	4.00000000000000000000	4.00000000000000000000
55.00000000000000000000	0.00000000000000000000	4158.46142578125000000000	4155.38427734375000000000	4166.15380859375000000000	4163.07666015625000000000	4159.48730468750000000000	4153.84619140625000000000	4157.43603515625000000000	4164.61523437500000000000	4162.05126953125000000000	4172.30761718750000000000	4954.87158203125000000000	4173.33300781250000000000	4183.07666015625000000000	4202.56396484375000000000	0.00000000000000000000	10247.00000000000000000000	10226.00000000000000000000	0.00000000000000000000	0.00000000000000000000	0.00000000000000000000	2633.00000000000000000000	223.00000000000000000000	4.00000000000000000000	4.00000000000000000000	4.00000000000000000000	4.00000000000000000000	4.00000000000000000000	4.00000000000000000000	4.00000000000000000000	4.00000000000000000000	4.00000000000000000000	4.00000000000000000000	4.00000000000000000000	4.00000000000000000000	4.00000000000000000000	4.00000000000000000000	4.00000000000000000000	4.00000000000000000000
56.00000000000000000000	0.00000000000000000000	4146.66650390625000000000	4124.10253906250000000000	4167.17919921875000000000	4148.71777343750000000000	4127.69238281250000000000	4146.66650390625000000000	4132.30761718750000000000	4140.00000000000000000000	4149.23046875000000000000	4135.89746093750000000000	4897.43554687500000000000	4165.64111328125000000000	4146.15380859375000000000	4185.12792968750000000000	0.00000000000000000000	10247.00000000000000000000	10226.00000000000000000000	0.00000000000000000000	0.00000000000000000000	0.00000000000000000000	2633.00000000000000000000	230.00000000000000000000	4.00000000000000000000	4.00000000000000000000	4.00000000000000000000	4.00000000000000000000	4.00000000000000000000	4.00000000000000000000	4.00000000000000000000	4.00000000000000000000	4.00000000000000000000	4.00000000000000000000	4.00000000000000000000	4.00000000000000000000	4.00000000000000000000	4.00000000000000000000	4.00000000000000000000	4.00000000000000000000
57.00000000000000000000	0.00000000000000000000	4151.79492187500000000000	4150.25634765625000000000	4163.58984375000000000000	4169.74365234375000000000	4172.82031250000000000000	4162.56396484375000000000	4162.56396484375000000000	4173.84619140625000000000	4170.76904296875000000000	4170.25634765625000000000	4866.15380859375000000000	4163.07666015625000000000	4164.10253906250000000000	4194.35888671875000000000	0.00000000000000000000	10247.00000000000000000000	10227.00000000000000000000	0.00000000000000000000	0.00000000000000000000	0.00000000000000000000	2633.00000000000000000000	238.00000000000000000000	4.00000000000000000000	4.00000000000000000000	4.00000000000000000000	4.00000000000000000000	4.00000000000000000000	4.00000000000000000000	4.00000000000000000000	4.00000000000000000000	4.00000000000000000000	4.00000000000000000000	4.00000000000000000000	4.00000000000000000000	4.00000000000000000000	4.00000000000000000000	4.00000000000000000000	4.00000000000000000000
58.00000000000000000000	0.00000000000000000000	4140.51269531250000000000	4112.82031250000000000000	4174.35888671875000000000	4154.35888671875000000000	4131.28173828125000000000	4147.17919921875000000000	4135.89746093750000000000	4148.20507812500000000000	4154.87158203125000000000	4141.02539062500000000000	4809.23046875000000000000	4157.94873046875000000000	4131.79492187500000000000	4179.48730468750000000000	0.00000000000000000000	10247.00000000000000000000	10227.00000000000000000000	0.00000000000000000000	0.00000000000000000000	0.00000000000000000000	2633.00000000000000000000	245.00000000000000000000	4.00000000000000000000	4.00000000000000000000	4.00000000000000000000	4.00000000000000000000	4.00000000000000000000	4.00000000000000000000	4.00000000000000000000	4.00000000000000000000	4.00000000000000000000	4.00000000000000000000	4.00000000000000000000	4.00000000000000000000	4.00000000000000000000	4.00000000000000000000	4.00000000000000000000	4.00000000000000000000
59.00000000000000000000	0.00000000000000000000	4146.15380859375000000000	4126.15380859375000000000	4166.66650390625000000000	4156.41015625000000000000	4139.48730468750000000000	4153.84619140625000000000	4150.76904296875000000000	4152.82031250000000000000	4153.33300781250000000000	4146.66650390625000000000	4777.43554687500000000000	4158.97412109375000000000	4150.76904296875000000000	4182.05126953125000000000	0.00000000000000000000	10247.00000000000000000000	10228.00000000000000000000	0.00000000000000000000	0.00000000000000000000	0.00000000000000000000	2633.00000000000000000000	252.00000000000000000000	4.00000000000000000000	4.00000000000000000000	4.00000000000000000000	4.00000000000000000000	4.00000000000000000000	4.00000000000000000000	4.00000000000000000000	4.00000000000000000000	4.00000000000000000000	4.00000000000000000000	4.00000000000000000000	4.00000000000000000000	4.00000000000000000000	4.00000000000000000000	4.00000000000000000000	4.00000000000000000000
60.00000000000000000000	0.00000000000000000000	4152.82031250000000000000	4142.05126953125000000000	4169.23046875000000000000	4165.12792968750000000000	4154.87158203125000000000	4156.41015625000000000000	4158.46142578125000000000	4154.87158203125000000000	4157.94873046875000000000	4159.48730468750000000000	4739.48730468750000000000	4167.17919921875000000000	4162.56396484375000000000	4188.71777343750000000000	0.00000000000000000000	10247.00000000000000000000	10228.00000000000000000000	0.00000000000000000000	0.00000000000000000000	0.00000000000000000000	2633.00000000000000000000	260.00000000000000000000	4.00000000000000000000	4.00000000000000000000	4.00000000000000000000	4.00000000000000000000	4.00000000000000000000	4.00000000000000000000	4.00000000000000000000	4.00000000000000000000	4.00000000000000000000	4.00000000000000000000	4.00000000000000000000	4.00000000000000000000	4.00000000000000000000	4.00000000000000000000	4.00000000000000000000	4.00000000000000000000
61.00000000000000000000	0.00000000000000000000	4146.15380859375000000000	4120.00000000000000000000	4174.35888671875000000000	4150.76904296875000000000	4117.94873046875000000000	4148.71777343750000000000	4135.38427734375000000000	4136.41015625000000000000	4151.79492187500000000000	4127.17919921875000000000	4672.82031250000000000000	4160.00000000000000000000	4132.30761718750000000000	4180.00000000000000000000	0.00000000000000000000	10248.00000000000000000000	10227.00000000000000000000	0.00000000000000000000	0.00000000000000000000	0.00000000000000000000	2633.00000000000000000000	268.00000000000000000000	4.00000000000000000000	4.00000000000000000000	4.00000000000000000000	4.00000000000000000000	4.00000000000000000000	4.00000000000000000000	4.00000000000000000000	4.00000000000000000000	4.00000000000000000000	4.00000000000000000000	4.00000000000000000000	4.00000000000000000000	4.00000000000000000000	4.00000000000000000000	4.00000000000000000000	4.00000000000000000000
62.00000000000000000000	0.00000000000000000000	4157.94873046875000000000	4156.41015625000000000000	4166.66650390625000000000	4173.33300781250000000000	4158.97412109375000000000	4159.48730468750000000000	4167.17919921875000000000	4183.58984375000000000000	4171.28173828125000000000	4170.76904296875000000000	4653.84619140625000000000	4164.10253906250000000000	4178.46142578125000000000	4197.94873046875000000000	0.00000000000000000000	10248.00000000000000000000	10227.00000000000000000000	0.00000000000000000000	0.00000000000000000000	0.00000000000000000000	2633.00000000000000000000	276.00000000000000000000	4.00000000000000000000	4.00000000000000000000	4.00000000000000000000	4.00000000000000000000	4.00000000000000000000	4.00000000000000000000	4.00000000000000000000	4.00000000000000000000	4.00000000000000000000	4.00000000000000000000	4.00000000000000000000	4.00000000000000000000	4.00000000000000000000	4.00000000000000000000	4.00000000000000000000	4.00000000000000000000
63.00000000000000000000	0.00000000000000000000	4144.61523437500000000000	4122.05126953125000000000	4166.66650390625000000000	4158.46142578125000000000	4141.02539062500000000000	4147.17919921875000000000	4143.07666015625000000000	4158.97412109375000000000	4155.89746093750000000000	4144.61523437500000000000	4609.74365234375000000000	4163.58984375000000000000	4154.87158203125000000000	4188.71777343750000000000	0.00000000000000000000	10248.00000000000000000000	10227.00000000000000000000	0.00000000000000000000	0.00000000000000000000	0.00000000000000000000	2633.00000000000000000000	285.00000000000000000000	4.00000000000000000000	4.00000000000000000000	4.00000000000000000000	4.00000000000000000000	4.00000000000000000000	4.00000000000000000000	4.00000000000000000000	4.00000000000000000000	4.00000000000000000000	4.00000000000000000000	4.00000000000000000000	4.00000000000000000000	4.00000000000000000000	4.00000000000000000000	4.00000000000000000000	4.00000000000000000000
64.00000000000000000000	0.00000000000000000000	4143.58984375000000000000	4130.25634765625000000000	4161.53857421875000000000	4156.41015625000000000000	4150.76904296875000000000	4158.97412109375000000000	4157.43603515625000000000	4160.51269531250000000000	4160.00000000000000000000	4149.23046875000000000000	4569.23046875000000000000	4163.07666015625000000000	4152.30761718750000000000	4189.23046875000000000000	1140.00000000000000000000	10248.00000000000000000000	10227.00000000000000000000	0.00000000000000000000	0.00000000000000000000	0.00000000000000000000	2633.00000000000000000000	293.00000000000000000000	4.00000000000000000000	4.00000000000000000000	4.00000000000000000000	4.00000000000000000000	4.00000000000000000000	4.00000000000000000000	4.00000000000000000000	4.00000000000000000000	4.00000000000000000000	4.00000000000000000000	4.00000000000000000000	4.00000000000000000000	4.00000000000000000000	4.00000000000000000000	4.00000000000000000000	4.00000000000000000000
65.00000000000000000000	0.00000000000000000000	4153.84619140625000000000	4156.41015625000000000000	4175.38427734375000000000	4171.79492187500000000000	4165.12792968750000000000	4162.05126953125000000000	4171.28173828125000000000	4181.02539062500000000000	4171.79492187500000000000	4180.00000000000000000000	4533.33300781250000000000	4173.84619140625000000000	4165.64111328125000000000	4191.28173828125000000000	2057.00000000000000000000	10249.00000000000000000000	10228.00000000000000000000	0.00000000000000000000	0.00000000000000000000	0.00000000000000000000	2633.00000000000000000000	301.00000000000000000000	4.00000000000000000000	4.00000000000000000000	4.00000000000000000000	4.00000000000000000000	4.00000000000000000000	4.00000000000000000000	4.00000000000000000000	4.00000000000000000000	4.00000000000000000000	4.00000000000000000000	4.00000000000000000000	4.00000000000000000000	4.00000000000000000000	4.00000000000000000000	4.00000000000000000000	4.00000000000000000000
66.00000000000000000000	0.00000000000000000000	4146.15380859375000000000	4127.17919921875000000000	4177.94873046875000000000	4150.76904296875000000000	4123.58984375000000000000	4147.17919921875000000000	4138.97412109375000000000	4146.15380859375000000000	4153.84619140625000000000	4143.07666015625000000000	4470.76904296875000000000	4165.64111328125000000000	4135.38427734375000000000	4175.38427734375000000000	2090.00000000000000000000	10249.00000000000000000000	10228.00000000000000000000	0.00000000000000000000	0.00000000000000000000	0.00000000000000000000	2633.00000000000000000000	310.00000000000000000000	4.00000000000000000000	4.00000000000000000000	4.00000000000000000000	4.00000000000000000000	4.00000000000000000000	4.00000000000000000000	4.00000000000000000000	4.00000000000000000000	4.00000000000000000000	4.00000000000000000000	4.00000000000000000000	4.00000000000000000000	4.00000000000000000000	4.00000000000000000000	4.00000000000000000000	4.00000000000000000000
67.00000000000000000000	0.00000000000000000000	4155.38427734375000000000	4154.35888671875000000000	4158.97412109375000000000	4154.35888671875000000000	4157.43603515625000000000	4158.46142578125000000000	4161.02539062500000000000	4164.10253906250000000000	4163.07666015625000000000	4172.30761718750000000000	4442.05126953125000000000	4165.12792968750000000000	4175.89746093750000000000	4194.35888671875000000000	3192.00000000000000000000	10250.00000000000000000000	10228.00000000000000000000	0.00000000000000000000	0.00000000000000000000	0.00000000000000000000	2633.00000000000000000000	318.00000000000000000000	4.00000000000000000000	4.00000000000000000000	4.00000000000000000000	4.00000000000000000000	4.00000000000000000000	4.00000000000000000000	4.00000000000000000000	4.00000000000000000000	4.00000000000000000000	4.00000000000000000000	4.00000000000000000000	4.00000000000000000000	4.00000000000000000000	4.00000000000000000000	4.00000000000000000000	4.00000000000000000000
68.00000000000000000000	0.00000000000000000000	4146.15380859375000000000	4128.20507812500000000000	4165.64111328125000000000	4133.33300781250000000000	4132.30761718750000000000	4143.07666015625000000000	4131.28173828125000000000	4141.53857421875000000000	4152.30761718750000000000	4147.17919921875000000000	4391.28173828125000000000	4163.58984375000000000000	4157.43603515625000000000	4188.20507812500000000000	3374.00000000000000000000	10250.00000000000000000000	10228.00000000000000000000	0.00000000000000000000	0.00000000000000000000	0.00000000000000000000	2633.00000000000000000000	326.00000000000000000000	4.00000000000000000000	4.00000000000000000000	4.00000000000000000000	4.00000000000000000000	4.00000000000000000000	4.00000000000000000000	4.00000000000000000000	4.00000000000000000000	4.00000000000000000000	4.00000000000000000000	4.00000000000000000000	4.00000000000000000000	4.00000000000000000000	4.00000000000000000000	4.00000000000000000000	4.00000000000000000000
69.00000000000000000000	0.00000000000000000000	4150.25634765625000000000	4133.84619140625000000000	4168.20507812500000000000	4132.82031250000000000000	4135.89746093750000000000	4149.74365234375000000000	4141.02539062500000000000	4150.25634765625000000000	4158.46142578125000000000	4153.33300781250000000000	4358.97412109375000000000	4165.12792968750000000000	4160.51269531250000000000	4189.23046875000000000000	1587.00000000000000000000	10249.00000000000000000000	10228.00000000000000000000	0.00000000000000000000	0.00000000000000000000	0.00000000000000000000	2633.00000000000000000000	335.00000000000000000000	4.00000000000000000000	4.00000000000000000000	4.00000000000000000000	4.00000000000000000000	4.00000000000000000000	4.00000000000000000000	4.00000000000000000000	4.00000000000000000000	4.00000000000000000000	4.00000000000000000000	4.00000000000000000000	4.00000000000000000000	4.00000000000000000000	4.00000000000000000000	4.00000000000000000000	4.00000000000000000000
70.00000000000000000000	0.00000000000000000000	4161.02539062500000000000	4155.38427734375000000000	4171.79492187500000000000	4147.69238281250000000000	4155.38427734375000000000	4158.46142578125000000000	4160.00000000000000000000	4175.89746093750000000000	4169.23046875000000000000	4185.64111328125000000000	4342.05126953125000000000	4174.35888671875000000000	4178.46142578125000000000	4199.48730468750000000000	3181.00000000000000000000	10249.00000000000000000000	10228.00000000000000000000	0.00000000000000000000	0.00000000000000000000	0.00000000000000000000	2633.00000000000000000000	343.00000000000000000000	4.00000000000000000000	4.00000000000000000000	4.00000000000000000000	4.00000000000000000000	4.00000000000000000000	4.00000000000000000000	4.00000000000000000000	4.00000000000000000000	4.00000000000000000000	4.00000000000000000000	4.00000000000000000000	4.00000000000000000000	4.00000000000000000000	4.00000000000000000000	4.00000000000000000000	4.00000000000000000000
71.00000000000000000000	0.00000000000000000000	4146.66650390625000000000	4118.97412109375000000000	4175.89746093750000000000	4123.58984375000000000000	4112.30761718750000000000	4148.20507812500000000000	4124.10253906250000000000	4139.48730468750000000000	4150.25634765625000000000	4136.41015625000000000000	4292.30761718750000000000	4161.53857421875000000000	4134.35888671875000000000	4185.64111328125000000000	2884.00000000000000000000	10248.00000000000000000000	10228.00000000000000000000	0.00000000000000000000	0.00000000000000000000	0.00000000000000000000	2633.00000000000000000000	351.00000000000000000000	4.00000000000000000000	4.00000000000000000000	4.00000000000000000000	4.00000000000000000000	4.00000000000000000000	4.00000000000000000000	4.00000000000000000000	4.00000000000000000000	4.00000000000000000000	4.00000000000000000000	4.00000000000000000000	4.00000000000000000000	4.00000000000000000000	4.00000000000000000000	4.00000000000000000000	4.00000000000000000000
72.00000000000000000000	0.00000000000000000000	4158.46142578125000000000	4160.51269531250000000000	4167.17919921875000000000	4145.12792968750000000000	4162.05126953125000000000	4167.69238281250000000000	4162.56396484375000000000	4171.28173828125000000000	4168.20507812500000000000	4177.43603515625000000000	4285.12792968750000000000	4169.23046875000000000000	4176.41015625000000000000	4204.10253906250000000000	1487.00000000000000000000	10248.00000000000000000000	10228.00000000000000000000	0.00000000000000000000	0.00000000000000000000	0.00000000000000000000	2633.00000000000000000000	359.00000000000000000000	4.00000000000000000000	4.00000000000000000000	4.00000000000000000000	4.00000000000000000000	4.00000000000000000000	4.00000000000000000000	4.00000000000000000000	4.00000000000000000000	4.00000000000000000000	4.00000000000000000000	4.00000000000000000000	4.00000000000000000000	4.00000000000000000000	4.00000000000000000000	4.00000000000000000000	4.00000000000000000000
73.00000000000000000000	0.00000000000000000000	4156.92285156250000000000	4144.10253906250000000000	4168.20507812500000000000	4138.97412109375000000000	4151.79492187500000000000	4153.33300781250000000000	4150.25634765625000000000	4155.89746093750000000000	4160.00000000000000000000	4167.17919921875000000000	4253.84619140625000000000	4177.94873046875000000000	4165.64111328125000000000	4203.58984375000000000000	3361.00000000000000000000	10247.00000000000000000000	10227.00000000000000000000	0.00000000000000000000	0.00000000000000000000	0.00000000000000000000	2633.00000000000000000000	367.00000000000000000000	4.00000000000000000000	4.00000000000000000000	4.00000000000000000000	4.00000000000000000000	4.00000000000000000000	4.00000000000000000000	4.00000000000000000000	4.00000000000000000000	4.00000000000000000000	4.00000000000000000000	4.00000000000000000000	4.00000000000000000000	4.00000000000000000000	4.00000000000000000000	4.00000000000000000000	4.00000000000000000000
74.00000000000000000000	0.00000000000000000000	4151.79492187500000000000	4131.79492187500000000000	4162.05126953125000000000	4127.69238281250000000000	4141.02539062500000000000	4150.25634765625000000000	4137.43603515625000000000	4145.64111328125000000000	4152.82031250000000000000	4145.64111328125000000000	4216.41015625000000000000	4166.15380859375000000000	4146.15380859375000000000	4200.51269531250000000000	3248.00000000000000000000	10247.00000000000000000000	10227.00000000000000000000	0.00000000000000000000	0.00000000000000000000	0.00000000000000000000	2633.00000000000000000000	374.00000000000000000000	4.00000000000000000000	4.00000000000000000000	4.00000000000000000000	4.00000000000000000000	4.00000000000000000000	4.00000000000000000000	4.00000000000000000000	4.00000000000000000000	4.00000000000000000000	4.00000000000000000000	4.00000000000000000000	4.00000000000000000000	4.00000000000000000000	4.00000000000000000000	4.00000000000000000000	4.00000000000000000000
75.00000000000000000000	0.00000000000000000000	4157.43603515625000000000	4157.43603515625000000000	4165.64111328125000000000	4147.17919921875000000000	4168.20507812500000000000	4164.10253906250000000000	4155.89746093750000000000	4173.84619140625000000000	4165.12792968750000000000	4180.51269531250000000000	4200.51269531250000000000	4169.74365234375000000000	4166.66650390625000000000	4207.17919921875000000000	2165.00000000000000000000	10248.00000000000000000000	10227.00000000000000000000	0.00000000000000000000	0.00000000000000000000	0.00000000000000000000	2633.00000000000000000000	381.00000000000000000000	4.00000000000000000000	4.00000000000000000000	4.00000000000000000000	4.00000000000000000000	4.00000000000000000000	4.00000000000000000000	4.00000000000000000000	4.00000000000000000000	4.00000000000000000000	4.00000000000000000000	4.00000000000000000000	4.00000000000000000000	4.00000000000000000000	4.00000000000000000000	4.00000000000000000000	4.00000000000000000000
76.00000000000000000000	0.00000000000000000000	4149.23046875000000000000	4124.10253906250000000000	4173.33300781250000000000	4128.71777343750000000000	4126.66650390625000000000	4150.76904296875000000000	4133.33300781250000000000	4138.46142578125000000000	4148.71777343750000000000	4142.05126953125000000000	4148.20507812500000000000	4169.74365234375000000000	4129.74365234375000000000	4186.66650390625000000000	1726.00000000000000000000	10248.00000000000000000000	10227.00000000000000000000	0.00000000000000000000	0.00000000000000000000	0.00000000000000000000	2633.00000000000000000000	389.00000000000000000000	4.00000000000000000000	4.00000000000000000000	4.00000000000000000000	4.00000000000000000000	4.00000000000000000000	4.00000000000000000000	4.00000000000000000000	4.00000000000000000000	4.00000000000000000000	4.00000000000000000000	4.00000000000000000000	4.00000000000000000000	4.00000000000000000000	4.00000000000000000000	4.00000000000000000000	4.00000000000000000000
77.00000000000000000000	0.00000000000000000000	4165.12792968750000000000	4158.97412109375000000000	4166.66650390625000000000	4143.07666015625000000000	4168.20507812500000000000	4161.02539062500000000000	4165.64111328125000000000	4155.38427734375000000000	4162.05126953125000000000	4167.69238281250000000000	4125.64111328125000000000	4171.28173828125000000000	4157.94873046875000000000	4198.46142578125000000000	1691.00000000000000000000	10248.00000000000000000000	10226.00000000000000000000	0.00000000000000000000	0.00000000000000000000	0.00000000000000000000	2633.00000000000000000000	396.00000000000000000000	4.00000000000000000000	4.00000000000000000000	4.00000000000000000000	4.00000000000000000000	4.00000000000000000000	4.00000000000000000000	4.00000000000000000000	4.00000000000000000000	4.00000000000000000000	4.00000000000000000000	4.00000000000000000000	4.00000000000000000000	4.00000000000000000000	4.00000000000000000000	4.00000000000000000000	4.00000000000000000000
78.00000000000000000000	0.00000000000000000000	4156.92285156250000000000	4149.23046875000000000000	4172.82031250000000000000	4137.94873046875000000000	4155.89746093750000000000	4153.84619140625000000000	4146.66650390625000000000	4143.58984375000000000000	4155.38427734375000000000	4157.94873046875000000000	4088.71777343750000000000	4167.69238281250000000000	4143.58984375000000000000	4195.38427734375000000000	3248.00000000000000000000	10248.00000000000000000000	10226.00000000000000000000	0.00000000000000000000	0.00000000000000000000	0.00000000000000000000	2633.00000000000000000000	403.00000000000000000000	4.00000000000000000000	4.00000000000000000000	4.00000000000000000000	4.00000000000000000000	4.00000000000000000000	4.00000000000000000000	4.00000000000000000000	4.00000000000000000000	4.00000000000000000000	4.00000000000000000000	4.00000000000000000000	4.00000000000000000000	4.00000000000000000000	4.00000000000000000000	4.00000000000000000000	4.00000000000000000000
79.00000000000000000000	0.00000000000000000000	4146.66650390625000000000	4136.41015625000000000000	4165.64111328125000000000	4130.76904296875000000000	4124.61523437500000000000	4151.79492187500000000000	4137.94873046875000000000	4138.97412109375000000000	4153.84619140625000000000	4137.94873046875000000000	4051.79467773437500000000	4164.10253906250000000000	4133.33300781250000000000	4189.74365234375000000000	2165.00000000000000000000	10247.00000000000000000000	10226.00000000000000000000	0.00000000000000000000	0.00000000000000000000	0.00000000000000000000	2633.00000000000000000000	411.00000000000000000000	4.00000000000000000000	4.00000000000000000000	4.00000000000000000000	4.00000000000000000000	4.00000000000000000000	4.00000000000000000000	4.00000000000000000000	4.00000000000000000000	4.00000000000000000000	4.00000000000000000000	4.00000000000000000000	4.00000000000000000000	4.00000000000000000000	4.00000000000000000000	4.00000000000000000000	4.00000000000000000000
80.00000000000000000000	0.00000000000000000000	4161.02539062500000000000	4167.17919921875000000000	4160.51269531250000000000	4153.33300781250000000000	4155.89746093750000000000	4158.46142578125000000000	4167.69238281250000000000	4178.46142578125000000000	4171.28173828125000000000	4177.43603515625000000000	4046.66650390625000000000	4176.41015625000000000000	4173.84619140625000000000	4208.20507812500000000000	1726.00000000000000000000	10247.00000000000000000000	10226.00000000000000000000	0.00000000000000000000	0.00000000000000000000	0.00000000000000000000	2633.00000000000000000000	419.00000000000000000000	4.00000000000000000000	4.00000000000000000000	4.00000000000000000000	4.00000000000000000000	4.00000000000000000000	4.00000000000000000000	4.00000000000000000000	4.00000000000000000000	4.00000000000000000000	4.00000000000000000000	4.00000000000000000000	4.00000000000000000000	4.00000000000000000000	4.00000000000000000000	4.00000000000000000000	4.00000000000000000000
81.00000000000000000000	0.00000000000000000000	4151.28173828125000000000	4127.17919921875000000000	4169.74365234375000000000	4128.71777343750000000000	4128.20507812500000000000	4144.10253906250000000000	4131.79492187500000000000	4146.66650390625000000000	4149.74365234375000000000	4140.00000000000000000000	4007.69213867187500000000	4168.20507812500000000000	4135.89746093750000000000	4192.82031250000000000000	1691.00000000000000000000	10247.00000000000000000000	10227.00000000000000000000	0.00000000000000000000	0.00000000000000000000	0.00000000000000000000	2633.00000000000000000000	427.00000000000000000000	4.00000000000000000000	4.00000000000000000000	4.00000000000000000000	4.00000000000000000000	4.00000000000000000000	4.00000000000000000000	4.00000000000000000000	4.00000000000000000000	4.00000000000000000000	4.00000000000000000000	4.00000000000000000000	4.00000000000000000000	4.00000000000000000000	4.00000000000000000000	4.00000000000000000000	4.00000000000000000000
82.00000000000000000000	0.00000000000000000000	4155.89746093750000000000	4154.35888671875000000000	4167.17919921875000000000	4137.94873046875000000000	4164.61523437500000000000	4164.61523437500000000000	4163.07666015625000000000	4166.15380859375000000000	4164.10253906250000000000	4168.71777343750000000000	3998.46142578125000000000	4168.20507812500000000000	4155.89746093750000000000	4195.89746093750000000000	3248.00000000000000000000	10247.00000000000000000000	10227.00000000000000000000	0.00000000000000000000	0.00000000000000000000	0.00000000000000000000	2633.00000000000000000000	435.00000000000000000000	4.00000000000000000000	4.00000000000000000000	4.00000000000000000000	4.00000000000000000000	4.00000000000000000000	4.00000000000000000000	4.00000000000000000000	4.00000000000000000000	4.00000000000000000000	4.00000000000000000000	4.00000000000000000000	4.00000000000000000000	4.00000000000000000000	4.00000000000000000000	4.00000000000000000000	4.00000000000000000000
83.00000000000000000000	0.00000000000000000000	4155.89746093750000000000	4154.35888671875000000000	4176.92285156250000000000	4142.56396484375000000000	4165.64111328125000000000	4164.61523437500000000000	4165.64111328125000000000	4165.64111328125000000000	4164.61523437500000000000	4176.41015625000000000000	3980.00000000000000000000	4175.38427734375000000000	4148.71777343750000000000	4191.79492187500000000000	2165.00000000000000000000	10248.00000000000000000000	10227.00000000000000000000	0.00000000000000000000	0.00000000000000000000	0.00000000000000000000	2633.00000000000000000000	444.00000000000000000000	4.00000000000000000000	4.00000000000000000000	4.00000000000000000000	4.00000000000000000000	4.00000000000000000000	4.00000000000000000000	4.00000000000000000000	4.00000000000000000000	4.00000000000000000000	4.00000000000000000000	4.00000000000000000000	4.00000000000000000000	4.00000000000000000000	4.00000000000000000000	4.00000000000000000000	4.00000000000000000000
84.00000000000000000000	0.00000000000000000000	4155.38427734375000000000	4140.51269531250000000000	4173.84619140625000000000	4131.79492187500000000000	4145.12792968750000000000	4154.87158203125000000000	4147.69238281250000000000	4148.71777343750000000000	4153.33300781250000000000	4155.38427734375000000000	3944.61523437500000000000	4168.71777343750000000000	4129.23046875000000000000	4187.17919921875000000000	1726.00000000000000000000	10248.00000000000000000000	10227.00000000000000000000	0.00000000000000000000	0.00000000000000000000	0.00000000000000000000	2633.00000000000000000000	451.00000000000000000000	4.00000000000000000000	4.00000000000000000000	4.00000000000000000000	4.00000000000000000000	4.00000000000000000000	4.00000000000000000000	4.00000000000000000000	4.00000000000000000000	4.00000000000000000000	4.00000000000000000000	4.00000000000000000000	4.00000000000000000000	4.00000000000000000000	4.00000000000000000000	4.00000000000000000000	4.00000000000000000000
85.00000000000000000000	0.00000000000000000000	4170.25634765625000000000	4179.48730468750000000000	4165.12792968750000000000	4153.84619140625000000000	4182.05126953125000000000	4162.56396484375000000000	4170.76904296875000000000	4175.38427734375000000000	4167.69238281250000000000	4187.69238281250000000000	3931.28198242187500000000	4178.97412109375000000000	4177.43603515625000000000	4207.17919921875000000000	1691.00000000000000000000	10249.00000000000000000000	10227.00000000000000000000	0.00000000000000000000	0.00000000000000000000	0.00000000000000000000	2633.00000000000000000000	459.00000000000000000000	4.00000000000000000000	4.00000000000000000000	4.00000000000000000000	4.00000000000000000000	4.00000000000000000000	4.00000000000000000000	4.00000000000000000000	4.00000000000000000000	4.00000000000000000000	4.00000000000000000000	4.00000000000000000000	4.00000000000000000000	4.00000000000000000000	4.00000000000000000000	4.00000000000000000000	4.00000000000000000000
86.00000000000000000000	0.00000000000000000000	4155.38427734375000000000	4145.12792968750000000000	4169.23046875000000000000	4138.46142578125000000000	4143.58984375000000000000	4150.25634765625000000000	4141.53857421875000000000	4141.02539062500000000000	4152.82031250000000000000	4142.05126953125000000000	3880.51269531250000000000	4174.35888671875000000000	4148.20507812500000000000	4193.33300781250000000000	3248.00000000000000000000	10249.00000000000000000000	10227.00000000000000000000	0.00000000000000000000	0.00000000000000000000	0.00000000000000000000	2633.00000000000000000000	468.00000000000000000000	4.00000000000000000000	4.00000000000000000000	4.00000000000000000000	4.00000000000000000000	4.00000000000000000000	4.00000000000000000000	4.00000000000000000000	4.00000000000000000000	4.00000000000000000000	4.00000000000000000000	4.00000000000000000000	4.00000000000000000000	4.00000000000000000000	4.00000000000000000000	4.00000000000000000000	4.00000000000000000000
87.00000000000000000000	0.00000000000000000000	4156.41015625000000000000	4153.84619140625000000000	4164.61523437500000000000	4144.61523437500000000000	4153.84619140625000000000	4162.56396484375000000000	4162.05126953125000000000	4161.53857421875000000000	4164.10253906250000000000	4166.66650390625000000000	3870.25634765625000000000	4169.74365234375000000000	4154.87158203125000000000	4195.38427734375000000000	2165.00000000000000000000	10246.00000000000000000000	10224.00000000000000000000	0.00000000000000000000	0.00000000000000000000	0.00000000000000000000	2633.00000000000000000000	476.00000000000000000000	4.00000000000000000000	4.00000000000000000000	4.00000000000000000000	4.00000000000000000000	4.00000000000000000000	4.00000000000000000000	4.00000000000000000000	4.00000000000000000000	4.00000000000000000000	4.00000000000000000000	4.00000000000000000000	4.00000000000000000000	4.00000000000000000000	4.00000000000000000000	4.00000000000000000000	4.00000000000000000000
88.00000000000000000000	0.00000000000000000000	4155.38427734375000000000	4147.17919921875000000000	4173.84619140625000000000	4143.07666015625000000000	4152.30761718750000000000	4160.51269531250000000000	4161.02539062500000000000	4169.74365234375000000000	4165.64111328125000000000	4182.56396484375000000000	3886.15380859375000000000	4175.38427734375000000000	4151.28173828125000000000	4194.35888671875000000000	1726.00000000000000000000	10246.00000000000000000000	10224.00000000000000000000	0.00000000000000000000	0.00000000000000000000	0.00000000000000000000	2633.00000000000000000000	484.00000000000000000000	4.00000000000000000000	4.00000000000000000000	4.00000000000000000000	4.00000000000000000000	4.00000000000000000000	4.00000000000000000000	4.00000000000000000000	4.00000000000000000000	4.00000000000000000000	4.00000000000000000000	4.00000000000000000000	4.00000000000000000000	4.00000000000000000000	4.00000000000000000000	4.00000000000000000000	4.00000000000000000000
89.00000000000000000000	0.00000000000000000000	4153.33300781250000000000	4133.84619140625000000000	4173.84619140625000000000	4125.64111328125000000000	4141.02539062500000000000	4160.00000000000000000000	4146.66650390625000000000	4146.66650390625000000000	4153.84619140625000000000	4144.61523437500000000000	3843.07690429687500000000	4169.74365234375000000000	4133.33300781250000000000	4185.12792968750000000000	1691.00000000000000000000	10246.00000000000000000000	10225.00000000000000000000	0.00000000000000000000	0.00000000000000000000	0.00000000000000000000	2633.00000000000000000000	493.00000000000000000000	4.00000000000000000000	4.00000000000000000000	4.00000000000000000000	4.00000000000000000000	4.00000000000000000000	4.00000000000000000000	4.00000000000000000000	4.00000000000000000000	4.00000000000000000000	4.00000000000000000000	4.00000000000000000000	4.00000000000000000000	4.00000000000000000000	4.00000000000000000000	4.00000000000000000000	4.00000000000000000000
90.00000000000000000000	0.00000000000000000000	4166.66650390625000000000	4176.41015625000000000000	4164.61523437500000000000	4144.10253906250000000000	4181.53857421875000000000	4173.33300781250000000000	4172.82031250000000000000	4168.71777343750000000000	4165.64111328125000000000	4171.79492187500000000000	3797.94873046875000000000	4172.82031250000000000000	4167.69238281250000000000	4200.51269531250000000000	3248.00000000000000000000	10246.00000000000000000000	10225.00000000000000000000	0.00000000000000000000	0.00000000000000000000	0.00000000000000000000	2633.00000000000000000000	500.00000000000000000000	4.00000000000000000000	4.00000000000000000000	4.00000000000000000000	4.00000000000000000000	4.00000000000000000000	4.00000000000000000000	4.00000000000000000000	4.00000000000000000000	4.00000000000000000000	4.00000000000000000000	4.00000000000000000000	4.00000000000000000000	4.00000000000000000000	4.00000000000000000000	4.00000000000000000000	4.00000000000000000000
91.00000000000000000000	0.00000000000000000000	4151.79492187500000000000	4139.48730468750000000000	4168.71777343750000000000	4125.12792968750000000000	4134.35888671875000000000	4153.84619140625000000000	4137.43603515625000000000	4135.38427734375000000000	4149.23046875000000000000	4138.97412109375000000000	3813.33325195312500000000	4168.20507812500000000000	4129.23046875000000000000	4187.17919921875000000000	2165.00000000000000000000	10249.00000000000000000000	10228.00000000000000000000	0.00000000000000000000	0.00000000000000000000	0.00000000000000000000	2633.00000000000000000000	508.00000000000000000000	4.00000000000000000000	4.00000000000000000000	4.00000000000000000000	4.00000000000000000000	4.00000000000000000000	4.00000000000000000000	4.00000000000000000000	4.00000000000000000000	4.00000000000000000000	4.00000000000000000000	4.00000000000000000000	4.00000000000000000000	4.00000000000000000000	4.00000000000000000000	4.00000000000000000000	4.00000000000000000000
92.00000000000000000000	0.00000000000000000000	4157.94873046875000000000	4155.89746093750000000000	4164.61523437500000000000	4134.35888671875000000000	4163.07666015625000000000	4165.64111328125000000000	4161.53857421875000000000	4162.56396484375000000000	4160.51269531250000000000	4168.20507812500000000000	3675.38452148437500000000	4168.71777343750000000000	4151.79492187500000000000	4192.30761718750000000000	1726.00000000000000000000	10249.00000000000000000000	10228.00000000000000000000	0.00000000000000000000	0.00000000000000000000	0.00000000000000000000	2633.00000000000000000000	515.00000000000000000000	4.00000000000000000000	4.00000000000000000000	4.00000000000000000000	4.00000000000000000000	4.00000000000000000000	4.00000000000000000000	4.00000000000000000000	4.00000000000000000000	4.00000000000000000000	4.00000000000000000000	4.00000000000000000000	4.00000000000000000000	4.00000000000000000000	4.00000000000000000000	4.00000000000000000000	4.00000000000000000000
93.00000000000000000000	0.00000000000000000000	4165.12792968750000000000	4168.20507812500000000000	4170.76904296875000000000	4144.61523437500000000000	4188.20507812500000000000	4166.15380859375000000000	4171.28173828125000000000	4182.56396484375000000000	4166.15380859375000000000	4197.94873046875000000000	3206.66650390625000000000	4175.89746093750000000000	4171.28173828125000000000	4197.94873046875000000000	1691.00000000000000000000	10250.00000000000000000000	10228.00000000000000000000	0.00000000000000000000	0.00000000000000000000	0.00000000000000000000	2633.00000000000000000000	522.00000000000000000000	4.00000000000000000000	4.00000000000000000000	4.00000000000000000000	4.00000000000000000000	4.00000000000000000000	4.00000000000000000000	4.00000000000000000000	4.00000000000000000000	4.00000000000000000000	4.00000000000000000000	4.00000000000000000000	4.00000000000000000000	4.00000000000000000000	4.00000000000000000000	4.00000000000000000000	4.00000000000000000000
94.00000000000000000000	0.00000000000000000000	4154.87158203125000000000	4145.12792968750000000000	4170.25634765625000000000	4125.64111328125000000000	4148.20507812500000000000	4155.38427734375000000000	4144.10253906250000000000	4148.71777343750000000000	4154.87158203125000000000	4159.48730468750000000000	2893.84619140625000000000	4170.25634765625000000000	4142.56396484375000000000	4187.69238281250000000000	3248.00000000000000000000	10250.00000000000000000000	10228.00000000000000000000	0.00000000000000000000	0.00000000000000000000	0.00000000000000000000	2633.00000000000000000000	530.00000000000000000000	4.00000000000000000000	4.00000000000000000000	4.00000000000000000000	4.00000000000000000000	4.00000000000000000000	4.00000000000000000000	4.00000000000000000000	4.00000000000000000000	4.00000000000000000000	4.00000000000000000000	4.00000000000000000000	4.00000000000000000000	4.00000000000000000000	4.00000000000000000000	4.00000000000000000000	4.00000000000000000000
95.00000000000000000000	0.00000000000000000000	4168.20507812500000000000	4184.10253906250000000000	4169.23046875000000000000	4144.61523437500000000000	4188.71777343750000000000	4174.35888671875000000000	4177.94873046875000000000	4175.38427734375000000000	4172.30761718750000000000	4190.76904296875000000000	2993.33325195312500000000	4174.87158203125000000000	4173.33300781250000000000	4201.02539062500000000000	2165.00000000000000000000	10250.00000000000000000000	10228.00000000000000000000	0.00000000000000000000	0.00000000000000000000	0.00000000000000000000	2633.00000000000000000000	538.00000000000000000000	4.00000000000000000000	4.00000000000000000000	4.00000000000000000000	4.00000000000000000000	4.00000000000000000000	4.00000000000000000000	4.00000000000000000000	4.00000000000000000000	4.00000000000000000000	4.00000000000000000000	4.00000000000000000000	4.00000000000000000000	4.00000000000000000000	4.00000000000000000000	4.00000000000000000000	4.00000000000000000000
96.00000000000000000000	0.00000000000000000000	4158.97412109375000000000	4152.30761718750000000000	4181.02539062500000000000	4127.17919921875000000000	4166.15380859375000000000	4162.05126953125000000000	4152.82031250000000000000	4149.74365234375000000000	4153.84619140625000000000	4162.56396484375000000000	3034.35888671875000000000	4171.28173828125000000000	4138.97412109375000000000	4184.61523437500000000000	1726.00000000000000000000	10250.00000000000000000000	10228.00000000000000000000	0.00000000000000000000	0.00000000000000000000	0.00000000000000000000	2633.00000000000000000000	546.00000000000000000000	4.00000000000000000000	4.00000000000000000000	4.00000000000000000000	4.00000000000000000000	4.00000000000000000000	4.00000000000000000000	4.00000000000000000000	4.00000000000000000000	4.00000000000000000000	4.00000000000000000000	4.00000000000000000000	4.00000000000000000000	4.00000000000000000000	4.00000000000000000000	4.00000000000000000000	4.00000000000000000000
97.00000000000000000000	0.00000000000000000000	4157.94873046875000000000	4159.48730468750000000000	4167.17919921875000000000	4127.69238281250000000000	4168.71777343750000000000	4164.10253906250000000000	4159.48730468750000000000	4154.87158203125000000000	4156.92285156250000000000	4163.07666015625000000000	2984.61523437500000000000	4172.82031250000000000000	4151.79492187500000000000	4189.74365234375000000000	1691.00000000000000000000	10250.00000000000000000000	10228.00000000000000000000	0.00000000000000000000	0.00000000000000000000	0.00000000000000000000	2633.00000000000000000000	554.00000000000000000000	4.00000000000000000000	4.00000000000000000000	4.00000000000000000000	4.00000000000000000000	4.00000000000000000000	4.00000000000000000000	4.00000000000000000000	4.00000000000000000000	4.00000000000000000000	4.00000000000000000000	4.00000000000000000000	4.00000000000000000000	4.00000000000000000000	4.00000000000000000000	4.00000000000000000000	4.00000000000000000000
98.00000000000000000000	0.00000000000000000000	4162.05126953125000000000	4168.71777343750000000000	4163.58984375000000000000	4138.97412109375000000000	4171.79492187500000000000	4163.07666015625000000000	4164.61523437500000000000	4169.23046875000000000000	4165.12792968750000000000	4174.35888671875000000000	3029.23071289062500000000	4179.48730468750000000000	4174.35888671875000000000	4202.05126953125000000000	3248.00000000000000000000	10250.00000000000000000000	10228.00000000000000000000	0.00000000000000000000	0.00000000000000000000	0.00000000000000000000	2633.00000000000000000000	563.00000000000000000000	4.00000000000000000000	4.00000000000000000000	4.00000000000000000000	4.00000000000000000000	4.00000000000000000000	4.00000000000000000000	4.00000000000000000000	4.00000000000000000000	4.00000000000000000000	4.00000000000000000000	4.00000000000000000000	4.00000000000000000000	4.00000000000000000000	4.00000000000000000000	4.00000000000000000000	4.00000000000000000000
99.00000000000000000000	0.00000000000000000000	4149.74365234375000000000	4128.71777343750000000000	4167.69238281250000000000	4114.87158203125000000000	4127.69238281250000000000	4150.76904296875000000000	4137.94873046875000000000	4142.05126953125000000000	4148.71777343750000000000	4136.92285156250000000000	3049.23071289062500000000	4166.15380859375000000000	4134.35888671875000000000	4186.66650390625000000000	2165.00000000000000000000	10251.00000000000000000000	10229.00000000000000000000	0.00000000000000000000	0.00000000000000000000	0.00000000000000000000	2633.00000000000000000000	571.00000000000000000000	4.00000000000000000000	4.00000000000000000000	4.00000000000000000000	4.00000000000000000000	4.00000000000000000000	4.00000000000000000000	4.00000000000000000000	4.00000000000000000000	4.00000000000000000000	4.00000000000000000000	4.00000000000000000000	4.00000000000000000000	4.00000000000000000000	4.00000000000000000000	4.00000000000000000000	4.00000000000000000000
100.00000000000000000000	0.00000000000000000000	4156.41015625000000000000	4162.05126953125000000000	4164.10253906250000000000	4129.74365234375000000000	4167.69238281250000000000	4166.15380859375000000000	4171.28173828125000000000	4173.84619140625000000000	4165.64111328125000000000	4184.61523437500000000000	3056.92309570312500000000	4168.71777343750000000000	4153.84619140625000000000	4192.82031250000000000000	1726.00000000000000000000	10251.00000000000000000000	10229.00000000000000000000	0.00000000000000000000	0.00000000000000000000	0.00000000000000000000	2633.00000000000000000000	578.00000000000000000000	4.00000000000000000000	4.00000000000000000000	4.00000000000000000000	4.00000000000000000000	4.00000000000000000000	4.00000000000000000000	4.00000000000000000000	4.00000000000000000000	4.00000000000000000000	4.00000000000000000000	4.00000000000000000000	4.00000000000000000000	4.00000000000000000000	4.00000000000000000000	4.00000000000000000000	4.00000000000000000000
101.00000000000000000000	0.00000000000000000000	4149.74365234375000000000	4143.07666015625000000000	4172.30761718750000000000	4125.12792968750000000000	4148.20507812500000000000	4156.41015625000000000000	4142.56396484375000000000	4145.12792968750000000000	4155.38427734375000000000	4155.89746093750000000000	3055.38452148437500000000	4167.69238281250000000000	4121.02539062500000000000	4173.84619140625000000000	1691.00000000000000000000	10251.00000000000000000000	10229.00000000000000000000	0.00000000000000000000	0.00000000000000000000	0.00000000000000000000	2633.00000000000000000000	586.00000000000000000000	4.00000000000000000000	4.00000000000000000000	4.00000000000000000000	4.00000000000000000000	4.00000000000000000000	4.00000000000000000000	4.00000000000000000000	4.00000000000000000000	4.00000000000000000000	4.00000000000000000000	4.00000000000000000000	4.00000000000000000000	4.00000000000000000000	4.00000000000000000000	4.00000000000000000000	4.00000000000000000000
102.00000000000000000000	0.00000000000000000000	4157.43603515625000000000	4155.89746093750000000000	4167.17919921875000000000	4136.92285156250000000000	4155.89746093750000000000	4164.10253906250000000000	4147.17919921875000000000	4144.61523437500000000000	4157.43603515625000000000	4145.12792968750000000000	3065.12817382812500000000	4163.07666015625000000000	4130.76904296875000000000	4177.94873046875000000000	3248.00000000000000000000	10251.00000000000000000000	10229.00000000000000000000	0.00000000000000000000	0.00000000000000000000	0.00000000000000000000	2633.00000000000000000000	593.00000000000000000000	4.00000000000000000000	4.00000000000000000000	4.00000000000000000000	4.00000000000000000000	4.00000000000000000000	4.00000000000000000000	4.00000000000000000000	4.00000000000000000000	4.00000000000000000000	4.00000000000000000000	4.00000000000000000000	4.00000000000000000000	4.00000000000000000000	4.00000000000000000000	4.00000000000000000000	4.00000000000000000000
103.00000000000000000000	0.00000000000000000000	4168.71777343750000000000	4181.53857421875000000000	4169.74365234375000000000	4162.56396484375000000000	4175.89746093750000000000	4167.17919921875000000000	4167.69238281250000000000	4167.17919921875000000000	4163.07666015625000000000	4171.79492187500000000000	3087.69213867187500000000	4174.87158203125000000000	4162.05126953125000000000	4196.41015625000000000000	2165.00000000000000000000	10252.00000000000000000000	10228.00000000000000000000	0.00000000000000000000	0.00000000000000000000	0.00000000000000000000	2633.00000000000000000000	601.00000000000000000000	4.00000000000000000000	4.00000000000000000000	4.00000000000000000000	4.00000000000000000000	4.00000000000000000000	4.00000000000000000000	4.00000000000000000000	4.00000000000000000000	4.00000000000000000000	4.00000000000000000000	4.00000000000000000000	4.00000000000000000000	4.00000000000000000000	4.00000000000000000000	4.00000000000000000000	4.00000000000000000000
104.00000000000000000000	0.00000000000000000000	4156.92285156250000000000	4145.12792968750000000000	4171.79492187500000000000	4155.89746093750000000000	4136.92285156250000000000	4151.79492187500000000000	4138.46142578125000000000	4132.82031250000000000000	4144.61523437500000000000	4125.64111328125000000000	3074.87182617187500000000	4168.71777343750000000000	4126.15380859375000000000	4182.05126953125000000000	1726.00000000000000000000	10252.00000000000000000000	10228.00000000000000000000	0.00000000000000000000	0.00000000000000000000	0.00000000000000000000	2633.00000000000000000000	609.00000000000000000000	4.00000000000000000000	4.00000000000000000000	4.00000000000000000000	4.00000000000000000000	4.00000000000000000000	4.00000000000000000000	4.00000000000000000000	4.00000000000000000000	4.00000000000000000000	4.00000000000000000000	4.00000000000000000000	4.00000000000000000000	4.00000000000000000000	4.00000000000000000000	4.00000000000000000000	4.00000000000000000000
105.00000000000000000000	0.00000000000000000000	4163.07666015625000000000	4171.79492187500000000000	4165.12792968750000000000	4183.07666015625000000000	4175.89746093750000000000	4165.12792968750000000000	4165.12792968750000000000	4166.15380859375000000000	4164.61523437500000000000	4162.05126953125000000000	3100.51269531250000000000	4168.71777343750000000000	4156.92285156250000000000	4192.82031250000000000000	1691.00000000000000000000	10250.00000000000000000000	10227.00000000000000000000	0.00000000000000000000	0.00000000000000000000	0.00000000000000000000	2633.00000000000000000000	617.00000000000000000000	4.00000000000000000000	4.00000000000000000000	4.00000000000000000000	4.00000000000000000000	4.00000000000000000000	4.00000000000000000000	4.00000000000000000000	4.00000000000000000000	4.00000000000000000000	4.00000000000000000000	4.00000000000000000000	4.00000000000000000000	4.00000000000000000000	4.00000000000000000000	4.00000000000000000000	4.00000000000000000000
106.00000000000000000000	0.00000000000000000000	4154.35888671875000000000	4147.69238281250000000000	4173.84619140625000000000	4174.35888671875000000000	4153.84619140625000000000	4152.82031250000000000000	4146.15380859375000000000	4153.33300781250000000000	4157.43603515625000000000	4151.79492187500000000000	3104.61523437500000000000	4168.71777343750000000000	4133.33300781250000000000	4182.56396484375000000000	3248.00000000000000000000	10250.00000000000000000000	10227.00000000000000000000	0.00000000000000000000	0.00000000000000000000	0.00000000000000000000	2633.00000000000000000000	625.00000000000000000000	4.00000000000000000000	4.00000000000000000000	4.00000000000000000000	4.00000000000000000000	4.00000000000000000000	4.00000000000000000000	4.00000000000000000000	4.00000000000000000000	4.00000000000000000000	4.00000000000000000000	4.00000000000000000000	4.00000000000000000000	4.00000000000000000000	4.00000000000000000000	4.00000000000000000000	4.00000000000000000000
107.00000000000000000000	0.00000000000000000000	4159.48730468750000000000	4154.87158203125000000000	4171.28173828125000000000	4172.82031250000000000000	4155.89746093750000000000	4160.00000000000000000000	4155.38427734375000000000	4149.23046875000000000000	4153.33300781250000000000	4141.53857421875000000000	3104.10253906250000000000	4167.17919921875000000000	4129.74365234375000000000	4177.43603515625000000000	2165.00000000000000000000	10247.00000000000000000000	10227.00000000000000000000	0.00000000000000000000	0.00000000000000000000	0.00000000000000000000	2633.00000000000000000000	634.00000000000000000000	4.00000000000000000000	4.00000000000000000000	4.00000000000000000000	4.00000000000000000000	4.00000000000000000000	4.00000000000000000000	4.00000000000000000000	4.00000000000000000000	4.00000000000000000000	4.00000000000000000000	4.00000000000000000000	4.00000000000000000000	4.00000000000000000000	4.00000000000000000000	4.00000000000000000000	4.00000000000000000000
108.00000000000000000000	0.00000000000000000000	4174.87158203125000000000	4192.30761718750000000000	4172.30761718750000000000	4196.92285156250000000000	4189.23046875000000000000	4170.76904296875000000000	4177.43603515625000000000	4171.28173828125000000000	4162.05126953125000000000	4174.35888671875000000000	3128.20507812500000000000	4178.46142578125000000000	4165.12792968750000000000	4189.74365234375000000000	1726.00000000000000000000	10247.00000000000000000000	10227.00000000000000000000	0.00000000000000000000	0.00000000000000000000	0.00000000000000000000	2633.00000000000000000000	642.00000000000000000000	4.00000000000000000000	4.00000000000000000000	4.00000000000000000000	4.00000000000000000000	4.00000000000000000000	4.00000000000000000000	4.00000000000000000000	4.00000000000000000000	4.00000000000000000000	4.00000000000000000000	4.00000000000000000000	4.00000000000000000000	4.00000000000000000000	4.00000000000000000000	4.00000000000000000000	4.00000000000000000000
109.00000000000000000000	0.00000000000000000000	4163.58984375000000000000	4155.89746093750000000000	4175.38427734375000000000	4175.89746093750000000000	4151.28173828125000000000	4154.35888671875000000000	4139.48730468750000000000	4138.46142578125000000000	4147.69238281250000000000	4144.61523437500000000000	3123.07690429687500000000	4173.33300781250000000000	4135.89746093750000000000	4177.94873046875000000000	1691.00000000000000000000	10245.00000000000000000000	10228.00000000000000000000	0.00000000000000000000	0.00000000000000000000	0.00000000000000000000	2633.00000000000000000000	650.00000000000000000000	4.00000000000000000000	4.00000000000000000000	4.00000000000000000000	4.00000000000000000000	4.00000000000000000000	4.00000000000000000000	4.00000000000000000000	4.00000000000000000000	4.00000000000000000000	4.00000000000000000000	4.00000000000000000000	4.00000000000000000000	4.00000000000000000000	4.00000000000000000000	4.00000000000000000000	4.00000000000000000000
110.00000000000000000000	0.00000000000000000000	4172.30761718750000000000	4184.10253906250000000000	4167.17919921875000000000	4191.28173828125000000000	4192.30761718750000000000	4168.20507812500000000000	4168.20507812500000000000	4175.38427734375000000000	4169.74365234375000000000	4190.25634765625000000000	3149.23071289062500000000	4177.94873046875000000000	4176.92285156250000000000	4194.35888671875000000000	3248.00000000000000000000	10245.00000000000000000000	10228.00000000000000000000	0.00000000000000000000	0.00000000000000000000	0.00000000000000000000	2633.00000000000000000000	658.00000000000000000000	4.00000000000000000000	4.00000000000000000000	4.00000000000000000000	4.00000000000000000000	4.00000000000000000000	4.00000000000000000000	4.00000000000000000000	4.00000000000000000000	4.00000000000000000000	4.00000000000000000000	4.00000000000000000000	4.00000000000000000000	4.00000000000000000000	4.00000000000000000000	4.00000000000000000000	4.00000000000000000000
111.00000000000000000000	0.00000000000000000000	4161.02539062500000000000	4165.12792968750000000000	4172.82031250000000000000	4187.17919921875000000000	4171.28173828125000000000	4155.89746093750000000000	4152.82031250000000000000	4166.15380859375000000000	4162.05126953125000000000	4182.05126953125000000000	3153.33325195312500000000	4178.46142578125000000000	4165.12792968750000000000	4189.23046875000000000000	2165.00000000000000000000	10245.00000000000000000000	10230.00000000000000000000	0.00000000000000000000	0.00000000000000000000	0.00000000000000000000	2633.00000000000000000000	666.00000000000000000000	4.00000000000000000000	4.00000000000000000000	4.00000000000000000000	4.00000000000000000000	4.00000000000000000000	4.00000000000000000000	4.00000000000000000000	4.00000000000000000000	4.00000000000000000000	4.00000000000000000000	4.00000000000000000000	4.00000000000000000000	4.00000000000000000000	4.00000000000000000000	4.00000000000000000000	4.00000000000000000000
112.00000000000000000000	0.00000000000000000000	4151.28173828125000000000	4145.64111328125000000000	4167.17919921875000000000	4170.76904296875000000000	4146.15380859375000000000	4151.79492187500000000000	4143.58984375000000000000	4146.15380859375000000000	4150.76904296875000000000	4150.25634765625000000000	3148.20507812500000000000	4165.64111328125000000000	4138.46142578125000000000	4176.41015625000000000000	1726.00000000000000000000	10245.00000000000000000000	10230.00000000000000000000	0.00000000000000000000	0.00000000000000000000	0.00000000000000000000	2633.00000000000000000000	673.00000000000000000000	4.00000000000000000000	4.00000000000000000000	4.00000000000000000000	4.00000000000000000000	4.00000000000000000000	4.00000000000000000000	4.00000000000000000000	4.00000000000000000000	4.00000000000000000000	4.00000000000000000000	4.00000000000000000000	4.00000000000000000000	4.00000000000000000000	4.00000000000000000000	4.00000000000000000000	4.00000000000000000000
113.00000000000000000000	0.00000000000000000000	4165.64111328125000000000	4174.87158203125000000000	4169.74365234375000000000	4184.61523437500000000000	4178.46142578125000000000	4165.64111328125000000000	4173.33300781250000000000	4172.30761718750000000000	4164.10253906250000000000	4178.46142578125000000000	3171.28198242187500000000	4173.84619140625000000000	4159.48730468750000000000	4181.02539062500000000000	1691.00000000000000000000	10242.00000000000000000000	10231.00000000000000000000	0.00000000000000000000	0.00000000000000000000	0.00000000000000000000	2633.00000000000000000000	680.00000000000000000000	4.00000000000000000000	4.00000000000000000000	4.00000000000000000000	4.00000000000000000000	4.00000000000000000000	4.00000000000000000000	4.00000000000000000000	4.00000000000000000000	4.00000000000000000000	4.00000000000000000000	4.00000000000000000000	4.00000000000000000000	4.00000000000000000000	4.00000000000000000000	4.00000000000000000000	4.00000000000000000000
114.00000000000000000000	0.00000000000000000000	4159.48730468750000000000	4146.66650390625000000000	4177.43603515625000000000	4168.71777343750000000000	4135.38427734375000000000	4156.41015625000000000000	4146.15380859375000000000	4142.56396484375000000000	4149.74365234375000000000	4145.12792968750000000000	3162.05126953125000000000	4172.30761718750000000000	4128.71777343750000000000	4167.17919921875000000000	3248.00000000000000000000	10242.00000000000000000000	10231.00000000000000000000	0.00000000000000000000	0.00000000000000000000	0.00000000000000000000	2633.00000000000000000000	688.00000000000000000000	4.00000000000000000000	4.00000000000000000000	4.00000000000000000000	4.00000000000000000000	4.00000000000000000000	4.00000000000000000000	4.00000000000000000000	4.00000000000000000000	4.00000000000000000000	4.00000000000000000000	4.00000000000000000000	4.00000000000000000000	4.00000000000000000000	4.00000000000000000000	4.00000000000000000000	4.00000000000000000000
115.00000000000000000000	0.00000000000000000000	4166.15380859375000000000	4173.33300781250000000000	4164.61523437500000000000	4177.43603515625000000000	4166.66650390625000000000	4168.20507812500000000000	4168.71777343750000000000	4165.12792968750000000000	4162.05126953125000000000	4170.25634765625000000000	3179.48706054687500000000	4171.79492187500000000000	4161.53857421875000000000	4181.53857421875000000000	2165.00000000000000000000	10244.00000000000000000000	10229.00000000000000000000	0.00000000000000000000	0.00000000000000000000	0.00000000000000000000	2633.00000000000000000000	697.00000000000000000000	4.00000000000000000000	4.00000000000000000000	4.00000000000000000000	4.00000000000000000000	4.00000000000000000000	4.00000000000000000000	4.00000000000000000000	4.00000000000000000000	4.00000000000000000000	4.00000000000000000000	4.00000000000000000000	4.00000000000000000000	4.00000000000000000000	4.00000000000000000000	4.00000000000000000000	4.00000000000000000000
116.00000000000000000000	0.00000000000000000000	4157.43603515625000000000	4160.00000000000000000000	4164.10253906250000000000	4167.17919921875000000000	4169.74365234375000000000	4158.46142578125000000000	4155.38427734375000000000	4162.05126953125000000000	4159.48730468750000000000	4160.51269531250000000000	3187.17944335937500000000	4172.30761718750000000000	4154.87158203125000000000	4175.89746093750000000000	1726.00000000000000000000	10244.00000000000000000000	10229.00000000000000000000	0.00000000000000000000	0.00000000000000000000	0.00000000000000000000	2633.00000000000000000000	704.00000000000000000000	4.00000000000000000000	4.00000000000000000000	4.00000000000000000000	4.00000000000000000000	4.00000000000000000000	4.00000000000000000000	4.00000000000000000000	4.00000000000000000000	4.00000000000000000000	4.00000000000000000000	4.00000000000000000000	4.00000000000000000000	4.00000000000000000000	4.00000000000000000000	4.00000000000000000000	4.00000000000000000000
117.00000000000000000000	0.00000000000000000000	4147.17919921875000000000	4141.53857421875000000000	4158.97412109375000000000	4153.84619140625000000000	4141.53857421875000000000	4156.41015625000000000000	4147.17919921875000000000	4148.20507812500000000000	4153.84619140625000000000	4137.94873046875000000000	3182.56396484375000000000	4165.64111328125000000000	4133.84619140625000000000	4161.53857421875000000000	1691.00000000000000000000	10245.00000000000000000000	10231.00000000000000000000	0.00000000000000000000	0.00000000000000000000	0.00000000000000000000	2633.00000000000000000000	712.00000000000000000000	4.00000000000000000000	4.00000000000000000000	4.00000000000000000000	4.00000000000000000000	4.00000000000000000000	4.00000000000000000000	4.00000000000000000000	4.00000000000000000000	4.00000000000000000000	4.00000000000000000000	4.00000000000000000000	4.00000000000000000000	4.00000000000000000000	4.00000000000000000000	4.00000000000000000000	4.00000000000000000000
118.00000000000000000000	0.00000000000000000000	4154.87158203125000000000	4164.61523437500000000000	4158.46142578125000000000	4168.20507812500000000000	4162.56396484375000000000	4169.23046875000000000000	4175.38427734375000000000	4171.79492187500000000000	4165.64111328125000000000	4176.92285156250000000000	3203.58959960937500000000	4169.74365234375000000000	4159.48730468750000000000	4168.20507812500000000000	3248.00000000000000000000	10245.00000000000000000000	10231.00000000000000000000	0.00000000000000000000	0.00000000000000000000	0.00000000000000000000	2633.00000000000000000000	720.00000000000000000000	4.00000000000000000000	4.00000000000000000000	4.00000000000000000000	4.00000000000000000000	4.00000000000000000000	4.00000000000000000000	4.00000000000000000000	4.00000000000000000000	4.00000000000000000000	4.00000000000000000000	4.00000000000000000000	4.00000000000000000000	4.00000000000000000000	4.00000000000000000000	4.00000000000000000000	4.00000000000000000000
119.00000000000000000000	0.00000000000000000000	4141.02539062500000000000	4123.58984375000000000000	4168.71777343750000000000	4141.02539062500000000000	4131.79492187500000000000	4155.38427734375000000000	4136.92285156250000000000	4132.82031250000000000000	4148.20507812500000000000	4139.48730468750000000000	3195.89746093750000000000	4158.46142578125000000000	4113.33300781250000000000	4151.79492187500000000000	2165.00000000000000000000	10246.00000000000000000000	10230.00000000000000000000	0.00000000000000000000	0.00000000000000000000	0.00000000000000000000	2633.00000000000000000000	728.00000000000000000000	4.00000000000000000000	4.00000000000000000000	4.00000000000000000000	4.00000000000000000000	4.00000000000000000000	4.00000000000000000000	4.00000000000000000000	4.00000000000000000000	4.00000000000000000000	4.00000000000000000000	4.00000000000000000000	4.00000000000000000000	4.00000000000000000000	4.00000000000000000000	4.00000000000000000000	4.00000000000000000000
120.00000000000000000000	0.00000000000000000000	4151.28173828125000000000	4155.89746093750000000000	4162.56396484375000000000	4151.28173828125000000000	4164.10253906250000000000	4167.69238281250000000000	4155.38427734375000000000	4150.76904296875000000000	4163.07666015625000000000	4165.64111328125000000000	3215.89746093750000000000	4160.51269531250000000000	4138.46142578125000000000	4173.33300781250000000000	1726.00000000000000000000	10246.00000000000000000000	10230.00000000000000000000	0.00000000000000000000	0.00000000000000000000	0.00000000000000000000	2633.00000000000000000000	736.00000000000000000000	4.00000000000000000000	4.00000000000000000000	4.00000000000000000000	4.00000000000000000000	4.00000000000000000000	4.00000000000000000000	4.00000000000000000000	4.00000000000000000000	4.00000000000000000000	4.00000000000000000000	4.00000000000000000000	4.00000000000000000000	4.00000000000000000000	4.00000000000000000000	4.00000000000000000000	4.00000000000000000000
121.00000000000000000000	0.00000000000000000000	4157.43603515625000000000	4163.58984375000000000000	4168.71777343750000000000	4155.38427734375000000000	4162.05126953125000000000	4158.97412109375000000000	4148.71777343750000000000	4146.66650390625000000000	4160.00000000000000000000	4165.12792968750000000000	3225.12817382812500000000	4173.33300781250000000000	4149.74365234375000000000	4187.69238281250000000000	1691.00000000000000000000	10249.00000000000000000000	10228.00000000000000000000	0.00000000000000000000	0.00000000000000000000	0.00000000000000000000	2633.00000000000000000000	743.00000000000000000000	4.00000000000000000000	4.00000000000000000000	4.00000000000000000000	4.00000000000000000000	4.00000000000000000000	4.00000000000000000000	4.00000000000000000000	4.00000000000000000000	4.00000000000000000000	4.00000000000000000000	4.00000000000000000000	4.00000000000000000000	4.00000000000000000000	4.00000000000000000000	4.00000000000000000000	4.00000000000000000000
122.00000000000000000000	0.00000000000000000000	4152.82031250000000000000	4141.53857421875000000000	4167.69238281250000000000	4139.48730468750000000000	4135.38427734375000000000	4151.28173828125000000000	4129.23046875000000000000	4123.07666015625000000000	4147.69238281250000000000	4127.17919921875000000000	3216.41015625000000000000	4165.64111328125000000000	4124.61523437500000000000	4181.02539062500000000000	3248.00000000000000000000	10249.00000000000000000000	10228.00000000000000000000	0.00000000000000000000	0.00000000000000000000	0.00000000000000000000	2633.00000000000000000000	752.00000000000000000000	4.00000000000000000000	4.00000000000000000000	4.00000000000000000000	4.00000000000000000000	4.00000000000000000000	4.00000000000000000000	4.00000000000000000000	4.00000000000000000000	4.00000000000000000000	4.00000000000000000000	4.00000000000000000000	4.00000000000000000000	4.00000000000000000000	4.00000000000000000000	4.00000000000000000000	4.00000000000000000000
123.00000000000000000000	0.00000000000000000000	4163.58984375000000000000	4170.25634765625000000000	4160.51269531250000000000	4160.00000000000000000000	4161.53857421875000000000	4165.12792968750000000000	4161.02539062500000000000	4160.00000000000000000000	4166.66650390625000000000	4171.79492187500000000000	3243.07690429687500000000	4168.71777343750000000000	4155.38427734375000000000	4197.94873046875000000000	2165.00000000000000000000	10250.00000000000000000000	10226.00000000000000000000	0.00000000000000000000	0.00000000000000000000	0.00000000000000000000	2633.00000000000000000000	760.00000000000000000000	4.00000000000000000000	4.00000000000000000000	4.00000000000000000000	4.00000000000000000000	4.00000000000000000000	4.00000000000000000000	4.00000000000000000000	4.00000000000000000000	4.00000000000000000000	4.00000000000000000000	4.00000000000000000000	4.00000000000000000000	4.00000000000000000000	4.00000000000000000000	4.00000000000000000000	4.00000000000000000000
124.00000000000000000000	0.00000000000000000000	4148.71777343750000000000	4132.82031250000000000000	4167.17919921875000000000	4140.00000000000000000000	4117.43603515625000000000	4148.71777343750000000000	4131.28173828125000000000	4130.76904296875000000000	4149.74365234375000000000	4136.92285156250000000000	3236.41015625000000000000	4166.66650390625000000000	4121.53857421875000000000	4185.64111328125000000000	1726.00000000000000000000	10250.00000000000000000000	10226.00000000000000000000	0.00000000000000000000	0.00000000000000000000	0.00000000000000000000	2633.00000000000000000000	767.00000000000000000000	4.00000000000000000000	4.00000000000000000000	4.00000000000000000000	4.00000000000000000000	4.00000000000000000000	4.00000000000000000000	4.00000000000000000000	4.00000000000000000000	4.00000000000000000000	4.00000000000000000000	4.00000000000000000000	4.00000000000000000000	4.00000000000000000000	4.00000000000000000000	4.00000000000000000000	4.00000000000000000000
125.00000000000000000000	0.00000000000000000000	4154.87158203125000000000	4154.35888671875000000000	4163.07666015625000000000	4139.48730468750000000000	4153.84619140625000000000	4162.56396484375000000000	4153.33300781250000000000	4140.00000000000000000000	4156.41015625000000000000	4148.71777343750000000000	3247.69213867187500000000	4166.15380859375000000000	4134.87158203125000000000	4188.20507812500000000000	1691.00000000000000000000	10250.00000000000000000000	10226.00000000000000000000	0.00000000000000000000	0.00000000000000000000	0.00000000000000000000	2633.00000000000000000000	775.00000000000000000000	4.00000000000000000000	4.00000000000000000000	4.00000000000000000000	4.00000000000000000000	4.00000000000000000000	4.00000000000000000000	4.00000000000000000000	4.00000000000000000000	4.00000000000000000000	4.00000000000000000000	4.00000000000000000000	4.00000000000000000000	4.00000000000000000000	4.00000000000000000000	4.00000000000000000000	4.00000000000000000000
126.00000000000000000000	0.00000000000000000000	4164.61523437500000000000	4163.07666015625000000000	4169.74365234375000000000	4138.97412109375000000000	4174.35888671875000000000	4166.15380859375000000000	4162.05126953125000000000	4144.10253906250000000000	4160.51269531250000000000	4164.61523437500000000000	3262.05126953125000000000	4171.79492187500000000000	4137.94873046875000000000	4188.71777343750000000000	3248.00000000000000000000	10250.00000000000000000000	10226.00000000000000000000	0.00000000000000000000	0.00000000000000000000	0.00000000000000000000	2633.00000000000000000000	783.00000000000000000000	4.00000000000000000000	4.00000000000000000000	4.00000000000000000000	4.00000000000000000000	4.00000000000000000000	4.00000000000000000000	4.00000000000000000000	4.00000000000000000000	4.00000000000000000000	4.00000000000000000000	4.00000000000000000000	4.00000000000000000000	4.00000000000000000000	4.00000000000000000000	4.00000000000000000000	4.00000000000000000000
127.00000000000000000000	0.00000000000000000000	4157.43603515625000000000	4136.92285156250000000000	4168.20507812500000000000	4125.12792968750000000000	4135.38427734375000000000	4154.87158203125000000000	4142.56396484375000000000	4126.66650390625000000000	4150.76904296875000000000	4134.87158203125000000000	3256.41015625000000000000	4167.69238281250000000000	4116.41015625000000000000	4183.58984375000000000000	49.00000000000000000000	10250.00000000000000000000	10225.00000000000000000000	0.00000000000000000000	0.00000000000000000000	0.00000000000000000000	2633.00000000000000000000	791.00000000000000000000	4.00000000000000000000	4.00000000000000000000	4.00000000000000000000	4.00000000000000000000	4.00000000000000000000	4.00000000000000000000	4.00000000000000000000	4.00000000000000000000	4.00000000000000000000	4.00000000000000000000	4.00000000000000000000	4.00000000000000000000	4.00000000000000000000	4.00000000000000000000	4.00000000000000000000	4.00000000000000000000
0.00000000000000000000	0.00000000000000000000	4162.05126953125000000000	4171.28173828125000000000	4157.94873046875000000000	4150.76904296875000000000	4164.61523437500000000000	4161.53857421875000000000	4167.17919921875000000000	4164.61523437500000000000	4168.20507812500000000000	4174.87158203125000000000	3281.53833007812500000000	4174.35888671875000000000	4161.02539062500000000000	4203.07666015625000000000	1154.00000000000000000000	10250.00000000000000000000	10225.00000000000000000000	0.00000000000000000000	0.00000000000000000000	0.00000000000000000000	2633.00000000000000000000	798.00000000000000000000	4.00000000000000000000	4.00000000000000000000	4.00000000000000000000	4.00000000000000000000	4.00000000000000000000	4.00000000000000000000	4.00000000000000000000	4.00000000000000000000	4.00000000000000000000	4.00000000000000000000	4.00000000000000000000	4.00000000000000000000	4.00000000000000000000	4.00000000000000000000	4.00000000000000000000	4.00000000000000000000
1.00000000000000000000	0.00000000000000000000	4147.69238281250000000000	4136.92285156250000000000	4164.61523437500000000000	4131.28173828125000000000	4128.20507812500000000000	4143.58984375000000000000	4130.76904296875000000000	4133.84619140625000000000	4151.79492187500000000000	4143.58984375000000000000	3275.38452148437500000000	4165.12792968750000000000	4125.12792968750000000000	4185.64111328125000000000	2053.00000000000000000000	10250.00000000000000000000	10227.00000000000000000000	0.00000000000000000000	0.00000000000000000000	0.00000000000000000000	2633.00000000000000000000	805.00000000000000000000	4.00000000000000000000	4.00000000000000000000	4.00000000000000000000	4.00000000000000000000	4.00000000000000000000	4.00000000000000000000	4.00000000000000000000	4.00000000000000000000	4.00000000000000000000	4.00000000000000000000	4.00000000000000000000	4.00000000000000000000	4.00000000000000000000	4.00000000000000000000	4.00000000000000000000	4.00000000000000000000
2.00000000000000000000	0.00000000000000000000	4154.35888671875000000000	4148.20507812500000000000	4162.56396484375000000000	4131.28173828125000000000	4144.10253906250000000000	4157.94873046875000000000	4151.79492187500000000000	4146.15380859375000000000	4159.48730468750000000000	4154.87158203125000000000	3285.64086914062500000000	4161.53857421875000000000	4126.66650390625000000000	4188.71777343750000000000	2081.00000000000000000000	10250.00000000000000000000	10227.00000000000000000000	0.00000000000000000000	0.00000000000000000000	0.00000000000000000000	2633.00000000000000000000	813.00000000000000000000	4.00000000000000000000	4.00000000000000000000	4.00000000000000000000	4.00000000000000000000	4.00000000000000000000	4.00000000000000000000	4.00000000000000000000	4.00000000000000000000	4.00000000000000000000	4.00000000000000000000	4.00000000000000000000	4.00000000000000000000	4.00000000000000000000	4.00000000000000000000	4.00000000000000000000	4.00000000000000000000
3.00000000000000000000	0.00000000000000000000	4162.56396484375000000000	4160.00000000000000000000	4169.23046875000000000000	4148.71777343750000000000	4169.74365234375000000000	4166.15380859375000000000	4168.20507812500000000000	4160.00000000000000000000	4166.66650390625000000000	4176.41015625000000000000	3302.05126953125000000000	4172.82031250000000000000	4136.41015625000000000000	4197.43603515625000000000	3190.00000000000000000000	10248.00000000000000000000	10226.00000000000000000000	0.00000000000000000000	0.00000000000000000000	0.00000000000000000000	2633.00000000000000000000	822.00000000000000000000	4.00000000000000000000	4.00000000000000000000	4.00000000000000000000	4.00000000000000000000	4.00000000000000000000	4.00000000000000000000	4.00000000000000000000	4.00000000000000000000	4.00000000000000000000	4.00000000000000000000	4.00000000000000000000	4.00000000000000000000	4.00000000000000000000	4.00000000000000000000	4.00000000000000000000	4.00000000000000000000
4.00000000000000000000	0.00000000000000000000	4151.79492187500000000000	4130.76904296875000000000	4169.23046875000000000000	4134.87158203125000000000	4129.74365234375000000000	4150.76904296875000000000	4134.35888671875000000000	4126.15380859375000000000	4151.28173828125000000000	4136.41015625000000000000	3289.74340820312500000000	4164.10253906250000000000	4107.17919921875000000000	4182.56396484375000000000	3374.00000000000000000000	10248.00000000000000000000	10226.00000000000000000000	0.00000000000000000000	0.00000000000000000000	0.00000000000000000000	2633.00000000000000000000	829.00000000000000000000	4.00000000000000000000	4.00000000000000000000	4.00000000000000000000	4.00000000000000000000	4.00000000000000000000	4.00000000000000000000	4.00000000000000000000	4.00000000000000000000	4.00000000000000000000	4.00000000000000000000	4.00000000000000000000	4.00000000000000000000	4.00000000000000000000	4.00000000000000000000	4.00000000000000000000	4.00000000000000000000
5.00000000000000000000	0.00000000000000000000	4164.61523437500000000000	4171.28173828125000000000	4160.51269531250000000000	4154.35888671875000000000	4151.79492187500000000000	4158.46142578125000000000	4161.02539062500000000000	4155.89746093750000000000	4166.66650390625000000000	4168.20507812500000000000	3311.28198242187500000000	4167.69238281250000000000	4150.76904296875000000000	4197.43603515625000000000	1633.00000000000000000000	10247.00000000000000000000	10225.00000000000000000000	0.00000000000000000000	0.00000000000000000000	0.00000000000000000000	2633.00000000000000000000	837.00000000000000000000	4.00000000000000000000	4.00000000000000000000	4.00000000000000000000	4.00000000000000000000	4.00000000000000000000	4.00000000000000000000	4.00000000000000000000	4.00000000000000000000	4.00000000000000000000	4.00000000000000000000	4.00000000000000000000	4.00000000000000000000	4.00000000000000000000	4.00000000000000000000	4.00000000000000000000	4.00000000000000000000
6.00000000000000000000	0.00000000000000000000	4158.46142578125000000000	4145.12792968750000000000	4165.64111328125000000000	4143.58984375000000000000	4128.71777343750000000000	4143.58984375000000000000	4136.92285156250000000000	4133.84619140625000000000	4152.82031250000000000000	4136.41015625000000000000	3307.69213867187500000000	4168.71777343750000000000	4121.02539062500000000000	4188.20507812500000000000	3016.00000000000000000000	10247.00000000000000000000	10225.00000000000000000000	0.00000000000000000000	0.00000000000000000000	0.00000000000000000000	2633.00000000000000000000	846.00000000000000000000	4.00000000000000000000	4.00000000000000000000	4.00000000000000000000	4.00000000000000000000	4.00000000000000000000	4.00000000000000000000	4.00000000000000000000	4.00000000000000000000	4.00000000000000000000	4.00000000000000000000	4.00000000000000000000	4.00000000000000000000	4.00000000000000000000	4.00000000000000000000	4.00000000000000000000	4.00000000000000000000
7.00000000000000000000	0.00000000000000000000	4155.38427734375000000000	4142.05126953125000000000	4160.51269531250000000000	4145.64111328125000000000	4147.17919921875000000000	4149.23046875000000000000	4141.53857421875000000000	4140.51269531250000000000	4156.41015625000000000000	4137.43603515625000000000	3314.87182617187500000000	4162.56396484375000000000	4115.38427734375000000000	4183.58984375000000000000	2873.00000000000000000000	10246.00000000000000000000	10225.00000000000000000000	0.00000000000000000000	0.00000000000000000000	0.00000000000000000000	2633.00000000000000000000	854.00000000000000000000	4.00000000000000000000	4.00000000000000000000	4.00000000000000000000	4.00000000000000000000	4.00000000000000000000	4.00000000000000000000	4.00000000000000000000	4.00000000000000000000	4.00000000000000000000	4.00000000000000000000	4.00000000000000000000	4.00000000000000000000	4.00000000000000000000	4.00000000000000000000	4.00000000000000000000	4.00000000000000000000
8.00000000000000000000	0.00000000000000000000	4155.38427734375000000000	4152.30761718750000000000	4165.64111328125000000000	4159.48730468750000000000	4157.43603515625000000000	4153.84619140625000000000	4148.71777343750000000000	4161.02539062500000000000	4164.10253906250000000000	4165.64111328125000000000	3334.35888671875000000000	4164.10253906250000000000	4130.76904296875000000000	4184.61523437500000000000	1469.00000000000000000000	10246.00000000000000000000	10225.00000000000000000000	0.00000000000000000000	0.00000000000000000000	0.00000000000000000000	2633.00000000000000000000	861.00000000000000000000	4.00000000000000000000	4.00000000000000000000	4.00000000000000000000	4.00000000000000000000	4.00000000000000000000	4.00000000000000000000	4.00000000000000000000	4.00000000000000000000	4.00000000000000000000	4.00000000000000000000	4.00000000000000000000	4.00000000000000000000	4.00000000000000000000	4.00000000000000000000	4.00000000000000000000	4.00000000000000000000
9.00000000000000000000	0.00000000000000000000	4146.15380859375000000000	4126.15380859375000000000	4169.23046875000000000000	4142.05126953125000000000	4108.71777343750000000000	4145.12792968750000000000	4123.07666015625000000000	4125.12792968750000000000	4147.17919921875000000000	4126.15380859375000000000	3322.05126953125000000000	4159.48730468750000000000	4100.51269531250000000000	4170.25634765625000000000	3358.00000000000000000000	10246.00000000000000000000	10225.00000000000000000000	0.00000000000000000000	0.00000000000000000000	0.00000000000000000000	2633.00000000000000000000	870.00000000000000000000	4.00000000000000000000	4.00000000000000000000	4.00000000000000000000	4.00000000000000000000	4.00000000000000000000	4.00000000000000000000	4.00000000000000000000	4.00000000000000000000	4.00000000000000000000	4.00000000000000000000	4.00000000000000000000	4.00000000000000000000	4.00000000000000000000	4.00000000000000000000	4.00000000000000000000	4.00000000000000000000
10.00000000000000000000	0.00000000000000000000	4167.17919921875000000000	4176.92285156250000000000	4164.61523437500000000000	4165.12792968750000000000	4165.64111328125000000000	4165.64111328125000000000	4162.05126953125000000000	4155.38427734375000000000	4165.12792968750000000000	4165.12792968750000000000	3342.56396484375000000000	4168.20507812500000000000	4142.56396484375000000000	4186.66650390625000000000	3221.00000000000000000000	10246.00000000000000000000	10225.00000000000000000000	0.00000000000000000000	0.00000000000000000000	0.00000000000000000000	2633.00000000000000000000	878.00000000000000000000	4.00000000000000000000	4.00000000000000000000	4.00000000000000000000	4.00000000000000000000	4.00000000000000000000	4.00000000000000000000	4.00000000000000000000	4.00000000000000000000	4.00000000000000000000	4.00000000000000000000	4.00000000000000000000	4.00000000000000000000	4.00000000000000000000	4.00000000000000000000	4.00000000000000000000	4.00000000000000000000
11.00000000000000000000	0.00000000000000000000	4164.61523437500000000000	4161.02539062500000000000	4172.30761718750000000000	4157.94873046875000000000	4156.92285156250000000000	4157.94873046875000000000	4143.07666015625000000000	4142.05126953125000000000	4155.38427734375000000000	4152.82031250000000000000	3343.58959960937500000000	4169.74365234375000000000	4126.66650390625000000000	4182.05126953125000000000	2145.00000000000000000000	10244.00000000000000000000	10226.00000000000000000000	0.00000000000000000000	0.00000000000000000000	0.00000000000000000000	2633.00000000000000000000	886.00000000000000000000	4.00000000000000000000	4.00000000000000000000	4.00000000000000000000	4.00000000000000000000	4.00000000000000000000	4.00000000000000000000	4.00000000000000000000	4.00000000000000000000	4.00000000000000000000	4.00000000000000000000	4.00000000000000000000	4.00000000000000000000	4.00000000000000000000	4.00000000000000000000	4.00000000000000000000	4.00000000000000000000
12.00000000000000000000	0.00000000000000000000	4160.51269531250000000000	4159.48730468750000000000	4162.56396484375000000000	4156.92285156250000000000	4146.15380859375000000000	4159.48730468750000000000	4143.07666015625000000000	4141.53857421875000000000	4155.38427734375000000000	4150.25634765625000000000	3350.76904296875000000000	4166.15380859375000000000	4132.30761718750000000000	4187.17919921875000000000	1695.00000000000000000000	10244.00000000000000000000	10226.00000000000000000000	0.00000000000000000000	0.00000000000000000000	0.00000000000000000000	2633.00000000000000000000	894.00000000000000000000	4.00000000000000000000	4.00000000000000000000	4.00000000000000000000	4.00000000000000000000	4.00000000000000000000	4.00000000000000000000	4.00000000000000000000	4.00000000000000000000	4.00000000000000000000	4.00000000000000000000	4.00000000000000000000	4.00000000000000000000	4.00000000000000000000	4.00000000000000000000	4.00000000000000000000	4.00000000000000000000
13.00000000000000000000	0.00000000000000000000	4168.71777343750000000000	4189.23046875000000000000	4163.58984375000000000000	4177.43603515625000000000	4163.07666015625000000000	4160.51269531250000000000	4156.92285156250000000000	4165.64111328125000000000	4166.66650390625000000000	4184.61523437500000000000	3375.89746093750000000000	4173.84619140625000000000	4168.20507812500000000000	4200.51269531250000000000	1698.00000000000000000000	10243.00000000000000000000	10227.00000000000000000000	0.00000000000000000000	0.00000000000000000000	0.00000000000000000000	2633.00000000000000000000	902.00000000000000000000	4.00000000000000000000	4.00000000000000000000	4.00000000000000000000	4.00000000000000000000	4.00000000000000000000	4.00000000000000000000	4.00000000000000000000	4.00000000000000000000	4.00000000000000000000	4.00000000000000000000	4.00000000000000000000	4.00000000000000000000	4.00000000000000000000	4.00000000000000000000	4.00000000000000000000	4.00000000000000000000
14.00000000000000000000	0.00000000000000000000	4162.56396484375000000000	4164.10253906250000000000	4171.79492187500000000000	4161.02539062500000000000	4124.10253906250000000000	4148.20507812500000000000	4127.69238281250000000000	4134.35888671875000000000	4151.79492187500000000000	4150.76904296875000000000	3365.12817382812500000000	4167.17919921875000000000	4137.94873046875000000000	4187.17919921875000000000	3221.00000000000000000000	10243.00000000000000000000	10227.00000000000000000000	0.00000000000000000000	0.00000000000000000000	0.00000000000000000000	2633.00000000000000000000	910.00000000000000000000	4.00000000000000000000	4.00000000000000000000	4.00000000000000000000	4.00000000000000000000	4.00000000000000000000	4.00000000000000000000	4.00000000000000000000	4.00000000000000000000	4.00000000000000000000	4.00000000000000000000	4.00000000000000000000	4.00000000000000000000	4.00000000000000000000	4.00000000000000000000	4.00000000000000000000	4.00000000000000000000
15.00000000000000000000	0.00000000000000000000	4177.94873046875000000000	4204.61523437500000000000	4166.15380859375000000000	4178.97412109375000000000	4168.71777343750000000000	4166.15380859375000000000	4165.64111328125000000000	4160.51269531250000000000	4166.66650390625000000000	4183.07666015625000000000	3384.10253906250000000000	4172.82031250000000000000	4169.23046875000000000000	4200.51269531250000000000	2145.00000000000000000000	10244.00000000000000000000	10228.00000000000000000000	0.00000000000000000000	0.00000000000000000000	0.00000000000000000000	2633.00000000000000000000	918.00000000000000000000	4.00000000000000000000	4.00000000000000000000	4.00000000000000000000	4.00000000000000000000	4.00000000000000000000	4.00000000000000000000	4.00000000000000000000	4.00000000000000000000	4.00000000000000000000	4.00000000000000000000	4.00000000000000000000	4.00000000000000000000	4.00000000000000000000	4.00000000000000000000	4.00000000000000000000	4.00000000000000000000
16.00000000000000000000	0.00000000000000000000	4175.38427734375000000000	4192.82031250000000000000	4174.35888671875000000000	4173.84619140625000000000	4161.53857421875000000000	4153.33300781250000000000	4147.17919921875000000000	4141.53857421875000000000	4154.35888671875000000000	4163.07666015625000000000	3387.17944335937500000000	4173.33300781250000000000	4155.38427734375000000000	4190.76904296875000000000	0.00000000000000000000	10244.00000000000000000000	10228.00000000000000000000	0.00000000000000000000	0.00000000000000000000	0.00000000000000000000	2633.00000000000000000000	926.00000000000000000000	4.00000000000000000000	4.00000000000000000000	4.00000000000000000000	4.00000000000000000000	4.00000000000000000000	4.00000000000000000000	4.00000000000000000000	4.00000000000000000000	4.00000000000000000000	4.00000000000000000000	4.00000000000000000000	4.00000000000000000000	4.00000000000000000000	4.00000000000000000000	4.00000000000000000000	4.00000000000000000000
17.00000000000000000000	0.00000000000000000000	4172.30761718750000000000	4189.74365234375000000000	4167.69238281250000000000	4168.71777343750000000000	4146.66650390625000000000	4151.79492187500000000000	4133.84619140625000000000	4128.20507812500000000000	4148.20507812500000000000	4146.66650390625000000000	3389.23071289062500000000	4165.64111328125000000000	4156.41015625000000000000	4191.28173828125000000000	0.00000000000000000000	10245.00000000000000000000	10228.00000000000000000000	0.00000000000000000000	0.00000000000000000000	0.00000000000000000000	2633.00000000000000000000	933.00000000000000000000	4.00000000000000000000	4.00000000000000000000	4.00000000000000000000	4.00000000000000000000	4.00000000000000000000	4.00000000000000000000	4.00000000000000000000	4.00000000000000000000	4.00000000000000000000	4.00000000000000000000	4.00000000000000000000	4.00000000000000000000	4.00000000000000000000	4.00000000000000000000	4.00000000000000000000	4.00000000000000000000
18.00000000000000000000	0.00000000000000000000	4181.02539062500000000000	4218.46142578125000000000	4162.05126953125000000000	4185.64111328125000000000	4156.92285156250000000000	4153.33300781250000000000	4146.15380859375000000000	4146.15380859375000000000	4158.97412109375000000000	4174.87158203125000000000	3410.25634765625000000000	4176.92285156250000000000	4191.79492187500000000000	4210.76904296875000000000	0.00000000000000000000	10245.00000000000000000000	10228.00000000000000000000	0.00000000000000000000	0.00000000000000000000	0.00000000000000000000	2633.00000000000000000000	940.00000000000000000000	4.00000000000000000000	4.00000000000000000000	4.00000000000000000000	4.00000000000000000000	4.00000000000000000000	4.00000000000000000000	4.00000000000000000000	4.00000000000000000000	4.00000000000000000000	4.00000000000000000000	4.00000000000000000000	4.00000000000000000000	4.00000000000000000000	4.00000000000000000000	4.00000000000000000000	4.00000000000000000000
19.00000000000000000000	0.00000000000000000000	4166.15380859375000000000	4175.89746093750000000000	4167.17919921875000000000	4159.48730468750000000000	4109.74365234375000000000	4131.28173828125000000000	4108.71777343750000000000	4102.56396484375000000000	4133.84619140625000000000	4115.89746093750000000000	3392.82031250000000000000	4167.69238281250000000000	4145.12792968750000000000	4184.61523437500000000000	0.00000000000000000000	10247.00000000000000000000	10229.00000000000000000000	0.00000000000000000000	0.00000000000000000000	0.00000000000000000000	2633.00000000000000000000	949.00000000000000000000	4.00000000000000000000	4.00000000000000000000	4.00000000000000000000	4.00000000000000000000	4.00000000000000000000	4.00000000000000000000	4.00000000000000000000	4.00000000000000000000	4.00000000000000000000	4.00000000000000000000	4.00000000000000000000	4.00000000000000000000	4.00000000000000000000	4.00000000000000000000	4.00000000000000000000	4.00000000000000000000
20.00000000000000000000	0.00000000000000000000	4169.74365234375000000000	4201.02539062500000000000	4161.02539062500000000000	4171.28173828125000000000	4145.64111328125000000000	4151.28173828125000000000	4141.02539062500000000000	4127.69238281250000000000	4144.61523437500000000000	4140.00000000000000000000	3408.20507812500000000000	4163.07666015625000000000	4164.61523437500000000000	4180.00000000000000000000	0.00000000000000000000	10247.00000000000000000000	10229.00000000000000000000	0.00000000000000000000	0.00000000000000000000	0.00000000000000000000	2633.00000000000000000000	956.00000000000000000000	4.00000000000000000000	4.00000000000000000000	4.00000000000000000000	4.00000000000000000000	4.00000000000000000000	4.00000000000000000000	4.00000000000000000000	4.00000000000000000000	4.00000000000000000000	4.00000000000000000000	4.00000000000000000000	4.00000000000000000000	4.00000000000000000000	4.00000000000000000000	4.00000000000000000000	4.00000000000000000000
21.00000000000000000000	0.00000000000000000000	4169.74365234375000000000	4198.97412109375000000000	4171.28173828125000000000	4170.25634765625000000000	4130.76904296875000000000	4151.79492187500000000000	4134.35888671875000000000	4128.71777343750000000000	4148.20507812500000000000	4151.28173828125000000000	3416.92309570312500000000	4170.76904296875000000000	4158.97412109375000000000	4172.82031250000000000000	0.00000000000000000000	10246.00000000000000000000	10229.00000000000000000000	0.00000000000000000000	0.00000000000000000000	0.00000000000000000000	2633.00000000000000000000	964.00000000000000000000	4.00000000000000000000	4.00000000000000000000	4.00000000000000000000	4.00000000000000000000	4.00000000000000000000	4.00000000000000000000	4.00000000000000000000	4.00000000000000000000	4.00000000000000000000	4.00000000000000000000	4.00000000000000000000	4.00000000000000000000	4.00000000000000000000	4.00000000000000000000	4.00000000000000000000	4.00000000000000000000
22.00000000000000000000	0.00000000000000000000	4173.84619140625000000000	4195.89746093750000000000	4173.33300781250000000000	4159.48730468750000000000	4114.35888671875000000000	4144.61523437500000000000	4122.05126953125000000000	4117.94873046875000000000	4146.15380859375000000000	4136.92285156250000000000	3415.38452148437500000000	4169.74365234375000000000	4149.74365234375000000000	4165.12792968750000000000	0.00000000000000000000	10246.00000000000000000000	10229.00000000000000000000	0.00000000000000000000	0.00000000000000000000	0.00000000000000000000	2633.00000000000000000000	972.00000000000000000000	4.00000000000000000000	4.00000000000000000000	4.00000000000000000000	4.00000000000000000000	4.00000000000000000000	4.00000000000000000000	4.00000000000000000000	4.00000000000000000000	4.00000000000000000000	4.00000000000000000000	4.00000000000000000000	4.00000000000000000000	4.00000000000000000000	4.00000000000000000000	4.00000000000000000000	4.00000000000000000000
23.00000000000000000000	0.00000000000000000000	4185.12792968750000000000	4229.23046875000000000000	4167.69238281250000000000	4175.38427734375000000000	4158.97412109375000000000	4150.25634765625000000000	4142.05126953125000000000	4137.94873046875000000000	4152.82031250000000000000	4157.94873046875000000000	3433.33325195312500000000	4172.82031250000000000000	4183.58984375000000000000	4170.76904296875000000000	0.00000000000000000000	10246.00000000000000000000	10231.00000000000000000000	0.00000000000000000000	0.00000000000000000000	0.00000000000000000000	2633.00000000000000000000	980.00000000000000000000	4.00000000000000000000	4.00000000000000000000	4.00000000000000000000	4.00000000000000000000	4.00000000000000000000	4.00000000000000000000	4.00000000000000000000	4.00000000000000000000	4.00000000000000000000	4.00000000000000000000	4.00000000000000000000	4.00000000000000000000	4.00000000000000000000	4.00000000000000000000	4.00000000000000000000	4.00000000000000000000
24.00000000000000000000	0.00000000000000000000	4168.20507812500000000000	4191.28173828125000000000	4167.69238281250000000000	4152.30761718750000000000	4117.94873046875000000000	4135.89746093750000000000	4103.58984375000000000000	4100.51269531250000000000	4131.28173828125000000000	4103.07666015625000000000	3417.94873046875000000000	4162.56396484375000000000	4142.05126953125000000000	4150.25634765625000000000	0.00000000000000000000	10246.00000000000000000000	10231.00000000000000000000	0.00000000000000000000	0.00000000000000000000	0.00000000000000000000	2633.00000000000000000000	988.00000000000000000000	4.00000000000000000000	4.00000000000000000000	4.00000000000000000000	4.00000000000000000000	4.00000000000000000000	4.00000000000000000000	4.00000000000000000000	4.00000000000000000000	4.00000000000000000000	4.00000000000000000000	4.00000000000000000000	4.00000000000000000000	4.00000000000000000000	4.00000000000000000000	4.00000000000000000000	4.00000000000000000000
25.00000000000000000000	0.00000000000000000000	4175.38427734375000000000	4211.79492187500000000000	4162.56396484375000000000	4163.07666015625000000000	4136.92285156250000000000	4150.76904296875000000000	4129.74365234375000000000	4130.76904296875000000000	4150.76904296875000000000	4133.33300781250000000000	3437.43579101562500000000	4166.66650390625000000000	4169.74365234375000000000	4161.02539062500000000000	0.00000000000000000000	10246.00000000000000000000	10230.00000000000000000000	0.00000000000000000000	0.00000000000000000000	0.00000000000000000000	2633.00000000000000000000	995.00000000000000000000	4.00000000000000000000	4.00000000000000000000	4.00000000000000000000	4.00000000000000000000	4.00000000000000000000	4.00000000000000000000	4.00000000000000000000	4.00000000000000000000	4.00000000000000000000	4.00000000000000000000	4.00000000000000000000	4.00000000000000000000	4.00000000000000000000	4.00000000000000000000	4.00000000000000000000	4.00000000000000000000
26.00000000000000000000	0.00000000000000000000	4172.82031250000000000000	4207.17919921875000000000	4172.30761718750000000000	4167.17919921875000000000	4137.94873046875000000000	4146.15380859375000000000	4131.28173828125000000000	4136.41015625000000000000	4156.41015625000000000000	4150.76904296875000000000	3452.30761718750000000000	4175.38427734375000000000	4175.89746093750000000000	4161.53857421875000000000	0.00000000000000000000	10246.00000000000000000000	10230.00000000000000000000	0.00000000000000000000	0.00000000000000000000	0.00000000000000000000	2634.00000000000000000000	3.00000000000000000000	4.00000000000000000000	4.00000000000000000000	4.00000000000000000000	4.00000000000000000000	4.00000000000000000000	4.00000000000000000000	4.00000000000000000000	4.00000000000000000000	4.00000000000000000000	4.00000000000000000000	4.00000000000000000000	4.00000000000000000000	4.00000000000000000000	4.00000000000000000000	4.00000000000000000000	4.00000000000000000000
27.00000000000000000000	0.00000000000000000000	4163.07666015625000000000	4194.87158203125000000000	4169.23046875000000000000	4153.84619140625000000000	4131.28173828125000000000	4144.10253906250000000000	4120.00000000000000000000	4112.82031250000000000000	4144.10253906250000000000	4123.58984375000000000000	3445.64086914062500000000	4166.66650390625000000000	4146.66650390625000000000	4149.23046875000000000000	0.00000000000000000000	10247.00000000000000000000	10231.00000000000000000000	0.00000000000000000000	0.00000000000000000000	0.00000000000000000000	2634.00000000000000000000	12.00000000000000000000	4.00000000000000000000	4.00000000000000000000	4.00000000000000000000	4.00000000000000000000	4.00000000000000000000	4.00000000000000000000	4.00000000000000000000	4.00000000000000000000	4.00000000000000000000	4.00000000000000000000	4.00000000000000000000	4.00000000000000000000	4.00000000000000000000	4.00000000000000000000	4.00000000000000000000	4.00000000000000000000
28.00000000000000000000	0.00000000000000000000	4177.94873046875000000000	4232.82031250000000000000	4167.17919921875000000000	4170.25634765625000000000	4178.97412109375000000000	4162.05126953125000000000	4151.28173828125000000000	4140.00000000000000000000	4156.41015625000000000000	4157.94873046875000000000	3464.10253906250000000000	4172.30761718750000000000	4172.82031250000000000000	4160.51269531250000000000	0.00000000000000000000	10247.00000000000000000000	10231.00000000000000000000	0.00000000000000000000	0.00000000000000000000	0.00000000000000000000	2634.00000000000000000000	19.00000000000000000000	4.00000000000000000000	4.00000000000000000000	4.00000000000000000000	4.00000000000000000000	4.00000000000000000000	4.00000000000000000000	4.00000000000000000000	4.00000000000000000000	4.00000000000000000000	4.00000000000000000000	4.00000000000000000000	4.00000000000000000000	4.00000000000000000000	4.00000000000000000000	4.00000000000000000000	4.00000000000000000000
29.00000000000000000000	0.00000000000000000000	4170.76904296875000000000	4197.43603515625000000000	4176.92285156250000000000	4151.28173828125000000000	4134.35888671875000000000	4145.64111328125000000000	4120.00000000000000000000	4109.74365234375000000000	4142.05126953125000000000	4126.66650390625000000000	3454.87182617187500000000	4171.28173828125000000000	4151.28173828125000000000	4149.23046875000000000000	0.00000000000000000000	10247.00000000000000000000	10231.00000000000000000000	0.00000000000000000000	0.00000000000000000000	0.00000000000000000000	2634.00000000000000000000	26.00000000000000000000	4.00000000000000000000	4.00000000000000000000	4.00000000000000000000	4.00000000000000000000	4.00000000000000000000	4.00000000000000000000	4.00000000000000000000	4.00000000000000000000	4.00000000000000000000	4.00000000000000000000	4.00000000000000000000	4.00000000000000000000	4.00000000000000000000	4.00000000000000000000	4.00000000000000000000	4.00000000000000000000
30.00000000000000000000	0.00000000000000000000	4176.92285156250000000000	4218.46142578125000000000	4164.61523437500000000000	4163.58984375000000000000	4143.07666015625000000000	4147.17919921875000000000	4133.84619140625000000000	4126.66650390625000000000	4153.84619140625000000000	4150.25634765625000000000	3472.82031250000000000000	4173.33300781250000000000	4184.10253906250000000000	4161.53857421875000000000	0.00000000000000000000	10247.00000000000000000000	10231.00000000000000000000	0.00000000000000000000	0.00000000000000000000	0.00000000000000000000	2634.00000000000000000000	34.00000000000000000000	4.00000000000000000000	4.00000000000000000000	4.00000000000000000000	4.00000000000000000000	4.00000000000000000000	4.00000000000000000000	4.00000000000000000000	4.00000000000000000000	4.00000000000000000000	4.00000000000000000000	4.00000000000000000000	4.00000000000000000000	4.00000000000000000000	4.00000000000000000000	4.00000000000000000000	4.00000000000000000000
31.00000000000000000000	0.00000000000000000000	4178.46142578125000000000	4221.02539062500000000000	4165.64111328125000000000	4169.74365234375000000000	4144.61523437500000000000	4140.51269531250000000000	4131.79492187500000000000	4134.35888671875000000000	4155.38427734375000000000	4157.43603515625000000000	3484.10253906250000000000	4176.92285156250000000000	4183.07666015625000000000	4167.69238281250000000000	0.00000000000000000000	10244.00000000000000000000	10230.00000000000000000000	0.00000000000000000000	0.00000000000000000000	0.00000000000000000000	2634.00000000000000000000	42.00000000000000000000	4.00000000000000000000	4.00000000000000000000	4.00000000000000000000	4.00000000000000000000	4.00000000000000000000	4.00000000000000000000	4.00000000000000000000	4.00000000000000000000	4.00000000000000000000	4.00000000000000000000	4.00000000000000000000	4.00000000000000000000	4.00000000000000000000	4.00000000000000000000	4.00000000000000000000	4.00000000000000000000
32.00000000000000000000	0.00000000000000000000	4171.28173828125000000000	4196.92285156250000000000	4168.71777343750000000000	4152.82031250000000000000	4116.92285156250000000000	4138.97412109375000000000	4120.00000000000000000000	4113.33300781250000000000	4143.58984375000000000000	4121.53857421875000000000	3472.82031250000000000000	4167.69238281250000000000	4151.28173828125000000000	4157.94873046875000000000	0.00000000000000000000	10244.00000000000000000000	10230.00000000000000000000	0.00000000000000000000	0.00000000000000000000	0.00000000000000000000	2634.00000000000000000000	50.00000000000000000000	4.00000000000000000000	4.00000000000000000000	4.00000000000000000000	4.00000000000000000000	4.00000000000000000000	4.00000000000000000000	4.00000000000000000000	4.00000000000000000000	4.00000000000000000000	4.00000000000000000000	4.00000000000000000000	4.00000000000000000000	4.00000000000000000000	4.00000000000000000000	4.00000000000000000000	4.00000000000000000000
33.00000000000000000000	0.00000000000000000000	4183.58984375000000000000	4232.82031250000000000000	4170.76904296875000000000	4176.41015625000000000000	4157.43603515625000000000	4156.41015625000000000000	4155.89746093750000000000	4146.15380859375000000000	4162.56396484375000000000	4167.17919921875000000000	3497.94873046875000000000	4176.92285156250000000000	4184.10253906250000000000	4167.69238281250000000000	0.00000000000000000000	10245.00000000000000000000	10230.00000000000000000000	0.00000000000000000000	0.00000000000000000000	0.00000000000000000000	2634.00000000000000000000	57.00000000000000000000	4.00000000000000000000	4.00000000000000000000	4.00000000000000000000	4.00000000000000000000	4.00000000000000000000	4.00000000000000000000	4.00000000000000000000	4.00000000000000000000	4.00000000000000000000	4.00000000000000000000	4.00000000000000000000	4.00000000000000000000	4.00000000000000000000	4.00000000000000000000	4.00000000000000000000	4.00000000000000000000
34.00000000000000000000	0.00000000000000000000	4172.30761718750000000000	4198.46142578125000000000	4180.51269531250000000000	4159.48730468750000000000	4130.25634765625000000000	4141.53857421875000000000	4121.02539062500000000000	4113.84619140625000000000	4147.17919921875000000000	4135.38427734375000000000	3489.23071289062500000000	4175.38427734375000000000	4143.07666015625000000000	4151.28173828125000000000	0.00000000000000000000	10245.00000000000000000000	10230.00000000000000000000	0.00000000000000000000	0.00000000000000000000	0.00000000000000000000	2634.00000000000000000000	66.00000000000000000000	4.00000000000000000000	4.00000000000000000000	4.00000000000000000000	4.00000000000000000000	4.00000000000000000000	4.00000000000000000000	4.00000000000000000000	4.00000000000000000000	4.00000000000000000000	4.00000000000000000000	4.00000000000000000000	4.00000000000000000000	4.00000000000000000000	4.00000000000000000000	4.00000000000000000000	4.00000000000000000000
35.00000000000000000000	0.00000000000000000000	4174.87158203125000000000	4209.74365234375000000000	4168.20507812500000000000	4158.46142578125000000000	4149.74365234375000000000	4151.79492187500000000000	4130.76904296875000000000	4117.94873046875000000000	4145.64111328125000000000	4129.74365234375000000000	3491.28198242187500000000	4168.71777343750000000000	4158.46142578125000000000	4157.43603515625000000000	0.00000000000000000000	10247.00000000000000000000	10229.00000000000000000000	0.00000000000000000000	0.00000000000000000000	0.00000000000000000000	2634.00000000000000000000	74.00000000000000000000	4.00000000000000000000	4.00000000000000000000	4.00000000000000000000	4.00000000000000000000	4.00000000000000000000	4.00000000000000000000	4.00000000000000000000	4.00000000000000000000	4.00000000000000000000	4.00000000000000000000	4.00000000000000000000	4.00000000000000000000	4.00000000000000000000	4.00000000000000000000	4.00000000000000000000	4.00000000000000000000
36.00000000000000000000	0.00000000000000000000	4177.94873046875000000000	4213.33300781250000000000	4164.10253906250000000000	4164.61523437500000000000	4156.92285156250000000000	4148.20507812500000000000	4130.25634765625000000000	4121.02539062500000000000	4141.02539062500000000000	4132.82031250000000000000	3501.02563476562500000000	4172.30761718750000000000	4176.41015625000000000000	4162.05126953125000000000	0.00000000000000000000	10247.00000000000000000000	10229.00000000000000000000	0.00000000000000000000	0.00000000000000000000	0.00000000000000000000	2634.00000000000000000000	81.00000000000000000000	4.00000000000000000000	4.00000000000000000000	4.00000000000000000000	4.00000000000000000000	4.00000000000000000000	4.00000000000000000000	4.00000000000000000000	4.00000000000000000000	4.00000000000000000000	4.00000000000000000000	4.00000000000000000000	4.00000000000000000000	4.00000000000000000000	4.00000000000000000000	4.00000000000000000000	4.00000000000000000000
37.00000000000000000000	0.00000000000000000000	4165.64111328125000000000	4179.48730468750000000000	4164.61523437500000000000	4147.17919921875000000000	4116.92285156250000000000	4133.33300781250000000000	4103.58984375000000000000	4098.46142578125000000000	4133.84619140625000000000	4108.20507812500000000000	3494.87182617187500000000	4168.71777343750000000000	4144.10253906250000000000	4148.20507812500000000000	0.00000000000000000000	10246.00000000000000000000	10228.00000000000000000000	0.00000000000000000000	0.00000000000000000000	0.00000000000000000000	2634.00000000000000000000	90.00000000000000000000	4.00000000000000000000	4.00000000000000000000	4.00000000000000000000	4.00000000000000000000	4.00000000000000000000	4.00000000000000000000	4.00000000000000000000	4.00000000000000000000	4.00000000000000000000	4.00000000000000000000	4.00000000000000000000	4.00000000000000000000	4.00000000000000000000	4.00000000000000000000	4.00000000000000000000	4.00000000000000000000
38.00000000000000000000	0.00000000000000000000	4177.94873046875000000000	4222.56396484375000000000	4166.15380859375000000000	4170.76904296875000000000	4152.82031250000000000000	4151.28173828125000000000	4142.05126953125000000000	4143.07666015625000000000	4161.02539062500000000000	4164.61523437500000000000	3523.58959960937500000000	4175.89746093750000000000	4178.46142578125000000000	4165.64111328125000000000	0.00000000000000000000	10246.00000000000000000000	10228.00000000000000000000	0.00000000000000000000	0.00000000000000000000	0.00000000000000000000	2634.00000000000000000000	98.00000000000000000000	4.00000000000000000000	4.00000000000000000000	4.00000000000000000000	4.00000000000000000000	4.00000000000000000000	4.00000000000000000000	4.00000000000000000000	4.00000000000000000000	4.00000000000000000000	4.00000000000000000000	4.00000000000000000000	4.00000000000000000000	4.00000000000000000000	4.00000000000000000000	4.00000000000000000000	4.00000000000000000000
39.00000000000000000000	0.00000000000000000000	4171.28173828125000000000	4206.15380859375000000000	4180.00000000000000000000	4161.02539062500000000000	4128.71777343750000000000	4142.05126953125000000000	4112.82031250000000000000	4117.43603515625000000000	4144.61523437500000000000	4133.84619140625000000000	3518.97436523437500000000	4170.25634765625000000000	4151.28173828125000000000	4154.87158203125000000000	0.00000000000000000000	10244.00000000000000000000	10226.00000000000000000000	0.00000000000000000000	0.00000000000000000000	0.00000000000000000000	2634.00000000000000000000	106.00000000000000000000	4.00000000000000000000	4.00000000000000000000	4.00000000000000000000	4.00000000000000000000	4.00000000000000000000	4.00000000000000000000	4.00000000000000000000	4.00000000000000000000	4.00000000000000000000	4.00000000000000000000	4.00000000000000000000	4.00000000000000000000	4.00000000000000000000	4.00000000000000000000	4.00000000000000000000	4.00000000000000000000
40.00000000000000000000	0.00000000000000000000	4176.92285156250000000000	4217.94873046875000000000	4173.33300781250000000000	4162.05126953125000000000	4152.82031250000000000000	4150.76904296875000000000	4117.43603515625000000000	4118.46142578125000000000	4145.64111328125000000000	4130.76904296875000000000	3523.58959960937500000000	4170.25634765625000000000	4162.05126953125000000000	4157.94873046875000000000	0.00000000000000000000	10244.00000000000000000000	10226.00000000000000000000	0.00000000000000000000	0.00000000000000000000	0.00000000000000000000	2634.00000000000000000000	114.00000000000000000000	4.00000000000000000000	4.00000000000000000000	4.00000000000000000000	4.00000000000000000000	4.00000000000000000000	4.00000000000000000000	4.00000000000000000000	4.00000000000000000000	4.00000000000000000000	4.00000000000000000000	4.00000000000000000000	4.00000000000000000000	4.00000000000000000000	4.00000000000000000000	4.00000000000000000000	4.00000000000000000000
41.00000000000000000000	0.00000000000000000000	4187.17919921875000000000	4231.79492187500000000000	4171.79492187500000000000	4171.79492187500000000000	4172.82031250000000000000	4154.87158203125000000000	4136.41015625000000000000	4135.38427734375000000000	4153.33300781250000000000	4156.92285156250000000000	3540.51269531250000000000	4183.58984375000000000000	4184.61523437500000000000	4169.23046875000000000000	0.00000000000000000000	10245.00000000000000000000	10226.00000000000000000000	0.00000000000000000000	0.00000000000000000000	0.00000000000000000000	2634.00000000000000000000	121.00000000000000000000	4.00000000000000000000	4.00000000000000000000	4.00000000000000000000	4.00000000000000000000	4.00000000000000000000	4.00000000000000000000	4.00000000000000000000	4.00000000000000000000	4.00000000000000000000	4.00000000000000000000	4.00000000000000000000	4.00000000000000000000	4.00000000000000000000	4.00000000000000000000	4.00000000000000000000	4.00000000000000000000
42.00000000000000000000	0.00000000000000000000	4175.38427734375000000000	4197.43603515625000000000	4172.30761718750000000000	4151.28173828125000000000	4123.58984375000000000000	4142.56396484375000000000	4115.89746093750000000000	4107.69238281250000000000	4138.46142578125000000000	4118.46142578125000000000	3527.17944335937500000000	4175.38427734375000000000	4147.17919921875000000000	4152.82031250000000000000	0.00000000000000000000	10245.00000000000000000000	10226.00000000000000000000	0.00000000000000000000	0.00000000000000000000	0.00000000000000000000	2634.00000000000000000000	129.00000000000000000000	4.00000000000000000000	4.00000000000000000000	4.00000000000000000000	4.00000000000000000000	4.00000000000000000000	4.00000000000000000000	4.00000000000000000000	4.00000000000000000000	4.00000000000000000000	4.00000000000000000000	4.00000000000000000000	4.00000000000000000000	4.00000000000000000000	4.00000000000000000000	4.00000000000000000000	4.00000000000000000000
43.00000000000000000000	0.00000000000000000000	4180.51269531250000000000	4231.28173828125000000000	4165.64111328125000000000	4170.76904296875000000000	4156.92285156250000000000	4153.33300781250000000000	4141.53857421875000000000	4138.46142578125000000000	4155.38427734375000000000	4150.25634765625000000000	3551.28198242187500000000	4176.41015625000000000000	4181.02539062500000000000	4164.10253906250000000000	0.00000000000000000000	10247.00000000000000000000	10227.00000000000000000000	0.00000000000000000000	0.00000000000000000000	0.00000000000000000000	2634.00000000000000000000	138.00000000000000000000	4.00000000000000000000	4.00000000000000000000	4.00000000000000000000	4.00000000000000000000	4.00000000000000000000	4.00000000000000000000	4.00000000000000000000	4.00000000000000000000	4.00000000000000000000	4.00000000000000000000	4.00000000000000000000	4.00000000000000000000	4.00000000000000000000	4.00000000000000000000	4.00000000000000000000	4.00000000000000000000
44.00000000000000000000	0.00000000000000000000	4173.33300781250000000000	4204.10253906250000000000	4174.87158203125000000000	4162.56396484375000000000	4133.33300781250000000000	4140.00000000000000000000	4115.89746093750000000000	4117.94873046875000000000	4143.58984375000000000000	4131.79492187500000000000	3552.82031250000000000000	4178.97412109375000000000	4166.66650390625000000000	4158.46142578125000000000	0.00000000000000000000	10247.00000000000000000000	10227.00000000000000000000	0.00000000000000000000	0.00000000000000000000	0.00000000000000000000	2634.00000000000000000000	146.00000000000000000000	4.00000000000000000000	4.00000000000000000000	4.00000000000000000000	4.00000000000000000000	4.00000000000000000000	4.00000000000000000000	4.00000000000000000000	4.00000000000000000000	4.00000000000000000000	4.00000000000000000000	4.00000000000000000000	4.00000000000000000000	4.00000000000000000000	4.00000000000000000000	4.00000000000000000000	4.00000000000000000000
45.00000000000000000000	0.00000000000000000000	4183.07666015625000000000	4210.76904296875000000000	4175.89746093750000000000	4164.10253906250000000000	4142.56396484375000000000	4152.82031250000000000000	4133.84619140625000000000	4124.61523437500000000000	4147.69238281250000000000	4139.48730468750000000000	3554.35888671875000000000	4179.48730468750000000000	4168.71777343750000000000	4161.53857421875000000000	0.00000000000000000000	10250.00000000000000000000	10226.00000000000000000000	0.00000000000000000000	0.00000000000000000000	0.00000000000000000000	2634.00000000000000000000	154.00000000000000000000	4.00000000000000000000	4.00000000000000000000	4.00000000000000000000	4.00000000000000000000	4.00000000000000000000	4.00000000000000000000	4.00000000000000000000	4.00000000000000000000	4.00000000000000000000	4.00000000000000000000	4.00000000000000000000	4.00000000000000000000	4.00000000000000000000	4.00000000000000000000	4.00000000000000000000	4.00000000000000000000
46.00000000000000000000	0.00000000000000000000	4194.87158203125000000000	4243.58984375000000000000	4182.56396484375000000000	4181.02539062500000000000	4180.51269531250000000000	4166.66650390625000000000	4161.02539062500000000000	4149.23046875000000000000	4158.97412109375000000000	4177.94873046875000000000	3570.76904296875000000000	4190.25634765625000000000	4190.76904296875000000000	4171.79492187500000000000	0.00000000000000000000	10250.00000000000000000000	10226.00000000000000000000	0.00000000000000000000	0.00000000000000000000	0.00000000000000000000	2634.00000000000000000000	163.00000000000000000000	4.00000000000000000000	4.00000000000000000000	4.00000000000000000000	4.00000000000000000000	4.00000000000000000000	4.00000000000000000000	4.00000000000000000000	4.00000000000000000000	4.00000000000000000000	4.00000000000000000000	4.00000000000000000000	4.00000000000000000000	4.00000000000000000000	4.00000000000000000000	4.00000000000000000000	4.00000000000000000000
47.00000000000000000000	0.00000000000000000000	4178.97412109375000000000	4209.74365234375000000000	4182.56396484375000000000	4160.00000000000000000000	4139.48730468750000000000	4148.71777343750000000000	4122.05126953125000000000	4108.71777343750000000000	4138.97412109375000000000	4134.87158203125000000000	3560.51269531250000000000	4184.61523437500000000000	4159.48730468750000000000	4158.46142578125000000000	0.00000000000000000000	10249.00000000000000000000	10227.00000000000000000000	0.00000000000000000000	0.00000000000000000000	0.00000000000000000000	2634.00000000000000000000	171.00000000000000000000	4.00000000000000000000	4.00000000000000000000	4.00000000000000000000	4.00000000000000000000	4.00000000000000000000	4.00000000000000000000	4.00000000000000000000	4.00000000000000000000	4.00000000000000000000	4.00000000000000000000	4.00000000000000000000	4.00000000000000000000	4.00000000000000000000	4.00000000000000000000	4.00000000000000000000	4.00000000000000000000
48.00000000000000000000	0.00000000000000000000	4188.20507812500000000000	4236.92285156250000000000	4167.69238281250000000000	4175.38427734375000000000	4171.28173828125000000000	4154.35888671875000000000	4138.97412109375000000000	4130.76904296875000000000	4152.30761718750000000000	4155.38427734375000000000	3582.05126953125000000000	4186.66650390625000000000	4193.84619140625000000000	4173.33300781250000000000	0.00000000000000000000	10249.00000000000000000000	10227.00000000000000000000	0.00000000000000000000	0.00000000000000000000	0.00000000000000000000	2634.00000000000000000000	178.00000000000000000000	4.00000000000000000000	4.00000000000000000000	4.00000000000000000000	4.00000000000000000000	4.00000000000000000000	4.00000000000000000000	4.00000000000000000000	4.00000000000000000000	4.00000000000000000000	4.00000000000000000000	4.00000000000000000000	4.00000000000000000000	4.00000000000000000000	4.00000000000000000000	4.00000000000000000000	4.00000000000000000000
49.00000000000000000000	0.00000000000000000000	4182.05126953125000000000	4216.92285156250000000000	4173.84619140625000000000	4167.69238281250000000000	4161.53857421875000000000	4142.05126953125000000000	4120.00000000000000000000	4124.10253906250000000000	4146.15380859375000000000	4142.05126953125000000000	3584.61523437500000000000	4188.20507812500000000000	4178.97412109375000000000	4166.66650390625000000000	0.00000000000000000000	10249.00000000000000000000	10227.00000000000000000000	0.00000000000000000000	0.00000000000000000000	0.00000000000000000000	2634.00000000000000000000	186.00000000000000000000	4.00000000000000000000	4.00000000000000000000	4.00000000000000000000	4.00000000000000000000	4.00000000000000000000	4.00000000000000000000	4.00000000000000000000	4.00000000000000000000	4.00000000000000000000	4.00000000000000000000	4.00000000000000000000	4.00000000000000000000	4.00000000000000000000	4.00000000000000000000	4.00000000000000000000	4.00000000000000000000
50.00000000000000000000	0.00000000000000000000	4180.51269531250000000000	4211.79492187500000000000	4173.84619140625000000000	4168.20507812500000000000	4149.74365234375000000000	4149.23046875000000000000	4131.28173828125000000000	4134.35888671875000000000	4149.23046875000000000000	4152.82031250000000000000	3589.23071289062500000000	4185.64111328125000000000	4183.07666015625000000000	4166.66650390625000000000	0.00000000000000000000	10249.00000000000000000000	10227.00000000000000000000	0.00000000000000000000	0.00000000000000000000	0.00000000000000000000	2634.00000000000000000000	193.00000000000000000000	4.00000000000000000000	4.00000000000000000000	4.00000000000000000000	4.00000000000000000000	4.00000000000000000000	4.00000000000000000000	4.00000000000000000000	4.00000000000000000000	4.00000000000000000000	4.00000000000000000000	4.00000000000000000000	4.00000000000000000000	4.00000000000000000000	4.00000000000000000000	4.00000000000000000000	4.00000000000000000000
51.00000000000000000000	0.00000000000000000000	4191.28173828125000000000	4235.38427734375000000000	4177.94873046875000000000	4189.74365234375000000000	4160.00000000000000000000	4163.58984375000000000000	4164.10253906250000000000	4167.17919921875000000000	4168.20507812500000000000	4194.87158203125000000000	3611.28198242187500000000	4194.35888671875000000000	4210.25634765625000000000	4176.41015625000000000000	0.00000000000000000000	10250.00000000000000000000	10228.00000000000000000000	0.00000000000000000000	0.00000000000000000000	0.00000000000000000000	2634.00000000000000000000	202.00000000000000000000	4.00000000000000000000	4.00000000000000000000	4.00000000000000000000	4.00000000000000000000	4.00000000000000000000	4.00000000000000000000	4.00000000000000000000	4.00000000000000000000	4.00000000000000000000	4.00000000000000000000	4.00000000000000000000	4.00000000000000000000	4.00000000000000000000	4.00000000000000000000	4.00000000000000000000	4.00000000000000000000
52.00000000000000000000	0.00000000000000000000	4178.97412109375000000000	4193.84619140625000000000	4180.51269531250000000000	4167.17919921875000000000	4129.23046875000000000000	4148.20507812500000000000	4130.76904296875000000000	4128.20507812500000000000	4151.28173828125000000000	4140.51269531250000000000	3593.84594726562500000000	4183.58984375000000000000	4155.89746093750000000000	4151.28173828125000000000	0.00000000000000000000	10250.00000000000000000000	10228.00000000000000000000	0.00000000000000000000	0.00000000000000000000	0.00000000000000000000	2634.00000000000000000000	209.00000000000000000000	4.00000000000000000000	4.00000000000000000000	4.00000000000000000000	4.00000000000000000000	4.00000000000000000000	4.00000000000000000000	4.00000000000000000000	4.00000000000000000000	4.00000000000000000000	4.00000000000000000000	4.00000000000000000000	4.00000000000000000000	4.00000000000000000000	4.00000000000000000000	4.00000000000000000000	4.00000000000000000000
53.00000000000000000000	0.00000000000000000000	4187.69238281250000000000	4214.87158203125000000000	4167.17919921875000000000	4186.15380859375000000000	4184.10253906250000000000	4158.46142578125000000000	4154.35888671875000000000	4147.69238281250000000000	4158.46142578125000000000	4165.12792968750000000000	3607.17944335937500000000	4184.61523437500000000000	4187.17919921875000000000	4161.53857421875000000000	0.00000000000000000000	10251.00000000000000000000	10228.00000000000000000000	0.00000000000000000000	0.00000000000000000000	0.00000000000000000000	2634.00000000000000000000	216.00000000000000000000	4.00000000000000000000	4.00000000000000000000	4.00000000000000000000	4.00000000000000000000	4.00000000000000000000	4.00000000000000000000	4.00000000000000000000	4.00000000000000000000	4.00000000000000000000	4.00000000000000000000	4.00000000000000000000	4.00000000000000000000	4.00000000000000000000	4.00000000000000000000	4.00000000000000000000	4.00000000000000000000
54.00000000000000000000	0.00000000000000000000	4185.64111328125000000000	4198.97412109375000000000	4172.30761718750000000000	4195.38427734375000000000	4163.58984375000000000000	4148.20507812500000000000	4136.92285156250000000000	4135.89746093750000000000	4149.23046875000000000000	4160.51269531250000000000	3608.20507812500000000000	4190.25634765625000000000	4189.74365234375000000000	4166.15380859375000000000	0.00000000000000000000	10251.00000000000000000000	10228.00000000000000000000	0.00000000000000000000	0.00000000000000000000	0.00000000000000000000	2634.00000000000000000000	224.00000000000000000000	4.00000000000000000000	4.00000000000000000000	4.00000000000000000000	4.00000000000000000000	4.00000000000000000000	4.00000000000000000000	4.00000000000000000000	4.00000000000000000000	4.00000000000000000000	4.00000000000000000000	4.00000000000000000000	4.00000000000000000000	4.00000000000000000000	4.00000000000000000000	4.00000000000000000000	4.00000000000000000000
55.00000000000000000000	0.00000000000000000000	4178.97412109375000000000	4190.25634765625000000000	4171.79492187500000000000	4194.35888671875000000000	4140.51269531250000000000	4147.69238281250000000000	4125.12792968750000000000	4125.12792968750000000000	4148.71777343750000000000	4141.53857421875000000000	3605.12817382812500000000	4183.07666015625000000000	4174.35888671875000000000	4161.53857421875000000000	0.00000000000000000000	10251.00000000000000000000	10229.00000000000000000000	0.00000000000000000000	0.00000000000000000000	0.00000000000000000000	2634.00000000000000000000	232.00000000000000000000	4.00000000000000000000	4.00000000000000000000	4.00000000000000000000	4.00000000000000000000	4.00000000000000000000	4.00000000000000000000	4.00000000000000000000	4.00000000000000000000	4.00000000000000000000	4.00000000000000000000	4.00000000000000000000	4.00000000000000000000	4.00000000000000000000	4.00000000000000000000	4.00000000000000000000	4.00000000000000000000
56.00000000000000000000	0.00000000000000000000	4184.61523437500000000000	4210.25634765625000000000	4173.84619140625000000000	4213.33300781250000000000	4182.05126953125000000000	4157.43603515625000000000	4150.76904296875000000000	4158.97412109375000000000	4165.64111328125000000000	4186.15380859375000000000	3632.30761718750000000000	4188.71777343750000000000	4202.56396484375000000000	4168.71777343750000000000	0.00000000000000000000	10251.00000000000000000000	10229.00000000000000000000	0.00000000000000000000	0.00000000000000000000	0.00000000000000000000	2634.00000000000000000000	239.00000000000000000000	4.00000000000000000000	4.00000000000000000000	4.00000000000000000000	4.00000000000000000000	4.00000000000000000000	4.00000000000000000000	4.00000000000000000000	4.00000000000000000000	4.00000000000000000000	4.00000000000000000000	4.00000000000000000000	4.00000000000000000000	4.00000000000000000000	4.00000000000000000000	4.00000000000000000000	4.00000000000000000000
57.00000000000000000000	0.00000000000000000000	4172.30761718750000000000	4165.12792968750000000000	4181.53857421875000000000	4197.43603515625000000000	4133.84619140625000000000	4143.07666015625000000000	4124.10253906250000000000	4130.25634765625000000000	4148.71777343750000000000	4157.94873046875000000000	3624.10253906250000000000	4185.12792968750000000000	4172.82031250000000000000	4152.30761718750000000000	0.00000000000000000000	10248.00000000000000000000	10227.00000000000000000000	0.00000000000000000000	0.00000000000000000000	0.00000000000000000000	2634.00000000000000000000	247.00000000000000000000	4.00000000000000000000	4.00000000000000000000	4.00000000000000000000	4.00000000000000000000	4.00000000000000000000	4.00000000000000000000	4.00000000000000000000	4.00000000000000000000	4.00000000000000000000	4.00000000000000000000	4.00000000000000000000	4.00000000000000000000	4.00000000000000000000	4.00000000000000000000	4.00000000000000000000	4.00000000000000000000
58.00000000000000000000	0.00000000000000000000	4184.10253906250000000000	4201.02539062500000000000	4174.87158203125000000000	4215.38427734375000000000	4155.89746093750000000000	4161.02539062500000000000	4158.97412109375000000000	4152.30761718750000000000	4163.58984375000000000000	4183.58984375000000000000	3636.92309570312500000000	4190.25634765625000000000	4200.00000000000000000000	4163.07666015625000000000	0.00000000000000000000	10248.00000000000000000000	10227.00000000000000000000	0.00000000000000000000	0.00000000000000000000	0.00000000000000000000	2634.00000000000000000000	255.00000000000000000000	4.00000000000000000000	4.00000000000000000000	4.00000000000000000000	4.00000000000000000000	4.00000000000000000000	4.00000000000000000000	4.00000000000000000000	4.00000000000000000000	4.00000000000000000000	4.00000000000000000000	4.00000000000000000000	4.00000000000000000000	4.00000000000000000000	4.00000000000000000000	4.00000000000000000000	4.00000000000000000000
59.00000000000000000000	0.00000000000000000000	4185.64111328125000000000	4196.92285156250000000000	4181.02539062500000000000	4215.38427734375000000000	4169.23046875000000000000	4158.97412109375000000000	4151.79492187500000000000	4148.20507812500000000000	4160.00000000000000000000	4182.05126953125000000000	3641.53833007812500000000	4195.89746093750000000000	4192.82031250000000000000	4162.05126953125000000000	0.00000000000000000000	10245.00000000000000000000	10226.00000000000000000000	0.00000000000000000000	0.00000000000000000000	0.00000000000000000000	2634.00000000000000000000	263.00000000000000000000	4.00000000000000000000	4.00000000000000000000	4.00000000000000000000	4.00000000000000000000	4.00000000000000000000	4.00000000000000000000	4.00000000000000000000	4.00000000000000000000	4.00000000000000000000	4.00000000000000000000	4.00000000000000000000	4.00000000000000000000	4.00000000000000000000	4.00000000000000000000	4.00000000000000000000	4.00000000000000000000
60.00000000000000000000	0.00000000000000000000	4180.51269531250000000000	4171.79492187500000000000	4176.41015625000000000000	4204.61523437500000000000	4156.92285156250000000000	4152.82031250000000000000	4136.92285156250000000000	4138.97412109375000000000	4150.76904296875000000000	4163.58984375000000000000	3636.41015625000000000000	4190.76904296875000000000	4180.00000000000000000000	4157.94873046875000000000	0.00000000000000000000	10245.00000000000000000000	10226.00000000000000000000	0.00000000000000000000	0.00000000000000000000	0.00000000000000000000	2634.00000000000000000000	272.00000000000000000000	4.00000000000000000000	4.00000000000000000000	4.00000000000000000000	4.00000000000000000000	4.00000000000000000000	4.00000000000000000000	4.00000000000000000000	4.00000000000000000000	4.00000000000000000000	4.00000000000000000000	4.00000000000000000000	4.00000000000000000000	4.00000000000000000000	4.00000000000000000000	4.00000000000000000000	4.00000000000000000000
61.00000000000000000000	0.00000000000000000000	4186.66650390625000000000	4201.53857421875000000000	4167.17919921875000000000	4224.10253906250000000000	4181.53857421875000000000	4156.92285156250000000000	4164.10253906250000000000	4175.89746093750000000000	4170.25634765625000000000	4204.10253906250000000000	3658.97436523437500000000	4194.87158203125000000000	4215.38427734375000000000	4175.38427734375000000000	0.00000000000000000000	10243.00000000000000000000	10226.00000000000000000000	0.00000000000000000000	0.00000000000000000000	0.00000000000000000000	2634.00000000000000000000	280.00000000000000000000	4.00000000000000000000	4.00000000000000000000	4.00000000000000000000	4.00000000000000000000	4.00000000000000000000	4.00000000000000000000	4.00000000000000000000	4.00000000000000000000	4.00000000000000000000	4.00000000000000000000	4.00000000000000000000	4.00000000000000000000	4.00000000000000000000	4.00000000000000000000	4.00000000000000000000	4.00000000000000000000
62.00000000000000000000	0.00000000000000000000	4167.17919921875000000000	4160.51269531250000000000	4172.30761718750000000000	4202.05126953125000000000	4139.48730468750000000000	4139.48730468750000000000	4132.82031250000000000000	4140.00000000000000000000	4153.84619140625000000000	4160.51269531250000000000	3647.17944335937500000000	4185.64111328125000000000	4172.82031250000000000000	4157.43603515625000000000	0.00000000000000000000	10243.00000000000000000000	10226.00000000000000000000	0.00000000000000000000	0.00000000000000000000	0.00000000000000000000	2634.00000000000000000000	288.00000000000000000000	4.00000000000000000000	4.00000000000000000000	4.00000000000000000000	4.00000000000000000000	4.00000000000000000000	4.00000000000000000000	4.00000000000000000000	4.00000000000000000000	4.00000000000000000000	4.00000000000000000000	4.00000000000000000000	4.00000000000000000000	4.00000000000000000000	4.00000000000000000000	4.00000000000000000000	4.00000000000000000000
63.00000000000000000000	0.00000000000000000000	4175.89746093750000000000	4180.00000000000000000000	4172.82031250000000000000	4212.82031250000000000000	4160.00000000000000000000	4161.02539062500000000000	4162.05126953125000000000	4154.87158203125000000000	4158.46142578125000000000	4176.92285156250000000000	3660.00000000000000000000	4188.71777343750000000000	4189.23046875000000000000	4160.51269531250000000000	0.00000000000000000000	10243.00000000000000000000	10228.00000000000000000000	0.00000000000000000000	0.00000000000000000000	0.00000000000000000000	2634.00000000000000000000	297.00000000000000000000	4.00000000000000000000	4.00000000000000000000	4.00000000000000000000	4.00000000000000000000	4.00000000000000000000	4.00000000000000000000	4.00000000000000000000	4.00000000000000000000	4.00000000000000000000	4.00000000000000000000	4.00000000000000000000	4.00000000000000000000	4.00000000000000000000	4.00000000000000000000	4.00000000000000000000	4.00000000000000000000
64.00000000000000000000	0.00000000000000000000	4183.58984375000000000000	4185.12792968750000000000	4184.61523437500000000000	4217.94873046875000000000	4156.41015625000000000000	4161.02539062500000000000	4162.05126953125000000000	4155.38427734375000000000	4157.43603515625000000000	4185.12792968750000000000	3666.15380859375000000000	4197.43603515625000000000	4183.07666015625000000000	4155.38427734375000000000	1141.00000000000000000000	10243.00000000000000000000	10228.00000000000000000000	0.00000000000000000000	0.00000000000000000000	0.00000000000000000000	2634.00000000000000000000	305.00000000000000000000	4.00000000000000000000	4.00000000000000000000	4.00000000000000000000	4.00000000000000000000	4.00000000000000000000	4.00000000000000000000	4.00000000000000000000	4.00000000000000000000	4.00000000000000000000	4.00000000000000000000	4.00000000000000000000	4.00000000000000000000	4.00000000000000000000	4.00000000000000000000	4.00000000000000000000	4.00000000000000000000
65.00000000000000000000	0.00000000000000000000	4171.28173828125000000000	4159.48730468750000000000	4178.97412109375000000000	4199.48730468750000000000	4136.41015625000000000000	4146.15380859375000000000	4132.30761718750000000000	4126.15380859375000000000	4147.17919921875000000000	4150.25634765625000000000	3650.76904296875000000000	4186.15380859375000000000	4149.74365234375000000000	4138.46142578125000000000	2052.00000000000000000000	10244.00000000000000000000	10228.00000000000000000000	0.00000000000000000000	0.00000000000000000000	0.00000000000000000000	2634.00000000000000000000	312.00000000000000000000	4.00000000000000000000	4.00000000000000000000	4.00000000000000000000	4.00000000000000000000	4.00000000000000000000	4.00000000000000000000	4.00000000000000000000	4.00000000000000000000	4.00000000000000000000	4.00000000000000000000	4.00000000000000000000	4.00000000000000000000	4.00000000000000000000	4.00000000000000000000	4.00000000000000000000	4.00000000000000000000
66.00000000000000000000	0.00000000000000000000	4176.92285156250000000000	4187.17919921875000000000	4167.17919921875000000000	4218.97412109375000000000	4178.97412109375000000000	4156.41015625000000000000	4153.84619140625000000000	4155.89746093750000000000	4162.05126953125000000000	4183.07666015625000000000	3669.23071289062500000000	4192.30761718750000000000	4187.17919921875000000000	4153.33300781250000000000	2081.00000000000000000000	10244.00000000000000000000	10228.00000000000000000000	0.00000000000000000000	0.00000000000000000000	0.00000000000000000000	2634.00000000000000000000	320.00000000000000000000	4.00000000000000000000	4.00000000000000000000	4.00000000000000000000	4.00000000000000000000	4.00000000000000000000	4.00000000000000000000	4.00000000000000000000	4.00000000000000000000	4.00000000000000000000	4.00000000000000000000	4.00000000000000000000	4.00000000000000000000	4.00000000000000000000	4.00000000000000000000	4.00000000000000000000	4.00000000000000000000
67.00000000000000000000	0.00000000000000000000	4167.17919921875000000000	4158.97412109375000000000	4175.38427734375000000000	4203.07666015625000000000	4141.02539062500000000000	4147.69238281250000000000	4130.76904296875000000000	4137.94873046875000000000	4152.82031250000000000000	4158.46142578125000000000	3662.56396484375000000000	4194.87158203125000000000	4158.46142578125000000000	4143.58984375000000000000	3175.00000000000000000000	10244.00000000000000000000	10227.00000000000000000000	0.00000000000000000000	0.00000000000000000000	0.00000000000000000000	2634.00000000000000000000	328.00000000000000000000	4.00000000000000000000	4.00000000000000000000	4.00000000000000000000	4.00000000000000000000	4.00000000000000000000	4.00000000000000000000	4.00000000000000000000	4.00000000000000000000	4.00000000000000000000	4.00000000000000000000	4.00000000000000000000	4.00000000000000000000	4.00000000000000000000	4.00000000000000000000	4.00000000000000000000	4.00000000000000000000
68.00000000000000000000	0.00000000000000000000	4171.79492187500000000000	4179.48730468750000000000	4173.84619140625000000000	4207.69238281250000000000	4169.23046875000000000000	4163.58984375000000000000	4158.46142578125000000000	4162.56396484375000000000	4170.76904296875000000000	4182.56396484375000000000	3675.89746093750000000000	4192.82031250000000000000	4168.71777343750000000000	4148.20507812500000000000	3348.00000000000000000000	10244.00000000000000000000	10227.00000000000000000000	0.00000000000000000000	0.00000000000000000000	0.00000000000000000000	2634.00000000000000000000	335.00000000000000000000	4.00000000000000000000	4.00000000000000000000	4.00000000000000000000	4.00000000000000000000	4.00000000000000000000	4.00000000000000000000	4.00000000000000000000	4.00000000000000000000	4.00000000000000000000	4.00000000000000000000	4.00000000000000000000	4.00000000000000000000	4.00000000000000000000	4.00000000000000000000	4.00000000000000000000	4.00000000000000000000
69.00000000000000000000	0.00000000000000000000	4166.66650390625000000000	4178.46142578125000000000	4178.46142578125000000000	4209.74365234375000000000	4186.15380859375000000000	4164.61523437500000000000	4166.66650390625000000000	4169.23046875000000000000	4170.76904296875000000000	4185.12792968750000000000	3681.02563476562500000000	4190.76904296875000000000	4158.97412109375000000000	4140.00000000000000000000	1619.00000000000000000000	10248.00000000000000000000	10229.00000000000000000000	0.00000000000000000000	0.00000000000000000000	0.00000000000000000000	2634.00000000000000000000	342.00000000000000000000	4.00000000000000000000	4.00000000000000000000	4.00000000000000000000	4.00000000000000000000	4.00000000000000000000	4.00000000000000000000	4.00000000000000000000	4.00000000000000000000	4.00000000000000000000	4.00000000000000000000	4.00000000000000000000	4.00000000000000000000	4.00000000000000000000	4.00000000000000000000	4.00000000000000000000	4.00000000000000000000
70.00000000000000000000	0.00000000000000000000	4149.74365234375000000000	4142.56396484375000000000	4174.35888671875000000000	4185.12792968750000000000	4142.05126953125000000000	4155.89746093750000000000	4146.15380859375000000000	4136.92285156250000000000	4148.71777343750000000000	4134.87158203125000000000	3660.00000000000000000000	4178.46142578125000000000	4113.84619140625000000000	4117.94873046875000000000	2977.00000000000000000000	10248.00000000000000000000	10229.00000000000000000000	0.00000000000000000000	0.00000000000000000000	0.00000000000000000000	2634.00000000000000000000	350.00000000000000000000	4.00000000000000000000	4.00000000000000000000	4.00000000000000000000	4.00000000000000000000	4.00000000000000000000	4.00000000000000000000	4.00000000000000000000	4.00000000000000000000	4.00000000000000000000	4.00000000000000000000	4.00000000000000000000	4.00000000000000000000	4.00000000000000000000	4.00000000000000000000	4.00000000000000000000	4.00000000000000000000
71.00000000000000000000	0.00000000000000000000	4165.64111328125000000000	4180.51269531250000000000	4169.23046875000000000000	4203.07666015625000000000	4178.97412109375000000000	4168.71777343750000000000	4183.58984375000000000000	4168.20507812500000000000	4164.10253906250000000000	4182.56396484375000000000	3682.05126953125000000000	4188.71777343750000000000	4157.94873046875000000000	4140.51269531250000000000	2902.00000000000000000000	10248.00000000000000000000	10229.00000000000000000000	0.00000000000000000000	0.00000000000000000000	0.00000000000000000000	2634.00000000000000000000	358.00000000000000000000	4.00000000000000000000	4.00000000000000000000	4.00000000000000000000	4.00000000000000000000	4.00000000000000000000	4.00000000000000000000	4.00000000000000000000	4.00000000000000000000	4.00000000000000000000	4.00000000000000000000	4.00000000000000000000	4.00000000000000000000	4.00000000000000000000	4.00000000000000000000	4.00000000000000000000	4.00000000000000000000
72.00000000000000000000	0.00000000000000000000	4161.02539062500000000000	4151.79492187500000000000	4178.97412109375000000000	4188.20507812500000000000	4155.38427734375000000000	4151.28173828125000000000	4156.92285156250000000000	4140.51269531250000000000	4145.64111328125000000000	4157.94873046875000000000	3675.38452148437500000000	4190.76904296875000000000	4135.89746093750000000000	4134.35888671875000000000	1473.00000000000000000000	10248.00000000000000000000	10229.00000000000000000000	0.00000000000000000000	0.00000000000000000000	0.00000000000000000000	2634.00000000000000000000	365.00000000000000000000	4.00000000000000000000	4.00000000000000000000	4.00000000000000000000	4.00000000000000000000	4.00000000000000000000	4.00000000000000000000	4.00000000000000000000	4.00000000000000000000	4.00000000000000000000	4.00000000000000000000	4.00000000000000000000	4.00000000000000000000	4.00000000000000000000	4.00000000000000000000	4.00000000000000000000	4.00000000000000000000
73.00000000000000000000	0.00000000000000000000	4162.05126953125000000000	4156.41015625000000000000	4171.79492187500000000000	4188.20507812500000000000	4156.92285156250000000000	4153.84619140625000000000	4158.46142578125000000000	4149.74365234375000000000	4149.23046875000000000000	4156.41015625000000000000	3679.48706054687500000000	4183.07666015625000000000	4137.94873046875000000000	4131.28173828125000000000	3371.00000000000000000000	10251.00000000000000000000	10227.00000000000000000000	0.00000000000000000000	0.00000000000000000000	0.00000000000000000000	2634.00000000000000000000	373.00000000000000000000	4.00000000000000000000	4.00000000000000000000	4.00000000000000000000	4.00000000000000000000	4.00000000000000000000	4.00000000000000000000	4.00000000000000000000	4.00000000000000000000	4.00000000000000000000	4.00000000000000000000	4.00000000000000000000	4.00000000000000000000	4.00000000000000000000	4.00000000000000000000	4.00000000000000000000	4.00000000000000000000
74.00000000000000000000	0.00000000000000000000	4166.66650390625000000000	4166.66650390625000000000	4176.92285156250000000000	4197.94873046875000000000	4156.41015625000000000000	4152.30761718750000000000	4158.46142578125000000000	4170.76904296875000000000	4161.02539062500000000000	4179.48730468750000000000	3698.97436523437500000000	4190.76904296875000000000	4152.82031250000000000000	4141.02539062500000000000	3224.00000000000000000000	10251.00000000000000000000	10227.00000000000000000000	0.00000000000000000000	0.00000000000000000000	0.00000000000000000000	2634.00000000000000000000	381.00000000000000000000	4.00000000000000000000	4.00000000000000000000	4.00000000000000000000	4.00000000000000000000	4.00000000000000000000	4.00000000000000000000	4.00000000000000000000	4.00000000000000000000	4.00000000000000000000	4.00000000000000000000	4.00000000000000000000	4.00000000000000000000	4.00000000000000000000	4.00000000000000000000	4.00000000000000000000	4.00000000000000000000
75.00000000000000000000	0.00000000000000000000	4161.53857421875000000000	4142.56396484375000000000	4181.53857421875000000000	4180.51269531250000000000	4133.84619140625000000000	4145.12792968750000000000	4133.84619140625000000000	4140.00000000000000000000	4150.25634765625000000000	4151.79492187500000000000	3690.76904296875000000000	4190.76904296875000000000	4126.15380859375000000000	4137.94873046875000000000	2152.00000000000000000000	10251.00000000000000000000	10226.00000000000000000000	0.00000000000000000000	0.00000000000000000000	0.00000000000000000000	2634.00000000000000000000	389.00000000000000000000	4.00000000000000000000	4.00000000000000000000	4.00000000000000000000	4.00000000000000000000	4.00000000000000000000	4.00000000000000000000	4.00000000000000000000	4.00000000000000000000	4.00000000000000000000	4.00000000000000000000	4.00000000000000000000	4.00000000000000000000	4.00000000000000000000	4.00000000000000000000	4.00000000000000000000	4.00000000000000000000
76.00000000000000000000	0.00000000000000000000	4175.89746093750000000000	4183.58984375000000000000	4175.89746093750000000000	4197.94873046875000000000	4195.38427734375000000000	4166.66650390625000000000	4172.30761718750000000000	4167.17919921875000000000	4166.15380859375000000000	4191.28173828125000000000	3709.74340820312500000000	4195.38427734375000000000	4162.56396484375000000000	4150.76904296875000000000	1651.00000000000000000000	10251.00000000000000000000	10226.00000000000000000000	0.00000000000000000000	0.00000000000000000000	0.00000000000000000000	2634.00000000000000000000	397.00000000000000000000	4.00000000000000000000	4.00000000000000000000	4.00000000000000000000	4.00000000000000000000	4.00000000000000000000	4.00000000000000000000	4.00000000000000000000	4.00000000000000000000	4.00000000000000000000	4.00000000000000000000	4.00000000000000000000	4.00000000000000000000	4.00000000000000000000	4.00000000000000000000	4.00000000000000000000	4.00000000000000000000
77.00000000000000000000	0.00000000000000000000	4166.15380859375000000000	4153.84619140625000000000	4183.58984375000000000000	4182.05126953125000000000	4160.51269531250000000000	4158.46142578125000000000	4151.28173828125000000000	4144.10253906250000000000	4146.15380859375000000000	4153.84619140625000000000	3703.58959960937500000000	4187.69238281250000000000	4131.79492187500000000000	4133.33300781250000000000	1697.00000000000000000000	10249.00000000000000000000	10226.00000000000000000000	0.00000000000000000000	0.00000000000000000000	0.00000000000000000000	2634.00000000000000000000	404.00000000000000000000	4.00000000000000000000	4.00000000000000000000	4.00000000000000000000	4.00000000000000000000	4.00000000000000000000	4.00000000000000000000	4.00000000000000000000	4.00000000000000000000	4.00000000000000000000	4.00000000000000000000	4.00000000000000000000	4.00000000000000000000	4.00000000000000000000	4.00000000000000000000	4.00000000000000000000	4.00000000000000000000
78.00000000000000000000	0.00000000000000000000	4163.07666015625000000000	4152.82031250000000000000	4171.79492187500000000000	4177.94873046875000000000	4150.76904296875000000000	4162.05126953125000000000	4158.46142578125000000000	4147.69238281250000000000	4145.12792968750000000000	4138.46142578125000000000	3703.07690429687500000000	4180.51269531250000000000	4126.15380859375000000000	4130.76904296875000000000	3224.00000000000000000000	10249.00000000000000000000	10226.00000000000000000000	0.00000000000000000000	0.00000000000000000000	0.00000000000000000000	2634.00000000000000000000	413.00000000000000000000	4.00000000000000000000	4.00000000000000000000	4.00000000000000000000	4.00000000000000000000	4.00000000000000000000	4.00000000000000000000	4.00000000000000000000	4.00000000000000000000	4.00000000000000000000	4.00000000000000000000	4.00000000000000000000	4.00000000000000000000	4.00000000000000000000	4.00000000000000000000	4.00000000000000000000	4.00000000000000000000
79.00000000000000000000	0.00000000000000000000	4162.05126953125000000000	4167.69238281250000000000	4164.61523437500000000000	4187.69238281250000000000	4177.43603515625000000000	4160.51269531250000000000	4175.38427734375000000000	4173.84619140625000000000	4161.02539062500000000000	4169.74365234375000000000	3712.30761718750000000000	4183.58984375000000000000	4142.05126953125000000000	4135.89746093750000000000	2152.00000000000000000000	10249.00000000000000000000	10226.00000000000000000000	0.00000000000000000000	0.00000000000000000000	0.00000000000000000000	2634.00000000000000000000	421.00000000000000000000	4.00000000000000000000	4.00000000000000000000	4.00000000000000000000	4.00000000000000000000	4.00000000000000000000	4.00000000000000000000	4.00000000000000000000	4.00000000000000000000	4.00000000000000000000	4.00000000000000000000	4.00000000000000000000	4.00000000000000000000	4.00000000000000000000	4.00000000000000000000	4.00000000000000000000	4.00000000000000000000
80.00000000000000000000	0.00000000000000000000	4143.07666015625000000000	4125.64111328125000000000	4167.17919921875000000000	4163.58984375000000000000	4137.43603515625000000000	4148.71777343750000000000	4154.35888671875000000000	4150.25634765625000000000	4149.74365234375000000000	4142.05126953125000000000	3696.92309570312500000000	4173.33300781250000000000	4103.58984375000000000000	4120.00000000000000000000	1651.00000000000000000000	10249.00000000000000000000	10226.00000000000000000000	0.00000000000000000000	0.00000000000000000000	0.00000000000000000000	2634.00000000000000000000	428.00000000000000000000	4.00000000000000000000	4.00000000000000000000	4.00000000000000000000	4.00000000000000000000	4.00000000000000000000	4.00000000000000000000	4.00000000000000000000	4.00000000000000000000	4.00000000000000000000	4.00000000000000000000	4.00000000000000000000	4.00000000000000000000	4.00000000000000000000	4.00000000000000000000	4.00000000000000000000	4.00000000000000000000
81.00000000000000000000	0.00000000000000000000	4155.38427734375000000000	4156.41015625000000000000	4165.12792968750000000000	4180.00000000000000000000	4162.56396484375000000000	4169.74365234375000000000	4195.89746093750000000000	4182.05126953125000000000	4164.10253906250000000000	4180.51269531250000000000	3720.00000000000000000000	4181.02539062500000000000	4132.82031250000000000000	4132.30761718750000000000	1697.00000000000000000000	10249.00000000000000000000	10227.00000000000000000000	0.00000000000000000000	0.00000000000000000000	0.00000000000000000000	2634.00000000000000000000	436.00000000000000000000	4.00000000000000000000	4.00000000000000000000	4.00000000000000000000	4.00000000000000000000	4.00000000000000000000	4.00000000000000000000	4.00000000000000000000	4.00000000000000000000	4.00000000000000000000	4.00000000000000000000	4.00000000000000000000	4.00000000000000000000	4.00000000000000000000	4.00000000000000000000	4.00000000000000000000	4.00000000000000000000
82.00000000000000000000	0.00000000000000000000	4151.28173828125000000000	4137.43603515625000000000	4176.41015625000000000000	4172.82031250000000000000	4139.48730468750000000000	4158.46142578125000000000	4168.20507812500000000000	4159.48730468750000000000	4153.84619140625000000000	4156.41015625000000000000	3718.97436523437500000000	4180.51269531250000000000	4106.66650390625000000000	4118.97412109375000000000	3224.00000000000000000000	10249.00000000000000000000	10227.00000000000000000000	0.00000000000000000000	0.00000000000000000000	0.00000000000000000000	2634.00000000000000000000	444.00000000000000000000	4.00000000000000000000	4.00000000000000000000	4.00000000000000000000	4.00000000000000000000	4.00000000000000000000	4.00000000000000000000	4.00000000000000000000	4.00000000000000000000	4.00000000000000000000	4.00000000000000000000	4.00000000000000000000	4.00000000000000000000	4.00000000000000000000	4.00000000000000000000	4.00000000000000000000	4.00000000000000000000
83.00000000000000000000	0.00000000000000000000	4150.76904296875000000000	4138.97412109375000000000	4170.76904296875000000000	4170.25634765625000000000	4145.12792968750000000000	4153.33300781250000000000	4154.35888671875000000000	4152.82031250000000000000	4149.23046875000000000000	4142.56396484375000000000	3715.89746093750000000000	4172.30761718750000000000	4105.12792968750000000000	4119.48730468750000000000	2152.00000000000000000000	10250.00000000000000000000	10225.00000000000000000000	0.00000000000000000000	0.00000000000000000000	0.00000000000000000000	2634.00000000000000000000	453.00000000000000000000	4.00000000000000000000	4.00000000000000000000	4.00000000000000000000	4.00000000000000000000	4.00000000000000000000	4.00000000000000000000	4.00000000000000000000	4.00000000000000000000	4.00000000000000000000	4.00000000000000000000	4.00000000000000000000	4.00000000000000000000	4.00000000000000000000	4.00000000000000000000	4.00000000000000000000	4.00000000000000000000
84.00000000000000000000	0.00000000000000000000	4162.56396484375000000000	4165.12792968750000000000	4166.15380859375000000000	4187.17919921875000000000	4170.76904296875000000000	4154.87158203125000000000	4166.66650390625000000000	4176.41015625000000000000	4155.89746093750000000000	4167.69238281250000000000	3732.30761718750000000000	4182.56396484375000000000	4138.46142578125000000000	4137.94873046875000000000	1651.00000000000000000000	10250.00000000000000000000	10225.00000000000000000000	0.00000000000000000000	0.00000000000000000000	0.00000000000000000000	2634.00000000000000000000	460.00000000000000000000	4.00000000000000000000	4.00000000000000000000	4.00000000000000000000	4.00000000000000000000	4.00000000000000000000	4.00000000000000000000	4.00000000000000000000	4.00000000000000000000	4.00000000000000000000	4.00000000000000000000	4.00000000000000000000	4.00000000000000000000	4.00000000000000000000	4.00000000000000000000	4.00000000000000000000	4.00000000000000000000
85.00000000000000000000	0.00000000000000000000	4150.76904296875000000000	4129.23046875000000000000	4171.28173828125000000000	4168.71777343750000000000	4120.00000000000000000000	4144.61523437500000000000	4135.89746093750000000000	4145.12792968750000000000	4144.10253906250000000000	4129.23046875000000000000	3720.00000000000000000000	4177.43603515625000000000	4103.58984375000000000000	4123.58984375000000000000	1697.00000000000000000000	10249.00000000000000000000	10225.00000000000000000000	0.00000000000000000000	0.00000000000000000000	0.00000000000000000000	2634.00000000000000000000	468.00000000000000000000	4.00000000000000000000	4.00000000000000000000	4.00000000000000000000	4.00000000000000000000	4.00000000000000000000	4.00000000000000000000	4.00000000000000000000	4.00000000000000000000	4.00000000000000000000	4.00000000000000000000	4.00000000000000000000	4.00000000000000000000	4.00000000000000000000	4.00000000000000000000	4.00000000000000000000	4.00000000000000000000
86.00000000000000000000	0.00000000000000000000	4160.00000000000000000000	4163.07666015625000000000	4172.82031250000000000000	4193.84619140625000000000	4162.05126953125000000000	4166.66650390625000000000	4180.51269531250000000000	4188.71777343750000000000	4171.28173828125000000000	4183.58984375000000000000	3742.56396484375000000000	4180.00000000000000000000	4139.48730468750000000000	4140.00000000000000000000	3224.00000000000000000000	10249.00000000000000000000	10225.00000000000000000000	0.00000000000000000000	0.00000000000000000000	0.00000000000000000000	2634.00000000000000000000	477.00000000000000000000	4.00000000000000000000	4.00000000000000000000	4.00000000000000000000	4.00000000000000000000	4.00000000000000000000	4.00000000000000000000	4.00000000000000000000	4.00000000000000000000	4.00000000000000000000	4.00000000000000000000	4.00000000000000000000	4.00000000000000000000	4.00000000000000000000	4.00000000000000000000	4.00000000000000000000	4.00000000000000000000
87.00000000000000000000	0.00000000000000000000	4156.92285156250000000000	4148.71777343750000000000	4184.61523437500000000000	4194.35888671875000000000	4169.74365234375000000000	4159.48730468750000000000	4178.97412109375000000000	4188.71777343750000000000	4168.20507812500000000000	4190.25634765625000000000	3744.61523437500000000000	4183.58984375000000000000	4131.28173828125000000000	4138.46142578125000000000	2152.00000000000000000000	10246.00000000000000000000	10224.00000000000000000000	0.00000000000000000000	0.00000000000000000000	0.00000000000000000000	2634.00000000000000000000	485.00000000000000000000	4.00000000000000000000	4.00000000000000000000	4.00000000000000000000	4.00000000000000000000	4.00000000000000000000	4.00000000000000000000	4.00000000000000000000	4.00000000000000000000	4.00000000000000000000	4.00000000000000000000	4.00000000000000000000	4.00000000000000000000	4.00000000000000000000	4.00000000000000000000	4.00000000000000000000	4.00000000000000000000
88.00000000000000000000	0.00000000000000000000	4151.79492187500000000000	4140.51269531250000000000	4175.38427734375000000000	4183.58984375000000000000	4162.56396484375000000000	4160.00000000000000000000	4174.35888671875000000000	4172.30761718750000000000	4160.00000000000000000000	4169.74365234375000000000	3739.48706054687500000000	4178.46142578125000000000	4115.38427734375000000000	4129.23046875000000000000	1651.00000000000000000000	10246.00000000000000000000	10224.00000000000000000000	0.00000000000000000000	0.00000000000000000000	0.00000000000000000000	2634.00000000000000000000	493.00000000000000000000	4.00000000000000000000	4.00000000000000000000	4.00000000000000000000	4.00000000000000000000	4.00000000000000000000	4.00000000000000000000	4.00000000000000000000	4.00000000000000000000	4.00000000000000000000	4.00000000000000000000	4.00000000000000000000	4.00000000000000000000	4.00000000000000000000	4.00000000000000000000	4.00000000000000000000	4.00000000000000000000
89.00000000000000000000	0.00000000000000000000	4160.00000000000000000000	4171.79492187500000000000	4168.71777343750000000000	4200.51269531250000000000	4181.02539062500000000000	4170.76904296875000000000	4195.38427734375000000000	4192.30761718750000000000	4169.23046875000000000000	4193.33300781250000000000	3759.48706054687500000000	4186.66650390625000000000	4141.02539062500000000000	4139.48730468750000000000	1697.00000000000000000000	10245.00000000000000000000	10224.00000000000000000000	0.00000000000000000000	0.00000000000000000000	0.00000000000000000000	2634.00000000000000000000	500.00000000000000000000	4.00000000000000000000	4.00000000000000000000	4.00000000000000000000	4.00000000000000000000	4.00000000000000000000	4.00000000000000000000	4.00000000000000000000	4.00000000000000000000	4.00000000000000000000	4.00000000000000000000	4.00000000000000000000	4.00000000000000000000	4.00000000000000000000	4.00000000000000000000	4.00000000000000000000	4.00000000000000000000
90.00000000000000000000	0.00000000000000000000	4150.76904296875000000000	4135.89746093750000000000	4173.33300781250000000000	4183.07666015625000000000	4142.05126953125000000000	4155.89746093750000000000	4163.58984375000000000000	4164.10253906250000000000	4152.82031250000000000000	4147.17919921875000000000	3746.66650390625000000000	4180.51269531250000000000	4110.25634765625000000000	4130.25634765625000000000	3224.00000000000000000000	10245.00000000000000000000	10224.00000000000000000000	0.00000000000000000000	0.00000000000000000000	0.00000000000000000000	2634.00000000000000000000	507.00000000000000000000	4.00000000000000000000	4.00000000000000000000	4.00000000000000000000	4.00000000000000000000	4.00000000000000000000	4.00000000000000000000	4.00000000000000000000	4.00000000000000000000	4.00000000000000000000	4.00000000000000000000	4.00000000000000000000	4.00000000000000000000	4.00000000000000000000	4.00000000000000000000	4.00000000000000000000	4.00000000000000000000
91.00000000000000000000	0.00000000000000000000	4160.00000000000000000000	4161.02539062500000000000	4163.58984375000000000000	4197.94873046875000000000	4176.41015625000000000000	4166.15380859375000000000	4190.25634765625000000000	4194.35888671875000000000	4170.76904296875000000000	4183.58984375000000000000	3763.07690429687500000000	4178.46142578125000000000	4143.58984375000000000000	4146.66650390625000000000	2152.00000000000000000000	10245.00000000000000000000	10225.00000000000000000000	0.00000000000000000000	0.00000000000000000000	0.00000000000000000000	2634.00000000000000000000	515.00000000000000000000	4.00000000000000000000	4.00000000000000000000	4.00000000000000000000	4.00000000000000000000	4.00000000000000000000	4.00000000000000000000	4.00000000000000000000	4.00000000000000000000	4.00000000000000000000	4.00000000000000000000	4.00000000000000000000	4.00000000000000000000	4.00000000000000000000	4.00000000000000000000	4.00000000000000000000	4.00000000000000000000
92.00000000000000000000	0.00000000000000000000	4155.38427734375000000000	4149.23046875000000000000	4171.28173828125000000000	4197.43603515625000000000	4161.02539062500000000000	4153.33300781250000000000	4176.41015625000000000000	4183.58984375000000000000	4167.17919921875000000000	4188.71777343750000000000	3767.69213867187500000000	4181.02539062500000000000	4131.28173828125000000000	4144.10253906250000000000	1651.00000000000000000000	10245.00000000000000000000	10225.00000000000000000000	0.00000000000000000000	0.00000000000000000000	0.00000000000000000000	2634.00000000000000000000	522.00000000000000000000	4.00000000000000000000	4.00000000000000000000	4.00000000000000000000	4.00000000000000000000	4.00000000000000000000	4.00000000000000000000	4.00000000000000000000	4.00000000000000000000	4.00000000000000000000	4.00000000000000000000	4.00000000000000000000	4.00000000000000000000	4.00000000000000000000	4.00000000000000000000	4.00000000000000000000	4.00000000000000000000
93.00000000000000000000	0.00000000000000000000	4152.30761718750000000000	4135.38427734375000000000	4173.33300781250000000000	4186.66650390625000000000	4147.69238281250000000000	4154.35888671875000000000	4164.61523437500000000000	4163.07666015625000000000	4155.38427734375000000000	4162.05126953125000000000	3760.51269531250000000000	4176.92285156250000000000	4111.28173828125000000000	4134.87158203125000000000	1697.00000000000000000000	10246.00000000000000000000	10225.00000000000000000000	0.00000000000000000000	0.00000000000000000000	0.00000000000000000000	2634.00000000000000000000	529.00000000000000000000	4.00000000000000000000	4.00000000000000000000	4.00000000000000000000	4.00000000000000000000	4.00000000000000000000	4.00000000000000000000	4.00000000000000000000	4.00000000000000000000	4.00000000000000000000	4.00000000000000000000	4.00000000000000000000	4.00000000000000000000	4.00000000000000000000	4.00000000000000000000	4.00000000000000000000	4.00000000000000000000
94.00000000000000000000	0.00000000000000000000	4166.66650390625000000000	4175.38427734375000000000	4173.84619140625000000000	4205.12792968750000000000	4192.82031250000000000000	4174.87158203125000000000	4196.92285156250000000000	4194.87158203125000000000	4171.79492187500000000000	4198.97412109375000000000	3783.07690429687500000000	4185.64111328125000000000	4147.69238281250000000000	4144.61523437500000000000	3224.00000000000000000000	10246.00000000000000000000	10225.00000000000000000000	0.00000000000000000000	0.00000000000000000000	0.00000000000000000000	2634.00000000000000000000	537.00000000000000000000	4.00000000000000000000	4.00000000000000000000	4.00000000000000000000	4.00000000000000000000	4.00000000000000000000	4.00000000000000000000	4.00000000000000000000	4.00000000000000000000	4.00000000000000000000	4.00000000000000000000	4.00000000000000000000	4.00000000000000000000	4.00000000000000000000	4.00000000000000000000	4.00000000000000000000	4.00000000000000000000
95.00000000000000000000	0.00000000000000000000	4155.89746093750000000000	4146.15380859375000000000	4178.97412109375000000000	4182.56396484375000000000	4146.15380859375000000000	4160.51269531250000000000	4164.61523437500000000000	4163.58984375000000000000	4157.94873046875000000000	4167.69238281250000000000	3770.25634765625000000000	4180.00000000000000000000	4107.69238281250000000000	4126.15380859375000000000	2152.00000000000000000000	10248.00000000000000000000	10226.00000000000000000000	0.00000000000000000000	0.00000000000000000000	0.00000000000000000000	2634.00000000000000000000	545.00000000000000000000	4.00000000000000000000	4.00000000000000000000	4.00000000000000000000	4.00000000000000000000	4.00000000000000000000	4.00000000000000000000	4.00000000000000000000	4.00000000000000000000	4.00000000000000000000	4.00000000000000000000	4.00000000000000000000	4.00000000000000000000	4.00000000000000000000	4.00000000000000000000	4.00000000000000000000	4.00000000000000000000
96.00000000000000000000	0.00000000000000000000	4157.43603515625000000000	4161.53857421875000000000	4163.58984375000000000000	4186.15380859375000000000	4164.61523437500000000000	4167.17919921875000000000	4176.41015625000000000000	4176.41015625000000000000	4162.56396484375000000000	4177.43603515625000000000	3773.33325195312500000000	4175.89746093750000000000	4122.56396484375000000000	4132.30761718750000000000	1651.00000000000000000000	10248.00000000000000000000	10226.00000000000000000000	0.00000000000000000000	0.00000000000000000000	0.00000000000000000000	2634.00000000000000000000	552.00000000000000000000	4.00000000000000000000	4.00000000000000000000	4.00000000000000000000	4.00000000000000000000	4.00000000000000000000	4.00000000000000000000	4.00000000000000000000	4.00000000000000000000	4.00000000000000000000	4.00000000000000000000	4.00000000000000000000	4.00000000000000000000	4.00000000000000000000	4.00000000000000000000	4.00000000000000000000	4.00000000000000000000
97.00000000000000000000	0.00000000000000000000	4150.76904296875000000000	4147.17919921875000000000	4161.02539062500000000000	4185.12792968750000000000	4167.17919921875000000000	4161.02539062500000000000	4165.12792968750000000000	4171.28173828125000000000	4154.87158203125000000000	4167.69238281250000000000	3776.92309570312500000000	4177.94873046875000000000	4125.64111328125000000000	4132.30761718750000000000	1697.00000000000000000000	10247.00000000000000000000	10227.00000000000000000000	0.00000000000000000000	0.00000000000000000000	0.00000000000000000000	2634.00000000000000000000	561.00000000000000000000	4.00000000000000000000	4.00000000000000000000	4.00000000000000000000	4.00000000000000000000	4.00000000000000000000	4.00000000000000000000	4.00000000000000000000	4.00000000000000000000	4.00000000000000000000	4.00000000000000000000	4.00000000000000000000	4.00000000000000000000	4.00000000000000000000	4.00000000000000000000	4.00000000000000000000	4.00000000000000000000
98.00000000000000000000	0.00000000000000000000	4146.66650390625000000000	4132.30761718750000000000	4162.56396484375000000000	4174.35888671875000000000	4139.48730468750000000000	4156.41015625000000000000	4157.94873046875000000000	4158.97412109375000000000	4153.33300781250000000000	4154.35888671875000000000	3777.43579101562500000000	4176.41015625000000000000	4115.89746093750000000000	4125.64111328125000000000	3224.00000000000000000000	10247.00000000000000000000	10227.00000000000000000000	0.00000000000000000000	0.00000000000000000000	0.00000000000000000000	2634.00000000000000000000	569.00000000000000000000	4.00000000000000000000	4.00000000000000000000	4.00000000000000000000	4.00000000000000000000	4.00000000000000000000	4.00000000000000000000	4.00000000000000000000	4.00000000000000000000	4.00000000000000000000	4.00000000000000000000	4.00000000000000000000	4.00000000000000000000	4.00000000000000000000	4.00000000000000000000	4.00000000000000000000	4.00000000000000000000
99.00000000000000000000	0.00000000000000000000	4160.51269531250000000000	4176.92285156250000000000	4169.23046875000000000000	4194.87158203125000000000	4179.48730468750000000000	4170.76904296875000000000	4194.87158203125000000000	4196.92285156250000000000	4174.87158203125000000000	4208.20507812500000000000	3803.58959960937500000000	4187.17919921875000000000	4151.28173828125000000000	4140.51269531250000000000	2152.00000000000000000000	10249.00000000000000000000	10227.00000000000000000000	0.00000000000000000000	0.00000000000000000000	0.00000000000000000000	2634.00000000000000000000	577.00000000000000000000	4.00000000000000000000	4.00000000000000000000	4.00000000000000000000	4.00000000000000000000	4.00000000000000000000	4.00000000000000000000	4.00000000000000000000	4.00000000000000000000	4.00000000000000000000	4.00000000000000000000	4.00000000000000000000	4.00000000000000000000	4.00000000000000000000	4.00000000000000000000	4.00000000000000000000	4.00000000000000000000
100.00000000000000000000	0.00000000000000000000	4146.15380859375000000000	4138.97412109375000000000	4178.97412109375000000000	4173.84619140625000000000	4155.89746093750000000000	4157.94873046875000000000	4157.94873046875000000000	4162.56396484375000000000	4154.35888671875000000000	4165.64111328125000000000	3787.69213867187500000000	4179.48730468750000000000	4108.71777343750000000000	4122.56396484375000000000	1651.00000000000000000000	10249.00000000000000000000	10227.00000000000000000000	0.00000000000000000000	0.00000000000000000000	0.00000000000000000000	2634.00000000000000000000	586.00000000000000000000	4.00000000000000000000	4.00000000000000000000	4.00000000000000000000	4.00000000000000000000	4.00000000000000000000	4.00000000000000000000	4.00000000000000000000	4.00000000000000000000	4.00000000000000000000	4.00000000000000000000	4.00000000000000000000	4.00000000000000000000	4.00000000000000000000	4.00000000000000000000	4.00000000000000000000	4.00000000000000000000
101.00000000000000000000	0.00000000000000000000	4155.38427734375000000000	4156.92285156250000000000	4167.17919921875000000000	4181.02539062500000000000	4176.41015625000000000000	4169.23046875000000000000	4175.38427734375000000000	4170.25634765625000000000	4160.51269531250000000000	4175.38427734375000000000	3794.35888671875000000000	4175.89746093750000000000	4129.74365234375000000000	4129.74365234375000000000	1697.00000000000000000000	10250.00000000000000000000	10228.00000000000000000000	0.00000000000000000000	0.00000000000000000000	0.00000000000000000000	2634.00000000000000000000	594.00000000000000000000	4.00000000000000000000	4.00000000000000000000	4.00000000000000000000	4.00000000000000000000	4.00000000000000000000	4.00000000000000000000	4.00000000000000000000	4.00000000000000000000	4.00000000000000000000	4.00000000000000000000	4.00000000000000000000	4.00000000000000000000	4.00000000000000000000	4.00000000000000000000	4.00000000000000000000	4.00000000000000000000
102.00000000000000000000	0.00000000000000000000	4162.05126953125000000000	4165.64111328125000000000	4167.69238281250000000000	4184.61523437500000000000	4170.76904296875000000000	4164.10253906250000000000	4179.48730468750000000000	4168.71777343750000000000	4159.48730468750000000000	4180.00000000000000000000	3802.56396484375000000000	4183.58984375000000000000	4138.97412109375000000000	4136.92285156250000000000	3224.00000000000000000000	10250.00000000000000000000	10228.00000000000000000000	0.00000000000000000000	0.00000000000000000000	0.00000000000000000000	2634.00000000000000000000	602.00000000000000000000	4.00000000000000000000	4.00000000000000000000	4.00000000000000000000	4.00000000000000000000	4.00000000000000000000	4.00000000000000000000	4.00000000000000000000	4.00000000000000000000	4.00000000000000000000	4.00000000000000000000	4.00000000000000000000	4.00000000000000000000	4.00000000000000000000	4.00000000000000000000	4.00000000000000000000	4.00000000000000000000
103.00000000000000000000	0.00000000000000000000	4147.69238281250000000000	4137.94873046875000000000	4164.61523437500000000000	4166.15380859375000000000	4140.51269531250000000000	4155.38427734375000000000	4156.92285156250000000000	4146.15380859375000000000	4146.66650390625000000000	4135.89746093750000000000	3790.76904296875000000000	4176.41015625000000000000	4105.12792968750000000000	4124.61523437500000000000	2152.00000000000000000000	10249.00000000000000000000	10227.00000000000000000000	0.00000000000000000000	0.00000000000000000000	0.00000000000000000000	2634.00000000000000000000	610.00000000000000000000	4.00000000000000000000	4.00000000000000000000	4.00000000000000000000	4.00000000000000000000	4.00000000000000000000	4.00000000000000000000	4.00000000000000000000	4.00000000000000000000	4.00000000000000000000	4.00000000000000000000	4.00000000000000000000	4.00000000000000000000	4.00000000000000000000	4.00000000000000000000	4.00000000000000000000	4.00000000000000000000
104.00000000000000000000	0.00000000000000000000	4155.38427734375000000000	4167.17919921875000000000	4160.51269531250000000000	4188.20507812500000000000	4182.56396484375000000000	4170.76904296875000000000	4188.71777343750000000000	4191.28173828125000000000	4169.74365234375000000000	4182.05126953125000000000	3811.28198242187500000000	4178.97412109375000000000	4138.46142578125000000000	4138.97412109375000000000	1651.00000000000000000000	10249.00000000000000000000	10227.00000000000000000000	0.00000000000000000000	0.00000000000000000000	0.00000000000000000000	2634.00000000000000000000	618.00000000000000000000	4.00000000000000000000	4.00000000000000000000	4.00000000000000000000	4.00000000000000000000	4.00000000000000000000	4.00000000000000000000	4.00000000000000000000	4.00000000000000000000	4.00000000000000000000	4.00000000000000000000	4.00000000000000000000	4.00000000000000000000	4.00000000000000000000	4.00000000000000000000	4.00000000000000000000	4.00000000000000000000
105.00000000000000000000	0.00000000000000000000	4147.17919921875000000000	4134.87158203125000000000	4171.79492187500000000000	4170.25634765625000000000	4143.58984375000000000000	4155.89746093750000000000	4164.61523437500000000000	4167.69238281250000000000	4156.92285156250000000000	4163.58984375000000000000	3802.05126953125000000000	4174.87158203125000000000	4111.28173828125000000000	4126.15380859375000000000	1697.00000000000000000000	10249.00000000000000000000	10225.00000000000000000000	0.00000000000000000000	0.00000000000000000000	0.00000000000000000000	2634.00000000000000000000	625.00000000000000000000	4.00000000000000000000	4.00000000000000000000	4.00000000000000000000	4.00000000000000000000	4.00000000000000000000	4.00000000000000000000	4.00000000000000000000	4.00000000000000000000	4.00000000000000000000	4.00000000000000000000	4.00000000000000000000	4.00000000000000000000	4.00000000000000000000	4.00000000000000000000	4.00000000000000000000	4.00000000000000000000
106.00000000000000000000	0.00000000000000000000	4152.30761718750000000000	4153.33300781250000000000	4166.15380859375000000000	4169.74365234375000000000	4161.02539062500000000000	4165.12792968750000000000	4180.51269531250000000000	4167.17919921875000000000	4159.48730468750000000000	4167.69238281250000000000	3809.23071289062500000000	4175.89746093750000000000	4125.12792968750000000000	4127.17919921875000000000	3224.00000000000000000000	10249.00000000000000000000	10225.00000000000000000000	0.00000000000000000000	0.00000000000000000000	0.00000000000000000000	2634.00000000000000000000	632.00000000000000000000	4.00000000000000000000	4.00000000000000000000	4.00000000000000000000	4.00000000000000000000	4.00000000000000000000	4.00000000000000000000	4.00000000000000000000	4.00000000000000000000	4.00000000000000000000	4.00000000000000000000	4.00000000000000000000	4.00000000000000000000	4.00000000000000000000	4.00000000000000000000	4.00000000000000000000	4.00000000000000000000
107.00000000000000000000	0.00000000000000000000	4156.92285156250000000000	4167.69238281250000000000	4169.74365234375000000000	4175.38427734375000000000	4181.02539062500000000000	4167.17919921875000000000	4178.46142578125000000000	4167.17919921875000000000	4164.10253906250000000000	4177.43603515625000000000	3818.46142578125000000000	4183.07666015625000000000	4132.30761718750000000000	4133.33300781250000000000	2152.00000000000000000000	10248.00000000000000000000	10228.00000000000000000000	0.00000000000000000000	0.00000000000000000000	0.00000000000000000000	2634.00000000000000000000	640.00000000000000000000	4.00000000000000000000	4.00000000000000000000	4.00000000000000000000	4.00000000000000000000	4.00000000000000000000	4.00000000000000000000	4.00000000000000000000	4.00000000000000000000	4.00000000000000000000	4.00000000000000000000	4.00000000000000000000	4.00000000000000000000	4.00000000000000000000	4.00000000000000000000	4.00000000000000000000	4.00000000000000000000
108.00000000000000000000	0.00000000000000000000	4151.28173828125000000000	4139.48730468750000000000	4170.76904296875000000000	4155.38427734375000000000	4141.53857421875000000000	4156.41015625000000000000	4148.20507812500000000000	4138.97412109375000000000	4152.82031250000000000000	4143.07666015625000000000	3803.07690429687500000000	4173.84619140625000000000	4102.56396484375000000000	4122.56396484375000000000	1651.00000000000000000000	10248.00000000000000000000	10228.00000000000000000000	0.00000000000000000000	0.00000000000000000000	0.00000000000000000000	2634.00000000000000000000	648.00000000000000000000	4.00000000000000000000	4.00000000000000000000	4.00000000000000000000	4.00000000000000000000	4.00000000000000000000	4.00000000000000000000	4.00000000000000000000	4.00000000000000000000	4.00000000000000000000	4.00000000000000000000	4.00000000000000000000	4.00000000000000000000	4.00000000000000000000	4.00000000000000000000	4.00000000000000000000	4.00000000000000000000
109.00000000000000000000	0.00000000000000000000	4164.10253906250000000000	4177.43603515625000000000	4161.53857421875000000000	4180.51269531250000000000	4171.28173828125000000000	4166.66650390625000000000	4182.56396484375000000000	4178.46142578125000000000	4169.74365234375000000000	4188.71777343750000000000	3827.17944335937500000000	4182.05126953125000000000	4153.84619140625000000000	4140.00000000000000000000	1697.00000000000000000000	10249.00000000000000000000	10230.00000000000000000000	0.00000000000000000000	0.00000000000000000000	0.00000000000000000000	2634.00000000000000000000	656.00000000000000000000	4.00000000000000000000	4.00000000000000000000	4.00000000000000000000	4.00000000000000000000	4.00000000000000000000	4.00000000000000000000	4.00000000000000000000	4.00000000000000000000	4.00000000000000000000	4.00000000000000000000	4.00000000000000000000	4.00000000000000000000	4.00000000000000000000	4.00000000000000000000	4.00000000000000000000	4.00000000000000000000
110.00000000000000000000	0.00000000000000000000	4151.28173828125000000000	4149.23046875000000000000	4166.15380859375000000000	4170.76904296875000000000	4139.48730468750000000000	4146.15380859375000000000	4152.82031250000000000000	4150.76904296875000000000	4156.41015625000000000000	4160.51269531250000000000	3818.97436523437500000000	4180.51269531250000000000	4129.23046875000000000000	4130.25634765625000000000	3224.00000000000000000000	10249.00000000000000000000	10230.00000000000000000000	0.00000000000000000000	0.00000000000000000000	0.00000000000000000000	2634.00000000000000000000	664.00000000000000000000	4.00000000000000000000	4.00000000000000000000	4.00000000000000000000	4.00000000000000000000	4.00000000000000000000	4.00000000000000000000	4.00000000000000000000	4.00000000000000000000	4.00000000000000000000	4.00000000000000000000	4.00000000000000000000	4.00000000000000000000	4.00000000000000000000	4.00000000000000000000	4.00000000000000000000	4.00000000000000000000
111.00000000000000000000	0.00000000000000000000	4152.30761718750000000000	4153.84619140625000000000	4162.56396484375000000000	4166.15380859375000000000	4156.92285156250000000000	4155.38427734375000000000	4162.05126953125000000000	4152.82031250000000000000	4159.48730468750000000000	4154.35888671875000000000	3820.00000000000000000000	4174.35888671875000000000	4126.15380859375000000000	4129.74365234375000000000	2152.00000000000000000000	10247.00000000000000000000	10229.00000000000000000000	0.00000000000000000000	0.00000000000000000000	0.00000000000000000000	2634.00000000000000000000	673.00000000000000000000	4.00000000000000000000	4.00000000000000000000	4.00000000000000000000	4.00000000000000000000	4.00000000000000000000	4.00000000000000000000	4.00000000000000000000	4.00000000000000000000	4.00000000000000000000	4.00000000000000000000	4.00000000000000000000	4.00000000000000000000	4.00000000000000000000	4.00000000000000000000	4.00000000000000000000	4.00000000000000000000
112.00000000000000000000	0.00000000000000000000	4162.56396484375000000000	4172.30761718750000000000	4170.76904296875000000000	4175.38427734375000000000	4187.17919921875000000000	4169.74365234375000000000	4187.69238281250000000000	4179.48730468750000000000	4167.69238281250000000000	4187.17919921875000000000	3842.56396484375000000000	4186.66650390625000000000	4146.66650390625000000000	4138.46142578125000000000	1651.00000000000000000000	10247.00000000000000000000	10229.00000000000000000000	0.00000000000000000000	0.00000000000000000000	0.00000000000000000000	2634.00000000000000000000	680.00000000000000000000	4.00000000000000000000	4.00000000000000000000	4.00000000000000000000	4.00000000000000000000	4.00000000000000000000	4.00000000000000000000	4.00000000000000000000	4.00000000000000000000	4.00000000000000000000	4.00000000000000000000	4.00000000000000000000	4.00000000000000000000	4.00000000000000000000	4.00000000000000000000	4.00000000000000000000	4.00000000000000000000
113.00000000000000000000	0.00000000000000000000	4152.82031250000000000000	4140.51269531250000000000	4174.35888671875000000000	4159.48730468750000000000	4136.92285156250000000000	4158.46142578125000000000	4159.48730468750000000000	4150.76904296875000000000	4154.35888671875000000000	4162.05126953125000000000	3833.84594726562500000000	4182.56396484375000000000	4121.02539062500000000000	4130.25634765625000000000	1697.00000000000000000000	10247.00000000000000000000	10231.00000000000000000000	0.00000000000000000000	0.00000000000000000000	0.00000000000000000000	2634.00000000000000000000	688.00000000000000000000	4.00000000000000000000	4.00000000000000000000	4.00000000000000000000	4.00000000000000000000	4.00000000000000000000	4.00000000000000000000	4.00000000000000000000	4.00000000000000000000	4.00000000000000000000	4.00000000000000000000	4.00000000000000000000	4.00000000000000000000	4.00000000000000000000	4.00000000000000000000	4.00000000000000000000	4.00000000000000000000
114.00000000000000000000	0.00000000000000000000	4163.07666015625000000000	4169.74365234375000000000	4162.56396484375000000000	4178.97412109375000000000	4165.64111328125000000000	4165.64111328125000000000	4176.92285156250000000000	4174.35888671875000000000	4171.28173828125000000000	4192.82031250000000000000	3845.64086914062500000000	4182.56396484375000000000	4157.94873046875000000000	4146.15380859375000000000	3224.00000000000000000000	10247.00000000000000000000	10231.00000000000000000000	0.00000000000000000000	0.00000000000000000000	0.00000000000000000000	2634.00000000000000000000	696.00000000000000000000	4.00000000000000000000	4.00000000000000000000	4.00000000000000000000	4.00000000000000000000	4.00000000000000000000	4.00000000000000000000	4.00000000000000000000	4.00000000000000000000	4.00000000000000000000	4.00000000000000000000	4.00000000000000000000	4.00000000000000000000	4.00000000000000000000	4.00000000000000000000	4.00000000000000000000	4.00000000000000000000
115.00000000000000000000	0.00000000000000000000	4156.92285156250000000000	4143.58984375000000000000	4168.20507812500000000000	4162.05126953125000000000	4158.97412109375000000000	4152.30761718750000000000	4153.84619140625000000000	4154.87158203125000000000	4156.41015625000000000000	4160.51269531250000000000	3836.41015625000000000000	4183.07666015625000000000	4134.35888671875000000000	4134.87158203125000000000	2152.00000000000000000000	10246.00000000000000000000	10231.00000000000000000000	0.00000000000000000000	0.00000000000000000000	0.00000000000000000000	2634.00000000000000000000	704.00000000000000000000	4.00000000000000000000	4.00000000000000000000	4.00000000000000000000	4.00000000000000000000	4.00000000000000000000	4.00000000000000000000	4.00000000000000000000	4.00000000000000000000	4.00000000000000000000	4.00000000000000000000	4.00000000000000000000	4.00000000000000000000	4.00000000000000000000	4.00000000000000000000	4.00000000000000000000	4.00000000000000000000
116.00000000000000000000	0.00000000000000000000	4154.35888671875000000000	4148.71777343750000000000	4165.12792968750000000000	4155.89746093750000000000	4165.12792968750000000000	4159.48730468750000000000	4165.12792968750000000000	4163.58984375000000000000	4156.92285156250000000000	4158.46142578125000000000	3841.02563476562500000000	4177.94873046875000000000	4131.79492187500000000000	4134.35888671875000000000	1651.00000000000000000000	10246.00000000000000000000	10231.00000000000000000000	0.00000000000000000000	0.00000000000000000000	0.00000000000000000000	2634.00000000000000000000	712.00000000000000000000	4.00000000000000000000	4.00000000000000000000	4.00000000000000000000	4.00000000000000000000	4.00000000000000000000	4.00000000000000000000	4.00000000000000000000	4.00000000000000000000	4.00000000000000000000	4.00000000000000000000	4.00000000000000000000	4.00000000000000000000	4.00000000000000000000	4.00000000000000000000	4.00000000000000000000	4.00000000000000000000
117.00000000000000000000	0.00000000000000000000	4156.92285156250000000000	4174.87158203125000000000	4169.74365234375000000000	4175.38427734375000000000	4180.51269531250000000000	4166.66650390625000000000	4183.07666015625000000000	4192.30761718750000000000	4174.87158203125000000000	4202.05126953125000000000	3862.05126953125000000000	4180.51269531250000000000	4153.84619140625000000000	4144.10253906250000000000	1697.00000000000000000000	10246.00000000000000000000	10230.00000000000000000000	0.00000000000000000000	0.00000000000000000000	0.00000000000000000000	2634.00000000000000000000	720.00000000000000000000	4.00000000000000000000	4.00000000000000000000	4.00000000000000000000	4.00000000000000000000	4.00000000000000000000	4.00000000000000000000	4.00000000000000000000	4.00000000000000000000	4.00000000000000000000	4.00000000000000000000	4.00000000000000000000	4.00000000000000000000	4.00000000000000000000	4.00000000000000000000	4.00000000000000000000	4.00000000000000000000
118.00000000000000000000	0.00000000000000000000	4147.69238281250000000000	4142.05126953125000000000	4176.41015625000000000000	4158.46142578125000000000	4138.46142578125000000000	4153.33300781250000000000	4151.79492187500000000000	4158.97412109375000000000	4161.02539062500000000000	4168.71777343750000000000	3846.66650390625000000000	4174.87158203125000000000	4118.97412109375000000000	4128.20507812500000000000	3224.00000000000000000000	10246.00000000000000000000	10230.00000000000000000000	0.00000000000000000000	0.00000000000000000000	0.00000000000000000000	2634.00000000000000000000	728.00000000000000000000	4.00000000000000000000	4.00000000000000000000	4.00000000000000000000	4.00000000000000000000	4.00000000000000000000	4.00000000000000000000	4.00000000000000000000	4.00000000000000000000	4.00000000000000000000	4.00000000000000000000	4.00000000000000000000	4.00000000000000000000	4.00000000000000000000	4.00000000000000000000	4.00000000000000000000	4.00000000000000000000
119.00000000000000000000	0.00000000000000000000	4170.76904296875000000000	4185.64111328125000000000	4167.69238281250000000000	4177.94873046875000000000	4177.94873046875000000000	4170.25634765625000000000	4188.71777343750000000000	4183.07666015625000000000	4171.28173828125000000000	4195.89746093750000000000	3863.07690429687500000000	4188.20507812500000000000	4157.43603515625000000000	4144.61523437500000000000	2152.00000000000000000000	10246.00000000000000000000	10228.00000000000000000000	0.00000000000000000000	0.00000000000000000000	0.00000000000000000000	2634.00000000000000000000	737.00000000000000000000	4.00000000000000000000	4.00000000000000000000	4.00000000000000000000	4.00000000000000000000	4.00000000000000000000	4.00000000000000000000	4.00000000000000000000	4.00000000000000000000	4.00000000000000000000	4.00000000000000000000	4.00000000000000000000	4.00000000000000000000	4.00000000000000000000	4.00000000000000000000	4.00000000000000000000	4.00000000000000000000
120.00000000000000000000	0.00000000000000000000	4168.20507812500000000000	4172.82031250000000000000	4173.84619140625000000000	4169.23046875000000000000	4167.17919921875000000000	4162.05126953125000000000	4172.82031250000000000000	4162.56396484375000000000	4157.94873046875000000000	4165.12792968750000000000	3860.00000000000000000000	4192.30761718750000000000	4143.58984375000000000000	4141.53857421875000000000	1651.00000000000000000000	10246.00000000000000000000	10228.00000000000000000000	0.00000000000000000000	0.00000000000000000000	0.00000000000000000000	2634.00000000000000000000	744.00000000000000000000	4.00000000000000000000	4.00000000000000000000	4.00000000000000000000	4.00000000000000000000	4.00000000000000000000	4.00000000000000000000	4.00000000000000000000	4.00000000000000000000	4.00000000000000000000	4.00000000000000000000	4.00000000000000000000	4.00000000000000000000	4.00000000000000000000	4.00000000000000000000	4.00000000000000000000	4.00000000000000000000
121.00000000000000000000	0.00000000000000000000	4153.33300781250000000000	4155.89746093750000000000	4169.74365234375000000000	4156.92285156250000000000	4169.74365234375000000000	4161.53857421875000000000	4167.17919921875000000000	4155.89746093750000000000	4158.46142578125000000000	4150.25634765625000000000	3855.89746093750000000000	4178.97412109375000000000	4135.89746093750000000000	4136.92285156250000000000	1697.00000000000000000000	10247.00000000000000000000	10227.00000000000000000000	0.00000000000000000000	0.00000000000000000000	0.00000000000000000000	2634.00000000000000000000	752.00000000000000000000	4.00000000000000000000	4.00000000000000000000	4.00000000000000000000	4.00000000000000000000	4.00000000000000000000	4.00000000000000000000	4.00000000000000000000	4.00000000000000000000	4.00000000000000000000	4.00000000000000000000	4.00000000000000000000	4.00000000000000000000	4.00000000000000000000	4.00000000000000000000	4.00000000000000000000	4.00000000000000000000
122.00000000000000000000	0.00000000000000000000	4160.00000000000000000000	4175.89746093750000000000	4166.15380859375000000000	4172.30761718750000000000	4195.38427734375000000000	4166.66650390625000000000	4189.74365234375000000000	4188.71777343750000000000	4175.89746093750000000000	4204.10253906250000000000	3876.92309570312500000000	4184.61523437500000000000	4170.76904296875000000000	4148.71777343750000000000	3224.00000000000000000000	10247.00000000000000000000	10227.00000000000000000000	0.00000000000000000000	0.00000000000000000000	0.00000000000000000000	2634.00000000000000000000	760.00000000000000000000	4.00000000000000000000	4.00000000000000000000	4.00000000000000000000	4.00000000000000000000	4.00000000000000000000	4.00000000000000000000	4.00000000000000000000	4.00000000000000000000	4.00000000000000000000	4.00000000000000000000	4.00000000000000000000	4.00000000000000000000	4.00000000000000000000	4.00000000000000000000	4.00000000000000000000	4.00000000000000000000
123.00000000000000000000	0.00000000000000000000	4153.33300781250000000000	4139.48730468750000000000	4170.76904296875000000000	4150.76904296875000000000	4139.48730468750000000000	4153.84619140625000000000	4154.87158203125000000000	4152.82031250000000000000	4154.87158203125000000000	4171.28173828125000000000	3861.53833007812500000000	4179.48730468750000000000	4131.79492187500000000000	4131.79492187500000000000	2152.00000000000000000000	10245.00000000000000000000	10228.00000000000000000000	0.00000000000000000000	0.00000000000000000000	0.00000000000000000000	2634.00000000000000000000	768.00000000000000000000	4.00000000000000000000	4.00000000000000000000	4.00000000000000000000	4.00000000000000000000	4.00000000000000000000	4.00000000000000000000	4.00000000000000000000	4.00000000000000000000	4.00000000000000000000	4.00000000000000000000	4.00000000000000000000	4.00000000000000000000	4.00000000000000000000	4.00000000000000000000	4.00000000000000000000	4.00000000000000000000
124.00000000000000000000	0.00000000000000000000	4165.12792968750000000000	4170.25634765625000000000	4167.17919921875000000000	4162.56396484375000000000	4180.51269531250000000000	4172.30761718750000000000	4183.58984375000000000000	4172.82031250000000000000	4168.71777343750000000000	4193.84619140625000000000	3877.94873046875000000000	4181.02539062500000000000	4155.89746093750000000000	4138.97412109375000000000	1651.00000000000000000000	10245.00000000000000000000	10228.00000000000000000000	0.00000000000000000000	0.00000000000000000000	0.00000000000000000000	2634.00000000000000000000	775.00000000000000000000	4.00000000000000000000	4.00000000000000000000	4.00000000000000000000	4.00000000000000000000	4.00000000000000000000	4.00000000000000000000	4.00000000000000000000	4.00000000000000000000	4.00000000000000000000	4.00000000000000000000	4.00000000000000000000	4.00000000000000000000	4.00000000000000000000	4.00000000000000000000	4.00000000000000000000	4.00000000000000000000
125.00000000000000000000	0.00000000000000000000	4163.07666015625000000000	4162.05126953125000000000	4177.43603515625000000000	4159.48730468750000000000	4181.53857421875000000000	4166.15380859375000000000	4175.89746093750000000000	4168.71777343750000000000	4169.74365234375000000000	4190.25634765625000000000	3883.07690429687500000000	4188.20507812500000000000	4150.25634765625000000000	4131.79492187500000000000	1697.00000000000000000000	10248.00000000000000000000	10229.00000000000000000000	0.00000000000000000000	0.00000000000000000000	0.00000000000000000000	2634.00000000000000000000	783.00000000000000000000	4.00000000000000000000	4.00000000000000000000	4.00000000000000000000	4.00000000000000000000	4.00000000000000000000	4.00000000000000000000	4.00000000000000000000	4.00000000000000000000	4.00000000000000000000	4.00000000000000000000	4.00000000000000000000	4.00000000000000000000	4.00000000000000000000	4.00000000000000000000	4.00000000000000000000	4.00000000000000000000
126.00000000000000000000	0.00000000000000000000	4159.48730468750000000000	4153.33300781250000000000	4171.79492187500000000000	4152.30761718750000000000	4162.05126953125000000000	4161.53857421875000000000	4168.20507812500000000000	4160.00000000000000000000	4163.07666015625000000000	4177.94873046875000000000	3875.89746093750000000000	4186.15380859375000000000	4142.05126953125000000000	4128.20507812500000000000	3224.00000000000000000000	10248.00000000000000000000	10229.00000000000000000000	0.00000000000000000000	0.00000000000000000000	0.00000000000000000000	2634.00000000000000000000	791.00000000000000000000	4.00000000000000000000	4.00000000000000000000	4.00000000000000000000	4.00000000000000000000	4.00000000000000000000	4.00000000000000000000	4.00000000000000000000	4.00000000000000000000	4.00000000000000000000	4.00000000000000000000	4.00000000000000000000	4.00000000000000000000	4.00000000000000000000	4.00000000000000000000	4.00000000000000000000	4.00000000000000000000
127.00000000000000000000	0.00000000000000000000	4168.20507812500000000000	4184.10253906250000000000	4165.12792968750000000000	4172.82031250000000000000	4192.30761718750000000000	4165.64111328125000000000	4186.15380859375000000000	4182.05126953125000000000	4169.74365234375000000000	4206.66650390625000000000	3892.30761718750000000000	4190.25634765625000000000	4172.82031250000000000000	4145.64111328125000000000	49.00000000000000000000	10250.00000000000000000000	10228.00000000000000000000	0.00000000000000000000	0.00000000000000000000	0.00000000000000000000	2634.00000000000000000000	800.00000000000000000000	4.00000000000000000000	4.00000000000000000000	4.00000000000000000000	4.00000000000000000000	4.00000000000000000000	4.00000000000000000000	4.00000000000000000000	4.00000000000000000000	4.00000000000000000000	4.00000000000000000000	4.00000000000000000000	4.00000000000000000000	4.00000000000000000000	4.00000000000000000000	4.00000000000000000000	4.00000000000000000000
0.00000000000000000000	0.00000000000000000000	4153.84619140625000000000	4141.53857421875000000000	4168.20507812500000000000	4149.23046875000000000000	4144.61523437500000000000	4146.15380859375000000000	4144.61523437500000000000	4144.61523437500000000000	4150.25634765625000000000	4150.76904296875000000000	3876.41015625000000000000	4181.53857421875000000000	4128.20507812500000000000	4128.71777343750000000000	1132.00000000000000000000	10250.00000000000000000000	10228.00000000000000000000	0.00000000000000000000	0.00000000000000000000	0.00000000000000000000	2634.00000000000000000000	808.00000000000000000000	4.00000000000000000000	4.00000000000000000000	4.00000000000000000000	4.00000000000000000000	4.00000000000000000000	4.00000000000000000000	4.00000000000000000000	4.00000000000000000000	4.00000000000000000000	4.00000000000000000000	4.00000000000000000000	4.00000000000000000000	4.00000000000000000000	4.00000000000000000000	4.00000000000000000000	4.00000000000000000000
1.00000000000000000000	0.00000000000000000000	4157.94873046875000000000	4159.48730468750000000000	4161.02539062500000000000	4160.00000000000000000000	4161.53857421875000000000	4161.53857421875000000000	4172.30761718750000000000	4170.25634765625000000000	4168.20507812500000000000	4177.94873046875000000000	3888.71777343750000000000	4183.07666015625000000000	4147.17919921875000000000	4134.35888671875000000000	2049.00000000000000000000	10251.00000000000000000000	10228.00000000000000000000	0.00000000000000000000	0.00000000000000000000	0.00000000000000000000	2634.00000000000000000000	816.00000000000000000000	4.00000000000000000000	4.00000000000000000000	4.00000000000000000000	4.00000000000000000000	4.00000000000000000000	4.00000000000000000000	4.00000000000000000000	4.00000000000000000000	4.00000000000000000000	4.00000000000000000000	4.00000000000000000000	4.00000000000000000000	4.00000000000000000000	4.00000000000000000000	4.00000000000000000000	4.00000000000000000000
2.00000000000000000000	0.00000000000000000000	4148.71777343750000000000	4151.28173828125000000000	4170.25634765625000000000	4161.02539062500000000000	4158.97412109375000000000	4160.00000000000000000000	4170.76904296875000000000	4166.15380859375000000000	4166.66650390625000000000	4189.23046875000000000000	3892.82031250000000000000	4183.07666015625000000000	4137.43603515625000000000	4130.76904296875000000000	2088.00000000000000000000	10251.00000000000000000000	10228.00000000000000000000	0.00000000000000000000	0.00000000000000000000	0.00000000000000000000	2634.00000000000000000000	825.00000000000000000000	4.00000000000000000000	4.00000000000000000000	4.00000000000000000000	4.00000000000000000000	4.00000000000000000000	4.00000000000000000000	4.00000000000000000000	4.00000000000000000000	4.00000000000000000000	4.00000000000000000000	4.00000000000000000000	4.00000000000000000000	4.00000000000000000000	4.00000000000000000000	4.00000000000000000000	4.00000000000000000000
3.00000000000000000000	0.00000000000000000000	4137.43603515625000000000	4138.46142578125000000000	4169.23046875000000000000	4148.20507812500000000000	4147.69238281250000000000	4156.41015625000000000000	4157.43603515625000000000	4143.07666015625000000000	4152.30761718750000000000	4154.87158203125000000000	3880.51269531250000000000	4172.82031250000000000000	4112.30761718750000000000	4118.46142578125000000000	3191.00000000000000000000	10251.00000000000000000000	10227.00000000000000000000	0.00000000000000000000	0.00000000000000000000	0.00000000000000000000	2634.00000000000000000000	833.00000000000000000000	4.00000000000000000000	4.00000000000000000000	4.00000000000000000000	4.00000000000000000000	4.00000000000000000000	4.00000000000000000000	4.00000000000000000000	4.00000000000000000000	4.00000000000000000000	4.00000000000000000000	4.00000000000000000000	4.00000000000000000000	4.00000000000000000000	4.00000000000000000000	4.00000000000000000000	4.00000000000000000000
4.00000000000000000000	0.00000000000000000000	4151.79492187500000000000	4179.48730468750000000000	4162.56396484375000000000	4176.41015625000000000000	4181.53857421875000000000	4169.23046875000000000000	4186.66650390625000000000	4172.82031250000000000000	4164.61523437500000000000	4179.48730468750000000000	3895.89746093750000000000	4183.07666015625000000000	4146.15380859375000000000	4132.30761718750000000000	3373.00000000000000000000	10251.00000000000000000000	10227.00000000000000000000	0.00000000000000000000	0.00000000000000000000	0.00000000000000000000	2634.00000000000000000000	840.00000000000000000000	4.00000000000000000000	4.00000000000000000000	4.00000000000000000000	4.00000000000000000000	4.00000000000000000000	4.00000000000000000000	4.00000000000000000000	4.00000000000000000000	4.00000000000000000000	4.00000000000000000000	4.00000000000000000000	4.00000000000000000000	4.00000000000000000000	4.00000000000000000000	4.00000000000000000000	4.00000000000000000000
5.00000000000000000000	0.00000000000000000000	4143.58984375000000000000	4144.10253906250000000000	4165.12792968750000000000	4170.76904296875000000000	4136.41015625000000000000	4154.87158203125000000000	4153.84619140625000000000	4142.05126953125000000000	4148.71777343750000000000	4142.56396484375000000000	3881.02563476562500000000	4180.51269531250000000000	4110.25634765625000000000	4120.00000000000000000000	1630.00000000000000000000	10251.00000000000000000000	10229.00000000000000000000	0.00000000000000000000	0.00000000000000000000	0.00000000000000000000	2634.00000000000000000000	848.00000000000000000000	4.00000000000000000000	4.00000000000000000000	4.00000000000000000000	4.00000000000000000000	4.00000000000000000000	4.00000000000000000000	4.00000000000000000000	4.00000000000000000000	4.00000000000000000000	4.00000000000000000000	4.00000000000000000000	4.00000000000000000000	4.00000000000000000000	4.00000000000000000000	4.00000000000000000000	4.00000000000000000000
6.00000000000000000000	0.00000000000000000000	4151.28173828125000000000	4165.64111328125000000000	4160.51269531250000000000	4191.79492187500000000000	4166.15380859375000000000	4167.17919921875000000000	4176.41015625000000000000	4170.76904296875000000000	4166.66650390625000000000	4176.92285156250000000000	3897.43579101562500000000	4182.05126953125000000000	4136.92285156250000000000	4132.30761718750000000000	2949.00000000000000000000	10251.00000000000000000000	10229.00000000000000000000	0.00000000000000000000	0.00000000000000000000	0.00000000000000000000	2634.00000000000000000000	855.00000000000000000000	4.00000000000000000000	4.00000000000000000000	4.00000000000000000000	4.00000000000000000000	4.00000000000000000000	4.00000000000000000000	4.00000000000000000000	4.00000000000000000000	4.00000000000000000000	4.00000000000000000000	4.00000000000000000000	4.00000000000000000000	4.00000000000000000000	4.00000000000000000000	4.00000000000000000000	4.00000000000000000000
7.00000000000000000000	0.00000000000000000000	4151.28173828125000000000	4170.76904296875000000000	4170.76904296875000000000	4204.10253906250000000000	4174.35888671875000000000	4165.12792968750000000000	4178.46142578125000000000	4183.58984375000000000000	4173.33300781250000000000	4196.92285156250000000000	3912.82031250000000000000	4188.20507812500000000000	4152.30761718750000000000	4140.00000000000000000000	2886.00000000000000000000	10251.00000000000000000000	10228.00000000000000000000	0.00000000000000000000	0.00000000000000000000	0.00000000000000000000	2634.00000000000000000000	862.00000000000000000000	4.00000000000000000000	4.00000000000000000000	4.00000000000000000000	4.00000000000000000000	4.00000000000000000000	4.00000000000000000000	4.00000000000000000000	4.00000000000000000000	4.00000000000000000000	4.00000000000000000000	4.00000000000000000000	4.00000000000000000000	4.00000000000000000000	4.00000000000000000000	4.00000000000000000000	4.00000000000000000000
8.00000000000000000000	0.00000000000000000000	4142.56396484375000000000	4145.64111328125000000000	4169.74365234375000000000	4192.30761718750000000000	4147.69238281250000000000	4157.43603515625000000000	4156.92285156250000000000	4150.76904296875000000000	4155.89746093750000000000	4155.38427734375000000000	3902.05126953125000000000	4181.53857421875000000000	4127.69238281250000000000	4126.15380859375000000000	1457.00000000000000000000	10251.00000000000000000000	10228.00000000000000000000	0.00000000000000000000	0.00000000000000000000	0.00000000000000000000	2634.00000000000000000000	870.00000000000000000000	4.00000000000000000000	4.00000000000000000000	4.00000000000000000000	4.00000000000000000000	4.00000000000000000000	4.00000000000000000000	4.00000000000000000000	4.00000000000000000000	4.00000000000000000000	4.00000000000000000000	4.00000000000000000000	4.00000000000000000000	4.00000000000000000000	4.00000000000000000000	4.00000000000000000000	4.00000000000000000000
9.00000000000000000000	0.00000000000000000000	4161.02539062500000000000	4183.07666015625000000000	4164.10253906250000000000	4216.92285156250000000000	4194.87158203125000000000	4174.35888671875000000000	4190.25634765625000000000	4175.89746093750000000000	4167.69238281250000000000	4185.12792968750000000000	3922.05126953125000000000	4192.30761718750000000000	4160.51269531250000000000	4135.38427734375000000000	3344.00000000000000000000	10249.00000000000000000000	10227.00000000000000000000	0.00000000000000000000	0.00000000000000000000	0.00000000000000000000	2634.00000000000000000000	877.00000000000000000000	4.00000000000000000000	4.00000000000000000000	4.00000000000000000000	4.00000000000000000000	4.00000000000000000000	4.00000000000000000000	4.00000000000000000000	4.00000000000000000000	4.00000000000000000000	4.00000000000000000000	4.00000000000000000000	4.00000000000000000000	4.00000000000000000000	4.00000000000000000000	4.00000000000000000000	4.00000000000000000000
10.00000000000000000000	0.00000000000000000000	4152.30761718750000000000	4148.71777343750000000000	4171.28173828125000000000	4203.58984375000000000000	4163.07666015625000000000	4163.58984375000000000000	4167.69238281250000000000	4155.89746093750000000000	4156.92285156250000000000	4160.00000000000000000000	3909.23071289062500000000	4188.71777343750000000000	4127.17919921875000000000	4122.56396484375000000000	3238.00000000000000000000	10249.00000000000000000000	10227.00000000000000000000	0.00000000000000000000	0.00000000000000000000	0.00000000000000000000	2634.00000000000000000000	885.00000000000000000000	4.00000000000000000000	4.00000000000000000000	4.00000000000000000000	4.00000000000000000000	4.00000000000000000000	4.00000000000000000000	4.00000000000000000000	4.00000000000000000000	4.00000000000000000000	4.00000000000000000000	4.00000000000000000000	4.00000000000000000000	4.00000000000000000000	4.00000000000000000000	4.00000000000000000000	4.00000000000000000000
11.00000000000000000000	0.00000000000000000000	4148.71777343750000000000	4156.92285156250000000000	4161.02539062500000000000	4209.23046875000000000000	4173.33300781250000000000	4170.25634765625000000000	4182.05126953125000000000	4172.30761718750000000000	4165.64111328125000000000	4176.41015625000000000000	3911.79467773437500000000	4180.51269531250000000000	4142.05126953125000000000	4129.23046875000000000000	2165.00000000000000000000	10247.00000000000000000000	10226.00000000000000000000	0.00000000000000000000	0.00000000000000000000	0.00000000000000000000	2634.00000000000000000000	893.00000000000000000000	4.00000000000000000000	4.00000000000000000000	4.00000000000000000000	4.00000000000000000000	4.00000000000000000000	4.00000000000000000000	4.00000000000000000000	4.00000000000000000000	4.00000000000000000000	4.00000000000000000000	4.00000000000000000000	4.00000000000000000000	4.00000000000000000000	4.00000000000000000000	4.00000000000000000000	4.00000000000000000000
12.00000000000000000000	0.00000000000000000000	4149.74365234375000000000	4167.69238281250000000000	4161.53857421875000000000	4220.51269531250000000000	4182.05126953125000000000	4163.58984375000000000000	4181.02539062500000000000	4182.56396484375000000000	4169.23046875000000000000	4190.76904296875000000000	3923.58959960937500000000	4188.71777343750000000000	4157.94873046875000000000	4134.35888671875000000000	1620.00000000000000000000	10247.00000000000000000000	10226.00000000000000000000	0.00000000000000000000	0.00000000000000000000	0.00000000000000000000	2634.00000000000000000000	902.00000000000000000000	4.00000000000000000000	4.00000000000000000000	4.00000000000000000000	4.00000000000000000000	4.00000000000000000000	4.00000000000000000000	4.00000000000000000000	4.00000000000000000000	4.00000000000000000000	4.00000000000000000000	4.00000000000000000000	4.00000000000000000000	4.00000000000000000000	4.00000000000000000000	4.00000000000000000000	4.00000000000000000000
13.00000000000000000000	0.00000000000000000000	4141.53857421875000000000	4146.15380859375000000000	4165.12792968750000000000	4206.15380859375000000000	4149.74365234375000000000	4155.89746093750000000000	4161.53857421875000000000	4160.00000000000000000000	4161.53857421875000000000	4165.64111328125000000000	3914.87158203125000000000	4184.61523437500000000000	4131.79492187500000000000	4124.10253906250000000000	1690.00000000000000000000	10242.00000000000000000000	10226.00000000000000000000	0.00000000000000000000	0.00000000000000000000	0.00000000000000000000	2634.00000000000000000000	910.00000000000000000000	4.00000000000000000000	4.00000000000000000000	4.00000000000000000000	4.00000000000000000000	4.00000000000000000000	4.00000000000000000000	4.00000000000000000000	4.00000000000000000000	4.00000000000000000000	4.00000000000000000000	4.00000000000000000000	4.00000000000000000000	4.00000000000000000000	4.00000000000000000000	4.00000000000000000000	4.00000000000000000000
14.00000000000000000000	0.00000000000000000000	4154.35888671875000000000	4182.05126953125000000000	4167.17919921875000000000	4222.56396484375000000000	4192.82031250000000000000	4179.48730468750000000000	4202.56396484375000000000	4192.82031250000000000000	4184.10253906250000000000	4213.84619140625000000000	3935.89746093750000000000	4187.69238281250000000000	4164.10253906250000000000	4136.41015625000000000000	3238.00000000000000000000	10242.00000000000000000000	10226.00000000000000000000	0.00000000000000000000	0.00000000000000000000	0.00000000000000000000	2634.00000000000000000000	918.00000000000000000000	4.00000000000000000000	4.00000000000000000000	4.00000000000000000000	4.00000000000000000000	4.00000000000000000000	4.00000000000000000000	4.00000000000000000000	4.00000000000000000000	4.00000000000000000000	4.00000000000000000000	4.00000000000000000000	4.00000000000000000000	4.00000000000000000000	4.00000000000000000000	4.00000000000000000000	4.00000000000000000000
15.00000000000000000000	0.00000000000000000000	4149.23046875000000000000	4153.84619140625000000000	4177.43603515625000000000	4208.71777343750000000000	4170.76904296875000000000	4165.12792968750000000000	4178.46142578125000000000	4166.15380859375000000000	4168.71777343750000000000	4186.66650390625000000000	3932.82031250000000000000	4189.74365234375000000000	4138.46142578125000000000	4122.56396484375000000000	2165.00000000000000000000	10241.00000000000000000000	10227.00000000000000000000	0.00000000000000000000	0.00000000000000000000	0.00000000000000000000	2634.00000000000000000000	927.00000000000000000000	4.00000000000000000000	4.00000000000000000000	4.00000000000000000000	4.00000000000000000000	4.00000000000000000000	4.00000000000000000000	4.00000000000000000000	4.00000000000000000000	4.00000000000000000000	4.00000000000000000000	4.00000000000000000000	4.00000000000000000000	4.00000000000000000000	4.00000000000000000000	4.00000000000000000000	4.00000000000000000000
16.00000000000000000000	0.00000000000000000000	4153.84619140625000000000	4162.56396484375000000000	4163.07666015625000000000	4212.30761718750000000000	4177.43603515625000000000	4164.10253906250000000000	4179.48730468750000000000	4169.74365234375000000000	4167.69238281250000000000	4186.66650390625000000000	3937.94873046875000000000	4189.74365234375000000000	4156.92285156250000000000	4131.28173828125000000000	0.00000000000000000000	10241.00000000000000000000	10227.00000000000000000000	0.00000000000000000000	0.00000000000000000000	0.00000000000000000000	2634.00000000000000000000	935.00000000000000000000	4.00000000000000000000	4.00000000000000000000	4.00000000000000000000	4.00000000000000000000	4.00000000000000000000	4.00000000000000000000	4.00000000000000000000	4.00000000000000000000	4.00000000000000000000	4.00000000000000000000	4.00000000000000000000	4.00000000000000000000	4.00000000000000000000	4.00000000000000000000	4.00000000000000000000	4.00000000000000000000
17.00000000000000000000	0.00000000000000000000	4154.35888671875000000000	4172.82031250000000000000	4160.00000000000000000000	4220.51269531250000000000	4181.02539062500000000000	4165.12792968750000000000	4178.46142578125000000000	4175.38427734375000000000	4169.23046875000000000000	4197.43603515625000000000	3941.53833007812500000000	4192.30761718750000000000	4174.87158203125000000000	4142.56396484375000000000	0.00000000000000000000	10244.00000000000000000000	10228.00000000000000000000	0.00000000000000000000	0.00000000000000000000	0.00000000000000000000	2634.00000000000000000000	943.00000000000000000000	4.00000000000000000000	4.00000000000000000000	4.00000000000000000000	4.00000000000000000000	4.00000000000000000000	4.00000000000000000000	4.00000000000000000000	4.00000000000000000000	4.00000000000000000000	4.00000000000000000000	4.00000000000000000000	4.00000000000000000000	4.00000000000000000000	4.00000000000000000000	4.00000000000000000000	4.00000000000000000000
18.00000000000000000000	0.00000000000000000000	4142.05126953125000000000	4142.05126953125000000000	4165.64111328125000000000	4201.53857421875000000000	4134.35888671875000000000	4154.87158203125000000000	4152.82031250000000000000	4146.15380859375000000000	4154.87158203125000000000	4153.84619140625000000000	3924.61523437500000000000	4185.12792968750000000000	4134.35888671875000000000	4122.56396484375000000000	0.00000000000000000000	10244.00000000000000000000	10228.00000000000000000000	0.00000000000000000000	0.00000000000000000000	0.00000000000000000000	2634.00000000000000000000	951.00000000000000000000	4.00000000000000000000	4.00000000000000000000	4.00000000000000000000	4.00000000000000000000	4.00000000000000000000	4.00000000000000000000	4.00000000000000000000	4.00000000000000000000	4.00000000000000000000	4.00000000000000000000	4.00000000000000000000	4.00000000000000000000	4.00000000000000000000	4.00000000000000000000	4.00000000000000000000	4.00000000000000000000
19.00000000000000000000	0.00000000000000000000	4151.79492187500000000000	4174.35888671875000000000	4160.00000000000000000000	4218.97412109375000000000	4180.00000000000000000000	4172.30761718750000000000	4193.33300781250000000000	4190.76904296875000000000	4178.97412109375000000000	4203.07666015625000000000	3948.71777343750000000000	4192.30761718750000000000	4159.48730468750000000000	4131.28173828125000000000	0.00000000000000000000	10245.00000000000000000000	10228.00000000000000000000	0.00000000000000000000	0.00000000000000000000	0.00000000000000000000	2634.00000000000000000000	960.00000000000000000000	4.00000000000000000000	4.00000000000000000000	4.00000000000000000000	4.00000000000000000000	4.00000000000000000000	4.00000000000000000000	4.00000000000000000000	4.00000000000000000000	4.00000000000000000000	4.00000000000000000000	4.00000000000000000000	4.00000000000000000000	4.00000000000000000000	4.00000000000000000000	4.00000000000000000000	4.00000000000000000000
20.00000000000000000000	0.00000000000000000000	4141.02539062500000000000	4144.61523437500000000000	4168.71777343750000000000	4200.51269531250000000000	4172.82031250000000000000	4167.17919921875000000000	4173.84619140625000000000	4173.33300781250000000000	4170.76904296875000000000	4191.28173828125000000000	3940.00000000000000000000	4189.74365234375000000000	4129.23046875000000000000	4121.02539062500000000000	0.00000000000000000000	10245.00000000000000000000	10228.00000000000000000000	0.00000000000000000000	0.00000000000000000000	0.00000000000000000000	2634.00000000000000000000	967.00000000000000000000	4.00000000000000000000	4.00000000000000000000	4.00000000000000000000	4.00000000000000000000	4.00000000000000000000	4.00000000000000000000	4.00000000000000000000	4.00000000000000000000	4.00000000000000000000	4.00000000000000000000	4.00000000000000000000	4.00000000000000000000	4.00000000000000000000	4.00000000000000000000	4.00000000000000000000	4.00000000000000000000
21.00000000000000000000	0.00000000000000000000	4147.17919921875000000000	4156.92285156250000000000	4166.66650390625000000000	4197.94873046875000000000	4181.53857421875000000000	4176.41015625000000000000	4178.97412109375000000000	4166.15380859375000000000	4168.20507812500000000000	4183.07666015625000000000	3937.43579101562500000000	4186.15380859375000000000	4138.97412109375000000000	4125.64111328125000000000	0.00000000000000000000	10248.00000000000000000000	10228.00000000000000000000	0.00000000000000000000	0.00000000000000000000	0.00000000000000000000	2634.00000000000000000000	974.00000000000000000000	4.00000000000000000000	4.00000000000000000000	4.00000000000000000000	4.00000000000000000000	4.00000000000000000000	4.00000000000000000000	4.00000000000000000000	4.00000000000000000000	4.00000000000000000000	4.00000000000000000000	4.00000000000000000000	4.00000000000000000000	4.00000000000000000000	4.00000000000000000000	4.00000000000000000000	4.00000000000000000000
22.00000000000000000000	0.00000000000000000000	4162.56396484375000000000	4186.66650390625000000000	4167.17919921875000000000	4214.35888671875000000000	4200.00000000000000000000	4174.35888671875000000000	4192.30761718750000000000	4181.02539062500000000000	4173.33300781250000000000	4199.48730468750000000000	3955.38452148437500000000	4196.41015625000000000000	4173.33300781250000000000	4140.51269531250000000000	0.00000000000000000000	10248.00000000000000000000	10228.00000000000000000000	0.00000000000000000000	0.00000000000000000000	0.00000000000000000000	2634.00000000000000000000	982.00000000000000000000	4.00000000000000000000	4.00000000000000000000	4.00000000000000000000	4.00000000000000000000	4.00000000000000000000	4.00000000000000000000	4.00000000000000000000	4.00000000000000000000	4.00000000000000000000	4.00000000000000000000	4.00000000000000000000	4.00000000000000000000	4.00000000000000000000	4.00000000000000000000	4.00000000000000000000	4.00000000000000000000
23.00000000000000000000	0.00000000000000000000	4154.87158203125000000000	4152.30761718750000000000	4169.74365234375000000000	4191.28173828125000000000	4150.25634765625000000000	4156.92285156250000000000	4161.53857421875000000000	4154.35888671875000000000	4154.87158203125000000000	4155.89746093750000000000	3943.07690429687500000000	4191.79492187500000000000	4139.48730468750000000000	4131.28173828125000000000	0.00000000000000000000	10249.00000000000000000000	10228.00000000000000000000	0.00000000000000000000	0.00000000000000000000	0.00000000000000000000	2634.00000000000000000000	989.00000000000000000000	4.00000000000000000000	4.00000000000000000000	4.00000000000000000000	4.00000000000000000000	4.00000000000000000000	4.00000000000000000000	4.00000000000000000000	4.00000000000000000000	4.00000000000000000000	4.00000000000000000000	4.00000000000000000000	4.00000000000000000000	4.00000000000000000000	4.00000000000000000000	4.00000000000000000000	4.00000000000000000000
24.00000000000000000000	0.00000000000000000000	4166.15380859375000000000	4184.61523437500000000000	4165.64111328125000000000	4209.23046875000000000000	4177.94873046875000000000	4174.35888671875000000000	4193.33300781250000000000	4193.84619140625000000000	4173.84619140625000000000	4206.66650390625000000000	3962.05126953125000000000	4198.46142578125000000000	4172.30761718750000000000	4149.23046875000000000000	0.00000000000000000000	10249.00000000000000000000	10228.00000000000000000000	0.00000000000000000000	0.00000000000000000000	0.00000000000000000000	2634.00000000000000000000	996.00000000000000000000	4.00000000000000000000	4.00000000000000000000	4.00000000000000000000	4.00000000000000000000	4.00000000000000000000	4.00000000000000000000	4.00000000000000000000	4.00000000000000000000	4.00000000000000000000	4.00000000000000000000	4.00000000000000000000	4.00000000000000000000	4.00000000000000000000	4.00000000000000000000	4.00000000000000000000	4.00000000000000000000
25.00000000000000000000	0.00000000000000000000	4153.84619140625000000000	4158.46142578125000000000	4172.30761718750000000000	4199.48730468750000000000	4163.07666015625000000000	4162.56396484375000000000	4173.33300781250000000000	4179.48730468750000000000	4168.20507812500000000000	4199.48730468750000000000	3960.51269531250000000000	4198.46142578125000000000	4154.35888671875000000000	4139.48730468750000000000	0.00000000000000000000	10251.00000000000000000000	10227.00000000000000000000	0.00000000000000000000	0.00000000000000000000	0.00000000000000000000	2635.00000000000000000000	4.00000000000000000000	4.00000000000000000000	4.00000000000000000000	4.00000000000000000000	4.00000000000000000000	4.00000000000000000000	4.00000000000000000000	4.00000000000000000000	4.00000000000000000000	4.00000000000000000000	4.00000000000000000000	4.00000000000000000000	4.00000000000000000000	4.00000000000000000000	4.00000000000000000000	4.00000000000000000000	4.00000000000000000000
26.00000000000000000000	0.00000000000000000000	4145.12792968750000000000	4148.20507812500000000000	4166.66650390625000000000	4185.64111328125000000000	4162.05126953125000000000	4163.58984375000000000000	4173.84619140625000000000	4169.74365234375000000000	4166.66650390625000000000	4180.51269531250000000000	3956.41015625000000000000	4191.28173828125000000000	4146.15380859375000000000	4133.84619140625000000000	0.00000000000000000000	10251.00000000000000000000	10227.00000000000000000000	0.00000000000000000000	0.00000000000000000000	0.00000000000000000000	2635.00000000000000000000	11.00000000000000000000	4.00000000000000000000	4.00000000000000000000	4.00000000000000000000	4.00000000000000000000	4.00000000000000000000	4.00000000000000000000	4.00000000000000000000	4.00000000000000000000	4.00000000000000000000	4.00000000000000000000	4.00000000000000000000	4.00000000000000000000	4.00000000000000000000	4.00000000000000000000	4.00000000000000000000	4.00000000000000000000
27.00000000000000000000	0.00000000000000000000	4159.48730468750000000000	4180.51269531250000000000	4168.71777343750000000000	4199.48730468750000000000	4185.12792968750000000000	4171.28173828125000000000	4197.94873046875000000000	4189.74365234375000000000	4173.33300781250000000000	4211.28173828125000000000	3972.30761718750000000000	4198.97412109375000000000	4168.20507812500000000000	4144.10253906250000000000	0.00000000000000000000	10251.00000000000000000000	10226.00000000000000000000	0.00000000000000000000	0.00000000000000000000	0.00000000000000000000	2635.00000000000000000000	19.00000000000000000000	4.00000000000000000000	4.00000000000000000000	4.00000000000000000000	4.00000000000000000000	4.00000000000000000000	4.00000000000000000000	4.00000000000000000000	4.00000000000000000000	4.00000000000000000000	4.00000000000000000000	4.00000000000000000000	4.00000000000000000000	4.00000000000000000000	4.00000000000000000000	4.00000000000000000000	4.00000000000000000000
28.00000000000000000000	0.00000000000000000000	4156.41015625000000000000	4148.71777343750000000000	4171.28173828125000000000	4183.58984375000000000000	4149.74365234375000000000	4157.94873046875000000000	4163.58984375000000000000	4149.74365234375000000000	4152.82031250000000000000	4177.43603515625000000000	3957.43579101562500000000	4191.79492187500000000000	4128.20507812500000000000	4129.74365234375000000000	0.00000000000000000000	10251.00000000000000000000	10226.00000000000000000000	0.00000000000000000000	0.00000000000000000000	0.00000000000000000000	2635.00000000000000000000	26.00000000000000000000	4.00000000000000000000	4.00000000000000000000	4.00000000000000000000	4.00000000000000000000	4.00000000000000000000	4.00000000000000000000	4.00000000000000000000	4.00000000000000000000	4.00000000000000000000	4.00000000000000000000	4.00000000000000000000	4.00000000000000000000	4.00000000000000000000	4.00000000000000000000	4.00000000000000000000	4.00000000000000000000
29.00000000000000000000	0.00000000000000000000	4164.10253906250000000000	4176.41015625000000000000	4161.02539062500000000000	4202.56396484375000000000	4195.38427734375000000000	4173.84619140625000000000	4186.66650390625000000000	4177.43603515625000000000	4168.71777343750000000000	4212.30761718750000000000	3974.35888671875000000000	4194.35888671875000000000	4165.64111328125000000000	4148.71777343750000000000	0.00000000000000000000	10250.00000000000000000000	10226.00000000000000000000	0.00000000000000000000	0.00000000000000000000	0.00000000000000000000	2635.00000000000000000000	33.00000000000000000000	4.00000000000000000000	4.00000000000000000000	4.00000000000000000000	4.00000000000000000000	4.00000000000000000000	4.00000000000000000000	4.00000000000000000000	4.00000000000000000000	4.00000000000000000000	4.00000000000000000000	4.00000000000000000000	4.00000000000000000000	4.00000000000000000000	4.00000000000000000000	4.00000000000000000000	4.00000000000000000000
30.00000000000000000000	0.00000000000000000000	4155.38427734375000000000	4162.56396484375000000000	4168.71777343750000000000	4195.38427734375000000000	4173.84619140625000000000	4161.53857421875000000000	4167.17919921875000000000	4170.76904296875000000000	4160.51269531250000000000	4197.94873046875000000000	3975.38452148437500000000	4194.87158203125000000000	4161.02539062500000000000	4147.17919921875000000000	0.00000000000000000000	10250.00000000000000000000	10226.00000000000000000000	0.00000000000000000000	0.00000000000000000000	0.00000000000000000000	2635.00000000000000000000	42.00000000000000000000	4.00000000000000000000	4.00000000000000000000	4.00000000000000000000	4.00000000000000000000	4.00000000000000000000	4.00000000000000000000	4.00000000000000000000	4.00000000000000000000	4.00000000000000000000	4.00000000000000000000	4.00000000000000000000	4.00000000000000000000	4.00000000000000000000	4.00000000000000000000	4.00000000000000000000	4.00000000000000000000
31.00000000000000000000	0.00000000000000000000	4153.84619140625000000000	4154.87158203125000000000	4164.61523437500000000000	4183.58984375000000000000	4151.79492187500000000000	4157.43603515625000000000	4161.53857421875000000000	4160.51269531250000000000	4155.38427734375000000000	4172.30761718750000000000	3968.71777343750000000000	4188.71777343750000000000	4140.00000000000000000000	4138.97412109375000000000	0.00000000000000000000	10251.00000000000000000000	10226.00000000000000000000	0.00000000000000000000	0.00000000000000000000	0.00000000000000000000	2635.00000000000000000000	50.00000000000000000000	4.00000000000000000000	4.00000000000000000000	4.00000000000000000000	4.00000000000000000000	4.00000000000000000000	4.00000000000000000000	4.00000000000000000000	4.00000000000000000000	4.00000000000000000000	4.00000000000000000000	4.00000000000000000000	4.00000000000000000000	4.00000000000000000000	4.00000000000000000000	4.00000000000000000000	4.00000000000000000000
32.00000000000000000000	0.00000000000000000000	4169.23046875000000000000	4188.71777343750000000000	4164.61523437500000000000	4205.12792968750000000000	4196.41015625000000000000	4172.82031250000000000000	4196.92285156250000000000	4191.79492187500000000000	4174.35888671875000000000	4213.84619140625000000000	3987.17944335937500000000	4199.48730468750000000000	4162.56396484375000000000	4151.28173828125000000000	0.00000000000000000000	10251.00000000000000000000	10226.00000000000000000000	0.00000000000000000000	0.00000000000000000000	0.00000000000000000000	2635.00000000000000000000	58.00000000000000000000	4.00000000000000000000	4.00000000000000000000	4.00000000000000000000	4.00000000000000000000	4.00000000000000000000	4.00000000000000000000	4.00000000000000000000	4.00000000000000000000	4.00000000000000000000	4.00000000000000000000	4.00000000000000000000	4.00000000000000000000	4.00000000000000000000	4.00000000000000000000	4.00000000000000000000	4.00000000000000000000
33.00000000000000000000	0.00000000000000000000	4156.92285156250000000000	4152.82031250000000000000	4175.89746093750000000000	4184.10253906250000000000	4161.53857421875000000000	4165.12792968750000000000	4169.23046875000000000000	4160.51269531250000000000	4159.48730468750000000000	4178.46142578125000000000	3972.82031250000000000000	4195.89746093750000000000	4126.15380859375000000000	4133.84619140625000000000	0.00000000000000000000	10251.00000000000000000000	10227.00000000000000000000	0.00000000000000000000	0.00000000000000000000	0.00000000000000000000	2635.00000000000000000000	67.00000000000000000000	4.00000000000000000000	4.00000000000000000000	4.00000000000000000000	4.00000000000000000000	4.00000000000000000000	4.00000000000000000000	4.00000000000000000000	4.00000000000000000000	4.00000000000000000000	4.00000000000000000000	4.00000000000000000000	4.00000000000000000000	4.00000000000000000000	4.00000000000000000000	4.00000000000000000000	4.00000000000000000000
34.00000000000000000000	0.00000000000000000000	4160.51269531250000000000	4174.35888671875000000000	4165.12792968750000000000	4187.69238281250000000000	4186.15380859375000000000	4178.46142578125000000000	4189.23046875000000000000	4178.97412109375000000000	4168.20507812500000000000	4192.30761718750000000000	3983.07690429687500000000	4190.76904296875000000000	4153.84619140625000000000	4138.97412109375000000000	0.00000000000000000000	10251.00000000000000000000	10227.00000000000000000000	0.00000000000000000000	0.00000000000000000000	0.00000000000000000000	2635.00000000000000000000	75.00000000000000000000	4.00000000000000000000	4.00000000000000000000	4.00000000000000000000	4.00000000000000000000	4.00000000000000000000	4.00000000000000000000	4.00000000000000000000	4.00000000000000000000	4.00000000000000000000	4.00000000000000000000	4.00000000000000000000	4.00000000000000000000	4.00000000000000000000	4.00000000000000000000	4.00000000000000000000	4.00000000000000000000
35.00000000000000000000	0.00000000000000000000	4161.02539062500000000000	4169.23046875000000000000	4163.58984375000000000000	4188.20507812500000000000	4184.10253906250000000000	4167.17919921875000000000	4178.46142578125000000000	4168.20507812500000000000	4163.58984375000000000000	4188.20507812500000000000	3984.61523437500000000000	4192.82031250000000000000	4151.28173828125000000000	4140.00000000000000000000	0.00000000000000000000	10249.00000000000000000000	10227.00000000000000000000	0.00000000000000000000	0.00000000000000000000	0.00000000000000000000	2635.00000000000000000000	83.00000000000000000000	4.00000000000000000000	4.00000000000000000000	4.00000000000000000000	4.00000000000000000000	4.00000000000000000000	4.00000000000000000000	4.00000000000000000000	4.00000000000000000000	4.00000000000000000000	4.00000000000000000000	4.00000000000000000000	4.00000000000000000000	4.00000000000000000000	4.00000000000000000000	4.00000000000000000000	4.00000000000000000000
36.00000000000000000000	0.00000000000000000000	4157.94873046875000000000	4160.00000000000000000000	4163.58984375000000000000	4188.20507812500000000000	4164.10253906250000000000	4158.46142578125000000000	4166.66650390625000000000	4155.89746093750000000000	4156.92285156250000000000	4178.46142578125000000000	3977.43579101562500000000	4192.82031250000000000000	4135.89746093750000000000	4137.94873046875000000000	0.00000000000000000000	10249.00000000000000000000	10227.00000000000000000000	0.00000000000000000000	0.00000000000000000000	0.00000000000000000000	2635.00000000000000000000	92.00000000000000000000	4.00000000000000000000	4.00000000000000000000	4.00000000000000000000	4.00000000000000000000	4.00000000000000000000	4.00000000000000000000	4.00000000000000000000	4.00000000000000000000	4.00000000000000000000	4.00000000000000000000	4.00000000000000000000	4.00000000000000000000	4.00000000000000000000	4.00000000000000000000	4.00000000000000000000	4.00000000000000000000
37.00000000000000000000	0.00000000000000000000	4162.56396484375000000000	4185.64111328125000000000	4163.58984375000000000000	4206.66650390625000000000	4188.20507812500000000000	4167.69238281250000000000	4187.69238281250000000000	4195.89746093750000000000	4173.33300781250000000000	4220.00000000000000000000	4000.00000000000000000000	4199.48730468750000000000	4168.20507812500000000000	4150.25634765625000000000	0.00000000000000000000	10248.00000000000000000000	10226.00000000000000000000	0.00000000000000000000	0.00000000000000000000	0.00000000000000000000	2635.00000000000000000000	100.00000000000000000000	4.00000000000000000000	4.00000000000000000000	4.00000000000000000000	4.00000000000000000000	4.00000000000000000000	4.00000000000000000000	4.00000000000000000000	4.00000000000000000000	4.00000000000000000000	4.00000000000000000000	4.00000000000000000000	4.00000000000000000000	4.00000000000000000000	4.00000000000000000000	4.00000000000000000000	4.00000000000000000000
38.00000000000000000000	0.00000000000000000000	4140.51269531250000000000	4141.02539062500000000000	4164.10253906250000000000	4175.38427734375000000000	4146.66650390625000000000	4155.38427734375000000000	4150.25634765625000000000	4164.10253906250000000000	4160.00000000000000000000	4177.43603515625000000000	3984.10253906250000000000	4187.17919921875000000000	4127.17919921875000000000	4131.28173828125000000000	0.00000000000000000000	10248.00000000000000000000	10226.00000000000000000000	0.00000000000000000000	0.00000000000000000000	0.00000000000000000000	2635.00000000000000000000	108.00000000000000000000	4.00000000000000000000	4.00000000000000000000	4.00000000000000000000	4.00000000000000000000	4.00000000000000000000	4.00000000000000000000	4.00000000000000000000	4.00000000000000000000	4.00000000000000000000	4.00000000000000000000	4.00000000000000000000	4.00000000000000000000	4.00000000000000000000	4.00000000000000000000	4.00000000000000000000	4.00000000000000000000
39.00000000000000000000	0.00000000000000000000	4146.15380859375000000000	4168.71777343750000000000	4153.84619140625000000000	4183.58984375000000000000	4184.61523437500000000000	4172.82031250000000000000	4180.00000000000000000000	4176.92285156250000000000	4172.30761718750000000000	4198.46142578125000000000	3988.71777343750000000000	4183.07666015625000000000	4144.10253906250000000000	4135.89746093750000000000	0.00000000000000000000	10248.00000000000000000000	10226.00000000000000000000	0.00000000000000000000	0.00000000000000000000	0.00000000000000000000	2635.00000000000000000000	117.00000000000000000000	4.00000000000000000000	4.00000000000000000000	4.00000000000000000000	4.00000000000000000000	4.00000000000000000000	4.00000000000000000000	4.00000000000000000000	4.00000000000000000000	4.00000000000000000000	4.00000000000000000000	4.00000000000000000000	4.00000000000000000000	4.00000000000000000000	4.00000000000000000000	4.00000000000000000000	4.00000000000000000000
40.00000000000000000000	0.00000000000000000000	4148.71777343750000000000	4172.82031250000000000000	4165.12792968750000000000	4194.35888671875000000000	4188.20507812500000000000	4171.79492187500000000000	4185.64111328125000000000	4173.84619140625000000000	4167.17919921875000000000	4199.48730468750000000000	3996.41015625000000000000	4191.79492187500000000000	4147.17919921875000000000	4136.92285156250000000000	0.00000000000000000000	10248.00000000000000000000	10226.00000000000000000000	0.00000000000000000000	0.00000000000000000000	0.00000000000000000000	2635.00000000000000000000	124.00000000000000000000	4.00000000000000000000	4.00000000000000000000	4.00000000000000000000	4.00000000000000000000	4.00000000000000000000	4.00000000000000000000	4.00000000000000000000	4.00000000000000000000	4.00000000000000000000	4.00000000000000000000	4.00000000000000000000	4.00000000000000000000	4.00000000000000000000	4.00000000000000000000	4.00000000000000000000	4.00000000000000000000
41.00000000000000000000	0.00000000000000000000	4138.97412109375000000000	4148.20507812500000000000	4163.07666015625000000000	4181.02539062500000000000	4154.35888671875000000000	4166.15380859375000000000	4166.15380859375000000000	4153.84619140625000000000	4153.84619140625000000000	4167.17919921875000000000	3990.25634765625000000000	4184.61523437500000000000	4130.25634765625000000000	4132.82031250000000000000	0.00000000000000000000	10247.00000000000000000000	10226.00000000000000000000	0.00000000000000000000	0.00000000000000000000	0.00000000000000000000	2635.00000000000000000000	131.00000000000000000000	4.00000000000000000000	4.00000000000000000000	4.00000000000000000000	4.00000000000000000000	4.00000000000000000000	4.00000000000000000000	4.00000000000000000000	4.00000000000000000000	4.00000000000000000000	4.00000000000000000000	4.00000000000000000000	4.00000000000000000000	4.00000000000000000000	4.00000000000000000000	4.00000000000000000000	4.00000000000000000000
42.00000000000000000000	0.00000000000000000000	4150.25634765625000000000	4177.94873046875000000000	4151.79492187500000000000	4198.46142578125000000000	4193.84619140625000000000	4176.92285156250000000000	4189.23046875000000000000	4189.74365234375000000000	4173.33300781250000000000	4211.28173828125000000000	4006.15380859375000000000	4186.15380859375000000000	4171.79492187500000000000	4153.84619140625000000000	0.00000000000000000000	10247.00000000000000000000	10226.00000000000000000000	0.00000000000000000000	0.00000000000000000000	0.00000000000000000000	2635.00000000000000000000	139.00000000000000000000	4.00000000000000000000	4.00000000000000000000	4.00000000000000000000	4.00000000000000000000	4.00000000000000000000	4.00000000000000000000	4.00000000000000000000	4.00000000000000000000	4.00000000000000000000	4.00000000000000000000	4.00000000000000000000	4.00000000000000000000	4.00000000000000000000	4.00000000000000000000	4.00000000000000000000	4.00000000000000000000
43.00000000000000000000	0.00000000000000000000	4136.41015625000000000000	4142.05126953125000000000	4158.46142578125000000000	4183.07666015625000000000	4165.12792968750000000000	4159.48730468750000000000	4157.43603515625000000000	4160.00000000000000000000	4156.92285156250000000000	4169.74365234375000000000	3986.15380859375000000000	4181.53857421875000000000	4135.38427734375000000000	4137.94873046875000000000	0.00000000000000000000	10248.00000000000000000000	10226.00000000000000000000	0.00000000000000000000	0.00000000000000000000	0.00000000000000000000	2635.00000000000000000000	147.00000000000000000000	4.00000000000000000000	4.00000000000000000000	4.00000000000000000000	4.00000000000000000000	4.00000000000000000000	4.00000000000000000000	4.00000000000000000000	4.00000000000000000000	4.00000000000000000000	4.00000000000000000000	4.00000000000000000000	4.00000000000000000000	4.00000000000000000000	4.00000000000000000000	4.00000000000000000000	4.00000000000000000000
44.00000000000000000000	0.00000000000000000000	4140.00000000000000000000	4164.61523437500000000000	4158.46142578125000000000	4192.82031250000000000000	4185.64111328125000000000	4175.38427734375000000000	4181.53857421875000000000	4169.23046875000000000000	4164.10253906250000000000	4181.53857421875000000000	3995.38452148437500000000	4185.12792968750000000000	4144.61523437500000000000	4136.41015625000000000000	0.00000000000000000000	10248.00000000000000000000	10226.00000000000000000000	0.00000000000000000000	0.00000000000000000000	0.00000000000000000000	2635.00000000000000000000	154.00000000000000000000	4.00000000000000000000	4.00000000000000000000	4.00000000000000000000	4.00000000000000000000	4.00000000000000000000	4.00000000000000000000	4.00000000000000000000	4.00000000000000000000	4.00000000000000000000	4.00000000000000000000	4.00000000000000000000	4.00000000000000000000	4.00000000000000000000	4.00000000000000000000	4.00000000000000000000	4.00000000000000000000
45.00000000000000000000	0.00000000000000000000	4148.71777343750000000000	4179.48730468750000000000	4168.20507812500000000000	4201.53857421875000000000	4190.76904296875000000000	4180.00000000000000000000	4186.66650390625000000000	4178.46142578125000000000	4171.28173828125000000000	4212.30761718750000000000	4011.28198242187500000000	4194.87158203125000000000	4154.35888671875000000000	4143.07666015625000000000	0.00000000000000000000	10248.00000000000000000000	10224.00000000000000000000	0.00000000000000000000	0.00000000000000000000	0.00000000000000000000	2635.00000000000000000000	161.00000000000000000000	4.00000000000000000000	4.00000000000000000000	4.00000000000000000000	4.00000000000000000000	4.00000000000000000000	4.00000000000000000000	4.00000000000000000000	4.00000000000000000000	4.00000000000000000000	4.00000000000000000000	4.00000000000000000000	4.00000000000000000000	4.00000000000000000000	4.00000000000000000000	4.00000000000000000000	4.00000000000000000000
46.00000000000000000000	0.00000000000000000000	4143.07666015625000000000	4154.35888671875000000000	4165.64111328125000000000	4184.61523437500000000000	4153.33300781250000000000	4164.10253906250000000000	4157.94873046875000000000	4156.92285156250000000000	4158.46142578125000000000	4183.58984375000000000000	3997.94873046875000000000	4186.66650390625000000000	4135.38427734375000000000	4139.48730468750000000000	0.00000000000000000000	10248.00000000000000000000	10224.00000000000000000000	0.00000000000000000000	0.00000000000000000000	0.00000000000000000000	2635.00000000000000000000	169.00000000000000000000	4.00000000000000000000	4.00000000000000000000	4.00000000000000000000	4.00000000000000000000	4.00000000000000000000	4.00000000000000000000	4.00000000000000000000	4.00000000000000000000	4.00000000000000000000	4.00000000000000000000	4.00000000000000000000	4.00000000000000000000	4.00000000000000000000	4.00000000000000000000	4.00000000000000000000	4.00000000000000000000
47.00000000000000000000	0.00000000000000000000	4147.69238281250000000000	4186.15380859375000000000	4153.84619140625000000000	4202.56396484375000000000	4182.56396484375000000000	4169.74365234375000000000	4182.56396484375000000000	4187.17919921875000000000	4170.25634765625000000000	4209.23046875000000000000	4011.28198242187500000000	4190.76904296875000000000	4175.89746093750000000000	4152.30761718750000000000	0.00000000000000000000	10248.00000000000000000000	10224.00000000000000000000	0.00000000000000000000	0.00000000000000000000	0.00000000000000000000	2635.00000000000000000000	178.00000000000000000000	4.00000000000000000000	4.00000000000000000000	4.00000000000000000000	4.00000000000000000000	4.00000000000000000000	4.00000000000000000000	4.00000000000000000000	4.00000000000000000000	4.00000000000000000000	4.00000000000000000000	4.00000000000000000000	4.00000000000000000000	4.00000000000000000000	4.00000000000000000000	4.00000000000000000000	4.00000000000000000000
48.00000000000000000000	0.00000000000000000000	4131.79492187500000000000	4152.30761718750000000000	4158.97412109375000000000	4182.56396484375000000000	4150.76904296875000000000	4154.35888671875000000000	4152.30761718750000000000	4156.41015625000000000000	4155.38427734375000000000	4173.33300781250000000000	3997.94873046875000000000	4186.66650390625000000000	4143.07666015625000000000	4136.92285156250000000000	0.00000000000000000000	10248.00000000000000000000	10224.00000000000000000000	0.00000000000000000000	0.00000000000000000000	0.00000000000000000000	2635.00000000000000000000	185.00000000000000000000	4.00000000000000000000	4.00000000000000000000	4.00000000000000000000	4.00000000000000000000	4.00000000000000000000	4.00000000000000000000	4.00000000000000000000	4.00000000000000000000	4.00000000000000000000	4.00000000000000000000	4.00000000000000000000	4.00000000000000000000	4.00000000000000000000	4.00000000000000000000	4.00000000000000000000	4.00000000000000000000
49.00000000000000000000	0.00000000000000000000	4136.92285156250000000000	4162.05126953125000000000	4157.43603515625000000000	4182.05126953125000000000	4168.71777343750000000000	4161.53857421875000000000	4166.66650390625000000000	4168.20507812500000000000	4167.17919921875000000000	4187.17919921875000000000	4005.64086914062500000000	4182.56396484375000000000	4152.82031250000000000000	4145.12792968750000000000	0.00000000000000000000	10248.00000000000000000000	10224.00000000000000000000	0.00000000000000000000	0.00000000000000000000	0.00000000000000000000	2635.00000000000000000000	192.00000000000000000000	4.00000000000000000000	4.00000000000000000000	4.00000000000000000000	4.00000000000000000000	4.00000000000000000000	4.00000000000000000000	4.00000000000000000000	4.00000000000000000000	4.00000000000000000000	4.00000000000000000000	4.00000000000000000000	4.00000000000000000000	4.00000000000000000000	4.00000000000000000000	4.00000000000000000000	4.00000000000000000000
50.00000000000000000000	0.00000000000000000000	4141.53857421875000000000	4171.79492187500000000000	4163.07666015625000000000	4188.71777343750000000000	4179.48730468750000000000	4163.07666015625000000000	4175.38427734375000000000	4185.64111328125000000000	4172.82031250000000000000	4211.28173828125000000000	4019.48706054687500000000	4188.71777343750000000000	4164.61523437500000000000	4151.79492187500000000000	0.00000000000000000000	10248.00000000000000000000	10224.00000000000000000000	0.00000000000000000000	0.00000000000000000000	0.00000000000000000000	2635.00000000000000000000	201.00000000000000000000	4.00000000000000000000	4.00000000000000000000	4.00000000000000000000	4.00000000000000000000	4.00000000000000000000	4.00000000000000000000	4.00000000000000000000	4.00000000000000000000	4.00000000000000000000	4.00000000000000000000	4.00000000000000000000	4.00000000000000000000	4.00000000000000000000	4.00000000000000000000	4.00000000000000000000	4.00000000000000000000
51.00000000000000000000	0.00000000000000000000	4130.76904296875000000000	4141.53857421875000000000	4164.61523437500000000000	4166.66650390625000000000	4148.20507812500000000000	4158.97412109375000000000	4149.74365234375000000000	4150.76904296875000000000	4151.28173828125000000000	4168.71777343750000000000	3998.46142578125000000000	4180.00000000000000000000	4124.61523437500000000000	4132.82031250000000000000	0.00000000000000000000	10250.00000000000000000000	10225.00000000000000000000	0.00000000000000000000	0.00000000000000000000	0.00000000000000000000	2635.00000000000000000000	209.00000000000000000000	4.00000000000000000000	4.00000000000000000000	4.00000000000000000000	4.00000000000000000000	4.00000000000000000000	4.00000000000000000000	4.00000000000000000000	4.00000000000000000000	4.00000000000000000000	4.00000000000000000000	4.00000000000000000000	4.00000000000000000000	4.00000000000000000000	4.00000000000000000000	4.00000000000000000000	4.00000000000000000000
52.00000000000000000000	0.00000000000000000000	4148.71777343750000000000	4186.66650390625000000000	4161.02539062500000000000	4185.64111328125000000000	4195.89746093750000000000	4178.97412109375000000000	4186.15380859375000000000	4180.00000000000000000000	4168.71777343750000000000	4197.94873046875000000000	4015.89721679687500000000	4187.17919921875000000000	4165.12792968750000000000	4150.25634765625000000000	0.00000000000000000000	10250.00000000000000000000	10225.00000000000000000000	0.00000000000000000000	0.00000000000000000000	0.00000000000000000000	2635.00000000000000000000	217.00000000000000000000	4.00000000000000000000	4.00000000000000000000	4.00000000000000000000	4.00000000000000000000	4.00000000000000000000	4.00000000000000000000	4.00000000000000000000	4.00000000000000000000	4.00000000000000000000	4.00000000000000000000	4.00000000000000000000	4.00000000000000000000	4.00000000000000000000	4.00000000000000000000	4.00000000000000000000	4.00000000000000000000
53.00000000000000000000	0.00000000000000000000	4140.00000000000000000000	4166.66650390625000000000	4168.71777343750000000000	4171.28173828125000000000	4161.53857421875000000000	4165.64111328125000000000	4163.07666015625000000000	4163.07666015625000000000	4160.00000000000000000000	4172.30761718750000000000	4010.76904296875000000000	4189.23046875000000000000	4144.10253906250000000000	4142.56396484375000000000	0.00000000000000000000	10250.00000000000000000000	10226.00000000000000000000	0.00000000000000000000	0.00000000000000000000	0.00000000000000000000	2635.00000000000000000000	225.00000000000000000000	4.00000000000000000000	4.00000000000000000000	4.00000000000000000000	4.00000000000000000000	4.00000000000000000000	4.00000000000000000000	4.00000000000000000000	4.00000000000000000000	4.00000000000000000000	4.00000000000000000000	4.00000000000000000000	4.00000000000000000000	4.00000000000000000000	4.00000000000000000000	4.00000000000000000000	4.00000000000000000000
54.00000000000000000000	0.00000000000000000000	4130.25634765625000000000	4160.51269531250000000000	4158.46142578125000000000	4167.69238281250000000000	4161.53857421875000000000	4171.79492187500000000000	4170.25634765625000000000	4172.30761718750000000000	4163.07666015625000000000	4178.46142578125000000000	4010.76904296875000000000	4184.61523437500000000000	4140.51269531250000000000	4140.00000000000000000000	0.00000000000000000000	10250.00000000000000000000	10226.00000000000000000000	0.00000000000000000000	0.00000000000000000000	0.00000000000000000000	2635.00000000000000000000	233.00000000000000000000	4.00000000000000000000	4.00000000000000000000	4.00000000000000000000	4.00000000000000000000	4.00000000000000000000	4.00000000000000000000	4.00000000000000000000	4.00000000000000000000	4.00000000000000000000	4.00000000000000000000	4.00000000000000000000	4.00000000000000000000	4.00000000000000000000	4.00000000000000000000	4.00000000000000000000	4.00000000000000000000
55.00000000000000000000	0.00000000000000000000	4134.35888671875000000000	4170.76904296875000000000	4160.51269531250000000000	4182.05126953125000000000	4190.76904296875000000000	4175.38427734375000000000	4189.23046875000000000000	4197.43603515625000000000	4177.43603515625000000000	4215.38427734375000000000	4027.69213867187500000000	4193.33300781250000000000	4161.53857421875000000000	4151.79492187500000000000	0.00000000000000000000	10248.00000000000000000000	10226.00000000000000000000	0.00000000000000000000	0.00000000000000000000	0.00000000000000000000	2635.00000000000000000000	241.00000000000000000000	4.00000000000000000000	4.00000000000000000000	4.00000000000000000000	4.00000000000000000000	4.00000000000000000000	4.00000000000000000000	4.00000000000000000000	4.00000000000000000000	4.00000000000000000000	4.00000000000000000000	4.00000000000000000000	4.00000000000000000000	4.00000000000000000000	4.00000000000000000000	4.00000000000000000000	4.00000000000000000000
56.00000000000000000000	0.00000000000000000000	4129.23046875000000000000	4144.10253906250000000000	4168.71777343750000000000	4162.56396484375000000000	4155.89746093750000000000	4162.56396484375000000000	4163.07666015625000000000	4172.82031250000000000000	4169.23046875000000000000	4188.20507812500000000000	4017.94873046875000000000	4188.71777343750000000000	4137.43603515625000000000	4144.10253906250000000000	0.00000000000000000000	10248.00000000000000000000	10226.00000000000000000000	0.00000000000000000000	0.00000000000000000000	0.00000000000000000000	2635.00000000000000000000	249.00000000000000000000	4.00000000000000000000	4.00000000000000000000	4.00000000000000000000	4.00000000000000000000	4.00000000000000000000	4.00000000000000000000	4.00000000000000000000	4.00000000000000000000	4.00000000000000000000	4.00000000000000000000	4.00000000000000000000	4.00000000000000000000	4.00000000000000000000	4.00000000000000000000	4.00000000000000000000	4.00000000000000000000
57.00000000000000000000	0.00000000000000000000	4143.07666015625000000000	4185.12792968750000000000	4166.15380859375000000000	4178.46142578125000000000	4194.35888671875000000000	4182.05126953125000000000	4194.87158203125000000000	4201.02539062500000000000	4182.05126953125000000000	4225.64111328125000000000	4035.89721679687500000000	4191.28173828125000000000	4171.28173828125000000000	4157.43603515625000000000	0.00000000000000000000	10247.00000000000000000000	10227.00000000000000000000	0.00000000000000000000	0.00000000000000000000	0.00000000000000000000	2635.00000000000000000000	256.00000000000000000000	4.00000000000000000000	4.00000000000000000000	4.00000000000000000000	4.00000000000000000000	4.00000000000000000000	4.00000000000000000000	4.00000000000000000000	4.00000000000000000000	4.00000000000000000000	4.00000000000000000000	4.00000000000000000000	4.00000000000000000000	4.00000000000000000000	4.00000000000000000000	4.00000000000000000000	4.00000000000000000000
58.00000000000000000000	0.00000000000000000000	4138.46142578125000000000	4165.12792968750000000000	4173.84619140625000000000	4169.23046875000000000000	4175.38427734375000000000	4173.33300781250000000000	4174.35888671875000000000	4173.84619140625000000000	4163.58984375000000000000	4197.43603515625000000000	4027.17944335937500000000	4189.23046875000000000000	4142.56396484375000000000	4148.20507812500000000000	0.00000000000000000000	10247.00000000000000000000	10227.00000000000000000000	0.00000000000000000000	0.00000000000000000000	0.00000000000000000000	2635.00000000000000000000	264.00000000000000000000	4.00000000000000000000	4.00000000000000000000	4.00000000000000000000	4.00000000000000000000	4.00000000000000000000	4.00000000000000000000	4.00000000000000000000	4.00000000000000000000	4.00000000000000000000	4.00000000000000000000	4.00000000000000000000	4.00000000000000000000	4.00000000000000000000	4.00000000000000000000	4.00000000000000000000	4.00000000000000000000
59.00000000000000000000	0.00000000000000000000	4139.48730468750000000000	4165.12792968750000000000	4164.10253906250000000000	4167.17919921875000000000	4174.35888671875000000000	4171.79492187500000000000	4173.33300781250000000000	4167.17919921875000000000	4161.02539062500000000000	4178.46142578125000000000	4022.56396484375000000000	4187.17919921875000000000	4143.07666015625000000000	4150.25634765625000000000	0.00000000000000000000	10248.00000000000000000000	10226.00000000000000000000	0.00000000000000000000	0.00000000000000000000	0.00000000000000000000	2635.00000000000000000000	272.00000000000000000000	4.00000000000000000000	4.00000000000000000000	4.00000000000000000000	4.00000000000000000000	4.00000000000000000000	4.00000000000000000000	4.00000000000000000000	4.00000000000000000000	4.00000000000000000000	4.00000000000000000000	4.00000000000000000000	4.00000000000000000000	4.00000000000000000000	4.00000000000000000000	4.00000000000000000000	4.00000000000000000000
60.00000000000000000000	0.00000000000000000000	4145.64111328125000000000	4185.64111328125000000000	4158.97412109375000000000	4183.58984375000000000000	4197.94873046875000000000	4172.82031250000000000000	4187.69238281250000000000	4188.71777343750000000000	4170.25634765625000000000	4197.94873046875000000000	4037.94873046875000000000	4196.41015625000000000000	4177.43603515625000000000	4162.56396484375000000000	0.00000000000000000000	10248.00000000000000000000	10226.00000000000000000000	0.00000000000000000000	0.00000000000000000000	0.00000000000000000000	2635.00000000000000000000	280.00000000000000000000	4.00000000000000000000	4.00000000000000000000	4.00000000000000000000	4.00000000000000000000	4.00000000000000000000	4.00000000000000000000	4.00000000000000000000	4.00000000000000000000	4.00000000000000000000	4.00000000000000000000	4.00000000000000000000	4.00000000000000000000	4.00000000000000000000	4.00000000000000000000	4.00000000000000000000	4.00000000000000000000
61.00000000000000000000	0.00000000000000000000	4130.25634765625000000000	4143.58984375000000000000	4164.10253906250000000000	4160.00000000000000000000	4158.97412109375000000000	4161.53857421875000000000	4154.35888671875000000000	4153.33300781250000000000	4152.82031250000000000000	4158.46142578125000000000	4022.56396484375000000000	4185.64111328125000000000	4134.87158203125000000000	4143.58984375000000000000	0.00000000000000000000	10247.00000000000000000000	10228.00000000000000000000	0.00000000000000000000	0.00000000000000000000	0.00000000000000000000	2635.00000000000000000000	287.00000000000000000000	4.00000000000000000000	4.00000000000000000000	4.00000000000000000000	4.00000000000000000000	4.00000000000000000000	4.00000000000000000000	4.00000000000000000000	4.00000000000000000000	4.00000000000000000000	4.00000000000000000000	4.00000000000000000000	4.00000000000000000000	4.00000000000000000000	4.00000000000000000000	4.00000000000000000000	4.00000000000000000000
62.00000000000000000000	0.00000000000000000000	4141.53857421875000000000	4177.94873046875000000000	4161.02539062500000000000	4174.87158203125000000000	4198.46142578125000000000	4183.07666015625000000000	4190.76904296875000000000	4190.25634765625000000000	4173.84619140625000000000	4208.20507812500000000000	4041.02563476562500000000	4186.66650390625000000000	4159.48730468750000000000	4154.35888671875000000000	0.00000000000000000000	10247.00000000000000000000	10228.00000000000000000000	0.00000000000000000000	0.00000000000000000000	0.00000000000000000000	2635.00000000000000000000	295.00000000000000000000	4.00000000000000000000	4.00000000000000000000	4.00000000000000000000	4.00000000000000000000	4.00000000000000000000	4.00000000000000000000	4.00000000000000000000	4.00000000000000000000	4.00000000000000000000	4.00000000000000000000	4.00000000000000000000	4.00000000000000000000	4.00000000000000000000	4.00000000000000000000	4.00000000000000000000	4.00000000000000000000
63.00000000000000000000	0.00000000000000000000	4142.05126953125000000000	4168.20507812500000000000	4173.33300781250000000000	4172.30761718750000000000	4177.94873046875000000000	4172.82031250000000000000	4181.02539062500000000000	4183.58984375000000000000	4170.25634765625000000000	4205.64111328125000000000	4040.51269531250000000000	4192.82031250000000000000	4146.66650390625000000000	4148.71777343750000000000	0.00000000000000000000	10246.00000000000000000000	10228.00000000000000000000	0.00000000000000000000	0.00000000000000000000	0.00000000000000000000	2635.00000000000000000000	304.00000000000000000000	4.00000000000000000000	4.00000000000000000000	4.00000000000000000000	4.00000000000000000000	4.00000000000000000000	4.00000000000000000000	4.00000000000000000000	4.00000000000000000000	4.00000000000000000000	4.00000000000000000000	4.00000000000000000000	4.00000000000000000000	4.00000000000000000000	4.00000000000000000000	4.00000000000000000000	4.00000000000000000000
64.00000000000000000000	0.00000000000000000000	4142.05126953125000000000	4163.07666015625000000000	4169.74365234375000000000	4167.17919921875000000000	4165.64111328125000000000	4168.71777343750000000000	4171.79492187500000000000	4163.58984375000000000000	4163.07666015625000000000	4180.00000000000000000000	4031.28198242187500000000	4190.25634765625000000000	4138.46142578125000000000	4146.66650390625000000000	1156.00000000000000000000	10246.00000000000000000000	10228.00000000000000000000	0.00000000000000000000	0.00000000000000000000	0.00000000000000000000	2635.00000000000000000000	311.00000000000000000000	4.00000000000000000000	4.00000000000000000000	4.00000000000000000000	4.00000000000000000000	4.00000000000000000000	4.00000000000000000000	4.00000000000000000000	4.00000000000000000000	4.00000000000000000000	4.00000000000000000000	4.00000000000000000000	4.00000000000000000000	4.00000000000000000000	4.00000000000000000000	4.00000000000000000000	4.00000000000000000000
65.00000000000000000000	0.00000000000000000000	4154.87158203125000000000	4196.41015625000000000000	4165.64111328125000000000	4183.58984375000000000000	4207.17919921875000000000	4178.46142578125000000000	4187.69238281250000000000	4183.58984375000000000000	4171.79492187500000000000	4208.20507812500000000000	4046.15380859375000000000	4200.00000000000000000000	4173.84619140625000000000	4163.07666015625000000000	2052.00000000000000000000	10248.00000000000000000000	10229.00000000000000000000	0.00000000000000000000	0.00000000000000000000	0.00000000000000000000	2635.00000000000000000000	318.00000000000000000000	4.00000000000000000000	4.00000000000000000000	4.00000000000000000000	4.00000000000000000000	4.00000000000000000000	4.00000000000000000000	4.00000000000000000000	4.00000000000000000000	4.00000000000000000000	4.00000000000000000000	4.00000000000000000000	4.00000000000000000000	4.00000000000000000000	4.00000000000000000000	4.00000000000000000000	4.00000000000000000000
66.00000000000000000000	0.00000000000000000000	4146.15380859375000000000	4164.61523437500000000000	4171.28173828125000000000	4163.07666015625000000000	4171.28173828125000000000	4163.07666015625000000000	4154.87158203125000000000	4156.92285156250000000000	4155.89746093750000000000	4166.15380859375000000000	4035.89721679687500000000	4195.89746093750000000000	4146.66650390625000000000	4151.28173828125000000000	2089.00000000000000000000	10248.00000000000000000000	10229.00000000000000000000	0.00000000000000000000	0.00000000000000000000	0.00000000000000000000	2635.00000000000000000000	327.00000000000000000000	4.00000000000000000000	4.00000000000000000000	4.00000000000000000000	4.00000000000000000000	4.00000000000000000000	4.00000000000000000000	4.00000000000000000000	4.00000000000000000000	4.00000000000000000000	4.00000000000000000000	4.00000000000000000000	4.00000000000000000000	4.00000000000000000000	4.00000000000000000000	4.00000000000000000000	4.00000000000000000000
67.00000000000000000000	0.00000000000000000000	4153.84619140625000000000	4187.69238281250000000000	4164.10253906250000000000	4179.48730468750000000000	4193.33300781250000000000	4173.33300781250000000000	4182.56396484375000000000	4187.69238281250000000000	4172.82031250000000000000	4193.33300781250000000000	4054.35888671875000000000	4196.41015625000000000000	4178.97412109375000000000	4161.53857421875000000000	3190.00000000000000000000	10248.00000000000000000000	10229.00000000000000000000	0.00000000000000000000	0.00000000000000000000	0.00000000000000000000	2635.00000000000000000000	335.00000000000000000000	4.00000000000000000000	4.00000000000000000000	4.00000000000000000000	4.00000000000000000000	4.00000000000000000000	4.00000000000000000000	4.00000000000000000000	4.00000000000000000000	4.00000000000000000000	4.00000000000000000000	4.00000000000000000000	4.00000000000000000000	4.00000000000000000000	4.00000000000000000000	4.00000000000000000000	4.00000000000000000000
68.00000000000000000000	0.00000000000000000000	4146.66650390625000000000	4169.23046875000000000000	4170.25634765625000000000	4175.38427734375000000000	4177.94873046875000000000	4168.20507812500000000000	4171.79492187500000000000	4185.12792968750000000000	4170.25634765625000000000	4197.43603515625000000000	4054.87158203125000000000	4198.46142578125000000000	4166.15380859375000000000	4157.43603515625000000000	3384.00000000000000000000	10248.00000000000000000000	10229.00000000000000000000	0.00000000000000000000	0.00000000000000000000	0.00000000000000000000	2635.00000000000000000000	342.00000000000000000000	4.00000000000000000000	4.00000000000000000000	4.00000000000000000000	4.00000000000000000000	4.00000000000000000000	4.00000000000000000000	4.00000000000000000000	4.00000000000000000000	4.00000000000000000000	4.00000000000000000000	4.00000000000000000000	4.00000000000000000000	4.00000000000000000000	4.00000000000000000000	4.00000000000000000000	4.00000000000000000000
69.00000000000000000000	0.00000000000000000000	4143.07666015625000000000	4164.10253906250000000000	4171.79492187500000000000	4164.10253906250000000000	4168.20507812500000000000	4171.79492187500000000000	4167.17919921875000000000	4171.28173828125000000000	4165.64111328125000000000	4182.05126953125000000000	4044.10253906250000000000	4195.89746093750000000000	4146.66650390625000000000	4154.35888671875000000000	1641.00000000000000000000	10248.00000000000000000000	10228.00000000000000000000	0.00000000000000000000	0.00000000000000000000	0.00000000000000000000	2635.00000000000000000000	350.00000000000000000000	4.00000000000000000000	4.00000000000000000000	4.00000000000000000000	4.00000000000000000000	4.00000000000000000000	4.00000000000000000000	4.00000000000000000000	4.00000000000000000000	4.00000000000000000000	4.00000000000000000000	4.00000000000000000000	4.00000000000000000000	4.00000000000000000000	4.00000000000000000000	4.00000000000000000000	4.00000000000000000000
70.00000000000000000000	0.00000000000000000000	4161.02539062500000000000	4208.20507812500000000000	4172.30761718750000000000	4185.12792968750000000000	4212.82031250000000000000	4185.64111328125000000000	4196.92285156250000000000	4189.74365234375000000000	4178.46142578125000000000	4214.87158203125000000000	4061.02563476562500000000	4203.58984375000000000000	4182.05126953125000000000	4168.71777343750000000000	2974.00000000000000000000	10248.00000000000000000000	10228.00000000000000000000	0.00000000000000000000	0.00000000000000000000	0.00000000000000000000	2635.00000000000000000000	359.00000000000000000000	4.00000000000000000000	4.00000000000000000000	4.00000000000000000000	4.00000000000000000000	4.00000000000000000000	4.00000000000000000000	4.00000000000000000000	4.00000000000000000000	4.00000000000000000000	4.00000000000000000000	4.00000000000000000000	4.00000000000000000000	4.00000000000000000000	4.00000000000000000000	4.00000000000000000000	4.00000000000000000000
71.00000000000000000000	0.00000000000000000000	4148.71777343750000000000	4162.56396484375000000000	4172.30761718750000000000	4161.53857421875000000000	4162.56396484375000000000	4170.25634765625000000000	4157.43603515625000000000	4147.69238281250000000000	4155.38427734375000000000	4164.61523437500000000000	4042.05126953125000000000	4194.87158203125000000000	4143.07666015625000000000	4150.25634765625000000000	2883.00000000000000000000	10249.00000000000000000000	10228.00000000000000000000	0.00000000000000000000	0.00000000000000000000	0.00000000000000000000	2635.00000000000000000000	367.00000000000000000000	4.00000000000000000000	4.00000000000000000000	4.00000000000000000000	4.00000000000000000000	4.00000000000000000000	4.00000000000000000000	4.00000000000000000000	4.00000000000000000000	4.00000000000000000000	4.00000000000000000000	4.00000000000000000000	4.00000000000000000000	4.00000000000000000000	4.00000000000000000000	4.00000000000000000000	4.00000000000000000000
72.00000000000000000000	0.00000000000000000000	4150.25634765625000000000	4179.48730468750000000000	4158.97412109375000000000	4171.79492187500000000000	4171.79492187500000000000	4177.94873046875000000000	4173.84619140625000000000	4172.30761718750000000000	4163.58984375000000000000	4176.41015625000000000000	4050.25634765625000000000	4194.35888671875000000000	4163.07666015625000000000	4160.51269531250000000000	1465.00000000000000000000	10249.00000000000000000000	10228.00000000000000000000	0.00000000000000000000	0.00000000000000000000	0.00000000000000000000	2635.00000000000000000000	375.00000000000000000000	4.00000000000000000000	4.00000000000000000000	4.00000000000000000000	4.00000000000000000000	4.00000000000000000000	4.00000000000000000000	4.00000000000000000000	4.00000000000000000000	4.00000000000000000000	4.00000000000000000000	4.00000000000000000000	4.00000000000000000000	4.00000000000000000000	4.00000000000000000000	4.00000000000000000000	4.00000000000000000000
73.00000000000000000000	0.00000000000000000000	4149.23046875000000000000	4187.17919921875000000000	4164.61523437500000000000	4179.48730468750000000000	4181.02539062500000000000	4166.15380859375000000000	4163.07666015625000000000	4169.74365234375000000000	4161.53857421875000000000	4170.76904296875000000000	4054.87158203125000000000	4195.89746093750000000000	4159.48730468750000000000	4163.07666015625000000000	3373.00000000000000000000	10247.00000000000000000000	10228.00000000000000000000	0.00000000000000000000	0.00000000000000000000	0.00000000000000000000	2635.00000000000000000000	383.00000000000000000000	4.00000000000000000000	4.00000000000000000000	4.00000000000000000000	4.00000000000000000000	4.00000000000000000000	4.00000000000000000000	4.00000000000000000000	4.00000000000000000000	4.00000000000000000000	4.00000000000000000000	4.00000000000000000000	4.00000000000000000000	4.00000000000000000000	4.00000000000000000000	4.00000000000000000000	4.00000000000000000000
74.00000000000000000000	0.00000000000000000000	4144.61523437500000000000	4174.35888671875000000000	4165.64111328125000000000	4170.76904296875000000000	4170.25634765625000000000	4160.51269531250000000000	4148.71777343750000000000	4142.05126953125000000000	4151.79492187500000000000	4140.00000000000000000000	4040.51269531250000000000	4185.12792968750000000000	4128.71777343750000000000	4148.71777343750000000000	3038.00000000000000000000	10247.00000000000000000000	10228.00000000000000000000	0.00000000000000000000	0.00000000000000000000	0.00000000000000000000	2635.00000000000000000000	391.00000000000000000000	4.00000000000000000000	4.00000000000000000000	4.00000000000000000000	4.00000000000000000000	4.00000000000000000000	4.00000000000000000000	4.00000000000000000000	4.00000000000000000000	4.00000000000000000000	4.00000000000000000000	4.00000000000000000000	4.00000000000000000000	4.00000000000000000000	4.00000000000000000000	4.00000000000000000000	4.00000000000000000000
75.00000000000000000000	0.00000000000000000000	4156.92285156250000000000	4209.74365234375000000000	4166.66650390625000000000	4190.76904296875000000000	4204.61523437500000000000	4182.56396484375000000000	4188.20507812500000000000	4176.92285156250000000000	4167.17919921875000000000	4186.66650390625000000000	4057.43579101562500000000	4193.84619140625000000000	4150.76904296875000000000	4155.38427734375000000000	2161.00000000000000000000	10247.00000000000000000000	10227.00000000000000000000	0.00000000000000000000	0.00000000000000000000	0.00000000000000000000	2635.00000000000000000000	400.00000000000000000000	4.00000000000000000000	4.00000000000000000000	4.00000000000000000000	4.00000000000000000000	4.00000000000000000000	4.00000000000000000000	4.00000000000000000000	4.00000000000000000000	4.00000000000000000000	4.00000000000000000000	4.00000000000000000000	4.00000000000000000000	4.00000000000000000000	4.00000000000000000000	4.00000000000000000000	4.00000000000000000000
76.00000000000000000000	0.00000000000000000000	4143.07666015625000000000	4182.56396484375000000000	4174.87158203125000000000	4170.25634765625000000000	4170.25634765625000000000	4170.25634765625000000000	4159.48730468750000000000	4150.76904296875000000000	4151.28173828125000000000	4146.15380859375000000000	4042.56396484375000000000	4188.71777343750000000000	4110.76904296875000000000	4138.46142578125000000000	1607.00000000000000000000	10247.00000000000000000000	10227.00000000000000000000	0.00000000000000000000	0.00000000000000000000	0.00000000000000000000	2635.00000000000000000000	407.00000000000000000000	4.00000000000000000000	4.00000000000000000000	4.00000000000000000000	4.00000000000000000000	4.00000000000000000000	4.00000000000000000000	4.00000000000000000000	4.00000000000000000000	4.00000000000000000000	4.00000000000000000000	4.00000000000000000000	4.00000000000000000000	4.00000000000000000000	4.00000000000000000000	4.00000000000000000000	4.00000000000000000000
77.00000000000000000000	0.00000000000000000000	4149.74365234375000000000	4206.66650390625000000000	4160.51269531250000000000	4177.43603515625000000000	4198.46142578125000000000	4175.89746093750000000000	4171.79492187500000000000	4162.56396484375000000000	4159.48730468750000000000	4153.33300781250000000000	4044.61523437500000000000	4183.07666015625000000000	4130.76904296875000000000	4147.69238281250000000000	1695.00000000000000000000	10245.00000000000000000000	10228.00000000000000000000	0.00000000000000000000	0.00000000000000000000	0.00000000000000000000	2635.00000000000000000000	415.00000000000000000000	4.00000000000000000000	4.00000000000000000000	4.00000000000000000000	4.00000000000000000000	4.00000000000000000000	4.00000000000000000000	4.00000000000000000000	4.00000000000000000000	4.00000000000000000000	4.00000000000000000000	4.00000000000000000000	4.00000000000000000000	4.00000000000000000000	4.00000000000000000000	4.00000000000000000000	4.00000000000000000000
78.00000000000000000000	0.00000000000000000000	4152.30761718750000000000	4206.66650390625000000000	4157.43603515625000000000	4182.05126953125000000000	4195.89746093750000000000	4169.23046875000000000000	4164.61523437500000000000	4162.05126953125000000000	4158.46142578125000000000	4157.43603515625000000000	4047.17944335937500000000	4186.15380859375000000000	4130.25634765625000000000	4150.25634765625000000000	3038.00000000000000000000	10245.00000000000000000000	10228.00000000000000000000	0.00000000000000000000	0.00000000000000000000	0.00000000000000000000	2635.00000000000000000000	422.00000000000000000000	4.00000000000000000000	4.00000000000000000000	4.00000000000000000000	4.00000000000000000000	4.00000000000000000000	4.00000000000000000000	4.00000000000000000000	4.00000000000000000000	4.00000000000000000000	4.00000000000000000000	4.00000000000000000000	4.00000000000000000000	4.00000000000000000000	4.00000000000000000000	4.00000000000000000000	4.00000000000000000000
79.00000000000000000000	0.00000000000000000000	4141.53857421875000000000	4184.61523437500000000000	4158.46142578125000000000	4166.15380859375000000000	4156.41015625000000000000	4160.51269531250000000000	4140.51269531250000000000	4136.41015625000000000000	4146.15380859375000000000	4112.30761718750000000000	4032.82031250000000000000	4176.41015625000000000000	4088.71777343750000000000	4134.87158203125000000000	2161.00000000000000000000	10248.00000000000000000000	10229.00000000000000000000	0.00000000000000000000	0.00000000000000000000	0.00000000000000000000	2635.00000000000000000000	429.00000000000000000000	4.00000000000000000000	4.00000000000000000000	4.00000000000000000000	4.00000000000000000000	4.00000000000000000000	4.00000000000000000000	4.00000000000000000000	4.00000000000000000000	4.00000000000000000000	4.00000000000000000000	4.00000000000000000000	4.00000000000000000000	4.00000000000000000000	4.00000000000000000000	4.00000000000000000000	4.00000000000000000000
80.00000000000000000000	0.00000000000000000000	4151.79492187500000000000	4225.64111328125000000000	4157.94873046875000000000	4188.71777343750000000000	4205.12792968750000000000	4177.43603515625000000000	4177.43603515625000000000	4173.84619140625000000000	4168.20507812500000000000	4151.79492187500000000000	4049.74340820312500000000	4179.48730468750000000000	4116.41015625000000000000	4149.23046875000000000000	1607.00000000000000000000	10248.00000000000000000000	10229.00000000000000000000	0.00000000000000000000	0.00000000000000000000	0.00000000000000000000	2635.00000000000000000000	437.00000000000000000000	4.00000000000000000000	4.00000000000000000000	4.00000000000000000000	4.00000000000000000000	4.00000000000000000000	4.00000000000000000000	4.00000000000000000000	4.00000000000000000000	4.00000000000000000000	4.00000000000000000000	4.00000000000000000000	4.00000000000000000000	4.00000000000000000000	4.00000000000000000000	4.00000000000000000000	4.00000000000000000000
81.00000000000000000000	0.00000000000000000000	4141.53857421875000000000	4194.87158203125000000000	4166.15380859375000000000	4173.84619140625000000000	4185.12792968750000000000	4167.69238281250000000000	4151.28173828125000000000	4147.17919921875000000000	4151.79492187500000000000	4130.25634765625000000000	4037.43579101562500000000	4176.92285156250000000000	4084.10253906250000000000	4138.97412109375000000000	1695.00000000000000000000	10249.00000000000000000000	10228.00000000000000000000	0.00000000000000000000	0.00000000000000000000	0.00000000000000000000	2635.00000000000000000000	444.00000000000000000000	4.00000000000000000000	4.00000000000000000000	4.00000000000000000000	4.00000000000000000000	4.00000000000000000000	4.00000000000000000000	4.00000000000000000000	4.00000000000000000000	4.00000000000000000000	4.00000000000000000000	4.00000000000000000000	4.00000000000000000000	4.00000000000000000000	4.00000000000000000000	4.00000000000000000000	4.00000000000000000000
82.00000000000000000000	0.00000000000000000000	4147.69238281250000000000	4214.35888671875000000000	4158.46142578125000000000	4176.92285156250000000000	4202.05126953125000000000	4176.92285156250000000000	4160.00000000000000000000	4146.15380859375000000000	4150.25634765625000000000	4130.76904296875000000000	4041.02563476562500000000	4175.38427734375000000000	4095.38452148437500000000	4139.48730468750000000000	3038.00000000000000000000	10249.00000000000000000000	10228.00000000000000000000	0.00000000000000000000	0.00000000000000000000	0.00000000000000000000	2635.00000000000000000000	451.00000000000000000000	4.00000000000000000000	4.00000000000000000000	4.00000000000000000000	4.00000000000000000000	4.00000000000000000000	4.00000000000000000000	4.00000000000000000000	4.00000000000000000000	4.00000000000000000000	4.00000000000000000000	4.00000000000000000000	4.00000000000000000000	4.00000000000000000000	4.00000000000000000000	4.00000000000000000000	4.00000000000000000000
83.00000000000000000000	0.00000000000000000000	4153.33300781250000000000	4231.79492187500000000000	4162.56396484375000000000	4184.61523437500000000000	4210.76904296875000000000	4174.35888671875000000000	4162.05126953125000000000	4143.58984375000000000000	4150.25634765625000000000	4128.20507812500000000000	4048.20507812500000000000	4178.97412109375000000000	4101.02539062500000000000	4140.51269531250000000000	2161.00000000000000000000	10250.00000000000000000000	10227.00000000000000000000	0.00000000000000000000	0.00000000000000000000	0.00000000000000000000	2635.00000000000000000000	460.00000000000000000000	4.00000000000000000000	4.00000000000000000000	4.00000000000000000000	4.00000000000000000000	4.00000000000000000000	4.00000000000000000000	4.00000000000000000000	4.00000000000000000000	4.00000000000000000000	4.00000000000000000000	4.00000000000000000000	4.00000000000000000000	4.00000000000000000000	4.00000000000000000000	4.00000000000000000000	4.00000000000000000000
84.00000000000000000000	0.00000000000000000000	4137.94873046875000000000	4199.48730468750000000000	4164.10253906250000000000	4168.20507812500000000000	4174.87158203125000000000	4162.05126953125000000000	4134.87158203125000000000	4117.43603515625000000000	4137.43603515625000000000	4089.23071289062500000000	4029.23071289062500000000	4168.71777343750000000000	4062.56396484375000000000	4128.71777343750000000000	1607.00000000000000000000	10250.00000000000000000000	10227.00000000000000000000	0.00000000000000000000	0.00000000000000000000	0.00000000000000000000	2635.00000000000000000000	467.00000000000000000000	4.00000000000000000000	4.00000000000000000000	4.00000000000000000000	4.00000000000000000000	4.00000000000000000000	4.00000000000000000000	4.00000000000000000000	4.00000000000000000000	4.00000000000000000000	4.00000000000000000000	4.00000000000000000000	4.00000000000000000000	4.00000000000000000000	4.00000000000000000000	4.00000000000000000000	4.00000000000000000000
85.00000000000000000000	0.00000000000000000000	4141.53857421875000000000	4227.17919921875000000000	4156.41015625000000000000	4192.82031250000000000000	4210.76904296875000000000	4175.89746093750000000000	4163.58984375000000000000	4162.56396484375000000000	4156.41015625000000000000	4135.38427734375000000000	4046.66650390625000000000	4171.79492187500000000000	4097.94873046875000000000	4142.56396484375000000000	1695.00000000000000000000	10250.00000000000000000000	10227.00000000000000000000	0.00000000000000000000	0.00000000000000000000	0.00000000000000000000	2635.00000000000000000000	475.00000000000000000000	4.00000000000000000000	4.00000000000000000000	4.00000000000000000000	4.00000000000000000000	4.00000000000000000000	4.00000000000000000000	4.00000000000000000000	4.00000000000000000000	4.00000000000000000000	4.00000000000000000000	4.00000000000000000000	4.00000000000000000000	4.00000000000000000000	4.00000000000000000000	4.00000000000000000000	4.00000000000000000000
86.00000000000000000000	0.00000000000000000000	4129.74365234375000000000	4194.87158203125000000000	4162.56396484375000000000	4184.61523437500000000000	4171.28173828125000000000	4162.05126953125000000000	4138.46142578125000000000	4144.61523437500000000000	4143.58984375000000000000	4102.05126953125000000000	4037.43579101562500000000	4168.71777343750000000000	4069.74340820312500000000	4127.17919921875000000000	3038.00000000000000000000	10250.00000000000000000000	10227.00000000000000000000	0.00000000000000000000	0.00000000000000000000	0.00000000000000000000	2635.00000000000000000000	484.00000000000000000000	4.00000000000000000000	4.00000000000000000000	4.00000000000000000000	4.00000000000000000000	4.00000000000000000000	4.00000000000000000000	4.00000000000000000000	4.00000000000000000000	4.00000000000000000000	4.00000000000000000000	4.00000000000000000000	4.00000000000000000000	4.00000000000000000000	4.00000000000000000000	4.00000000000000000000	4.00000000000000000000
87.00000000000000000000	0.00000000000000000000	4134.35888671875000000000	4204.10253906250000000000	4157.94873046875000000000	4187.17919921875000000000	4177.94873046875000000000	4172.82031250000000000000	4155.89746093750000000000	4151.79492187500000000000	4150.76904296875000000000	4102.05126953125000000000	4037.43579101562500000000	4166.66650390625000000000	4068.20507812500000000000	4128.20507812500000000000	2161.00000000000000000000	10252.00000000000000000000	10229.00000000000000000000	0.00000000000000000000	0.00000000000000000000	0.00000000000000000000	2635.00000000000000000000	492.00000000000000000000	4.00000000000000000000	4.00000000000000000000	4.00000000000000000000	4.00000000000000000000	4.00000000000000000000	4.00000000000000000000	4.00000000000000000000	4.00000000000000000000	4.00000000000000000000	4.00000000000000000000	4.00000000000000000000	4.00000000000000000000	4.00000000000000000000	4.00000000000000000000	4.00000000000000000000	4.00000000000000000000
88.00000000000000000000	0.00000000000000000000	4138.97412109375000000000	4223.58984375000000000000	4163.07666015625000000000	4200.51269531250000000000	4209.74365234375000000000	4183.07666015625000000000	4175.38427734375000000000	4168.20507812500000000000	4162.05126953125000000000	4138.46142578125000000000	4049.74340820312500000000	4171.79492187500000000000	4077.94873046875000000000	4130.25634765625000000000	1607.00000000000000000000	10252.00000000000000000000	10229.00000000000000000000	0.00000000000000000000	0.00000000000000000000	0.00000000000000000000	2635.00000000000000000000	499.00000000000000000000	4.00000000000000000000	4.00000000000000000000	4.00000000000000000000	4.00000000000000000000	4.00000000000000000000	4.00000000000000000000	4.00000000000000000000	4.00000000000000000000	4.00000000000000000000	4.00000000000000000000	4.00000000000000000000	4.00000000000000000000	4.00000000000000000000	4.00000000000000000000	4.00000000000000000000	4.00000000000000000000
89.00000000000000000000	0.00000000000000000000	4121.02539062500000000000	4186.66650390625000000000	4164.61523437500000000000	4183.07666015625000000000	4176.92285156250000000000	4168.71777343750000000000	4145.12792968750000000000	4127.69238281250000000000	4142.56396484375000000000	4095.89721679687500000000	4029.23071289062500000000	4158.97412109375000000000	4038.46142578125000000000	4109.74365234375000000000	1695.00000000000000000000	10251.00000000000000000000	10230.00000000000000000000	0.00000000000000000000	0.00000000000000000000	0.00000000000000000000	2635.00000000000000000000	508.00000000000000000000	4.00000000000000000000	4.00000000000000000000	4.00000000000000000000	4.00000000000000000000	4.00000000000000000000	4.00000000000000000000	4.00000000000000000000	4.00000000000000000000	4.00000000000000000000	4.00000000000000000000	4.00000000000000000000	4.00000000000000000000	4.00000000000000000000	4.00000000000000000000	4.00000000000000000000	4.00000000000000000000
90.00000000000000000000	0.00000000000000000000	4132.30761718750000000000	4217.43603515625000000000	4152.30761718750000000000	4206.66650390625000000000	4205.12792968750000000000	4175.38427734375000000000	4169.74365234375000000000	4151.28173828125000000000	4150.76904296875000000000	4110.25634765625000000000	4038.46142578125000000000	4161.02539062500000000000	4076.41015625000000000000	4129.23046875000000000000	3038.00000000000000000000	10251.00000000000000000000	10230.00000000000000000000	0.00000000000000000000	0.00000000000000000000	0.00000000000000000000	2635.00000000000000000000	516.00000000000000000000	4.00000000000000000000	4.00000000000000000000	4.00000000000000000000	4.00000000000000000000	4.00000000000000000000	4.00000000000000000000	4.00000000000000000000	4.00000000000000000000	4.00000000000000000000	4.00000000000000000000	4.00000000000000000000	4.00000000000000000000	4.00000000000000000000	4.00000000000000000000	4.00000000000000000000	4.00000000000000000000
91.00000000000000000000	0.00000000000000000000	4131.79492187500000000000	4200.51269531250000000000	4160.51269531250000000000	4203.58984375000000000000	4181.53857421875000000000	4163.07666015625000000000	4142.56396484375000000000	4132.30761718750000000000	4136.92285156250000000000	4085.12817382812500000000	4034.35888671875000000000	4163.07666015625000000000	4064.10253906250000000000	4126.66650390625000000000	2161.00000000000000000000	10250.00000000000000000000	10228.00000000000000000000	0.00000000000000000000	0.00000000000000000000	0.00000000000000000000	2635.00000000000000000000	524.00000000000000000000	4.00000000000000000000	4.00000000000000000000	4.00000000000000000000	4.00000000000000000000	4.00000000000000000000	4.00000000000000000000	4.00000000000000000000	4.00000000000000000000	4.00000000000000000000	4.00000000000000000000	4.00000000000000000000	4.00000000000000000000	4.00000000000000000000	4.00000000000000000000	4.00000000000000000000	4.00000000000000000000
92.00000000000000000000	0.00000000000000000000	4135.38427734375000000000	4210.76904296875000000000	4162.56396484375000000000	4204.61523437500000000000	4189.23046875000000000000	4172.30761718750000000000	4145.12792968750000000000	4134.87158203125000000000	4144.10253906250000000000	4099.48730468750000000000	4040.00000000000000000000	4157.94873046875000000000	4066.66650390625000000000	4123.58984375000000000000	1607.00000000000000000000	10250.00000000000000000000	10228.00000000000000000000	0.00000000000000000000	0.00000000000000000000	0.00000000000000000000	2635.00000000000000000000	532.00000000000000000000	4.00000000000000000000	4.00000000000000000000	4.00000000000000000000	4.00000000000000000000	4.00000000000000000000	4.00000000000000000000	4.00000000000000000000	4.00000000000000000000	4.00000000000000000000	4.00000000000000000000	4.00000000000000000000	4.00000000000000000000	4.00000000000000000000	4.00000000000000000000	4.00000000000000000000	4.00000000000000000000
93.00000000000000000000	0.00000000000000000000	4145.12792968750000000000	4234.87158203125000000000	4167.69238281250000000000	4223.07666015625000000000	4209.74365234375000000000	4175.38427734375000000000	4164.61523437500000000000	4160.51269531250000000000	4161.53857421875000000000	4136.41015625000000000000	4054.87158203125000000000	4166.15380859375000000000	4085.64086914062500000000	4133.84619140625000000000	1695.00000000000000000000	10245.00000000000000000000	10226.00000000000000000000	0.00000000000000000000	0.00000000000000000000	0.00000000000000000000	2635.00000000000000000000	539.00000000000000000000	4.00000000000000000000	4.00000000000000000000	4.00000000000000000000	4.00000000000000000000	4.00000000000000000000	4.00000000000000000000	4.00000000000000000000	4.00000000000000000000	4.00000000000000000000	4.00000000000000000000	4.00000000000000000000	4.00000000000000000000	4.00000000000000000000	4.00000000000000000000	4.00000000000000000000	4.00000000000000000000
94.00000000000000000000	0.00000000000000000000	4136.92285156250000000000	4197.43603515625000000000	4168.71777343750000000000	4204.61523437500000000000	4166.66650390625000000000	4160.51269531250000000000	4135.38427734375000000000	4129.23046875000000000000	4143.58984375000000000000	4085.12817382812500000000	4034.35888671875000000000	4163.58984375000000000000	4051.28198242187500000000	4118.97412109375000000000	3038.00000000000000000000	10245.00000000000000000000	10226.00000000000000000000	0.00000000000000000000	0.00000000000000000000	0.00000000000000000000	2635.00000000000000000000	546.00000000000000000000	4.00000000000000000000	4.00000000000000000000	4.00000000000000000000	4.00000000000000000000	4.00000000000000000000	4.00000000000000000000	4.00000000000000000000	4.00000000000000000000	4.00000000000000000000	4.00000000000000000000	4.00000000000000000000	4.00000000000000000000	4.00000000000000000000	4.00000000000000000000	4.00000000000000000000	4.00000000000000000000
95.00000000000000000000	0.00000000000000000000	4147.17919921875000000000	4230.76904296875000000000	4157.43603515625000000000	4218.97412109375000000000	4213.84619140625000000000	4181.02539062500000000000	4166.66650390625000000000	4154.35888671875000000000	4154.35888671875000000000	4117.43603515625000000000	4049.23071289062500000000	4168.20507812500000000000	4092.82031250000000000000	4129.74365234375000000000	2161.00000000000000000000	10242.00000000000000000000	10227.00000000000000000000	0.00000000000000000000	0.00000000000000000000	0.00000000000000000000	2635.00000000000000000000	554.00000000000000000000	4.00000000000000000000	4.00000000000000000000	4.00000000000000000000	4.00000000000000000000	4.00000000000000000000	4.00000000000000000000	4.00000000000000000000	4.00000000000000000000	4.00000000000000000000	4.00000000000000000000	4.00000000000000000000	4.00000000000000000000	4.00000000000000000000	4.00000000000000000000	4.00000000000000000000	4.00000000000000000000
96.00000000000000000000	0.00000000000000000000	4139.48730468750000000000	4211.28173828125000000000	4162.56396484375000000000	4210.76904296875000000000	4196.92285156250000000000	4170.76904296875000000000	4144.10253906250000000000	4138.97412109375000000000	4146.66650390625000000000	4111.79492187500000000000	4042.05126953125000000000	4166.15380859375000000000	4076.92309570312500000000	4123.58984375000000000000	1607.00000000000000000000	10242.00000000000000000000	10227.00000000000000000000	0.00000000000000000000	0.00000000000000000000	0.00000000000000000000	2635.00000000000000000000	561.00000000000000000000	4.00000000000000000000	4.00000000000000000000	4.00000000000000000000	4.00000000000000000000	4.00000000000000000000	4.00000000000000000000	4.00000000000000000000	4.00000000000000000000	4.00000000000000000000	4.00000000000000000000	4.00000000000000000000	4.00000000000000000000	4.00000000000000000000	4.00000000000000000000	4.00000000000000000000	4.00000000000000000000
97.00000000000000000000	0.00000000000000000000	4137.94873046875000000000	4201.53857421875000000000	4156.92285156250000000000	4205.64111328125000000000	4177.43603515625000000000	4168.20507812500000000000	4142.56396484375000000000	4138.97412109375000000000	4149.74365234375000000000	4100.00000000000000000000	4035.89721679687500000000	4158.46142578125000000000	4066.66650390625000000000	4120.00000000000000000000	1695.00000000000000000000	10243.00000000000000000000	10228.00000000000000000000	0.00000000000000000000	0.00000000000000000000	0.00000000000000000000	2635.00000000000000000000	569.00000000000000000000	4.00000000000000000000	4.00000000000000000000	4.00000000000000000000	4.00000000000000000000	4.00000000000000000000	4.00000000000000000000	4.00000000000000000000	4.00000000000000000000	4.00000000000000000000	4.00000000000000000000	4.00000000000000000000	4.00000000000000000000	4.00000000000000000000	4.00000000000000000000	4.00000000000000000000	4.00000000000000000000
98.00000000000000000000	0.00000000000000000000	4147.69238281250000000000	4225.64111328125000000000	4160.51269531250000000000	4223.07666015625000000000	4208.71777343750000000000	4177.43603515625000000000	4176.41015625000000000000	4177.43603515625000000000	4168.20507812500000000000	4130.76904296875000000000	4058.46142578125000000000	4168.20507812500000000000	4103.58984375000000000000	4132.82031250000000000000	3038.00000000000000000000	10243.00000000000000000000	10228.00000000000000000000	0.00000000000000000000	0.00000000000000000000	0.00000000000000000000	2635.00000000000000000000	578.00000000000000000000	4.00000000000000000000	4.00000000000000000000	4.00000000000000000000	4.00000000000000000000	4.00000000000000000000	4.00000000000000000000	4.00000000000000000000	4.00000000000000000000	4.00000000000000000000	4.00000000000000000000	4.00000000000000000000	4.00000000000000000000	4.00000000000000000000	4.00000000000000000000	4.00000000000000000000	4.00000000000000000000
99.00000000000000000000	0.00000000000000000000	4133.84619140625000000000	4188.71777343750000000000	4171.28173828125000000000	4200.51269531250000000000	4176.92285156250000000000	4166.66650390625000000000	4153.84619140625000000000	4149.74365234375000000000	4149.23046875000000000000	4095.38452148437500000000	4045.64086914062500000000	4163.07666015625000000000	4071.79467773437500000000	4121.02539062500000000000	2161.00000000000000000000	10245.00000000000000000000	10228.00000000000000000000	0.00000000000000000000	0.00000000000000000000	0.00000000000000000000	2635.00000000000000000000	586.00000000000000000000	4.00000000000000000000	4.00000000000000000000	4.00000000000000000000	4.00000000000000000000	4.00000000000000000000	4.00000000000000000000	4.00000000000000000000	4.00000000000000000000	4.00000000000000000000	4.00000000000000000000	4.00000000000000000000	4.00000000000000000000	4.00000000000000000000	4.00000000000000000000	4.00000000000000000000	4.00000000000000000000
100.00000000000000000000	0.00000000000000000000	4146.15380859375000000000	4223.58984375000000000000	4163.58984375000000000000	4214.35888671875000000000	4212.30761718750000000000	4185.12792968750000000000	4184.61523437500000000000	4168.20507812500000000000	4154.87158203125000000000	4128.71777343750000000000	4058.46142578125000000000	4164.61523437500000000000	4098.46142578125000000000	4132.82031250000000000000	1607.00000000000000000000	10245.00000000000000000000	10228.00000000000000000000	0.00000000000000000000	0.00000000000000000000	0.00000000000000000000	2635.00000000000000000000	594.00000000000000000000	4.00000000000000000000	4.00000000000000000000	4.00000000000000000000	4.00000000000000000000	4.00000000000000000000	4.00000000000000000000	4.00000000000000000000	4.00000000000000000000	4.00000000000000000000	4.00000000000000000000	4.00000000000000000000	4.00000000000000000000	4.00000000000000000000	4.00000000000000000000	4.00000000000000000000	4.00000000000000000000
101.00000000000000000000	0.00000000000000000000	4146.66650390625000000000	4220.00000000000000000000	4168.20507812500000000000	4211.79492187500000000000	4201.02539062500000000000	4176.92285156250000000000	4165.12792968750000000000	4148.71777343750000000000	4147.17919921875000000000	4114.87158203125000000000	4060.00000000000000000000	4169.23046875000000000000	4093.84594726562500000000	4130.25634765625000000000	1695.00000000000000000000	10248.00000000000000000000	10228.00000000000000000000	0.00000000000000000000	0.00000000000000000000	0.00000000000000000000	2635.00000000000000000000	603.00000000000000000000	4.00000000000000000000	4.00000000000000000000	4.00000000000000000000	4.00000000000000000000	4.00000000000000000000	4.00000000000000000000	4.00000000000000000000	4.00000000000000000000	4.00000000000000000000	4.00000000000000000000	4.00000000000000000000	4.00000000000000000000	4.00000000000000000000	4.00000000000000000000	4.00000000000000000000	4.00000000000000000000
102.00000000000000000000	0.00000000000000000000	4143.58984375000000000000	4209.74365234375000000000	4165.12792968750000000000	4201.53857421875000000000	4182.56396484375000000000	4170.76904296875000000000	4146.66650390625000000000	4139.48730468750000000000	4148.71777343750000000000	4096.41015625000000000000	4054.35888671875000000000	4164.61523437500000000000	4095.38452148437500000000	4129.23046875000000000000	3038.00000000000000000000	10248.00000000000000000000	10228.00000000000000000000	0.00000000000000000000	0.00000000000000000000	0.00000000000000000000	2635.00000000000000000000	611.00000000000000000000	4.00000000000000000000	4.00000000000000000000	4.00000000000000000000	4.00000000000000000000	4.00000000000000000000	4.00000000000000000000	4.00000000000000000000	4.00000000000000000000	4.00000000000000000000	4.00000000000000000000	4.00000000000000000000	4.00000000000000000000	4.00000000000000000000	4.00000000000000000000	4.00000000000000000000	4.00000000000000000000
103.00000000000000000000	0.00000000000000000000	4153.84619140625000000000	4238.46142578125000000000	4162.05126953125000000000	4220.00000000000000000000	4217.94873046875000000000	4178.46142578125000000000	4171.79492187500000000000	4183.07666015625000000000	4168.71777343750000000000	4151.79492187500000000000	4072.30761718750000000000	4171.79492187500000000000	4136.92285156250000000000	4144.10253906250000000000	2161.00000000000000000000	10249.00000000000000000000	10228.00000000000000000000	0.00000000000000000000	0.00000000000000000000	0.00000000000000000000	2635.00000000000000000000	619.00000000000000000000	4.00000000000000000000	4.00000000000000000000	4.00000000000000000000	4.00000000000000000000	4.00000000000000000000	4.00000000000000000000	4.00000000000000000000	4.00000000000000000000	4.00000000000000000000	4.00000000000000000000	4.00000000000000000000	4.00000000000000000000	4.00000000000000000000	4.00000000000000000000	4.00000000000000000000	4.00000000000000000000
104.00000000000000000000	0.00000000000000000000	4135.38427734375000000000	4197.43603515625000000000	4164.10253906250000000000	4196.92285156250000000000	4183.07666015625000000000	4164.61523437500000000000	4146.66650390625000000000	4152.30761718750000000000	4151.79492187500000000000	4120.51269531250000000000	4055.89721679687500000000	4163.58984375000000000000	4093.33325195312500000000	4123.58984375000000000000	1607.00000000000000000000	10249.00000000000000000000	10228.00000000000000000000	0.00000000000000000000	0.00000000000000000000	0.00000000000000000000	2635.00000000000000000000	627.00000000000000000000	4.00000000000000000000	4.00000000000000000000	4.00000000000000000000	4.00000000000000000000	4.00000000000000000000	4.00000000000000000000	4.00000000000000000000	4.00000000000000000000	4.00000000000000000000	4.00000000000000000000	4.00000000000000000000	4.00000000000000000000	4.00000000000000000000	4.00000000000000000000	4.00000000000000000000	4.00000000000000000000
105.00000000000000000000	0.00000000000000000000	4136.41015625000000000000	4215.38427734375000000000	4157.43603515625000000000	4201.53857421875000000000	4211.79492187500000000000	4181.53857421875000000000	4178.46142578125000000000	4166.66650390625000000000	4162.05126953125000000000	4134.87158203125000000000	4065.64086914062500000000	4162.56396484375000000000	4105.64111328125000000000	4128.20507812500000000000	1695.00000000000000000000	10251.00000000000000000000	10231.00000000000000000000	0.00000000000000000000	0.00000000000000000000	0.00000000000000000000	2635.00000000000000000000	634.00000000000000000000	4.00000000000000000000	4.00000000000000000000	4.00000000000000000000	4.00000000000000000000	4.00000000000000000000	4.00000000000000000000	4.00000000000000000000	4.00000000000000000000	4.00000000000000000000	4.00000000000000000000	4.00000000000000000000	4.00000000000000000000	4.00000000000000000000	4.00000000000000000000	4.00000000000000000000	4.00000000000000000000
106.00000000000000000000	0.00000000000000000000	4136.41015625000000000000	4208.71777343750000000000	4167.17919921875000000000	4196.41015625000000000000	4199.48730468750000000000	4179.48730468750000000000	4175.89746093750000000000	4163.07666015625000000000	4157.94873046875000000000	4134.87158203125000000000	4065.12817382812500000000	4166.15380859375000000000	4093.84594726562500000000	4123.07666015625000000000	3038.00000000000000000000	10251.00000000000000000000	10231.00000000000000000000	0.00000000000000000000	0.00000000000000000000	0.00000000000000000000	2635.00000000000000000000	643.00000000000000000000	4.00000000000000000000	4.00000000000000000000	4.00000000000000000000	4.00000000000000000000	4.00000000000000000000	4.00000000000000000000	4.00000000000000000000	4.00000000000000000000	4.00000000000000000000	4.00000000000000000000	4.00000000000000000000	4.00000000000000000000	4.00000000000000000000	4.00000000000000000000	4.00000000000000000000	4.00000000000000000000
107.00000000000000000000	0.00000000000000000000	4132.82031250000000000000	4200.00000000000000000000	4165.64111328125000000000	4185.64111328125000000000	4178.46142578125000000000	4177.43603515625000000000	4167.17919921875000000000	4150.76904296875000000000	4151.79492187500000000000	4118.46142578125000000000	4052.82031250000000000000	4160.00000000000000000000	4078.46142578125000000000	4113.33300781250000000000	2161.00000000000000000000	10252.00000000000000000000	10231.00000000000000000000	0.00000000000000000000	0.00000000000000000000	0.00000000000000000000	2635.00000000000000000000	651.00000000000000000000	4.00000000000000000000	4.00000000000000000000	4.00000000000000000000	4.00000000000000000000	4.00000000000000000000	4.00000000000000000000	4.00000000000000000000	4.00000000000000000000	4.00000000000000000000	4.00000000000000000000	4.00000000000000000000	4.00000000000000000000	4.00000000000000000000	4.00000000000000000000	4.00000000000000000000	4.00000000000000000000
108.00000000000000000000	0.00000000000000000000	4142.56396484375000000000	4232.82031250000000000000	4157.94873046875000000000	4206.66650390625000000000	4224.61523437500000000000	4188.20507812500000000000	4194.87158203125000000000	4185.64111328125000000000	4167.17919921875000000000	4144.61523437500000000000	4072.30761718750000000000	4168.71777343750000000000	4123.58984375000000000000	4132.30761718750000000000	1607.00000000000000000000	10252.00000000000000000000	10231.00000000000000000000	0.00000000000000000000	0.00000000000000000000	0.00000000000000000000	2635.00000000000000000000	659.00000000000000000000	4.00000000000000000000	4.00000000000000000000	4.00000000000000000000	4.00000000000000000000	4.00000000000000000000	4.00000000000000000000	4.00000000000000000000	4.00000000000000000000	4.00000000000000000000	4.00000000000000000000	4.00000000000000000000	4.00000000000000000000	4.00000000000000000000	4.00000000000000000000	4.00000000000000000000	4.00000000000000000000
109.00000000000000000000	0.00000000000000000000	4130.76904296875000000000	4186.15380859375000000000	4159.48730468750000000000	4185.64111328125000000000	4181.53857421875000000000	4169.74365234375000000000	4152.30761718750000000000	4152.82031250000000000000	4144.10253906250000000000	4093.84594726562500000000	4057.94873046875000000000	4161.53857421875000000000	4092.30761718750000000000	4122.56396484375000000000	1695.00000000000000000000	10253.00000000000000000000	10230.00000000000000000000	0.00000000000000000000	0.00000000000000000000	0.00000000000000000000	2635.00000000000000000000	666.00000000000000000000	4.00000000000000000000	4.00000000000000000000	4.00000000000000000000	4.00000000000000000000	4.00000000000000000000	4.00000000000000000000	4.00000000000000000000	4.00000000000000000000	4.00000000000000000000	4.00000000000000000000	4.00000000000000000000	4.00000000000000000000	4.00000000000000000000	4.00000000000000000000	4.00000000000000000000	4.00000000000000000000
110.00000000000000000000	0.00000000000000000000	4140.51269531250000000000	4206.66650390625000000000	4153.33300781250000000000	4191.79492187500000000000	4194.87158203125000000000	4178.97412109375000000000	4166.66650390625000000000	4171.79492187500000000000	4156.92285156250000000000	4132.30761718750000000000	4067.17944335937500000000	4161.02539062500000000000	4111.28173828125000000000	4129.74365234375000000000	3038.00000000000000000000	10253.00000000000000000000	10230.00000000000000000000	0.00000000000000000000	0.00000000000000000000	0.00000000000000000000	2635.00000000000000000000	674.00000000000000000000	4.00000000000000000000	4.00000000000000000000	4.00000000000000000000	4.00000000000000000000	4.00000000000000000000	4.00000000000000000000	4.00000000000000000000	4.00000000000000000000	4.00000000000000000000	4.00000000000000000000	4.00000000000000000000	4.00000000000000000000	4.00000000000000000000	4.00000000000000000000	4.00000000000000000000	4.00000000000000000000
111.00000000000000000000	0.00000000000000000000	4145.64111328125000000000	4214.87158203125000000000	4167.69238281250000000000	4195.89746093750000000000	4201.53857421875000000000	4177.94873046875000000000	4170.25634765625000000000	4179.48730468750000000000	4165.64111328125000000000	4160.51269531250000000000	4075.89721679687500000000	4173.33300781250000000000	4117.94873046875000000000	4131.28173828125000000000	2161.00000000000000000000	10251.00000000000000000000	10229.00000000000000000000	0.00000000000000000000	0.00000000000000000000	0.00000000000000000000	2635.00000000000000000000	682.00000000000000000000	4.00000000000000000000	4.00000000000000000000	4.00000000000000000000	4.00000000000000000000	4.00000000000000000000	4.00000000000000000000	4.00000000000000000000	4.00000000000000000000	4.00000000000000000000	4.00000000000000000000	4.00000000000000000000	4.00000000000000000000	4.00000000000000000000	4.00000000000000000000	4.00000000000000000000	4.00000000000000000000
112.00000000000000000000	0.00000000000000000000	4141.53857421875000000000	4192.30761718750000000000	4174.35888671875000000000	4182.05126953125000000000	4177.43603515625000000000	4174.35888671875000000000	4155.38427734375000000000	4152.30761718750000000000	4154.35888671875000000000	4121.02539062500000000000	4066.15380859375000000000	4170.76904296875000000000	4097.43603515625000000000	4126.15380859375000000000	1607.00000000000000000000	10251.00000000000000000000	10229.00000000000000000000	0.00000000000000000000	0.00000000000000000000	0.00000000000000000000	2635.00000000000000000000	689.00000000000000000000	4.00000000000000000000	4.00000000000000000000	4.00000000000000000000	4.00000000000000000000	4.00000000000000000000	4.00000000000000000000	4.00000000000000000000	4.00000000000000000000	4.00000000000000000000	4.00000000000000000000	4.00000000000000000000	4.00000000000000000000	4.00000000000000000000	4.00000000000000000000	4.00000000000000000000	4.00000000000000000000
113.00000000000000000000	0.00000000000000000000	4158.97412109375000000000	4229.74365234375000000000	4164.10253906250000000000	4203.58984375000000000000	4215.38427734375000000000	4190.76904296875000000000	4184.61523437500000000000	4176.92285156250000000000	4166.66650390625000000000	4153.33300781250000000000	4088.20507812500000000000	4176.92285156250000000000	4137.94873046875000000000	4146.66650390625000000000	1695.00000000000000000000	10252.00000000000000000000	10229.00000000000000000000	0.00000000000000000000	0.00000000000000000000	0.00000000000000000000	2635.00000000000000000000	696.00000000000000000000	4.00000000000000000000	4.00000000000000000000	4.00000000000000000000	4.00000000000000000000	4.00000000000000000000	4.00000000000000000000	4.00000000000000000000	4.00000000000000000000	4.00000000000000000000	4.00000000000000000000	4.00000000000000000000	4.00000000000000000000	4.00000000000000000000	4.00000000000000000000	4.00000000000000000000	4.00000000000000000000
114.00000000000000000000	0.00000000000000000000	4150.76904296875000000000	4204.61523437500000000000	4167.17919921875000000000	4188.20507812500000000000	4185.64111328125000000000	4174.35888671875000000000	4154.87158203125000000000	4149.74365234375000000000	4150.76904296875000000000	4127.69238281250000000000	4075.38452148437500000000	4174.87158203125000000000	4110.25634765625000000000	4133.84619140625000000000	3038.00000000000000000000	10252.00000000000000000000	10229.00000000000000000000	0.00000000000000000000	0.00000000000000000000	0.00000000000000000000	2635.00000000000000000000	704.00000000000000000000	4.00000000000000000000	4.00000000000000000000	4.00000000000000000000	4.00000000000000000000	4.00000000000000000000	4.00000000000000000000	4.00000000000000000000	4.00000000000000000000	4.00000000000000000000	4.00000000000000000000	4.00000000000000000000	4.00000000000000000000	4.00000000000000000000	4.00000000000000000000	4.00000000000000000000	4.00000000000000000000
115.00000000000000000000	0.00000000000000000000	4153.84619140625000000000	4223.07666015625000000000	4164.61523437500000000000	4200.00000000000000000000	4204.10253906250000000000	4180.51269531250000000000	4171.28173828125000000000	4171.79492187500000000000	4160.00000000000000000000	4145.12792968750000000000	4078.97436523437500000000	4175.89746093750000000000	4128.20507812500000000000	4141.02539062500000000000	2161.00000000000000000000	10250.00000000000000000000	10227.00000000000000000000	0.00000000000000000000	0.00000000000000000000	0.00000000000000000000	2635.00000000000000000000	713.00000000000000000000	4.00000000000000000000	4.00000000000000000000	4.00000000000000000000	4.00000000000000000000	4.00000000000000000000	4.00000000000000000000	4.00000000000000000000	4.00000000000000000000	4.00000000000000000000	4.00000000000000000000	4.00000000000000000000	4.00000000000000000000	4.00000000000000000000	4.00000000000000000000	4.00000000000000000000	4.00000000000000000000
116.00000000000000000000	0.00000000000000000000	4154.87158203125000000000	4224.10253906250000000000	4169.74365234375000000000	4210.76904296875000000000	4203.07666015625000000000	4175.38427734375000000000	4169.74365234375000000000	4183.58984375000000000000	4164.10253906250000000000	4155.89746093750000000000	4088.20507812500000000000	4181.53857421875000000000	4136.41015625000000000000	4145.12792968750000000000	1607.00000000000000000000	10250.00000000000000000000	10227.00000000000000000000	0.00000000000000000000	0.00000000000000000000	0.00000000000000000000	2635.00000000000000000000	720.00000000000000000000	4.00000000000000000000	4.00000000000000000000	4.00000000000000000000	4.00000000000000000000	4.00000000000000000000	4.00000000000000000000	4.00000000000000000000	4.00000000000000000000	4.00000000000000000000	4.00000000000000000000	4.00000000000000000000	4.00000000000000000000	4.00000000000000000000	4.00000000000000000000	4.00000000000000000000	4.00000000000000000000
117.00000000000000000000	0.00000000000000000000	4144.10253906250000000000	4191.28173828125000000000	4168.20507812500000000000	4188.71777343750000000000	4168.20507812500000000000	4166.66650390625000000000	4147.69238281250000000000	4150.25634765625000000000	4146.66650390625000000000	4114.87158203125000000000	4072.82031250000000000000	4172.82031250000000000000	4102.05126953125000000000	4127.17919921875000000000	1695.00000000000000000000	10251.00000000000000000000	10226.00000000000000000000	0.00000000000000000000	0.00000000000000000000	0.00000000000000000000	2635.00000000000000000000	728.00000000000000000000	4.00000000000000000000	4.00000000000000000000	4.00000000000000000000	4.00000000000000000000	4.00000000000000000000	4.00000000000000000000	4.00000000000000000000	4.00000000000000000000	4.00000000000000000000	4.00000000000000000000	4.00000000000000000000	4.00000000000000000000	4.00000000000000000000	4.00000000000000000000	4.00000000000000000000	4.00000000000000000000
[truncated: 236 more rows]
