# Supplementary material for: Discriminating three motor imagery states of the same joint for brain-computer interface
Source: PeerJ. 2021 Aug 24;9:e12027. doi: 10.7717/peerj.12027 (PMC8395581; doi:10.7717/peerj.12027)
Supplement: Supplemental Information 1 [file peerj-09-12027-s001.zip › dataset/B/01-10-04.11.17.19.39.09.csv]

title:10	recorded:04.11.17 19.39.09	sampling:128	subject:01	labels:COUNTER INTERPOLATED AF3 F7 F3 FC5 T7 P7 O1 O2 P8 T8 FC6 F4 F8 AF4 RAW_CQ GYROX GYROY MARKER MARKER_HARDWARE SYNC TIME_STAMP_s TIME_STAMP_ms CQ_AF3 CQ_F7 CQ_F3 CQ_FC5 CQ_T7 CQ_P7 CQ_O1 CQ_O2 CQ_P8 CQ_T8 CQ_FC6 CQ_F4 CQ_F8 CQ_AF4 CQ_CMS CQ_DRL	chan:40	units:emotiv
42.00000000000000000000	0.00000000000000000000	4146.66650390625000000000	4133.84619140625000000000	4147.69238281250000000000	4148.71777343750000000000	4100.00000000000000000000	4124.10253906250000000000	4111.28173828125000000000	4146.15380859375000000000	4166.15380859375000000000	4121.53857421875000000000	4146.66650390625000000000	4113.84619140625000000000	4144.61523437500000000000	4143.58984375000000000000	0.00000000000000000000	10250.00000000000000000000	10230.00000000000000000000	0.00000000000000000000	0.00000000000000000000	0.00000000000000000000	918.00000000000000000000	390.00000000000000000000	0.00000000000000000000	0.00000000000000000000	0.00000000000000000000	0.00000000000000000000	0.00000000000000000000	0.00000000000000000000	0.00000000000000000000	0.00000000000000000000	0.00000000000000000000	0.00000000000000000000	0.00000000000000000000	0.00000000000000000000	0.00000000000000000000	0.00000000000000000000	0.00000000000000000000	0.00000000000000000000
43.00000000000000000000	0.00000000000000000000	4141.02539062500000000000	4127.69238281250000000000	4139.48730468750000000000	4141.53857421875000000000	4100.51269531250000000000	4132.82031250000000000000	4118.46142578125000000000	4135.38427734375000000000	4153.84619140625000000000	4109.23046875000000000000	4129.74365234375000000000	4097.94873046875000000000	4124.61523437500000000000	4126.66650390625000000000	0.00000000000000000000	10249.00000000000000000000	10228.00000000000000000000	0.00000000000000000000	0.00000000000000000000	0.00000000000000000000	918.00000000000000000000	398.00000000000000000000	0.00000000000000000000	0.00000000000000000000	0.00000000000000000000	0.00000000000000000000	0.00000000000000000000	0.00000000000000000000	0.00000000000000000000	0.00000000000000000000	0.00000000000000000000	0.00000000000000000000	0.00000000000000000000	0.00000000000000000000	0.00000000000000000000	0.00000000000000000000	0.00000000000000000000	0.00000000000000000000
44.00000000000000000000	0.00000000000000000000	4140.00000000000000000000	4135.89746093750000000000	4137.43603515625000000000	4148.71777343750000000000	4141.02539062500000000000	4149.74365234375000000000	4141.53857421875000000000	4144.61523437500000000000	4161.53857421875000000000	4141.53857421875000000000	4137.94873046875000000000	4103.58984375000000000000	4128.71777343750000000000	4126.15380859375000000000	0.00000000000000000000	10249.00000000000000000000	10228.00000000000000000000	0.00000000000000000000	0.00000000000000000000	0.00000000000000000000	918.00000000000000000000	405.00000000000000000000	0.00000000000000000000	0.00000000000000000000	0.00000000000000000000	0.00000000000000000000	0.00000000000000000000	0.00000000000000000000	0.00000000000000000000	0.00000000000000000000	0.00000000000000000000	0.00000000000000000000	0.00000000000000000000	0.00000000000000000000	0.00000000000000000000	0.00000000000000000000	0.00000000000000000000	0.00000000000000000000
45.00000000000000000000	0.00000000000000000000	4137.94873046875000000000	4118.97412109375000000000	4144.61523437500000000000	4135.89746093750000000000	4117.43603515625000000000	4134.87158203125000000000	4121.53857421875000000000	4124.10253906250000000000	4161.02539062500000000000	4124.10253906250000000000	4123.07666015625000000000	4098.97412109375000000000	4108.20507812500000000000	4124.61523437500000000000	0.00000000000000000000	10247.00000000000000000000	10228.00000000000000000000	0.00000000000000000000	0.00000000000000000000	0.00000000000000000000	918.00000000000000000000	412.00000000000000000000	0.00000000000000000000	0.00000000000000000000	0.00000000000000000000	0.00000000000000000000	0.00000000000000000000	0.00000000000000000000	0.00000000000000000000	0.00000000000000000000	0.00000000000000000000	0.00000000000000000000	0.00000000000000000000	0.00000000000000000000	0.00000000000000000000	0.00000000000000000000	0.00000000000000000000	0.00000000000000000000
46.00000000000000000000	0.00000000000000000000	4154.87158203125000000000	4147.17919921875000000000	4147.17919921875000000000	4154.87158203125000000000	4127.17919921875000000000	4140.51269531250000000000	4136.92285156250000000000	4140.00000000000000000000	4171.79492187500000000000	4135.89746093750000000000	4144.10253906250000000000	4102.05126953125000000000	4142.05126953125000000000	4137.43603515625000000000	0.00000000000000000000	10247.00000000000000000000	10228.00000000000000000000	0.00000000000000000000	0.00000000000000000000	0.00000000000000000000	918.00000000000000000000	421.00000000000000000000	0.00000000000000000000	0.00000000000000000000	0.00000000000000000000	0.00000000000000000000	0.00000000000000000000	0.00000000000000000000	0.00000000000000000000	0.00000000000000000000	0.00000000000000000000	0.00000000000000000000	0.00000000000000000000	0.00000000000000000000	0.00000000000000000000	0.00000000000000000000	0.00000000000000000000	0.00000000000000000000
47.00000000000000000000	0.00000000000000000000	4155.38427734375000000000	4135.89746093750000000000	4153.84619140625000000000	4152.30761718750000000000	4118.46142578125000000000	4136.92285156250000000000	4125.12792968750000000000	4124.61523437500000000000	4171.28173828125000000000	4115.89746093750000000000	4134.87158203125000000000	4103.07666015625000000000	4137.94873046875000000000	4136.92285156250000000000	0.00000000000000000000	10245.00000000000000000000	10228.00000000000000000000	0.00000000000000000000	0.00000000000000000000	0.00000000000000000000	918.00000000000000000000	429.00000000000000000000	0.00000000000000000000	0.00000000000000000000	0.00000000000000000000	0.00000000000000000000	0.00000000000000000000	0.00000000000000000000	0.00000000000000000000	0.00000000000000000000	0.00000000000000000000	0.00000000000000000000	0.00000000000000000000	0.00000000000000000000	0.00000000000000000000	0.00000000000000000000	0.00000000000000000000	0.00000000000000000000
48.00000000000000000000	0.00000000000000000000	4142.05126953125000000000	4122.05126953125000000000	4143.58984375000000000000	4140.51269531250000000000	4112.30761718750000000000	4136.41015625000000000000	4119.48730468750000000000	4124.10253906250000000000	4161.53857421875000000000	4106.15380859375000000000	4127.17919921875000000000	4094.87158203125000000000	4125.64111328125000000000	4129.74365234375000000000	0.00000000000000000000	10245.00000000000000000000	10228.00000000000000000000	0.00000000000000000000	0.00000000000000000000	0.00000000000000000000	918.00000000000000000000	437.00000000000000000000	0.00000000000000000000	0.00000000000000000000	0.00000000000000000000	0.00000000000000000000	0.00000000000000000000	0.00000000000000000000	0.00000000000000000000	0.00000000000000000000	0.00000000000000000000	0.00000000000000000000	0.00000000000000000000	0.00000000000000000000	0.00000000000000000000	0.00000000000000000000	0.00000000000000000000	0.00000000000000000000
49.00000000000000000000	0.00000000000000000000	4144.61523437500000000000	4138.97412109375000000000	4138.46142578125000000000	4157.43603515625000000000	4128.20507812500000000000	4141.02539062500000000000	4135.89746093750000000000	4159.48730468750000000000	4172.30761718750000000000	4144.10253906250000000000	4155.38427734375000000000	4112.30761718750000000000	4149.74365234375000000000	4141.53857421875000000000	0.00000000000000000000	10243.00000000000000000000	10232.00000000000000000000	0.00000000000000000000	0.00000000000000000000	0.00000000000000000000	918.00000000000000000000	444.00000000000000000000	0.00000000000000000000	0.00000000000000000000	0.00000000000000000000	0.00000000000000000000	0.00000000000000000000	0.00000000000000000000	0.00000000000000000000	0.00000000000000000000	0.00000000000000000000	0.00000000000000000000	0.00000000000000000000	0.00000000000000000000	0.00000000000000000000	0.00000000000000000000	0.00000000000000000000	0.00000000000000000000
50.00000000000000000000	0.00000000000000000000	4137.43603515625000000000	4117.43603515625000000000	4141.53857421875000000000	4141.02539062500000000000	4100.51269531250000000000	4128.20507812500000000000	4117.94873046875000000000	4137.94873046875000000000	4163.07666015625000000000	4123.58984375000000000000	4131.79492187500000000000	4107.69238281250000000000	4122.05126953125000000000	4132.30761718750000000000	0.00000000000000000000	10243.00000000000000000000	10232.00000000000000000000	0.00000000000000000000	0.00000000000000000000	0.00000000000000000000	918.00000000000000000000	452.00000000000000000000	0.00000000000000000000	0.00000000000000000000	0.00000000000000000000	0.00000000000000000000	0.00000000000000000000	0.00000000000000000000	0.00000000000000000000	0.00000000000000000000	0.00000000000000000000	0.00000000000000000000	0.00000000000000000000	0.00000000000000000000	0.00000000000000000000	0.00000000000000000000	0.00000000000000000000	0.00000000000000000000
51.00000000000000000000	0.00000000000000000000	4141.02539062500000000000	4133.84619140625000000000	4137.43603515625000000000	4143.58984375000000000000	4114.35888671875000000000	4146.66650390625000000000	4144.61523437500000000000	4153.33300781250000000000	4159.48730468750000000000	4143.58984375000000000000	4137.94873046875000000000	4098.97412109375000000000	4126.15380859375000000000	4128.71777343750000000000	0.00000000000000000000	10243.00000000000000000000	10231.00000000000000000000	0.00000000000000000000	0.00000000000000000000	0.00000000000000000000	918.00000000000000000000	460.00000000000000000000	0.00000000000000000000	0.00000000000000000000	0.00000000000000000000	0.00000000000000000000	0.00000000000000000000	0.00000000000000000000	0.00000000000000000000	0.00000000000000000000	0.00000000000000000000	0.00000000000000000000	0.00000000000000000000	0.00000000000000000000	0.00000000000000000000	0.00000000000000000000	0.00000000000000000000	0.00000000000000000000
52.00000000000000000000	0.00000000000000000000	4147.17919921875000000000	4131.79492187500000000000	4142.56396484375000000000	4142.05126953125000000000	4111.28173828125000000000	4148.71777343750000000000	4148.71777343750000000000	4151.79492187500000000000	4161.02539062500000000000	4138.46142578125000000000	4139.48730468750000000000	4096.92285156250000000000	4119.48730468750000000000	4126.66650390625000000000	0.00000000000000000000	10243.00000000000000000000	10231.00000000000000000000	0.00000000000000000000	0.00000000000000000000	0.00000000000000000000	918.00000000000000000000	468.00000000000000000000	0.00000000000000000000	0.00000000000000000000	0.00000000000000000000	0.00000000000000000000	0.00000000000000000000	0.00000000000000000000	0.00000000000000000000	0.00000000000000000000	0.00000000000000000000	0.00000000000000000000	0.00000000000000000000	0.00000000000000000000	0.00000000000000000000	0.00000000000000000000	0.00000000000000000000	0.00000000000000000000
53.00000000000000000000	0.00000000000000000000	4146.15380859375000000000	4123.07666015625000000000	4141.53857421875000000000	4130.25634765625000000000	4113.84619140625000000000	4136.92285156250000000000	4132.30761718750000000000	4132.30761718750000000000	4157.43603515625000000000	4107.17919921875000000000	4125.12792968750000000000	4089.23071289062500000000	4111.79492187500000000000	4122.05126953125000000000	0.00000000000000000000	10243.00000000000000000000	10231.00000000000000000000	0.00000000000000000000	0.00000000000000000000	0.00000000000000000000	918.00000000000000000000	476.00000000000000000000	0.00000000000000000000	0.00000000000000000000	0.00000000000000000000	0.00000000000000000000	0.00000000000000000000	0.00000000000000000000	0.00000000000000000000	0.00000000000000000000	0.00000000000000000000	0.00000000000000000000	0.00000000000000000000	0.00000000000000000000	0.00000000000000000000	0.00000000000000000000	0.00000000000000000000	0.00000000000000000000
54.00000000000000000000	0.00000000000000000000	4150.25634765625000000000	4145.64111328125000000000	4145.12792968750000000000	4145.12792968750000000000	4154.35888671875000000000	4142.56396484375000000000	4140.51269531250000000000	4148.20507812500000000000	4170.76904296875000000000	4131.79492187500000000000	4142.05126953125000000000	4101.02539062500000000000	4143.58984375000000000000	4136.92285156250000000000	0.00000000000000000000	10243.00000000000000000000	10231.00000000000000000000	0.00000000000000000000	0.00000000000000000000	0.00000000000000000000	918.00000000000000000000	484.00000000000000000000	0.00000000000000000000	0.00000000000000000000	0.00000000000000000000	0.00000000000000000000	0.00000000000000000000	0.00000000000000000000	0.00000000000000000000	0.00000000000000000000	0.00000000000000000000	0.00000000000000000000	0.00000000000000000000	0.00000000000000000000	0.00000000000000000000	0.00000000000000000000	0.00000000000000000000	0.00000000000000000000
55.00000000000000000000	0.00000000000000000000	4138.97412109375000000000	4122.05126953125000000000	4148.20507812500000000000	4132.30761718750000000000	4125.64111328125000000000	4137.43603515625000000000	4121.53857421875000000000	4124.61523437500000000000	4164.61523437500000000000	4121.02539062500000000000	4123.58984375000000000000	4096.41015625000000000000	4120.51269531250000000000	4130.76904296875000000000	0.00000000000000000000	10245.00000000000000000000	10231.00000000000000000000	0.00000000000000000000	0.00000000000000000000	0.00000000000000000000	918.00000000000000000000	492.00000000000000000000	0.00000000000000000000	0.00000000000000000000	0.00000000000000000000	0.00000000000000000000	0.00000000000000000000	0.00000000000000000000	0.00000000000000000000	0.00000000000000000000	0.00000000000000000000	0.00000000000000000000	0.00000000000000000000	0.00000000000000000000	0.00000000000000000000	0.00000000000000000000	0.00000000000000000000	0.00000000000000000000
56.00000000000000000000	0.00000000000000000000	4136.41015625000000000000	4127.69238281250000000000	4137.43603515625000000000	4134.35888671875000000000	4127.69238281250000000000	4143.58984375000000000000	4134.87158203125000000000	4143.07666015625000000000	4159.48730468750000000000	4139.48730468750000000000	4135.89746093750000000000	4095.38452148437500000000	4127.17919921875000000000	4129.74365234375000000000	0.00000000000000000000	10245.00000000000000000000	10231.00000000000000000000	0.00000000000000000000	0.00000000000000000000	0.00000000000000000000	918.00000000000000000000	499.00000000000000000000	0.00000000000000000000	0.00000000000000000000	0.00000000000000000000	0.00000000000000000000	0.00000000000000000000	0.00000000000000000000	0.00000000000000000000	0.00000000000000000000	0.00000000000000000000	0.00000000000000000000	0.00000000000000000000	0.00000000000000000000	0.00000000000000000000	0.00000000000000000000	0.00000000000000000000	0.00000000000000000000
57.00000000000000000000	0.00000000000000000000	4135.38427734375000000000	4124.10253906250000000000	4138.97412109375000000000	4135.38427734375000000000	4114.87158203125000000000	4134.87158203125000000000	4131.28173828125000000000	4151.28173828125000000000	4163.07666015625000000000	4140.51269531250000000000	4144.10253906250000000000	4104.10253906250000000000	4129.74365234375000000000	4134.35888671875000000000	0.00000000000000000000	10248.00000000000000000000	10231.00000000000000000000	0.00000000000000000000	0.00000000000000000000	0.00000000000000000000	918.00000000000000000000	507.00000000000000000000	0.00000000000000000000	0.00000000000000000000	0.00000000000000000000	0.00000000000000000000	0.00000000000000000000	0.00000000000000000000	0.00000000000000000000	0.00000000000000000000	0.00000000000000000000	0.00000000000000000000	0.00000000000000000000	0.00000000000000000000	0.00000000000000000000	0.00000000000000000000	0.00000000000000000000	0.00000000000000000000
58.00000000000000000000	0.00000000000000000000	4130.25634765625000000000	4113.84619140625000000000	4136.92285156250000000000	4126.66650390625000000000	4087.17944335937500000000	4131.28173828125000000000	4127.17919921875000000000	4129.23046875000000000000	4159.48730468750000000000	4117.43603515625000000000	4129.74365234375000000000	4093.33325195312500000000	4114.87158203125000000000	4126.15380859375000000000	0.00000000000000000000	10248.00000000000000000000	10231.00000000000000000000	0.00000000000000000000	0.00000000000000000000	0.00000000000000000000	918.00000000000000000000	515.00000000000000000000	0.00000000000000000000	0.00000000000000000000	0.00000000000000000000	0.00000000000000000000	0.00000000000000000000	0.00000000000000000000	0.00000000000000000000	0.00000000000000000000	0.00000000000000000000	0.00000000000000000000	0.00000000000000000000	0.00000000000000000000	0.00000000000000000000	0.00000000000000000000	0.00000000000000000000	0.00000000000000000000
59.00000000000000000000	0.00000000000000000000	4145.12792968750000000000	4144.10253906250000000000	4140.00000000000000000000	4145.12792968750000000000	4132.82031250000000000000	4153.84619140625000000000	4157.43603515625000000000	4153.84619140625000000000	4168.71777343750000000000	4152.82031250000000000000	4150.25634765625000000000	4098.97412109375000000000	4135.38427734375000000000	4130.76904296875000000000	0.00000000000000000000	10249.00000000000000000000	10230.00000000000000000000	0.00000000000000000000	0.00000000000000000000	0.00000000000000000000	918.00000000000000000000	523.00000000000000000000	0.00000000000000000000	0.00000000000000000000	0.00000000000000000000	0.00000000000000000000	0.00000000000000000000	0.00000000000000000000	0.00000000000000000000	0.00000000000000000000	0.00000000000000000000	0.00000000000000000000	0.00000000000000000000	0.00000000000000000000	0.00000000000000000000	0.00000000000000000000	0.00000000000000000000	0.00000000000000000000
60.00000000000000000000	0.00000000000000000000	4148.20507812500000000000	4129.74365234375000000000	4147.69238281250000000000	4135.38427734375000000000	4134.35888671875000000000	4147.69238281250000000000	4138.97412109375000000000	4137.94873046875000000000	4161.02539062500000000000	4137.94873046875000000000	4135.89746093750000000000	4097.43603515625000000000	4115.89746093750000000000	4126.15380859375000000000	0.00000000000000000000	10249.00000000000000000000	10230.00000000000000000000	0.00000000000000000000	0.00000000000000000000	0.00000000000000000000	918.00000000000000000000	530.00000000000000000000	0.00000000000000000000	0.00000000000000000000	0.00000000000000000000	0.00000000000000000000	0.00000000000000000000	0.00000000000000000000	0.00000000000000000000	0.00000000000000000000	0.00000000000000000000	0.00000000000000000000	0.00000000000000000000	0.00000000000000000000	0.00000000000000000000	0.00000000000000000000	0.00000000000000000000	0.00000000000000000000
61.00000000000000000000	0.00000000000000000000	4150.25634765625000000000	4140.51269531250000000000	4147.69238281250000000000	4143.58984375000000000000	4136.41015625000000000000	4146.15380859375000000000	4141.02539062500000000000	4141.53857421875000000000	4164.61523437500000000000	4133.84619140625000000000	4144.61523437500000000000	4098.46142578125000000000	4140.00000000000000000000	4136.41015625000000000000	0.00000000000000000000	10249.00000000000000000000	10227.00000000000000000000	0.00000000000000000000	0.00000000000000000000	0.00000000000000000000	918.00000000000000000000	539.00000000000000000000	0.00000000000000000000	0.00000000000000000000	0.00000000000000000000	0.00000000000000000000	0.00000000000000000000	0.00000000000000000000	0.00000000000000000000	0.00000000000000000000	0.00000000000000000000	0.00000000000000000000	0.00000000000000000000	0.00000000000000000000	0.00000000000000000000	0.00000000000000000000	0.00000000000000000000	0.00000000000000000000
62.00000000000000000000	0.00000000000000000000	4155.89746093750000000000	4150.25634765625000000000	4160.51269531250000000000	4153.84619140625000000000	4131.79492187500000000000	4143.58984375000000000000	4140.51269531250000000000	4145.64111328125000000000	4180.51269531250000000000	4137.43603515625000000000	4155.89746093750000000000	4112.82031250000000000000	4160.51269531250000000000	4149.23046875000000000000	0.00000000000000000000	10249.00000000000000000000	10227.00000000000000000000	0.00000000000000000000	0.00000000000000000000	0.00000000000000000000	918.00000000000000000000	547.00000000000000000000	0.00000000000000000000	0.00000000000000000000	0.00000000000000000000	0.00000000000000000000	0.00000000000000000000	0.00000000000000000000	0.00000000000000000000	0.00000000000000000000	0.00000000000000000000	0.00000000000000000000	0.00000000000000000000	0.00000000000000000000	0.00000000000000000000	0.00000000000000000000	0.00000000000000000000	0.00000000000000000000
63.00000000000000000000	0.00000000000000000000	4150.25634765625000000000	4134.35888671875000000000	4154.35888671875000000000	4141.53857421875000000000	4123.58984375000000000000	4139.48730468750000000000	4130.25634765625000000000	4134.35888671875000000000	4167.69238281250000000000	4128.20507812500000000000	4141.53857421875000000000	4103.58984375000000000000	4134.87158203125000000000	4135.89746093750000000000	0.00000000000000000000	10250.00000000000000000000	10227.00000000000000000000	0.00000000000000000000	0.00000000000000000000	0.00000000000000000000	918.00000000000000000000	555.00000000000000000000	0.00000000000000000000	0.00000000000000000000	0.00000000000000000000	0.00000000000000000000	0.00000000000000000000	0.00000000000000000000	0.00000000000000000000	0.00000000000000000000	0.00000000000000000000	0.00000000000000000000	0.00000000000000000000	0.00000000000000000000	0.00000000000000000000	0.00000000000000000000	0.00000000000000000000	0.00000000000000000000
64.00000000000000000000	0.00000000000000000000	4149.23046875000000000000	4148.20507812500000000000	4142.56396484375000000000	4156.41015625000000000000	4158.97412109375000000000	4148.71777343750000000000	4149.74365234375000000000	4169.74365234375000000000	4164.61523437500000000000	4170.25634765625000000000	4163.58984375000000000000	4105.64111328125000000000	4152.30761718750000000000	4139.48730468750000000000	631.00000000000000000000	10250.00000000000000000000	10227.00000000000000000000	0.00000000000000000000	0.00000000000000000000	0.00000000000000000000	918.00000000000000000000	564.00000000000000000000	4.00000000000000000000	0.00000000000000000000	0.00000000000000000000	0.00000000000000000000	0.00000000000000000000	0.00000000000000000000	0.00000000000000000000	0.00000000000000000000	0.00000000000000000000	0.00000000000000000000	0.00000000000000000000	0.00000000000000000000	0.00000000000000000000	0.00000000000000000000	0.00000000000000000000	0.00000000000000000000
65.00000000000000000000	0.00000000000000000000	4144.61523437500000000000	4126.66650390625000000000	4151.79492187500000000000	4148.20507812500000000000	4125.12792968750000000000	4135.38427734375000000000	4130.25634765625000000000	4151.79492187500000000000	4158.97412109375000000000	4148.71777343750000000000	4148.20507812500000000000	4103.58984375000000000000	4137.43603515625000000000	4138.46142578125000000000	1096.00000000000000000000	10251.00000000000000000000	10227.00000000000000000000	0.00000000000000000000	0.00000000000000000000	0.00000000000000000000	918.00000000000000000000	572.00000000000000000000	4.00000000000000000000	4.00000000000000000000	0.00000000000000000000	0.00000000000000000000	0.00000000000000000000	0.00000000000000000000	0.00000000000000000000	0.00000000000000000000	0.00000000000000000000	0.00000000000000000000	0.00000000000000000000	0.00000000000000000000	0.00000000000000000000	0.00000000000000000000	0.00000000000000000000	0.00000000000000000000
66.00000000000000000000	0.00000000000000000000	4153.33300781250000000000	4142.56396484375000000000	4148.71777343750000000000	4149.23046875000000000000	4125.64111328125000000000	4146.66650390625000000000	4143.07666015625000000000	4143.07666015625000000000	4158.97412109375000000000	4146.15380859375000000000	4145.64111328125000000000	4095.89721679687500000000	4139.48730468750000000000	4132.82031250000000000000	841.00000000000000000000	10251.00000000000000000000	10227.00000000000000000000	0.00000000000000000000	0.00000000000000000000	0.00000000000000000000	918.00000000000000000000	581.00000000000000000000	4.00000000000000000000	4.00000000000000000000	4.00000000000000000000	0.00000000000000000000	0.00000000000000000000	0.00000000000000000000	0.00000000000000000000	0.00000000000000000000	0.00000000000000000000	0.00000000000000000000	0.00000000000000000000	0.00000000000000000000	0.00000000000000000000	0.00000000000000000000	4.00000000000000000000	0.00000000000000000000
67.00000000000000000000	0.00000000000000000000	4162.56396484375000000000	4156.41015625000000000000	4146.66650390625000000000	4157.43603515625000000000	4152.30761718750000000000	4161.53857421875000000000	4155.89746093750000000000	4152.30761718750000000000	4165.64111328125000000000	4165.12792968750000000000	4153.33300781250000000000	4098.97412109375000000000	4144.10253906250000000000	4131.28173828125000000000	1271.00000000000000000000	10250.00000000000000000000	10226.00000000000000000000	0.00000000000000000000	0.00000000000000000000	0.00000000000000000000	918.00000000000000000000	589.00000000000000000000	4.00000000000000000000	4.00000000000000000000	4.00000000000000000000	4.00000000000000000000	0.00000000000000000000	0.00000000000000000000	0.00000000000000000000	0.00000000000000000000	0.00000000000000000000	0.00000000000000000000	0.00000000000000000000	0.00000000000000000000	0.00000000000000000000	0.00000000000000000000	4.00000000000000000000	4.00000000000000000000
68.00000000000000000000	0.00000000000000000000	4147.17919921875000000000	4125.64111328125000000000	4146.66650390625000000000	4140.00000000000000000000	4133.84619140625000000000	4148.71777343750000000000	4133.33300781250000000000	4135.89746093750000000000	4155.89746093750000000000	4131.79492187500000000000	4132.30761718750000000000	4086.66650390625000000000	4123.07666015625000000000	4126.15380859375000000000	1354.00000000000000000000	10250.00000000000000000000	10226.00000000000000000000	0.00000000000000000000	0.00000000000000000000	0.00000000000000000000	918.00000000000000000000	596.00000000000000000000	4.00000000000000000000	4.00000000000000000000	4.00000000000000000000	4.00000000000000000000	4.00000000000000000000	0.00000000000000000000	0.00000000000000000000	0.00000000000000000000	0.00000000000000000000	0.00000000000000000000	0.00000000000000000000	0.00000000000000000000	0.00000000000000000000	0.00000000000000000000	4.00000000000000000000	4.00000000000000000000
69.00000000000000000000	0.00000000000000000000	4149.74365234375000000000	4142.56396484375000000000	4148.71777343750000000000	4152.82031250000000000000	4159.48730468750000000000	4148.20507812500000000000	4145.64111328125000000000	4156.92285156250000000000	4168.71777343750000000000	4149.74365234375000000000	4155.38427734375000000000	4093.84594726562500000000	4157.94873046875000000000	4142.56396484375000000000	791.00000000000000000000	10250.00000000000000000000	10225.00000000000000000000	0.00000000000000000000	0.00000000000000000000	0.00000000000000000000	918.00000000000000000000	604.00000000000000000000	4.00000000000000000000	4.00000000000000000000	4.00000000000000000000	4.00000000000000000000	4.00000000000000000000	4.00000000000000000000	0.00000000000000000000	0.00000000000000000000	0.00000000000000000000	0.00000000000000000000	0.00000000000000000000	0.00000000000000000000	0.00000000000000000000	0.00000000000000000000	4.00000000000000000000	4.00000000000000000000
70.00000000000000000000	0.00000000000000000000	4151.28173828125000000000	4131.79492187500000000000	4153.33300781250000000000	4147.17919921875000000000	4141.53857421875000000000	4139.48730468750000000000	4130.25634765625000000000	4137.43603515625000000000	4169.23046875000000000000	4141.53857421875000000000	4144.10253906250000000000	4097.94873046875000000000	4143.58984375000000000000	4140.00000000000000000000	1123.00000000000000000000	10250.00000000000000000000	10225.00000000000000000000	0.00000000000000000000	0.00000000000000000000	0.00000000000000000000	918.00000000000000000000	611.00000000000000000000	4.00000000000000000000	4.00000000000000000000	4.00000000000000000000	4.00000000000000000000	4.00000000000000000000	4.00000000000000000000	4.00000000000000000000	0.00000000000000000000	0.00000000000000000000	0.00000000000000000000	0.00000000000000000000	0.00000000000000000000	0.00000000000000000000	0.00000000000000000000	4.00000000000000000000	4.00000000000000000000
71.00000000000000000000	0.00000000000000000000	4143.58984375000000000000	4128.20507812500000000000	4139.48730468750000000000	4145.12792968750000000000	4135.89746093750000000000	4145.64111328125000000000	4135.89746093750000000000	4143.58984375000000000000	4159.48730468750000000000	4141.02539062500000000000	4139.48730468750000000000	4091.79467773437500000000	4129.74365234375000000000	4127.69238281250000000000	1254.00000000000000000000	10249.00000000000000000000	10224.00000000000000000000	0.00000000000000000000	0.00000000000000000000	0.00000000000000000000	918.00000000000000000000	618.00000000000000000000	4.00000000000000000000	4.00000000000000000000	4.00000000000000000000	4.00000000000000000000	4.00000000000000000000	4.00000000000000000000	4.00000000000000000000	4.00000000000000000000	0.00000000000000000000	0.00000000000000000000	0.00000000000000000000	0.00000000000000000000	0.00000000000000000000	0.00000000000000000000	4.00000000000000000000	4.00000000000000000000
72.00000000000000000000	0.00000000000000000000	4142.56396484375000000000	4137.94873046875000000000	4138.97412109375000000000	4154.35888671875000000000	4151.79492187500000000000	4146.66650390625000000000	4145.64111328125000000000	4171.79492187500000000000	4165.12792968750000000000	4164.61523437500000000000	4159.48730468750000000000	4105.12792968750000000000	4145.12792968750000000000	4135.38427734375000000000	1021.00000000000000000000	10249.00000000000000000000	10224.00000000000000000000	0.00000000000000000000	0.00000000000000000000	0.00000000000000000000	918.00000000000000000000	626.00000000000000000000	4.00000000000000000000	4.00000000000000000000	4.00000000000000000000	4.00000000000000000000	4.00000000000000000000	4.00000000000000000000	4.00000000000000000000	4.00000000000000000000	4.00000000000000000000	0.00000000000000000000	0.00000000000000000000	0.00000000000000000000	0.00000000000000000000	0.00000000000000000000	4.00000000000000000000	4.00000000000000000000
73.00000000000000000000	0.00000000000000000000	4142.05126953125000000000	4125.64111328125000000000	4144.61523437500000000000	4144.10253906250000000000	4119.48730468750000000000	4134.87158203125000000000	4128.20507812500000000000	4141.53857421875000000000	4158.97412109375000000000	4145.64111328125000000000	4142.05126953125000000000	4098.97412109375000000000	4128.20507812500000000000	4133.33300781250000000000	1310.00000000000000000000	10248.00000000000000000000	10225.00000000000000000000	0.00000000000000000000	0.00000000000000000000	0.00000000000000000000	918.00000000000000000000	633.00000000000000000000	4.00000000000000000000	4.00000000000000000000	4.00000000000000000000	4.00000000000000000000	4.00000000000000000000	4.00000000000000000000	4.00000000000000000000	4.00000000000000000000	4.00000000000000000000	4.00000000000000000000	0.00000000000000000000	0.00000000000000000000	0.00000000000000000000	0.00000000000000000000	4.00000000000000000000	4.00000000000000000000
74.00000000000000000000	0.00000000000000000000	4157.43603515625000000000	4156.41015625000000000000	4146.15380859375000000000	4163.58984375000000000000	4138.97412109375000000000	4158.97412109375000000000	4157.43603515625000000000	4147.69238281250000000000	4168.71777343750000000000	4172.30761718750000000000	4154.87158203125000000000	4096.92285156250000000000	4147.17919921875000000000	4136.92285156250000000000	1376.00000000000000000000	10248.00000000000000000000	10225.00000000000000000000	0.00000000000000000000	0.00000000000000000000	0.00000000000000000000	918.00000000000000000000	640.00000000000000000000	4.00000000000000000000	4.00000000000000000000	4.00000000000000000000	4.00000000000000000000	4.00000000000000000000	4.00000000000000000000	4.00000000000000000000	4.00000000000000000000	4.00000000000000000000	4.00000000000000000000	4.00000000000000000000	0.00000000000000000000	0.00000000000000000000	0.00000000000000000000	4.00000000000000000000	4.00000000000000000000
75.00000000000000000000	0.00000000000000000000	4156.41015625000000000000	4145.12792968750000000000	4154.87158203125000000000	4157.94873046875000000000	4140.00000000000000000000	4155.38427734375000000000	4147.69238281250000000000	4137.43603515625000000000	4169.23046875000000000000	4152.30761718750000000000	4144.10253906250000000000	4093.33325195312500000000	4134.87158203125000000000	4132.82031250000000000000	1236.00000000000000000000	10246.00000000000000000000	10227.00000000000000000000	0.00000000000000000000	0.00000000000000000000	0.00000000000000000000	918.00000000000000000000	648.00000000000000000000	4.00000000000000000000	4.00000000000000000000	4.00000000000000000000	4.00000000000000000000	4.00000000000000000000	4.00000000000000000000	4.00000000000000000000	4.00000000000000000000	4.00000000000000000000	4.00000000000000000000	4.00000000000000000000	4.00000000000000000000	0.00000000000000000000	0.00000000000000000000	4.00000000000000000000	4.00000000000000000000
76.00000000000000000000	0.00000000000000000000	4145.64111328125000000000	4130.25634765625000000000	4147.69238281250000000000	4146.15380859375000000000	4146.15380859375000000000	4140.51269531250000000000	4134.35888671875000000000	4135.38427734375000000000	4159.48730468750000000000	4128.71777343750000000000	4140.00000000000000000000	4088.20507812500000000000	4133.84619140625000000000	4130.25634765625000000000	1223.00000000000000000000	10246.00000000000000000000	10227.00000000000000000000	0.00000000000000000000	0.00000000000000000000	0.00000000000000000000	918.00000000000000000000	655.00000000000000000000	4.00000000000000000000	4.00000000000000000000	4.00000000000000000000	4.00000000000000000000	4.00000000000000000000	4.00000000000000000000	4.00000000000000000000	4.00000000000000000000	4.00000000000000000000	4.00000000000000000000	4.00000000000000000000	4.00000000000000000000	4.00000000000000000000	0.00000000000000000000	4.00000000000000000000	4.00000000000000000000
77.00000000000000000000	0.00000000000000000000	4147.69238281250000000000	4137.43603515625000000000	4146.15380859375000000000	4158.97412109375000000000	4161.53857421875000000000	4142.56396484375000000000	4141.02539062500000000000	4155.38427734375000000000	4169.23046875000000000000	4149.74365234375000000000	4158.46142578125000000000	4101.53857421875000000000	4153.33300781250000000000	4143.58984375000000000000	1314.00000000000000000000	10247.00000000000000000000	10227.00000000000000000000	0.00000000000000000000	0.00000000000000000000	0.00000000000000000000	918.00000000000000000000	662.00000000000000000000	4.00000000000000000000	4.00000000000000000000	4.00000000000000000000	4.00000000000000000000	4.00000000000000000000	4.00000000000000000000	4.00000000000000000000	4.00000000000000000000	4.00000000000000000000	4.00000000000000000000	4.00000000000000000000	4.00000000000000000000	4.00000000000000000000	4.00000000000000000000	4.00000000000000000000	4.00000000000000000000
78.00000000000000000000	0.00000000000000000000	4140.00000000000000000000	4112.82031250000000000000	4148.71777343750000000000	4141.53857421875000000000	4126.15380859375000000000	4135.89746093750000000000	4122.56396484375000000000	4129.74365234375000000000	4163.58984375000000000000	4126.66650390625000000000	4132.82031250000000000000	4091.28198242187500000000	4121.02539062500000000000	4132.30761718750000000000	1376.00000000000000000000	10247.00000000000000000000	10227.00000000000000000000	0.00000000000000000000	0.00000000000000000000	0.00000000000000000000	918.00000000000000000000	671.00000000000000000000	4.00000000000000000000	4.00000000000000000000	4.00000000000000000000	4.00000000000000000000	4.00000000000000000000	4.00000000000000000000	4.00000000000000000000	4.00000000000000000000	4.00000000000000000000	4.00000000000000000000	4.00000000000000000000	4.00000000000000000000	4.00000000000000000000	4.00000000000000000000	4.00000000000000000000	4.00000000000000000000
79.00000000000000000000	0.00000000000000000000	4141.02539062500000000000	4131.28173828125000000000	4144.10253906250000000000	4142.05126953125000000000	4141.02539062500000000000	4146.15380859375000000000	4143.07666015625000000000	4150.25634765625000000000	4161.53857421875000000000	4148.20507812500000000000	4148.71777343750000000000	4091.28198242187500000000	4136.41015625000000000000	4129.74365234375000000000	1236.00000000000000000000	10247.00000000000000000000	10227.00000000000000000000	0.00000000000000000000	0.00000000000000000000	0.00000000000000000000	918.00000000000000000000	679.00000000000000000000	4.00000000000000000000	4.00000000000000000000	4.00000000000000000000	4.00000000000000000000	4.00000000000000000000	4.00000000000000000000	4.00000000000000000000	4.00000000000000000000	4.00000000000000000000	4.00000000000000000000	4.00000000000000000000	4.00000000000000000000	4.00000000000000000000	4.00000000000000000000	4.00000000000000000000	4.00000000000000000000
80.00000000000000000000	0.00000000000000000000	4143.07666015625000000000	4126.15380859375000000000	4148.20507812500000000000	4136.92285156250000000000	4132.82031250000000000000	4142.56396484375000000000	4136.41015625000000000000	4151.79492187500000000000	4161.53857421875000000000	4146.66650390625000000000	4151.28173828125000000000	4098.97412109375000000000	4131.79492187500000000000	4131.79492187500000000000	1223.00000000000000000000	10247.00000000000000000000	10227.00000000000000000000	0.00000000000000000000	0.00000000000000000000	0.00000000000000000000	918.00000000000000000000	687.00000000000000000000	4.00000000000000000000	4.00000000000000000000	4.00000000000000000000	4.00000000000000000000	4.00000000000000000000	4.00000000000000000000	4.00000000000000000000	4.00000000000000000000	4.00000000000000000000	4.00000000000000000000	4.00000000000000000000	4.00000000000000000000	4.00000000000000000000	4.00000000000000000000	4.00000000000000000000	4.00000000000000000000
81.00000000000000000000	0.00000000000000000000	4147.17919921875000000000	4125.64111328125000000000	4145.12792968750000000000	4134.87158203125000000000	4124.61523437500000000000	4144.10253906250000000000	4132.30761718750000000000	4134.87158203125000000000	4160.51269531250000000000	4131.79492187500000000000	4137.43603515625000000000	4090.76904296875000000000	4120.00000000000000000000	4129.23046875000000000000	1314.00000000000000000000	10246.00000000000000000000	10227.00000000000000000000	0.00000000000000000000	0.00000000000000000000	0.00000000000000000000	918.00000000000000000000	695.00000000000000000000	4.00000000000000000000	4.00000000000000000000	4.00000000000000000000	4.00000000000000000000	4.00000000000000000000	4.00000000000000000000	4.00000000000000000000	4.00000000000000000000	4.00000000000000000000	4.00000000000000000000	4.00000000000000000000	4.00000000000000000000	4.00000000000000000000	4.00000000000000000000	4.00000000000000000000	4.00000000000000000000
82.00000000000000000000	0.00000000000000000000	4160.00000000000000000000	4158.97412109375000000000	4150.76904296875000000000	4156.41015625000000000000	4149.23046875000000000000	4155.89746093750000000000	4148.71777343750000000000	4145.12792968750000000000	4172.82031250000000000000	4157.94873046875000000000	4153.84619140625000000000	4097.94873046875000000000	4146.15380859375000000000	4138.97412109375000000000	1376.00000000000000000000	10246.00000000000000000000	10227.00000000000000000000	0.00000000000000000000	0.00000000000000000000	0.00000000000000000000	918.00000000000000000000	704.00000000000000000000	4.00000000000000000000	4.00000000000000000000	4.00000000000000000000	4.00000000000000000000	4.00000000000000000000	4.00000000000000000000	4.00000000000000000000	4.00000000000000000000	4.00000000000000000000	4.00000000000000000000	4.00000000000000000000	4.00000000000000000000	4.00000000000000000000	4.00000000000000000000	4.00000000000000000000	4.00000000000000000000
83.00000000000000000000	0.00000000000000000000	4153.84619140625000000000	4143.58984375000000000000	4155.38427734375000000000	4145.64111328125000000000	4118.97412109375000000000	4142.56396484375000000000	4130.76904296875000000000	4124.61523437500000000000	4166.15380859375000000000	4141.02539062500000000000	4138.97412109375000000000	4092.30761718750000000000	4129.23046875000000000000	4134.87158203125000000000	1236.00000000000000000000	10246.00000000000000000000	10228.00000000000000000000	0.00000000000000000000	0.00000000000000000000	0.00000000000000000000	918.00000000000000000000	712.00000000000000000000	4.00000000000000000000	4.00000000000000000000	4.00000000000000000000	4.00000000000000000000	4.00000000000000000000	4.00000000000000000000	4.00000000000000000000	4.00000000000000000000	4.00000000000000000000	4.00000000000000000000	4.00000000000000000000	4.00000000000000000000	4.00000000000000000000	4.00000000000000000000	4.00000000000000000000	4.00000000000000000000
84.00000000000000000000	0.00000000000000000000	4152.30761718750000000000	4151.79492187500000000000	4147.17919921875000000000	4153.84619140625000000000	4128.71777343750000000000	4146.66650390625000000000	4143.07666015625000000000	4145.64111328125000000000	4171.28173828125000000000	4158.46142578125000000000	4152.30761718750000000000	4094.87158203125000000000	4149.74365234375000000000	4144.61523437500000000000	1223.00000000000000000000	10246.00000000000000000000	10228.00000000000000000000	0.00000000000000000000	0.00000000000000000000	0.00000000000000000000	918.00000000000000000000	720.00000000000000000000	4.00000000000000000000	4.00000000000000000000	4.00000000000000000000	4.00000000000000000000	4.00000000000000000000	4.00000000000000000000	4.00000000000000000000	4.00000000000000000000	4.00000000000000000000	4.00000000000000000000	4.00000000000000000000	4.00000000000000000000	4.00000000000000000000	4.00000000000000000000	4.00000000000000000000	4.00000000000000000000
85.00000000000000000000	0.00000000000000000000	4151.28173828125000000000	4142.05126953125000000000	4153.33300781250000000000	4155.89746093750000000000	4142.05126953125000000000	4141.53857421875000000000	4130.25634765625000000000	4143.58984375000000000000	4173.84619140625000000000	4151.79492187500000000000	4155.38427734375000000000	4103.58984375000000000000	4151.28173828125000000000	4151.28173828125000000000	1314.00000000000000000000	10248.00000000000000000000	10228.00000000000000000000	0.00000000000000000000	0.00000000000000000000	0.00000000000000000000	918.00000000000000000000	728.00000000000000000000	4.00000000000000000000	4.00000000000000000000	4.00000000000000000000	4.00000000000000000000	4.00000000000000000000	4.00000000000000000000	4.00000000000000000000	4.00000000000000000000	4.00000000000000000000	4.00000000000000000000	4.00000000000000000000	4.00000000000000000000	4.00000000000000000000	4.00000000000000000000	4.00000000000000000000	4.00000000000000000000
86.00000000000000000000	0.00000000000000000000	4145.64111328125000000000	4129.74365234375000000000	4151.28173828125000000000	4145.12792968750000000000	4153.33300781250000000000	4141.02539062500000000000	4125.12792968750000000000	4132.82031250000000000000	4162.05126953125000000000	4135.89746093750000000000	4145.12792968750000000000	4092.82031250000000000000	4131.28173828125000000000	4138.46142578125000000000	1376.00000000000000000000	10248.00000000000000000000	10228.00000000000000000000	0.00000000000000000000	0.00000000000000000000	0.00000000000000000000	918.00000000000000000000	736.00000000000000000000	4.00000000000000000000	4.00000000000000000000	4.00000000000000000000	4.00000000000000000000	4.00000000000000000000	4.00000000000000000000	4.00000000000000000000	4.00000000000000000000	4.00000000000000000000	4.00000000000000000000	4.00000000000000000000	4.00000000000000000000	4.00000000000000000000	4.00000000000000000000	4.00000000000000000000	4.00000000000000000000
87.00000000000000000000	0.00000000000000000000	4150.25634765625000000000	4149.74365234375000000000	4145.12792968750000000000	4155.38427734375000000000	4176.92285156250000000000	4154.87158203125000000000	4156.41015625000000000000	4168.71777343750000000000	4166.15380859375000000000	4181.02539062500000000000	4161.53857421875000000000	4096.92285156250000000000	4146.66650390625000000000	4140.51269531250000000000	1236.00000000000000000000	10250.00000000000000000000	10229.00000000000000000000	0.00000000000000000000	0.00000000000000000000	0.00000000000000000000	918.00000000000000000000	744.00000000000000000000	4.00000000000000000000	4.00000000000000000000	4.00000000000000000000	4.00000000000000000000	4.00000000000000000000	4.00000000000000000000	4.00000000000000000000	4.00000000000000000000	4.00000000000000000000	4.00000000000000000000	4.00000000000000000000	4.00000000000000000000	4.00000000000000000000	4.00000000000000000000	4.00000000000000000000	4.00000000000000000000
88.00000000000000000000	0.00000000000000000000	4144.61523437500000000000	4128.71777343750000000000	4146.15380859375000000000	4138.46142578125000000000	4136.41015625000000000000	4144.10253906250000000000	4137.43603515625000000000	4146.66650390625000000000	4154.87158203125000000000	4152.30761718750000000000	4137.94873046875000000000	4091.79467773437500000000	4123.58984375000000000000	4132.30761718750000000000	1223.00000000000000000000	10250.00000000000000000000	10229.00000000000000000000	0.00000000000000000000	0.00000000000000000000	0.00000000000000000000	918.00000000000000000000	752.00000000000000000000	4.00000000000000000000	4.00000000000000000000	4.00000000000000000000	4.00000000000000000000	4.00000000000000000000	4.00000000000000000000	4.00000000000000000000	4.00000000000000000000	4.00000000000000000000	4.00000000000000000000	4.00000000000000000000	4.00000000000000000000	4.00000000000000000000	4.00000000000000000000	4.00000000000000000000	4.00000000000000000000
89.00000000000000000000	0.00000000000000000000	4152.30761718750000000000	4147.17919921875000000000	4145.12792968750000000000	4146.15380859375000000000	4146.66650390625000000000	4151.79492187500000000000	4141.02539062500000000000	4141.53857421875000000000	4157.94873046875000000000	4131.28173828125000000000	4142.05126953125000000000	4085.12817382812500000000	4134.87158203125000000000	4132.82031250000000000000	1314.00000000000000000000	10249.00000000000000000000	10229.00000000000000000000	0.00000000000000000000	0.00000000000000000000	0.00000000000000000000	918.00000000000000000000	759.00000000000000000000	4.00000000000000000000	4.00000000000000000000	4.00000000000000000000	4.00000000000000000000	4.00000000000000000000	4.00000000000000000000	4.00000000000000000000	4.00000000000000000000	4.00000000000000000000	4.00000000000000000000	4.00000000000000000000	4.00000000000000000000	4.00000000000000000000	4.00000000000000000000	4.00000000000000000000	4.00000000000000000000
90.00000000000000000000	0.00000000000000000000	4155.89746093750000000000	4146.66650390625000000000	4152.30761718750000000000	4149.74365234375000000000	4150.25634765625000000000	4147.17919921875000000000	4134.87158203125000000000	4134.87158203125000000000	4167.69238281250000000000	4135.89746093750000000000	4138.46142578125000000000	4083.07690429687500000000	4132.30761718750000000000	4133.84619140625000000000	1376.00000000000000000000	10249.00000000000000000000	10229.00000000000000000000	0.00000000000000000000	0.00000000000000000000	0.00000000000000000000	918.00000000000000000000	768.00000000000000000000	4.00000000000000000000	4.00000000000000000000	4.00000000000000000000	4.00000000000000000000	4.00000000000000000000	4.00000000000000000000	4.00000000000000000000	4.00000000000000000000	4.00000000000000000000	4.00000000000000000000	4.00000000000000000000	4.00000000000000000000	4.00000000000000000000	4.00000000000000000000	4.00000000000000000000	4.00000000000000000000
91.00000000000000000000	0.00000000000000000000	4137.94873046875000000000	4116.92285156250000000000	4145.64111328125000000000	4127.17919921875000000000	4129.74365234375000000000	4132.82031250000000000000	4117.94873046875000000000	4121.02539062500000000000	4158.46142578125000000000	4139.48730468750000000000	4122.05126953125000000000	4072.82031250000000000000	4113.84619140625000000000	4126.15380859375000000000	1236.00000000000000000000	10250.00000000000000000000	10229.00000000000000000000	0.00000000000000000000	0.00000000000000000000	0.00000000000000000000	918.00000000000000000000	776.00000000000000000000	4.00000000000000000000	4.00000000000000000000	4.00000000000000000000	4.00000000000000000000	4.00000000000000000000	4.00000000000000000000	4.00000000000000000000	4.00000000000000000000	4.00000000000000000000	4.00000000000000000000	4.00000000000000000000	4.00000000000000000000	4.00000000000000000000	4.00000000000000000000	4.00000000000000000000	4.00000000000000000000
92.00000000000000000000	0.00000000000000000000	4140.51269531250000000000	4134.35888671875000000000	4141.53857421875000000000	4141.02539062500000000000	4152.30761718750000000000	4139.48730468750000000000	4135.38427734375000000000	4156.41015625000000000000	4167.69238281250000000000	4175.89746093750000000000	4158.46142578125000000000	4093.33325195312500000000	4151.79492187500000000000	4144.61523437500000000000	1223.00000000000000000000	10250.00000000000000000000	10229.00000000000000000000	0.00000000000000000000	0.00000000000000000000	0.00000000000000000000	918.00000000000000000000	784.00000000000000000000	4.00000000000000000000	4.00000000000000000000	4.00000000000000000000	4.00000000000000000000	4.00000000000000000000	4.00000000000000000000	4.00000000000000000000	4.00000000000000000000	4.00000000000000000000	4.00000000000000000000	4.00000000000000000000	4.00000000000000000000	4.00000000000000000000	4.00000000000000000000	4.00000000000000000000	4.00000000000000000000
93.00000000000000000000	0.00000000000000000000	4145.12792968750000000000	4123.58984375000000000000	4150.25634765625000000000	4138.46142578125000000000	4109.23046875000000000000	4127.17919921875000000000	4118.46142578125000000000	4140.51269531250000000000	4163.58984375000000000000	4146.15380859375000000000	4148.20507812500000000000	4095.89721679687500000000	4140.00000000000000000000	4144.61523437500000000000	1314.00000000000000000000	10249.00000000000000000000	10230.00000000000000000000	0.00000000000000000000	0.00000000000000000000	0.00000000000000000000	918.00000000000000000000	793.00000000000000000000	4.00000000000000000000	4.00000000000000000000	4.00000000000000000000	4.00000000000000000000	4.00000000000000000000	4.00000000000000000000	4.00000000000000000000	4.00000000000000000000	4.00000000000000000000	4.00000000000000000000	4.00000000000000000000	4.00000000000000000000	4.00000000000000000000	4.00000000000000000000	4.00000000000000000000	4.00000000000000000000
94.00000000000000000000	0.00000000000000000000	4148.20507812500000000000	4136.41015625000000000000	4147.17919921875000000000	4142.56396484375000000000	4117.94873046875000000000	4138.46142578125000000000	4134.35888671875000000000	4143.58984375000000000000	4158.46142578125000000000	4154.87158203125000000000	4145.64111328125000000000	4084.61523437500000000000	4137.94873046875000000000	4136.92285156250000000000	1376.00000000000000000000	10249.00000000000000000000	10230.00000000000000000000	0.00000000000000000000	0.00000000000000000000	0.00000000000000000000	918.00000000000000000000	801.00000000000000000000	4.00000000000000000000	4.00000000000000000000	4.00000000000000000000	4.00000000000000000000	4.00000000000000000000	4.00000000000000000000	4.00000000000000000000	4.00000000000000000000	4.00000000000000000000	4.00000000000000000000	4.00000000000000000000	4.00000000000000000000	4.00000000000000000000	4.00000000000000000000	4.00000000000000000000	4.00000000000000000000
95.00000000000000000000	0.00000000000000000000	4148.71777343750000000000	4143.07666015625000000000	4151.79492187500000000000	4147.17919921875000000000	4161.53857421875000000000	4148.71777343750000000000	4144.10253906250000000000	4152.30761718750000000000	4165.12792968750000000000	4178.46142578125000000000	4152.82031250000000000000	4093.33325195312500000000	4138.46142578125000000000	4135.89746093750000000000	1236.00000000000000000000	10249.00000000000000000000	10230.00000000000000000000	0.00000000000000000000	0.00000000000000000000	0.00000000000000000000	918.00000000000000000000	809.00000000000000000000	4.00000000000000000000	4.00000000000000000000	4.00000000000000000000	4.00000000000000000000	4.00000000000000000000	4.00000000000000000000	4.00000000000000000000	4.00000000000000000000	4.00000000000000000000	4.00000000000000000000	4.00000000000000000000	4.00000000000000000000	4.00000000000000000000	4.00000000000000000000	4.00000000000000000000	4.00000000000000000000
96.00000000000000000000	0.00000000000000000000	4143.58984375000000000000	4128.71777343750000000000	4150.76904296875000000000	4133.33300781250000000000	4150.25634765625000000000	4139.48730468750000000000	4125.12792968750000000000	4129.74365234375000000000	4159.48730468750000000000	4145.64111328125000000000	4132.82031250000000000000	4086.15380859375000000000	4119.48730468750000000000	4127.17919921875000000000	1223.00000000000000000000	10249.00000000000000000000	10230.00000000000000000000	0.00000000000000000000	0.00000000000000000000	0.00000000000000000000	918.00000000000000000000	817.00000000000000000000	4.00000000000000000000	4.00000000000000000000	4.00000000000000000000	4.00000000000000000000	4.00000000000000000000	4.00000000000000000000	4.00000000000000000000	4.00000000000000000000	4.00000000000000000000	4.00000000000000000000	4.00000000000000000000	4.00000000000000000000	4.00000000000000000000	4.00000000000000000000	4.00000000000000000000	4.00000000000000000000
97.00000000000000000000	0.00000000000000000000	4158.97412109375000000000	4160.51269531250000000000	4152.30761718750000000000	4150.76904296875000000000	4160.51269531250000000000	4149.74365234375000000000	4143.07666015625000000000	4149.74365234375000000000	4170.76904296875000000000	4162.56396484375000000000	4152.82031250000000000000	4088.71777343750000000000	4155.38427734375000000000	4143.07666015625000000000	1314.00000000000000000000	10247.00000000000000000000	10230.00000000000000000000	0.00000000000000000000	0.00000000000000000000	0.00000000000000000000	918.00000000000000000000	824.00000000000000000000	4.00000000000000000000	4.00000000000000000000	4.00000000000000000000	4.00000000000000000000	4.00000000000000000000	4.00000000000000000000	4.00000000000000000000	4.00000000000000000000	4.00000000000000000000	4.00000000000000000000	4.00000000000000000000	4.00000000000000000000	4.00000000000000000000	4.00000000000000000000	4.00000000000000000000	4.00000000000000000000
98.00000000000000000000	0.00000000000000000000	4161.02539062500000000000	4149.23046875000000000000	4162.56396484375000000000	4145.64111328125000000000	4141.53857421875000000000	4144.10253906250000000000	4128.71777343750000000000	4131.79492187500000000000	4168.71777343750000000000	4153.33300781250000000000	4144.10253906250000000000	4090.76904296875000000000	4146.15380859375000000000	4146.15380859375000000000	1376.00000000000000000000	10247.00000000000000000000	10230.00000000000000000000	0.00000000000000000000	0.00000000000000000000	0.00000000000000000000	918.00000000000000000000	831.00000000000000000000	4.00000000000000000000	4.00000000000000000000	4.00000000000000000000	4.00000000000000000000	4.00000000000000000000	4.00000000000000000000	4.00000000000000000000	4.00000000000000000000	4.00000000000000000000	4.00000000000000000000	4.00000000000000000000	4.00000000000000000000	4.00000000000000000000	4.00000000000000000000	4.00000000000000000000	4.00000000000000000000
99.00000000000000000000	0.00000000000000000000	4150.76904296875000000000	4142.56396484375000000000	4152.82031250000000000000	4144.61523437500000000000	4151.79492187500000000000	4144.61523437500000000000	4129.74365234375000000000	4134.87158203125000000000	4161.02539062500000000000	4149.74365234375000000000	4145.64111328125000000000	4091.28198242187500000000	4142.05126953125000000000	4141.02539062500000000000	1236.00000000000000000000	10249.00000000000000000000	10232.00000000000000000000	0.00000000000000000000	0.00000000000000000000	0.00000000000000000000	918.00000000000000000000	839.00000000000000000000	4.00000000000000000000	4.00000000000000000000	4.00000000000000000000	4.00000000000000000000	4.00000000000000000000	4.00000000000000000000	4.00000000000000000000	4.00000000000000000000	4.00000000000000000000	4.00000000000000000000	4.00000000000000000000	4.00000000000000000000	4.00000000000000000000	4.00000000000000000000	4.00000000000000000000	4.00000000000000000000
100.00000000000000000000	0.00000000000000000000	4147.69238281250000000000	4139.48730468750000000000	4150.25634765625000000000	4148.71777343750000000000	4166.15380859375000000000	4140.00000000000000000000	4130.25634765625000000000	4156.92285156250000000000	4168.71777343750000000000	4152.30761718750000000000	4156.92285156250000000000	4103.58984375000000000000	4152.30761718750000000000	4147.17919921875000000000	1223.00000000000000000000	10249.00000000000000000000	10232.00000000000000000000	0.00000000000000000000	0.00000000000000000000	0.00000000000000000000	918.00000000000000000000	846.00000000000000000000	4.00000000000000000000	4.00000000000000000000	4.00000000000000000000	4.00000000000000000000	4.00000000000000000000	4.00000000000000000000	4.00000000000000000000	4.00000000000000000000	4.00000000000000000000	4.00000000000000000000	4.00000000000000000000	4.00000000000000000000	4.00000000000000000000	4.00000000000000000000	4.00000000000000000000	4.00000000000000000000
101.00000000000000000000	0.00000000000000000000	4142.05126953125000000000	4118.46142578125000000000	4151.28173828125000000000	4130.25634765625000000000	4134.87158203125000000000	4129.74365234375000000000	4114.35888671875000000000	4130.25634765625000000000	4158.97412109375000000000	4130.25634765625000000000	4129.23046875000000000000	4087.17944335937500000000	4124.10253906250000000000	4134.35888671875000000000	1314.00000000000000000000	10249.00000000000000000000	10231.00000000000000000000	0.00000000000000000000	0.00000000000000000000	0.00000000000000000000	918.00000000000000000000	854.00000000000000000000	4.00000000000000000000	4.00000000000000000000	4.00000000000000000000	4.00000000000000000000	4.00000000000000000000	4.00000000000000000000	4.00000000000000000000	4.00000000000000000000	4.00000000000000000000	4.00000000000000000000	4.00000000000000000000	4.00000000000000000000	4.00000000000000000000	4.00000000000000000000	4.00000000000000000000	4.00000000000000000000
102.00000000000000000000	0.00000000000000000000	4150.76904296875000000000	4143.07666015625000000000	4146.66650390625000000000	4140.51269531250000000000	4141.02539062500000000000	4148.71777343750000000000	4143.58984375000000000000	4138.46142578125000000000	4158.46142578125000000000	4168.20507812500000000000	4140.00000000000000000000	4082.05126953125000000000	4131.28173828125000000000	4130.76904296875000000000	1376.00000000000000000000	10249.00000000000000000000	10231.00000000000000000000	0.00000000000000000000	0.00000000000000000000	0.00000000000000000000	918.00000000000000000000	861.00000000000000000000	4.00000000000000000000	4.00000000000000000000	4.00000000000000000000	4.00000000000000000000	4.00000000000000000000	4.00000000000000000000	4.00000000000000000000	4.00000000000000000000	4.00000000000000000000	4.00000000000000000000	4.00000000000000000000	4.00000000000000000000	4.00000000000000000000	4.00000000000000000000	4.00000000000000000000	4.00000000000000000000
103.00000000000000000000	0.00000000000000000000	4148.71777343750000000000	4128.20507812500000000000	4149.74365234375000000000	4132.30761718750000000000	4123.07666015625000000000	4142.56396484375000000000	4129.23046875000000000000	4125.12792968750000000000	4156.92285156250000000000	4152.30761718750000000000	4130.25634765625000000000	4084.61523437500000000000	4111.79492187500000000000	4130.25634765625000000000	1236.00000000000000000000	10248.00000000000000000000	10230.00000000000000000000	0.00000000000000000000	0.00000000000000000000	0.00000000000000000000	918.00000000000000000000	869.00000000000000000000	4.00000000000000000000	4.00000000000000000000	4.00000000000000000000	4.00000000000000000000	4.00000000000000000000	4.00000000000000000000	4.00000000000000000000	4.00000000000000000000	4.00000000000000000000	4.00000000000000000000	4.00000000000000000000	4.00000000000000000000	4.00000000000000000000	4.00000000000000000000	4.00000000000000000000	4.00000000000000000000
104.00000000000000000000	0.00000000000000000000	4147.69238281250000000000	4129.74365234375000000000	4150.76904296875000000000	4132.30761718750000000000	4137.43603515625000000000	4138.97412109375000000000	4120.00000000000000000000	4125.64111328125000000000	4159.48730468750000000000	4134.87158203125000000000	4127.17919921875000000000	4082.56396484375000000000	4119.48730468750000000000	4132.82031250000000000000	1223.00000000000000000000	10248.00000000000000000000	10230.00000000000000000000	0.00000000000000000000	0.00000000000000000000	0.00000000000000000000	918.00000000000000000000	877.00000000000000000000	4.00000000000000000000	4.00000000000000000000	4.00000000000000000000	4.00000000000000000000	4.00000000000000000000	4.00000000000000000000	4.00000000000000000000	4.00000000000000000000	4.00000000000000000000	4.00000000000000000000	4.00000000000000000000	4.00000000000000000000	4.00000000000000000000	4.00000000000000000000	4.00000000000000000000	4.00000000000000000000
105.00000000000000000000	0.00000000000000000000	4159.48730468750000000000	4153.84619140625000000000	4161.02539062500000000000	4150.25634765625000000000	4164.61523437500000000000	4143.07666015625000000000	4125.64111328125000000000	4138.46142578125000000000	4173.84619140625000000000	4150.76904296875000000000	4144.10253906250000000000	4094.87158203125000000000	4147.69238281250000000000	4142.05126953125000000000	1314.00000000000000000000	10247.00000000000000000000	10229.00000000000000000000	0.00000000000000000000	0.00000000000000000000	0.00000000000000000000	918.00000000000000000000	885.00000000000000000000	4.00000000000000000000	4.00000000000000000000	4.00000000000000000000	4.00000000000000000000	4.00000000000000000000	4.00000000000000000000	4.00000000000000000000	4.00000000000000000000	4.00000000000000000000	4.00000000000000000000	4.00000000000000000000	4.00000000000000000000	4.00000000000000000000	4.00000000000000000000	4.00000000000000000000	4.00000000000000000000
106.00000000000000000000	0.00000000000000000000	4153.33300781250000000000	4134.35888671875000000000	4160.51269531250000000000	4134.35888671875000000000	4130.25634765625000000000	4132.82031250000000000000	4109.74365234375000000000	4114.35888671875000000000	4163.07666015625000000000	4121.53857421875000000000	4125.64111328125000000000	4086.15380859375000000000	4122.05126953125000000000	4137.94873046875000000000	1376.00000000000000000000	10247.00000000000000000000	10229.00000000000000000000	0.00000000000000000000	0.00000000000000000000	0.00000000000000000000	918.00000000000000000000	893.00000000000000000000	4.00000000000000000000	4.00000000000000000000	4.00000000000000000000	4.00000000000000000000	4.00000000000000000000	4.00000000000000000000	4.00000000000000000000	4.00000000000000000000	4.00000000000000000000	4.00000000000000000000	4.00000000000000000000	4.00000000000000000000	4.00000000000000000000	4.00000000000000000000	4.00000000000000000000	4.00000000000000000000
107.00000000000000000000	0.00000000000000000000	4149.23046875000000000000	4140.51269531250000000000	4149.74365234375000000000	4139.48730468750000000000	4143.07666015625000000000	4141.53857421875000000000	4132.82031250000000000000	4144.61523437500000000000	4164.61523437500000000000	4150.76904296875000000000	4143.58984375000000000000	4090.76904296875000000000	4138.97412109375000000000	4147.17919921875000000000	1236.00000000000000000000	10246.00000000000000000000	10228.00000000000000000000	0.00000000000000000000	0.00000000000000000000	0.00000000000000000000	918.00000000000000000000	902.00000000000000000000	4.00000000000000000000	4.00000000000000000000	4.00000000000000000000	4.00000000000000000000	4.00000000000000000000	4.00000000000000000000	4.00000000000000000000	4.00000000000000000000	4.00000000000000000000	4.00000000000000000000	4.00000000000000000000	4.00000000000000000000	4.00000000000000000000	4.00000000000000000000	4.00000000000000000000	4.00000000000000000000
108.00000000000000000000	0.00000000000000000000	4141.53857421875000000000	4121.02539062500000000000	4151.79492187500000000000	4134.87158203125000000000	4136.92285156250000000000	4134.87158203125000000000	4123.07666015625000000000	4140.51269531250000000000	4165.64111328125000000000	4151.28173828125000000000	4138.97412109375000000000	4094.87158203125000000000	4130.25634765625000000000	4142.05126953125000000000	1223.00000000000000000000	10246.00000000000000000000	10228.00000000000000000000	0.00000000000000000000	0.00000000000000000000	0.00000000000000000000	918.00000000000000000000	909.00000000000000000000	4.00000000000000000000	4.00000000000000000000	4.00000000000000000000	4.00000000000000000000	4.00000000000000000000	4.00000000000000000000	4.00000000000000000000	4.00000000000000000000	4.00000000000000000000	4.00000000000000000000	4.00000000000000000000	4.00000000000000000000	4.00000000000000000000	4.00000000000000000000	4.00000000000000000000	4.00000000000000000000
109.00000000000000000000	0.00000000000000000000	4140.51269531250000000000	4123.58984375000000000000	4147.69238281250000000000	4131.79492187500000000000	4133.33300781250000000000	4137.94873046875000000000	4124.10253906250000000000	4129.23046875000000000000	4159.48730468750000000000	4129.74365234375000000000	4127.69238281250000000000	4082.05126953125000000000	4118.97412109375000000000	4130.76904296875000000000	1314.00000000000000000000	10248.00000000000000000000	10230.00000000000000000000	0.00000000000000000000	0.00000000000000000000	0.00000000000000000000	918.00000000000000000000	917.00000000000000000000	4.00000000000000000000	4.00000000000000000000	4.00000000000000000000	4.00000000000000000000	4.00000000000000000000	4.00000000000000000000	4.00000000000000000000	4.00000000000000000000	4.00000000000000000000	4.00000000000000000000	4.00000000000000000000	4.00000000000000000000	4.00000000000000000000	4.00000000000000000000	4.00000000000000000000	4.00000000000000000000
110.00000000000000000000	0.00000000000000000000	4152.82031250000000000000	4152.82031250000000000000	4151.79492187500000000000	4147.69238281250000000000	4145.12792968750000000000	4154.87158203125000000000	4147.69238281250000000000	4151.79492187500000000000	4167.69238281250000000000	4152.30761718750000000000	4141.53857421875000000000	4090.76904296875000000000	4136.41015625000000000000	4139.48730468750000000000	1376.00000000000000000000	10248.00000000000000000000	10230.00000000000000000000	0.00000000000000000000	0.00000000000000000000	0.00000000000000000000	918.00000000000000000000	926.00000000000000000000	4.00000000000000000000	4.00000000000000000000	4.00000000000000000000	4.00000000000000000000	4.00000000000000000000	4.00000000000000000000	4.00000000000000000000	4.00000000000000000000	4.00000000000000000000	4.00000000000000000000	4.00000000000000000000	4.00000000000000000000	4.00000000000000000000	4.00000000000000000000	4.00000000000000000000	4.00000000000000000000
111.00000000000000000000	0.00000000000000000000	4151.79492187500000000000	4132.82031250000000000000	4158.97412109375000000000	4132.82031250000000000000	4115.89746093750000000000	4142.56396484375000000000	4129.23046875000000000000	4131.79492187500000000000	4161.02539062500000000000	4144.10253906250000000000	4127.69238281250000000000	4089.23071289062500000000	4119.48730468750000000000	4134.35888671875000000000	1236.00000000000000000000	10250.00000000000000000000	10230.00000000000000000000	0.00000000000000000000	0.00000000000000000000	0.00000000000000000000	918.00000000000000000000	934.00000000000000000000	4.00000000000000000000	4.00000000000000000000	4.00000000000000000000	4.00000000000000000000	4.00000000000000000000	4.00000000000000000000	4.00000000000000000000	4.00000000000000000000	4.00000000000000000000	4.00000000000000000000	4.00000000000000000000	4.00000000000000000000	4.00000000000000000000	4.00000000000000000000	4.00000000000000000000	4.00000000000000000000
112.00000000000000000000	0.00000000000000000000	4160.51269531250000000000	4152.30761718750000000000	4156.92285156250000000000	4145.64111328125000000000	4153.84619140625000000000	4142.05126953125000000000	4134.87158203125000000000	4143.58984375000000000000	4168.71777343750000000000	4165.12792968750000000000	4148.71777343750000000000	4093.33325195312500000000	4149.74365234375000000000	4143.07666015625000000000	1223.00000000000000000000	10250.00000000000000000000	10230.00000000000000000000	0.00000000000000000000	0.00000000000000000000	0.00000000000000000000	918.00000000000000000000	941.00000000000000000000	4.00000000000000000000	4.00000000000000000000	4.00000000000000000000	4.00000000000000000000	4.00000000000000000000	4.00000000000000000000	4.00000000000000000000	4.00000000000000000000	4.00000000000000000000	4.00000000000000000000	4.00000000000000000000	4.00000000000000000000	4.00000000000000000000	4.00000000000000000000	4.00000000000000000000	4.00000000000000000000
113.00000000000000000000	0.00000000000000000000	4159.48730468750000000000	4149.23046875000000000000	4162.05126953125000000000	4150.25634765625000000000	4160.51269531250000000000	4137.94873046875000000000	4120.51269531250000000000	4132.82031250000000000000	4173.84619140625000000000	4151.28173828125000000000	4143.58984375000000000000	4096.92285156250000000000	4146.66650390625000000000	4150.76904296875000000000	1314.00000000000000000000	10250.00000000000000000000	10230.00000000000000000000	0.00000000000000000000	0.00000000000000000000	0.00000000000000000000	918.00000000000000000000	949.00000000000000000000	4.00000000000000000000	4.00000000000000000000	4.00000000000000000000	4.00000000000000000000	4.00000000000000000000	4.00000000000000000000	4.00000000000000000000	4.00000000000000000000	4.00000000000000000000	4.00000000000000000000	4.00000000000000000000	4.00000000000000000000	4.00000000000000000000	4.00000000000000000000	4.00000000000000000000	4.00000000000000000000
114.00000000000000000000	0.00000000000000000000	4143.07666015625000000000	4128.20507812500000000000	4151.28173828125000000000	4137.94873046875000000000	4139.48730468750000000000	4140.00000000000000000000	4116.41015625000000000000	4123.07666015625000000000	4160.51269531250000000000	4135.38427734375000000000	4128.20507812500000000000	4084.61523437500000000000	4125.64111328125000000000	4140.51269531250000000000	1376.00000000000000000000	10250.00000000000000000000	10230.00000000000000000000	0.00000000000000000000	0.00000000000000000000	0.00000000000000000000	918.00000000000000000000	956.00000000000000000000	4.00000000000000000000	4.00000000000000000000	4.00000000000000000000	4.00000000000000000000	4.00000000000000000000	4.00000000000000000000	4.00000000000000000000	4.00000000000000000000	4.00000000000000000000	4.00000000000000000000	4.00000000000000000000	4.00000000000000000000	4.00000000000000000000	4.00000000000000000000	4.00000000000000000000	4.00000000000000000000
115.00000000000000000000	0.00000000000000000000	4141.02539062500000000000	4133.84619140625000000000	4141.53857421875000000000	4145.12792968750000000000	4162.05126953125000000000	4145.12792968750000000000	4136.41015625000000000000	4151.79492187500000000000	4163.58984375000000000000	4171.28173828125000000000	4151.79492187500000000000	4092.30761718750000000000	4143.07666015625000000000	4140.00000000000000000000	1236.00000000000000000000	10249.00000000000000000000	10229.00000000000000000000	0.00000000000000000000	0.00000000000000000000	0.00000000000000000000	918.00000000000000000000	965.00000000000000000000	4.00000000000000000000	4.00000000000000000000	4.00000000000000000000	4.00000000000000000000	4.00000000000000000000	4.00000000000000000000	4.00000000000000000000	4.00000000000000000000	4.00000000000000000000	4.00000000000000000000	4.00000000000000000000	4.00000000000000000000	4.00000000000000000000	4.00000000000000000000	4.00000000000000000000	4.00000000000000000000
116.00000000000000000000	0.00000000000000000000	4133.84619140625000000000	4112.30761718750000000000	4145.12792968750000000000	4130.76904296875000000000	4135.89746093750000000000	4129.23046875000000000000	4115.38427734375000000000	4128.71777343750000000000	4157.43603515625000000000	4146.15380859375000000000	4131.79492187500000000000	4086.15380859375000000000	4113.84619140625000000000	4130.76904296875000000000	1223.00000000000000000000	10249.00000000000000000000	10229.00000000000000000000	0.00000000000000000000	0.00000000000000000000	0.00000000000000000000	918.00000000000000000000	972.00000000000000000000	4.00000000000000000000	4.00000000000000000000	4.00000000000000000000	4.00000000000000000000	4.00000000000000000000	4.00000000000000000000	4.00000000000000000000	4.00000000000000000000	4.00000000000000000000	4.00000000000000000000	4.00000000000000000000	4.00000000000000000000	4.00000000000000000000	4.00000000000000000000	4.00000000000000000000	4.00000000000000000000
117.00000000000000000000	0.00000000000000000000	4140.51269531250000000000	4139.48730468750000000000	4144.61523437500000000000	4140.00000000000000000000	4143.07666015625000000000	4146.15380859375000000000	4135.89746093750000000000	4141.53857421875000000000	4160.51269531250000000000	4156.41015625000000000000	4135.38427734375000000000	4077.94873046875000000000	4122.56396484375000000000	4131.79492187500000000000	1314.00000000000000000000	10252.00000000000000000000	10231.00000000000000000000	0.00000000000000000000	0.00000000000000000000	0.00000000000000000000	918.00000000000000000000	980.00000000000000000000	4.00000000000000000000	4.00000000000000000000	4.00000000000000000000	4.00000000000000000000	4.00000000000000000000	4.00000000000000000000	4.00000000000000000000	4.00000000000000000000	4.00000000000000000000	4.00000000000000000000	4.00000000000000000000	4.00000000000000000000	4.00000000000000000000	4.00000000000000000000	4.00000000000000000000	4.00000000000000000000
118.00000000000000000000	0.00000000000000000000	4149.74365234375000000000	4147.17919921875000000000	4149.74365234375000000000	4144.61523437500000000000	4151.79492187500000000000	4151.28173828125000000000	4142.05126953125000000000	4145.12792968750000000000	4167.69238281250000000000	4155.89746093750000000000	4133.33300781250000000000	4077.43579101562500000000	4126.15380859375000000000	4131.28173828125000000000	1376.00000000000000000000	10252.00000000000000000000	10231.00000000000000000000	0.00000000000000000000	0.00000000000000000000	0.00000000000000000000	918.00000000000000000000	989.00000000000000000000	4.00000000000000000000	4.00000000000000000000	4.00000000000000000000	4.00000000000000000000	4.00000000000000000000	4.00000000000000000000	4.00000000000000000000	4.00000000000000000000	4.00000000000000000000	4.00000000000000000000	4.00000000000000000000	4.00000000000000000000	4.00000000000000000000	4.00000000000000000000	4.00000000000000000000	4.00000000000000000000
119.00000000000000000000	0.00000000000000000000	4147.69238281250000000000	4128.71777343750000000000	4147.17919921875000000000	4133.84619140625000000000	4146.15380859375000000000	4137.94873046875000000000	4127.17919921875000000000	4126.66650390625000000000	4163.07666015625000000000	4129.74365234375000000000	4121.02539062500000000000	4072.30761718750000000000	4117.43603515625000000000	4130.25634765625000000000	1236.00000000000000000000	10251.00000000000000000000	10232.00000000000000000000	0.00000000000000000000	0.00000000000000000000	0.00000000000000000000	918.00000000000000000000	997.00000000000000000000	4.00000000000000000000	4.00000000000000000000	4.00000000000000000000	4.00000000000000000000	4.00000000000000000000	4.00000000000000000000	4.00000000000000000000	4.00000000000000000000	4.00000000000000000000	4.00000000000000000000	4.00000000000000000000	4.00000000000000000000	4.00000000000000000000	4.00000000000000000000	4.00000000000000000000	4.00000000000000000000
120.00000000000000000000	0.00000000000000000000	4154.87158203125000000000	4144.10253906250000000000	4152.30761718750000000000	4151.28173828125000000000	4154.35888671875000000000	4141.02539062500000000000	4136.41015625000000000000	4147.17919921875000000000	4173.84619140625000000000	4162.05126953125000000000	4148.71777343750000000000	4089.74340820312500000000	4152.30761718750000000000	4149.23046875000000000000	1223.00000000000000000000	10251.00000000000000000000	10232.00000000000000000000	0.00000000000000000000	0.00000000000000000000	0.00000000000000000000	919.00000000000000000000	5.00000000000000000000	4.00000000000000000000	4.00000000000000000000	4.00000000000000000000	4.00000000000000000000	4.00000000000000000000	4.00000000000000000000	4.00000000000000000000	4.00000000000000000000	4.00000000000000000000	4.00000000000000000000	4.00000000000000000000	4.00000000000000000000	4.00000000000000000000	4.00000000000000000000	4.00000000000000000000	4.00000000000000000000
121.00000000000000000000	0.00000000000000000000	4148.20507812500000000000	4124.61523437500000000000	4157.94873046875000000000	4140.51269531250000000000	4109.23046875000000000000	4130.25634765625000000000	4116.41015625000000000000	4131.79492187500000000000	4164.10253906250000000000	4146.66650390625000000000	4130.25634765625000000000	4086.15380859375000000000	4130.76904296875000000000	4136.92285156250000000000	1314.00000000000000000000	10251.00000000000000000000	10231.00000000000000000000	0.00000000000000000000	0.00000000000000000000	0.00000000000000000000	919.00000000000000000000	14.00000000000000000000	4.00000000000000000000	4.00000000000000000000	4.00000000000000000000	4.00000000000000000000	4.00000000000000000000	4.00000000000000000000	4.00000000000000000000	4.00000000000000000000	4.00000000000000000000	4.00000000000000000000	4.00000000000000000000	4.00000000000000000000	4.00000000000000000000	4.00000000000000000000	4.00000000000000000000	4.00000000000000000000
122.00000000000000000000	0.00000000000000000000	4142.05126953125000000000	4131.28173828125000000000	4143.07666015625000000000	4141.02539062500000000000	4124.61523437500000000000	4137.43603515625000000000	4129.23046875000000000000	4146.66650390625000000000	4156.92285156250000000000	4154.35888671875000000000	4134.87158203125000000000	4077.94873046875000000000	4130.76904296875000000000	4129.23046875000000000000	1376.00000000000000000000	10251.00000000000000000000	10231.00000000000000000000	0.00000000000000000000	0.00000000000000000000	0.00000000000000000000	919.00000000000000000000	22.00000000000000000000	4.00000000000000000000	4.00000000000000000000	4.00000000000000000000	4.00000000000000000000	4.00000000000000000000	4.00000000000000000000	4.00000000000000000000	4.00000000000000000000	4.00000000000000000000	4.00000000000000000000	4.00000000000000000000	4.00000000000000000000	4.00000000000000000000	4.00000000000000000000	4.00000000000000000000	4.00000000000000000000
123.00000000000000000000	0.00000000000000000000	4141.02539062500000000000	4128.20507812500000000000	4142.05126953125000000000	4145.64111328125000000000	4140.00000000000000000000	4138.46142578125000000000	4130.25634765625000000000	4152.30761718750000000000	4165.12792968750000000000	4166.66650390625000000000	4147.69238281250000000000	4089.23071289062500000000	4137.43603515625000000000	4138.97412109375000000000	1236.00000000000000000000	10248.00000000000000000000	10229.00000000000000000000	0.00000000000000000000	0.00000000000000000000	0.00000000000000000000	919.00000000000000000000	30.00000000000000000000	4.00000000000000000000	4.00000000000000000000	4.00000000000000000000	4.00000000000000000000	4.00000000000000000000	4.00000000000000000000	4.00000000000000000000	4.00000000000000000000	4.00000000000000000000	4.00000000000000000000	4.00000000000000000000	4.00000000000000000000	4.00000000000000000000	4.00000000000000000000	4.00000000000000000000	4.00000000000000000000
124.00000000000000000000	0.00000000000000000000	4142.05126953125000000000	4120.00000000000000000000	4144.10253906250000000000	4137.43603515625000000000	4122.56396484375000000000	4136.41015625000000000000	4122.05126953125000000000	4124.10253906250000000000	4162.56396484375000000000	4145.12792968750000000000	4131.79492187500000000000	4080.00000000000000000000	4126.66650390625000000000	4131.79492187500000000000	1223.00000000000000000000	10248.00000000000000000000	10229.00000000000000000000	0.00000000000000000000	0.00000000000000000000	0.00000000000000000000	919.00000000000000000000	38.00000000000000000000	4.00000000000000000000	4.00000000000000000000	4.00000000000000000000	4.00000000000000000000	4.00000000000000000000	4.00000000000000000000	4.00000000000000000000	4.00000000000000000000	4.00000000000000000000	4.00000000000000000000	4.00000000000000000000	4.00000000000000000000	4.00000000000000000000	4.00000000000000000000	4.00000000000000000000	4.00000000000000000000
125.00000000000000000000	0.00000000000000000000	4157.94873046875000000000	4156.41015625000000000000	4145.12792968750000000000	4154.87158203125000000000	4157.43603515625000000000	4154.35888671875000000000	4150.25634765625000000000	4140.51269531250000000000	4169.74365234375000000000	4160.00000000000000000000	4144.10253906250000000000	4076.92309570312500000000	4148.71777343750000000000	4133.84619140625000000000	1314.00000000000000000000	10244.00000000000000000000	10227.00000000000000000000	0.00000000000000000000	0.00000000000000000000	0.00000000000000000000	919.00000000000000000000	45.00000000000000000000	4.00000000000000000000	4.00000000000000000000	4.00000000000000000000	4.00000000000000000000	4.00000000000000000000	4.00000000000000000000	4.00000000000000000000	4.00000000000000000000	4.00000000000000000000	4.00000000000000000000	4.00000000000000000000	4.00000000000000000000	4.00000000000000000000	4.00000000000000000000	4.00000000000000000000	4.00000000000000000000
126.00000000000000000000	0.00000000000000000000	4150.76904296875000000000	4138.97412109375000000000	4148.71777343750000000000	4141.53857421875000000000	4142.05126953125000000000	4144.61523437500000000000	4127.69238281250000000000	4117.94873046875000000000	4158.97412109375000000000	4124.61523437500000000000	4121.53857421875000000000	4069.74340820312500000000	4120.51269531250000000000	4128.71777343750000000000	1376.00000000000000000000	10244.00000000000000000000	10227.00000000000000000000	0.00000000000000000000	0.00000000000000000000	0.00000000000000000000	919.00000000000000000000	52.00000000000000000000	4.00000000000000000000	4.00000000000000000000	4.00000000000000000000	4.00000000000000000000	4.00000000000000000000	4.00000000000000000000	4.00000000000000000000	4.00000000000000000000	4.00000000000000000000	4.00000000000000000000	4.00000000000000000000	4.00000000000000000000	4.00000000000000000000	4.00000000000000000000	4.00000000000000000000	4.00000000000000000000
127.00000000000000000000	0.00000000000000000000	4145.12792968750000000000	4139.48730468750000000000	4139.48730468750000000000	4144.10253906250000000000	4146.15380859375000000000	4143.07666015625000000000	4121.53857421875000000000	4116.41015625000000000000	4160.51269531250000000000	4128.71777343750000000000	4126.66650390625000000000	4071.28198242187500000000	4127.69238281250000000000	4133.84619140625000000000	50.00000000000000000000	10242.00000000000000000000	10228.00000000000000000000	0.00000000000000000000	0.00000000000000000000	0.00000000000000000000	919.00000000000000000000	60.00000000000000000000	4.00000000000000000000	4.00000000000000000000	4.00000000000000000000	4.00000000000000000000	4.00000000000000000000	4.00000000000000000000	4.00000000000000000000	4.00000000000000000000	4.00000000000000000000	4.00000000000000000000	4.00000000000000000000	4.00000000000000000000	4.00000000000000000000	4.00000000000000000000	4.00000000000000000000	4.00000000000000000000
0.00000000000000000000	0.00000000000000000000	4150.76904296875000000000	4144.61523437500000000000	4147.17919921875000000000	4158.46142578125000000000	4143.58984375000000000000	4137.94873046875000000000	4123.07666015625000000000	4133.84619140625000000000	4175.38427734375000000000	4156.41015625000000000000	4146.15380859375000000000	4087.69213867187500000000	4151.28173828125000000000	4149.74365234375000000000	634.00000000000000000000	10242.00000000000000000000	10228.00000000000000000000	0.00000000000000000000	0.00000000000000000000	0.00000000000000000000	919.00000000000000000000	67.00000000000000000000	4.00000000000000000000	4.00000000000000000000	4.00000000000000000000	4.00000000000000000000	4.00000000000000000000	4.00000000000000000000	4.00000000000000000000	4.00000000000000000000	4.00000000000000000000	4.00000000000000000000	4.00000000000000000000	4.00000000000000000000	4.00000000000000000000	4.00000000000000000000	4.00000000000000000000	4.00000000000000000000
1.00000000000000000000	0.00000000000000000000	4142.56396484375000000000	4123.07666015625000000000	4151.28173828125000000000	4150.25634765625000000000	4100.51269531250000000000	4129.23046875000000000000	4115.38427734375000000000	4123.58984375000000000000	4160.51269531250000000000	4130.76904296875000000000	4125.64111328125000000000	4076.41015625000000000000	4129.23046875000000000000	4138.46142578125000000000	918.00000000000000000000	10240.00000000000000000000	10228.00000000000000000000	0.00000000000000000000	0.00000000000000000000	0.00000000000000000000	919.00000000000000000000	75.00000000000000000000	4.00000000000000000000	4.00000000000000000000	4.00000000000000000000	4.00000000000000000000	4.00000000000000000000	4.00000000000000000000	4.00000000000000000000	4.00000000000000000000	4.00000000000000000000	4.00000000000000000000	4.00000000000000000000	4.00000000000000000000	4.00000000000000000000	4.00000000000000000000	4.00000000000000000000	4.00000000000000000000
2.00000000000000000000	0.00000000000000000000	4143.07666015625000000000	4141.02539062500000000000	4141.53857421875000000000	4162.56396484375000000000	4137.94873046875000000000	4147.69238281250000000000	4143.07666015625000000000	4151.79492187500000000000	4159.48730468750000000000	4153.84619140625000000000	4140.51269531250000000000	4077.43579101562500000000	4140.51269531250000000000	4134.87158203125000000000	844.00000000000000000000	10240.00000000000000000000	10228.00000000000000000000	0.00000000000000000000	0.00000000000000000000	0.00000000000000000000	919.00000000000000000000	82.00000000000000000000	4.00000000000000000000	4.00000000000000000000	4.00000000000000000000	4.00000000000000000000	4.00000000000000000000	4.00000000000000000000	4.00000000000000000000	4.00000000000000000000	4.00000000000000000000	4.00000000000000000000	4.00000000000000000000	4.00000000000000000000	4.00000000000000000000	4.00000000000000000000	4.00000000000000000000	4.00000000000000000000
3.00000000000000000000	0.00000000000000000000	4140.00000000000000000000	4126.66650390625000000000	4144.10253906250000000000	4154.35888671875000000000	4144.10253906250000000000	4140.51269531250000000000	4127.17919921875000000000	4140.00000000000000000000	4162.05126953125000000000	4146.66650390625000000000	4131.79492187500000000000	4080.51269531250000000000	4122.56396484375000000000	4131.28173828125000000000	1266.00000000000000000000	10240.00000000000000000000	10228.00000000000000000000	0.00000000000000000000	0.00000000000000000000	0.00000000000000000000	919.00000000000000000000	89.00000000000000000000	4.00000000000000000000	4.00000000000000000000	4.00000000000000000000	4.00000000000000000000	4.00000000000000000000	4.00000000000000000000	4.00000000000000000000	4.00000000000000000000	4.00000000000000000000	4.00000000000000000000	4.00000000000000000000	4.00000000000000000000	4.00000000000000000000	4.00000000000000000000	4.00000000000000000000	4.00000000000000000000
4.00000000000000000000	0.00000000000000000000	4145.12792968750000000000	4139.48730468750000000000	4145.64111328125000000000	4162.05126953125000000000	4141.53857421875000000000	4142.56396484375000000000	4131.79492187500000000000	4135.38427734375000000000	4163.58984375000000000000	4141.53857421875000000000	4129.23046875000000000000	4075.89721679687500000000	4127.17919921875000000000	4131.79492187500000000000	1370.00000000000000000000	10240.00000000000000000000	10228.00000000000000000000	0.00000000000000000000	0.00000000000000000000	0.00000000000000000000	919.00000000000000000000	97.00000000000000000000	4.00000000000000000000	4.00000000000000000000	4.00000000000000000000	4.00000000000000000000	4.00000000000000000000	4.00000000000000000000	4.00000000000000000000	4.00000000000000000000	4.00000000000000000000	4.00000000000000000000	4.00000000000000000000	4.00000000000000000000	4.00000000000000000000	4.00000000000000000000	4.00000000000000000000	4.00000000000000000000
5.00000000000000000000	0.00000000000000000000	4156.41015625000000000000	4159.48730468750000000000	4150.76904296875000000000	4180.00000000000000000000	4151.28173828125000000000	4152.30761718750000000000	4148.71777343750000000000	4138.46142578125000000000	4169.74365234375000000000	4147.69238281250000000000	4137.94873046875000000000	4078.97436523437500000000	4140.00000000000000000000	4135.38427734375000000000	809.00000000000000000000	10242.00000000000000000000	10226.00000000000000000000	0.00000000000000000000	0.00000000000000000000	0.00000000000000000000	919.00000000000000000000	104.00000000000000000000	4.00000000000000000000	4.00000000000000000000	4.00000000000000000000	4.00000000000000000000	4.00000000000000000000	4.00000000000000000000	4.00000000000000000000	4.00000000000000000000	4.00000000000000000000	4.00000000000000000000	4.00000000000000000000	4.00000000000000000000	4.00000000000000000000	4.00000000000000000000	4.00000000000000000000	4.00000000000000000000
6.00000000000000000000	0.00000000000000000000	4145.64111328125000000000	4130.25634765625000000000	4148.71777343750000000000	4161.53857421875000000000	4133.84619140625000000000	4143.07666015625000000000	4132.30761718750000000000	4113.84619140625000000000	4157.94873046875000000000	4120.51269531250000000000	4117.43603515625000000000	4068.20507812500000000000	4117.43603515625000000000	4128.20507812500000000000	870.00000000000000000000	10242.00000000000000000000	10226.00000000000000000000	0.00000000000000000000	0.00000000000000000000	0.00000000000000000000	919.00000000000000000000	112.00000000000000000000	4.00000000000000000000	4.00000000000000000000	4.00000000000000000000	4.00000000000000000000	4.00000000000000000000	4.00000000000000000000	4.00000000000000000000	4.00000000000000000000	4.00000000000000000000	4.00000000000000000000	4.00000000000000000000	4.00000000000000000000	4.00000000000000000000	4.00000000000000000000	4.00000000000000000000	4.00000000000000000000
7.00000000000000000000	0.00000000000000000000	4144.61523437500000000000	4143.07666015625000000000	4147.17919921875000000000	4167.69238281250000000000	4152.82031250000000000000	4145.12792968750000000000	4145.12792968750000000000	4147.69238281250000000000	4166.15380859375000000000	4151.28173828125000000000	4139.48730468750000000000	4078.46142578125000000000	4146.15380859375000000000	4143.58984375000000000000	1254.00000000000000000000	10244.00000000000000000000	10228.00000000000000000000	0.00000000000000000000	0.00000000000000000000	0.00000000000000000000	919.00000000000000000000	121.00000000000000000000	4.00000000000000000000	4.00000000000000000000	4.00000000000000000000	4.00000000000000000000	4.00000000000000000000	4.00000000000000000000	4.00000000000000000000	4.00000000000000000000	4.00000000000000000000	4.00000000000000000000	4.00000000000000000000	4.00000000000000000000	4.00000000000000000000	4.00000000000000000000	4.00000000000000000000	4.00000000000000000000
8.00000000000000000000	0.00000000000000000000	4147.69238281250000000000	4132.30761718750000000000	4155.38427734375000000000	4157.94873046875000000000	4122.56396484375000000000	4130.76904296875000000000	4128.71777343750000000000	4142.05126953125000000000	4168.71777343750000000000	4141.53857421875000000000	4133.33300781250000000000	4082.05126953125000000000	4134.87158203125000000000	4146.15380859375000000000	1012.00000000000000000000	10244.00000000000000000000	10228.00000000000000000000	0.00000000000000000000	0.00000000000000000000	0.00000000000000000000	919.00000000000000000000	128.00000000000000000000	4.00000000000000000000	4.00000000000000000000	4.00000000000000000000	4.00000000000000000000	4.00000000000000000000	4.00000000000000000000	4.00000000000000000000	4.00000000000000000000	4.00000000000000000000	4.00000000000000000000	4.00000000000000000000	4.00000000000000000000	4.00000000000000000000	4.00000000000000000000	4.00000000000000000000	4.00000000000000000000
9.00000000000000000000	0.00000000000000000000	4146.15380859375000000000	4130.25634765625000000000	4148.20507812500000000000	4150.25634765625000000000	4113.84619140625000000000	4135.89746093750000000000	4135.38427734375000000000	4137.43603515625000000000	4160.00000000000000000000	4131.79492187500000000000	4126.66650390625000000000	4069.74340820312500000000	4124.10253906250000000000	4133.84619140625000000000	1328.00000000000000000000	10247.00000000000000000000	10230.00000000000000000000	0.00000000000000000000	0.00000000000000000000	0.00000000000000000000	919.00000000000000000000	136.00000000000000000000	4.00000000000000000000	4.00000000000000000000	4.00000000000000000000	4.00000000000000000000	4.00000000000000000000	4.00000000000000000000	4.00000000000000000000	4.00000000000000000000	4.00000000000000000000	4.00000000000000000000	4.00000000000000000000	4.00000000000000000000	4.00000000000000000000	4.00000000000000000000	4.00000000000000000000	4.00000000000000000000
10.00000000000000000000	0.00000000000000000000	4148.20507812500000000000	4147.17919921875000000000	4151.28173828125000000000	4163.58984375000000000000	4144.61523437500000000000	4150.76904296875000000000	4153.33300781250000000000	4162.56396484375000000000	4164.61523437500000000000	4159.48730468750000000000	4146.15380859375000000000	4081.53833007812500000000	4140.51269531250000000000	4137.94873046875000000000	1346.00000000000000000000	10247.00000000000000000000	10230.00000000000000000000	0.00000000000000000000	0.00000000000000000000	0.00000000000000000000	919.00000000000000000000	145.00000000000000000000	4.00000000000000000000	4.00000000000000000000	4.00000000000000000000	4.00000000000000000000	4.00000000000000000000	4.00000000000000000000	4.00000000000000000000	4.00000000000000000000	4.00000000000000000000	4.00000000000000000000	4.00000000000000000000	4.00000000000000000000	4.00000000000000000000	4.00000000000000000000	4.00000000000000000000	4.00000000000000000000
11.00000000000000000000	0.00000000000000000000	4145.64111328125000000000	4131.79492187500000000000	4156.41015625000000000000	4148.71777343750000000000	4130.25634765625000000000	4137.94873046875000000000	4129.74365234375000000000	4136.92285156250000000000	4155.89746093750000000000	4139.48730468750000000000	4128.71777343750000000000	4080.00000000000000000000	4117.43603515625000000000	4132.30761718750000000000	1219.00000000000000000000	10249.00000000000000000000	10229.00000000000000000000	0.00000000000000000000	0.00000000000000000000	0.00000000000000000000	919.00000000000000000000	153.00000000000000000000	4.00000000000000000000	4.00000000000000000000	4.00000000000000000000	4.00000000000000000000	4.00000000000000000000	4.00000000000000000000	4.00000000000000000000	4.00000000000000000000	4.00000000000000000000	4.00000000000000000000	4.00000000000000000000	4.00000000000000000000	4.00000000000000000000	4.00000000000000000000	4.00000000000000000000	4.00000000000000000000
12.00000000000000000000	0.00000000000000000000	4162.05126953125000000000	4159.48730468750000000000	4154.35888671875000000000	4162.05126953125000000000	4144.61523437500000000000	4144.61523437500000000000	4147.17919921875000000000	4147.17919921875000000000	4165.12792968750000000000	4166.15380859375000000000	4144.10253906250000000000	4083.07690429687500000000	4146.15380859375000000000	4141.53857421875000000000	1224.00000000000000000000	10249.00000000000000000000	10229.00000000000000000000	0.00000000000000000000	0.00000000000000000000	0.00000000000000000000	919.00000000000000000000	161.00000000000000000000	4.00000000000000000000	4.00000000000000000000	4.00000000000000000000	4.00000000000000000000	4.00000000000000000000	4.00000000000000000000	4.00000000000000000000	4.00000000000000000000	4.00000000000000000000	4.00000000000000000000	4.00000000000000000000	4.00000000000000000000	4.00000000000000000000	4.00000000000000000000	4.00000000000000000000	4.00000000000000000000
13.00000000000000000000	0.00000000000000000000	4167.17919921875000000000	4159.48730468750000000000	4165.12792968750000000000	4164.61523437500000000000	4139.48730468750000000000	4144.10253906250000000000	4138.97412109375000000000	4140.51269531250000000000	4171.79492187500000000000	4155.89746093750000000000	4141.53857421875000000000	4085.12817382812500000000	4151.79492187500000000000	4150.25634765625000000000	1306.00000000000000000000	10252.00000000000000000000	10227.00000000000000000000	0.00000000000000000000	0.00000000000000000000	0.00000000000000000000	919.00000000000000000000	170.00000000000000000000	4.00000000000000000000	4.00000000000000000000	4.00000000000000000000	4.00000000000000000000	4.00000000000000000000	4.00000000000000000000	4.00000000000000000000	4.00000000000000000000	4.00000000000000000000	4.00000000000000000000	4.00000000000000000000	4.00000000000000000000	4.00000000000000000000	4.00000000000000000000	4.00000000000000000000	4.00000000000000000000
14.00000000000000000000	0.00000000000000000000	4157.43603515625000000000	4151.28173828125000000000	4159.48730468750000000000	4155.38427734375000000000	4147.17919921875000000000	4141.02539062500000000000	4129.23046875000000000000	4131.79492187500000000000	4163.07666015625000000000	4123.58984375000000000000	4136.92285156250000000000	4075.38452148437500000000	4146.15380859375000000000	4147.17919921875000000000	1346.00000000000000000000	10252.00000000000000000000	10227.00000000000000000000	0.00000000000000000000	0.00000000000000000000	0.00000000000000000000	919.00000000000000000000	178.00000000000000000000	4.00000000000000000000	4.00000000000000000000	4.00000000000000000000	4.00000000000000000000	4.00000000000000000000	4.00000000000000000000	4.00000000000000000000	4.00000000000000000000	4.00000000000000000000	4.00000000000000000000	4.00000000000000000000	4.00000000000000000000	4.00000000000000000000	4.00000000000000000000	4.00000000000000000000	4.00000000000000000000
15.00000000000000000000	0.00000000000000000000	4154.87158203125000000000	4157.43603515625000000000	4152.30761718750000000000	4164.10253906250000000000	4164.61523437500000000000	4140.51269531250000000000	4135.89746093750000000000	4149.23046875000000000000	4167.17919921875000000000	4146.66650390625000000000	4156.92285156250000000000	4085.64086914062500000000	4163.58984375000000000000	4152.30761718750000000000	1219.00000000000000000000	10251.00000000000000000000	10227.00000000000000000000	0.00000000000000000000	0.00000000000000000000	0.00000000000000000000	919.00000000000000000000	187.00000000000000000000	4.00000000000000000000	4.00000000000000000000	4.00000000000000000000	4.00000000000000000000	4.00000000000000000000	4.00000000000000000000	4.00000000000000000000	4.00000000000000000000	4.00000000000000000000	4.00000000000000000000	4.00000000000000000000	4.00000000000000000000	4.00000000000000000000	4.00000000000000000000	4.00000000000000000000	4.00000000000000000000
16.00000000000000000000	0.00000000000000000000	4146.66650390625000000000	4125.64111328125000000000	4151.28173828125000000000	4148.20507812500000000000	4123.58984375000000000000	4126.15380859375000000000	4113.84619140625000000000	4124.61523437500000000000	4157.43603515625000000000	4140.00000000000000000000	4131.28173828125000000000	4076.92309570312500000000	4130.25634765625000000000	4143.58984375000000000000	0.00000000000000000000	10251.00000000000000000000	10227.00000000000000000000	0.00000000000000000000	0.00000000000000000000	0.00000000000000000000	919.00000000000000000000	195.00000000000000000000	4.00000000000000000000	4.00000000000000000000	4.00000000000000000000	4.00000000000000000000	4.00000000000000000000	4.00000000000000000000	4.00000000000000000000	4.00000000000000000000	4.00000000000000000000	4.00000000000000000000	4.00000000000000000000	4.00000000000000000000	4.00000000000000000000	4.00000000000000000000	4.00000000000000000000	4.00000000000000000000
17.00000000000000000000	0.00000000000000000000	4150.76904296875000000000	4145.64111328125000000000	4145.12792968750000000000	4156.41015625000000000000	4138.46142578125000000000	4141.02539062500000000000	4138.46142578125000000000	4143.58984375000000000000	4158.97412109375000000000	4160.00000000000000000000	4141.02539062500000000000	4072.82031250000000000000	4138.97412109375000000000	4140.00000000000000000000	0.00000000000000000000	10250.00000000000000000000	10226.00000000000000000000	0.00000000000000000000	0.00000000000000000000	0.00000000000000000000	919.00000000000000000000	203.00000000000000000000	4.00000000000000000000	4.00000000000000000000	4.00000000000000000000	4.00000000000000000000	4.00000000000000000000	4.00000000000000000000	4.00000000000000000000	4.00000000000000000000	4.00000000000000000000	4.00000000000000000000	4.00000000000000000000	4.00000000000000000000	4.00000000000000000000	4.00000000000000000000	4.00000000000000000000	4.00000000000000000000
18.00000000000000000000	0.00000000000000000000	4151.28173828125000000000	4148.20507812500000000000	4149.74365234375000000000	4155.38427734375000000000	4137.94873046875000000000	4141.53857421875000000000	4139.48730468750000000000	4145.12792968750000000000	4162.05126953125000000000	4153.84619140625000000000	4140.00000000000000000000	4077.43579101562500000000	4134.87158203125000000000	4132.82031250000000000000	0.00000000000000000000	10250.00000000000000000000	10226.00000000000000000000	0.00000000000000000000	0.00000000000000000000	0.00000000000000000000	919.00000000000000000000	212.00000000000000000000	4.00000000000000000000	4.00000000000000000000	4.00000000000000000000	4.00000000000000000000	4.00000000000000000000	4.00000000000000000000	4.00000000000000000000	4.00000000000000000000	4.00000000000000000000	4.00000000000000000000	4.00000000000000000000	4.00000000000000000000	4.00000000000000000000	4.00000000000000000000	4.00000000000000000000	4.00000000000000000000
19.00000000000000000000	0.00000000000000000000	4148.71777343750000000000	4138.97412109375000000000	4147.17919921875000000000	4146.66650390625000000000	4137.43603515625000000000	4137.43603515625000000000	4130.76904296875000000000	4127.69238281250000000000	4156.41015625000000000000	4136.41015625000000000000	4124.10253906250000000000	4068.71777343750000000000	4119.48730468750000000000	4127.69238281250000000000	0.00000000000000000000	10250.00000000000000000000	10226.00000000000000000000	0.00000000000000000000	0.00000000000000000000	0.00000000000000000000	919.00000000000000000000	219.00000000000000000000	4.00000000000000000000	4.00000000000000000000	4.00000000000000000000	4.00000000000000000000	4.00000000000000000000	4.00000000000000000000	4.00000000000000000000	4.00000000000000000000	4.00000000000000000000	4.00000000000000000000	4.00000000000000000000	4.00000000000000000000	4.00000000000000000000	4.00000000000000000000	4.00000000000000000000	4.00000000000000000000
20.00000000000000000000	0.00000000000000000000	4162.05126953125000000000	4163.07666015625000000000	4150.25634765625000000000	4164.10253906250000000000	4179.48730468750000000000	4145.64111328125000000000	4150.25634765625000000000	4142.05126953125000000000	4169.23046875000000000000	4158.46142578125000000000	4142.56396484375000000000	4076.92309570312500000000	4145.64111328125000000000	4144.61523437500000000000	0.00000000000000000000	10250.00000000000000000000	10226.00000000000000000000	0.00000000000000000000	0.00000000000000000000	0.00000000000000000000	919.00000000000000000000	226.00000000000000000000	4.00000000000000000000	4.00000000000000000000	4.00000000000000000000	4.00000000000000000000	4.00000000000000000000	4.00000000000000000000	4.00000000000000000000	4.00000000000000000000	4.00000000000000000000	4.00000000000000000000	4.00000000000000000000	4.00000000000000000000	4.00000000000000000000	4.00000000000000000000	4.00000000000000000000	4.00000000000000000000
21.00000000000000000000	0.00000000000000000000	4155.89746093750000000000	4140.51269531250000000000	4157.94873046875000000000	4151.28173828125000000000	4138.46142578125000000000	4129.74365234375000000000	4130.25634765625000000000	4118.97412109375000000000	4163.58984375000000000000	4122.05126953125000000000	4124.10253906250000000000	4074.35888671875000000000	4128.71777343750000000000	4138.97412109375000000000	0.00000000000000000000	10249.00000000000000000000	10225.00000000000000000000	0.00000000000000000000	0.00000000000000000000	0.00000000000000000000	919.00000000000000000000	234.00000000000000000000	4.00000000000000000000	4.00000000000000000000	4.00000000000000000000	4.00000000000000000000	4.00000000000000000000	4.00000000000000000000	4.00000000000000000000	4.00000000000000000000	4.00000000000000000000	4.00000000000000000000	4.00000000000000000000	4.00000000000000000000	4.00000000000000000000	4.00000000000000000000	4.00000000000000000000	4.00000000000000000000
22.00000000000000000000	0.00000000000000000000	4149.23046875000000000000	4145.64111328125000000000	4150.25634765625000000000	4155.89746093750000000000	4123.58984375000000000000	4127.69238281250000000000	4134.35888671875000000000	4141.53857421875000000000	4162.56396484375000000000	4129.23046875000000000000	4136.92285156250000000000	4076.41015625000000000000	4141.02539062500000000000	4140.51269531250000000000	0.00000000000000000000	10249.00000000000000000000	10225.00000000000000000000	0.00000000000000000000	0.00000000000000000000	0.00000000000000000000	919.00000000000000000000	241.00000000000000000000	4.00000000000000000000	4.00000000000000000000	4.00000000000000000000	4.00000000000000000000	4.00000000000000000000	4.00000000000000000000	4.00000000000000000000	4.00000000000000000000	4.00000000000000000000	4.00000000000000000000	4.00000000000000000000	4.00000000000000000000	4.00000000000000000000	4.00000000000000000000	4.00000000000000000000	4.00000000000000000000
23.00000000000000000000	0.00000000000000000000	4148.20507812500000000000	4143.07666015625000000000	4151.79492187500000000000	4160.00000000000000000000	4128.71777343750000000000	4121.53857421875000000000	4124.61523437500000000000	4151.79492187500000000000	4169.23046875000000000000	4141.53857421875000000000	4148.71777343750000000000	4085.64086914062500000000	4147.17919921875000000000	4151.79492187500000000000	0.00000000000000000000	10250.00000000000000000000	10226.00000000000000000000	0.00000000000000000000	0.00000000000000000000	0.00000000000000000000	919.00000000000000000000	248.00000000000000000000	4.00000000000000000000	4.00000000000000000000	4.00000000000000000000	4.00000000000000000000	4.00000000000000000000	4.00000000000000000000	4.00000000000000000000	4.00000000000000000000	4.00000000000000000000	4.00000000000000000000	4.00000000000000000000	4.00000000000000000000	4.00000000000000000000	4.00000000000000000000	4.00000000000000000000	4.00000000000000000000
24.00000000000000000000	0.00000000000000000000	4145.12792968750000000000	4131.28173828125000000000	4148.71777343750000000000	4148.71777343750000000000	4126.66650390625000000000	4121.02539062500000000000	4120.00000000000000000000	4126.66650390625000000000	4161.02539062500000000000	4131.79492187500000000000	4132.82031250000000000000	4074.35888671875000000000	4130.76904296875000000000	4144.10253906250000000000	0.00000000000000000000	10250.00000000000000000000	10226.00000000000000000000	0.00000000000000000000	0.00000000000000000000	0.00000000000000000000	919.00000000000000000000	256.00000000000000000000	4.00000000000000000000	4.00000000000000000000	4.00000000000000000000	4.00000000000000000000	4.00000000000000000000	4.00000000000000000000	4.00000000000000000000	4.00000000000000000000	4.00000000000000000000	4.00000000000000000000	4.00000000000000000000	4.00000000000000000000	4.00000000000000000000	4.00000000000000000000	4.00000000000000000000	4.00000000000000000000
25.00000000000000000000	0.00000000000000000000	4151.79492187500000000000	4155.89746093750000000000	4144.61523437500000000000	4158.46142578125000000000	4163.07666015625000000000	4140.51269531250000000000	4154.87158203125000000000	4146.66650390625000000000	4164.61523437500000000000	4170.25634765625000000000	4145.12792968750000000000	4075.89721679687500000000	4145.12792968750000000000	4138.97412109375000000000	0.00000000000000000000	10247.00000000000000000000	10226.00000000000000000000	0.00000000000000000000	0.00000000000000000000	0.00000000000000000000	919.00000000000000000000	263.00000000000000000000	4.00000000000000000000	4.00000000000000000000	4.00000000000000000000	4.00000000000000000000	4.00000000000000000000	4.00000000000000000000	4.00000000000000000000	4.00000000000000000000	4.00000000000000000000	4.00000000000000000000	4.00000000000000000000	4.00000000000000000000	4.00000000000000000000	4.00000000000000000000	4.00000000000000000000	4.00000000000000000000
26.00000000000000000000	0.00000000000000000000	4143.58984375000000000000	4137.94873046875000000000	4147.17919921875000000000	4141.02539062500000000000	4145.64111328125000000000	4129.23046875000000000000	4138.97412109375000000000	4134.35888671875000000000	4160.00000000000000000000	4148.20507812500000000000	4124.61523437500000000000	4067.69213867187500000000	4120.51269531250000000000	4126.66650390625000000000	0.00000000000000000000	10247.00000000000000000000	10226.00000000000000000000	0.00000000000000000000	0.00000000000000000000	0.00000000000000000000	919.00000000000000000000	270.00000000000000000000	4.00000000000000000000	4.00000000000000000000	4.00000000000000000000	4.00000000000000000000	4.00000000000000000000	4.00000000000000000000	4.00000000000000000000	4.00000000000000000000	4.00000000000000000000	4.00000000000000000000	4.00000000000000000000	4.00000000000000000000	4.00000000000000000000	4.00000000000000000000	4.00000000000000000000	4.00000000000000000000
27.00000000000000000000	0.00000000000000000000	4147.17919921875000000000	4148.20507812500000000000	4145.64111328125000000000	4146.15380859375000000000	4142.05126953125000000000	4128.20507812500000000000	4138.46142578125000000000	4136.41015625000000000000	4162.56396484375000000000	4144.61523437500000000000	4129.74365234375000000000	4063.58959960937500000000	4137.43603515625000000000	4135.38427734375000000000	0.00000000000000000000	10247.00000000000000000000	10226.00000000000000000000	0.00000000000000000000	0.00000000000000000000	0.00000000000000000000	919.00000000000000000000	278.00000000000000000000	4.00000000000000000000	4.00000000000000000000	4.00000000000000000000	4.00000000000000000000	4.00000000000000000000	4.00000000000000000000	4.00000000000000000000	4.00000000000000000000	4.00000000000000000000	4.00000000000000000000	4.00000000000000000000	4.00000000000000000000	4.00000000000000000000	4.00000000000000000000	4.00000000000000000000	4.00000000000000000000
28.00000000000000000000	0.00000000000000000000	4156.92285156250000000000	4152.30761718750000000000	4155.89746093750000000000	4152.82031250000000000000	4133.33300781250000000000	4125.64111328125000000000	4133.33300781250000000000	4125.64111328125000000000	4166.66650390625000000000	4143.58984375000000000000	4135.89746093750000000000	4072.82031250000000000000	4148.20507812500000000000	4147.69238281250000000000	0.00000000000000000000	10247.00000000000000000000	10226.00000000000000000000	0.00000000000000000000	0.00000000000000000000	0.00000000000000000000	919.00000000000000000000	285.00000000000000000000	4.00000000000000000000	4.00000000000000000000	4.00000000000000000000	4.00000000000000000000	4.00000000000000000000	4.00000000000000000000	4.00000000000000000000	4.00000000000000000000	4.00000000000000000000	4.00000000000000000000	4.00000000000000000000	4.00000000000000000000	4.00000000000000000000	4.00000000000000000000	4.00000000000000000000	4.00000000000000000000
29.00000000000000000000	0.00000000000000000000	4142.56396484375000000000	4124.10253906250000000000	4150.76904296875000000000	4128.71777343750000000000	4123.58984375000000000000	4115.89746093750000000000	4117.94873046875000000000	4106.66650390625000000000	4156.92285156250000000000	4103.07666015625000000000	4118.46142578125000000000	4063.07690429687500000000	4118.97412109375000000000	4133.33300781250000000000	0.00000000000000000000	10245.00000000000000000000	10227.00000000000000000000	0.00000000000000000000	0.00000000000000000000	0.00000000000000000000	919.00000000000000000000	293.00000000000000000000	4.00000000000000000000	4.00000000000000000000	4.00000000000000000000	4.00000000000000000000	4.00000000000000000000	4.00000000000000000000	4.00000000000000000000	4.00000000000000000000	4.00000000000000000000	4.00000000000000000000	4.00000000000000000000	4.00000000000000000000	4.00000000000000000000	4.00000000000000000000	4.00000000000000000000	4.00000000000000000000
30.00000000000000000000	0.00000000000000000000	4137.94873046875000000000	4132.82031250000000000000	4141.53857421875000000000	4137.94873046875000000000	4143.07666015625000000000	4122.56396484375000000000	4135.89746093750000000000	4150.25634765625000000000	4166.66650390625000000000	4135.38427734375000000000	4146.15380859375000000000	4073.84594726562500000000	4142.05126953125000000000	4143.07666015625000000000	0.00000000000000000000	10245.00000000000000000000	10227.00000000000000000000	0.00000000000000000000	0.00000000000000000000	0.00000000000000000000	919.00000000000000000000	301.00000000000000000000	4.00000000000000000000	4.00000000000000000000	4.00000000000000000000	4.00000000000000000000	4.00000000000000000000	4.00000000000000000000	4.00000000000000000000	4.00000000000000000000	4.00000000000000000000	4.00000000000000000000	4.00000000000000000000	4.00000000000000000000	4.00000000000000000000	4.00000000000000000000	4.00000000000000000000	4.00000000000000000000
31.00000000000000000000	0.00000000000000000000	4136.92285156250000000000	4122.56396484375000000000	4148.71777343750000000000	4135.89746093750000000000	4094.35888671875000000000	4109.23046875000000000000	4115.38427734375000000000	4136.41015625000000000000	4161.53857421875000000000	4145.64111328125000000000	4134.35888671875000000000	4077.43579101562500000000	4127.69238281250000000000	4145.64111328125000000000	0.00000000000000000000	10246.00000000000000000000	10227.00000000000000000000	0.00000000000000000000	0.00000000000000000000	0.00000000000000000000	919.00000000000000000000	309.00000000000000000000	4.00000000000000000000	4.00000000000000000000	4.00000000000000000000	4.00000000000000000000	4.00000000000000000000	4.00000000000000000000	4.00000000000000000000	4.00000000000000000000	4.00000000000000000000	4.00000000000000000000	4.00000000000000000000	4.00000000000000000000	4.00000000000000000000	4.00000000000000000000	4.00000000000000000000	4.00000000000000000000
32.00000000000000000000	0.00000000000000000000	4142.56396484375000000000	4143.07666015625000000000	4146.66650390625000000000	4142.56396484375000000000	4122.56396484375000000000	4121.02539062500000000000	4127.69238281250000000000	4130.25634765625000000000	4157.43603515625000000000	4156.92285156250000000000	4130.25634765625000000000	4067.17944335937500000000	4126.66650390625000000000	4137.94873046875000000000	0.00000000000000000000	10246.00000000000000000000	10227.00000000000000000000	0.00000000000000000000	0.00000000000000000000	0.00000000000000000000	919.00000000000000000000	318.00000000000000000000	4.00000000000000000000	4.00000000000000000000	4.00000000000000000000	4.00000000000000000000	4.00000000000000000000	4.00000000000000000000	4.00000000000000000000	4.00000000000000000000	4.00000000000000000000	4.00000000000000000000	4.00000000000000000000	4.00000000000000000000	4.00000000000000000000	4.00000000000000000000	4.00000000000000000000	4.00000000000000000000
33.00000000000000000000	0.00000000000000000000	4151.79492187500000000000	4153.84619140625000000000	4150.25634765625000000000	4150.25634765625000000000	4177.43603515625000000000	4134.87158203125000000000	4142.05126953125000000000	4141.53857421875000000000	4164.10253906250000000000	4166.66650390625000000000	4140.51269531250000000000	4069.23071289062500000000	4135.38427734375000000000	4138.97412109375000000000	0.00000000000000000000	10246.00000000000000000000	10225.00000000000000000000	0.00000000000000000000	0.00000000000000000000	0.00000000000000000000	919.00000000000000000000	326.00000000000000000000	4.00000000000000000000	4.00000000000000000000	4.00000000000000000000	4.00000000000000000000	4.00000000000000000000	4.00000000000000000000	4.00000000000000000000	4.00000000000000000000	4.00000000000000000000	4.00000000000000000000	4.00000000000000000000	4.00000000000000000000	4.00000000000000000000	4.00000000000000000000	4.00000000000000000000	4.00000000000000000000
34.00000000000000000000	0.00000000000000000000	4145.12792968750000000000	4131.79492187500000000000	4150.76904296875000000000	4136.41015625000000000000	4145.12792968750000000000	4123.07666015625000000000	4121.02539062500000000000	4116.41015625000000000000	4154.35888671875000000000	4136.41015625000000000000	4121.53857421875000000000	4054.87158203125000000000	4118.97412109375000000000	4136.41015625000000000000	0.00000000000000000000	10246.00000000000000000000	10225.00000000000000000000	0.00000000000000000000	0.00000000000000000000	0.00000000000000000000	919.00000000000000000000	334.00000000000000000000	4.00000000000000000000	4.00000000000000000000	4.00000000000000000000	4.00000000000000000000	4.00000000000000000000	4.00000000000000000000	4.00000000000000000000	4.00000000000000000000	4.00000000000000000000	4.00000000000000000000	4.00000000000000000000	4.00000000000000000000	4.00000000000000000000	4.00000000000000000000	4.00000000000000000000	4.00000000000000000000
35.00000000000000000000	0.00000000000000000000	4149.23046875000000000000	4156.92285156250000000000	4149.74365234375000000000	4155.38427734375000000000	4145.64111328125000000000	4129.74365234375000000000	4131.79492187500000000000	4133.33300781250000000000	4166.66650390625000000000	4148.71777343750000000000	4140.51269531250000000000	4058.97436523437500000000	4152.30761718750000000000	4148.71777343750000000000	0.00000000000000000000	10246.00000000000000000000	10226.00000000000000000000	0.00000000000000000000	0.00000000000000000000	0.00000000000000000000	919.00000000000000000000	343.00000000000000000000	4.00000000000000000000	4.00000000000000000000	4.00000000000000000000	4.00000000000000000000	4.00000000000000000000	4.00000000000000000000	4.00000000000000000000	4.00000000000000000000	4.00000000000000000000	4.00000000000000000000	4.00000000000000000000	4.00000000000000000000	4.00000000000000000000	4.00000000000000000000	4.00000000000000000000	4.00000000000000000000
36.00000000000000000000	0.00000000000000000000	4142.05126953125000000000	4136.92285156250000000000	4154.35888671875000000000	4146.15380859375000000000	4132.82031250000000000000	4120.51269531250000000000	4113.33300781250000000000	4118.46142578125000000000	4168.20507812500000000000	4124.61523437500000000000	4126.66650390625000000000	4059.48706054687500000000	4133.33300781250000000000	4141.53857421875000000000	0.00000000000000000000	10246.00000000000000000000	10226.00000000000000000000	0.00000000000000000000	0.00000000000000000000	0.00000000000000000000	919.00000000000000000000	351.00000000000000000000	4.00000000000000000000	4.00000000000000000000	4.00000000000000000000	4.00000000000000000000	4.00000000000000000000	4.00000000000000000000	4.00000000000000000000	4.00000000000000000000	4.00000000000000000000	4.00000000000000000000	4.00000000000000000000	4.00000000000000000000	4.00000000000000000000	4.00000000000000000000	4.00000000000000000000	4.00000000000000000000
37.00000000000000000000	0.00000000000000000000	4130.76904296875000000000	4122.56396484375000000000	4142.56396484375000000000	4132.82031250000000000000	4123.58984375000000000000	4120.51269531250000000000	4117.43603515625000000000	4117.43603515625000000000	4153.33300781250000000000	4117.94873046875000000000	4120.00000000000000000000	4048.71777343750000000000	4112.82031250000000000000	4125.64111328125000000000	0.00000000000000000000	10247.00000000000000000000	10227.00000000000000000000	0.00000000000000000000	0.00000000000000000000	0.00000000000000000000	919.00000000000000000000	359.00000000000000000000	4.00000000000000000000	4.00000000000000000000	4.00000000000000000000	4.00000000000000000000	4.00000000000000000000	4.00000000000000000000	4.00000000000000000000	4.00000000000000000000	4.00000000000000000000	4.00000000000000000000	4.00000000000000000000	4.00000000000000000000	4.00000000000000000000	4.00000000000000000000	4.00000000000000000000	4.00000000000000000000
38.00000000000000000000	0.00000000000000000000	4131.79492187500000000000	4130.25634765625000000000	4142.05126953125000000000	4142.56396484375000000000	4117.94873046875000000000	4122.56396484375000000000	4128.20507812500000000000	4138.97412109375000000000	4157.43603515625000000000	4136.41015625000000000000	4139.48730468750000000000	4058.97436523437500000000	4124.61523437500000000000	4133.33300781250000000000	0.00000000000000000000	10247.00000000000000000000	10227.00000000000000000000	0.00000000000000000000	0.00000000000000000000	0.00000000000000000000	919.00000000000000000000	367.00000000000000000000	4.00000000000000000000	4.00000000000000000000	4.00000000000000000000	4.00000000000000000000	4.00000000000000000000	4.00000000000000000000	4.00000000000000000000	4.00000000000000000000	4.00000000000000000000	4.00000000000000000000	4.00000000000000000000	4.00000000000000000000	4.00000000000000000000	4.00000000000000000000	4.00000000000000000000	4.00000000000000000000
39.00000000000000000000	0.00000000000000000000	4129.74365234375000000000	4115.89746093750000000000	4144.61523437500000000000	4130.76904296875000000000	4107.17919921875000000000	4112.82031250000000000000	4112.30761718750000000000	4119.48730468750000000000	4155.89746093750000000000	4117.43603515625000000000	4124.10253906250000000000	4054.35888671875000000000	4110.76904296875000000000	4136.92285156250000000000	0.00000000000000000000	10247.00000000000000000000	10225.00000000000000000000	0.00000000000000000000	0.00000000000000000000	0.00000000000000000000	919.00000000000000000000	374.00000000000000000000	4.00000000000000000000	4.00000000000000000000	4.00000000000000000000	4.00000000000000000000	4.00000000000000000000	4.00000000000000000000	4.00000000000000000000	4.00000000000000000000	4.00000000000000000000	4.00000000000000000000	4.00000000000000000000	4.00000000000000000000	4.00000000000000000000	4.00000000000000000000	4.00000000000000000000	4.00000000000000000000
40.00000000000000000000	0.00000000000000000000	4144.61523437500000000000	4146.66650390625000000000	4146.15380859375000000000	4142.05126953125000000000	4165.12792968750000000000	4135.89746093750000000000	4145.12792968750000000000	4144.10253906250000000000	4168.20507812500000000000	4158.97412109375000000000	4138.97412109375000000000	4057.94873046875000000000	4136.92285156250000000000	4145.12792968750000000000	0.00000000000000000000	10247.00000000000000000000	10225.00000000000000000000	0.00000000000000000000	0.00000000000000000000	0.00000000000000000000	919.00000000000000000000	381.00000000000000000000	4.00000000000000000000	4.00000000000000000000	4.00000000000000000000	4.00000000000000000000	4.00000000000000000000	4.00000000000000000000	4.00000000000000000000	4.00000000000000000000	4.00000000000000000000	4.00000000000000000000	4.00000000000000000000	4.00000000000000000000	4.00000000000000000000	4.00000000000000000000	4.00000000000000000000	4.00000000000000000000
41.00000000000000000000	0.00000000000000000000	4149.74365234375000000000	4144.10253906250000000000	4157.43603515625000000000	4139.48730468750000000000	4148.71777343750000000000	4139.48730468750000000000	4143.58984375000000000000	4140.00000000000000000000	4168.71777343750000000000	4159.48730468750000000000	4133.33300781250000000000	4062.05126953125000000000	4128.71777343750000000000	4137.94873046875000000000	0.00000000000000000000	10247.00000000000000000000	10227.00000000000000000000	0.00000000000000000000	0.00000000000000000000	0.00000000000000000000	919.00000000000000000000	389.00000000000000000000	4.00000000000000000000	4.00000000000000000000	4.00000000000000000000	4.00000000000000000000	4.00000000000000000000	4.00000000000000000000	4.00000000000000000000	4.00000000000000000000	4.00000000000000000000	4.00000000000000000000	4.00000000000000000000	4.00000000000000000000	4.00000000000000000000	4.00000000000000000000	4.00000000000000000000	4.00000000000000000000
42.00000000000000000000	0.00000000000000000000	4145.64111328125000000000	4142.05126953125000000000	4151.79492187500000000000	4139.48730468750000000000	4122.05126953125000000000	4133.84619140625000000000	4132.82031250000000000000	4128.71777343750000000000	4160.51269531250000000000	4144.10253906250000000000	4131.79492187500000000000	4056.41015625000000000000	4129.23046875000000000000	4135.89746093750000000000	0.00000000000000000000	10247.00000000000000000000	10227.00000000000000000000	0.00000000000000000000	0.00000000000000000000	0.00000000000000000000	919.00000000000000000000	396.00000000000000000000	4.00000000000000000000	4.00000000000000000000	4.00000000000000000000	4.00000000000000000000	4.00000000000000000000	4.00000000000000000000	4.00000000000000000000	4.00000000000000000000	4.00000000000000000000	4.00000000000000000000	4.00000000000000000000	4.00000000000000000000	4.00000000000000000000	4.00000000000000000000	4.00000000000000000000	4.00000000000000000000
43.00000000000000000000	0.00000000000000000000	4150.25634765625000000000	4159.48730468750000000000	4151.79492187500000000000	4156.41015625000000000000	4159.48730468750000000000	4134.35888671875000000000	4135.89746093750000000000	4146.15380859375000000000	4172.30761718750000000000	4162.05126953125000000000	4150.25634765625000000000	4066.66650390625000000000	4158.46142578125000000000	4153.84619140625000000000	0.00000000000000000000	10248.00000000000000000000	10226.00000000000000000000	0.00000000000000000000	0.00000000000000000000	0.00000000000000000000	919.00000000000000000000	404.00000000000000000000	4.00000000000000000000	4.00000000000000000000	4.00000000000000000000	4.00000000000000000000	4.00000000000000000000	4.00000000000000000000	4.00000000000000000000	4.00000000000000000000	4.00000000000000000000	4.00000000000000000000	4.00000000000000000000	4.00000000000000000000	4.00000000000000000000	4.00000000000000000000	4.00000000000000000000	4.00000000000000000000
44.00000000000000000000	0.00000000000000000000	4145.12792968750000000000	4139.48730468750000000000	4158.97412109375000000000	4140.51269531250000000000	4149.23046875000000000000	4123.07666015625000000000	4115.89746093750000000000	4131.79492187500000000000	4166.66650390625000000000	4132.30761718750000000000	4130.76904296875000000000	4058.97436523437500000000	4136.41015625000000000000	4146.66650390625000000000	0.00000000000000000000	10248.00000000000000000000	10226.00000000000000000000	0.00000000000000000000	0.00000000000000000000	0.00000000000000000000	919.00000000000000000000	411.00000000000000000000	4.00000000000000000000	4.00000000000000000000	4.00000000000000000000	4.00000000000000000000	4.00000000000000000000	4.00000000000000000000	4.00000000000000000000	4.00000000000000000000	4.00000000000000000000	4.00000000000000000000	4.00000000000000000000	4.00000000000000000000	4.00000000000000000000	4.00000000000000000000	4.00000000000000000000	4.00000000000000000000
45.00000000000000000000	0.00000000000000000000	4147.69238281250000000000	4152.82031250000000000000	4153.33300781250000000000	4150.25634765625000000000	4152.82031250000000000000	4134.35888671875000000000	4134.87158203125000000000	4154.35888671875000000000	4166.15380859375000000000	4153.33300781250000000000	4145.64111328125000000000	4062.56396484375000000000	4147.17919921875000000000	4148.20507812500000000000	0.00000000000000000000	10247.00000000000000000000	10227.00000000000000000000	0.00000000000000000000	0.00000000000000000000	0.00000000000000000000	919.00000000000000000000	420.00000000000000000000	4.00000000000000000000	4.00000000000000000000	4.00000000000000000000	4.00000000000000000000	4.00000000000000000000	4.00000000000000000000	4.00000000000000000000	4.00000000000000000000	4.00000000000000000000	4.00000000000000000000	4.00000000000000000000	4.00000000000000000000	4.00000000000000000000	4.00000000000000000000	4.00000000000000000000	4.00000000000000000000
46.00000000000000000000	0.00000000000000000000	4143.58984375000000000000	4137.94873046875000000000	4150.76904296875000000000	4147.69238281250000000000	4141.02539062500000000000	4131.28173828125000000000	4129.23046875000000000000	4147.69238281250000000000	4163.58984375000000000000	4150.25634765625000000000	4140.00000000000000000000	4068.20507812500000000000	4134.87158203125000000000	4148.20507812500000000000	0.00000000000000000000	10247.00000000000000000000	10227.00000000000000000000	0.00000000000000000000	0.00000000000000000000	0.00000000000000000000	919.00000000000000000000	428.00000000000000000000	4.00000000000000000000	4.00000000000000000000	4.00000000000000000000	4.00000000000000000000	4.00000000000000000000	4.00000000000000000000	4.00000000000000000000	4.00000000000000000000	4.00000000000000000000	4.00000000000000000000	4.00000000000000000000	4.00000000000000000000	4.00000000000000000000	4.00000000000000000000	4.00000000000000000000	4.00000000000000000000
47.00000000000000000000	0.00000000000000000000	4141.53857421875000000000	4136.92285156250000000000	4148.71777343750000000000	4138.46142578125000000000	4151.28173828125000000000	4133.33300781250000000000	4132.30761718750000000000	4129.23046875000000000000	4158.46142578125000000000	4132.82031250000000000000	4129.23046875000000000000	4058.97436523437500000000	4122.05126953125000000000	4137.43603515625000000000	0.00000000000000000000	10247.00000000000000000000	10226.00000000000000000000	0.00000000000000000000	0.00000000000000000000	0.00000000000000000000	919.00000000000000000000	436.00000000000000000000	4.00000000000000000000	4.00000000000000000000	4.00000000000000000000	4.00000000000000000000	4.00000000000000000000	4.00000000000000000000	4.00000000000000000000	4.00000000000000000000	4.00000000000000000000	4.00000000000000000000	4.00000000000000000000	4.00000000000000000000	4.00000000000000000000	4.00000000000000000000	4.00000000000000000000	4.00000000000000000000
48.00000000000000000000	0.00000000000000000000	4158.46142578125000000000	4169.74365234375000000000	4158.46142578125000000000	4152.82031250000000000000	4178.97412109375000000000	4147.69238281250000000000	4158.97412109375000000000	4147.17919921875000000000	4170.25634765625000000000	4167.69238281250000000000	4149.23046875000000000000	4062.05126953125000000000	4143.07666015625000000000	4143.07666015625000000000	0.00000000000000000000	10247.00000000000000000000	10226.00000000000000000000	0.00000000000000000000	0.00000000000000000000	0.00000000000000000000	919.00000000000000000000	445.00000000000000000000	4.00000000000000000000	4.00000000000000000000	4.00000000000000000000	4.00000000000000000000	4.00000000000000000000	4.00000000000000000000	4.00000000000000000000	4.00000000000000000000	4.00000000000000000000	4.00000000000000000000	4.00000000000000000000	4.00000000000000000000	4.00000000000000000000	4.00000000000000000000	4.00000000000000000000	4.00000000000000000000
49.00000000000000000000	0.00000000000000000000	4149.74365234375000000000	4142.05126953125000000000	4162.56396484375000000000	4136.92285156250000000000	4129.23046875000000000000	4134.35888671875000000000	4138.97412109375000000000	4124.10253906250000000000	4160.00000000000000000000	4144.61523437500000000000	4122.56396484375000000000	4048.20507812500000000000	4113.33300781250000000000	4137.43603515625000000000	0.00000000000000000000	10246.00000000000000000000	10228.00000000000000000000	0.00000000000000000000	0.00000000000000000000	0.00000000000000000000	919.00000000000000000000	453.00000000000000000000	4.00000000000000000000	4.00000000000000000000	4.00000000000000000000	4.00000000000000000000	4.00000000000000000000	4.00000000000000000000	4.00000000000000000000	4.00000000000000000000	4.00000000000000000000	4.00000000000000000000	4.00000000000000000000	4.00000000000000000000	4.00000000000000000000	4.00000000000000000000	4.00000000000000000000	4.00000000000000000000
50.00000000000000000000	0.00000000000000000000	4141.53857421875000000000	4143.58984375000000000000	4150.25634765625000000000	4141.53857421875000000000	4135.89746093750000000000	4133.84619140625000000000	4142.05126953125000000000	4132.82031250000000000000	4163.58984375000000000000	4140.51269531250000000000	4129.23046875000000000000	4046.15380859375000000000	4127.69238281250000000000	4144.10253906250000000000	0.00000000000000000000	10246.00000000000000000000	10228.00000000000000000000	0.00000000000000000000	0.00000000000000000000	0.00000000000000000000	919.00000000000000000000	461.00000000000000000000	4.00000000000000000000	4.00000000000000000000	4.00000000000000000000	4.00000000000000000000	4.00000000000000000000	4.00000000000000000000	4.00000000000000000000	4.00000000000000000000	4.00000000000000000000	4.00000000000000000000	4.00000000000000000000	4.00000000000000000000	4.00000000000000000000	4.00000000000000000000	4.00000000000000000000	4.00000000000000000000
51.00000000000000000000	0.00000000000000000000	4143.07666015625000000000	4140.00000000000000000000	4152.82031250000000000000	4141.53857421875000000000	4146.15380859375000000000	4123.58984375000000000000	4122.56396484375000000000	4126.15380859375000000000	4171.79492187500000000000	4130.76904296875000000000	4135.89746093750000000000	4056.92309570312500000000	4136.41015625000000000000	4154.87158203125000000000	0.00000000000000000000	10247.00000000000000000000	10229.00000000000000000000	0.00000000000000000000	0.00000000000000000000	0.00000000000000000000	919.00000000000000000000	470.00000000000000000000	4.00000000000000000000	4.00000000000000000000	4.00000000000000000000	4.00000000000000000000	4.00000000000000000000	4.00000000000000000000	4.00000000000000000000	4.00000000000000000000	4.00000000000000000000	4.00000000000000000000	4.00000000000000000000	4.00000000000000000000	4.00000000000000000000	4.00000000000000000000	4.00000000000000000000	4.00000000000000000000
52.00000000000000000000	0.00000000000000000000	4142.56396484375000000000	4130.76904296875000000000	4151.28173828125000000000	4130.76904296875000000000	4132.82031250000000000000	4118.97412109375000000000	4107.69238281250000000000	4117.94873046875000000000	4160.51269531250000000000	4126.15380859375000000000	4126.15380859375000000000	4048.20507812500000000000	4128.20507812500000000000	4150.25634765625000000000	0.00000000000000000000	10247.00000000000000000000	10229.00000000000000000000	0.00000000000000000000	0.00000000000000000000	0.00000000000000000000	919.00000000000000000000	477.00000000000000000000	4.00000000000000000000	4.00000000000000000000	4.00000000000000000000	4.00000000000000000000	4.00000000000000000000	4.00000000000000000000	4.00000000000000000000	4.00000000000000000000	4.00000000000000000000	4.00000000000000000000	4.00000000000000000000	4.00000000000000000000	4.00000000000000000000	4.00000000000000000000	4.00000000000000000000	4.00000000000000000000
53.00000000000000000000	0.00000000000000000000	4143.58984375000000000000	4149.23046875000000000000	4149.74365234375000000000	4148.20507812500000000000	4150.25634765625000000000	4131.79492187500000000000	4135.89746093750000000000	4152.30761718750000000000	4164.10253906250000000000	4170.76904296875000000000	4147.69238281250000000000	4056.92309570312500000000	4150.25634765625000000000	4152.30761718750000000000	0.00000000000000000000	10247.00000000000000000000	10228.00000000000000000000	0.00000000000000000000	0.00000000000000000000	0.00000000000000000000	919.00000000000000000000	485.00000000000000000000	4.00000000000000000000	4.00000000000000000000	4.00000000000000000000	4.00000000000000000000	4.00000000000000000000	4.00000000000000000000	4.00000000000000000000	4.00000000000000000000	4.00000000000000000000	4.00000000000000000000	4.00000000000000000000	4.00000000000000000000	4.00000000000000000000	4.00000000000000000000	4.00000000000000000000	4.00000000000000000000
54.00000000000000000000	0.00000000000000000000	4133.84619140625000000000	4128.71777343750000000000	4149.74365234375000000000	4136.41015625000000000000	4130.25634765625000000000	4124.10253906250000000000	4123.58984375000000000000	4133.33300781250000000000	4159.48730468750000000000	4143.07666015625000000000	4130.76904296875000000000	4054.87158203125000000000	4121.53857421875000000000	4140.51269531250000000000	0.00000000000000000000	10247.00000000000000000000	10228.00000000000000000000	0.00000000000000000000	0.00000000000000000000	0.00000000000000000000	919.00000000000000000000	492.00000000000000000000	4.00000000000000000000	4.00000000000000000000	4.00000000000000000000	4.00000000000000000000	4.00000000000000000000	4.00000000000000000000	4.00000000000000000000	4.00000000000000000000	4.00000000000000000000	4.00000000000000000000	4.00000000000000000000	4.00000000000000000000	4.00000000000000000000	4.00000000000000000000	4.00000000000000000000	4.00000000000000000000
55.00000000000000000000	0.00000000000000000000	4145.64111328125000000000	4151.28173828125000000000	4143.58984375000000000000	4140.51269531250000000000	4155.89746093750000000000	4140.00000000000000000000	4137.43603515625000000000	4142.56396484375000000000	4163.07666015625000000000	4141.02539062500000000000	4136.41015625000000000000	4049.23071289062500000000	4130.76904296875000000000	4143.58984375000000000000	0.00000000000000000000	10248.00000000000000000000	10229.00000000000000000000	0.00000000000000000000	0.00000000000000000000	0.00000000000000000000	919.00000000000000000000	500.00000000000000000000	4.00000000000000000000	4.00000000000000000000	4.00000000000000000000	4.00000000000000000000	4.00000000000000000000	4.00000000000000000000	4.00000000000000000000	4.00000000000000000000	4.00000000000000000000	4.00000000000000000000	4.00000000000000000000	4.00000000000000000000	4.00000000000000000000	4.00000000000000000000	4.00000000000000000000	4.00000000000000000000
56.00000000000000000000	0.00000000000000000000	4157.94873046875000000000	4162.05126953125000000000	4155.89746093750000000000	4146.15380859375000000000	4170.25634765625000000000	4147.69238281250000000000	4143.58984375000000000000	4143.58984375000000000000	4169.23046875000000000000	4153.84619140625000000000	4136.92285156250000000000	4048.71777343750000000000	4138.97412109375000000000	4150.76904296875000000000	0.00000000000000000000	10248.00000000000000000000	10229.00000000000000000000	0.00000000000000000000	0.00000000000000000000	0.00000000000000000000	919.00000000000000000000	507.00000000000000000000	4.00000000000000000000	4.00000000000000000000	4.00000000000000000000	4.00000000000000000000	4.00000000000000000000	4.00000000000000000000	4.00000000000000000000	4.00000000000000000000	4.00000000000000000000	4.00000000000000000000	4.00000000000000000000	4.00000000000000000000	4.00000000000000000000	4.00000000000000000000	4.00000000000000000000	4.00000000000000000000
57.00000000000000000000	0.00000000000000000000	4145.64111328125000000000	4136.41015625000000000000	4158.97412109375000000000	4130.25634765625000000000	4141.53857421875000000000	4136.92285156250000000000	4134.35888671875000000000	4127.17919921875000000000	4158.97412109375000000000	4141.02539062500000000000	4121.02539062500000000000	4036.92309570312500000000	4122.56396484375000000000	4141.02539062500000000000	0.00000000000000000000	10250.00000000000000000000	10228.00000000000000000000	0.00000000000000000000	0.00000000000000000000	0.00000000000000000000	919.00000000000000000000	515.00000000000000000000	4.00000000000000000000	4.00000000000000000000	4.00000000000000000000	4.00000000000000000000	4.00000000000000000000	4.00000000000000000000	4.00000000000000000000	4.00000000000000000000	4.00000000000000000000	4.00000000000000000000	4.00000000000000000000	4.00000000000000000000	4.00000000000000000000	4.00000000000000000000	4.00000000000000000000	4.00000000000000000000
58.00000000000000000000	0.00000000000000000000	4143.07666015625000000000	4145.64111328125000000000	4153.33300781250000000000	4140.00000000000000000000	4148.71777343750000000000	4140.00000000000000000000	4147.69238281250000000000	4156.41015625000000000000	4169.74365234375000000000	4163.58984375000000000000	4147.17919921875000000000	4050.76904296875000000000	4151.79492187500000000000	4152.30761718750000000000	0.00000000000000000000	10250.00000000000000000000	10228.00000000000000000000	0.00000000000000000000	0.00000000000000000000	0.00000000000000000000	919.00000000000000000000	523.00000000000000000000	4.00000000000000000000	4.00000000000000000000	4.00000000000000000000	4.00000000000000000000	4.00000000000000000000	4.00000000000000000000	4.00000000000000000000	4.00000000000000000000	4.00000000000000000000	4.00000000000000000000	4.00000000000000000000	4.00000000000000000000	4.00000000000000000000	4.00000000000000000000	4.00000000000000000000	4.00000000000000000000
59.00000000000000000000	0.00000000000000000000	4139.48730468750000000000	4124.61523437500000000000	4157.94873046875000000000	4128.20507812500000000000	4132.30761718750000000000	4126.66650390625000000000	4124.61523437500000000000	4132.82031250000000000000	4167.69238281250000000000	4134.87158203125000000000	4129.74365234375000000000	4050.25634765625000000000	4132.82031250000000000000	4149.74365234375000000000	0.00000000000000000000	10249.00000000000000000000	10228.00000000000000000000	0.00000000000000000000	0.00000000000000000000	0.00000000000000000000	919.00000000000000000000	532.00000000000000000000	4.00000000000000000000	4.00000000000000000000	4.00000000000000000000	4.00000000000000000000	4.00000000000000000000	4.00000000000000000000	4.00000000000000000000	4.00000000000000000000	4.00000000000000000000	4.00000000000000000000	4.00000000000000000000	4.00000000000000000000	4.00000000000000000000	4.00000000000000000000	4.00000000000000000000	4.00000000000000000000
60.00000000000000000000	0.00000000000000000000	4138.97412109375000000000	4128.20507812500000000000	4151.79492187500000000000	4125.64111328125000000000	4145.64111328125000000000	4137.94873046875000000000	4142.56396484375000000000	4139.48730468750000000000	4161.02539062500000000000	4151.28173828125000000000	4130.25634765625000000000	4041.02563476562500000000	4129.74365234375000000000	4143.58984375000000000000	0.00000000000000000000	10249.00000000000000000000	10228.00000000000000000000	0.00000000000000000000	0.00000000000000000000	0.00000000000000000000	919.00000000000000000000	539.00000000000000000000	4.00000000000000000000	4.00000000000000000000	4.00000000000000000000	4.00000000000000000000	4.00000000000000000000	4.00000000000000000000	4.00000000000000000000	4.00000000000000000000	4.00000000000000000000	4.00000000000000000000	4.00000000000000000000	4.00000000000000000000	4.00000000000000000000	4.00000000000000000000	4.00000000000000000000	4.00000000000000000000
61.00000000000000000000	0.00000000000000000000	4135.38427734375000000000	4132.82031250000000000000	4150.76904296875000000000	4130.25634765625000000000	4136.92285156250000000000	4144.61523437500000000000	4154.87158203125000000000	4168.71777343750000000000	4162.05126953125000000000	4185.12792968750000000000	4145.12792968750000000000	4049.23071289062500000000	4133.33300781250000000000	4145.12792968750000000000	0.00000000000000000000	10247.00000000000000000000	10228.00000000000000000000	0.00000000000000000000	0.00000000000000000000	0.00000000000000000000	919.00000000000000000000	547.00000000000000000000	4.00000000000000000000	4.00000000000000000000	4.00000000000000000000	4.00000000000000000000	4.00000000000000000000	4.00000000000000000000	4.00000000000000000000	4.00000000000000000000	4.00000000000000000000	4.00000000000000000000	4.00000000000000000000	4.00000000000000000000	4.00000000000000000000	4.00000000000000000000	4.00000000000000000000	4.00000000000000000000
62.00000000000000000000	0.00000000000000000000	4136.92285156250000000000	4125.64111328125000000000	4153.33300781250000000000	4124.61523437500000000000	4111.79492187500000000000	4134.87158203125000000000	4135.38427734375000000000	4150.76904296875000000000	4158.46142578125000000000	4148.71777343750000000000	4129.23046875000000000000	4044.10253906250000000000	4117.94873046875000000000	4142.05126953125000000000	0.00000000000000000000	10247.00000000000000000000	10228.00000000000000000000	0.00000000000000000000	0.00000000000000000000	0.00000000000000000000	919.00000000000000000000	556.00000000000000000000	4.00000000000000000000	4.00000000000000000000	4.00000000000000000000	4.00000000000000000000	4.00000000000000000000	4.00000000000000000000	4.00000000000000000000	4.00000000000000000000	4.00000000000000000000	4.00000000000000000000	4.00000000000000000000	4.00000000000000000000	4.00000000000000000000	4.00000000000000000000	4.00000000000000000000	4.00000000000000000000
62.00000000000000000000	0.00000000000000000000	4136.92285156250000000000	4125.64111328125000000000	4153.33300781250000000000	4124.61523437500000000000	4111.79492187500000000000	4134.87158203125000000000	4135.38427734375000000000	4150.76904296875000000000	4158.46142578125000000000	4148.71777343750000000000	4129.23046875000000000000	4044.10253906250000000000	4117.94873046875000000000	4142.05126953125000000000	0.00000000000000000000	10247.00000000000000000000	10228.00000000000000000000	0.00000000000000000000	0.00000000000000000000	0.00000000000000000000	919.00000000000000000000	564.00000000000000000000	4.00000000000000000000	4.00000000000000000000	4.00000000000000000000	4.00000000000000000000	4.00000000000000000000	4.00000000000000000000	4.00000000000000000000	4.00000000000000000000	4.00000000000000000000	4.00000000000000000000	4.00000000000000000000	4.00000000000000000000	4.00000000000000000000	4.00000000000000000000	4.00000000000000000000	4.00000000000000000000
63.00000000000000000000	0.00000000000000000000	4162.05126953125000000000	4167.69238281250000000000	4160.51269531250000000000	4147.17919921875000000000	4169.74365234375000000000	4148.71777343750000000000	4150.76904296875000000000	4153.33300781250000000000	4173.84619140625000000000	4157.43603515625000000000	4146.66650390625000000000	4050.76904296875000000000	4152.82031250000000000000	4154.87158203125000000000	0.00000000000000000000	10248.00000000000000000000	10227.00000000000000000000	0.00000000000000000000	0.00000000000000000000	0.00000000000000000000	919.00000000000000000000	572.00000000000000000000	4.00000000000000000000	4.00000000000000000000	4.00000000000000000000	4.00000000000000000000	4.00000000000000000000	4.00000000000000000000	4.00000000000000000000	4.00000000000000000000	4.00000000000000000000	4.00000000000000000000	4.00000000000000000000	4.00000000000000000000	4.00000000000000000000	4.00000000000000000000	4.00000000000000000000	4.00000000000000000000
64.00000000000000000000	0.00000000000000000000	4157.94873046875000000000	4157.43603515625000000000	4168.71777343750000000000	4137.43603515625000000000	4174.87158203125000000000	4140.51269531250000000000	4133.84619140625000000000	4131.28173828125000000000	4171.28173828125000000000	4158.97412109375000000000	4135.89746093750000000000	4051.28198242187500000000	4142.56396484375000000000	4151.28173828125000000000	657.00000000000000000000	10248.00000000000000000000	10227.00000000000000000000	0.00000000000000000000	0.00000000000000000000	0.00000000000000000000	919.00000000000000000000	581.00000000000000000000	4.00000000000000000000	4.00000000000000000000	4.00000000000000000000	4.00000000000000000000	4.00000000000000000000	4.00000000000000000000	4.00000000000000000000	4.00000000000000000000	4.00000000000000000000	4.00000000000000000000	4.00000000000000000000	4.00000000000000000000	4.00000000000000000000	4.00000000000000000000	4.00000000000000000000	4.00000000000000000000
65.00000000000000000000	0.00000000000000000000	4146.66650390625000000000	4147.17919921875000000000	4160.51269531250000000000	4137.94873046875000000000	4165.12792968750000000000	4137.43603515625000000000	4134.87158203125000000000	4146.15380859375000000000	4165.12792968750000000000	4173.33300781250000000000	4142.56396484375000000000	4053.33325195312500000000	4150.25634765625000000000	4155.38427734375000000000	863.00000000000000000000	10248.00000000000000000000	10229.00000000000000000000	0.00000000000000000000	0.00000000000000000000	0.00000000000000000000	919.00000000000000000000	589.00000000000000000000	4.00000000000000000000	4.00000000000000000000	4.00000000000000000000	4.00000000000000000000	4.00000000000000000000	4.00000000000000000000	4.00000000000000000000	4.00000000000000000000	4.00000000000000000000	4.00000000000000000000	4.00000000000000000000	4.00000000000000000000	4.00000000000000000000	4.00000000000000000000	4.00000000000000000000	4.00000000000000000000
66.00000000000000000000	0.00000000000000000000	4154.87158203125000000000	4151.79492187500000000000	4165.12792968750000000000	4154.35888671875000000000	4159.48730468750000000000	4138.46142578125000000000	4135.38427734375000000000	4166.15380859375000000000	4173.33300781250000000000	4175.38427734375000000000	4160.51269531250000000000	4068.71777343750000000000	4168.71777343750000000000	4170.76904296875000000000	872.00000000000000000000	10248.00000000000000000000	10229.00000000000000000000	0.00000000000000000000	0.00000000000000000000	0.00000000000000000000	919.00000000000000000000	597.00000000000000000000	4.00000000000000000000	4.00000000000000000000	4.00000000000000000000	4.00000000000000000000	4.00000000000000000000	4.00000000000000000000	4.00000000000000000000	4.00000000000000000000	4.00000000000000000000	4.00000000000000000000	4.00000000000000000000	4.00000000000000000000	4.00000000000000000000	4.00000000000000000000	4.00000000000000000000	4.00000000000000000000
67.00000000000000000000	0.00000000000000000000	4148.71777343750000000000	4139.48730468750000000000	4165.64111328125000000000	4141.53857421875000000000	4134.35888671875000000000	4133.84619140625000000000	4121.02539062500000000000	4135.89746093750000000000	4161.02539062500000000000	4138.46142578125000000000	4132.82031250000000000000	4053.33325195312500000000	4136.41015625000000000000	4153.84619140625000000000	1296.00000000000000000000	10249.00000000000000000000	10228.00000000000000000000	0.00000000000000000000	0.00000000000000000000	0.00000000000000000000	919.00000000000000000000	605.00000000000000000000	4.00000000000000000000	4.00000000000000000000	4.00000000000000000000	4.00000000000000000000	4.00000000000000000000	4.00000000000000000000	4.00000000000000000000	4.00000000000000000000	4.00000000000000000000	4.00000000000000000000	4.00000000000000000000	4.00000000000000000000	4.00000000000000000000	4.00000000000000000000	4.00000000000000000000	4.00000000000000000000
68.00000000000000000000	0.00000000000000000000	4144.61523437500000000000	4159.48730468750000000000	4154.35888671875000000000	4149.74365234375000000000	4173.33300781250000000000	4151.79492187500000000000	4155.89746093750000000000	4161.53857421875000000000	4161.02539062500000000000	4172.30761718750000000000	4144.10253906250000000000	4050.25634765625000000000	4143.58984375000000000000	4147.17919921875000000000	1407.00000000000000000000	10249.00000000000000000000	10228.00000000000000000000	0.00000000000000000000	0.00000000000000000000	0.00000000000000000000	919.00000000000000000000	612.00000000000000000000	4.00000000000000000000	4.00000000000000000000	4.00000000000000000000	4.00000000000000000000	4.00000000000000000000	4.00000000000000000000	4.00000000000000000000	4.00000000000000000000	4.00000000000000000000	4.00000000000000000000	4.00000000000000000000	4.00000000000000000000	4.00000000000000000000	4.00000000000000000000	4.00000000000000000000	4.00000000000000000000
69.00000000000000000000	0.00000000000000000000	4140.51269531250000000000	4140.00000000000000000000	4156.92285156250000000000	4139.48730468750000000000	4162.05126953125000000000	4148.71777343750000000000	4150.25634765625000000000	4162.56396484375000000000	4161.02539062500000000000	4169.23046875000000000000	4137.94873046875000000000	4054.35888671875000000000	4127.69238281250000000000	4146.66650390625000000000	823.00000000000000000000	10249.00000000000000000000	10228.00000000000000000000	0.00000000000000000000	0.00000000000000000000	0.00000000000000000000	919.00000000000000000000	620.00000000000000000000	4.00000000000000000000	4.00000000000000000000	4.00000000000000000000	4.00000000000000000000	4.00000000000000000000	4.00000000000000000000	4.00000000000000000000	4.00000000000000000000	4.00000000000000000000	4.00000000000000000000	4.00000000000000000000	4.00000000000000000000	4.00000000000000000000	4.00000000000000000000	4.00000000000000000000	4.00000000000000000000
70.00000000000000000000	0.00000000000000000000	4145.12792968750000000000	4143.07666015625000000000	4157.43603515625000000000	4136.92285156250000000000	4146.66650390625000000000	4148.71777343750000000000	4148.71777343750000000000	4157.94873046875000000000	4162.05126953125000000000	4155.89746093750000000000	4134.87158203125000000000	4048.20507812500000000000	4133.33300781250000000000	4145.64111328125000000000	1066.00000000000000000000	10249.00000000000000000000	10228.00000000000000000000	0.00000000000000000000	0.00000000000000000000	0.00000000000000000000	919.00000000000000000000	627.00000000000000000000	4.00000000000000000000	4.00000000000000000000	4.00000000000000000000	4.00000000000000000000	4.00000000000000000000	4.00000000000000000000	4.00000000000000000000	4.00000000000000000000	4.00000000000000000000	4.00000000000000000000	4.00000000000000000000	4.00000000000000000000	4.00000000000000000000	4.00000000000000000000	4.00000000000000000000	4.00000000000000000000
71.00000000000000000000	0.00000000000000000000	4158.46142578125000000000	4164.10253906250000000000	4168.20507812500000000000	4153.84619140625000000000	4162.05126953125000000000	4150.76904296875000000000	4157.43603515625000000000	4163.58984375000000000000	4174.35888671875000000000	4163.58984375000000000000	4147.69238281250000000000	4057.43579101562500000000	4157.43603515625000000000	4155.38427734375000000000	1234.00000000000000000000	10249.00000000000000000000	10229.00000000000000000000	0.00000000000000000000	0.00000000000000000000	0.00000000000000000000	919.00000000000000000000	634.00000000000000000000	4.00000000000000000000	4.00000000000000000000	4.00000000000000000000	4.00000000000000000000	4.00000000000000000000	4.00000000000000000000	4.00000000000000000000	4.00000000000000000000	4.00000000000000000000	4.00000000000000000000	4.00000000000000000000	4.00000000000000000000	4.00000000000000000000	4.00000000000000000000	4.00000000000000000000	4.00000000000000000000
72.00000000000000000000	0.00000000000000000000	4151.79492187500000000000	4137.43603515625000000000	4168.71777343750000000000	4143.07666015625000000000	4142.56396484375000000000	4136.41015625000000000000	4135.38427734375000000000	4135.89746093750000000000	4165.64111328125000000000	4137.94873046875000000000	4127.69238281250000000000	4052.82031250000000000000	4130.25634765625000000000	4151.28173828125000000000	1029.00000000000000000000	10249.00000000000000000000	10229.00000000000000000000	0.00000000000000000000	0.00000000000000000000	0.00000000000000000000	919.00000000000000000000	642.00000000000000000000	4.00000000000000000000	4.00000000000000000000	4.00000000000000000000	4.00000000000000000000	4.00000000000000000000	4.00000000000000000000	4.00000000000000000000	4.00000000000000000000	4.00000000000000000000	4.00000000000000000000	4.00000000000000000000	4.00000000000000000000	4.00000000000000000000	4.00000000000000000000	4.00000000000000000000	4.00000000000000000000
73.00000000000000000000	0.00000000000000000000	4149.74365234375000000000	4148.20507812500000000000	4155.38427734375000000000	4153.33300781250000000000	4163.07666015625000000000	4143.58984375000000000000	4147.17919921875000000000	4162.56396484375000000000	4168.71777343750000000000	4166.15380859375000000000	4150.25634765625000000000	4058.46142578125000000000	4150.25634765625000000000	4158.97412109375000000000	1310.00000000000000000000	10252.00000000000000000000	10231.00000000000000000000	0.00000000000000000000	0.00000000000000000000	0.00000000000000000000	919.00000000000000000000	649.00000000000000000000	4.00000000000000000000	4.00000000000000000000	4.00000000000000000000	4.00000000000000000000	4.00000000000000000000	4.00000000000000000000	4.00000000000000000000	4.00000000000000000000	4.00000000000000000000	4.00000000000000000000	4.00000000000000000000	4.00000000000000000000	4.00000000000000000000	4.00000000000000000000	4.00000000000000000000	4.00000000000000000000
74.00000000000000000000	0.00000000000000000000	4147.69238281250000000000	4138.97412109375000000000	4158.46142578125000000000	4147.17919921875000000000	4153.33300781250000000000	4135.38427734375000000000	4133.84619140625000000000	4161.53857421875000000000	4167.69238281250000000000	4158.46142578125000000000	4150.25634765625000000000	4061.02563476562500000000	4149.23046875000000000000	4162.56396484375000000000	1339.00000000000000000000	10252.00000000000000000000	10231.00000000000000000000	0.00000000000000000000	0.00000000000000000000	0.00000000000000000000	919.00000000000000000000	656.00000000000000000000	4.00000000000000000000	4.00000000000000000000	4.00000000000000000000	4.00000000000000000000	4.00000000000000000000	4.00000000000000000000	4.00000000000000000000	4.00000000000000000000	4.00000000000000000000	4.00000000000000000000	4.00000000000000000000	4.00000000000000000000	4.00000000000000000000	4.00000000000000000000	4.00000000000000000000	4.00000000000000000000
75.00000000000000000000	0.00000000000000000000	4148.71777343750000000000	4141.02539062500000000000	4160.00000000000000000000	4140.51269531250000000000	4154.87158203125000000000	4141.02539062500000000000	4137.94873046875000000000	4149.74365234375000000000	4160.51269531250000000000	4148.71777343750000000000	4137.43603515625000000000	4049.23071289062500000000	4140.00000000000000000000	4158.46142578125000000000	1210.00000000000000000000	10253.00000000000000000000	10232.00000000000000000000	0.00000000000000000000	0.00000000000000000000	0.00000000000000000000	919.00000000000000000000	664.00000000000000000000	4.00000000000000000000	4.00000000000000000000	4.00000000000000000000	4.00000000000000000000	4.00000000000000000000	4.00000000000000000000	4.00000000000000000000	4.00000000000000000000	4.00000000000000000000	4.00000000000000000000	4.00000000000000000000	4.00000000000000000000	4.00000000000000000000	4.00000000000000000000	4.00000000000000000000	4.00000000000000000000
76.00000000000000000000	0.00000000000000000000	4155.89746093750000000000	4164.10253906250000000000	4160.51269531250000000000	4154.87158203125000000000	4169.23046875000000000000	4159.48730468750000000000	4163.07666015625000000000	4165.64111328125000000000	4167.17919921875000000000	4184.10253906250000000000	4151.79492187500000000000	4056.41015625000000000000	4152.82031250000000000000	4158.97412109375000000000	1207.00000000000000000000	10253.00000000000000000000	10232.00000000000000000000	0.00000000000000000000	0.00000000000000000000	0.00000000000000000000	919.00000000000000000000	671.00000000000000000000	4.00000000000000000000	4.00000000000000000000	4.00000000000000000000	4.00000000000000000000	4.00000000000000000000	4.00000000000000000000	4.00000000000000000000	4.00000000000000000000	4.00000000000000000000	4.00000000000000000000	4.00000000000000000000	4.00000000000000000000	4.00000000000000000000	4.00000000000000000000	4.00000000000000000000	4.00000000000000000000
77.00000000000000000000	0.00000000000000000000	4147.69238281250000000000	4144.10253906250000000000	4161.02539062500000000000	4141.53857421875000000000	4128.71777343750000000000	4148.20507812500000000000	4142.56396484375000000000	4144.61523437500000000000	4155.89746093750000000000	4162.05126953125000000000	4134.35888671875000000000	4049.23071289062500000000	4132.30761718750000000000	4143.58984375000000000000	1303.00000000000000000000	10250.00000000000000000000	10230.00000000000000000000	0.00000000000000000000	0.00000000000000000000	0.00000000000000000000	919.00000000000000000000	678.00000000000000000000	4.00000000000000000000	4.00000000000000000000	4.00000000000000000000	4.00000000000000000000	4.00000000000000000000	4.00000000000000000000	4.00000000000000000000	4.00000000000000000000	4.00000000000000000000	4.00000000000000000000	4.00000000000000000000	4.00000000000000000000	4.00000000000000000000	4.00000000000000000000	4.00000000000000000000	4.00000000000000000000
78.00000000000000000000	0.00000000000000000000	4158.46142578125000000000	4168.20507812500000000000	4163.58984375000000000000	4156.92285156250000000000	4160.00000000000000000000	4153.33300781250000000000	4152.82031250000000000000	4164.10253906250000000000	4164.10253906250000000000	4168.71777343750000000000	4151.28173828125000000000	4052.82031250000000000000	4161.02539062500000000000	4154.87158203125000000000	1339.00000000000000000000	10250.00000000000000000000	10230.00000000000000000000	0.00000000000000000000	0.00000000000000000000	0.00000000000000000000	919.00000000000000000000	686.00000000000000000000	4.00000000000000000000	4.00000000000000000000	4.00000000000000000000	4.00000000000000000000	4.00000000000000000000	4.00000000000000000000	4.00000000000000000000	4.00000000000000000000	4.00000000000000000000	4.00000000000000000000	4.00000000000000000000	4.00000000000000000000	4.00000000000000000000	4.00000000000000000000	4.00000000000000000000	4.00000000000000000000
79.00000000000000000000	0.00000000000000000000	4168.71777343750000000000	4168.20507812500000000000	4175.38427734375000000000	4165.12792968750000000000	4169.74365234375000000000	4146.66650390625000000000	4145.12792968750000000000	4154.87158203125000000000	4174.87158203125000000000	4154.87158203125000000000	4149.23046875000000000000	4062.05126953125000000000	4162.56396484375000000000	4167.17919921875000000000	1210.00000000000000000000	10249.00000000000000000000	10229.00000000000000000000	0.00000000000000000000	0.00000000000000000000	0.00000000000000000000	919.00000000000000000000	693.00000000000000000000	4.00000000000000000000	4.00000000000000000000	4.00000000000000000000	4.00000000000000000000	4.00000000000000000000	4.00000000000000000000	4.00000000000000000000	4.00000000000000000000	4.00000000000000000000	4.00000000000000000000	4.00000000000000000000	4.00000000000000000000	4.00000000000000000000	4.00000000000000000000	4.00000000000000000000	4.00000000000000000000
80.00000000000000000000	0.00000000000000000000	4157.43603515625000000000	4150.25634765625000000000	4163.58984375000000000000	4151.79492187500000000000	4143.58984375000000000000	4141.02539062500000000000	4136.41015625000000000000	4138.97412109375000000000	4162.05126953125000000000	4141.53857421875000000000	4137.94873046875000000000	4052.82031250000000000000	4145.64111328125000000000	4155.38427734375000000000	1207.00000000000000000000	10249.00000000000000000000	10229.00000000000000000000	0.00000000000000000000	0.00000000000000000000	0.00000000000000000000	919.00000000000000000000	700.00000000000000000000	4.00000000000000000000	4.00000000000000000000	4.00000000000000000000	4.00000000000000000000	4.00000000000000000000	4.00000000000000000000	4.00000000000000000000	4.00000000000000000000	4.00000000000000000000	4.00000000000000000000	4.00000000000000000000	4.00000000000000000000	4.00000000000000000000	4.00000000000000000000	4.00000000000000000000	4.00000000000000000000
81.00000000000000000000	0.00000000000000000000	4152.30761718750000000000	4157.43603515625000000000	4156.92285156250000000000	4157.43603515625000000000	4146.15380859375000000000	4149.74365234375000000000	4148.71777343750000000000	4172.30761718750000000000	4165.64111328125000000000	4178.97412109375000000000	4164.61523437500000000000	4062.56396484375000000000	4167.69238281250000000000	4162.56396484375000000000	1303.00000000000000000000	10244.00000000000000000000	10229.00000000000000000000	0.00000000000000000000	0.00000000000000000000	0.00000000000000000000	919.00000000000000000000	708.00000000000000000000	4.00000000000000000000	4.00000000000000000000	4.00000000000000000000	4.00000000000000000000	4.00000000000000000000	4.00000000000000000000	4.00000000000000000000	4.00000000000000000000	4.00000000000000000000	4.00000000000000000000	4.00000000000000000000	4.00000000000000000000	4.00000000000000000000	4.00000000000000000000	4.00000000000000000000	4.00000000000000000000
82.00000000000000000000	0.00000000000000000000	4145.64111328125000000000	4134.35888671875000000000	4162.05126953125000000000	4145.64111328125000000000	4117.43603515625000000000	4138.46142578125000000000	4131.28173828125000000000	4151.28173828125000000000	4161.02539062500000000000	4148.71777343750000000000	4146.66650390625000000000	4055.38452148437500000000	4143.07666015625000000000	4162.56396484375000000000	1339.00000000000000000000	10244.00000000000000000000	10229.00000000000000000000	0.00000000000000000000	0.00000000000000000000	0.00000000000000000000	919.00000000000000000000	716.00000000000000000000	4.00000000000000000000	4.00000000000000000000	4.00000000000000000000	4.00000000000000000000	4.00000000000000000000	4.00000000000000000000	4.00000000000000000000	4.00000000000000000000	4.00000000000000000000	4.00000000000000000000	4.00000000000000000000	4.00000000000000000000	4.00000000000000000000	4.00000000000000000000	4.00000000000000000000	4.00000000000000000000
83.00000000000000000000	0.00000000000000000000	4153.84619140625000000000	4159.48730468750000000000	4154.87158203125000000000	4153.84619140625000000000	4153.84619140625000000000	4154.35888671875000000000	4157.94873046875000000000	4153.84619140625000000000	4161.02539062500000000000	4161.53857421875000000000	4146.15380859375000000000	4045.64086914062500000000	4148.71777343750000000000	4158.97412109375000000000	1210.00000000000000000000	10242.00000000000000000000	10228.00000000000000000000	0.00000000000000000000	0.00000000000000000000	0.00000000000000000000	919.00000000000000000000	725.00000000000000000000	4.00000000000000000000	4.00000000000000000000	4.00000000000000000000	4.00000000000000000000	4.00000000000000000000	4.00000000000000000000	4.00000000000000000000	4.00000000000000000000	4.00000000000000000000	4.00000000000000000000	4.00000000000000000000	4.00000000000000000000	4.00000000000000000000	4.00000000000000000000	4.00000000000000000000	4.00000000000000000000
84.00000000000000000000	0.00000000000000000000	4156.92285156250000000000	4164.10253906250000000000	4156.92285156250000000000	4148.71777343750000000000	4174.87158203125000000000	4161.02539062500000000000	4162.05126953125000000000	4152.82031250000000000000	4165.64111328125000000000	4175.89746093750000000000	4141.02539062500000000000	4046.15380859375000000000	4145.12792968750000000000	4150.76904296875000000000	1207.00000000000000000000	10242.00000000000000000000	10228.00000000000000000000	0.00000000000000000000	0.00000000000000000000	0.00000000000000000000	919.00000000000000000000	733.00000000000000000000	4.00000000000000000000	4.00000000000000000000	4.00000000000000000000	4.00000000000000000000	4.00000000000000000000	4.00000000000000000000	4.00000000000000000000	4.00000000000000000000	4.00000000000000000000	4.00000000000000000000	4.00000000000000000000	4.00000000000000000000	4.00000000000000000000	4.00000000000000000000	4.00000000000000000000	4.00000000000000000000
85.00000000000000000000	0.00000000000000000000	4151.79492187500000000000	4148.20507812500000000000	4158.46142578125000000000	4136.41015625000000000000	4147.17919921875000000000	4151.28173828125000000000	4141.53857421875000000000	4136.41015625000000000000	4163.07666015625000000000	4142.05126953125000000000	4130.25634765625000000000	4038.97436523437500000000	4133.33300781250000000000	4146.66650390625000000000	1303.00000000000000000000	10241.00000000000000000000	10228.00000000000000000000	0.00000000000000000000	0.00000000000000000000	0.00000000000000000000	919.00000000000000000000	741.00000000000000000000	4.00000000000000000000	4.00000000000000000000	4.00000000000000000000	4.00000000000000000000	4.00000000000000000000	4.00000000000000000000	4.00000000000000000000	4.00000000000000000000	4.00000000000000000000	4.00000000000000000000	4.00000000000000000000	4.00000000000000000000	4.00000000000000000000	4.00000000000000000000	4.00000000000000000000	4.00000000000000000000
86.00000000000000000000	0.00000000000000000000	4165.12792968750000000000	4174.35888671875000000000	4164.61523437500000000000	4162.05126953125000000000	4155.89746093750000000000	4152.82031250000000000000	4148.20507812500000000000	4157.94873046875000000000	4176.92285156250000000000	4159.48730468750000000000	4155.38427734375000000000	4053.84594726562500000000	4166.66650390625000000000	4168.71777343750000000000	1339.00000000000000000000	10241.00000000000000000000	10228.00000000000000000000	0.00000000000000000000	0.00000000000000000000	0.00000000000000000000	919.00000000000000000000	750.00000000000000000000	4.00000000000000000000	4.00000000000000000000	4.00000000000000000000	4.00000000000000000000	4.00000000000000000000	4.00000000000000000000	4.00000000000000000000	4.00000000000000000000	4.00000000000000000000	4.00000000000000000000	4.00000000000000000000	4.00000000000000000000	4.00000000000000000000	4.00000000000000000000	4.00000000000000000000	4.00000000000000000000
87.00000000000000000000	0.00000000000000000000	4164.10253906250000000000	4157.94873046875000000000	4169.74365234375000000000	4152.30761718750000000000	4133.84619140625000000000	4137.43603515625000000000	4125.12792968750000000000	4138.97412109375000000000	4169.74365234375000000000	4151.28173828125000000000	4138.46142578125000000000	4054.87158203125000000000	4149.23046875000000000000	4166.15380859375000000000	1210.00000000000000000000	10242.00000000000000000000	10228.00000000000000000000	0.00000000000000000000	0.00000000000000000000	0.00000000000000000000	919.00000000000000000000	758.00000000000000000000	4.00000000000000000000	4.00000000000000000000	4.00000000000000000000	4.00000000000000000000	4.00000000000000000000	4.00000000000000000000	4.00000000000000000000	4.00000000000000000000	4.00000000000000000000	4.00000000000000000000	4.00000000000000000000	4.00000000000000000000	4.00000000000000000000	4.00000000000000000000	4.00000000000000000000	4.00000000000000000000
88.00000000000000000000	0.00000000000000000000	4155.38427734375000000000	4157.94873046875000000000	4155.38427734375000000000	4148.20507812500000000000	4155.89746093750000000000	4142.56396484375000000000	4135.38427734375000000000	4153.84619140625000000000	4163.07666015625000000000	4164.10253906250000000000	4148.71777343750000000000	4051.79467773437500000000	4154.87158203125000000000	4160.51269531250000000000	1207.00000000000000000000	10242.00000000000000000000	10228.00000000000000000000	0.00000000000000000000	0.00000000000000000000	0.00000000000000000000	919.00000000000000000000	767.00000000000000000000	4.00000000000000000000	4.00000000000000000000	4.00000000000000000000	4.00000000000000000000	4.00000000000000000000	4.00000000000000000000	4.00000000000000000000	4.00000000000000000000	4.00000000000000000000	4.00000000000000000000	4.00000000000000000000	4.00000000000000000000	4.00000000000000000000	4.00000000000000000000	4.00000000000000000000	4.00000000000000000000
89.00000000000000000000	0.00000000000000000000	4145.12792968750000000000	4145.12792968750000000000	4154.35888671875000000000	4149.74365234375000000000	4165.64111328125000000000	4141.53857421875000000000	4136.41015625000000000000	4163.07666015625000000000	4164.10253906250000000000	4165.12792968750000000000	4153.84619140625000000000	4057.43579101562500000000	4147.17919921875000000000	4159.48730468750000000000	1303.00000000000000000000	10242.00000000000000000000	10228.00000000000000000000	0.00000000000000000000	0.00000000000000000000	0.00000000000000000000	919.00000000000000000000	775.00000000000000000000	4.00000000000000000000	4.00000000000000000000	4.00000000000000000000	4.00000000000000000000	4.00000000000000000000	4.00000000000000000000	4.00000000000000000000	4.00000000000000000000	4.00000000000000000000	4.00000000000000000000	4.00000000000000000000	4.00000000000000000000	4.00000000000000000000	4.00000000000000000000	4.00000000000000000000	4.00000000000000000000
90.00000000000000000000	0.00000000000000000000	4138.97412109375000000000	4127.69238281250000000000	4155.89746093750000000000	4135.89746093750000000000	4129.23046875000000000000	4137.43603515625000000000	4129.23046875000000000000	4136.92285156250000000000	4154.87158203125000000000	4139.48730468750000000000	4127.17919921875000000000	4044.10253906250000000000	4115.89746093750000000000	4146.66650390625000000000	1339.00000000000000000000	10242.00000000000000000000	10228.00000000000000000000	0.00000000000000000000	0.00000000000000000000	0.00000000000000000000	919.00000000000000000000	783.00000000000000000000	4.00000000000000000000	4.00000000000000000000	4.00000000000000000000	4.00000000000000000000	4.00000000000000000000	4.00000000000000000000	4.00000000000000000000	4.00000000000000000000	4.00000000000000000000	4.00000000000000000000	4.00000000000000000000	4.00000000000000000000	4.00000000000000000000	4.00000000000000000000	4.00000000000000000000	4.00000000000000000000
91.00000000000000000000	0.00000000000000000000	4153.84619140625000000000	4160.51269531250000000000	4154.35888671875000000000	4149.23046875000000000000	4157.43603515625000000000	4160.51269531250000000000	4161.02539062500000000000	4155.38427734375000000000	4165.64111328125000000000	4163.07666015625000000000	4143.58984375000000000000	4046.15380859375000000000	4141.02539062500000000000	4150.25634765625000000000	1210.00000000000000000000	10244.00000000000000000000	10226.00000000000000000000	0.00000000000000000000	0.00000000000000000000	0.00000000000000000000	919.00000000000000000000	791.00000000000000000000	4.00000000000000000000	4.00000000000000000000	4.00000000000000000000	4.00000000000000000000	4.00000000000000000000	4.00000000000000000000	4.00000000000000000000	4.00000000000000000000	4.00000000000000000000	4.00000000000000000000	4.00000000000000000000	4.00000000000000000000	4.00000000000000000000	4.00000000000000000000	4.00000000000000000000	4.00000000000000000000
92.00000000000000000000	0.00000000000000000000	4148.71777343750000000000	4144.10253906250000000000	4154.87158203125000000000	4135.38427734375000000000	4151.79492187500000000000	4155.89746093750000000000	4143.58984375000000000000	4136.41015625000000000000	4162.05126953125000000000	4141.02539062500000000000	4130.25634765625000000000	4041.53833007812500000000	4125.12792968750000000000	4144.10253906250000000000	1207.00000000000000000000	10244.00000000000000000000	10226.00000000000000000000	0.00000000000000000000	0.00000000000000000000	0.00000000000000000000	919.00000000000000000000	798.00000000000000000000	4.00000000000000000000	4.00000000000000000000	4.00000000000000000000	4.00000000000000000000	4.00000000000000000000	4.00000000000000000000	4.00000000000000000000	4.00000000000000000000	4.00000000000000000000	4.00000000000000000000	4.00000000000000000000	4.00000000000000000000	4.00000000000000000000	4.00000000000000000000	4.00000000000000000000	4.00000000000000000000
93.00000000000000000000	0.00000000000000000000	4143.58984375000000000000	4145.64111328125000000000	4149.23046875000000000000	4138.46142578125000000000	4140.00000000000000000000	4153.33300781250000000000	4143.58984375000000000000	4140.51269531250000000000	4160.51269531250000000000	4150.25634765625000000000	4132.82031250000000000000	4039.48706054687500000000	4133.33300781250000000000	4149.74365234375000000000	1303.00000000000000000000	10245.00000000000000000000	10227.00000000000000000000	0.00000000000000000000	0.00000000000000000000	0.00000000000000000000	919.00000000000000000000	806.00000000000000000000	4.00000000000000000000	4.00000000000000000000	4.00000000000000000000	4.00000000000000000000	4.00000000000000000000	4.00000000000000000000	4.00000000000000000000	4.00000000000000000000	4.00000000000000000000	4.00000000000000000000	4.00000000000000000000	4.00000000000000000000	4.00000000000000000000	4.00000000000000000000	4.00000000000000000000	4.00000000000000000000
94.00000000000000000000	0.00000000000000000000	4152.82031250000000000000	4154.35888671875000000000	4158.97412109375000000000	4154.35888671875000000000	4143.07666015625000000000	4149.74365234375000000000	4147.17919921875000000000	4149.74365234375000000000	4175.38427734375000000000	4158.97412109375000000000	4144.61523437500000000000	4053.84594726562500000000	4153.33300781250000000000	4164.10253906250000000000	1339.00000000000000000000	10245.00000000000000000000	10227.00000000000000000000	0.00000000000000000000	0.00000000000000000000	0.00000000000000000000	919.00000000000000000000	813.00000000000000000000	4.00000000000000000000	4.00000000000000000000	4.00000000000000000000	4.00000000000000000000	4.00000000000000000000	4.00000000000000000000	4.00000000000000000000	4.00000000000000000000	4.00000000000000000000	4.00000000000000000000	4.00000000000000000000	4.00000000000000000000	4.00000000000000000000	4.00000000000000000000	4.00000000000000000000	4.00000000000000000000
95.00000000000000000000	0.00000000000000000000	4150.25634765625000000000	4133.84619140625000000000	4158.97412109375000000000	4136.41015625000000000000	4140.51269531250000000000	4141.02539062500000000000	4131.28173828125000000000	4130.25634765625000000000	4165.64111328125000000000	4128.20507812500000000000	4127.69238281250000000000	4044.61523437500000000000	4132.82031250000000000000	4153.84619140625000000000	1210.00000000000000000000	10251.00000000000000000000	10227.00000000000000000000	0.00000000000000000000	0.00000000000000000000	0.00000000000000000000	919.00000000000000000000	820.00000000000000000000	4.00000000000000000000	4.00000000000000000000	4.00000000000000000000	4.00000000000000000000	4.00000000000000000000	4.00000000000000000000	4.00000000000000000000	4.00000000000000000000	4.00000000000000000000	4.00000000000000000000	4.00000000000000000000	4.00000000000000000000	4.00000000000000000000	4.00000000000000000000	4.00000000000000000000	4.00000000000000000000
96.00000000000000000000	0.00000000000000000000	4148.71777343750000000000	4145.64111328125000000000	4149.74365234375000000000	4140.51269531250000000000	4155.38427734375000000000	4150.76904296875000000000	4149.74365234375000000000	4167.17919921875000000000	4161.53857421875000000000	4175.38427734375000000000	4154.35888671875000000000	4051.79467773437500000000	4154.35888671875000000000	4158.97412109375000000000	1207.00000000000000000000	10251.00000000000000000000	10227.00000000000000000000	0.00000000000000000000	0.00000000000000000000	0.00000000000000000000	919.00000000000000000000	828.00000000000000000000	4.00000000000000000000	4.00000000000000000000	4.00000000000000000000	4.00000000000000000000	4.00000000000000000000	4.00000000000000000000	4.00000000000000000000	4.00000000000000000000	4.00000000000000000000	4.00000000000000000000	4.00000000000000000000	4.00000000000000000000	4.00000000000000000000	4.00000000000000000000	4.00000000000000000000	4.00000000000000000000
97.00000000000000000000	0.00000000000000000000	4139.48730468750000000000	4126.15380859375000000000	4153.33300781250000000000	4131.28173828125000000000	4127.17919921875000000000	4140.51269531250000000000	4134.35888671875000000000	4162.56396484375000000000	4160.51269531250000000000	4173.33300781250000000000	4146.66650390625000000000	4058.97436523437500000000	4142.05126953125000000000	4158.97412109375000000000	1303.00000000000000000000	10252.00000000000000000000	10227.00000000000000000000	0.00000000000000000000	0.00000000000000000000	0.00000000000000000000	919.00000000000000000000	836.00000000000000000000	4.00000000000000000000	4.00000000000000000000	4.00000000000000000000	4.00000000000000000000	4.00000000000000000000	4.00000000000000000000	4.00000000000000000000	4.00000000000000000000	4.00000000000000000000	4.00000000000000000000	4.00000000000000000000	4.00000000000000000000	4.00000000000000000000	4.00000000000000000000	4.00000000000000000000	4.00000000000000000000
98.00000000000000000000	0.00000000000000000000	4145.12792968750000000000	4140.00000000000000000000	4151.79492187500000000000	4133.84619140625000000000	4152.30761718750000000000	4151.79492187500000000000	4143.07666015625000000000	4151.79492187500000000000	4164.10253906250000000000	4149.23046875000000000000	4139.48730468750000000000	4050.25634765625000000000	4140.00000000000000000000	4152.82031250000000000000	1339.00000000000000000000	10252.00000000000000000000	10227.00000000000000000000	0.00000000000000000000	0.00000000000000000000	0.00000000000000000000	919.00000000000000000000	844.00000000000000000000	4.00000000000000000000	4.00000000000000000000	4.00000000000000000000	4.00000000000000000000	4.00000000000000000000	4.00000000000000000000	4.00000000000000000000	4.00000000000000000000	4.00000000000000000000	4.00000000000000000000	4.00000000000000000000	4.00000000000000000000	4.00000000000000000000	4.00000000000000000000	4.00000000000000000000	4.00000000000000000000
99.00000000000000000000	0.00000000000000000000	4162.56396484375000000000	4167.17919921875000000000	4159.48730468750000000000	4143.58984375000000000000	4170.25634765625000000000	4165.12792968750000000000	4162.05126953125000000000	4157.43603515625000000000	4169.74365234375000000000	4162.05126953125000000000	4150.76904296875000000000	4051.79467773437500000000	4149.23046875000000000000	4155.89746093750000000000	1210.00000000000000000000	10252.00000000000000000000	10226.00000000000000000000	0.00000000000000000000	0.00000000000000000000	0.00000000000000000000	919.00000000000000000000	853.00000000000000000000	4.00000000000000000000	4.00000000000000000000	4.00000000000000000000	4.00000000000000000000	4.00000000000000000000	4.00000000000000000000	4.00000000000000000000	4.00000000000000000000	4.00000000000000000000	4.00000000000000000000	4.00000000000000000000	4.00000000000000000000	4.00000000000000000000	4.00000000000000000000	4.00000000000000000000	4.00000000000000000000
100.00000000000000000000	0.00000000000000000000	4153.84619140625000000000	4142.05126953125000000000	4161.02539062500000000000	4125.12792968750000000000	4123.58984375000000000000	4149.23046875000000000000	4143.58984375000000000000	4138.46142578125000000000	4159.48730468750000000000	4150.25634765625000000000	4130.76904296875000000000	4045.12817382812500000000	4127.17919921875000000000	4152.82031250000000000000	1207.00000000000000000000	10252.00000000000000000000	10226.00000000000000000000	0.00000000000000000000	0.00000000000000000000	0.00000000000000000000	919.00000000000000000000	861.00000000000000000000	4.00000000000000000000	4.00000000000000000000	4.00000000000000000000	4.00000000000000000000	4.00000000000000000000	4.00000000000000000000	4.00000000000000000000	4.00000000000000000000	4.00000000000000000000	4.00000000000000000000	4.00000000000000000000	4.00000000000000000000	4.00000000000000000000	4.00000000000000000000	4.00000000000000000000	4.00000000000000000000
101.00000000000000000000	0.00000000000000000000	4152.30761718750000000000	4150.76904296875000000000	4155.38427734375000000000	4141.02539062500000000000	4152.82031250000000000000	4152.82031250000000000000	4152.82031250000000000000	4161.53857421875000000000	4172.30761718750000000000	4165.12792968750000000000	4150.76904296875000000000	4057.43579101562500000000	4159.48730468750000000000	4168.20507812500000000000	1303.00000000000000000000	10251.00000000000000000000	10226.00000000000000000000	0.00000000000000000000	0.00000000000000000000	0.00000000000000000000	919.00000000000000000000	869.00000000000000000000	4.00000000000000000000	4.00000000000000000000	4.00000000000000000000	4.00000000000000000000	4.00000000000000000000	4.00000000000000000000	4.00000000000000000000	4.00000000000000000000	4.00000000000000000000	4.00000000000000000000	4.00000000000000000000	4.00000000000000000000	4.00000000000000000000	4.00000000000000000000	4.00000000000000000000	4.00000000000000000000
102.00000000000000000000	0.00000000000000000000	4152.82031250000000000000	4140.00000000000000000000	4159.48730468750000000000	4140.51269531250000000000	4153.33300781250000000000	4146.66650390625000000000	4137.94873046875000000000	4150.25634765625000000000	4171.79492187500000000000	4144.61523437500000000000	4147.17919921875000000000	4062.05126953125000000000	4152.82031250000000000000	4167.69238281250000000000	1339.00000000000000000000	10251.00000000000000000000	10226.00000000000000000000	0.00000000000000000000	0.00000000000000000000	0.00000000000000000000	919.00000000000000000000	877.00000000000000000000	4.00000000000000000000	4.00000000000000000000	4.00000000000000000000	4.00000000000000000000	4.00000000000000000000	4.00000000000000000000	4.00000000000000000000	4.00000000000000000000	4.00000000000000000000	4.00000000000000000000	4.00000000000000000000	4.00000000000000000000	4.00000000000000000000	4.00000000000000000000	4.00000000000000000000	4.00000000000000000000
103.00000000000000000000	0.00000000000000000000	4147.17919921875000000000	4139.48730468750000000000	4148.71777343750000000000	4131.79492187500000000000	4144.10253906250000000000	4151.28173828125000000000	4146.66650390625000000000	4152.30761718750000000000	4158.46142578125000000000	4155.89746093750000000000	4138.46142578125000000000	4048.71777343750000000000	4135.38427734375000000000	4154.87158203125000000000	1210.00000000000000000000	10252.00000000000000000000	10226.00000000000000000000	0.00000000000000000000	0.00000000000000000000	0.00000000000000000000	919.00000000000000000000	885.00000000000000000000	4.00000000000000000000	4.00000000000000000000	4.00000000000000000000	4.00000000000000000000	4.00000000000000000000	4.00000000000000000000	4.00000000000000000000	4.00000000000000000000	4.00000000000000000000	4.00000000000000000000	4.00000000000000000000	4.00000000000000000000	4.00000000000000000000	4.00000000000000000000	4.00000000000000000000	4.00000000000000000000
104.00000000000000000000	0.00000000000000000000	4147.17919921875000000000	4149.23046875000000000000	4145.12792968750000000000	4143.07666015625000000000	4153.84619140625000000000	4158.97412109375000000000	4164.61523437500000000000	4176.92285156250000000000	4166.66650390625000000000	4190.25634765625000000000	4154.87158203125000000000	4055.38452148437500000000	4147.69238281250000000000	4162.56396484375000000000	1207.00000000000000000000	10252.00000000000000000000	10226.00000000000000000000	0.00000000000000000000	0.00000000000000000000	0.00000000000000000000	919.00000000000000000000	892.00000000000000000000	4.00000000000000000000	4.00000000000000000000	4.00000000000000000000	4.00000000000000000000	4.00000000000000000000	4.00000000000000000000	4.00000000000000000000	4.00000000000000000000	4.00000000000000000000	4.00000000000000000000	4.00000000000000000000	4.00000000000000000000	4.00000000000000000000	4.00000000000000000000	4.00000000000000000000	4.00000000000000000000
105.00000000000000000000	0.00000000000000000000	4144.61523437500000000000	4133.33300781250000000000	4147.69238281250000000000	4133.33300781250000000000	4129.74365234375000000000	4147.69238281250000000000	4140.51269531250000000000	4149.74365234375000000000	4158.97412109375000000000	4149.74365234375000000000	4138.46142578125000000000	4050.76904296875000000000	4133.33300781250000000000	4156.41015625000000000000	1303.00000000000000000000	10251.00000000000000000000	10226.00000000000000000000	0.00000000000000000000	0.00000000000000000000	0.00000000000000000000	919.00000000000000000000	900.00000000000000000000	4.00000000000000000000	4.00000000000000000000	4.00000000000000000000	4.00000000000000000000	4.00000000000000000000	4.00000000000000000000	4.00000000000000000000	4.00000000000000000000	4.00000000000000000000	4.00000000000000000000	4.00000000000000000000	4.00000000000000000000	4.00000000000000000000	4.00000000000000000000	4.00000000000000000000	4.00000000000000000000
106.00000000000000000000	0.00000000000000000000	4156.41015625000000000000	4165.12792968750000000000	4145.12792968750000000000	4144.10253906250000000000	4172.30761718750000000000	4158.97412109375000000000	4154.35888671875000000000	4159.48730468750000000000	4162.56396484375000000000	4167.17919921875000000000	4151.28173828125000000000	4049.23071289062500000000	4153.84619140625000000000	4154.87158203125000000000	1339.00000000000000000000	10251.00000000000000000000	10226.00000000000000000000	0.00000000000000000000	0.00000000000000000000	0.00000000000000000000	919.00000000000000000000	909.00000000000000000000	4.00000000000000000000	4.00000000000000000000	4.00000000000000000000	4.00000000000000000000	4.00000000000000000000	4.00000000000000000000	4.00000000000000000000	4.00000000000000000000	4.00000000000000000000	4.00000000000000000000	4.00000000000000000000	4.00000000000000000000	4.00000000000000000000	4.00000000000000000000	4.00000000000000000000	4.00000000000000000000
107.00000000000000000000	0.00000000000000000000	4155.89746093750000000000	4155.89746093750000000000	4152.30761718750000000000	4138.46142578125000000000	4179.48730468750000000000	4156.41015625000000000000	4144.10253906250000000000	4145.12792968750000000000	4167.17919921875000000000	4169.23046875000000000000	4138.97412109375000000000	4044.61523437500000000000	4137.43603515625000000000	4153.33300781250000000000	1210.00000000000000000000	10247.00000000000000000000	10225.00000000000000000000	0.00000000000000000000	0.00000000000000000000	0.00000000000000000000	919.00000000000000000000	916.00000000000000000000	4.00000000000000000000	4.00000000000000000000	4.00000000000000000000	4.00000000000000000000	4.00000000000000000000	4.00000000000000000000	4.00000000000000000000	4.00000000000000000000	4.00000000000000000000	4.00000000000000000000	4.00000000000000000000	4.00000000000000000000	4.00000000000000000000	4.00000000000000000000	4.00000000000000000000	4.00000000000000000000
108.00000000000000000000	0.00000000000000000000	4147.17919921875000000000	4139.48730468750000000000	4148.71777343750000000000	4132.82031250000000000000	4147.17919921875000000000	4150.76904296875000000000	4135.38427734375000000000	4134.35888671875000000000	4163.58984375000000000000	4150.76904296875000000000	4130.25634765625000000000	4034.35888671875000000000	4128.71777343750000000000	4153.84619140625000000000	1207.00000000000000000000	10247.00000000000000000000	10225.00000000000000000000	0.00000000000000000000	0.00000000000000000000	0.00000000000000000000	919.00000000000000000000	923.00000000000000000000	4.00000000000000000000	4.00000000000000000000	4.00000000000000000000	4.00000000000000000000	4.00000000000000000000	4.00000000000000000000	4.00000000000000000000	4.00000000000000000000	4.00000000000000000000	4.00000000000000000000	4.00000000000000000000	4.00000000000000000000	4.00000000000000000000	4.00000000000000000000	4.00000000000000000000	4.00000000000000000000
109.00000000000000000000	0.00000000000000000000	4153.33300781250000000000	4154.35888671875000000000	4149.74365234375000000000	4150.25634765625000000000	4145.12792968750000000000	4149.23046875000000000000	4143.58984375000000000000	4159.48730468750000000000	4173.84619140625000000000	4166.66650390625000000000	4157.94873046875000000000	4051.28198242187500000000	4163.07666015625000000000	4170.76904296875000000000	1303.00000000000000000000	10245.00000000000000000000	10226.00000000000000000000	0.00000000000000000000	0.00000000000000000000	0.00000000000000000000	919.00000000000000000000	932.00000000000000000000	4.00000000000000000000	4.00000000000000000000	4.00000000000000000000	4.00000000000000000000	4.00000000000000000000	4.00000000000000000000	4.00000000000000000000	4.00000000000000000000	4.00000000000000000000	4.00000000000000000000	4.00000000000000000000	4.00000000000000000000	4.00000000000000000000	4.00000000000000000000	4.00000000000000000000	4.00000000000000000000
110.00000000000000000000	0.00000000000000000000	4146.66650390625000000000	4135.38427734375000000000	4155.38427734375000000000	4137.43603515625000000000	4130.25634765625000000000	4134.87158203125000000000	4125.12792968750000000000	4138.46142578125000000000	4165.12792968750000000000	4138.97412109375000000000	4139.48730468750000000000	4048.71777343750000000000	4143.58984375000000000000	4168.71777343750000000000	1339.00000000000000000000	10245.00000000000000000000	10226.00000000000000000000	0.00000000000000000000	0.00000000000000000000	0.00000000000000000000	919.00000000000000000000	940.00000000000000000000	4.00000000000000000000	4.00000000000000000000	4.00000000000000000000	4.00000000000000000000	4.00000000000000000000	4.00000000000000000000	4.00000000000000000000	4.00000000000000000000	4.00000000000000000000	4.00000000000000000000	4.00000000000000000000	4.00000000000000000000	4.00000000000000000000	4.00000000000000000000	4.00000000000000000000	4.00000000000000000000
111.00000000000000000000	0.00000000000000000000	4148.71777343750000000000	4152.82031250000000000000	4147.17919921875000000000	4145.12792968750000000000	4163.58984375000000000000	4156.92285156250000000000	4155.89746093750000000000	4160.00000000000000000000	4163.58984375000000000000	4168.71777343750000000000	4149.74365234375000000000	4045.12817382812500000000	4152.82031250000000000000	4168.71777343750000000000	1210.00000000000000000000	10245.00000000000000000000	10227.00000000000000000000	0.00000000000000000000	0.00000000000000000000	0.00000000000000000000	919.00000000000000000000	948.00000000000000000000	4.00000000000000000000	4.00000000000000000000	4.00000000000000000000	4.00000000000000000000	4.00000000000000000000	4.00000000000000000000	4.00000000000000000000	4.00000000000000000000	4.00000000000000000000	4.00000000000000000000	4.00000000000000000000	4.00000000000000000000	4.00000000000000000000	4.00000000000000000000	4.00000000000000000000	4.00000000000000000000
112.00000000000000000000	0.00000000000000000000	4149.23046875000000000000	4146.66650390625000000000	4146.66650390625000000000	4142.05126953125000000000	4160.00000000000000000000	4162.05126953125000000000	4158.46142578125000000000	4162.56396484375000000000	4162.56396484375000000000	4175.38427734375000000000	4147.17919921875000000000	4046.66650390625000000000	4140.51269531250000000000	4160.51269531250000000000	1207.00000000000000000000	10245.00000000000000000000	10227.00000000000000000000	0.00000000000000000000	0.00000000000000000000	0.00000000000000000000	919.00000000000000000000	956.00000000000000000000	4.00000000000000000000	4.00000000000000000000	4.00000000000000000000	4.00000000000000000000	4.00000000000000000000	4.00000000000000000000	4.00000000000000000000	4.00000000000000000000	4.00000000000000000000	4.00000000000000000000	4.00000000000000000000	4.00000000000000000000	4.00000000000000000000	4.00000000000000000000	4.00000000000000000000	4.00000000000000000000
113.00000000000000000000	0.00000000000000000000	4147.17919921875000000000	4139.48730468750000000000	4143.58984375000000000000	4130.25634765625000000000	4145.64111328125000000000	4152.30761718750000000000	4143.58984375000000000000	4137.43603515625000000000	4158.97412109375000000000	4136.92285156250000000000	4128.71777343750000000000	4034.35888671875000000000	4122.56396484375000000000	4148.71777343750000000000	1303.00000000000000000000	10245.00000000000000000000	10226.00000000000000000000	0.00000000000000000000	0.00000000000000000000	0.00000000000000000000	919.00000000000000000000	964.00000000000000000000	4.00000000000000000000	4.00000000000000000000	4.00000000000000000000	4.00000000000000000000	4.00000000000000000000	4.00000000000000000000	4.00000000000000000000	4.00000000000000000000	4.00000000000000000000	4.00000000000000000000	4.00000000000000000000	4.00000000000000000000	4.00000000000000000000	4.00000000000000000000	4.00000000000000000000	4.00000000000000000000
114.00000000000000000000	0.00000000000000000000	4163.58984375000000000000	4172.30761718750000000000	4151.28173828125000000000	4152.82031250000000000000	4166.66650390625000000000	4158.97412109375000000000	4153.33300781250000000000	4146.66650390625000000000	4175.38427734375000000000	4153.33300781250000000000	4147.69238281250000000000	4041.53833007812500000000	4151.79492187500000000000	4163.58984375000000000000	1339.00000000000000000000	10245.00000000000000000000	10226.00000000000000000000	0.00000000000000000000	0.00000000000000000000	0.00000000000000000000	919.00000000000000000000	971.00000000000000000000	4.00000000000000000000	4.00000000000000000000	4.00000000000000000000	4.00000000000000000000	4.00000000000000000000	4.00000000000000000000	4.00000000000000000000	4.00000000000000000000	4.00000000000000000000	4.00000000000000000000	4.00000000000000000000	4.00000000000000000000	4.00000000000000000000	4.00000000000000000000	4.00000000000000000000	4.00000000000000000000
115.00000000000000000000	0.00000000000000000000	4162.56396484375000000000	4154.87158203125000000000	4156.92285156250000000000	4144.10253906250000000000	4134.87158203125000000000	4148.20507812500000000000	4127.69238281250000000000	4123.58984375000000000000	4167.17919921875000000000	4145.64111328125000000000	4129.23046875000000000000	4037.94873046875000000000	4133.84619140625000000000	4160.00000000000000000000	1210.00000000000000000000	10245.00000000000000000000	10225.00000000000000000000	0.00000000000000000000	0.00000000000000000000	0.00000000000000000000	919.00000000000000000000	979.00000000000000000000	4.00000000000000000000	4.00000000000000000000	4.00000000000000000000	4.00000000000000000000	4.00000000000000000000	4.00000000000000000000	4.00000000000000000000	4.00000000000000000000	4.00000000000000000000	4.00000000000000000000	4.00000000000000000000	4.00000000000000000000	4.00000000000000000000	4.00000000000000000000	4.00000000000000000000	4.00000000000000000000
116.00000000000000000000	0.00000000000000000000	4157.94873046875000000000	4162.05126953125000000000	4144.61523437500000000000	4145.64111328125000000000	4148.20507812500000000000	4150.76904296875000000000	4134.35888671875000000000	4138.97412109375000000000	4165.64111328125000000000	4161.02539062500000000000	4140.00000000000000000000	4042.56396484375000000000	4151.28173828125000000000	4163.58984375000000000000	1207.00000000000000000000	10245.00000000000000000000	10225.00000000000000000000	0.00000000000000000000	0.00000000000000000000	0.00000000000000000000	919.00000000000000000000	987.00000000000000000000	4.00000000000000000000	4.00000000000000000000	4.00000000000000000000	4.00000000000000000000	4.00000000000000000000	4.00000000000000000000	4.00000000000000000000	4.00000000000000000000	4.00000000000000000000	4.00000000000000000000	4.00000000000000000000	4.00000000000000000000	4.00000000000000000000	4.00000000000000000000	4.00000000000000000000	4.00000000000000000000
117.00000000000000000000	0.00000000000000000000	4151.28173828125000000000	4156.92285156250000000000	4148.20507812500000000000	4149.74365234375000000000	4146.15380859375000000000	4145.12792968750000000000	4128.71777343750000000000	4146.15380859375000000000	4173.33300781250000000000	4160.00000000000000000000	4148.20507812500000000000	4052.30761718750000000000	4161.02539062500000000000	4170.76904296875000000000	1303.00000000000000000000	10246.00000000000000000000	10226.00000000000000000000	0.00000000000000000000	0.00000000000000000000	0.00000000000000000000	919.00000000000000000000	995.00000000000000000000	4.00000000000000000000	4.00000000000000000000	4.00000000000000000000	4.00000000000000000000	4.00000000000000000000	4.00000000000000000000	4.00000000000000000000	4.00000000000000000000	4.00000000000000000000	4.00000000000000000000	4.00000000000000000000	4.00000000000000000000	4.00000000000000000000	4.00000000000000000000	4.00000000000000000000	4.00000000000000000000
118.00000000000000000000	0.00000000000000000000	4142.05126953125000000000	4135.89746093750000000000	4145.12792968750000000000	4137.43603515625000000000	4127.17919921875000000000	4143.07666015625000000000	4127.17919921875000000000	4135.38427734375000000000	4160.51269531250000000000	4144.10253906250000000000	4131.28173828125000000000	4034.35888671875000000000	4136.41015625000000000000	4158.97412109375000000000	1339.00000000000000000000	10246.00000000000000000000	10226.00000000000000000000	0.00000000000000000000	0.00000000000000000000	0.00000000000000000000	920.00000000000000000000	3.00000000000000000000	4.00000000000000000000	4.00000000000000000000	4.00000000000000000000	4.00000000000000000000	4.00000000000000000000	4.00000000000000000000	4.00000000000000000000	4.00000000000000000000	4.00000000000000000000	4.00000000000000000000	4.00000000000000000000	4.00000000000000000000	4.00000000000000000000	4.00000000000000000000	4.00000000000000000000	4.00000000000000000000
119.00000000000000000000	0.00000000000000000000	4148.71777343750000000000	4154.35888671875000000000	4138.97412109375000000000	4145.12792968750000000000	4164.61523437500000000000	4163.58984375000000000000	4165.12792968750000000000	4166.15380859375000000000	4163.58984375000000000000	4180.51269531250000000000	4150.25634765625000000000	4037.94873046875000000000	4148.71777343750000000000	4158.97412109375000000000	1210.00000000000000000000	10246.00000000000000000000	10225.00000000000000000000	0.00000000000000000000	0.00000000000000000000	0.00000000000000000000	920.00000000000000000000	11.00000000000000000000	4.00000000000000000000	4.00000000000000000000	4.00000000000000000000	4.00000000000000000000	4.00000000000000000000	4.00000000000000000000	4.00000000000000000000	4.00000000000000000000	4.00000000000000000000	4.00000000000000000000	4.00000000000000000000	4.00000000000000000000	4.00000000000000000000	4.00000000000000000000	4.00000000000000000000	4.00000000000000000000
120.00000000000000000000	0.00000000000000000000	4141.53857421875000000000	4138.97412109375000000000	4144.61523437500000000000	4131.79492187500000000000	4141.02539062500000000000	4154.35888671875000000000	4148.71777343750000000000	4147.17919921875000000000	4160.00000000000000000000	4158.97412109375000000000	4135.89746093750000000000	4041.53833007812500000000	4128.71777343750000000000	4151.79492187500000000000	1207.00000000000000000000	10246.00000000000000000000	10225.00000000000000000000	0.00000000000000000000	0.00000000000000000000	0.00000000000000000000	920.00000000000000000000	18.00000000000000000000	4.00000000000000000000	4.00000000000000000000	4.00000000000000000000	4.00000000000000000000	4.00000000000000000000	4.00000000000000000000	4.00000000000000000000	4.00000000000000000000	4.00000000000000000000	4.00000000000000000000	4.00000000000000000000	4.00000000000000000000	4.00000000000000000000	4.00000000000000000000	4.00000000000000000000	4.00000000000000000000
121.00000000000000000000	0.00000000000000000000	4146.66650390625000000000	4157.43603515625000000000	4144.61523437500000000000	4141.02539062500000000000	4142.56396484375000000000	4153.84619140625000000000	4149.74365234375000000000	4147.69238281250000000000	4160.51269531250000000000	4153.84619140625000000000	4139.48730468750000000000	4037.94873046875000000000	4143.58984375000000000000	4155.38427734375000000000	1303.00000000000000000000	10247.00000000000000000000	10225.00000000000000000000	0.00000000000000000000	0.00000000000000000000	0.00000000000000000000	920.00000000000000000000	27.00000000000000000000	4.00000000000000000000	4.00000000000000000000	4.00000000000000000000	4.00000000000000000000	4.00000000000000000000	4.00000000000000000000	4.00000000000000000000	4.00000000000000000000	4.00000000000000000000	4.00000000000000000000	4.00000000000000000000	4.00000000000000000000	4.00000000000000000000	4.00000000000000000000	4.00000000000000000000	4.00000000000000000000
122.00000000000000000000	0.00000000000000000000	4161.02539062500000000000	4173.33300781250000000000	4153.84619140625000000000	4151.28173828125000000000	4159.48730468750000000000	4156.41015625000000000000	4148.71777343750000000000	4148.71777343750000000000	4170.76904296875000000000	4158.46142578125000000000	4146.66650390625000000000	4042.56396484375000000000	4160.00000000000000000000	4164.61523437500000000000	1339.00000000000000000000	10247.00000000000000000000	10225.00000000000000000000	0.00000000000000000000	0.00000000000000000000	0.00000000000000000000	920.00000000000000000000	35.00000000000000000000	4.00000000000000000000	4.00000000000000000000	4.00000000000000000000	4.00000000000000000000	4.00000000000000000000	4.00000000000000000000	4.00000000000000000000	4.00000000000000000000	4.00000000000000000000	4.00000000000000000000	4.00000000000000000000	4.00000000000000000000	4.00000000000000000000	4.00000000000000000000	4.00000000000000000000	4.00000000000000000000
123.00000000000000000000	0.00000000000000000000	4153.33300781250000000000	4155.89746093750000000000	4151.79492187500000000000	4137.94873046875000000000	4153.33300781250000000000	4151.79492187500000000000	4127.69238281250000000000	4126.15380859375000000000	4167.17919921875000000000	4140.51269531250000000000	4138.97412109375000000000	4041.53833007812500000000	4152.82031250000000000000	4162.05126953125000000000	1210.00000000000000000000	10247.00000000000000000000	10228.00000000000000000000	0.00000000000000000000	0.00000000000000000000	0.00000000000000000000	920.00000000000000000000	42.00000000000000000000	4.00000000000000000000	4.00000000000000000000	4.00000000000000000000	4.00000000000000000000	4.00000000000000000000	4.00000000000000000000	4.00000000000000000000	4.00000000000000000000	4.00000000000000000000	4.00000000000000000000	4.00000000000000000000	4.00000000000000000000	4.00000000000000000000	4.00000000000000000000	4.00000000000000000000	4.00000000000000000000
124.00000000000000000000	0.00000000000000000000	4152.30761718750000000000	4173.33300781250000000000	4145.64111328125000000000	4154.35888671875000000000	4171.28173828125000000000	4155.38427734375000000000	4139.48730468750000000000	4156.92285156250000000000	4172.82031250000000000000	4169.74365234375000000000	4171.79492187500000000000	4058.97436523437500000000	4191.28173828125000000000	4176.92285156250000000000	1207.00000000000000000000	10247.00000000000000000000	10228.00000000000000000000	0.00000000000000000000	0.00000000000000000000	0.00000000000000000000	920.00000000000000000000	49.00000000000000000000	4.00000000000000000000	4.00000000000000000000	4.00000000000000000000	4.00000000000000000000	4.00000000000000000000	4.00000000000000000000	4.00000000000000000000	4.00000000000000000000	4.00000000000000000000	4.00000000000000000000	4.00000000000000000000	4.00000000000000000000	4.00000000000000000000	4.00000000000000000000	4.00000000000000000000	4.00000000000000000000
125.00000000000000000000	0.00000000000000000000	4149.74365234375000000000	4161.02539062500000000000	4151.79492187500000000000	4147.69238281250000000000	4121.02539062500000000000	4138.97412109375000000000	4124.10253906250000000000	4145.12792968750000000000	4163.58984375000000000000	4152.82031250000000000000	4154.87158203125000000000	4055.89721679687500000000	4176.41015625000000000000	4174.35888671875000000000	1303.00000000000000000000	10247.00000000000000000000	10227.00000000000000000000	0.00000000000000000000	0.00000000000000000000	0.00000000000000000000	920.00000000000000000000	58.00000000000000000000	4.00000000000000000000	4.00000000000000000000	4.00000000000000000000	4.00000000000000000000	4.00000000000000000000	4.00000000000000000000	4.00000000000000000000	4.00000000000000000000	4.00000000000000000000	4.00000000000000000000	4.00000000000000000000	4.00000000000000000000	4.00000000000000000000	4.00000000000000000000	4.00000000000000000000	4.00000000000000000000
126.00000000000000000000	0.00000000000000000000	4154.35888671875000000000	4173.84619140625000000000	4147.69238281250000000000	4151.28173828125000000000	4123.58984375000000000000	4149.23046875000000000000	4140.51269531250000000000	4143.58984375000000000000	4160.51269531250000000000	4169.23046875000000000000	4148.20507812500000000000	4045.64086914062500000000	4171.79492187500000000000	4168.20507812500000000000	1339.00000000000000000000	10247.00000000000000000000	10227.00000000000000000000	0.00000000000000000000	0.00000000000000000000	0.00000000000000000000	920.00000000000000000000	66.00000000000000000000	4.00000000000000000000	4.00000000000000000000	4.00000000000000000000	4.00000000000000000000	4.00000000000000000000	4.00000000000000000000	4.00000000000000000000	4.00000000000000000000	4.00000000000000000000	4.00000000000000000000	4.00000000000000000000	4.00000000000000000000	4.00000000000000000000	4.00000000000000000000	4.00000000000000000000	4.00000000000000000000
127.00000000000000000000	0.00000000000000000000	4160.00000000000000000000	4182.56396484375000000000	4148.71777343750000000000	4158.97412109375000000000	4168.71777343750000000000	4161.02539062500000000000	4153.33300781250000000000	4159.48730468750000000000	4170.25634765625000000000	4201.53857421875000000000	4161.02539062500000000000	4053.33325195312500000000	4178.46142578125000000000	4171.28173828125000000000	50.00000000000000000000	10247.00000000000000000000	10227.00000000000000000000	0.00000000000000000000	0.00000000000000000000	0.00000000000000000000	920.00000000000000000000	74.00000000000000000000	4.00000000000000000000	4.00000000000000000000	4.00000000000000000000	4.00000000000000000000	4.00000000000000000000	4.00000000000000000000	4.00000000000000000000	4.00000000000000000000	4.00000000000000000000	4.00000000000000000000	4.00000000000000000000	4.00000000000000000000	4.00000000000000000000	4.00000000000000000000	4.00000000000000000000	4.00000000000000000000
0.00000000000000000000	0.00000000000000000000	4155.38427734375000000000	4160.00000000000000000000	4151.28173828125000000000	4142.56396484375000000000	4156.41015625000000000000	4149.74365234375000000000	4132.30761718750000000000	4141.02539062500000000000	4158.97412109375000000000	4161.53857421875000000000	4141.53857421875000000000	4041.53833007812500000000	4158.46142578125000000000	4163.58984375000000000000	654.00000000000000000000	10247.00000000000000000000	10227.00000000000000000000	0.00000000000000000000	0.00000000000000000000	0.00000000000000000000	920.00000000000000000000	82.00000000000000000000	4.00000000000000000000	4.00000000000000000000	4.00000000000000000000	4.00000000000000000000	4.00000000000000000000	4.00000000000000000000	4.00000000000000000000	4.00000000000000000000	4.00000000000000000000	4.00000000000000000000	4.00000000000000000000	4.00000000000000000000	4.00000000000000000000	4.00000000000000000000	4.00000000000000000000	4.00000000000000000000
1.00000000000000000000	0.00000000000000000000	4169.23046875000000000000	4189.74365234375000000000	4157.43603515625000000000	4162.05126953125000000000	4171.79492187500000000000	4158.97412109375000000000	4151.28173828125000000000	4153.33300781250000000000	4169.23046875000000000000	4170.25634765625000000000	4156.92285156250000000000	4045.12817382812500000000	4188.20507812500000000000	4176.41015625000000000000	862.00000000000000000000	10247.00000000000000000000	10227.00000000000000000000	0.00000000000000000000	0.00000000000000000000	0.00000000000000000000	920.00000000000000000000	90.00000000000000000000	4.00000000000000000000	4.00000000000000000000	4.00000000000000000000	4.00000000000000000000	4.00000000000000000000	4.00000000000000000000	4.00000000000000000000	4.00000000000000000000	4.00000000000000000000	4.00000000000000000000	4.00000000000000000000	4.00000000000000000000	4.00000000000000000000	4.00000000000000000000	4.00000000000000000000	4.00000000000000000000
2.00000000000000000000	0.00000000000000000000	4170.25634765625000000000	4179.48730468750000000000	4164.61523437500000000000	4157.43603515625000000000	4160.51269531250000000000	4149.74365234375000000000	4142.05126953125000000000	4137.94873046875000000000	4172.82031250000000000000	4163.07666015625000000000	4148.20507812500000000000	4046.15380859375000000000	4172.82031250000000000000	4175.89746093750000000000	861.00000000000000000000	10247.00000000000000000000	10227.00000000000000000000	0.00000000000000000000	0.00000000000000000000	0.00000000000000000000	920.00000000000000000000	98.00000000000000000000	4.00000000000000000000	4.00000000000000000000	4.00000000000000000000	4.00000000000000000000	4.00000000000000000000	4.00000000000000000000	4.00000000000000000000	4.00000000000000000000	4.00000000000000000000	4.00000000000000000000	4.00000000000000000000	4.00000000000000000000	4.00000000000000000000	4.00000000000000000000	4.00000000000000000000	4.00000000000000000000
3.00000000000000000000	0.00000000000000000000	4157.43603515625000000000	4166.15380859375000000000	4148.71777343750000000000	4144.10253906250000000000	4154.87158203125000000000	4149.74365234375000000000	4143.58984375000000000000	4148.71777343750000000000	4165.12792968750000000000	4156.92285156250000000000	4152.30761718750000000000	4039.48706054687500000000	4164.61523437500000000000	4170.25634765625000000000	1285.00000000000000000000	10247.00000000000000000000	10227.00000000000000000000	0.00000000000000000000	0.00000000000000000000	0.00000000000000000000	920.00000000000000000000	105.00000000000000000000	4.00000000000000000000	4.00000000000000000000	4.00000000000000000000	4.00000000000000000000	4.00000000000000000000	4.00000000000000000000	4.00000000000000000000	4.00000000000000000000	4.00000000000000000000	4.00000000000000000000	4.00000000000000000000	4.00000000000000000000	4.00000000000000000000	4.00000000000000000000	4.00000000000000000000	4.00000000000000000000
4.00000000000000000000	0.00000000000000000000	4153.33300781250000000000	4168.71777343750000000000	4146.66650390625000000000	4152.82031250000000000000	4146.66650390625000000000	4153.84619140625000000000	4147.17919921875000000000	4175.89746093750000000000	4169.74365234375000000000	4174.35888671875000000000	4172.30761718750000000000	4056.92309570312500000000	4183.58984375000000000000	4183.07666015625000000000	1379.00000000000000000000	10247.00000000000000000000	10227.00000000000000000000	0.00000000000000000000	0.00000000000000000000	0.00000000000000000000	920.00000000000000000000	113.00000000000000000000	4.00000000000000000000	4.00000000000000000000	4.00000000000000000000	4.00000000000000000000	4.00000000000000000000	4.00000000000000000000	4.00000000000000000000	4.00000000000000000000	4.00000000000000000000	4.00000000000000000000	4.00000000000000000000	4.00000000000000000000	4.00000000000000000000	4.00000000000000000000	4.00000000000000000000	4.00000000000000000000
5.00000000000000000000	0.00000000000000000000	4152.30761718750000000000	4153.84619140625000000000	4153.33300781250000000000	4144.61523437500000000000	4118.97412109375000000000	4147.17919921875000000000	4133.33300781250000000000	4153.33300781250000000000	4160.51269531250000000000	4165.12792968750000000000	4151.28173828125000000000	4052.82031250000000000000	4162.05126953125000000000	4177.94873046875000000000	811.00000000000000000000	10245.00000000000000000000	10229.00000000000000000000	0.00000000000000000000	0.00000000000000000000	0.00000000000000000000	920.00000000000000000000	121.00000000000000000000	4.00000000000000000000	4.00000000000000000000	4.00000000000000000000	4.00000000000000000000	4.00000000000000000000	4.00000000000000000000	4.00000000000000000000	4.00000000000000000000	4.00000000000000000000	4.00000000000000000000	4.00000000000000000000	4.00000000000000000000	4.00000000000000000000	4.00000000000000000000	4.00000000000000000000	4.00000000000000000000
6.00000000000000000000	0.00000000000000000000	4163.07666015625000000000	4184.61523437500000000000	4150.76904296875000000000	4158.97412109375000000000	4165.64111328125000000000	4166.15380859375000000000	4171.79492187500000000000	4175.38427734375000000000	4164.10253906250000000000	4201.02539062500000000000	4165.12792968750000000000	4048.71777343750000000000	4172.82031250000000000000	4175.38427734375000000000	1102.00000000000000000000	10245.00000000000000000000	10229.00000000000000000000	0.00000000000000000000	0.00000000000000000000	0.00000000000000000000	920.00000000000000000000	129.00000000000000000000	4.00000000000000000000	4.00000000000000000000	4.00000000000000000000	4.00000000000000000000	4.00000000000000000000	4.00000000000000000000	4.00000000000000000000	4.00000000000000000000	4.00000000000000000000	4.00000000000000000000	4.00000000000000000000	4.00000000000000000000	4.00000000000000000000	4.00000000000000000000	4.00000000000000000000	4.00000000000000000000
7.00000000000000000000	0.00000000000000000000	4159.48730468750000000000	4173.33300781250000000000	4152.30761718750000000000	4155.38427734375000000000	4171.79492187500000000000	4164.61523437500000000000	4167.69238281250000000000	4164.10253906250000000000	4164.10253906250000000000	4180.00000000000000000000	4151.79492187500000000000	4045.12817382812500000000	4153.84619140625000000000	4166.15380859375000000000	1252.00000000000000000000	10244.00000000000000000000	10227.00000000000000000000	0.00000000000000000000	0.00000000000000000000	0.00000000000000000000	920.00000000000000000000	138.00000000000000000000	4.00000000000000000000	4.00000000000000000000	4.00000000000000000000	4.00000000000000000000	4.00000000000000000000	4.00000000000000000000	4.00000000000000000000	4.00000000000000000000	4.00000000000000000000	4.00000000000000000000	4.00000000000000000000	4.00000000000000000000	4.00000000000000000000	4.00000000000000000000	4.00000000000000000000	4.00000000000000000000
8.00000000000000000000	0.00000000000000000000	4155.38427734375000000000	4162.56396484375000000000	4149.23046875000000000000	4151.79492187500000000000	4171.28173828125000000000	4158.97412109375000000000	4151.28173828125000000000	4148.71777343750000000000	4164.10253906250000000000	4156.41015625000000000000	4139.48730468750000000000	4038.46142578125000000000	4148.71777343750000000000	4164.61523437500000000000	1023.00000000000000000000	10244.00000000000000000000	10227.00000000000000000000	0.00000000000000000000	0.00000000000000000000	0.00000000000000000000	920.00000000000000000000	145.00000000000000000000	4.00000000000000000000	4.00000000000000000000	4.00000000000000000000	4.00000000000000000000	4.00000000000000000000	4.00000000000000000000	4.00000000000000000000	4.00000000000000000000	4.00000000000000000000	4.00000000000000000000	4.00000000000000000000	4.00000000000000000000	4.00000000000000000000	4.00000000000000000000	4.00000000000000000000	4.00000000000000000000
9.00000000000000000000	0.00000000000000000000	4168.71777343750000000000	4180.51269531250000000000	4156.41015625000000000000	4169.74365234375000000000	4195.38427734375000000000	4160.51269531250000000000	4152.30761718750000000000	4164.10253906250000000000	4178.97412109375000000000	4176.41015625000000000000	4162.56396484375000000000	4054.87158203125000000000	4177.43603515625000000000	4182.56396484375000000000	1295.00000000000000000000	10247.00000000000000000000	10231.00000000000000000000	0.00000000000000000000	0.00000000000000000000	0.00000000000000000000	920.00000000000000000000	154.00000000000000000000	4.00000000000000000000	4.00000000000000000000	4.00000000000000000000	4.00000000000000000000	4.00000000000000000000	4.00000000000000000000	4.00000000000000000000	4.00000000000000000000	4.00000000000000000000	4.00000000000000000000	4.00000000000000000000	4.00000000000000000000	4.00000000000000000000	4.00000000000000000000	4.00000000000000000000	4.00000000000000000000
10.00000000000000000000	0.00000000000000000000	4161.02539062500000000000	4160.00000000000000000000	4156.92285156250000000000	4157.94873046875000000000	4164.61523437500000000000	4148.71777343750000000000	4133.33300781250000000000	4149.74365234375000000000	4169.74365234375000000000	4145.64111328125000000000	4153.84619140625000000000	4050.76904296875000000000	4161.53857421875000000000	4174.87158203125000000000	1365.00000000000000000000	10247.00000000000000000000	10231.00000000000000000000	0.00000000000000000000	0.00000000000000000000	0.00000000000000000000	920.00000000000000000000	161.00000000000000000000	4.00000000000000000000	4.00000000000000000000	4.00000000000000000000	4.00000000000000000000	4.00000000000000000000	4.00000000000000000000	4.00000000000000000000	4.00000000000000000000	4.00000000000000000000	4.00000000000000000000	4.00000000000000000000	4.00000000000000000000	4.00000000000000000000	4.00000000000000000000	4.00000000000000000000	4.00000000000000000000
11.00000000000000000000	0.00000000000000000000	4154.35888671875000000000	4168.20507812500000000000	4143.07666015625000000000	4165.12792968750000000000	4169.74365234375000000000	4155.89746093750000000000	4150.25634765625000000000	4179.48730468750000000000	4166.15380859375000000000	4174.87158203125000000000	4172.30761718750000000000	4052.30761718750000000000	4180.00000000000000000000	4174.35888671875000000000	1225.00000000000000000000	10247.00000000000000000000	10230.00000000000000000000	0.00000000000000000000	0.00000000000000000000	0.00000000000000000000	920.00000000000000000000	168.00000000000000000000	4.00000000000000000000	4.00000000000000000000	4.00000000000000000000	4.00000000000000000000	4.00000000000000000000	4.00000000000000000000	4.00000000000000000000	4.00000000000000000000	4.00000000000000000000	4.00000000000000000000	4.00000000000000000000	4.00000000000000000000	4.00000000000000000000	4.00000000000000000000	4.00000000000000000000	4.00000000000000000000
12.00000000000000000000	0.00000000000000000000	4150.25634765625000000000	4150.25634765625000000000	4146.15380859375000000000	4160.00000000000000000000	4153.84619140625000000000	4147.69238281250000000000	4143.07666015625000000000	4169.23046875000000000000	4164.10253906250000000000	4188.71777343750000000000	4164.10253906250000000000	4058.46142578125000000000	4166.66650390625000000000	4176.41015625000000000000	1219.00000000000000000000	10247.00000000000000000000	10230.00000000000000000000	0.00000000000000000000	0.00000000000000000000	0.00000000000000000000	920.00000000000000000000	176.00000000000000000000	4.00000000000000000000	4.00000000000000000000	4.00000000000000000000	4.00000000000000000000	4.00000000000000000000	4.00000000000000000000	4.00000000000000000000	4.00000000000000000000	4.00000000000000000000	4.00000000000000000000	4.00000000000000000000	4.00000000000000000000	4.00000000000000000000	4.00000000000000000000	4.00000000000000000000	4.00000000000000000000
13.00000000000000000000	0.00000000000000000000	4147.69238281250000000000	4143.07666015625000000000	4144.61523437500000000000	4149.74365234375000000000	4150.25634765625000000000	4151.79492187500000000000	4147.69238281250000000000	4145.64111328125000000000	4157.43603515625000000000	4168.20507812500000000000	4143.07666015625000000000	4046.15380859375000000000	4143.58984375000000000000	4166.66650390625000000000	1308.00000000000000000000	10248.00000000000000000000	10229.00000000000000000000	0.00000000000000000000	0.00000000000000000000	0.00000000000000000000	920.00000000000000000000	184.00000000000000000000	4.00000000000000000000	4.00000000000000000000	4.00000000000000000000	4.00000000000000000000	4.00000000000000000000	4.00000000000000000000	4.00000000000000000000	4.00000000000000000000	4.00000000000000000000	4.00000000000000000000	4.00000000000000000000	4.00000000000000000000	4.00000000000000000000	4.00000000000000000000	4.00000000000000000000	4.00000000000000000000
14.00000000000000000000	0.00000000000000000000	4156.41015625000000000000	4167.69238281250000000000	4145.12792968750000000000	4162.56396484375000000000	4176.41015625000000000000	4173.33300781250000000000	4177.94873046875000000000	4174.35888671875000000000	4167.17919921875000000000	4186.15380859375000000000	4155.38427734375000000000	4045.64086914062500000000	4157.43603515625000000000	4164.61523437500000000000	1365.00000000000000000000	10248.00000000000000000000	10229.00000000000000000000	0.00000000000000000000	0.00000000000000000000	0.00000000000000000000	920.00000000000000000000	191.00000000000000000000	4.00000000000000000000	4.00000000000000000000	4.00000000000000000000	4.00000000000000000000	4.00000000000000000000	4.00000000000000000000	4.00000000000000000000	4.00000000000000000000	4.00000000000000000000	4.00000000000000000000	4.00000000000000000000	4.00000000000000000000	4.00000000000000000000	4.00000000000000000000	4.00000000000000000000	4.00000000000000000000
15.00000000000000000000	0.00000000000000000000	4149.74365234375000000000	4144.10253906250000000000	4148.20507812500000000000	4144.61523437500000000000	4141.02539062500000000000	4163.58984375000000000000	4160.00000000000000000000	4157.94873046875000000000	4159.48730468750000000000	4164.61523437500000000000	4133.84619140625000000000	4036.41015625000000000000	4132.82031250000000000000	4155.38427734375000000000	1225.00000000000000000000	10249.00000000000000000000	10228.00000000000000000000	0.00000000000000000000	0.00000000000000000000	0.00000000000000000000	920.00000000000000000000	198.00000000000000000000	4.00000000000000000000	4.00000000000000000000	4.00000000000000000000	4.00000000000000000000	4.00000000000000000000	4.00000000000000000000	4.00000000000000000000	4.00000000000000000000	4.00000000000000000000	4.00000000000000000000	4.00000000000000000000	4.00000000000000000000	4.00000000000000000000	4.00000000000000000000	4.00000000000000000000	4.00000000000000000000
16.00000000000000000000	0.00000000000000000000	4152.30761718750000000000	4161.02539062500000000000	4147.69238281250000000000	4153.84619140625000000000	4152.82031250000000000000	4165.12792968750000000000	4165.64111328125000000000	4162.05126953125000000000	4166.66650390625000000000	4175.89746093750000000000	4149.74365234375000000000	4042.05126953125000000000	4157.94873046875000000000	4169.74365234375000000000	0.00000000000000000000	10249.00000000000000000000	10228.00000000000000000000	0.00000000000000000000	0.00000000000000000000	0.00000000000000000000	920.00000000000000000000	206.00000000000000000000	4.00000000000000000000	4.00000000000000000000	4.00000000000000000000	4.00000000000000000000	4.00000000000000000000	4.00000000000000000000	4.00000000000000000000	4.00000000000000000000	4.00000000000000000000	4.00000000000000000000	4.00000000000000000000	4.00000000000000000000	4.00000000000000000000	4.00000000000000000000	4.00000000000000000000	4.00000000000000000000
17.00000000000000000000	0.00000000000000000000	4159.48730468750000000000	4165.12792968750000000000	4161.53857421875000000000	4162.56396484375000000000	4158.97412109375000000000	4155.89746093750000000000	4148.71777343750000000000	4154.35888671875000000000	4175.38427734375000000000	4160.51269531250000000000	4156.92285156250000000000	4053.84594726562500000000	4168.20507812500000000000	4181.53857421875000000000	0.00000000000000000000	10248.00000000000000000000	10229.00000000000000000000	0.00000000000000000000	0.00000000000000000000	0.00000000000000000000	920.00000000000000000000	214.00000000000000000000	4.00000000000000000000	4.00000000000000000000	4.00000000000000000000	4.00000000000000000000	4.00000000000000000000	4.00000000000000000000	4.00000000000000000000	4.00000000000000000000	4.00000000000000000000	4.00000000000000000000	4.00000000000000000000	4.00000000000000000000	4.00000000000000000000	4.00000000000000000000	4.00000000000000000000	4.00000000000000000000
17.00000000000000000000	0.00000000000000000000	4159.48730468750000000000	4165.12792968750000000000	4161.53857421875000000000	4162.56396484375000000000	4158.97412109375000000000	4155.89746093750000000000	4148.71777343750000000000	4154.35888671875000000000	4175.38427734375000000000	4160.51269531250000000000	4156.92285156250000000000	4053.84594726562500000000	4168.20507812500000000000	4181.53857421875000000000	0.00000000000000000000	10248.00000000000000000000	10229.00000000000000000000	0.00000000000000000000	0.00000000000000000000	0.00000000000000000000	920.00000000000000000000	223.00000000000000000000	4.00000000000000000000	4.00000000000000000000	4.00000000000000000000	4.00000000000000000000	4.00000000000000000000	4.00000000000000000000	4.00000000000000000000	4.00000000000000000000	4.00000000000000000000	4.00000000000000000000	4.00000000000000000000	4.00000000000000000000	4.00000000000000000000	4.00000000000000000000	4.00000000000000000000	4.00000000000000000000
18.00000000000000000000	0.00000000000000000000	4153.33300781250000000000	4150.76904296875000000000	4154.87158203125000000000	4149.23046875000000000000	4151.79492187500000000000	4146.66650390625000000000	4133.33300781250000000000	4144.10253906250000000000	4163.58984375000000000000	4136.92285156250000000000	4146.15380859375000000000	4043.58959960937500000000	4147.17919921875000000000	4170.76904296875000000000	0.00000000000000000000	10248.00000000000000000000	10229.00000000000000000000	0.00000000000000000000	0.00000000000000000000	0.00000000000000000000	920.00000000000000000000	231.00000000000000000000	4.00000000000000000000	4.00000000000000000000	4.00000000000000000000	4.00000000000000000000	4.00000000000000000000	4.00000000000000000000	4.00000000000000000000	4.00000000000000000000	4.00000000000000000000	4.00000000000000000000	4.00000000000000000000	4.00000000000000000000	4.00000000000000000000	4.00000000000000000000	4.00000000000000000000	4.00000000000000000000
19.00000000000000000000	0.00000000000000000000	4149.74365234375000000000	4161.02539062500000000000	4141.53857421875000000000	4156.92285156250000000000	4170.76904296875000000000	4155.89746093750000000000	4158.46142578125000000000	4179.48730468750000000000	4166.66650390625000000000	4184.61523437500000000000	4170.76904296875000000000	4050.25634765625000000000	4163.58984375000000000000	4174.35888671875000000000	0.00000000000000000000	10247.00000000000000000000	10226.00000000000000000000	0.00000000000000000000	0.00000000000000000000	0.00000000000000000000	920.00000000000000000000	240.00000000000000000000	4.00000000000000000000	4.00000000000000000000	4.00000000000000000000	4.00000000000000000000	4.00000000000000000000	4.00000000000000000000	4.00000000000000000000	4.00000000000000000000	4.00000000000000000000	4.00000000000000000000	4.00000000000000000000	4.00000000000000000000	4.00000000000000000000	4.00000000000000000000	4.00000000000000000000	4.00000000000000000000
20.00000000000000000000	0.00000000000000000000	4141.02539062500000000000	4137.43603515625000000000	4144.10253906250000000000	4144.61523437500000000000	4138.97412109375000000000	4148.71777343750000000000	4146.66650390625000000000	4165.12792968750000000000	4160.00000000000000000000	4174.35888671875000000000	4150.25634765625000000000	4044.10253906250000000000	4140.00000000000000000000	4166.66650390625000000000	0.00000000000000000000	10247.00000000000000000000	10226.00000000000000000000	0.00000000000000000000	0.00000000000000000000	0.00000000000000000000	920.00000000000000000000	248.00000000000000000000	4.00000000000000000000	4.00000000000000000000	4.00000000000000000000	4.00000000000000000000	4.00000000000000000000	4.00000000000000000000	4.00000000000000000000	4.00000000000000000000	4.00000000000000000000	4.00000000000000000000	4.00000000000000000000	4.00000000000000000000	4.00000000000000000000	4.00000000000000000000	4.00000000000000000000	4.00000000000000000000
21.00000000000000000000	0.00000000000000000000	4151.79492187500000000000	4156.41015625000000000000	4145.64111328125000000000	4153.84619140625000000000	4166.15380859375000000000	4162.56396484375000000000	4164.61523437500000000000	4170.76904296875000000000	4162.05126953125000000000	4176.41015625000000000000	4149.74365234375000000000	4037.94873046875000000000	4145.12792968750000000000	4165.12792968750000000000	0.00000000000000000000	10246.00000000000000000000	10227.00000000000000000000	0.00000000000000000000	0.00000000000000000000	0.00000000000000000000	920.00000000000000000000	256.00000000000000000000	4.00000000000000000000	4.00000000000000000000	4.00000000000000000000	4.00000000000000000000	4.00000000000000000000	4.00000000000000000000	4.00000000000000000000	4.00000000000000000000	4.00000000000000000000	4.00000000000000000000	4.00000000000000000000	4.00000000000000000000	4.00000000000000000000	4.00000000000000000000	4.00000000000000000000	4.00000000000000000000
22.00000000000000000000	0.00000000000000000000	4161.53857421875000000000	4167.69238281250000000000	4153.84619140625000000000	4161.02539062500000000000	4189.23046875000000000000	4166.66650390625000000000	4168.20507812500000000000	4171.79492187500000000000	4172.82031250000000000000	4186.66650390625000000000	4153.84619140625000000000	4044.10253906250000000000	4147.69238281250000000000	4167.69238281250000000000	0.00000000000000000000	10246.00000000000000000000	10227.00000000000000000000	0.00000000000000000000	0.00000000000000000000	0.00000000000000000000	920.00000000000000000000	263.00000000000000000000	4.00000000000000000000	4.00000000000000000000	4.00000000000000000000	4.00000000000000000000	4.00000000000000000000	4.00000000000000000000	4.00000000000000000000	4.00000000000000000000	4.00000000000000000000	4.00000000000000000000	4.00000000000000000000	4.00000000000000000000	4.00000000000000000000	4.00000000000000000000	4.00000000000000000000	4.00000000000000000000
23.00000000000000000000	0.00000000000000000000	4153.84619140625000000000	4156.92285156250000000000	4153.33300781250000000000	4152.30761718750000000000	4150.76904296875000000000	4153.33300781250000000000	4150.76904296875000000000	4157.43603515625000000000	4165.12792968750000000000	4175.38427734375000000000	4143.07666015625000000000	4037.94873046875000000000	4141.02539062500000000000	4165.12792968750000000000	0.00000000000000000000	10247.00000000000000000000	10229.00000000000000000000	0.00000000000000000000	0.00000000000000000000	0.00000000000000000000	920.00000000000000000000	270.00000000000000000000	4.00000000000000000000	4.00000000000000000000	4.00000000000000000000	4.00000000000000000000	4.00000000000000000000	4.00000000000000000000	4.00000000000000000000	4.00000000000000000000	4.00000000000000000000	4.00000000000000000000	4.00000000000000000000	4.00000000000000000000	4.00000000000000000000	4.00000000000000000000	4.00000000000000000000	4.00000000000000000000
24.00000000000000000000	0.00000000000000000000	4160.51269531250000000000	4178.97412109375000000000	4155.38427734375000000000	4173.84619140625000000000	4166.66650390625000000000	4160.00000000000000000000	4162.56396484375000000000	4178.46142578125000000000	4174.35888671875000000000	4188.20507812500000000000	4170.25634765625000000000	4053.33325195312500000000	4182.05126953125000000000	4183.58984375000000000000	0.00000000000000000000	10247.00000000000000000000	10229.00000000000000000000	0.00000000000000000000	0.00000000000000000000	0.00000000000000000000	920.00000000000000000000	278.00000000000000000000	4.00000000000000000000	4.00000000000000000000	4.00000000000000000000	4.00000000000000000000	4.00000000000000000000	4.00000000000000000000	4.00000000000000000000	4.00000000000000000000	4.00000000000000000000	4.00000000000000000000	4.00000000000000000000	4.00000000000000000000	4.00000000000000000000	4.00000000000000000000	4.00000000000000000000	4.00000000000000000000
25.00000000000000000000	0.00000000000000000000	4158.46142578125000000000	4157.43603515625000000000	4162.56396484375000000000	4164.61523437500000000000	4168.71777343750000000000	4154.35888671875000000000	4146.66650390625000000000	4154.87158203125000000000	4173.33300781250000000000	4154.87158203125000000000	4157.43603515625000000000	4056.41015625000000000000	4162.05126953125000000000	4180.00000000000000000000	0.00000000000000000000	10249.00000000000000000000	10230.00000000000000000000	0.00000000000000000000	0.00000000000000000000	0.00000000000000000000	920.00000000000000000000	285.00000000000000000000	4.00000000000000000000	4.00000000000000000000	4.00000000000000000000	4.00000000000000000000	4.00000000000000000000	4.00000000000000000000	4.00000000000000000000	4.00000000000000000000	4.00000000000000000000	4.00000000000000000000	4.00000000000000000000	4.00000000000000000000	4.00000000000000000000	4.00000000000000000000	4.00000000000000000000	4.00000000000000000000
26.00000000000000000000	0.00000000000000000000	4153.84619140625000000000	4160.00000000000000000000	4152.82031250000000000000	4164.10253906250000000000	4173.33300781250000000000	4164.10253906250000000000	4166.15380859375000000000	4173.84619140625000000000	4169.23046875000000000000	4182.56396484375000000000	4163.58984375000000000000	4048.71777343750000000000	4158.97412109375000000000	4172.82031250000000000000	0.00000000000000000000	10249.00000000000000000000	10230.00000000000000000000	0.00000000000000000000	0.00000000000000000000	0.00000000000000000000	920.00000000000000000000	292.00000000000000000000	4.00000000000000000000	4.00000000000000000000	4.00000000000000000000	4.00000000000000000000	4.00000000000000000000	4.00000000000000000000	4.00000000000000000000	4.00000000000000000000	4.00000000000000000000	4.00000000000000000000	4.00000000000000000000	4.00000000000000000000	4.00000000000000000000	4.00000000000000000000	4.00000000000000000000	4.00000000000000000000
27.00000000000000000000	0.00000000000000000000	4145.64111328125000000000	4162.05126953125000000000	4150.76904296875000000000	4172.30761718750000000000	4172.82031250000000000000	4167.17919921875000000000	4176.41015625000000000000	4199.48730468750000000000	4168.20507812500000000000	4218.46142578125000000000	4175.89746093750000000000	4053.33325195312500000000	4167.17919921875000000000	4174.87158203125000000000	0.00000000000000000000	10249.00000000000000000000	10229.00000000000000000000	0.00000000000000000000	0.00000000000000000000	0.00000000000000000000	920.00000000000000000000	300.00000000000000000000	4.00000000000000000000	4.00000000000000000000	4.00000000000000000000	4.00000000000000000000	4.00000000000000000000	4.00000000000000000000	4.00000000000000000000	4.00000000000000000000	4.00000000000000000000	4.00000000000000000000	4.00000000000000000000	4.00000000000000000000	4.00000000000000000000	4.00000000000000000000	4.00000000000000000000	4.00000000000000000000
28.00000000000000000000	0.00000000000000000000	4136.92285156250000000000	4145.12792968750000000000	4148.20507812500000000000	4157.43603515625000000000	4172.30761718750000000000	4162.56396484375000000000	4162.56396484375000000000	4173.84619140625000000000	4159.48730468750000000000	4179.48730468750000000000	4149.23046875000000000000	4043.58959960937500000000	4141.53857421875000000000	4162.05126953125000000000	0.00000000000000000000	10249.00000000000000000000	10229.00000000000000000000	0.00000000000000000000	0.00000000000000000000	0.00000000000000000000	920.00000000000000000000	307.00000000000000000000	4.00000000000000000000	4.00000000000000000000	4.00000000000000000000	4.00000000000000000000	4.00000000000000000000	4.00000000000000000000	4.00000000000000000000	4.00000000000000000000	4.00000000000000000000	4.00000000000000000000	4.00000000000000000000	4.00000000000000000000	4.00000000000000000000	4.00000000000000000000	4.00000000000000000000	4.00000000000000000000
29.00000000000000000000	0.00000000000000000000	4156.41015625000000000000	4174.35888671875000000000	4148.20507812500000000000	4167.69238281250000000000	4218.46142578125000000000	4178.97412109375000000000	4186.66650390625000000000	4190.25634765625000000000	4173.33300781250000000000	4199.48730468750000000000	4163.07666015625000000000	4049.23071289062500000000	4162.05126953125000000000	4165.64111328125000000000	0.00000000000000000000	10249.00000000000000000000	10229.00000000000000000000	0.00000000000000000000	0.00000000000000000000	0.00000000000000000000	920.00000000000000000000	314.00000000000000000000	4.00000000000000000000	4.00000000000000000000	4.00000000000000000000	4.00000000000000000000	4.00000000000000000000	4.00000000000000000000	4.00000000000000000000	4.00000000000000000000	4.00000000000000000000	4.00000000000000000000	4.00000000000000000000	4.00000000000000000000	4.00000000000000000000	4.00000000000000000000	4.00000000000000000000	4.00000000000000000000
30.00000000000000000000	0.00000000000000000000	4158.46142578125000000000	4156.92285156250000000000	4160.51269531250000000000	4161.02539062500000000000	4188.20507812500000000000	4169.74365234375000000000	4172.30761718750000000000	4183.07666015625000000000	4172.82031250000000000000	4202.56396484375000000000	4158.46142578125000000000	4051.28198242187500000000	4152.82031250000000000000	4167.69238281250000000000	0.00000000000000000000	10249.00000000000000000000	10229.00000000000000000000	0.00000000000000000000	0.00000000000000000000	0.00000000000000000000	920.00000000000000000000	322.00000000000000000000	4.00000000000000000000	4.00000000000000000000	4.00000000000000000000	4.00000000000000000000	4.00000000000000000000	4.00000000000000000000	4.00000000000000000000	4.00000000000000000000	4.00000000000000000000	4.00000000000000000000	4.00000000000000000000	4.00000000000000000000	4.00000000000000000000	4.00000000000000000000	4.00000000000000000000	4.00000000000000000000
31.00000000000000000000	0.00000000000000000000	4150.76904296875000000000	4155.38427734375000000000	4158.46142578125000000000	4168.20507812500000000000	4166.66650390625000000000	4165.12792968750000000000	4169.23046875000000000000	4184.61523437500000000000	4167.69238281250000000000	4187.69238281250000000000	4162.56396484375000000000	4050.76904296875000000000	4165.64111328125000000000	4174.87158203125000000000	0.00000000000000000000	10250.00000000000000000000	10231.00000000000000000000	0.00000000000000000000	0.00000000000000000000	0.00000000000000000000	920.00000000000000000000	330.00000000000000000000	4.00000000000000000000	4.00000000000000000000	4.00000000000000000000	4.00000000000000000000	4.00000000000000000000	4.00000000000000000000	4.00000000000000000000	4.00000000000000000000	4.00000000000000000000	4.00000000000000000000	4.00000000000000000000	4.00000000000000000000	4.00000000000000000000	4.00000000000000000000	4.00000000000000000000	4.00000000000000000000
32.00000000000000000000	0.00000000000000000000	4154.87158203125000000000	4168.20507812500000000000	4161.53857421875000000000	4182.56396484375000000000	4165.64111328125000000000	4162.56396484375000000000	4168.71777343750000000000	4187.17919921875000000000	4174.87158203125000000000	4173.84619140625000000000	4170.76904296875000000000	4060.00000000000000000000	4181.53857421875000000000	4186.15380859375000000000	0.00000000000000000000	10250.00000000000000000000	10231.00000000000000000000	0.00000000000000000000	0.00000000000000000000	0.00000000000000000000	920.00000000000000000000	338.00000000000000000000	4.00000000000000000000	4.00000000000000000000	4.00000000000000000000	4.00000000000000000000	4.00000000000000000000	4.00000000000000000000	4.00000000000000000000	4.00000000000000000000	4.00000000000000000000	4.00000000000000000000	4.00000000000000000000	4.00000000000000000000	4.00000000000000000000	4.00000000000000000000	4.00000000000000000000	4.00000000000000000000
33.00000000000000000000	0.00000000000000000000	4148.71777343750000000000	4143.07666015625000000000	4160.00000000000000000000	4165.12792968750000000000	4136.41015625000000000000	4151.28173828125000000000	4153.84619140625000000000	4161.02539062500000000000	4160.51269531250000000000	4155.89746093750000000000	4145.12792968750000000000	4044.61523437500000000000	4144.61523437500000000000	4170.25634765625000000000	0.00000000000000000000	10251.00000000000000000000	10232.00000000000000000000	0.00000000000000000000	0.00000000000000000000	0.00000000000000000000	920.00000000000000000000	346.00000000000000000000	4.00000000000000000000	4.00000000000000000000	4.00000000000000000000	4.00000000000000000000	4.00000000000000000000	4.00000000000000000000	4.00000000000000000000	4.00000000000000000000	4.00000000000000000000	4.00000000000000000000	4.00000000000000000000	4.00000000000000000000	4.00000000000000000000	4.00000000000000000000	4.00000000000000000000	4.00000000000000000000
34.00000000000000000000	0.00000000000000000000	4148.71777343750000000000	4155.89746093750000000000	4147.69238281250000000000	4173.84619140625000000000	4171.79492187500000000000	4164.61523437500000000000	4179.48730468750000000000	4187.69238281250000000000	4160.00000000000000000000	4199.48730468750000000000	4163.07666015625000000000	4044.10253906250000000000	4152.82031250000000000000	4166.15380859375000000000	0.00000000000000000000	10251.00000000000000000000	10232.00000000000000000000	0.00000000000000000000	0.00000000000000000000	0.00000000000000000000	920.00000000000000000000	355.00000000000000000000	4.00000000000000000000	4.00000000000000000000	4.00000000000000000000	4.00000000000000000000	4.00000000000000000000	4.00000000000000000000	4.00000000000000000000	4.00000000000000000000	4.00000000000000000000	4.00000000000000000000	4.00000000000000000000	4.00000000000000000000	4.00000000000000000000	4.00000000000000000000	4.00000000000000000000	4.00000000000000000000
35.00000000000000000000	0.00000000000000000000	4147.17919921875000000000	4144.61523437500000000000	4148.71777343750000000000	4167.69238281250000000000	4165.64111328125000000000	4161.02539062500000000000	4166.66650390625000000000	4180.00000000000000000000	4163.58984375000000000000	4181.53857421875000000000	4156.92285156250000000000	4049.23071289062500000000	4141.02539062500000000000	4168.71777343750000000000	0.00000000000000000000	10250.00000000000000000000	10231.00000000000000000000	0.00000000000000000000	0.00000000000000000000	0.00000000000000000000	920.00000000000000000000	363.00000000000000000000	4.00000000000000000000	4.00000000000000000000	4.00000000000000000000	4.00000000000000000000	4.00000000000000000000	4.00000000000000000000	4.00000000000000000000	4.00000000000000000000	4.00000000000000000000	4.00000000000000000000	4.00000000000000000000	4.00000000000000000000	4.00000000000000000000	4.00000000000000000000	4.00000000000000000000	4.00000000000000000000
36.00000000000000000000	0.00000000000000000000	4152.82031250000000000000	4151.28173828125000000000	4152.82031250000000000000	4165.64111328125000000000	4155.38427734375000000000	4166.15380859375000000000	4168.20507812500000000000	4173.84619140625000000000	4166.15380859375000000000	4167.17919921875000000000	4152.30761718750000000000	4046.15380859375000000000	4147.17919921875000000000	4170.76904296875000000000	0.00000000000000000000	10250.00000000000000000000	10231.00000000000000000000	0.00000000000000000000	0.00000000000000000000	0.00000000000000000000	920.00000000000000000000	371.00000000000000000000	4.00000000000000000000	4.00000000000000000000	4.00000000000000000000	4.00000000000000000000	4.00000000000000000000	4.00000000000000000000	4.00000000000000000000	4.00000000000000000000	4.00000000000000000000	4.00000000000000000000	4.00000000000000000000	4.00000000000000000000	4.00000000000000000000	4.00000000000000000000	4.00000000000000000000	4.00000000000000000000
37.00000000000000000000	0.00000000000000000000	4165.64111328125000000000	4169.74365234375000000000	4161.02539062500000000000	4175.89746093750000000000	4177.43603515625000000000	4173.84619140625000000000	4178.46142578125000000000	4181.02539062500000000000	4175.38427734375000000000	4189.23046875000000000000	4162.56396484375000000000	4051.79467773437500000000	4168.71777343750000000000	4174.87158203125000000000	0.00000000000000000000	10247.00000000000000000000	10231.00000000000000000000	0.00000000000000000000	0.00000000000000000000	0.00000000000000000000	920.00000000000000000000	380.00000000000000000000	4.00000000000000000000	4.00000000000000000000	4.00000000000000000000	4.00000000000000000000	4.00000000000000000000	4.00000000000000000000	4.00000000000000000000	4.00000000000000000000	4.00000000000000000000	4.00000000000000000000	4.00000000000000000000	4.00000000000000000000	4.00000000000000000000	4.00000000000000000000	4.00000000000000000000	4.00000000000000000000
38.00000000000000000000	0.00000000000000000000	4153.84619140625000000000	4143.58984375000000000000	4154.35888671875000000000	4157.43603515625000000000	4163.07666015625000000000	4162.05126953125000000000	4149.74365234375000000000	4148.20507812500000000000	4164.10253906250000000000	4152.30761718750000000000	4138.97412109375000000000	4038.97436523437500000000	4140.51269531250000000000	4162.56396484375000000000	0.00000000000000000000	10247.00000000000000000000	10231.00000000000000000000	0.00000000000000000000	0.00000000000000000000	0.00000000000000000000	920.00000000000000000000	388.00000000000000000000	4.00000000000000000000	4.00000000000000000000	4.00000000000000000000	4.00000000000000000000	4.00000000000000000000	4.00000000000000000000	4.00000000000000000000	4.00000000000000000000	4.00000000000000000000	4.00000000000000000000	4.00000000000000000000	4.00000000000000000000	4.00000000000000000000	4.00000000000000000000	4.00000000000000000000	4.00000000000000000000
39.00000000000000000000	0.00000000000000000000	4148.71777343750000000000	4153.33300781250000000000	4144.61523437500000000000	4167.69238281250000000000	4171.79492187500000000000	4165.64111328125000000000	4158.97412109375000000000	4173.33300781250000000000	4166.66650390625000000000	4165.12792968750000000000	4161.53857421875000000000	4045.12817382812500000000	4161.02539062500000000000	4167.69238281250000000000	0.00000000000000000000	10243.00000000000000000000	10228.00000000000000000000	0.00000000000000000000	0.00000000000000000000	0.00000000000000000000	920.00000000000000000000	396.00000000000000000000	4.00000000000000000000	4.00000000000000000000	4.00000000000000000000	4.00000000000000000000	4.00000000000000000000	4.00000000000000000000	4.00000000000000000000	4.00000000000000000000	4.00000000000000000000	4.00000000000000000000	4.00000000000000000000	4.00000000000000000000	4.00000000000000000000	4.00000000000000000000	4.00000000000000000000	4.00000000000000000000
40.00000000000000000000	0.00000000000000000000	4147.69238281250000000000	4142.05126953125000000000	4155.89746093750000000000	4168.20507812500000000000	4147.69238281250000000000	4151.79492187500000000000	4145.12792968750000000000	4176.41015625000000000000	4169.74365234375000000000	4163.58984375000000000000	4159.48730468750000000000	4055.38452148437500000000	4155.89746093750000000000	4170.25634765625000000000	0.00000000000000000000	10243.00000000000000000000	10228.00000000000000000000	0.00000000000000000000	0.00000000000000000000	0.00000000000000000000	920.00000000000000000000	405.00000000000000000000	4.00000000000000000000	4.00000000000000000000	4.00000000000000000000	4.00000000000000000000	4.00000000000000000000	4.00000000000000000000	4.00000000000000000000	4.00000000000000000000	4.00000000000000000000	4.00000000000000000000	4.00000000000000000000	4.00000000000000000000	4.00000000000000000000	4.00000000000000000000	4.00000000000000000000	4.00000000000000000000
41.00000000000000000000	0.00000000000000000000	4145.64111328125000000000	4142.56396484375000000000	4151.79492187500000000000	4165.64111328125000000000	4143.58984375000000000000	4154.35888671875000000000	4149.23046875000000000000	4169.23046875000000000000	4162.56396484375000000000	4160.00000000000000000000	4144.10253906250000000000	4045.12817382812500000000	4140.51269531250000000000	4165.12792968750000000000	0.00000000000000000000	10242.00000000000000000000	10228.00000000000000000000	0.00000000000000000000	0.00000000000000000000	0.00000000000000000000	920.00000000000000000000	413.00000000000000000000	4.00000000000000000000	4.00000000000000000000	4.00000000000000000000	4.00000000000000000000	4.00000000000000000000	4.00000000000000000000	4.00000000000000000000	4.00000000000000000000	4.00000000000000000000	4.00000000000000000000	4.00000000000000000000	4.00000000000000000000	4.00000000000000000000	4.00000000000000000000	4.00000000000000000000	4.00000000000000000000
42.00000000000000000000	0.00000000000000000000	4149.74365234375000000000	4161.53857421875000000000	4147.17919921875000000000	4178.46142578125000000000	4164.61523437500000000000	4173.84619140625000000000	4178.46142578125000000000	4188.20507812500000000000	4166.15380859375000000000	4194.87158203125000000000	4157.94873046875000000000	4050.76904296875000000000	4150.76904296875000000000	4167.17919921875000000000	0.00000000000000000000	10242.00000000000000000000	10228.00000000000000000000	0.00000000000000000000	0.00000000000000000000	0.00000000000000000000	920.00000000000000000000	421.00000000000000000000	4.00000000000000000000	4.00000000000000000000	4.00000000000000000000	4.00000000000000000000	4.00000000000000000000	4.00000000000000000000	4.00000000000000000000	4.00000000000000000000	4.00000000000000000000	4.00000000000000000000	4.00000000000000000000	4.00000000000000000000	4.00000000000000000000	4.00000000000000000000	4.00000000000000000000	4.00000000000000000000
43.00000000000000000000	0.00000000000000000000	4145.12792968750000000000	4139.48730468750000000000	4149.74365234375000000000	4158.97412109375000000000	4145.12792968750000000000	4162.56396484375000000000	4160.00000000000000000000	4160.51269531250000000000	4159.48730468750000000000	4162.56396484375000000000	4139.48730468750000000000	4043.07690429687500000000	4123.58984375000000000000	4155.38427734375000000000	0.00000000000000000000	10239.00000000000000000000	10228.00000000000000000000	0.00000000000000000000	0.00000000000000000000	0.00000000000000000000	920.00000000000000000000	428.00000000000000000000	4.00000000000000000000	4.00000000000000000000	4.00000000000000000000	4.00000000000000000000	4.00000000000000000000	4.00000000000000000000	4.00000000000000000000	4.00000000000000000000	4.00000000000000000000	4.00000000000000000000	4.00000000000000000000	4.00000000000000000000	4.00000000000000000000	4.00000000000000000000	4.00000000000000000000	4.00000000000000000000
44.00000000000000000000	0.00000000000000000000	4157.94873046875000000000	4165.12792968750000000000	4151.79492187500000000000	4170.25634765625000000000	4175.89746093750000000000	4170.25634765625000000000	4168.20507812500000000000	4167.17919921875000000000	4168.71777343750000000000	4162.05126953125000000000	4151.28173828125000000000	4041.53833007812500000000	4143.58984375000000000000	4162.05126953125000000000	0.00000000000000000000	10239.00000000000000000000	10228.00000000000000000000	0.00000000000000000000	0.00000000000000000000	0.00000000000000000000	920.00000000000000000000	435.00000000000000000000	4.00000000000000000000	4.00000000000000000000	4.00000000000000000000	4.00000000000000000000	4.00000000000000000000	4.00000000000000000000	4.00000000000000000000	4.00000000000000000000	4.00000000000000000000	4.00000000000000000000	4.00000000000000000000	4.00000000000000000000	4.00000000000000000000	4.00000000000000000000	4.00000000000000000000	4.00000000000000000000
45.00000000000000000000	0.00000000000000000000	4162.05126953125000000000	4163.58984375000000000000	4163.58984375000000000000	4173.33300781250000000000	4154.87158203125000000000	4168.71777343750000000000	4159.48730468750000000000	4153.84619140625000000000	4172.30761718750000000000	4152.30761718750000000000	4145.64111328125000000000	4046.15380859375000000000	4144.10253906250000000000	4167.69238281250000000000	0.00000000000000000000	10242.00000000000000000000	10228.00000000000000000000	0.00000000000000000000	0.00000000000000000000	0.00000000000000000000	920.00000000000000000000	443.00000000000000000000	4.00000000000000000000	4.00000000000000000000	4.00000000000000000000	4.00000000000000000000	4.00000000000000000000	4.00000000000000000000	4.00000000000000000000	4.00000000000000000000	4.00000000000000000000	4.00000000000000000000	4.00000000000000000000	4.00000000000000000000	4.00000000000000000000	4.00000000000000000000	4.00000000000000000000	4.00000000000000000000
46.00000000000000000000	0.00000000000000000000	4149.74365234375000000000	4141.53857421875000000000	4155.89746093750000000000	4158.46142578125000000000	4136.41015625000000000000	4158.46142578125000000000	4148.71777343750000000000	4138.97412109375000000000	4160.51269531250000000000	4129.74365234375000000000	4133.84619140625000000000	4042.56396484375000000000	4134.35888671875000000000	4163.58984375000000000000	0.00000000000000000000	10242.00000000000000000000	10228.00000000000000000000	0.00000000000000000000	0.00000000000000000000	0.00000000000000000000	920.00000000000000000000	450.00000000000000000000	4.00000000000000000000	4.00000000000000000000	4.00000000000000000000	4.00000000000000000000	4.00000000000000000000	4.00000000000000000000	4.00000000000000000000	4.00000000000000000000	4.00000000000000000000	4.00000000000000000000	4.00000000000000000000	4.00000000000000000000	4.00000000000000000000	4.00000000000000000000	4.00000000000000000000	4.00000000000000000000
47.00000000000000000000	0.00000000000000000000	4151.28173828125000000000	4150.76904296875000000000	4149.74365234375000000000	4168.20507812500000000000	4177.94873046875000000000	4156.41015625000000000000	4153.84619140625000000000	4168.71777343750000000000	4171.28173828125000000000	4154.35888671875000000000	4160.51269531250000000000	4059.48706054687500000000	4161.02539062500000000000	4176.92285156250000000000	0.00000000000000000000	10243.00000000000000000000	10228.00000000000000000000	0.00000000000000000000	0.00000000000000000000	0.00000000000000000000	920.00000000000000000000	457.00000000000000000000	4.00000000000000000000	4.00000000000000000000	4.00000000000000000000	4.00000000000000000000	4.00000000000000000000	4.00000000000000000000	4.00000000000000000000	4.00000000000000000000	4.00000000000000000000	4.00000000000000000000	4.00000000000000000000	4.00000000000000000000	4.00000000000000000000	4.00000000000000000000	4.00000000000000000000	4.00000000000000000000
48.00000000000000000000	0.00000000000000000000	4147.17919921875000000000	4135.38427734375000000000	4155.89746093750000000000	4154.35888671875000000000	4142.56396484375000000000	4142.56396484375000000000	4127.17919921875000000000	4152.82031250000000000000	4166.66650390625000000000	4143.58984375000000000000	4143.58984375000000000000	4051.79467773437500000000	4138.97412109375000000000	4172.30761718750000000000	0.00000000000000000000	10243.00000000000000000000	10228.00000000000000000000	0.00000000000000000000	0.00000000000000000000	0.00000000000000000000	920.00000000000000000000	466.00000000000000000000	4.00000000000000000000	4.00000000000000000000	4.00000000000000000000	4.00000000000000000000	4.00000000000000000000	4.00000000000000000000	4.00000000000000000000	4.00000000000000000000	4.00000000000000000000	4.00000000000000000000	4.00000000000000000000	4.00000000000000000000	4.00000000000000000000	4.00000000000000000000	4.00000000000000000000	4.00000000000000000000
49.00000000000000000000	0.00000000000000000000	4153.84619140625000000000	4160.51269531250000000000	4149.74365234375000000000	4160.00000000000000000000	4150.76904296875000000000	4162.05126953125000000000	4154.87158203125000000000	4167.69238281250000000000	4164.10253906250000000000	4172.82031250000000000000	4152.30761718750000000000	4045.12817382812500000000	4153.84619140625000000000	4171.28173828125000000000	0.00000000000000000000	10246.00000000000000000000	10227.00000000000000000000	0.00000000000000000000	0.00000000000000000000	0.00000000000000000000	920.00000000000000000000	474.00000000000000000000	4.00000000000000000000	4.00000000000000000000	4.00000000000000000000	4.00000000000000000000	4.00000000000000000000	4.00000000000000000000	4.00000000000000000000	4.00000000000000000000	4.00000000000000000000	4.00000000000000000000	4.00000000000000000000	4.00000000000000000000	4.00000000000000000000	4.00000000000000000000	4.00000000000000000000	4.00000000000000000000
50.00000000000000000000	0.00000000000000000000	4156.92285156250000000000	4161.02539062500000000000	4148.71777343750000000000	4161.02539062500000000000	4161.53857421875000000000	4168.20507812500000000000	4170.76904296875000000000	4175.89746093750000000000	4165.64111328125000000000	4186.15380859375000000000	4161.02539062500000000000	4055.38452148437500000000	4156.41015625000000000000	4170.76904296875000000000	0.00000000000000000000	10246.00000000000000000000	10227.00000000000000000000	0.00000000000000000000	0.00000000000000000000	0.00000000000000000000	920.00000000000000000000	481.00000000000000000000	4.00000000000000000000	4.00000000000000000000	4.00000000000000000000	4.00000000000000000000	4.00000000000000000000	4.00000000000000000000	4.00000000000000000000	4.00000000000000000000	4.00000000000000000000	4.00000000000000000000	4.00000000000000000000	4.00000000000000000000	4.00000000000000000000	4.00000000000000000000	4.00000000000000000000	4.00000000000000000000
51.00000000000000000000	0.00000000000000000000	4148.71777343750000000000	4142.05126953125000000000	4150.25634765625000000000	4148.20507812500000000000	4134.87158203125000000000	4160.00000000000000000000	4157.94873046875000000000	4161.02539062500000000000	4161.53857421875000000000	4173.84619140625000000000	4148.71777343750000000000	4049.23071289062500000000	4139.48730468750000000000	4163.07666015625000000000	0.00000000000000000000	10250.00000000000000000000	10229.00000000000000000000	0.00000000000000000000	0.00000000000000000000	0.00000000000000000000	920.00000000000000000000	490.00000000000000000000	4.00000000000000000000	4.00000000000000000000	4.00000000000000000000	4.00000000000000000000	4.00000000000000000000	4.00000000000000000000	4.00000000000000000000	4.00000000000000000000	4.00000000000000000000	4.00000000000000000000	4.00000000000000000000	4.00000000000000000000	4.00000000000000000000	4.00000000000000000000	4.00000000000000000000	4.00000000000000000000
52.00000000000000000000	0.00000000000000000000	4158.46142578125000000000	4166.15380859375000000000	4157.94873046875000000000	4164.10253906250000000000	4164.10253906250000000000	4170.76904296875000000000	4168.71777343750000000000	4174.35888671875000000000	4176.41015625000000000000	4190.25634765625000000000	4162.56396484375000000000	4055.89721679687500000000	4166.66650390625000000000	4178.97412109375000000000	0.00000000000000000000	10250.00000000000000000000	10229.00000000000000000000	0.00000000000000000000	0.00000000000000000000	0.00000000000000000000	920.00000000000000000000	498.00000000000000000000	4.00000000000000000000	4.00000000000000000000	4.00000000000000000000	4.00000000000000000000	4.00000000000000000000	4.00000000000000000000	4.00000000000000000000	4.00000000000000000000	4.00000000000000000000	4.00000000000000000000	4.00000000000000000000	4.00000000000000000000	4.00000000000000000000	4.00000000000000000000	4.00000000000000000000	4.00000000000000000000
53.00000000000000000000	0.00000000000000000000	4155.89746093750000000000	4146.66650390625000000000	4160.51269531250000000000	4153.33300781250000000000	4162.56396484375000000000	4158.97412109375000000000	4146.66650390625000000000	4143.07666015625000000000	4168.20507812500000000000	4135.89746093750000000000	4140.00000000000000000000	4051.79467773437500000000	4146.15380859375000000000	4175.89746093750000000000	0.00000000000000000000	10253.00000000000000000000	10227.00000000000000000000	0.00000000000000000000	0.00000000000000000000	0.00000000000000000000	920.00000000000000000000	506.00000000000000000000	4.00000000000000000000	4.00000000000000000000	4.00000000000000000000	4.00000000000000000000	4.00000000000000000000	4.00000000000000000000	4.00000000000000000000	4.00000000000000000000	4.00000000000000000000	4.00000000000000000000	4.00000000000000000000	4.00000000000000000000	4.00000000000000000000	4.00000000000000000000	4.00000000000000000000	4.00000000000000000000
54.00000000000000000000	0.00000000000000000000	4149.74365234375000000000	4149.74365234375000000000	4147.69238281250000000000	4158.97412109375000000000	4155.89746093750000000000	4155.38427734375000000000	4151.28173828125000000000	4152.82031250000000000000	4163.07666015625000000000	4140.00000000000000000000	4151.79492187500000000000	4050.76904296875000000000	4154.35888671875000000000	4174.87158203125000000000	0.00000000000000000000	10253.00000000000000000000	10227.00000000000000000000	0.00000000000000000000	0.00000000000000000000	0.00000000000000000000	920.00000000000000000000	514.00000000000000000000	4.00000000000000000000	4.00000000000000000000	4.00000000000000000000	4.00000000000000000000	4.00000000000000000000	4.00000000000000000000	4.00000000000000000000	4.00000000000000000000	4.00000000000000000000	4.00000000000000000000	4.00000000000000000000	4.00000000000000000000	4.00000000000000000000	4.00000000000000000000	4.00000000000000000000	4.00000000000000000000
55.00000000000000000000	0.00000000000000000000	4148.71777343750000000000	4152.82031250000000000000	4150.25634765625000000000	4169.23046875000000000000	4136.92285156250000000000	4149.23046875000000000000	4144.61523437500000000000	4168.71777343750000000000	4171.28173828125000000000	4172.82031250000000000000	4162.05126953125000000000	4062.56396484375000000000	4165.12792968750000000000	4182.05126953125000000000	0.00000000000000000000	10252.00000000000000000000	10226.00000000000000000000	0.00000000000000000000	0.00000000000000000000	0.00000000000000000000	920.00000000000000000000	523.00000000000000000000	4.00000000000000000000	4.00000000000000000000	4.00000000000000000000	4.00000000000000000000	4.00000000000000000000	4.00000000000000000000	4.00000000000000000000	4.00000000000000000000	4.00000000000000000000	4.00000000000000000000	4.00000000000000000000	4.00000000000000000000	4.00000000000000000000	4.00000000000000000000	4.00000000000000000000	4.00000000000000000000
56.00000000000000000000	0.00000000000000000000	4149.23046875000000000000	4144.61523437500000000000	4148.20507812500000000000	4158.46142578125000000000	4135.89746093750000000000	4148.20507812500000000000	4133.84619140625000000000	4147.69238281250000000000	4162.56396484375000000000	4150.25634765625000000000	4136.92285156250000000000	4048.20507812500000000000	4142.56396484375000000000	4171.79492187500000000000	0.00000000000000000000	10252.00000000000000000000	10226.00000000000000000000	0.00000000000000000000	0.00000000000000000000	0.00000000000000000000	920.00000000000000000000	531.00000000000000000000	4.00000000000000000000	4.00000000000000000000	4.00000000000000000000	4.00000000000000000000	4.00000000000000000000	4.00000000000000000000	4.00000000000000000000	4.00000000000000000000	4.00000000000000000000	4.00000000000000000000	4.00000000000000000000	4.00000000000000000000	4.00000000000000000000	4.00000000000000000000	4.00000000000000000000	4.00000000000000000000
57.00000000000000000000	0.00000000000000000000	4158.46142578125000000000	4172.82031250000000000000	4145.64111328125000000000	4168.71777343750000000000	4183.58984375000000000000	4168.71777343750000000000	4167.69238281250000000000	4164.10253906250000000000	4167.17919921875000000000	4171.79492187500000000000	4154.87158203125000000000	4045.64086914062500000000	4153.33300781250000000000	4173.33300781250000000000	0.00000000000000000000	10251.00000000000000000000	10225.00000000000000000000	0.00000000000000000000	0.00000000000000000000	0.00000000000000000000	920.00000000000000000000	539.00000000000000000000	4.00000000000000000000	4.00000000000000000000	4.00000000000000000000	4.00000000000000000000	4.00000000000000000000	4.00000000000000000000	4.00000000000000000000	4.00000000000000000000	4.00000000000000000000	4.00000000000000000000	4.00000000000000000000	4.00000000000000000000	4.00000000000000000000	4.00000000000000000000	4.00000000000000000000	4.00000000000000000000
58.00000000000000000000	0.00000000000000000000	4148.71777343750000000000	4148.20507812500000000000	4152.30761718750000000000	4155.38427734375000000000	4157.94873046875000000000	4159.48730468750000000000	4155.89746093750000000000	4148.20507812500000000000	4160.51269531250000000000	4160.51269531250000000000	4141.53857421875000000000	4044.61523437500000000000	4129.74365234375000000000	4162.56396484375000000000	0.00000000000000000000	10251.00000000000000000000	10225.00000000000000000000	0.00000000000000000000	0.00000000000000000000	0.00000000000000000000	920.00000000000000000000	547.00000000000000000000	4.00000000000000000000	4.00000000000000000000	4.00000000000000000000	4.00000000000000000000	4.00000000000000000000	4.00000000000000000000	4.00000000000000000000	4.00000000000000000000	4.00000000000000000000	4.00000000000000000000	4.00000000000000000000	4.00000000000000000000	4.00000000000000000000	4.00000000000000000000	4.00000000000000000000	4.00000000000000000000
59.00000000000000000000	0.00000000000000000000	4150.25634765625000000000	4146.66650390625000000000	4147.17919921875000000000	4156.92285156250000000000	4142.56396484375000000000	4159.48730468750000000000	4155.38427734375000000000	4152.30761718750000000000	4159.48730468750000000000	4152.82031250000000000000	4137.94873046875000000000	4043.07690429687500000000	4139.48730468750000000000	4158.46142578125000000000	0.00000000000000000000	10252.00000000000000000000	10226.00000000000000000000	0.00000000000000000000	0.00000000000000000000	0.00000000000000000000	920.00000000000000000000	554.00000000000000000000	4.00000000000000000000	4.00000000000000000000	4.00000000000000000000	4.00000000000000000000	4.00000000000000000000	4.00000000000000000000	4.00000000000000000000	4.00000000000000000000	4.00000000000000000000	4.00000000000000000000	4.00000000000000000000	4.00000000000000000000	4.00000000000000000000	4.00000000000000000000	4.00000000000000000000	4.00000000000000000000
60.00000000000000000000	0.00000000000000000000	4160.51269531250000000000	4158.97412109375000000000	4154.87158203125000000000	4168.20507812500000000000	4144.10253906250000000000	4158.46142578125000000000	4152.30761718750000000000	4155.38427734375000000000	4171.79492187500000000000	4149.74365234375000000000	4146.66650390625000000000	4048.71777343750000000000	4154.87158203125000000000	4171.28173828125000000000	0.00000000000000000000	10252.00000000000000000000	10226.00000000000000000000	0.00000000000000000000	0.00000000000000000000	0.00000000000000000000	920.00000000000000000000	562.00000000000000000000	4.00000000000000000000	4.00000000000000000000	4.00000000000000000000	4.00000000000000000000	4.00000000000000000000	4.00000000000000000000	4.00000000000000000000	4.00000000000000000000	4.00000000000000000000	4.00000000000000000000	4.00000000000000000000	4.00000000000000000000	4.00000000000000000000	4.00000000000000000000	4.00000000000000000000	4.00000000000000000000
61.00000000000000000000	0.00000000000000000000	4145.64111328125000000000	4135.89746093750000000000	4152.82031250000000000000	4150.76904296875000000000	4130.76904296875000000000	4144.61523437500000000000	4131.28173828125000000000	4130.25634765625000000000	4158.97412109375000000000	4129.23046875000000000000	4130.76904296875000000000	4038.97436523437500000000	4125.64111328125000000000	4163.58984375000000000000	0.00000000000000000000	10250.00000000000000000000	10226.00000000000000000000	0.00000000000000000000	0.00000000000000000000	0.00000000000000000000	920.00000000000000000000	571.00000000000000000000	4.00000000000000000000	4.00000000000000000000	4.00000000000000000000	4.00000000000000000000	4.00000000000000000000	4.00000000000000000000	4.00000000000000000000	4.00000000000000000000	4.00000000000000000000	4.00000000000000000000	4.00000000000000000000	4.00000000000000000000	4.00000000000000000000	4.00000000000000000000	4.00000000000000000000	4.00000000000000000000
62.00000000000000000000	0.00000000000000000000	4140.51269531250000000000	4141.02539062500000000000	4140.51269531250000000000	4157.94873046875000000000	4150.25634765625000000000	4149.23046875000000000000	4148.20507812500000000000	4158.97412109375000000000	4160.51269531250000000000	4165.12792968750000000000	4153.33300781250000000000	4049.23071289062500000000	4145.12792968750000000000	4168.71777343750000000000	0.00000000000000000000	10250.00000000000000000000	10226.00000000000000000000	0.00000000000000000000	0.00000000000000000000	0.00000000000000000000	920.00000000000000000000	578.00000000000000000000	4.00000000000000000000	4.00000000000000000000	4.00000000000000000000	4.00000000000000000000	4.00000000000000000000	4.00000000000000000000	4.00000000000000000000	4.00000000000000000000	4.00000000000000000000	4.00000000000000000000	4.00000000000000000000	4.00000000000000000000	4.00000000000000000000	4.00000000000000000000	4.00000000000000000000	4.00000000000000000000
63.00000000000000000000	0.00000000000000000000	4143.07666015625000000000	4124.61523437500000000000	4146.66650390625000000000	4149.23046875000000000000	4121.02539062500000000000	4140.51269531250000000000	4128.71777343750000000000	4145.64111328125000000000	4165.64111328125000000000	4149.23046875000000000000	4148.20507812500000000000	4053.33325195312500000000	4139.48730468750000000000	4174.87158203125000000000	0.00000000000000000000	10248.00000000000000000000	10226.00000000000000000000	0.00000000000000000000	0.00000000000000000000	0.00000000000000000000	920.00000000000000000000	585.00000000000000000000	4.00000000000000000000	4.00000000000000000000	4.00000000000000000000	4.00000000000000000000	4.00000000000000000000	4.00000000000000000000	4.00000000000000000000	4.00000000000000000000	4.00000000000000000000	4.00000000000000000000	4.00000000000000000000	4.00000000000000000000	4.00000000000000000000	4.00000000000000000000	4.00000000000000000000	4.00000000000000000000
64.00000000000000000000	0.00000000000000000000	4150.25634765625000000000	4140.00000000000000000000	4145.12792968750000000000	4151.28173828125000000000	4140.51269531250000000000	4154.87158203125000000000	4138.46142578125000000000	4142.56396484375000000000	4165.64111328125000000000	4146.15380859375000000000	4147.17919921875000000000	4047.69213867187500000000	4143.58984375000000000000	4172.82031250000000000000	644.00000000000000000000	10248.00000000000000000000	10226.00000000000000000000	0.00000000000000000000	0.00000000000000000000	0.00000000000000000000	920.00000000000000000000	593.00000000000000000000	4.00000000000000000000	4.00000000000000000000	4.00000000000000000000	4.00000000000000000000	4.00000000000000000000	4.00000000000000000000	4.00000000000000000000	4.00000000000000000000	4.00000000000000000000	4.00000000000000000000	4.00000000000000000000	4.00000000000000000000	4.00000000000000000000	4.00000000000000000000	4.00000000000000000000	4.00000000000000000000
65.00000000000000000000	0.00000000000000000000	4154.35888671875000000000	4160.00000000000000000000	4143.07666015625000000000	4163.07666015625000000000	4173.33300781250000000000	4170.25634765625000000000	4161.53857421875000000000	4161.53857421875000000000	4168.71777343750000000000	4174.87158203125000000000	4154.35888671875000000000	4050.76904296875000000000	4150.76904296875000000000	4165.12792968750000000000	857.00000000000000000000	10248.00000000000000000000	10226.00000000000000000000	0.00000000000000000000	0.00000000000000000000	0.00000000000000000000	920.00000000000000000000	601.00000000000000000000	4.00000000000000000000	4.00000000000000000000	4.00000000000000000000	4.00000000000000000000	4.00000000000000000000	4.00000000000000000000	4.00000000000000000000	4.00000000000000000000	4.00000000000000000000	4.00000000000000000000	4.00000000000000000000	4.00000000000000000000	4.00000000000000000000	4.00000000000000000000	4.00000000000000000000	4.00000000000000000000
66.00000000000000000000	0.00000000000000000000	4144.10253906250000000000	4136.41015625000000000000	4143.07666015625000000000	4147.17919921875000000000	4132.82031250000000000000	4155.89746093750000000000	4141.53857421875000000000	4139.48730468750000000000	4157.43603515625000000000	4146.66650390625000000000	4128.71777343750000000000	4032.82031250000000000000	4124.61523437500000000000	4153.84619140625000000000	843.00000000000000000000	10248.00000000000000000000	10226.00000000000000000000	0.00000000000000000000	0.00000000000000000000	0.00000000000000000000	920.00000000000000000000	609.00000000000000000000	4.00000000000000000000	4.00000000000000000000	4.00000000000000000000	4.00000000000000000000	4.00000000000000000000	4.00000000000000000000	4.00000000000000000000	4.00000000000000000000	4.00000000000000000000	4.00000000000000000000	4.00000000000000000000	4.00000000000000000000	4.00000000000000000000	4.00000000000000000000	4.00000000000000000000	4.00000000000000000000
67.00000000000000000000	0.00000000000000000000	4152.82031250000000000000	4154.35888671875000000000	4146.66650390625000000000	4160.51269531250000000000	4155.89746093750000000000	4160.00000000000000000000	4151.28173828125000000000	4154.87158203125000000000	4169.74365234375000000000	4147.69238281250000000000	4148.71777343750000000000	4039.48706054687500000000	4156.92285156250000000000	4173.84619140625000000000	1261.00000000000000000000	10247.00000000000000000000	10227.00000000000000000000	0.00000000000000000000	0.00000000000000000000	0.00000000000000000000	920.00000000000000000000	616.00000000000000000000	4.00000000000000000000	4.00000000000000000000	4.00000000000000000000	4.00000000000000000000	4.00000000000000000000	4.00000000000000000000	4.00000000000000000000	4.00000000000000000000	4.00000000000000000000	4.00000000000000000000	4.00000000000000000000	4.00000000000000000000	4.00000000000000000000	4.00000000000000000000	4.00000000000000000000	4.00000000000000000000
68.00000000000000000000	0.00000000000000000000	4155.89746093750000000000	4148.71777343750000000000	4157.94873046875000000000	4158.46142578125000000000	4151.79492187500000000000	4154.87158203125000000000	4140.51269531250000000000	4142.56396484375000000000	4173.84619140625000000000	4129.74365234375000000000	4147.17919921875000000000	4055.38452148437500000000	4156.92285156250000000000	4180.00000000000000000000	1346.00000000000000000000	10247.00000000000000000000	10227.00000000000000000000	0.00000000000000000000	0.00000000000000000000	0.00000000000000000000	920.00000000000000000000	624.00000000000000000000	4.00000000000000000000	4.00000000000000000000	4.00000000000000000000	4.00000000000000000000	4.00000000000000000000	4.00000000000000000000	4.00000000000000000000	4.00000000000000000000	4.00000000000000000000	4.00000000000000000000	4.00000000000000000000	4.00000000000000000000	4.00000000000000000000	4.00000000000000000000	4.00000000000000000000	4.00000000000000000000
69.00000000000000000000	0.00000000000000000000	4153.84619140625000000000	4152.30761718750000000000	4149.74365234375000000000	4153.84619140625000000000	4134.87158203125000000000	4153.84619140625000000000	4145.12792968750000000000	4145.64111328125000000000	4164.61523437500000000000	4149.23046875000000000000	4146.66650390625000000000	4053.33325195312500000000	4151.79492187500000000000	4173.33300781250000000000	788.00000000000000000000	10246.00000000000000000000	10227.00000000000000000000	0.00000000000000000000	0.00000000000000000000	0.00000000000000000000	920.00000000000000000000	632.00000000000000000000	4.00000000000000000000	4.00000000000000000000	4.00000000000000000000	4.00000000000000000000	4.00000000000000000000	4.00000000000000000000	4.00000000000000000000	4.00000000000000000000	4.00000000000000000000	4.00000000000000000000	4.00000000000000000000	4.00000000000000000000	4.00000000000000000000	4.00000000000000000000	4.00000000000000000000	4.00000000000000000000
70.00000000000000000000	0.00000000000000000000	4155.89746093750000000000	4161.02539062500000000000	4148.71777343750000000000	4161.53857421875000000000	4155.38427734375000000000	4156.41015625000000000000	4155.38427734375000000000	4174.87158203125000000000	4167.17919921875000000000	4192.82031250000000000000	4164.61523437500000000000	4063.58959960937500000000	4166.66650390625000000000	4181.53857421875000000000	1134.00000000000000000000	10246.00000000000000000000	10227.00000000000000000000	0.00000000000000000000	0.00000000000000000000	0.00000000000000000000	920.00000000000000000000	640.00000000000000000000	4.00000000000000000000	4.00000000000000000000	4.00000000000000000000	4.00000000000000000000	4.00000000000000000000	4.00000000000000000000	4.00000000000000000000	4.00000000000000000000	4.00000000000000000000	4.00000000000000000000	4.00000000000000000000	4.00000000000000000000	4.00000000000000000000	4.00000000000000000000	4.00000000000000000000	4.00000000000000000000
71.00000000000000000000	0.00000000000000000000	4145.64111328125000000000	4133.33300781250000000000	4152.30761718750000000000	4144.10253906250000000000	4134.35888671875000000000	4146.66650390625000000000	4135.38427734375000000000	4150.25634765625000000000	4158.46142578125000000000	4155.38427734375000000000	4143.07666015625000000000	4055.89721679687500000000	4141.53857421875000000000	4171.28173828125000000000	1273.00000000000000000000	10246.00000000000000000000	10226.00000000000000000000	0.00000000000000000000	0.00000000000000000000	0.00000000000000000000	920.00000000000000000000	647.00000000000000000000	4.00000000000000000000	4.00000000000000000000	4.00000000000000000000	4.00000000000000000000	4.00000000000000000000	4.00000000000000000000	4.00000000000000000000	4.00000000000000000000	4.00000000000000000000	4.00000000000000000000	4.00000000000000000000	4.00000000000000000000	4.00000000000000000000	4.00000000000000000000	4.00000000000000000000	4.00000000000000000000
72.00000000000000000000	0.00000000000000000000	4155.89746093750000000000	4164.10253906250000000000	4149.74365234375000000000	4158.46142578125000000000	4153.84619140625000000000	4168.71777343750000000000	4167.69238281250000000000	4167.69238281250000000000	4167.69238281250000000000	4174.35888671875000000000	4160.00000000000000000000	4054.35888671875000000000	4162.05126953125000000000	4170.25634765625000000000	1003.00000000000000000000	10246.00000000000000000000	10226.00000000000000000000	0.00000000000000000000	0.00000000000000000000	0.00000000000000000000	920.00000000000000000000	655.00000000000000000000	4.00000000000000000000	4.00000000000000000000	4.00000000000000000000	4.00000000000000000000	4.00000000000000000000	4.00000000000000000000	4.00000000000000000000	4.00000000000000000000	4.00000000000000000000	4.00000000000000000000	4.00000000000000000000	4.00000000000000000000	4.00000000000000000000	4.00000000000000000000	4.00000000000000000000	4.00000000000000000000
73.00000000000000000000	0.00000000000000000000	4165.12792968750000000000	4165.64111328125000000000	4157.94873046875000000000	4157.43603515625000000000	4162.56396484375000000000	4170.25634765625000000000	4167.69238281250000000000	4167.69238281250000000000	4173.33300781250000000000	4183.58984375000000000000	4155.89746093750000000000	4056.41015625000000000000	4156.41015625000000000000	4171.28173828125000000000	1328.00000000000000000000	10246.00000000000000000000	10225.00000000000000000000	0.00000000000000000000	0.00000000000000000000	0.00000000000000000000	920.00000000000000000000	664.00000000000000000000	4.00000000000000000000	4.00000000000000000000	4.00000000000000000000	4.00000000000000000000	4.00000000000000000000	4.00000000000000000000	4.00000000000000000000	4.00000000000000000000	4.00000000000000000000	4.00000000000000000000	4.00000000000000000000	4.00000000000000000000	4.00000000000000000000	4.00000000000000000000	4.00000000000000000000	4.00000000000000000000
74.00000000000000000000	0.00000000000000000000	4163.07666015625000000000	4155.38427734375000000000	4158.97412109375000000000	4150.76904296875000000000	4170.25634765625000000000	4156.92285156250000000000	4151.28173828125000000000	4153.84619140625000000000	4166.15380859375000000000	4156.92285156250000000000	4148.20507812500000000000	4052.82031250000000000000	4155.38427734375000000000	4173.33300781250000000000	1362.00000000000000000000	10246.00000000000000000000	10225.00000000000000000000	0.00000000000000000000	0.00000000000000000000	0.00000000000000000000	920.00000000000000000000	671.00000000000000000000	4.00000000000000000000	4.00000000000000000000	4.00000000000000000000	4.00000000000000000000	4.00000000000000000000	4.00000000000000000000	4.00000000000000000000	4.00000000000000000000	4.00000000000000000000	4.00000000000000000000	4.00000000000000000000	4.00000000000000000000	4.00000000000000000000	4.00000000000000000000	4.00000000000000000000	4.00000000000000000000
75.00000000000000000000	0.00000000000000000000	4169.74365234375000000000	4172.82031250000000000000	4163.07666015625000000000	4168.71777343750000000000	4186.15380859375000000000	4154.87158203125000000000	4149.74365234375000000000	4165.64111328125000000000	4176.41015625000000000000	4162.05126953125000000000	4171.28173828125000000000	4069.74340820312500000000	4190.25634765625000000000	4190.25634765625000000000	1224.00000000000000000000	10246.00000000000000000000	10225.00000000000000000000	0.00000000000000000000	0.00000000000000000000	0.00000000000000000000	920.00000000000000000000	679.00000000000000000000	4.00000000000000000000	4.00000000000000000000	4.00000000000000000000	4.00000000000000000000	4.00000000000000000000	4.00000000000000000000	4.00000000000000000000	4.00000000000000000000	4.00000000000000000000	4.00000000000000000000	4.00000000000000000000	4.00000000000000000000	4.00000000000000000000	4.00000000000000000000	4.00000000000000000000	4.00000000000000000000
76.00000000000000000000	0.00000000000000000000	4161.53857421875000000000	4151.79492187500000000000	4164.61523437500000000000	4151.79492187500000000000	4147.17919921875000000000	4145.64111328125000000000	4126.66650390625000000000	4144.10253906250000000000	4171.79492187500000000000	4150.76904296875000000000	4151.79492187500000000000	4063.07690429687500000000	4165.12792968750000000000	4182.05126953125000000000	1224.00000000000000000000	10246.00000000000000000000	10225.00000000000000000000	0.00000000000000000000	0.00000000000000000000	0.00000000000000000000	920.00000000000000000000	688.00000000000000000000	4.00000000000000000000	4.00000000000000000000	4.00000000000000000000	4.00000000000000000000	4.00000000000000000000	4.00000000000000000000	4.00000000000000000000	4.00000000000000000000	4.00000000000000000000	4.00000000000000000000	4.00000000000000000000	4.00000000000000000000	4.00000000000000000000	4.00000000000000000000	4.00000000000000000000	4.00000000000000000000
77.00000000000000000000	0.00000000000000000000	4160.51269531250000000000	4167.69238281250000000000	4155.89746093750000000000	4158.97412109375000000000	4155.89746093750000000000	4162.56396484375000000000	4153.33300781250000000000	4173.84619140625000000000	4170.76904296875000000000	4191.28173828125000000000	4167.17919921875000000000	4064.61523437500000000000	4173.84619140625000000000	4179.48730468750000000000	1311.00000000000000000000	10247.00000000000000000000	10226.00000000000000000000	0.00000000000000000000	0.00000000000000000000	0.00000000000000000000	920.00000000000000000000	696.00000000000000000000	4.00000000000000000000	4.00000000000000000000	4.00000000000000000000	4.00000000000000000000	4.00000000000000000000	4.00000000000000000000	4.00000000000000000000	4.00000000000000000000	4.00000000000000000000	4.00000000000000000000	4.00000000000000000000	4.00000000000000000000	4.00000000000000000000	4.00000000000000000000	4.00000000000000000000	4.00000000000000000000
78.00000000000000000000	0.00000000000000000000	4163.07666015625000000000	4164.10253906250000000000	4160.51269531250000000000	4166.66650390625000000000	4141.53857421875000000000	4162.56396484375000000000	4157.94873046875000000000	4184.10253906250000000000	4166.66650390625000000000	4196.41015625000000000000	4174.87158203125000000000	4074.35888671875000000000	4176.41015625000000000000	4182.56396484375000000000	1362.00000000000000000000	10247.00000000000000000000	10226.00000000000000000000	0.00000000000000000000	0.00000000000000000000	0.00000000000000000000	920.00000000000000000000	703.00000000000000000000	4.00000000000000000000	4.00000000000000000000	4.00000000000000000000	4.00000000000000000000	4.00000000000000000000	4.00000000000000000000	4.00000000000000000000	4.00000000000000000000	4.00000000000000000000	4.00000000000000000000	4.00000000000000000000	4.00000000000000000000	4.00000000000000000000	4.00000000000000000000	4.00000000000000000000	4.00000000000000000000
79.00000000000000000000	0.00000000000000000000	4159.48730468750000000000	4155.89746093750000000000	4157.43603515625000000000	4155.89746093750000000000	4134.87158203125000000000	4160.51269531250000000000	4156.41015625000000000000	4163.07666015625000000000	4158.46142578125000000000	4172.30761718750000000000	4155.89746093750000000000	4057.94873046875000000000	4161.53857421875000000000	4172.82031250000000000000	1224.00000000000000000000	10248.00000000000000000000	10228.00000000000000000000	0.00000000000000000000	0.00000000000000000000	0.00000000000000000000	920.00000000000000000000	711.00000000000000000000	4.00000000000000000000	4.00000000000000000000	4.00000000000000000000	4.00000000000000000000	4.00000000000000000000	4.00000000000000000000	4.00000000000000000000	4.00000000000000000000	4.00000000000000000000	4.00000000000000000000	4.00000000000000000000	4.00000000000000000000	4.00000000000000000000	4.00000000000000000000	4.00000000000000000000	4.00000000000000000000
80.00000000000000000000	0.00000000000000000000	4162.56396484375000000000	4178.97412109375000000000	4155.89746093750000000000	4162.05126953125000000000	4185.12792968750000000000	4177.43603515625000000000	4177.94873046875000000000	4173.33300781250000000000	4171.28173828125000000000	4190.76904296875000000000	4161.53857421875000000000	4054.87158203125000000000	4172.30761718750000000000	4173.33300781250000000000	1224.00000000000000000000	10248.00000000000000000000	10228.00000000000000000000	0.00000000000000000000	0.00000000000000000000	0.00000000000000000000	920.00000000000000000000	718.00000000000000000000	4.00000000000000000000	4.00000000000000000000	4.00000000000000000000	4.00000000000000000000	4.00000000000000000000	4.00000000000000000000	4.00000000000000000000	4.00000000000000000000	4.00000000000000000000	4.00000000000000000000	4.00000000000000000000	4.00000000000000000000	4.00000000000000000000	4.00000000000000000000	4.00000000000000000000	4.00000000000000000000
81.00000000000000000000	0.00000000000000000000	4156.41015625000000000000	4154.87158203125000000000	4160.00000000000000000000	4145.64111328125000000000	4168.20507812500000000000	4165.12792968750000000000	4152.82031250000000000000	4146.66650390625000000000	4165.64111328125000000000	4155.38427734375000000000	4139.48730468750000000000	4051.28198242187500000000	4143.07666015625000000000	4166.15380859375000000000	1311.00000000000000000000	10249.00000000000000000000	10230.00000000000000000000	0.00000000000000000000	0.00000000000000000000	0.00000000000000000000	920.00000000000000000000	725.00000000000000000000	4.00000000000000000000	4.00000000000000000000	4.00000000000000000000	4.00000000000000000000	4.00000000000000000000	4.00000000000000000000	4.00000000000000000000	4.00000000000000000000	4.00000000000000000000	4.00000000000000000000	4.00000000000000000000	4.00000000000000000000	4.00000000000000000000	4.00000000000000000000	4.00000000000000000000	4.00000000000000000000
82.00000000000000000000	0.00000000000000000000	4157.94873046875000000000	4161.53857421875000000000	4154.87158203125000000000	4154.35888671875000000000	4169.74365234375000000000	4161.02539062500000000000	4156.41015625000000000000	4158.46142578125000000000	4166.15380859375000000000	4153.84619140625000000000	4153.84619140625000000000	4060.51269531250000000000	4163.58984375000000000000	4177.94873046875000000000	1362.00000000000000000000	10249.00000000000000000000	10230.00000000000000000000	0.00000000000000000000	0.00000000000000000000	0.00000000000000000000	920.00000000000000000000	733.00000000000000000000	4.00000000000000000000	4.00000000000000000000	4.00000000000000000000	4.00000000000000000000	4.00000000000000000000	4.00000000000000000000	4.00000000000000000000	4.00000000000000000000	4.00000000000000000000	4.00000000000000000000	4.00000000000000000000	4.00000000000000000000	4.00000000000000000000	4.00000000000000000000	4.00000000000000000000	4.00000000000000000000
83.00000000000000000000	0.00000000000000000000	4156.92285156250000000000	4158.97412109375000000000	4158.97412109375000000000	4158.97412109375000000000	4165.64111328125000000000	4149.74365234375000000000	4147.69238281250000000000	4159.48730468750000000000	4172.82031250000000000000	4154.87158203125000000000	4158.46142578125000000000	4070.76904296875000000000	4172.82031250000000000000	4186.66650390625000000000	1224.00000000000000000000	10247.00000000000000000000	10231.00000000000000000000	0.00000000000000000000	0.00000000000000000000	0.00000000000000000000	920.00000000000000000000	740.00000000000000000000	4.00000000000000000000	4.00000000000000000000	4.00000000000000000000	4.00000000000000000000	4.00000000000000000000	4.00000000000000000000	4.00000000000000000000	4.00000000000000000000	4.00000000000000000000	4.00000000000000000000	4.00000000000000000000	4.00000000000000000000	4.00000000000000000000	4.00000000000000000000	4.00000000000000000000	4.00000000000000000000
84.00000000000000000000	0.00000000000000000000	4149.74365234375000000000	4145.64111328125000000000	4155.38427734375000000000	4144.61523437500000000000	4151.79492187500000000000	4142.56396484375000000000	4133.33300781250000000000	4142.05126953125000000000	4161.02539062500000000000	4143.58984375000000000000	4138.97412109375000000000	4054.87158203125000000000	4146.15380859375000000000	4171.79492187500000000000	1224.00000000000000000000	10247.00000000000000000000	10231.00000000000000000000	0.00000000000000000000	0.00000000000000000000	0.00000000000000000000	920.00000000000000000000	748.00000000000000000000	4.00000000000000000000	4.00000000000000000000	4.00000000000000000000	4.00000000000000000000	4.00000000000000000000	4.00000000000000000000	4.00000000000000000000	4.00000000000000000000	4.00000000000000000000	4.00000000000000000000	4.00000000000000000000	4.00000000000000000000	4.00000000000000000000	4.00000000000000000000	4.00000000000000000000	4.00000000000000000000
85.00000000000000000000	0.00000000000000000000	4161.53857421875000000000	4170.76904296875000000000	4155.38427734375000000000	4162.05126953125000000000	4177.94873046875000000000	4162.05126953125000000000	4158.46142578125000000000	4174.35888671875000000000	4166.15380859375000000000	4196.92285156250000000000	4167.69238281250000000000	4066.15380859375000000000	4168.20507812500000000000	4181.53857421875000000000	1311.00000000000000000000	10247.00000000000000000000	10231.00000000000000000000	0.00000000000000000000	0.00000000000000000000	0.00000000000000000000	920.00000000000000000000	757.00000000000000000000	4.00000000000000000000	4.00000000000000000000	4.00000000000000000000	4.00000000000000000000	4.00000000000000000000	4.00000000000000000000	4.00000000000000000000	4.00000000000000000000	4.00000000000000000000	4.00000000000000000000	4.00000000000000000000	4.00000000000000000000	4.00000000000000000000	4.00000000000000000000	4.00000000000000000000	4.00000000000000000000
86.00000000000000000000	0.00000000000000000000	4161.02539062500000000000	4155.38427734375000000000	4164.61523437500000000000	4153.84619140625000000000	4145.64111328125000000000	4156.92285156250000000000	4145.64111328125000000000	4163.07666015625000000000	4162.05126953125000000000	4182.56396484375000000000	4159.48730468750000000000	4074.87158203125000000000	4156.92285156250000000000	4181.53857421875000000000	1362.00000000000000000000	10247.00000000000000000000	10231.00000000000000000000	0.00000000000000000000	0.00000000000000000000	0.00000000000000000000	920.00000000000000000000	765.00000000000000000000	4.00000000000000000000	4.00000000000000000000	4.00000000000000000000	4.00000000000000000000	4.00000000000000000000	4.00000000000000000000	4.00000000000000000000	4.00000000000000000000	4.00000000000000000000	4.00000000000000000000	4.00000000000000000000	4.00000000000000000000	4.00000000000000000000	4.00000000000000000000	4.00000000000000000000	4.00000000000000000000
87.00000000000000000000	0.00000000000000000000	4166.15380859375000000000	4172.30761718750000000000	4162.56396484375000000000	4157.43603515625000000000	4154.87158203125000000000	4163.07666015625000000000	4156.41015625000000000000	4168.71777343750000000000	4163.58984375000000000000	4175.38427734375000000000	4161.53857421875000000000	4069.23071289062500000000	4170.25634765625000000000	4182.05126953125000000000	1224.00000000000000000000	10245.00000000000000000000	10231.00000000000000000000	0.00000000000000000000	0.00000000000000000000	0.00000000000000000000	920.00000000000000000000	773.00000000000000000000	4.00000000000000000000	4.00000000000000000000	4.00000000000000000000	4.00000000000000000000	4.00000000000000000000	4.00000000000000000000	4.00000000000000000000	4.00000000000000000000	4.00000000000000000000	4.00000000000000000000	4.00000000000000000000	4.00000000000000000000	4.00000000000000000000	4.00000000000000000000	4.00000000000000000000	4.00000000000000000000
88.00000000000000000000	0.00000000000000000000	4174.35888671875000000000	4184.10253906250000000000	4168.71777343750000000000	4163.58984375000000000000	4176.41015625000000000000	4166.15380859375000000000	4164.10253906250000000000	4173.84619140625000000000	4171.28173828125000000000	4191.28173828125000000000	4167.17919921875000000000	4068.20507812500000000000	4177.94873046875000000000	4186.66650390625000000000	1224.00000000000000000000	10245.00000000000000000000	10231.00000000000000000000	0.00000000000000000000	0.00000000000000000000	0.00000000000000000000	920.00000000000000000000	782.00000000000000000000	4.00000000000000000000	4.00000000000000000000	4.00000000000000000000	4.00000000000000000000	4.00000000000000000000	4.00000000000000000000	4.00000000000000000000	4.00000000000000000000	4.00000000000000000000	4.00000000000000000000	4.00000000000000000000	4.00000000000000000000	4.00000000000000000000	4.00000000000000000000	4.00000000000000000000	4.00000000000000000000
89.00000000000000000000	0.00000000000000000000	4159.48730468750000000000	4156.92285156250000000000	4164.61523437500000000000	4147.17919921875000000000	4158.97412109375000000000	4156.41015625000000000000	4149.74365234375000000000	4151.28173828125000000000	4161.53857421875000000000	4170.25634765625000000000	4150.76904296875000000000	4058.97436523437500000000	4155.89746093750000000000	4177.43603515625000000000	1311.00000000000000000000	10244.00000000000000000000	10230.00000000000000000000	0.00000000000000000000	0.00000000000000000000	0.00000000000000000000	920.00000000000000000000	790.00000000000000000000	4.00000000000000000000	4.00000000000000000000	4.00000000000000000000	4.00000000000000000000	4.00000000000000000000	4.00000000000000000000	4.00000000000000000000	4.00000000000000000000	4.00000000000000000000	4.00000000000000000000	4.00000000000000000000	4.00000000000000000000	4.00000000000000000000	4.00000000000000000000	4.00000000000000000000	4.00000000000000000000
90.00000000000000000000	0.00000000000000000000	4156.41015625000000000000	4169.23046875000000000000	4155.89746093750000000000	4160.51269531250000000000	4181.53857421875000000000	4157.94873046875000000000	4160.00000000000000000000	4168.20507812500000000000	4170.25634765625000000000	4176.41015625000000000000	4175.89746093750000000000	4073.33325195312500000000	4184.61523437500000000000	4189.23046875000000000000	1362.00000000000000000000	10244.00000000000000000000	10230.00000000000000000000	0.00000000000000000000	0.00000000000000000000	0.00000000000000000000	920.00000000000000000000	798.00000000000000000000	4.00000000000000000000	4.00000000000000000000	4.00000000000000000000	4.00000000000000000000	4.00000000000000000000	4.00000000000000000000	4.00000000000000000000	4.00000000000000000000	4.00000000000000000000	4.00000000000000000000	4.00000000000000000000	4.00000000000000000000	4.00000000000000000000	4.00000000000000000000	4.00000000000000000000	4.00000000000000000000
91.00000000000000000000	0.00000000000000000000	4154.87158203125000000000	4153.84619140625000000000	4158.46142578125000000000	4152.82031250000000000000	4157.43603515625000000000	4143.58984375000000000000	4137.94873046875000000000	4151.79492187500000000000	4170.25634765625000000000	4156.92285156250000000000	4162.05126953125000000000	4075.38452148437500000000	4172.30761718750000000000	4189.23046875000000000000	1224.00000000000000000000	10245.00000000000000000000	10229.00000000000000000000	0.00000000000000000000	0.00000000000000000000	0.00000000000000000000	920.00000000000000000000	806.00000000000000000000	4.00000000000000000000	4.00000000000000000000	4.00000000000000000000	4.00000000000000000000	4.00000000000000000000	4.00000000000000000000	4.00000000000000000000	4.00000000000000000000	4.00000000000000000000	4.00000000000000000000	4.00000000000000000000	4.00000000000000000000	4.00000000000000000000	4.00000000000000000000	4.00000000000000000000	4.00000000000000000000
92.00000000000000000000	0.00000000000000000000	4155.38427734375000000000	4155.38427734375000000000	4152.82031250000000000000	4149.74365234375000000000	4152.82031250000000000000	4155.89746093750000000000	4156.41015625000000000000	4166.66650390625000000000	4163.58984375000000000000	4187.17919921875000000000	4158.97412109375000000000	4065.64086914062500000000	4171.28173828125000000000	4181.02539062500000000000	1224.00000000000000000000	10245.00000000000000000000	10229.00000000000000000000	0.00000000000000000000	0.00000000000000000000	0.00000000000000000000	920.00000000000000000000	814.00000000000000000000	4.00000000000000000000	4.00000000000000000000	4.00000000000000000000	4.00000000000000000000	4.00000000000000000000	4.00000000000000000000	4.00000000000000000000	4.00000000000000000000	4.00000000000000000000	4.00000000000000000000	4.00000000000000000000	4.00000000000000000000	4.00000000000000000000	4.00000000000000000000	4.00000000000000000000	4.00000000000000000000
93.00000000000000000000	0.00000000000000000000	4154.35888671875000000000	4158.46142578125000000000	4155.38427734375000000000	4153.84619140625000000000	4171.28173828125000000000	4166.66650390625000000000	4175.89746093750000000000	4189.74365234375000000000	4166.15380859375000000000	4217.94873046875000000000	4170.76904296875000000000	4071.28198242187500000000	4174.35888671875000000000	4180.00000000000000000000	1311.00000000000000000000	10245.00000000000000000000	10228.00000000000000000000	0.00000000000000000000	0.00000000000000000000	0.00000000000000000000	920.00000000000000000000	822.00000000000000000000	4.00000000000000000000	4.00000000000000000000	4.00000000000000000000	4.00000000000000000000	4.00000000000000000000	4.00000000000000000000	4.00000000000000000000	4.00000000000000000000	4.00000000000000000000	4.00000000000000000000	4.00000000000000000000	4.00000000000000000000	4.00000000000000000000	4.00000000000000000000	4.00000000000000000000	4.00000000000000000000
94.00000000000000000000	0.00000000000000000000	4148.71777343750000000000	4143.58984375000000000000	4156.41015625000000000000	4139.48730468750000000000	4162.56396484375000000000	4153.84619140625000000000	4151.79492187500000000000	4159.48730468750000000000	4160.00000000000000000000	4168.20507812500000000000	4148.71777343750000000000	4058.46142578125000000000	4148.20507812500000000000	4170.25634765625000000000	1362.00000000000000000000	10245.00000000000000000000	10228.00000000000000000000	0.00000000000000000000	0.00000000000000000000	0.00000000000000000000	920.00000000000000000000	830.00000000000000000000	4.00000000000000000000	4.00000000000000000000	4.00000000000000000000	4.00000000000000000000	4.00000000000000000000	4.00000000000000000000	4.00000000000000000000	4.00000000000000000000	4.00000000000000000000	4.00000000000000000000	4.00000000000000000000	4.00000000000000000000	4.00000000000000000000	4.00000000000000000000	4.00000000000000000000	4.00000000000000000000
95.00000000000000000000	0.00000000000000000000	4166.15380859375000000000	4177.94873046875000000000	4157.43603515625000000000	4156.41015625000000000000	4182.05126953125000000000	4162.05126953125000000000	4161.53857421875000000000	4166.66650390625000000000	4169.23046875000000000000	4171.79492187500000000000	4157.94873046875000000000	4056.41015625000000000000	4168.71777343750000000000	4176.92285156250000000000	1224.00000000000000000000	10245.00000000000000000000	10229.00000000000000000000	0.00000000000000000000	0.00000000000000000000	0.00000000000000000000	920.00000000000000000000	837.00000000000000000000	4.00000000000000000000	4.00000000000000000000	4.00000000000000000000	4.00000000000000000000	4.00000000000000000000	4.00000000000000000000	4.00000000000000000000	4.00000000000000000000	4.00000000000000000000	4.00000000000000000000	4.00000000000000000000	4.00000000000000000000	4.00000000000000000000	4.00000000000000000000	4.00000000000000000000	4.00000000000000000000
96.00000000000000000000	0.00000000000000000000	4165.12792968750000000000	4163.07666015625000000000	4165.64111328125000000000	4148.20507812500000000000	4150.25634765625000000000	4157.94873046875000000000	4144.10253906250000000000	4141.53857421875000000000	4165.64111328125000000000	4159.48730468750000000000	4141.02539062500000000000	4054.87158203125000000000	4148.71777343750000000000	4176.41015625000000000000	1224.00000000000000000000	10245.00000000000000000000	10229.00000000000000000000	0.00000000000000000000	0.00000000000000000000	0.00000000000000000000	920.00000000000000000000	844.00000000000000000000	4.00000000000000000000	4.00000000000000000000	4.00000000000000000000	4.00000000000000000000	4.00000000000000000000	4.00000000000000000000	4.00000000000000000000	4.00000000000000000000	4.00000000000000000000	4.00000000000000000000	4.00000000000000000000	4.00000000000000000000	4.00000000000000000000	4.00000000000000000000	4.00000000000000000000	4.00000000000000000000
97.00000000000000000000	0.00000000000000000000	4152.30761718750000000000	4152.30761718750000000000	4156.92285156250000000000	4143.07666015625000000000	4152.30761718750000000000	4157.94873046875000000000	4140.00000000000000000000	4132.30761718750000000000	4160.51269531250000000000	4150.25634765625000000000	4147.69238281250000000000	4049.74340820312500000000	4152.30761718750000000000	4176.41015625000000000000	1311.00000000000000000000	10249.00000000000000000000	10227.00000000000000000000	0.00000000000000000000	0.00000000000000000000	0.00000000000000000000	920.00000000000000000000	852.00000000000000000000	4.00000000000000000000	4.00000000000000000000	4.00000000000000000000	4.00000000000000000000	4.00000000000000000000	4.00000000000000000000	4.00000000000000000000	4.00000000000000000000	4.00000000000000000000	4.00000000000000000000	4.00000000000000000000	4.00000000000000000000	4.00000000000000000000	4.00000000000000000000	4.00000000000000000000	4.00000000000000000000
98.00000000000000000000	0.00000000000000000000	4155.89746093750000000000	4163.07666015625000000000	4156.41015625000000000000	4156.92285156250000000000	4184.61523437500000000000	4156.41015625000000000000	4148.20507812500000000000	4157.94873046875000000000	4171.79492187500000000000	4165.12792968750000000000	4173.84619140625000000000	4063.07690429687500000000	4184.61523437500000000000	4186.66650390625000000000	1362.00000000000000000000	10249.00000000000000000000	10227.00000000000000000000	0.00000000000000000000	0.00000000000000000000	0.00000000000000000000	920.00000000000000000000	859.00000000000000000000	4.00000000000000000000	4.00000000000000000000	4.00000000000000000000	4.00000000000000000000	4.00000000000000000000	4.00000000000000000000	4.00000000000000000000	4.00000000000000000000	4.00000000000000000000	4.00000000000000000000	4.00000000000000000000	4.00000000000000000000	4.00000000000000000000	4.00000000000000000000	4.00000000000000000000	4.00000000000000000000
99.00000000000000000000	0.00000000000000000000	4151.79492187500000000000	4142.05126953125000000000	4160.00000000000000000000	4143.58984375000000000000	4155.38427734375000000000	4147.17919921875000000000	4140.51269531250000000000	4153.33300781250000000000	4164.61523437500000000000	4157.43603515625000000000	4153.33300781250000000000	4060.00000000000000000000	4163.07666015625000000000	4179.48730468750000000000	1224.00000000000000000000	10248.00000000000000000000	10227.00000000000000000000	0.00000000000000000000	0.00000000000000000000	0.00000000000000000000	920.00000000000000000000	866.00000000000000000000	4.00000000000000000000	4.00000000000000000000	4.00000000000000000000	4.00000000000000000000	4.00000000000000000000	4.00000000000000000000	4.00000000000000000000	4.00000000000000000000	4.00000000000000000000	4.00000000000000000000	4.00000000000000000000	4.00000000000000000000	4.00000000000000000000	4.00000000000000000000	4.00000000000000000000	4.00000000000000000000
100.00000000000000000000	0.00000000000000000000	4154.35888671875000000000	4159.48730468750000000000	4154.87158203125000000000	4153.33300781250000000000	4168.71777343750000000000	4168.20507812500000000000	4172.82031250000000000000	4185.64111328125000000000	4168.71777343750000000000	4212.82031250000000000000	4172.30761718750000000000	4064.61523437500000000000	4172.82031250000000000000	4181.02539062500000000000	1224.00000000000000000000	10248.00000000000000000000	10227.00000000000000000000	0.00000000000000000000	0.00000000000000000000	0.00000000000000000000	920.00000000000000000000	875.00000000000000000000	4.00000000000000000000	4.00000000000000000000	4.00000000000000000000	4.00000000000000000000	4.00000000000000000000	4.00000000000000000000	4.00000000000000000000	4.00000000000000000000	4.00000000000000000000	4.00000000000000000000	4.00000000000000000000	4.00000000000000000000	4.00000000000000000000	4.00000000000000000000	4.00000000000000000000	4.00000000000000000000
101.00000000000000000000	0.00000000000000000000	4153.33300781250000000000	4152.30761718750000000000	4157.43603515625000000000	4145.64111328125000000000	4164.61523437500000000000	4165.12792968750000000000	4158.97412109375000000000	4172.82031250000000000000	4166.15380859375000000000	4203.58984375000000000000	4167.17919921875000000000	4062.05126953125000000000	4157.43603515625000000000	4173.84619140625000000000	1311.00000000000000000000	10249.00000000000000000000	10227.00000000000000000000	0.00000000000000000000	0.00000000000000000000	0.00000000000000000000	920.00000000000000000000	883.00000000000000000000	4.00000000000000000000	4.00000000000000000000	4.00000000000000000000	4.00000000000000000000	4.00000000000000000000	4.00000000000000000000	4.00000000000000000000	4.00000000000000000000	4.00000000000000000000	4.00000000000000000000	4.00000000000000000000	4.00000000000000000000	4.00000000000000000000	4.00000000000000000000	4.00000000000000000000	4.00000000000000000000
102.00000000000000000000	0.00000000000000000000	4154.87158203125000000000	4156.92285156250000000000	4156.92285156250000000000	4141.02539062500000000000	4167.17919921875000000000	4157.43603515625000000000	4148.20507812500000000000	4152.82031250000000000000	4162.56396484375000000000	4164.61523437500000000000	4151.28173828125000000000	4051.28198242187500000000	4152.82031250000000000000	4170.25634765625000000000	1362.00000000000000000000	10249.00000000000000000000	10227.00000000000000000000	0.00000000000000000000	0.00000000000000000000	0.00000000000000000000	920.00000000000000000000	891.00000000000000000000	4.00000000000000000000	4.00000000000000000000	4.00000000000000000000	4.00000000000000000000	4.00000000000000000000	4.00000000000000000000	4.00000000000000000000	4.00000000000000000000	4.00000000000000000000	4.00000000000000000000	4.00000000000000000000	4.00000000000000000000	4.00000000000000000000	4.00000000000000000000	4.00000000000000000000	4.00000000000000000000
103.00000000000000000000	0.00000000000000000000	4168.71777343750000000000	4183.07666015625000000000	4167.17919921875000000000	4161.53857421875000000000	4192.30761718750000000000	4163.58984375000000000000	4162.56396484375000000000	4166.66650390625000000000	4177.94873046875000000000	4178.97412109375000000000	4165.12792968750000000000	4066.15380859375000000000	4180.00000000000000000000	4188.71777343750000000000	1224.00000000000000000000	10249.00000000000000000000	10227.00000000000000000000	0.00000000000000000000	0.00000000000000000000	0.00000000000000000000	920.00000000000000000000	900.00000000000000000000	4.00000000000000000000	4.00000000000000000000	4.00000000000000000000	4.00000000000000000000	4.00000000000000000000	4.00000000000000000000	4.00000000000000000000	4.00000000000000000000	4.00000000000000000000	4.00000000000000000000	4.00000000000000000000	4.00000000000000000000	4.00000000000000000000	4.00000000000000000000	4.00000000000000000000	4.00000000000000000000
104.00000000000000000000	0.00000000000000000000	4161.53857421875000000000	4160.51269531250000000000	4168.71777343750000000000	4147.69238281250000000000	4173.84619140625000000000	4154.35888671875000000000	4142.56396484375000000000	4144.10253906250000000000	4167.17919921875000000000	4158.46142578125000000000	4148.71777343750000000000	4063.07690429687500000000	4156.92285156250000000000	4182.05126953125000000000	1224.00000000000000000000	10249.00000000000000000000	10227.00000000000000000000	0.00000000000000000000	0.00000000000000000000	0.00000000000000000000	920.00000000000000000000	908.00000000000000000000	4.00000000000000000000	4.00000000000000000000	4.00000000000000000000	4.00000000000000000000	4.00000000000000000000	4.00000000000000000000	4.00000000000000000000	4.00000000000000000000	4.00000000000000000000	4.00000000000000000000	4.00000000000000000000	4.00000000000000000000	4.00000000000000000000	4.00000000000000000000	4.00000000000000000000	4.00000000000000000000
105.00000000000000000000	0.00000000000000000000	4157.94873046875000000000	4168.20507812500000000000	4156.92285156250000000000	4153.33300781250000000000	4187.17919921875000000000	4156.92285156250000000000	4153.33300781250000000000	4162.56396484375000000000	4166.15380859375000000000	4176.92285156250000000000	4169.23046875000000000000	4067.69213867187500000000	4174.87158203125000000000	4185.64111328125000000000	1311.00000000000000000000	10247.00000000000000000000	10228.00000000000000000000	0.00000000000000000000	0.00000000000000000000	0.00000000000000000000	920.00000000000000000000	916.00000000000000000000	4.00000000000000000000	4.00000000000000000000	4.00000000000000000000	4.00000000000000000000	4.00000000000000000000	4.00000000000000000000	4.00000000000000000000	4.00000000000000000000	4.00000000000000000000	4.00000000000000000000	4.00000000000000000000	4.00000000000000000000	4.00000000000000000000	4.00000000000000000000	4.00000000000000000000	4.00000000000000000000
106.00000000000000000000	0.00000000000000000000	4156.41015625000000000000	4158.97412109375000000000	4162.05126953125000000000	4152.30761718750000000000	4158.97412109375000000000	4147.17919921875000000000	4140.51269531250000000000	4160.51269531250000000000	4168.71777343750000000000	4169.74365234375000000000	4175.89746093750000000000	4077.94873046875000000000	4180.00000000000000000000	4191.28173828125000000000	1362.00000000000000000000	10247.00000000000000000000	10228.00000000000000000000	0.00000000000000000000	0.00000000000000000000	0.00000000000000000000	920.00000000000000000000	924.00000000000000000000	4.00000000000000000000	4.00000000000000000000	4.00000000000000000000	4.00000000000000000000	4.00000000000000000000	4.00000000000000000000	4.00000000000000000000	4.00000000000000000000	4.00000000000000000000	4.00000000000000000000	4.00000000000000000000	4.00000000000000000000	4.00000000000000000000	4.00000000000000000000	4.00000000000000000000	4.00000000000000000000
107.00000000000000000000	0.00000000000000000000	4152.30761718750000000000	4154.35888671875000000000	4157.94873046875000000000	4138.46142578125000000000	4150.25634765625000000000	4152.82031250000000000000	4140.51269531250000000000	4153.33300781250000000000	4160.51269531250000000000	4165.12792968750000000000	4163.07666015625000000000	4064.61523437500000000000	4168.71777343750000000000	4177.94873046875000000000	1224.00000000000000000000	10246.00000000000000000000	10228.00000000000000000000	0.00000000000000000000	0.00000000000000000000	0.00000000000000000000	920.00000000000000000000	932.00000000000000000000	4.00000000000000000000	4.00000000000000000000	4.00000000000000000000	4.00000000000000000000	4.00000000000000000000	4.00000000000000000000	4.00000000000000000000	4.00000000000000000000	4.00000000000000000000	4.00000000000000000000	4.00000000000000000000	4.00000000000000000000	4.00000000000000000000	4.00000000000000000000	4.00000000000000000000	4.00000000000000000000
108.00000000000000000000	0.00000000000000000000	4155.89746093750000000000	4172.30761718750000000000	4156.41015625000000000000	4145.64111328125000000000	4190.25634765625000000000	4174.35888671875000000000	4171.28173828125000000000	4181.02539062500000000000	4168.20507812500000000000	4211.28173828125000000000	4171.28173828125000000000	4063.58959960937500000000	4173.33300781250000000000	4174.87158203125000000000	1224.00000000000000000000	10246.00000000000000000000	10228.00000000000000000000	0.00000000000000000000	0.00000000000000000000	0.00000000000000000000	920.00000000000000000000	940.00000000000000000000	4.00000000000000000000	4.00000000000000000000	4.00000000000000000000	4.00000000000000000000	4.00000000000000000000	4.00000000000000000000	4.00000000000000000000	4.00000000000000000000	4.00000000000000000000	4.00000000000000000000	4.00000000000000000000	4.00000000000000000000	4.00000000000000000000	4.00000000000000000000	4.00000000000000000000	4.00000000000000000000
109.00000000000000000000	0.00000000000000000000	4155.89746093750000000000	4151.79492187500000000000	4162.05126953125000000000	4137.94873046875000000000	4157.94873046875000000000	4163.58984375000000000000	4153.84619140625000000000	4155.38427734375000000000	4163.58984375000000000000	4184.61523437500000000000	4151.28173828125000000000	4056.92309570312500000000	4145.64111328125000000000	4170.76904296875000000000	1311.00000000000000000000	10245.00000000000000000000	10227.00000000000000000000	0.00000000000000000000	0.00000000000000000000	0.00000000000000000000	920.00000000000000000000	948.00000000000000000000	4.00000000000000000000	4.00000000000000000000	4.00000000000000000000	4.00000000000000000000	4.00000000000000000000	4.00000000000000000000	4.00000000000000000000	4.00000000000000000000	4.00000000000000000000	4.00000000000000000000	4.00000000000000000000	4.00000000000000000000	4.00000000000000000000	4.00000000000000000000	4.00000000000000000000	4.00000000000000000000
110.00000000000000000000	0.00000000000000000000	4168.71777343750000000000	4177.94873046875000000000	4162.05126953125000000000	4150.76904296875000000000	4176.92285156250000000000	4168.71777343750000000000	4165.12792968750000000000	4162.05126953125000000000	4169.74365234375000000000	4181.02539062500000000000	4167.69238281250000000000	4062.05126953125000000000	4176.92285156250000000000	4183.07666015625000000000	1362.00000000000000000000	10245.00000000000000000000	10227.00000000000000000000	0.00000000000000000000	0.00000000000000000000	0.00000000000000000000	920.00000000000000000000	956.00000000000000000000	4.00000000000000000000	4.00000000000000000000	4.00000000000000000000	4.00000000000000000000	4.00000000000000000000	4.00000000000000000000	4.00000000000000000000	4.00000000000000000000	4.00000000000000000000	4.00000000000000000000	4.00000000000000000000	4.00000000000000000000	4.00000000000000000000	4.00000000000000000000	4.00000000000000000000	4.00000000000000000000
111.00000000000000000000	0.00000000000000000000	4166.66650390625000000000	4178.46142578125000000000	4170.25634765625000000000	4147.69238281250000000000	4201.53857421875000000000	4164.61523437500000000000	4163.07666015625000000000	4167.17919921875000000000	4177.43603515625000000000	4183.58984375000000000000	4165.64111328125000000000	4069.74340820312500000000	4181.02539062500000000000	4186.15380859375000000000	1224.00000000000000000000	10244.00000000000000000000	10231.00000000000000000000	0.00000000000000000000	0.00000000000000000000	0.00000000000000000000	920.00000000000000000000	963.00000000000000000000	4.00000000000000000000	4.00000000000000000000	4.00000000000000000000	4.00000000000000000000	4.00000000000000000000	4.00000000000000000000	4.00000000000000000000	4.00000000000000000000	4.00000000000000000000	4.00000000000000000000	4.00000000000000000000	4.00000000000000000000	4.00000000000000000000	4.00000000000000000000	4.00000000000000000000	4.00000000000000000000
112.00000000000000000000	0.00000000000000000000	4153.33300781250000000000	4155.89746093750000000000	4163.07666015625000000000	4133.84619140625000000000	4187.17919921875000000000	4157.94873046875000000000	4153.84619140625000000000	4167.17919921875000000000	4167.69238281250000000000	4177.43603515625000000000	4148.71777343750000000000	4056.92309570312500000000	4155.38427734375000000000	4171.28173828125000000000	1224.00000000000000000000	10244.00000000000000000000	10231.00000000000000000000	0.00000000000000000000	0.00000000000000000000	0.00000000000000000000	920.00000000000000000000	970.00000000000000000000	4.00000000000000000000	4.00000000000000000000	4.00000000000000000000	4.00000000000000000000	4.00000000000000000000	4.00000000000000000000	4.00000000000000000000	4.00000000000000000000	4.00000000000000000000	4.00000000000000000000	4.00000000000000000000	4.00000000000000000000	4.00000000000000000000	4.00000000000000000000	4.00000000000000000000	4.00000000000000000000
113.00000000000000000000	0.00000000000000000000	4158.97412109375000000000	4171.28173828125000000000	4155.89746093750000000000	4149.74365234375000000000	4197.94873046875000000000	4165.64111328125000000000	4169.23046875000000000000	4203.07666015625000000000	4172.30761718750000000000	4204.10253906250000000000	4182.56396484375000000000	4071.79467773437500000000	4180.00000000000000000000	4183.07666015625000000000	1311.00000000000000000000	10247.00000000000000000000	10231.00000000000000000000	0.00000000000000000000	0.00000000000000000000	0.00000000000000000000	920.00000000000000000000	978.00000000000000000000	4.00000000000000000000	4.00000000000000000000	4.00000000000000000000	4.00000000000000000000	4.00000000000000000000	4.00000000000000000000	4.00000000000000000000	4.00000000000000000000	4.00000000000000000000	4.00000000000000000000	4.00000000000000000000	4.00000000000000000000	4.00000000000000000000	4.00000000000000000000	4.00000000000000000000	4.00000000000000000000
114.00000000000000000000	0.00000000000000000000	4156.41015625000000000000	4153.84619140625000000000	4164.61523437500000000000	4138.46142578125000000000	4165.12792968750000000000	4154.35888671875000000000	4153.33300781250000000000	4179.48730468750000000000	4166.15380859375000000000	4180.00000000000000000000	4175.89746093750000000000	4078.97436523437500000000	4168.71777343750000000000	4186.15380859375000000000	1362.00000000000000000000	10247.00000000000000000000	10231.00000000000000000000	0.00000000000000000000	0.00000000000000000000	0.00000000000000000000	920.00000000000000000000	985.00000000000000000000	4.00000000000000000000	4.00000000000000000000	4.00000000000000000000	4.00000000000000000000	4.00000000000000000000	4.00000000000000000000	4.00000000000000000000	4.00000000000000000000	4.00000000000000000000	4.00000000000000000000	4.00000000000000000000	4.00000000000000000000	4.00000000000000000000	4.00000000000000000000	4.00000000000000000000	4.00000000000000000000
115.00000000000000000000	0.00000000000000000000	4166.15380859375000000000	4173.84619140625000000000	4166.15380859375000000000	4147.69238281250000000000	4166.15380859375000000000	4168.20507812500000000000	4174.87158203125000000000	4180.51269531250000000000	4165.64111328125000000000	4201.53857421875000000000	4177.43603515625000000000	4073.33325195312500000000	4181.53857421875000000000	4184.10253906250000000000	1224.00000000000000000000	10247.00000000000000000000	10232.00000000000000000000	0.00000000000000000000	0.00000000000000000000	0.00000000000000000000	920.00000000000000000000	993.00000000000000000000	4.00000000000000000000	4.00000000000000000000	4.00000000000000000000	4.00000000000000000000	4.00000000000000000000	4.00000000000000000000	4.00000000000000000000	4.00000000000000000000	4.00000000000000000000	4.00000000000000000000	4.00000000000000000000	4.00000000000000000000	4.00000000000000000000	4.00000000000000000000	4.00000000000000000000	4.00000000000000000000
116.00000000000000000000	0.00000000000000000000	4173.33300781250000000000	4180.00000000000000000000	4167.69238281250000000000	4153.33300781250000000000	4177.94873046875000000000	4172.82031250000000000000	4178.46142578125000000000	4181.02539062500000000000	4168.71777343750000000000	4212.82031250000000000000	4172.82031250000000000000	4070.25634765625000000000	4175.89746093750000000000	4178.46142578125000000000	1224.00000000000000000000	10247.00000000000000000000	10232.00000000000000000000	0.00000000000000000000	0.00000000000000000000	0.00000000000000000000	921.00000000000000000000	1.00000000000000000000	4.00000000000000000000	4.00000000000000000000	4.00000000000000000000	4.00000000000000000000	4.00000000000000000000	4.00000000000000000000	4.00000000000000000000	4.00000000000000000000	4.00000000000000000000	4.00000000000000000000	4.00000000000000000000	4.00000000000000000000	4.00000000000000000000	4.00000000000000000000	4.00000000000000000000	4.00000000000000000000
117.00000000000000000000	0.00000000000000000000	4158.97412109375000000000	4158.46142578125000000000	4162.56396484375000000000	4137.43603515625000000000	4176.92285156250000000000	4158.97412109375000000000	4154.87158203125000000000	4155.89746093750000000000	4160.00000000000000000000	4174.87158203125000000000	4152.82031250000000000000	4060.51269531250000000000	4149.74365234375000000000	4172.30761718750000000000	1311.00000000000000000000	10248.00000000000000000000	10232.00000000000000000000	0.00000000000000000000	0.00000000000000000000	0.00000000000000000000	921.00000000000000000000	9.00000000000000000000	4.00000000000000000000	4.00000000000000000000	4.00000000000000000000	4.00000000000000000000	4.00000000000000000000	4.00000000000000000000	4.00000000000000000000	4.00000000000000000000	4.00000000000000000000	4.00000000000000000000	4.00000000000000000000	4.00000000000000000000	4.00000000000000000000	4.00000000000000000000	4.00000000000000000000	4.00000000000000000000
118.00000000000000000000	0.00000000000000000000	4169.23046875000000000000	4177.94873046875000000000	4168.71777343750000000000	4157.43603515625000000000	4197.43603515625000000000	4164.61523437500000000000	4161.53857421875000000000	4174.35888671875000000000	4175.89746093750000000000	4192.30761718750000000000	4181.02539062500000000000	4077.94873046875000000000	4186.66650390625000000000	4193.33300781250000000000	1362.00000000000000000000	10248.00000000000000000000	10232.00000000000000000000	0.00000000000000000000	0.00000000000000000000	0.00000000000000000000	921.00000000000000000000	17.00000000000000000000	4.00000000000000000000	4.00000000000000000000	4.00000000000000000000	4.00000000000000000000	4.00000000000000000000	4.00000000000000000000	4.00000000000000000000	4.00000000000000000000	4.00000000000000000000	4.00000000000000000000	4.00000000000000000000	4.00000000000000000000	4.00000000000000000000	4.00000000000000000000	4.00000000000000000000	4.00000000000000000000
119.00000000000000000000	0.00000000000000000000	4171.79492187500000000000	4164.10253906250000000000	4175.38427734375000000000	4152.30761718750000000000	4166.15380859375000000000	4155.38427734375000000000	4143.58984375000000000000	4158.97412109375000000000	4176.41015625000000000000	4177.43603515625000000000	4171.28173828125000000000	4081.02563476562500000000	4178.46142578125000000000	4192.30761718750000000000	1224.00000000000000000000	10250.00000000000000000000	10233.00000000000000000000	0.00000000000000000000	0.00000000000000000000	0.00000000000000000000	921.00000000000000000000	26.00000000000000000000	4.00000000000000000000	4.00000000000000000000	4.00000000000000000000	4.00000000000000000000	4.00000000000000000000	4.00000000000000000000	4.00000000000000000000	4.00000000000000000000	4.00000000000000000000	4.00000000000000000000	4.00000000000000000000	4.00000000000000000000	4.00000000000000000000	4.00000000000000000000	4.00000000000000000000	4.00000000000000000000
120.00000000000000000000	0.00000000000000000000	4157.94873046875000000000	4168.20507812500000000000	4157.94873046875000000000	4152.30761718750000000000	4178.97412109375000000000	4162.05126953125000000000	4158.97412109375000000000	4177.94873046875000000000	4167.69238281250000000000	4189.74365234375000000000	4175.89746093750000000000	4071.79467773437500000000	4175.89746093750000000000	4182.05126953125000000000	1224.00000000000000000000	10250.00000000000000000000	10233.00000000000000000000	0.00000000000000000000	0.00000000000000000000	0.00000000000000000000	921.00000000000000000000	34.00000000000000000000	4.00000000000000000000	4.00000000000000000000	4.00000000000000000000	4.00000000000000000000	4.00000000000000000000	4.00000000000000000000	4.00000000000000000000	4.00000000000000000000	4.00000000000000000000	4.00000000000000000000	4.00000000000000000000	4.00000000000000000000	4.00000000000000000000	4.00000000000000000000	4.00000000000000000000	4.00000000000000000000
121.00000000000000000000	0.00000000000000000000	4151.79492187500000000000	4166.66650390625000000000	4156.92285156250000000000	4158.46142578125000000000	4185.64111328125000000000	4163.58984375000000000000	4161.02539062500000000000	4198.97412109375000000000	4170.25634765625000000000	4200.51269531250000000000	4186.15380859375000000000	4077.43579101562500000000	4178.97412109375000000000	4182.56396484375000000000	1311.00000000000000000000	10249.00000000000000000000	10234.00000000000000000000	0.00000000000000000000	0.00000000000000000000	0.00000000000000000000	921.00000000000000000000	42.00000000000000000000	4.00000000000000000000	4.00000000000000000000	4.00000000000000000000	4.00000000000000000000	4.00000000000000000000	4.00000000000000000000	4.00000000000000000000	4.00000000000000000000	4.00000000000000000000	4.00000000000000000000	4.00000000000000000000	4.00000000000000000000	4.00000000000000000000	4.00000000000000000000	4.00000000000000000000	4.00000000000000000000
122.00000000000000000000	0.00000000000000000000	4151.28173828125000000000	4147.69238281250000000000	4160.51269531250000000000	4144.10253906250000000000	4158.97412109375000000000	4155.38427734375000000000	4144.10253906250000000000	4170.25634765625000000000	4161.53857421875000000000	4164.61523437500000000000	4158.97412109375000000000	4064.61523437500000000000	4153.33300781250000000000	4171.79492187500000000000	1362.00000000000000000000	10249.00000000000000000000	10234.00000000000000000000	0.00000000000000000000	0.00000000000000000000	0.00000000000000000000	921.00000000000000000000	50.00000000000000000000	4.00000000000000000000	4.00000000000000000000	4.00000000000000000000	4.00000000000000000000	4.00000000000000000000	4.00000000000000000000	4.00000000000000000000	4.00000000000000000000	4.00000000000000000000	4.00000000000000000000	4.00000000000000000000	4.00000000000000000000	4.00000000000000000000	4.00000000000000000000	4.00000000000000000000	4.00000000000000000000
123.00000000000000000000	0.00000000000000000000	4160.00000000000000000000	4175.89746093750000000000	4157.94873046875000000000	4155.89746093750000000000	4199.48730468750000000000	4173.33300781250000000000	4175.89746093750000000000	4180.51269531250000000000	4166.15380859375000000000	4188.20507812500000000000	4168.20507812500000000000	4061.53833007812500000000	4166.66650390625000000000	4171.79492187500000000000	1224.00000000000000000000	10251.00000000000000000000	10233.00000000000000000000	0.00000000000000000000	0.00000000000000000000	0.00000000000000000000	921.00000000000000000000	57.00000000000000000000	4.00000000000000000000	4.00000000000000000000	4.00000000000000000000	4.00000000000000000000	4.00000000000000000000	4.00000000000000000000	4.00000000000000000000	4.00000000000000000000	4.00000000000000000000	4.00000000000000000000	4.00000000000000000000	4.00000000000000000000	4.00000000000000000000	4.00000000000000000000	4.00000000000000000000	4.00000000000000000000
124.00000000000000000000	0.00000000000000000000	4154.87158203125000000000	4158.97412109375000000000	4162.05126953125000000000	4147.17919921875000000000	4175.89746093750000000000	4164.61523437500000000000	4162.05126953125000000000	4162.56396484375000000000	4162.56396484375000000000	4176.41015625000000000000	4155.89746093750000000000	4056.41015625000000000000	4144.61523437500000000000	4168.20507812500000000000	1224.00000000000000000000	10251.00000000000000000000	10233.00000000000000000000	0.00000000000000000000	0.00000000000000000000	0.00000000000000000000	921.00000000000000000000	64.00000000000000000000	4.00000000000000000000	4.00000000000000000000	4.00000000000000000000	4.00000000000000000000	4.00000000000000000000	4.00000000000000000000	4.00000000000000000000	4.00000000000000000000	4.00000000000000000000	4.00000000000000000000	4.00000000000000000000	4.00000000000000000000	4.00000000000000000000	4.00000000000000000000	4.00000000000000000000	4.00000000000000000000
125.00000000000000000000	0.00000000000000000000	4157.43603515625000000000	4156.92285156250000000000	4161.02539062500000000000	4150.76904296875000000000	4145.64111328125000000000	4156.92285156250000000000	4152.82031250000000000000	4160.00000000000000000000	4163.58984375000000000000	4164.10253906250000000000	4162.05126953125000000000	4057.43579101562500000000	4160.00000000000000000000	4176.92285156250000000000	1311.00000000000000000000	10250.00000000000000000000	10231.00000000000000000000	0.00000000000000000000	0.00000000000000000000	0.00000000000000000000	921.00000000000000000000	73.00000000000000000000	4.00000000000000000000	4.00000000000000000000	4.00000000000000000000	4.00000000000000000000	4.00000000000000000000	4.00000000000000000000	4.00000000000000000000	4.00000000000000000000	4.00000000000000000000	4.00000000000000000000	4.00000000000000000000	4.00000000000000000000	4.00000000000000000000	4.00000000000000000000	4.00000000000000000000	4.00000000000000000000
126.00000000000000000000	0.00000000000000000000	4170.25634765625000000000	4172.30761718750000000000	4169.74365234375000000000	4168.71777343750000000000	4161.53857421875000000000	4158.97412109375000000000	4153.84619140625000000000	4168.20507812500000000000	4177.43603515625000000000	4167.17919921875000000000	4177.43603515625000000000	4072.82031250000000000000	4190.76904296875000000000	4193.33300781250000000000	1362.00000000000000000000	10250.00000000000000000000	10231.00000000000000000000	0.00000000000000000000	0.00000000000000000000	0.00000000000000000000	921.00000000000000000000	80.00000000000000000000	4.00000000000000000000	4.00000000000000000000	4.00000000000000000000	4.00000000000000000000	4.00000000000000000000	4.00000000000000000000	4.00000000000000000000	4.00000000000000000000	4.00000000000000000000	4.00000000000000000000	4.00000000000000000000	4.00000000000000000000	4.00000000000000000000	4.00000000000000000000	4.00000000000000000000	4.00000000000000000000
127.00000000000000000000	0.00000000000000000000	4162.56396484375000000000	4154.35888671875000000000	4167.69238281250000000000	4154.87158203125000000000	4163.07666015625000000000	4155.89746093750000000000	4139.48730468750000000000	4146.66650390625000000000	4167.17919921875000000000	4149.23046875000000000000	4157.94873046875000000000	4060.00000000000000000000	4163.58984375000000000000	4178.97412109375000000000	50.00000000000000000000	10244.00000000000000000000	10230.00000000000000000000	0.00000000000000000000	0.00000000000000000000	0.00000000000000000000	921.00000000000000000000	88.00000000000000000000	4.00000000000000000000	4.00000000000000000000	4.00000000000000000000	4.00000000000000000000	4.00000000000000000000	4.00000000000000000000	4.00000000000000000000	4.00000000000000000000	4.00000000000000000000	4.00000000000000000000	4.00000000000000000000	4.00000000000000000000	4.00000000000000000000	4.00000000000000000000	4.00000000000000000000	4.00000000000000000000
0.00000000000000000000	0.00000000000000000000	4160.00000000000000000000	4167.17919921875000000000	4156.41015625000000000000	4162.56396484375000000000	4169.23046875000000000000	4164.61523437500000000000	4161.02539062500000000000	4172.82031250000000000000	4164.61523437500000000000	4188.71777343750000000000	4180.51269531250000000000	4060.00000000000000000000	4177.94873046875000000000	4177.43603515625000000000	657.00000000000000000000	10244.00000000000000000000	10230.00000000000000000000	0.00000000000000000000	0.00000000000000000000	0.00000000000000000000	921.00000000000000000000	96.00000000000000000000	4.00000000000000000000	4.00000000000000000000	4.00000000000000000000	4.00000000000000000000	4.00000000000000000000	4.00000000000000000000	4.00000000000000000000	4.00000000000000000000	4.00000000000000000000	4.00000000000000000000	4.00000000000000000000	4.00000000000000000000	4.00000000000000000000	4.00000000000000000000	4.00000000000000000000	4.00000000000000000000
1.00000000000000000000	0.00000000000000000000	4151.28173828125000000000	4148.71777343750000000000	4159.48730468750000000000	4155.38427734375000000000	4124.10253906250000000000	4150.76904296875000000000	4143.58984375000000000000	4163.07666015625000000000	4160.51269531250000000000	4168.71777343750000000000	4171.28173828125000000000	4063.58959960937500000000	4166.66650390625000000000	4176.41015625000000000000	858.00000000000000000000	10243.00000000000000000000	10231.00000000000000000000	0.00000000000000000000	0.00000000000000000000	0.00000000000000000000	921.00000000000000000000	104.00000000000000000000	4.00000000000000000000	4.00000000000000000000	4.00000000000000000000	4.00000000000000000000	4.00000000000000000000	4.00000000000000000000	4.00000000000000000000	4.00000000000000000000	4.00000000000000000000	4.00000000000000000000	4.00000000000000000000	4.00000000000000000000	4.00000000000000000000	4.00000000000000000000	4.00000000000000000000	4.00000000000000000000
2.00000000000000000000	0.00000000000000000000	4148.20507812500000000000	4150.25634765625000000000	4153.84619140625000000000	4151.79492187500000000000	4143.58984375000000000000	4153.33300781250000000000	4145.12792968750000000000	4154.87158203125000000000	4159.48730468750000000000	4143.07666015625000000000	4155.38427734375000000000	4051.79467773437500000000	4157.43603515625000000000	4169.74365234375000000000	855.00000000000000000000	10243.00000000000000000000	10231.00000000000000000000	0.00000000000000000000	0.00000000000000000000	0.00000000000000000000	921.00000000000000000000	112.00000000000000000000	4.00000000000000000000	4.00000000000000000000	4.00000000000000000000	4.00000000000000000000	4.00000000000000000000	4.00000000000000000000	4.00000000000000000000	4.00000000000000000000	4.00000000000000000000	4.00000000000000000000	4.00000000000000000000	4.00000000000000000000	4.00000000000000000000	4.00000000000000000000	4.00000000000000000000	4.00000000000000000000
3.00000000000000000000	0.00000000000000000000	4159.48730468750000000000	4170.76904296875000000000	4156.92285156250000000000	4162.56396484375000000000	4190.25634765625000000000	4165.12792968750000000000	4166.15380859375000000000	4162.05126953125000000000	4172.82031250000000000000	4168.71777343750000000000	4160.00000000000000000000	4052.30761718750000000000	4164.10253906250000000000	4173.33300781250000000000	1276.00000000000000000000	10240.00000000000000000000	10230.00000000000000000000	0.00000000000000000000	0.00000000000000000000	0.00000000000000000000	921.00000000000000000000	119.00000000000000000000	4.00000000000000000000	4.00000000000000000000	4.00000000000000000000	4.00000000000000000000	4.00000000000000000000	4.00000000000000000000	4.00000000000000000000	4.00000000000000000000	4.00000000000000000000	4.00000000000000000000	4.00000000000000000000	4.00000000000000000000	4.00000000000000000000	4.00000000000000000000	4.00000000000000000000	4.00000000000000000000
4.00000000000000000000	0.00000000000000000000	4155.89746093750000000000	4152.30761718750000000000	4163.07666015625000000000	4147.69238281250000000000	4151.79492187500000000000	4153.33300781250000000000	4147.17919921875000000000	4136.92285156250000000000	4164.61523437500000000000	4156.41015625000000000000	4143.07666015625000000000	4047.17944335937500000000	4144.10253906250000000000	4171.28173828125000000000	1363.00000000000000000000	10240.00000000000000000000	10230.00000000000000000000	0.00000000000000000000	0.00000000000000000000	0.00000000000000000000	921.00000000000000000000	127.00000000000000000000	4.00000000000000000000	4.00000000000000000000	4.00000000000000000000	4.00000000000000000000	4.00000000000000000000	4.00000000000000000000	4.00000000000000000000	4.00000000000000000000	4.00000000000000000000	4.00000000000000000000	4.00000000000000000000	4.00000000000000000000	4.00000000000000000000	4.00000000000000000000	4.00000000000000000000	4.00000000000000000000
5.00000000000000000000	0.00000000000000000000	4155.38427734375000000000	4168.71777343750000000000	4158.97412109375000000000	4160.00000000000000000000	4173.84619140625000000000	4160.00000000000000000000	4158.97412109375000000000	4167.69238281250000000000	4170.25634765625000000000	4174.35888671875000000000	4172.30761718750000000000	4060.51269531250000000000	4178.97412109375000000000	4186.15380859375000000000	813.00000000000000000000	10241.00000000000000000000	10231.00000000000000000000	0.00000000000000000000	0.00000000000000000000	0.00000000000000000000	921.00000000000000000000	136.00000000000000000000	4.00000000000000000000	4.00000000000000000000	4.00000000000000000000	4.00000000000000000000	4.00000000000000000000	4.00000000000000000000	4.00000000000000000000	4.00000000000000000000	4.00000000000000000000	4.00000000000000000000	4.00000000000000000000	4.00000000000000000000	4.00000000000000000000	4.00000000000000000000	4.00000000000000000000	4.00000000000000000000
6.00000000000000000000	0.00000000000000000000	4153.84619140625000000000	4155.89746093750000000000	4164.61523437500000000000	4155.89746093750000000000	4170.25634765625000000000	4152.30761718750000000000	4147.69238281250000000000	4167.69238281250000000000	4173.84619140625000000000	4162.05126953125000000000	4172.82031250000000000000	4068.20507812500000000000	4175.38427734375000000000	4188.20507812500000000000	1144.00000000000000000000	10241.00000000000000000000	10231.00000000000000000000	0.00000000000000000000	0.00000000000000000000	0.00000000000000000000	921.00000000000000000000	144.00000000000000000000	4.00000000000000000000	4.00000000000000000000	4.00000000000000000000	4.00000000000000000000	4.00000000000000000000	4.00000000000000000000	4.00000000000000000000	4.00000000000000000000	4.00000000000000000000	4.00000000000000000000	4.00000000000000000000	4.00000000000000000000	4.00000000000000000000	4.00000000000000000000	4.00000000000000000000	4.00000000000000000000
7.00000000000000000000	0.00000000000000000000	4154.87158203125000000000	4154.87158203125000000000	4160.00000000000000000000	4148.71777343750000000000	4142.56396484375000000000	4153.33300781250000000000	4150.25634765625000000000	4160.51269531250000000000	4166.15380859375000000000	4160.51269531250000000000	4161.02539062500000000000	4059.48706054687500000000	4159.48730468750000000000	4178.97412109375000000000	1254.00000000000000000000	10242.00000000000000000000	10229.00000000000000000000	0.00000000000000000000	0.00000000000000000000	0.00000000000000000000	921.00000000000000000000	151.00000000000000000000	4.00000000000000000000	4.00000000000000000000	4.00000000000000000000	4.00000000000000000000	4.00000000000000000000	4.00000000000000000000	4.00000000000000000000	4.00000000000000000000	4.00000000000000000000	4.00000000000000000000	4.00000000000000000000	4.00000000000000000000	4.00000000000000000000	4.00000000000000000000	4.00000000000000000000	4.00000000000000000000
8.00000000000000000000	0.00000000000000000000	4163.07666015625000000000	4177.43603515625000000000	4158.46142578125000000000	4163.07666015625000000000	4165.64111328125000000000	4167.17919921875000000000	4169.74365234375000000000	4187.17919921875000000000	4169.74365234375000000000	4193.33300781250000000000	4180.51269531250000000000	4072.82031250000000000000	4176.41015625000000000000	4186.15380859375000000000	1016.00000000000000000000	10242.00000000000000000000	10229.00000000000000000000	0.00000000000000000000	0.00000000000000000000	0.00000000000000000000	921.00000000000000000000	160.00000000000000000000	4.00000000000000000000	4.00000000000000000000	4.00000000000000000000	4.00000000000000000000	4.00000000000000000000	4.00000000000000000000	4.00000000000000000000	4.00000000000000000000	4.00000000000000000000	4.00000000000000000000	4.00000000000000000000	4.00000000000000000000	4.00000000000000000000	4.00000000000000000000	4.00000000000000000000	4.00000000000000000000
9.00000000000000000000	0.00000000000000000000	4156.92285156250000000000	4153.84619140625000000000	4162.05126953125000000000	4148.71777343750000000000	4155.89746093750000000000	4157.43603515625000000000	4147.17919921875000000000	4160.00000000000000000000	4158.46142578125000000000	4150.76904296875000000000	4161.53857421875000000000	4065.12817382812500000000	4152.82031250000000000000	4178.97412109375000000000	1327.00000000000000000000	10242.00000000000000000000	10228.00000000000000000000	0.00000000000000000000	0.00000000000000000000	0.00000000000000000000	921.00000000000000000000	168.00000000000000000000	4.00000000000000000000	4.00000000000000000000	4.00000000000000000000	4.00000000000000000000	4.00000000000000000000	4.00000000000000000000	4.00000000000000000000	4.00000000000000000000	4.00000000000000000000	4.00000000000000000000	4.00000000000000000000	4.00000000000000000000	4.00000000000000000000	4.00000000000000000000	4.00000000000000000000	4.00000000000000000000
10.00000000000000000000	0.00000000000000000000	4167.17919921875000000000	4178.46142578125000000000	4161.53857421875000000000	4165.64111328125000000000	4176.41015625000000000000	4164.61523437500000000000	4164.10253906250000000000	4158.46142578125000000000	4164.10253906250000000000	4157.43603515625000000000	4170.25634765625000000000	4057.94873046875000000000	4170.25634765625000000000	4183.58984375000000000000	1343.00000000000000000000	10242.00000000000000000000	10228.00000000000000000000	0.00000000000000000000	0.00000000000000000000	0.00000000000000000000	921.00000000000000000000	175.00000000000000000000	4.00000000000000000000	4.00000000000000000000	4.00000000000000000000	4.00000000000000000000	4.00000000000000000000	4.00000000000000000000	4.00000000000000000000	4.00000000000000000000	4.00000000000000000000	4.00000000000000000000	4.00000000000000000000	4.00000000000000000000	4.00000000000000000000	4.00000000000000000000	4.00000000000000000000	4.00000000000000000000
11.00000000000000000000	0.00000000000000000000	4170.25634765625000000000	4177.94873046875000000000	4167.17919921875000000000	4167.69238281250000000000	4177.94873046875000000000	4161.02539062500000000000	4160.00000000000000000000	4147.69238281250000000000	4171.28173828125000000000	4171.28173828125000000000	4164.61523437500000000000	4060.51269531250000000000	4166.66650390625000000000	4182.56396484375000000000	1216.00000000000000000000	10245.00000000000000000000	10228.00000000000000000000	0.00000000000000000000	0.00000000000000000000	0.00000000000000000000	921.00000000000000000000	183.00000000000000000000	4.00000000000000000000	4.00000000000000000000	4.00000000000000000000	4.00000000000000000000	4.00000000000000000000	4.00000000000000000000	4.00000000000000000000	4.00000000000000000000	4.00000000000000000000	4.00000000000000000000	4.00000000000000000000	4.00000000000000000000	4.00000000000000000000	4.00000000000000000000	4.00000000000000000000	4.00000000000000000000
12.00000000000000000000	0.00000000000000000000	4156.92285156250000000000	4155.38427734375000000000	4158.97412109375000000000	4148.20507812500000000000	4167.69238281250000000000	4155.89746093750000000000	4147.69238281250000000000	4143.58984375000000000000	4165.64111328125000000000	4161.02539062500000000000	4154.87158203125000000000	4056.41015625000000000000	4153.84619140625000000000	4173.84619140625000000000	1210.00000000000000000000	10245.00000000000000000000	10228.00000000000000000000	0.00000000000000000000	0.00000000000000000000	0.00000000000000000000	921.00000000000000000000	191.00000000000000000000	4.00000000000000000000	4.00000000000000000000	4.00000000000000000000	4.00000000000000000000	4.00000000000000000000	4.00000000000000000000	4.00000000000000000000	4.00000000000000000000	4.00000000000000000000	4.00000000000000000000	4.00000000000000000000	4.00000000000000000000	4.00000000000000000000	4.00000000000000000000	4.00000000000000000000	4.00000000000000000000
13.00000000000000000000	0.00000000000000000000	4158.97412109375000000000	4167.17919921875000000000	4157.43603515625000000000	4162.56396484375000000000	4178.97412109375000000000	4159.48730468750000000000	4158.97412109375000000000	4176.92285156250000000000	4176.41015625000000000000	4177.94873046875000000000	4184.10253906250000000000	4074.35888671875000000000	4185.64111328125000000000	4189.74365234375000000000	1306.00000000000000000000	10249.00000000000000000000	10228.00000000000000000000	0.00000000000000000000	0.00000000000000000000	0.00000000000000000000	921.00000000000000000000	199.00000000000000000000	4.00000000000000000000	4.00000000000000000000	4.00000000000000000000	4.00000000000000000000	4.00000000000000000000	4.00000000000000000000	4.00000000000000000000	4.00000000000000000000	4.00000000000000000000	4.00000000000000000000	4.00000000000000000000	4.00000000000000000000	4.00000000000000000000	4.00000000000000000000	4.00000000000000000000	4.00000000000000000000
14.00000000000000000000	0.00000000000000000000	4153.84619140625000000000	4147.69238281250000000000	4160.51269531250000000000	4155.89746093750000000000	4155.38427734375000000000	4146.66650390625000000000	4141.53857421875000000000	4155.89746093750000000000	4168.20507812500000000000	4154.87158203125000000000	4167.17919921875000000000	4072.82031250000000000000	4167.17919921875000000000	4185.64111328125000000000	1343.00000000000000000000	10249.00000000000000000000	10228.00000000000000000000	0.00000000000000000000	0.00000000000000000000	0.00000000000000000000	921.00000000000000000000	207.00000000000000000000	4.00000000000000000000	4.00000000000000000000	4.00000000000000000000	4.00000000000000000000	4.00000000000000000000	4.00000000000000000000	4.00000000000000000000	4.00000000000000000000	4.00000000000000000000	4.00000000000000000000	4.00000000000000000000	4.00000000000000000000	4.00000000000000000000	4.00000000000000000000	4.00000000000000000000	4.00000000000000000000
15.00000000000000000000	0.00000000000000000000	4154.35888671875000000000	4162.05126953125000000000	4151.28173828125000000000	4161.02539062500000000000	4172.82031250000000000000	4162.05126953125000000000	4165.12792968750000000000	4172.30761718750000000000	4165.12792968750000000000	4180.00000000000000000000	4175.38427734375000000000	4065.64086914062500000000	4173.84619140625000000000	4182.05126953125000000000	1216.00000000000000000000	10250.00000000000000000000	10227.00000000000000000000	0.00000000000000000000	0.00000000000000000000	0.00000000000000000000	921.00000000000000000000	214.00000000000000000000	4.00000000000000000000	4.00000000000000000000	4.00000000000000000000	4.00000000000000000000	4.00000000000000000000	4.00000000000000000000	4.00000000000000000000	4.00000000000000000000	4.00000000000000000000	4.00000000000000000000	4.00000000000000000000	4.00000000000000000000	4.00000000000000000000	4.00000000000000000000	4.00000000000000000000	4.00000000000000000000
16.00000000000000000000	0.00000000000000000000	4155.38427734375000000000	4163.58984375000000000000	4156.41015625000000000000	4162.56396484375000000000	4155.89746093750000000000	4165.12792968750000000000	4169.23046875000000000000	4181.53857421875000000000	4168.20507812500000000000	4192.30761718750000000000	4181.53857421875000000000	4068.71777343750000000000	4170.25634765625000000000	4181.02539062500000000000	0.00000000000000000000	10250.00000000000000000000	10227.00000000000000000000	0.00000000000000000000	0.00000000000000000000	0.00000000000000000000	921.00000000000000000000	222.00000000000000000000	4.00000000000000000000	4.00000000000000000000	4.00000000000000000000	4.00000000000000000000	4.00000000000000000000	4.00000000000000000000	4.00000000000000000000	4.00000000000000000000	4.00000000000000000000	4.00000000000000000000	4.00000000000000000000	4.00000000000000000000	4.00000000000000000000	4.00000000000000000000	4.00000000000000000000	4.00000000000000000000
17.00000000000000000000	0.00000000000000000000	4149.74365234375000000000	4152.82031250000000000000	4156.41015625000000000000	4153.84619140625000000000	4142.05126953125000000000	4159.48730468750000000000	4154.35888671875000000000	4154.87158203125000000000	4160.00000000000000000000	4163.07666015625000000000	4160.51269531250000000000	4057.94873046875000000000	4149.74365234375000000000	4169.23046875000000000000	0.00000000000000000000	10250.00000000000000000000	10227.00000000000000000000	0.00000000000000000000	0.00000000000000000000	0.00000000000000000000	921.00000000000000000000	230.00000000000000000000	4.00000000000000000000	4.00000000000000000000	4.00000000000000000000	4.00000000000000000000	4.00000000000000000000	4.00000000000000000000	4.00000000000000000000	4.00000000000000000000	4.00000000000000000000	4.00000000000000000000	4.00000000000000000000	4.00000000000000000000	4.00000000000000000000	4.00000000000000000000	4.00000000000000000000	4.00000000000000000000
18.00000000000000000000	0.00000000000000000000	4163.58984375000000000000	4178.97412109375000000000	4158.97412109375000000000	4172.30761718750000000000	4185.64111328125000000000	4168.71777343750000000000	4166.15380859375000000000	4161.02539062500000000000	4172.30761718750000000000	4174.35888671875000000000	4171.79492187500000000000	4065.64086914062500000000	4173.84619140625000000000	4179.48730468750000000000	0.00000000000000000000	10250.00000000000000000000	10227.00000000000000000000	0.00000000000000000000	0.00000000000000000000	0.00000000000000000000	921.00000000000000000000	238.00000000000000000000	4.00000000000000000000	4.00000000000000000000	4.00000000000000000000	4.00000000000000000000	4.00000000000000000000	4.00000000000000000000	4.00000000000000000000	4.00000000000000000000	4.00000000000000000000	4.00000000000000000000	4.00000000000000000000	4.00000000000000000000	4.00000000000000000000	4.00000000000000000000	4.00000000000000000000	4.00000000000000000000
19.00000000000000000000	0.00000000000000000000	4167.17919921875000000000	4166.15380859375000000000	4166.15380859375000000000	4165.12792968750000000000	4163.58984375000000000000	4152.82031250000000000000	4143.58984375000000000000	4136.92285156250000000000	4171.79492187500000000000	4152.30761718750000000000	4158.46142578125000000000	4065.12817382812500000000	4157.43603515625000000000	4180.51269531250000000000	0.00000000000000000000	10250.00000000000000000000	10228.00000000000000000000	0.00000000000000000000	0.00000000000000000000	0.00000000000000000000	921.00000000000000000000	246.00000000000000000000	4.00000000000000000000	4.00000000000000000000	4.00000000000000000000	4.00000000000000000000	4.00000000000000000000	4.00000000000000000000	4.00000000000000000000	4.00000000000000000000	4.00000000000000000000	4.00000000000000000000	4.00000000000000000000	4.00000000000000000000	4.00000000000000000000	4.00000000000000000000	4.00000000000000000000	4.00000000000000000000
20.00000000000000000000	0.00000000000000000000	4164.61523437500000000000	4178.46142578125000000000	4158.46142578125000000000	4173.84619140625000000000	4179.48730468750000000000	4155.89746093750000000000	4152.82031250000000000000	4155.89746093750000000000	4172.30761718750000000000	4169.74365234375000000000	4176.92285156250000000000	4068.20507812500000000000	4177.43603515625000000000	4185.64111328125000000000	0.00000000000000000000	10250.00000000000000000000	10228.00000000000000000000	0.00000000000000000000	0.00000000000000000000	0.00000000000000000000	921.00000000000000000000	254.00000000000000000000	4.00000000000000000000	4.00000000000000000000	4.00000000000000000000	4.00000000000000000000	4.00000000000000000000	4.00000000000000000000	4.00000000000000000000	4.00000000000000000000	4.00000000000000000000	4.00000000000000000000	4.00000000000000000000	4.00000000000000000000	4.00000000000000000000	4.00000000000000000000	4.00000000000000000000	4.00000000000000000000
21.00000000000000000000	0.00000000000000000000	4160.51269531250000000000	4174.35888671875000000000	4163.07666015625000000000	4178.46142578125000000000	4195.89746093750000000000	4157.43603515625000000000	4152.30761718750000000000	4170.76904296875000000000	4177.43603515625000000000	4186.15380859375000000000	4190.25634765625000000000	4081.53833007812500000000	4191.79492187500000000000	4193.33300781250000000000	0.00000000000000000000	10250.00000000000000000000	10227.00000000000000000000	0.00000000000000000000	0.00000000000000000000	0.00000000000000000000	921.00000000000000000000	263.00000000000000000000	4.00000000000000000000	4.00000000000000000000	4.00000000000000000000	4.00000000000000000000	4.00000000000000000000	4.00000000000000000000	4.00000000000000000000	4.00000000000000000000	4.00000000000000000000	4.00000000000000000000	4.00000000000000000000	4.00000000000000000000	4.00000000000000000000	4.00000000000000000000	4.00000000000000000000	4.00000000000000000000
22.00000000000000000000	0.00000000000000000000	4154.35888671875000000000	4152.30761718750000000000	4163.07666015625000000000	4158.46142578125000000000	4169.23046875000000000000	4152.82031250000000000000	4144.61523437500000000000	4154.35888671875000000000	4164.10253906250000000000	4171.28173828125000000000	4168.20507812500000000000	4068.71777343750000000000	4167.69238281250000000000	4179.48730468750000000000	0.00000000000000000000	10250.00000000000000000000	10227.00000000000000000000	0.00000000000000000000	0.00000000000000000000	0.00000000000000000000	921.00000000000000000000	270.00000000000000000000	4.00000000000000000000	4.00000000000000000000	4.00000000000000000000	4.00000000000000000000	4.00000000000000000000	4.00000000000000000000	4.00000000000000000000	4.00000000000000000000	4.00000000000000000000	4.00000000000000000000	4.00000000000000000000	4.00000000000000000000	4.00000000000000000000	4.00000000000000000000	4.00000000000000000000	4.00000000000000000000
23.00000000000000000000	0.00000000000000000000	4162.05126953125000000000	4177.43603515625000000000	4155.89746093750000000000	4168.71777343750000000000	4183.58984375000000000000	4168.71777343750000000000	4180.00000000000000000000	4187.69238281250000000000	4166.66650390625000000000	4202.56396484375000000000	4185.64111328125000000000	4069.74340820312500000000	4182.05126953125000000000	4178.97412109375000000000	0.00000000000000000000	10250.00000000000000000000	10227.00000000000000000000	0.00000000000000000000	0.00000000000000000000	0.00000000000000000000	921.00000000000000000000	277.00000000000000000000	4.00000000000000000000	4.00000000000000000000	4.00000000000000000000	4.00000000000000000000	4.00000000000000000000	4.00000000000000000000	4.00000000000000000000	4.00000000000000000000	4.00000000000000000000	4.00000000000000000000	4.00000000000000000000	4.00000000000000000000	4.00000000000000000000	4.00000000000000000000	4.00000000000000000000	4.00000000000000000000
24.00000000000000000000	0.00000000000000000000	4155.38427734375000000000	4155.38427734375000000000	4156.92285156250000000000	4156.41015625000000000000	4157.43603515625000000000	4160.51269531250000000000	4161.53857421875000000000	4170.76904296875000000000	4160.00000000000000000000	4174.35888671875000000000	4167.69238281250000000000	4069.23071289062500000000	4157.94873046875000000000	4173.84619140625000000000	0.00000000000000000000	10250.00000000000000000000	10227.00000000000000000000	0.00000000000000000000	0.00000000000000000000	0.00000000000000000000	921.00000000000000000000	285.00000000000000000000	4.00000000000000000000	4.00000000000000000000	4.00000000000000000000	4.00000000000000000000	4.00000000000000000000	4.00000000000000000000	4.00000000000000000000	4.00000000000000000000	4.00000000000000000000	4.00000000000000000000	4.00000000000000000000	4.00000000000000000000	4.00000000000000000000	4.00000000000000000000	4.00000000000000000000	4.00000000000000000000
25.00000000000000000000	0.00000000000000000000	4155.89746093750000000000	4158.46142578125000000000	4154.35888671875000000000	4156.92285156250000000000	4163.07666015625000000000	4159.48730468750000000000	4156.41015625000000000000	4160.00000000000000000000	4160.00000000000000000000	4168.71777343750000000000	4159.48730468750000000000	4061.02563476562500000000	4161.02539062500000000000	4172.30761718750000000000	0.00000000000000000000	10247.00000000000000000000	10226.00000000000000000000	0.00000000000000000000	0.00000000000000000000	0.00000000000000000000	921.00000000000000000000	294.00000000000000000000	4.00000000000000000000	4.00000000000000000000	4.00000000000000000000	4.00000000000000000000	4.00000000000000000000	4.00000000000000000000	4.00000000000000000000	4.00000000000000000000	4.00000000000000000000	4.00000000000000000000	4.00000000000000000000	4.00000000000000000000	4.00000000000000000000	4.00000000000000000000	4.00000000000000000000	4.00000000000000000000
26.00000000000000000000	0.00000000000000000000	4165.12792968750000000000	4176.41015625000000000000	4161.53857421875000000000	4167.17919921875000000000	4173.33300781250000000000	4160.00000000000000000000	4162.56396484375000000000	4163.07666015625000000000	4173.84619140625000000000	4179.48730468750000000000	4164.10253906250000000000	4062.56396484375000000000	4170.25634765625000000000	4174.87158203125000000000	0.00000000000000000000	10247.00000000000000000000	10226.00000000000000000000	0.00000000000000000000	0.00000000000000000000	0.00000000000000000000	921.00000000000000000000	301.00000000000000000000	4.00000000000000000000	4.00000000000000000000	4.00000000000000000000	4.00000000000000000000	4.00000000000000000000	4.00000000000000000000	4.00000000000000000000	4.00000000000000000000	4.00000000000000000000	4.00000000000000000000	4.00000000000000000000	4.00000000000000000000	4.00000000000000000000	4.00000000000000000000	4.00000000000000000000	4.00000000000000000000
27.00000000000000000000	0.00000000000000000000	4154.35888671875000000000	4155.89746093750000000000	4158.97412109375000000000	4150.25634765625000000000	4136.92285156250000000000	4150.25634765625000000000	4151.79492187500000000000	4148.20507812500000000000	4165.12792968750000000000	4143.58984375000000000000	4149.23046875000000000000	4057.43579101562500000000	4146.15380859375000000000	4168.20507812500000000000	0.00000000000000000000	10248.00000000000000000000	10227.00000000000000000000	0.00000000000000000000	0.00000000000000000000	0.00000000000000000000	921.00000000000000000000	309.00000000000000000000	4.00000000000000000000	4.00000000000000000000	4.00000000000000000000	4.00000000000000000000	4.00000000000000000000	4.00000000000000000000	4.00000000000000000000	4.00000000000000000000	4.00000000000000000000	4.00000000000000000000	4.00000000000000000000	4.00000000000000000000	4.00000000000000000000	4.00000000000000000000	4.00000000000000000000	4.00000000000000000000
28.00000000000000000000	0.00000000000000000000	4153.84619140625000000000	4164.10253906250000000000	4153.33300781250000000000	4163.58984375000000000000	4154.35888671875000000000	4156.92285156250000000000	4162.56396484375000000000	4177.94873046875000000000	4168.71777343750000000000	4170.25634765625000000000	4178.46142578125000000000	4074.35888671875000000000	4173.33300781250000000000	4186.15380859375000000000	0.00000000000000000000	10248.00000000000000000000	10227.00000000000000000000	0.00000000000000000000	0.00000000000000000000	0.00000000000000000000	921.00000000000000000000	318.00000000000000000000	4.00000000000000000000	4.00000000000000000000	4.00000000000000000000	4.00000000000000000000	4.00000000000000000000	4.00000000000000000000	4.00000000000000000000	4.00000000000000000000	4.00000000000000000000	4.00000000000000000000	4.00000000000000000000	4.00000000000000000000	4.00000000000000000000	4.00000000000000000000	4.00000000000000000000	4.00000000000000000000
29.00000000000000000000	0.00000000000000000000	4153.84619140625000000000	4152.30761718750000000000	4158.46142578125000000000	4159.48730468750000000000	4147.69238281250000000000	4144.10253906250000000000	4137.43603515625000000000	4161.53857421875000000000	4168.71777343750000000000	4168.71777343750000000000	4170.25634765625000000000	4076.41015625000000000000	4163.58984375000000000000	4187.69238281250000000000	0.00000000000000000000	10249.00000000000000000000	10227.00000000000000000000	0.00000000000000000000	0.00000000000000000000	0.00000000000000000000	921.00000000000000000000	326.00000000000000000000	4.00000000000000000000	4.00000000000000000000	4.00000000000000000000	4.00000000000000000000	4.00000000000000000000	4.00000000000000000000	4.00000000000000000000	4.00000000000000000000	4.00000000000000000000	4.00000000000000000000	4.00000000000000000000	4.00000000000000000000	4.00000000000000000000	4.00000000000000000000	4.00000000000000000000	4.00000000000000000000
30.00000000000000000000	0.00000000000000000000	4158.46142578125000000000	4167.17919921875000000000	4154.35888671875000000000	4155.89746093750000000000	4167.17919921875000000000	4152.82031250000000000000	4148.20507812500000000000	4154.35888671875000000000	4164.10253906250000000000	4172.30761718750000000000	4166.15380859375000000000	4063.07690429687500000000	4159.48730468750000000000	4174.87158203125000000000	0.00000000000000000000	10249.00000000000000000000	10227.00000000000000000000	0.00000000000000000000	0.00000000000000000000	0.00000000000000000000	921.00000000000000000000	333.00000000000000000000	4.00000000000000000000	4.00000000000000000000	4.00000000000000000000	4.00000000000000000000	4.00000000000000000000	4.00000000000000000000	4.00000000000000000000	4.00000000000000000000	4.00000000000000000000	4.00000000000000000000	4.00000000000000000000	4.00000000000000000000	4.00000000000000000000	4.00000000000000000000	4.00000000000000000000	4.00000000000000000000
31.00000000000000000000	0.00000000000000000000	4167.69238281250000000000	4177.43603515625000000000	4160.51269531250000000000	4165.12792968750000000000	4197.94873046875000000000	4167.69238281250000000000	4168.20507812500000000000	4171.79492187500000000000	4166.15380859375000000000	4186.15380859375000000000	4180.51269531250000000000	4068.71777343750000000000	4168.20507812500000000000	4177.94873046875000000000	0.00000000000000000000	10247.00000000000000000000	10227.00000000000000000000	0.00000000000000000000	0.00000000000000000000	0.00000000000000000000	921.00000000000000000000	342.00000000000000000000	4.00000000000000000000	4.00000000000000000000	4.00000000000000000000	4.00000000000000000000	4.00000000000000000000	4.00000000000000000000	4.00000000000000000000	4.00000000000000000000	4.00000000000000000000	4.00000000000000000000	4.00000000000000000000	4.00000000000000000000	4.00000000000000000000	4.00000000000000000000	4.00000000000000000000	4.00000000000000000000
32.00000000000000000000	0.00000000000000000000	4163.07666015625000000000	4152.82031250000000000000	4163.07666015625000000000	4154.87158203125000000000	4172.30761718750000000000	4155.89746093750000000000	4147.69238281250000000000	4151.28173828125000000000	4160.00000000000000000000	4149.74365234375000000000	4162.05126953125000000000	4061.02563476562500000000	4147.69238281250000000000	4176.41015625000000000000	0.00000000000000000000	10247.00000000000000000000	10227.00000000000000000000	0.00000000000000000000	0.00000000000000000000	0.00000000000000000000	921.00000000000000000000	350.00000000000000000000	4.00000000000000000000	4.00000000000000000000	4.00000000000000000000	4.00000000000000000000	4.00000000000000000000	4.00000000000000000000	4.00000000000000000000	4.00000000000000000000	4.00000000000000000000	4.00000000000000000000	4.00000000000000000000	4.00000000000000000000	4.00000000000000000000	4.00000000000000000000	4.00000000000000000000	4.00000000000000000000
33.00000000000000000000	0.00000000000000000000	4172.82031250000000000000	4188.20507812500000000000	4162.56396484375000000000	4173.33300781250000000000	4188.71777343750000000000	4164.10253906250000000000	4166.66650390625000000000	4167.17919921875000000000	4176.92285156250000000000	4177.94873046875000000000	4180.00000000000000000000	4068.71777343750000000000	4180.51269531250000000000	4187.69238281250000000000	0.00000000000000000000	10246.00000000000000000000	10227.00000000000000000000	0.00000000000000000000	0.00000000000000000000	0.00000000000000000000	921.00000000000000000000	358.00000000000000000000	4.00000000000000000000	4.00000000000000000000	4.00000000000000000000	4.00000000000000000000	4.00000000000000000000	4.00000000000000000000	4.00000000000000000000	4.00000000000000000000	4.00000000000000000000	4.00000000000000000000	4.00000000000000000000	4.00000000000000000000	4.00000000000000000000	4.00000000000000000000	4.00000000000000000000	4.00000000000000000000
34.00000000000000000000	0.00000000000000000000	4171.28173828125000000000	4181.02539062500000000000	4172.30761718750000000000	4168.71777343750000000000	4172.82031250000000000000	4159.48730468750000000000	4155.89746093750000000000	4154.87158203125000000000	4176.92285156250000000000	4178.46142578125000000000	4170.76904296875000000000	4071.28198242187500000000	4172.82031250000000000000	4184.10253906250000000000	0.00000000000000000000	10246.00000000000000000000	10227.00000000000000000000	0.00000000000000000000	0.00000000000000000000	0.00000000000000000000	921.00000000000000000000	366.00000000000000000000	4.00000000000000000000	4.00000000000000000000	4.00000000000000000000	4.00000000000000000000	4.00000000000000000000	4.00000000000000000000	4.00000000000000000000	4.00000000000000000000	4.00000000000000000000	4.00000000000000000000	4.00000000000000000000	4.00000000000000000000	4.00000000000000000000	4.00000000000000000000	4.00000000000000000000	4.00000000000000000000
35.00000000000000000000	0.00000000000000000000	4160.51269531250000000000	4159.48730468750000000000	4160.51269531250000000000	4158.46142578125000000000	4146.15380859375000000000	4154.87158203125000000000	4153.84619140625000000000	4161.53857421875000000000	4162.05126953125000000000	4161.53857421875000000000	4166.15380859375000000000	4061.53833007812500000000	4160.51269531250000000000	4176.92285156250000000000	0.00000000000000000000	10246.00000000000000000000	10227.00000000000000000000	0.00000000000000000000	0.00000000000000000000	0.00000000000000000000	921.00000000000000000000	373.00000000000000000000	4.00000000000000000000	4.00000000000000000000	4.00000000000000000000	4.00000000000000000000	4.00000000000000000000	4.00000000000000000000	4.00000000000000000000	4.00000000000000000000	4.00000000000000000000	4.00000000000000000000	4.00000000000000000000	4.00000000000000000000	4.00000000000000000000	4.00000000000000000000	4.00000000000000000000	4.00000000000000000000
36.00000000000000000000	0.00000000000000000000	4157.43603515625000000000	4162.56396484375000000000	4152.82031250000000000000	4166.15380859375000000000	4139.48730468750000000000	4155.38427734375000000000	4166.15380859375000000000	4191.79492187500000000000	4170.25634765625000000000	4180.00000000000000000000	4189.23046875000000000000	4073.33325195312500000000	4176.92285156250000000000	4186.15380859375000000000	0.00000000000000000000	10246.00000000000000000000	10227.00000000000000000000	0.00000000000000000000	0.00000000000000000000	0.00000000000000000000	921.00000000000000000000	381.00000000000000000000	4.00000000000000000000	4.00000000000000000000	4.00000000000000000000	4.00000000000000000000	4.00000000000000000000	4.00000000000000000000	4.00000000000000000000	4.00000000000000000000	4.00000000000000000000	4.00000000000000000000	4.00000000000000000000	4.00000000000000000000	4.00000000000000000000	4.00000000000000000000	4.00000000000000000000	4.00000000000000000000
37.00000000000000000000	0.00000000000000000000	4151.28173828125000000000	4144.10253906250000000000	4157.43603515625000000000	4149.74365234375000000000	4134.35888671875000000000	4150.25634765625000000000	4146.66650390625000000000	4160.00000000000000000000	4166.66650390625000000000	4160.00000000000000000000	4165.64111328125000000000	4066.15380859375000000000	4150.76904296875000000000	4175.89746093750000000000	0.00000000000000000000	10246.00000000000000000000	10226.00000000000000000000	0.00000000000000000000	0.00000000000000000000	0.00000000000000000000	921.00000000000000000000	390.00000000000000000000	4.00000000000000000000	4.00000000000000000000	4.00000000000000000000	4.00000000000000000000	4.00000000000000000000	4.00000000000000000000	4.00000000000000000000	4.00000000000000000000	4.00000000000000000000	4.00000000000000000000	4.00000000000000000000	4.00000000000000000000	4.00000000000000000000	4.00000000000000000000	4.00000000000000000000	4.00000000000000000000
38.00000000000000000000	0.00000000000000000000	4168.20507812500000000000	4174.35888671875000000000	4160.00000000000000000000	4164.10253906250000000000	4188.71777343750000000000	4171.79492187500000000000	4168.20507812500000000000	4165.64111328125000000000	4167.69238281250000000000	4173.33300781250000000000	4173.84619140625000000000	4067.17944335937500000000	4165.64111328125000000000	4179.48730468750000000000	0.00000000000000000000	10246.00000000000000000000	10226.00000000000000000000	0.00000000000000000000	0.00000000000000000000	0.00000000000000000000	921.00000000000000000000	397.00000000000000000000	4.00000000000000000000	4.00000000000000000000	4.00000000000000000000	4.00000000000000000000	4.00000000000000000000	4.00000000000000000000	4.00000000000000000000	4.00000000000000000000	4.00000000000000000000	4.00000000000000000000	4.00000000000000000000	4.00000000000000000000	4.00000000000000000000	4.00000000000000000000	4.00000000000000000000	4.00000000000000000000
39.00000000000000000000	0.00000000000000000000	4174.35888671875000000000	4174.35888671875000000000	4167.17919921875000000000	4166.66650390625000000000	4178.46142578125000000000	4168.20507812500000000000	4163.07666015625000000000	4158.97412109375000000000	4165.64111328125000000000	4160.51269531250000000000	4168.71777343750000000000	4070.76904296875000000000	4161.02539062500000000000	4180.51269531250000000000	0.00000000000000000000	10247.00000000000000000000	10228.00000000000000000000	0.00000000000000000000	0.00000000000000000000	0.00000000000000000000	921.00000000000000000000	404.00000000000000000000	4.00000000000000000000	4.00000000000000000000	4.00000000000000000000	4.00000000000000000000	4.00000000000000000000	4.00000000000000000000	4.00000000000000000000	4.00000000000000000000	4.00000000000000000000	4.00000000000000000000	4.00000000000000000000	4.00000000000000000000	4.00000000000000000000	4.00000000000000000000	4.00000000000000000000	4.00000000000000000000
40.00000000000000000000	0.00000000000000000000	4165.64111328125000000000	4167.69238281250000000000	4162.05126953125000000000	4160.51269531250000000000	4160.00000000000000000000	4160.51269531250000000000	4154.35888671875000000000	4152.82031250000000000000	4164.61523437500000000000	4155.38427734375000000000	4162.05126953125000000000	4063.58959960937500000000	4158.97412109375000000000	4178.46142578125000000000	0.00000000000000000000	10247.00000000000000000000	10228.00000000000000000000	0.00000000000000000000	0.00000000000000000000	0.00000000000000000000	921.00000000000000000000	412.00000000000000000000	4.00000000000000000000	4.00000000000000000000	4.00000000000000000000	4.00000000000000000000	4.00000000000000000000	4.00000000000000000000	4.00000000000000000000	4.00000000000000000000	4.00000000000000000000	4.00000000000000000000	4.00000000000000000000	4.00000000000000000000	4.00000000000000000000	4.00000000000000000000	4.00000000000000000000	4.00000000000000000000
41.00000000000000000000	0.00000000000000000000	4173.33300781250000000000	4183.58984375000000000000	4165.12792968750000000000	4175.89746093750000000000	4193.33300781250000000000	4165.64111328125000000000	4162.56396484375000000000	4171.79492187500000000000	4181.53857421875000000000	4187.17919921875000000000	4185.64111328125000000000	4077.43579101562500000000	4191.79492187500000000000	4191.28173828125000000000	0.00000000000000000000	10248.00000000000000000000	10228.00000000000000000000	0.00000000000000000000	0.00000000000000000000	0.00000000000000000000	921.00000000000000000000	419.00000000000000000000	4.00000000000000000000	4.00000000000000000000	4.00000000000000000000	4.00000000000000000000	4.00000000000000000000	4.00000000000000000000	4.00000000000000000000	4.00000000000000000000	4.00000000000000000000	4.00000000000000000000	4.00000000000000000000	4.00000000000000000000	4.00000000000000000000	4.00000000000000000000	4.00000000000000000000	4.00000000000000000000
42.00000000000000000000	0.00000000000000000000	4167.17919921875000000000	4155.38427734375000000000	4167.17919921875000000000	4160.00000000000000000000	4161.53857421875000000000	4151.79492187500000000000	4142.05126953125000000000	4149.74365234375000000000	4169.74365234375000000000	4151.28173828125000000000	4166.15380859375000000000	4070.76904296875000000000	4167.17919921875000000000	4180.00000000000000000000	0.00000000000000000000	10248.00000000000000000000	10228.00000000000000000000	0.00000000000000000000	0.00000000000000000000	0.00000000000000000000	921.00000000000000000000	426.00000000000000000000	4.00000000000000000000	4.00000000000000000000	4.00000000000000000000	4.00000000000000000000	4.00000000000000000000	4.00000000000000000000	4.00000000000000000000	4.00000000000000000000	4.00000000000000000000	4.00000000000000000000	4.00000000000000000000	4.00000000000000000000	4.00000000000000000000	4.00000000000000000000	4.00000000000000000000	4.00000000000000000000
43.00000000000000000000	0.00000000000000000000	4159.48730468750000000000	4164.10253906250000000000	4154.35888671875000000000	4164.10253906250000000000	4161.02539062500000000000	4163.58984375000000000000	4166.15380859375000000000	4182.56396484375000000000	4163.07666015625000000000	4166.15380859375000000000	4176.92285156250000000000	4065.64086914062500000000	4171.28173828125000000000	4175.89746093750000000000	0.00000000000000000000	10247.00000000000000000000	10228.00000000000000000000	0.00000000000000000000	0.00000000000000000000	0.00000000000000000000	921.00000000000000000000	434.00000000000000000000	4.00000000000000000000	4.00000000000000000000	4.00000000000000000000	4.00000000000000000000	4.00000000000000000000	4.00000000000000000000	4.00000000000000000000	4.00000000000000000000	4.00000000000000000000	4.00000000000000000000	4.00000000000000000000	4.00000000000000000000	4.00000000000000000000	4.00000000000000000000	4.00000000000000000000	4.00000000000000000000
44.00000000000000000000	0.00000000000000000000	4151.79492187500000000000	4158.97412109375000000000	4153.84619140625000000000	4163.58984375000000000000	4163.58984375000000000000	4165.12792968750000000000	4168.20507812500000000000	4192.30761718750000000000	4166.66650390625000000000	4184.10253906250000000000	4175.89746093750000000000	4068.71777343750000000000	4161.02539062500000000000	4178.46142578125000000000	0.00000000000000000000	10247.00000000000000000000	10228.00000000000000000000	0.00000000000000000000	0.00000000000000000000	0.00000000000000000000	921.00000000000000000000	442.00000000000000000000	4.00000000000000000000	4.00000000000000000000	4.00000000000000000000	4.00000000000000000000	4.00000000000000000000	4.00000000000000000000	4.00000000000000000000	4.00000000000000000000	4.00000000000000000000	4.00000000000000000000	4.00000000000000000000	4.00000000000000000000	4.00000000000000000000	4.00000000000000000000	4.00000000000000000000	4.00000000000000000000
45.00000000000000000000	0.00000000000000000000	4150.25634765625000000000	4155.38427734375000000000	4151.79492187500000000000	4155.89746093750000000000	4150.25634765625000000000	4162.56396484375000000000	4165.12792968750000000000	4167.17919921875000000000	4161.02539062500000000000	4164.61523437500000000000	4158.97412109375000000000	4056.92309570312500000000	4149.23046875000000000000	4169.23046875000000000000	0.00000000000000000000	10249.00000000000000000000	10229.00000000000000000000	0.00000000000000000000	0.00000000000000000000	0.00000000000000000000	921.00000000000000000000	451.00000000000000000000	4.00000000000000000000	4.00000000000000000000	4.00000000000000000000	4.00000000000000000000	4.00000000000000000000	4.00000000000000000000	4.00000000000000000000	4.00000000000000000000	4.00000000000000000000	4.00000000000000000000	4.00000000000000000000	4.00000000000000000000	4.00000000000000000000	4.00000000000000000000	4.00000000000000000000	4.00000000000000000000
46.00000000000000000000	0.00000000000000000000	4165.64111328125000000000	4183.58984375000000000000	4154.35888671875000000000	4167.17919921875000000000	4171.28173828125000000000	4174.35888671875000000000	4185.64111328125000000000	4179.48730468750000000000	4168.71777343750000000000	4175.89746093750000000000	4174.87158203125000000000	4062.05126953125000000000	4175.38427734375000000000	4173.33300781250000000000	0.00000000000000000000	10249.00000000000000000000	10229.00000000000000000000	0.00000000000000000000	0.00000000000000000000	0.00000000000000000000	921.00000000000000000000	459.00000000000000000000	4.00000000000000000000	4.00000000000000000000	4.00000000000000000000	4.00000000000000000000	4.00000000000000000000	4.00000000000000000000	4.00000000000000000000	4.00000000000000000000	4.00000000000000000000	4.00000000000000000000	4.00000000000000000000	4.00000000000000000000	4.00000000000000000000	4.00000000000000000000	4.00000000000000000000	4.00000000000000000000
47.00000000000000000000	0.00000000000000000000	4161.53857421875000000000	4158.97412109375000000000	4159.48730468750000000000	4149.74365234375000000000	4158.97412109375000000000	4161.02539062500000000000	4160.51269531250000000000	4156.41015625000000000000	4163.07666015625000000000	4153.33300781250000000000	4156.41015625000000000000	4058.46142578125000000000	4149.74365234375000000000	4169.74365234375000000000	0.00000000000000000000	10246.00000000000000000000	10228.00000000000000000000	0.00000000000000000000	0.00000000000000000000	0.00000000000000000000	921.00000000000000000000	468.00000000000000000000	4.00000000000000000000	4.00000000000000000000	4.00000000000000000000	4.00000000000000000000	4.00000000000000000000	4.00000000000000000000	4.00000000000000000000	4.00000000000000000000	4.00000000000000000000	4.00000000000000000000	4.00000000000000000000	4.00000000000000000000	4.00000000000000000000	4.00000000000000000000	4.00000000000000000000	4.00000000000000000000
48.00000000000000000000	0.00000000000000000000	4163.07666015625000000000	4166.66650390625000000000	4158.97412109375000000000	4158.46142578125000000000	4181.02539062500000000000	4161.02539062500000000000	4163.58984375000000000000	4168.20507812500000000000	4169.74365234375000000000	4171.28173828125000000000	4170.76904296875000000000	4062.05126953125000000000	4172.30761718750000000000	4181.02539062500000000000	0.00000000000000000000	10246.00000000000000000000	10228.00000000000000000000	0.00000000000000000000	0.00000000000000000000	0.00000000000000000000	921.00000000000000000000	476.00000000000000000000	4.00000000000000000000	4.00000000000000000000	4.00000000000000000000	4.00000000000000000000	4.00000000000000000000	4.00000000000000000000	4.00000000000000000000	4.00000000000000000000	4.00000000000000000000	4.00000000000000000000	4.00000000000000000000	4.00000000000000000000	4.00000000000000000000	4.00000000000000000000	4.00000000000000000000	4.00000000000000000000
49.00000000000000000000	0.00000000000000000000	4168.71777343750000000000	4171.79492187500000000000	4168.71777343750000000000	4164.10253906250000000000	4176.92285156250000000000	4152.82031250000000000000	4150.25634765625000000000	4168.71777343750000000000	4177.43603515625000000000	4171.79492187500000000000	4179.48730468750000000000	4072.82031250000000000000	4189.23046875000000000000	4188.71777343750000000000	0.00000000000000000000	10246.00000000000000000000	10228.00000000000000000000	0.00000000000000000000	0.00000000000000000000	0.00000000000000000000	921.00000000000000000000	484.00000000000000000000	4.00000000000000000000	4.00000000000000000000	4.00000000000000000000	4.00000000000000000000	4.00000000000000000000	4.00000000000000000000	4.00000000000000000000	4.00000000000000000000	4.00000000000000000000	4.00000000000000000000	4.00000000000000000000	4.00000000000000000000	4.00000000000000000000	4.00000000000000000000	4.00000000000000000000	4.00000000000000000000
50.00000000000000000000	0.00000000000000000000	4160.00000000000000000000	4159.48730468750000000000	4160.00000000000000000000	4147.17919921875000000000	4153.33300781250000000000	4144.10253906250000000000	4130.25634765625000000000	4144.61523437500000000000	4161.53857421875000000000	4141.53857421875000000000	4158.97412109375000000000	4061.53833007812500000000	4161.53857421875000000000	4173.33300781250000000000	0.00000000000000000000	10246.00000000000000000000	10228.00000000000000000000	0.00000000000000000000	0.00000000000000000000	0.00000000000000000000	921.00000000000000000000	492.00000000000000000000	4.00000000000000000000	4.00000000000000000000	4.00000000000000000000	4.00000000000000000000	4.00000000000000000000	4.00000000000000000000	4.00000000000000000000	4.00000000000000000000	4.00000000000000000000	4.00000000000000000000	4.00000000000000000000	4.00000000000000000000	4.00000000000000000000	4.00000000000000000000	4.00000000000000000000	4.00000000000000000000
51.00000000000000000000	0.00000000000000000000	4160.00000000000000000000	4175.89746093750000000000	4150.25634765625000000000	4160.00000000000000000000	4176.41015625000000000000	4160.51269531250000000000	4157.43603515625000000000	4174.35888671875000000000	4165.12792968750000000000	4177.43603515625000000000	4182.05126953125000000000	4069.74340820312500000000	4175.89746093750000000000	4179.48730468750000000000	0.00000000000000000000	10246.00000000000000000000	10227.00000000000000000000	0.00000000000000000000	0.00000000000000000000	0.00000000000000000000	921.00000000000000000000	500.00000000000000000000	4.00000000000000000000	4.00000000000000000000	4.00000000000000000000	4.00000000000000000000	4.00000000000000000000	4.00000000000000000000	4.00000000000000000000	4.00000000000000000000	4.00000000000000000000	4.00000000000000000000	4.00000000000000000000	4.00000000000000000000	4.00000000000000000000	4.00000000000000000000	4.00000000000000000000	4.00000000000000000000
52.00000000000000000000	0.00000000000000000000	4159.48730468750000000000	4161.02539062500000000000	4154.87158203125000000000	4152.30761718750000000000	4155.38427734375000000000	4155.89746093750000000000	4150.25634765625000000000	4165.12792968750000000000	4165.12792968750000000000	4171.28173828125000000000	4172.82031250000000000000	4071.28198242187500000000	4164.10253906250000000000	4180.00000000000000000000	0.00000000000000000000	10246.00000000000000000000	10227.00000000000000000000	0.00000000000000000000	0.00000000000000000000	0.00000000000000000000	921.00000000000000000000	508.00000000000000000000	4.00000000000000000000	4.00000000000000000000	4.00000000000000000000	4.00000000000000000000	4.00000000000000000000	4.00000000000000000000	4.00000000000000000000	4.00000000000000000000	4.00000000000000000000	4.00000000000000000000	4.00000000000000000000	4.00000000000000000000	4.00000000000000000000	4.00000000000000000000	4.00000000000000000000	4.00000000000000000000
53.00000000000000000000	0.00000000000000000000	4168.71777343750000000000	4179.48730468750000000000	4152.82031250000000000000	4156.92285156250000000000	4178.97412109375000000000	4167.17919921875000000000	4166.15380859375000000000	4169.74365234375000000000	4167.17919921875000000000	4180.00000000000000000000	4174.87158203125000000000	4064.61523437500000000000	4174.35888671875000000000	4176.41015625000000000000	0.00000000000000000000	10246.00000000000000000000	10226.00000000000000000000	0.00000000000000000000	0.00000000000000000000	0.00000000000000000000	921.00000000000000000000	517.00000000000000000000	4.00000000000000000000	4.00000000000000000000	4.00000000000000000000	4.00000000000000000000	4.00000000000000000000	4.00000000000000000000	4.00000000000000000000	4.00000000000000000000	4.00000000000000000000	4.00000000000000000000	4.00000000000000000000	4.00000000000000000000	4.00000000000000000000	4.00000000000000000000	4.00000000000000000000	4.00000000000000000000
54.00000000000000000000	0.00000000000000000000	4174.35888671875000000000	4185.12792968750000000000	4159.48730468750000000000	4162.56396484375000000000	4189.23046875000000000000	4173.84619140625000000000	4176.92285156250000000000	4174.35888671875000000000	4170.25634765625000000000	4188.71777343750000000000	4177.94873046875000000000	4068.71777343750000000000	4177.94873046875000000000	4177.94873046875000000000	0.00000000000000000000	10246.00000000000000000000	10226.00000000000000000000	0.00000000000000000000	0.00000000000000000000	0.00000000000000000000	921.00000000000000000000	524.00000000000000000000	4.00000000000000000000	4.00000000000000000000	4.00000000000000000000	4.00000000000000000000	4.00000000000000000000	4.00000000000000000000	4.00000000000000000000	4.00000000000000000000	4.00000000000000000000	4.00000000000000000000	4.00000000000000000000	4.00000000000000000000	4.00000000000000000000	4.00000000000000000000	4.00000000000000000000	4.00000000000000000000
55.00000000000000000000	0.00000000000000000000	4161.53857421875000000000	4162.05126953125000000000	4158.46142578125000000000	4146.66650390625000000000	4146.15380859375000000000	4163.58984375000000000000	4161.53857421875000000000	4152.30761718750000000000	4161.02539062500000000000	4153.33300781250000000000	4160.00000000000000000000	4060.00000000000000000000	4160.00000000000000000000	4172.30761718750000000000	0.00000000000000000000	10246.00000000000000000000	10227.00000000000000000000	0.00000000000000000000	0.00000000000000000000	0.00000000000000000000	921.00000000000000000000	531.00000000000000000000	4.00000000000000000000	4.00000000000000000000	4.00000000000000000000	4.00000000000000000000	4.00000000000000000000	4.00000000000000000000	4.00000000000000000000	4.00000000000000000000	4.00000000000000000000	4.00000000000000000000	4.00000000000000000000	4.00000000000000000000	4.00000000000000000000	4.00000000000000000000	4.00000000000000000000	4.00000000000000000000
56.00000000000000000000	0.00000000000000000000	4165.64111328125000000000	4177.43603515625000000000	4153.84619140625000000000	4162.56396484375000000000	4151.79492187500000000000	4166.66650390625000000000	4166.15380859375000000000	4175.89746093750000000000	4171.79492187500000000000	4167.17919921875000000000	4183.58984375000000000000	4069.74340820312500000000	4191.28173828125000000000	4184.10253906250000000000	0.00000000000000000000	10246.00000000000000000000	10227.00000000000000000000	0.00000000000000000000	0.00000000000000000000	0.00000000000000000000	921.00000000000000000000	539.00000000000000000000	4.00000000000000000000	4.00000000000000000000	4.00000000000000000000	4.00000000000000000000	4.00000000000000000000	4.00000000000000000000	4.00000000000000000000	4.00000000000000000000	4.00000000000000000000	4.00000000000000000000	4.00000000000000000000	4.00000000000000000000	4.00000000000000000000	4.00000000000000000000	4.00000000000000000000	4.00000000000000000000
57.00000000000000000000	0.00000000000000000000	4161.53857421875000000000	4153.84619140625000000000	4161.02539062500000000000	4154.87158203125000000000	4135.89746093750000000000	4149.23046875000000000000	4138.46142578125000000000	4156.41015625000000000000	4168.71777343750000000000	4147.17919921875000000000	4168.71777343750000000000	4069.74340820312500000000	4171.79492187500000000000	4177.43603515625000000000	0.00000000000000000000	10247.00000000000000000000	10226.00000000000000000000	0.00000000000000000000	0.00000000000000000000	0.00000000000000000000	921.00000000000000000000	546.00000000000000000000	4.00000000000000000000	4.00000000000000000000	4.00000000000000000000	4.00000000000000000000	4.00000000000000000000	4.00000000000000000000	4.00000000000000000000	4.00000000000000000000	4.00000000000000000000	4.00000000000000000000	4.00000000000000000000	4.00000000000000000000	4.00000000000000000000	4.00000000000000000000	4.00000000000000000000	4.00000000000000000000
58.00000000000000000000	0.00000000000000000000	4153.33300781250000000000	4157.43603515625000000000	4152.82031250000000000000	4150.76904296875000000000	4163.07666015625000000000	4153.84619140625000000000	4153.33300781250000000000	4159.48730468750000000000	4160.51269531250000000000	4161.53857421875000000000	4167.69238281250000000000	4062.56396484375000000000	4163.58984375000000000000	4169.74365234375000000000	0.00000000000000000000	10247.00000000000000000000	10226.00000000000000000000	0.00000000000000000000	0.00000000000000000000	0.00000000000000000000	921.00000000000000000000	553.00000000000000000000	4.00000000000000000000	4.00000000000000000000	4.00000000000000000000	4.00000000000000000000	4.00000000000000000000	4.00000000000000000000	4.00000000000000000000	4.00000000000000000000	4.00000000000000000000	4.00000000000000000000	4.00000000000000000000	4.00000000000000000000	4.00000000000000000000	4.00000000000000000000	4.00000000000000000000	4.00000000000000000000
59.00000000000000000000	0.00000000000000000000	4155.89746093750000000000	4168.71777343750000000000	4151.28173828125000000000	4158.97412109375000000000	4190.25634765625000000000	4162.56396484375000000000	4171.79492187500000000000	4183.07666015625000000000	4167.69238281250000000000	4191.79492187500000000000	4182.56396484375000000000	4072.30761718750000000000	4175.89746093750000000000	4175.89746093750000000000	0.00000000000000000000	10248.00000000000000000000	10225.00000000000000000000	0.00000000000000000000	0.00000000000000000000	0.00000000000000000000	921.00000000000000000000	561.00000000000000000000	4.00000000000000000000	4.00000000000000000000	4.00000000000000000000	4.00000000000000000000	4.00000000000000000000	4.00000000000000000000	4.00000000000000000000	4.00000000000000000000	4.00000000000000000000	4.00000000000000000000	4.00000000000000000000	4.00000000000000000000	4.00000000000000000000	4.00000000000000000000	4.00000000000000000000	4.00000000000000000000
[truncated: 236 more rows]
