# Supplementary material for: Discriminating three motor imagery states of the same joint for brain-computer interface
Source: PeerJ. 2021 Aug 24;9:e12027. doi: 10.7717/peerj.12027 (PMC8395581; doi:10.7717/peerj.12027)
Supplement: Supplemental Information 1 [file peerj-09-12027-s001.zip › dataset/B/01-10-04.11.17.20.02.22.csv]

title:10	recorded:04.11.17 20.02.22	sampling:128	subject:01	labels:COUNTER INTERPOLATED AF3 F7 F3 FC5 T7 P7 O1 O2 P8 T8 FC6 F4 F8 AF4 RAW_CQ GYROX GYROY MARKER MARKER_HARDWARE SYNC TIME_STAMP_s TIME_STAMP_ms CQ_AF3 CQ_F7 CQ_F3 CQ_FC5 CQ_T7 CQ_P7 CQ_O1 CQ_O2 CQ_P8 CQ_T8 CQ_FC6 CQ_F4 CQ_F8 CQ_AF4 CQ_CMS CQ_DRL	chan:40	units:emotiv
71.00000000000000000000	0.00000000000000000000	4176.92285156250000000000	4164.10253906250000000000	4168.20507812500000000000	4183.58984375000000000000	4155.38427734375000000000	4155.38427734375000000000	4152.30761718750000000000	4174.87158203125000000000	4278.97412109375000000000	4161.02539062500000000000	4176.92285156250000000000	4196.41015625000000000000	4193.84619140625000000000	4174.35888671875000000000	2961.00000000000000000000	10246.00000000000000000000	10228.00000000000000000000	0.00000000000000000000	0.00000000000000000000	0.00000000000000000000	2311.00000000000000000000	625.00000000000000000000	0.00000000000000000000	0.00000000000000000000	0.00000000000000000000	0.00000000000000000000	0.00000000000000000000	0.00000000000000000000	0.00000000000000000000	4.00000000000000000000	0.00000000000000000000	0.00000000000000000000	0.00000000000000000000	0.00000000000000000000	0.00000000000000000000	0.00000000000000000000	0.00000000000000000000	0.00000000000000000000
72.00000000000000000000	0.00000000000000000000	4178.46142578125000000000	4188.20507812500000000000	4163.58984375000000000000	4191.79492187500000000000	4180.51269531250000000000	4173.84619140625000000000	4183.07666015625000000000	4206.15380859375000000000	4281.02539062500000000000	4192.30761718750000000000	4188.71777343750000000000	4193.33300781250000000000	4212.30761718750000000000	4174.87158203125000000000	404.00000000000000000000	10246.00000000000000000000	10228.00000000000000000000	0.00000000000000000000	0.00000000000000000000	0.00000000000000000000	2311.00000000000000000000	634.00000000000000000000	0.00000000000000000000	0.00000000000000000000	0.00000000000000000000	0.00000000000000000000	0.00000000000000000000	0.00000000000000000000	0.00000000000000000000	4.00000000000000000000	4.00000000000000000000	0.00000000000000000000	0.00000000000000000000	0.00000000000000000000	0.00000000000000000000	0.00000000000000000000	0.00000000000000000000	0.00000000000000000000
73.00000000000000000000	0.00000000000000000000	4171.28173828125000000000	4175.38427734375000000000	4169.23046875000000000000	4186.66650390625000000000	4167.69238281250000000000	4166.15380859375000000000	4175.89746093750000000000	4197.43603515625000000000	4285.64111328125000000000	4176.41015625000000000000	4184.61523437500000000000	4191.79492187500000000000	4193.33300781250000000000	4165.64111328125000000000	3328.00000000000000000000	10246.00000000000000000000	10228.00000000000000000000	0.00000000000000000000	0.00000000000000000000	0.00000000000000000000	2311.00000000000000000000	642.00000000000000000000	0.00000000000000000000	0.00000000000000000000	0.00000000000000000000	0.00000000000000000000	0.00000000000000000000	0.00000000000000000000	0.00000000000000000000	4.00000000000000000000	4.00000000000000000000	4.00000000000000000000	0.00000000000000000000	0.00000000000000000000	0.00000000000000000000	0.00000000000000000000	0.00000000000000000000	0.00000000000000000000
74.00000000000000000000	0.00000000000000000000	4169.23046875000000000000	4163.07666015625000000000	4165.12792968750000000000	4181.02539062500000000000	4167.69238281250000000000	4166.66650390625000000000	4165.12792968750000000000	4175.38427734375000000000	4283.07666015625000000000	4153.84619140625000000000	4170.76904296875000000000	4186.15380859375000000000	4175.38427734375000000000	4157.43603515625000000000	3209.00000000000000000000	10246.00000000000000000000	10228.00000000000000000000	0.00000000000000000000	0.00000000000000000000	0.00000000000000000000	2311.00000000000000000000	650.00000000000000000000	0.00000000000000000000	0.00000000000000000000	0.00000000000000000000	0.00000000000000000000	0.00000000000000000000	0.00000000000000000000	0.00000000000000000000	4.00000000000000000000	4.00000000000000000000	4.00000000000000000000	4.00000000000000000000	0.00000000000000000000	0.00000000000000000000	0.00000000000000000000	0.00000000000000000000	0.00000000000000000000
75.00000000000000000000	0.00000000000000000000	4182.56396484375000000000	4194.87158203125000000000	4161.53857421875000000000	4201.53857421875000000000	4212.30761718750000000000	4183.07666015625000000000	4192.30761718750000000000	4198.97412109375000000000	4286.15380859375000000000	4189.74365234375000000000	4188.20507812500000000000	4199.48730468750000000000	4210.25634765625000000000	4173.33300781250000000000	2132.00000000000000000000	10245.00000000000000000000	10226.00000000000000000000	0.00000000000000000000	0.00000000000000000000	0.00000000000000000000	2311.00000000000000000000	659.00000000000000000000	0.00000000000000000000	0.00000000000000000000	0.00000000000000000000	0.00000000000000000000	0.00000000000000000000	0.00000000000000000000	0.00000000000000000000	4.00000000000000000000	4.00000000000000000000	4.00000000000000000000	4.00000000000000000000	4.00000000000000000000	0.00000000000000000000	0.00000000000000000000	0.00000000000000000000	0.00000000000000000000
76.00000000000000000000	0.00000000000000000000	4167.69238281250000000000	4160.51269531250000000000	4162.56396484375000000000	4177.43603515625000000000	4158.97412109375000000000	4160.51269531250000000000	4154.35888671875000000000	4165.12792968750000000000	4281.53857421875000000000	4142.56396484375000000000	4170.76904296875000000000	4192.30761718750000000000	4175.89746093750000000000	4163.07666015625000000000	1677.00000000000000000000	10245.00000000000000000000	10226.00000000000000000000	0.00000000000000000000	0.00000000000000000000	0.00000000000000000000	2311.00000000000000000000	667.00000000000000000000	0.00000000000000000000	0.00000000000000000000	0.00000000000000000000	0.00000000000000000000	0.00000000000000000000	0.00000000000000000000	0.00000000000000000000	4.00000000000000000000	4.00000000000000000000	4.00000000000000000000	4.00000000000000000000	4.00000000000000000000	4.00000000000000000000	0.00000000000000000000	0.00000000000000000000	0.00000000000000000000
77.00000000000000000000	0.00000000000000000000	4167.69238281250000000000	4177.94873046875000000000	4154.87158203125000000000	4186.66650390625000000000	4173.33300781250000000000	4167.17919921875000000000	4170.76904296875000000000	4185.64111328125000000000	4284.61523437500000000000	4161.53857421875000000000	4176.41015625000000000000	4182.56396484375000000000	4195.38427734375000000000	4168.71777343750000000000	1655.00000000000000000000	10245.00000000000000000000	10227.00000000000000000000	0.00000000000000000000	0.00000000000000000000	0.00000000000000000000	2311.00000000000000000000	676.00000000000000000000	0.00000000000000000000	0.00000000000000000000	0.00000000000000000000	0.00000000000000000000	0.00000000000000000000	0.00000000000000000000	0.00000000000000000000	4.00000000000000000000	4.00000000000000000000	4.00000000000000000000	4.00000000000000000000	4.00000000000000000000	4.00000000000000000000	4.00000000000000000000	0.00000000000000000000	0.00000000000000000000
78.00000000000000000000	0.00000000000000000000	4164.61523437500000000000	4162.05126953125000000000	4161.53857421875000000000	4184.61523437500000000000	4174.87158203125000000000	4165.12792968750000000000	4169.23046875000000000000	4188.71777343750000000000	4282.05126953125000000000	4167.17919921875000000000	4175.89746093750000000000	4187.17919921875000000000	4189.23046875000000000000	4164.61523437500000000000	3209.00000000000000000000	10245.00000000000000000000	10227.00000000000000000000	0.00000000000000000000	0.00000000000000000000	0.00000000000000000000	2311.00000000000000000000	684.00000000000000000000	0.00000000000000000000	0.00000000000000000000	0.00000000000000000000	0.00000000000000000000	0.00000000000000000000	0.00000000000000000000	0.00000000000000000000	4.00000000000000000000	4.00000000000000000000	4.00000000000000000000	4.00000000000000000000	4.00000000000000000000	4.00000000000000000000	4.00000000000000000000	0.00000000000000000000	0.00000000000000000000
79.00000000000000000000	0.00000000000000000000	4164.10253906250000000000	4146.66650390625000000000	4162.56396484375000000000	4166.66650390625000000000	4151.79492187500000000000	4163.07666015625000000000	4160.51269531250000000000	4172.30761718750000000000	4276.92285156250000000000	4145.12792968750000000000	4169.23046875000000000000	4183.58984375000000000000	4175.89746093750000000000	4161.53857421875000000000	2132.00000000000000000000	10246.00000000000000000000	10226.00000000000000000000	0.00000000000000000000	0.00000000000000000000	0.00000000000000000000	2311.00000000000000000000	692.00000000000000000000	0.00000000000000000000	0.00000000000000000000	0.00000000000000000000	0.00000000000000000000	0.00000000000000000000	0.00000000000000000000	0.00000000000000000000	4.00000000000000000000	4.00000000000000000000	4.00000000000000000000	4.00000000000000000000	4.00000000000000000000	4.00000000000000000000	4.00000000000000000000	0.00000000000000000000	0.00000000000000000000
80.00000000000000000000	0.00000000000000000000	4181.53857421875000000000	4192.30761718750000000000	4165.12792968750000000000	4184.10253906250000000000	4187.17919921875000000000	4181.02539062500000000000	4190.25634765625000000000	4202.05126953125000000000	4286.66650390625000000000	4189.74365234375000000000	4194.35888671875000000000	4191.28173828125000000000	4223.58984375000000000000	4178.97412109375000000000	1677.00000000000000000000	10246.00000000000000000000	10226.00000000000000000000	0.00000000000000000000	0.00000000000000000000	0.00000000000000000000	2311.00000000000000000000	701.00000000000000000000	0.00000000000000000000	0.00000000000000000000	0.00000000000000000000	0.00000000000000000000	0.00000000000000000000	0.00000000000000000000	0.00000000000000000000	4.00000000000000000000	4.00000000000000000000	4.00000000000000000000	4.00000000000000000000	4.00000000000000000000	4.00000000000000000000	4.00000000000000000000	0.00000000000000000000	0.00000000000000000000
81.00000000000000000000	0.00000000000000000000	4165.64111328125000000000	4151.28173828125000000000	4169.74365234375000000000	4157.94873046875000000000	4159.48730468750000000000	4168.71777343750000000000	4160.00000000000000000000	4166.15380859375000000000	4285.12792968750000000000	4156.92285156250000000000	4176.92285156250000000000	4188.71777343750000000000	4189.74365234375000000000	4160.51269531250000000000	1655.00000000000000000000	10248.00000000000000000000	10224.00000000000000000000	0.00000000000000000000	0.00000000000000000000	0.00000000000000000000	2311.00000000000000000000	709.00000000000000000000	0.00000000000000000000	0.00000000000000000000	0.00000000000000000000	0.00000000000000000000	0.00000000000000000000	0.00000000000000000000	0.00000000000000000000	4.00000000000000000000	4.00000000000000000000	4.00000000000000000000	4.00000000000000000000	4.00000000000000000000	4.00000000000000000000	4.00000000000000000000	0.00000000000000000000	0.00000000000000000000
82.00000000000000000000	0.00000000000000000000	4169.23046875000000000000	4160.00000000000000000000	4158.97412109375000000000	4157.43603515625000000000	4188.71777343750000000000	4179.48730468750000000000	4185.12792968750000000000	4185.12792968750000000000	4286.15380859375000000000	4175.89746093750000000000	4184.61523437500000000000	4188.71777343750000000000	4211.28173828125000000000	4167.17919921875000000000	3209.00000000000000000000	10248.00000000000000000000	10224.00000000000000000000	0.00000000000000000000	0.00000000000000000000	0.00000000000000000000	2311.00000000000000000000	717.00000000000000000000	0.00000000000000000000	0.00000000000000000000	0.00000000000000000000	0.00000000000000000000	0.00000000000000000000	0.00000000000000000000	0.00000000000000000000	4.00000000000000000000	4.00000000000000000000	4.00000000000000000000	4.00000000000000000000	4.00000000000000000000	4.00000000000000000000	4.00000000000000000000	0.00000000000000000000	0.00000000000000000000
83.00000000000000000000	0.00000000000000000000	4176.92285156250000000000	4165.64111328125000000000	4165.12792968750000000000	4163.58984375000000000000	4185.64111328125000000000	4173.33300781250000000000	4184.10253906250000000000	4206.66650390625000000000	4289.74365234375000000000	4192.30761718750000000000	4198.46142578125000000000	4197.94873046875000000000	4235.89746093750000000000	4179.48730468750000000000	2132.00000000000000000000	10250.00000000000000000000	10224.00000000000000000000	0.00000000000000000000	0.00000000000000000000	0.00000000000000000000	2311.00000000000000000000	726.00000000000000000000	0.00000000000000000000	0.00000000000000000000	0.00000000000000000000	0.00000000000000000000	0.00000000000000000000	0.00000000000000000000	0.00000000000000000000	4.00000000000000000000	4.00000000000000000000	4.00000000000000000000	4.00000000000000000000	4.00000000000000000000	4.00000000000000000000	4.00000000000000000000	0.00000000000000000000	0.00000000000000000000
84.00000000000000000000	0.00000000000000000000	4166.15380859375000000000	4135.89746093750000000000	4167.69238281250000000000	4148.71777343750000000000	4141.53857421875000000000	4161.53857421875000000000	4163.58984375000000000000	4190.76904296875000000000	4289.23046875000000000000	4169.74365234375000000000	4187.69238281250000000000	4192.30761718750000000000	4215.38427734375000000000	4168.71777343750000000000	1677.00000000000000000000	10250.00000000000000000000	10224.00000000000000000000	0.00000000000000000000	0.00000000000000000000	0.00000000000000000000	2311.00000000000000000000	734.00000000000000000000	0.00000000000000000000	0.00000000000000000000	0.00000000000000000000	0.00000000000000000000	0.00000000000000000000	0.00000000000000000000	0.00000000000000000000	4.00000000000000000000	4.00000000000000000000	4.00000000000000000000	4.00000000000000000000	4.00000000000000000000	4.00000000000000000000	4.00000000000000000000	0.00000000000000000000	0.00000000000000000000
85.00000000000000000000	0.00000000000000000000	4171.79492187500000000000	4164.61523437500000000000	4164.61523437500000000000	4165.12792968750000000000	4188.71777343750000000000	4183.07666015625000000000	4204.10253906250000000000	4215.89746093750000000000	4291.79492187500000000000	4221.53857421875000000000	4204.61523437500000000000	4194.35888671875000000000	4236.92285156250000000000	4172.30761718750000000000	1655.00000000000000000000	10249.00000000000000000000	10224.00000000000000000000	0.00000000000000000000	0.00000000000000000000	0.00000000000000000000	2311.00000000000000000000	742.00000000000000000000	0.00000000000000000000	0.00000000000000000000	0.00000000000000000000	0.00000000000000000000	0.00000000000000000000	0.00000000000000000000	0.00000000000000000000	4.00000000000000000000	4.00000000000000000000	4.00000000000000000000	4.00000000000000000000	4.00000000000000000000	4.00000000000000000000	4.00000000000000000000	0.00000000000000000000	0.00000000000000000000
86.00000000000000000000	0.00000000000000000000	4163.58984375000000000000	4141.53857421875000000000	4168.71777343750000000000	4146.66650390625000000000	4164.61523437500000000000	4174.35888671875000000000	4175.38427734375000000000	4186.15380859375000000000	4284.61523437500000000000	4195.89746093750000000000	4191.79492187500000000000	4190.76904296875000000000	4204.61523437500000000000	4157.43603515625000000000	3209.00000000000000000000	10249.00000000000000000000	10224.00000000000000000000	0.00000000000000000000	0.00000000000000000000	0.00000000000000000000	2311.00000000000000000000	751.00000000000000000000	0.00000000000000000000	0.00000000000000000000	0.00000000000000000000	0.00000000000000000000	0.00000000000000000000	0.00000000000000000000	0.00000000000000000000	4.00000000000000000000	4.00000000000000000000	4.00000000000000000000	4.00000000000000000000	4.00000000000000000000	4.00000000000000000000	4.00000000000000000000	0.00000000000000000000	0.00000000000000000000
87.00000000000000000000	0.00000000000000000000	4172.82031250000000000000	4156.92285156250000000000	4161.53857421875000000000	4149.23046875000000000000	4168.71777343750000000000	4176.92285156250000000000	4180.00000000000000000000	4196.92285156250000000000	4286.15380859375000000000	4197.94873046875000000000	4196.41015625000000000000	4190.76904296875000000000	4228.71777343750000000000	4167.69238281250000000000	2132.00000000000000000000	10249.00000000000000000000	10224.00000000000000000000	0.00000000000000000000	0.00000000000000000000	0.00000000000000000000	2311.00000000000000000000	759.00000000000000000000	0.00000000000000000000	0.00000000000000000000	0.00000000000000000000	0.00000000000000000000	0.00000000000000000000	0.00000000000000000000	0.00000000000000000000	4.00000000000000000000	4.00000000000000000000	4.00000000000000000000	4.00000000000000000000	4.00000000000000000000	4.00000000000000000000	4.00000000000000000000	0.00000000000000000000	0.00000000000000000000
88.00000000000000000000	0.00000000000000000000	4176.92285156250000000000	4158.97412109375000000000	4163.58984375000000000000	4152.30761718750000000000	4178.46142578125000000000	4168.20507812500000000000	4182.05126953125000000000	4197.43603515625000000000	4286.66650390625000000000	4205.64111328125000000000	4202.56396484375000000000	4199.48730468750000000000	4244.61523437500000000000	4174.35888671875000000000	1677.00000000000000000000	10249.00000000000000000000	10224.00000000000000000000	0.00000000000000000000	0.00000000000000000000	0.00000000000000000000	2311.00000000000000000000	767.00000000000000000000	0.00000000000000000000	0.00000000000000000000	0.00000000000000000000	0.00000000000000000000	0.00000000000000000000	0.00000000000000000000	0.00000000000000000000	4.00000000000000000000	4.00000000000000000000	4.00000000000000000000	4.00000000000000000000	4.00000000000000000000	4.00000000000000000000	4.00000000000000000000	0.00000000000000000000	0.00000000000000000000
89.00000000000000000000	0.00000000000000000000	4162.56396484375000000000	4127.69238281250000000000	4164.61523437500000000000	4132.30761718750000000000	4158.97412109375000000000	4162.05126953125000000000	4158.97412109375000000000	4168.71777343750000000000	4281.02539062500000000000	4170.25634765625000000000	4182.05126953125000000000	4188.20507812500000000000	4208.20507812500000000000	4160.00000000000000000000	1655.00000000000000000000	10250.00000000000000000000	10227.00000000000000000000	0.00000000000000000000	0.00000000000000000000	0.00000000000000000000	2311.00000000000000000000	776.00000000000000000000	0.00000000000000000000	0.00000000000000000000	0.00000000000000000000	0.00000000000000000000	0.00000000000000000000	0.00000000000000000000	0.00000000000000000000	4.00000000000000000000	4.00000000000000000000	4.00000000000000000000	4.00000000000000000000	4.00000000000000000000	4.00000000000000000000	4.00000000000000000000	0.00000000000000000000	0.00000000000000000000
90.00000000000000000000	0.00000000000000000000	4173.33300781250000000000	4160.00000000000000000000	4162.05126953125000000000	4156.41015625000000000000	4198.46142578125000000000	4184.10253906250000000000	4192.30761718750000000000	4212.82031250000000000000	4286.66650390625000000000	4214.87158203125000000000	4202.05126953125000000000	4189.23046875000000000000	4240.00000000000000000000	4173.84619140625000000000	3209.00000000000000000000	10250.00000000000000000000	10227.00000000000000000000	0.00000000000000000000	0.00000000000000000000	0.00000000000000000000	2311.00000000000000000000	784.00000000000000000000	0.00000000000000000000	0.00000000000000000000	0.00000000000000000000	0.00000000000000000000	0.00000000000000000000	0.00000000000000000000	0.00000000000000000000	4.00000000000000000000	4.00000000000000000000	4.00000000000000000000	4.00000000000000000000	4.00000000000000000000	4.00000000000000000000	4.00000000000000000000	0.00000000000000000000	0.00000000000000000000
91.00000000000000000000	0.00000000000000000000	4165.12792968750000000000	4129.74365234375000000000	4170.25634765625000000000	4141.02539062500000000000	4150.25634765625000000000	4166.66650390625000000000	4167.17919921875000000000	4189.74365234375000000000	4283.07666015625000000000	4187.17919921875000000000	4192.82031250000000000000	4190.76904296875000000000	4208.71777343750000000000	4161.53857421875000000000	2132.00000000000000000000	10247.00000000000000000000	10228.00000000000000000000	0.00000000000000000000	0.00000000000000000000	0.00000000000000000000	2311.00000000000000000000	792.00000000000000000000	0.00000000000000000000	0.00000000000000000000	0.00000000000000000000	0.00000000000000000000	0.00000000000000000000	0.00000000000000000000	0.00000000000000000000	4.00000000000000000000	4.00000000000000000000	4.00000000000000000000	4.00000000000000000000	4.00000000000000000000	4.00000000000000000000	4.00000000000000000000	0.00000000000000000000	0.00000000000000000000
92.00000000000000000000	0.00000000000000000000	4164.10253906250000000000	4141.53857421875000000000	4164.10253906250000000000	4138.97412109375000000000	4157.94873046875000000000	4175.38427734375000000000	4180.00000000000000000000	4186.15380859375000000000	4283.07666015625000000000	4180.51269531250000000000	4188.71777343750000000000	4184.61523437500000000000	4206.15380859375000000000	4157.94873046875000000000	1677.00000000000000000000	10247.00000000000000000000	10228.00000000000000000000	0.00000000000000000000	0.00000000000000000000	0.00000000000000000000	2311.00000000000000000000	801.00000000000000000000	0.00000000000000000000	0.00000000000000000000	0.00000000000000000000	0.00000000000000000000	0.00000000000000000000	0.00000000000000000000	0.00000000000000000000	4.00000000000000000000	4.00000000000000000000	4.00000000000000000000	4.00000000000000000000	4.00000000000000000000	4.00000000000000000000	4.00000000000000000000	0.00000000000000000000	0.00000000000000000000
93.00000000000000000000	0.00000000000000000000	4169.23046875000000000000	4159.48730468750000000000	4167.17919921875000000000	4150.76904296875000000000	4195.38427734375000000000	4183.58984375000000000000	4197.94873046875000000000	4205.12792968750000000000	4288.20507812500000000000	4207.17919921875000000000	4198.97412109375000000000	4189.74365234375000000000	4223.07666015625000000000	4164.61523437500000000000	1655.00000000000000000000	10248.00000000000000000000	10228.00000000000000000000	0.00000000000000000000	0.00000000000000000000	0.00000000000000000000	2311.00000000000000000000	809.00000000000000000000	0.00000000000000000000	0.00000000000000000000	0.00000000000000000000	0.00000000000000000000	0.00000000000000000000	0.00000000000000000000	0.00000000000000000000	4.00000000000000000000	4.00000000000000000000	4.00000000000000000000	4.00000000000000000000	4.00000000000000000000	4.00000000000000000000	4.00000000000000000000	0.00000000000000000000	0.00000000000000000000
94.00000000000000000000	0.00000000000000000000	4162.05126953125000000000	4128.71777343750000000000	4172.30761718750000000000	4136.41015625000000000000	4162.56396484375000000000	4170.25634765625000000000	4173.84619140625000000000	4184.10253906250000000000	4283.58984375000000000000	4181.53857421875000000000	4186.15380859375000000000	4187.17919921875000000000	4203.07666015625000000000	4155.38427734375000000000	3209.00000000000000000000	10248.00000000000000000000	10228.00000000000000000000	0.00000000000000000000	0.00000000000000000000	0.00000000000000000000	2311.00000000000000000000	817.00000000000000000000	0.00000000000000000000	0.00000000000000000000	0.00000000000000000000	0.00000000000000000000	0.00000000000000000000	0.00000000000000000000	0.00000000000000000000	4.00000000000000000000	4.00000000000000000000	4.00000000000000000000	4.00000000000000000000	4.00000000000000000000	4.00000000000000000000	4.00000000000000000000	0.00000000000000000000	0.00000000000000000000
95.00000000000000000000	0.00000000000000000000	4173.33300781250000000000	4163.58984375000000000000	4164.10253906250000000000	4161.53857421875000000000	4190.76904296875000000000	4181.02539062500000000000	4200.51269531250000000000	4217.43603515625000000000	4288.20507812500000000000	4222.05126953125000000000	4204.61523437500000000000	4191.28173828125000000000	4245.12792968750000000000	4171.79492187500000000000	2132.00000000000000000000	10247.00000000000000000000	10227.00000000000000000000	0.00000000000000000000	0.00000000000000000000	0.00000000000000000000	2311.00000000000000000000	826.00000000000000000000	0.00000000000000000000	0.00000000000000000000	0.00000000000000000000	0.00000000000000000000	0.00000000000000000000	0.00000000000000000000	0.00000000000000000000	4.00000000000000000000	4.00000000000000000000	4.00000000000000000000	4.00000000000000000000	4.00000000000000000000	4.00000000000000000000	4.00000000000000000000	0.00000000000000000000	0.00000000000000000000
96.00000000000000000000	0.00000000000000000000	4160.51269531250000000000	4131.79492187500000000000	4162.56396484375000000000	4146.15380859375000000000	4153.33300781250000000000	4162.05126953125000000000	4167.17919921875000000000	4191.28173828125000000000	4285.12792968750000000000	4192.30761718750000000000	4188.20507812500000000000	4184.61523437500000000000	4210.25634765625000000000	4161.53857421875000000000	1677.00000000000000000000	10247.00000000000000000000	10227.00000000000000000000	0.00000000000000000000	0.00000000000000000000	0.00000000000000000000	2311.00000000000000000000	834.00000000000000000000	0.00000000000000000000	0.00000000000000000000	0.00000000000000000000	0.00000000000000000000	0.00000000000000000000	0.00000000000000000000	0.00000000000000000000	4.00000000000000000000	4.00000000000000000000	4.00000000000000000000	4.00000000000000000000	4.00000000000000000000	4.00000000000000000000	4.00000000000000000000	0.00000000000000000000	0.00000000000000000000
97.00000000000000000000	0.00000000000000000000	4161.02539062500000000000	4127.17919921875000000000	4161.02539062500000000000	4140.51269531250000000000	4150.25634765625000000000	4172.30761718750000000000	4171.79492187500000000000	4184.10253906250000000000	4282.56396484375000000000	4179.48730468750000000000	4181.53857421875000000000	4176.92285156250000000000	4196.41015625000000000000	4158.46142578125000000000	1655.00000000000000000000	10247.00000000000000000000	10228.00000000000000000000	0.00000000000000000000	0.00000000000000000000	0.00000000000000000000	2311.00000000000000000000	842.00000000000000000000	0.00000000000000000000	0.00000000000000000000	0.00000000000000000000	0.00000000000000000000	0.00000000000000000000	0.00000000000000000000	0.00000000000000000000	4.00000000000000000000	4.00000000000000000000	4.00000000000000000000	4.00000000000000000000	4.00000000000000000000	4.00000000000000000000	4.00000000000000000000	0.00000000000000000000	0.00000000000000000000
98.00000000000000000000	0.00000000000000000000	4173.84619140625000000000	4155.38427734375000000000	4171.79492187500000000000	4163.07666015625000000000	4188.71777343750000000000	4187.17919921875000000000	4199.48730468750000000000	4208.20507812500000000000	4287.17919921875000000000	4211.79492187500000000000	4200.51269531250000000000	4191.79492187500000000000	4221.53857421875000000000	4168.20507812500000000000	3209.00000000000000000000	10247.00000000000000000000	10228.00000000000000000000	0.00000000000000000000	0.00000000000000000000	0.00000000000000000000	2311.00000000000000000000	851.00000000000000000000	0.00000000000000000000	0.00000000000000000000	0.00000000000000000000	0.00000000000000000000	0.00000000000000000000	0.00000000000000000000	0.00000000000000000000	4.00000000000000000000	4.00000000000000000000	4.00000000000000000000	4.00000000000000000000	4.00000000000000000000	4.00000000000000000000	4.00000000000000000000	0.00000000000000000000	0.00000000000000000000
99.00000000000000000000	0.00000000000000000000	4164.61523437500000000000	4126.66650390625000000000	4172.30761718750000000000	4147.17919921875000000000	4162.05126953125000000000	4171.28173828125000000000	4170.76904296875000000000	4183.07666015625000000000	4284.61523437500000000000	4175.89746093750000000000	4182.56396484375000000000	4190.25634765625000000000	4186.15380859375000000000	4156.92285156250000000000	2132.00000000000000000000	10247.00000000000000000000	10228.00000000000000000000	0.00000000000000000000	0.00000000000000000000	0.00000000000000000000	2311.00000000000000000000	858.00000000000000000000	0.00000000000000000000	0.00000000000000000000	0.00000000000000000000	0.00000000000000000000	0.00000000000000000000	0.00000000000000000000	0.00000000000000000000	4.00000000000000000000	4.00000000000000000000	4.00000000000000000000	4.00000000000000000000	4.00000000000000000000	4.00000000000000000000	4.00000000000000000000	0.00000000000000000000	0.00000000000000000000
100.00000000000000000000	0.00000000000000000000	4173.33300781250000000000	4157.43603515625000000000	4160.00000000000000000000	4163.58984375000000000000	4188.20507812500000000000	4181.53857421875000000000	4195.38427734375000000000	4208.71777343750000000000	4288.71777343750000000000	4201.02539062500000000000	4189.23046875000000000000	4188.20507812500000000000	4214.35888671875000000000	4169.74365234375000000000	1677.00000000000000000000	10247.00000000000000000000	10228.00000000000000000000	0.00000000000000000000	0.00000000000000000000	0.00000000000000000000	2311.00000000000000000000	866.00000000000000000000	0.00000000000000000000	0.00000000000000000000	0.00000000000000000000	0.00000000000000000000	0.00000000000000000000	0.00000000000000000000	0.00000000000000000000	4.00000000000000000000	4.00000000000000000000	4.00000000000000000000	4.00000000000000000000	4.00000000000000000000	4.00000000000000000000	4.00000000000000000000	0.00000000000000000000	0.00000000000000000000
101.00000000000000000000	0.00000000000000000000	4167.17919921875000000000	4141.53857421875000000000	4165.64111328125000000000	4157.94873046875000000000	4158.46142578125000000000	4168.20507812500000000000	4175.38427734375000000000	4189.23046875000000000000	4288.20507812500000000000	4178.46142578125000000000	4183.07666015625000000000	4189.74365234375000000000	4200.51269531250000000000	4163.58984375000000000000	1655.00000000000000000000	10247.00000000000000000000	10227.00000000000000000000	0.00000000000000000000	0.00000000000000000000	0.00000000000000000000	2311.00000000000000000000	873.00000000000000000000	0.00000000000000000000	0.00000000000000000000	0.00000000000000000000	0.00000000000000000000	0.00000000000000000000	0.00000000000000000000	0.00000000000000000000	4.00000000000000000000	4.00000000000000000000	4.00000000000000000000	4.00000000000000000000	4.00000000000000000000	4.00000000000000000000	4.00000000000000000000	0.00000000000000000000	0.00000000000000000000
102.00000000000000000000	0.00000000000000000000	4163.07666015625000000000	4133.33300781250000000000	4162.56396484375000000000	4150.76904296875000000000	4151.28173828125000000000	4168.20507812500000000000	4173.33300781250000000000	4190.25634765625000000000	4288.71777343750000000000	4170.25634765625000000000	4183.07666015625000000000	4186.15380859375000000000	4193.33300781250000000000	4161.53857421875000000000	3209.00000000000000000000	10247.00000000000000000000	10227.00000000000000000000	0.00000000000000000000	0.00000000000000000000	0.00000000000000000000	2311.00000000000000000000	880.00000000000000000000	0.00000000000000000000	0.00000000000000000000	0.00000000000000000000	0.00000000000000000000	0.00000000000000000000	0.00000000000000000000	0.00000000000000000000	4.00000000000000000000	4.00000000000000000000	4.00000000000000000000	4.00000000000000000000	4.00000000000000000000	4.00000000000000000000	4.00000000000000000000	0.00000000000000000000	0.00000000000000000000
103.00000000000000000000	0.00000000000000000000	4165.12792968750000000000	4147.17919921875000000000	4163.58984375000000000000	4163.07666015625000000000	4181.02539062500000000000	4178.97412109375000000000	4197.94873046875000000000	4225.12792968750000000000	4292.82031250000000000000	4216.41015625000000000000	4200.51269531250000000000	4191.28173828125000000000	4216.41015625000000000000	4166.66650390625000000000	2132.00000000000000000000	10249.00000000000000000000	10228.00000000000000000000	0.00000000000000000000	0.00000000000000000000	0.00000000000000000000	2311.00000000000000000000	888.00000000000000000000	0.00000000000000000000	0.00000000000000000000	0.00000000000000000000	0.00000000000000000000	0.00000000000000000000	0.00000000000000000000	0.00000000000000000000	4.00000000000000000000	4.00000000000000000000	4.00000000000000000000	4.00000000000000000000	4.00000000000000000000	4.00000000000000000000	4.00000000000000000000	0.00000000000000000000	0.00000000000000000000
104.00000000000000000000	0.00000000000000000000	4148.71777343750000000000	4108.20507812500000000000	4167.17919921875000000000	4142.56396484375000000000	4145.64111328125000000000	4165.12792968750000000000	4169.74365234375000000000	4190.76904296875000000000	4286.66650390625000000000	4183.07666015625000000000	4182.56396484375000000000	4183.58984375000000000000	4175.38427734375000000000	4148.20507812500000000000	1677.00000000000000000000	10249.00000000000000000000	10228.00000000000000000000	0.00000000000000000000	0.00000000000000000000	0.00000000000000000000	2311.00000000000000000000	895.00000000000000000000	0.00000000000000000000	0.00000000000000000000	0.00000000000000000000	0.00000000000000000000	0.00000000000000000000	0.00000000000000000000	0.00000000000000000000	4.00000000000000000000	4.00000000000000000000	4.00000000000000000000	4.00000000000000000000	4.00000000000000000000	4.00000000000000000000	4.00000000000000000000	0.00000000000000000000	0.00000000000000000000
105.00000000000000000000	0.00000000000000000000	4162.05126953125000000000	4149.74365234375000000000	4161.53857421875000000000	4163.58984375000000000000	4180.51269531250000000000	4182.05126953125000000000	4194.87158203125000000000	4206.66650390625000000000	4287.69238281250000000000	4206.15380859375000000000	4193.33300781250000000000	4186.15380859375000000000	4205.12792968750000000000	4163.07666015625000000000	1655.00000000000000000000	10250.00000000000000000000	10228.00000000000000000000	0.00000000000000000000	0.00000000000000000000	0.00000000000000000000	2311.00000000000000000000	902.00000000000000000000	0.00000000000000000000	0.00000000000000000000	0.00000000000000000000	0.00000000000000000000	0.00000000000000000000	0.00000000000000000000	0.00000000000000000000	4.00000000000000000000	4.00000000000000000000	4.00000000000000000000	4.00000000000000000000	4.00000000000000000000	4.00000000000000000000	4.00000000000000000000	0.00000000000000000000	0.00000000000000000000
106.00000000000000000000	0.00000000000000000000	4161.53857421875000000000	4144.10253906250000000000	4166.15380859375000000000	4163.07666015625000000000	4161.53857421875000000000	4174.87158203125000000000	4175.89746093750000000000	4189.23046875000000000000	4283.07666015625000000000	4189.74365234375000000000	4185.12792968750000000000	4192.82031250000000000000	4198.97412109375000000000	4160.51269531250000000000	3209.00000000000000000000	10250.00000000000000000000	10228.00000000000000000000	0.00000000000000000000	0.00000000000000000000	0.00000000000000000000	2311.00000000000000000000	910.00000000000000000000	0.00000000000000000000	0.00000000000000000000	0.00000000000000000000	0.00000000000000000000	0.00000000000000000000	0.00000000000000000000	0.00000000000000000000	4.00000000000000000000	4.00000000000000000000	4.00000000000000000000	4.00000000000000000000	4.00000000000000000000	4.00000000000000000000	4.00000000000000000000	0.00000000000000000000	0.00000000000000000000
107.00000000000000000000	0.00000000000000000000	4155.38427734375000000000	4126.15380859375000000000	4160.51269531250000000000	4150.25634765625000000000	4143.58984375000000000000	4171.28173828125000000000	4168.20507812500000000000	4176.92285156250000000000	4281.02539062500000000000	4168.71777343750000000000	4174.35888671875000000000	4185.12792968750000000000	4187.69238281250000000000	4153.33300781250000000000	2132.00000000000000000000	10249.00000000000000000000	10228.00000000000000000000	0.00000000000000000000	0.00000000000000000000	0.00000000000000000000	2311.00000000000000000000	917.00000000000000000000	0.00000000000000000000	0.00000000000000000000	0.00000000000000000000	0.00000000000000000000	0.00000000000000000000	0.00000000000000000000	0.00000000000000000000	4.00000000000000000000	4.00000000000000000000	4.00000000000000000000	4.00000000000000000000	4.00000000000000000000	4.00000000000000000000	4.00000000000000000000	0.00000000000000000000	0.00000000000000000000
108.00000000000000000000	0.00000000000000000000	4163.58984375000000000000	4153.84619140625000000000	4157.94873046875000000000	4168.71777343750000000000	4185.12792968750000000000	4178.97412109375000000000	4198.97412109375000000000	4217.94873046875000000000	4290.76904296875000000000	4208.71777343750000000000	4195.38427734375000000000	4192.30761718750000000000	4217.43603515625000000000	4167.17919921875000000000	1677.00000000000000000000	10249.00000000000000000000	10228.00000000000000000000	0.00000000000000000000	0.00000000000000000000	0.00000000000000000000	2311.00000000000000000000	924.00000000000000000000	0.00000000000000000000	0.00000000000000000000	0.00000000000000000000	0.00000000000000000000	0.00000000000000000000	0.00000000000000000000	0.00000000000000000000	4.00000000000000000000	4.00000000000000000000	4.00000000000000000000	4.00000000000000000000	4.00000000000000000000	4.00000000000000000000	4.00000000000000000000	0.00000000000000000000	0.00000000000000000000
109.00000000000000000000	0.00000000000000000000	4157.43603515625000000000	4126.15380859375000000000	4166.66650390625000000000	4153.84619140625000000000	4154.35888671875000000000	4165.12792968750000000000	4169.74365234375000000000	4195.89746093750000000000	4287.69238281250000000000	4179.48730468750000000000	4183.58984375000000000000	4191.28173828125000000000	4186.15380859375000000000	4154.87158203125000000000	1655.00000000000000000000	10248.00000000000000000000	10227.00000000000000000000	0.00000000000000000000	0.00000000000000000000	0.00000000000000000000	2311.00000000000000000000	932.00000000000000000000	0.00000000000000000000	0.00000000000000000000	0.00000000000000000000	0.00000000000000000000	0.00000000000000000000	0.00000000000000000000	0.00000000000000000000	4.00000000000000000000	4.00000000000000000000	4.00000000000000000000	4.00000000000000000000	4.00000000000000000000	4.00000000000000000000	4.00000000000000000000	0.00000000000000000000	0.00000000000000000000
110.00000000000000000000	0.00000000000000000000	4173.33300781250000000000	4162.05126953125000000000	4169.23046875000000000000	4168.71777343750000000000	4190.76904296875000000000	4190.25634765625000000000	4201.02539062500000000000	4212.30761718750000000000	4291.79492187500000000000	4216.41015625000000000000	4198.46142578125000000000	4191.79492187500000000000	4218.97412109375000000000	4166.15380859375000000000	3209.00000000000000000000	10248.00000000000000000000	10227.00000000000000000000	0.00000000000000000000	0.00000000000000000000	0.00000000000000000000	2311.00000000000000000000	939.00000000000000000000	0.00000000000000000000	0.00000000000000000000	0.00000000000000000000	0.00000000000000000000	0.00000000000000000000	0.00000000000000000000	0.00000000000000000000	4.00000000000000000000	4.00000000000000000000	4.00000000000000000000	4.00000000000000000000	4.00000000000000000000	4.00000000000000000000	4.00000000000000000000	0.00000000000000000000	0.00000000000000000000
111.00000000000000000000	0.00000000000000000000	4176.41015625000000000000	4163.07666015625000000000	4179.48730468750000000000	4170.25634765625000000000	4191.28173828125000000000	4188.71777343750000000000	4198.97412109375000000000	4204.61523437500000000000	4293.84619140625000000000	4220.00000000000000000000	4199.48730468750000000000	4198.97412109375000000000	4213.84619140625000000000	4167.69238281250000000000	2132.00000000000000000000	10247.00000000000000000000	10226.00000000000000000000	0.00000000000000000000	0.00000000000000000000	0.00000000000000000000	2311.00000000000000000000	946.00000000000000000000	0.00000000000000000000	0.00000000000000000000	0.00000000000000000000	0.00000000000000000000	0.00000000000000000000	0.00000000000000000000	0.00000000000000000000	4.00000000000000000000	4.00000000000000000000	4.00000000000000000000	4.00000000000000000000	4.00000000000000000000	4.00000000000000000000	4.00000000000000000000	0.00000000000000000000	0.00000000000000000000
112.00000000000000000000	0.00000000000000000000	4170.76904296875000000000	4146.15380859375000000000	4175.89746093750000000000	4160.51269531250000000000	4162.56396484375000000000	4178.46142578125000000000	4185.64111328125000000000	4193.33300781250000000000	4289.74365234375000000000	4192.82031250000000000000	4187.17919921875000000000	4197.43603515625000000000	4196.92285156250000000000	4164.10253906250000000000	1677.00000000000000000000	10247.00000000000000000000	10226.00000000000000000000	0.00000000000000000000	0.00000000000000000000	0.00000000000000000000	2311.00000000000000000000	954.00000000000000000000	0.00000000000000000000	0.00000000000000000000	0.00000000000000000000	0.00000000000000000000	0.00000000000000000000	0.00000000000000000000	0.00000000000000000000	4.00000000000000000000	4.00000000000000000000	4.00000000000000000000	4.00000000000000000000	4.00000000000000000000	4.00000000000000000000	4.00000000000000000000	0.00000000000000000000	0.00000000000000000000
113.00000000000000000000	0.00000000000000000000	4182.56396484375000000000	4179.48730468750000000000	4169.23046875000000000000	4185.64111328125000000000	4194.87158203125000000000	4187.69238281250000000000	4212.30761718750000000000	4226.66650390625000000000	4293.33300781250000000000	4226.66650390625000000000	4209.23046875000000000000	4206.66650390625000000000	4243.58984375000000000000	4182.56396484375000000000	1655.00000000000000000000	10247.00000000000000000000	10226.00000000000000000000	0.00000000000000000000	0.00000000000000000000	0.00000000000000000000	2311.00000000000000000000	961.00000000000000000000	0.00000000000000000000	0.00000000000000000000	0.00000000000000000000	0.00000000000000000000	0.00000000000000000000	0.00000000000000000000	0.00000000000000000000	4.00000000000000000000	4.00000000000000000000	4.00000000000000000000	4.00000000000000000000	4.00000000000000000000	4.00000000000000000000	4.00000000000000000000	0.00000000000000000000	0.00000000000000000000
114.00000000000000000000	0.00000000000000000000	4167.17919921875000000000	4149.23046875000000000000	4171.28173828125000000000	4167.17919921875000000000	4162.05126953125000000000	4170.76904296875000000000	4176.92285156250000000000	4192.82031250000000000000	4288.20507812500000000000	4186.66650390625000000000	4191.79492187500000000000	4201.53857421875000000000	4210.76904296875000000000	4168.71777343750000000000	3209.00000000000000000000	10247.00000000000000000000	10226.00000000000000000000	0.00000000000000000000	0.00000000000000000000	0.00000000000000000000	2311.00000000000000000000	968.00000000000000000000	0.00000000000000000000	0.00000000000000000000	0.00000000000000000000	0.00000000000000000000	0.00000000000000000000	0.00000000000000000000	0.00000000000000000000	4.00000000000000000000	4.00000000000000000000	4.00000000000000000000	4.00000000000000000000	4.00000000000000000000	4.00000000000000000000	4.00000000000000000000	0.00000000000000000000	0.00000000000000000000
115.00000000000000000000	0.00000000000000000000	4168.71777343750000000000	4163.58984375000000000000	4166.15380859375000000000	4168.20507812500000000000	4184.61523437500000000000	4186.66650390625000000000	4201.02539062500000000000	4214.87158203125000000000	4288.71777343750000000000	4212.82031250000000000000	4196.41015625000000000000	4197.43603515625000000000	4218.46142578125000000000	4169.74365234375000000000	2132.00000000000000000000	10248.00000000000000000000	10227.00000000000000000000	0.00000000000000000000	0.00000000000000000000	0.00000000000000000000	2311.00000000000000000000	976.00000000000000000000	0.00000000000000000000	0.00000000000000000000	0.00000000000000000000	0.00000000000000000000	0.00000000000000000000	0.00000000000000000000	0.00000000000000000000	4.00000000000000000000	4.00000000000000000000	4.00000000000000000000	4.00000000000000000000	4.00000000000000000000	4.00000000000000000000	4.00000000000000000000	0.00000000000000000000	0.00000000000000000000
116.00000000000000000000	0.00000000000000000000	4172.30761718750000000000	4152.82031250000000000000	4172.82031250000000000000	4159.48730468750000000000	4195.38427734375000000000	4189.23046875000000000000	4203.07666015625000000000	4223.07666015625000000000	4289.23046875000000000000	4225.12792968750000000000	4201.02539062500000000000	4204.10253906250000000000	4216.92285156250000000000	4168.71777343750000000000	1677.00000000000000000000	10248.00000000000000000000	10227.00000000000000000000	0.00000000000000000000	0.00000000000000000000	0.00000000000000000000	2311.00000000000000000000	983.00000000000000000000	0.00000000000000000000	0.00000000000000000000	0.00000000000000000000	0.00000000000000000000	0.00000000000000000000	0.00000000000000000000	0.00000000000000000000	4.00000000000000000000	4.00000000000000000000	4.00000000000000000000	4.00000000000000000000	4.00000000000000000000	4.00000000000000000000	4.00000000000000000000	0.00000000000000000000	0.00000000000000000000
117.00000000000000000000	0.00000000000000000000	4166.66650390625000000000	4132.82031250000000000000	4171.28173828125000000000	4143.07666015625000000000	4178.97412109375000000000	4181.53857421875000000000	4178.46142578125000000000	4196.92285156250000000000	4287.17919921875000000000	4184.61523437500000000000	4187.17919921875000000000	4197.94873046875000000000	4196.92285156250000000000	4160.51269531250000000000	1655.00000000000000000000	10248.00000000000000000000	10226.00000000000000000000	0.00000000000000000000	0.00000000000000000000	0.00000000000000000000	2311.00000000000000000000	991.00000000000000000000	0.00000000000000000000	0.00000000000000000000	0.00000000000000000000	0.00000000000000000000	0.00000000000000000000	0.00000000000000000000	0.00000000000000000000	4.00000000000000000000	4.00000000000000000000	4.00000000000000000000	4.00000000000000000000	4.00000000000000000000	4.00000000000000000000	4.00000000000000000000	0.00000000000000000000	0.00000000000000000000
118.00000000000000000000	0.00000000000000000000	4182.05126953125000000000	4180.00000000000000000000	4167.69238281250000000000	4174.35888671875000000000	4207.69238281250000000000	4190.76904296875000000000	4208.71777343750000000000	4229.74365234375000000000	4295.89746093750000000000	4223.58984375000000000000	4205.64111328125000000000	4207.69238281250000000000	4236.92285156250000000000	4179.48730468750000000000	3209.00000000000000000000	10248.00000000000000000000	10226.00000000000000000000	0.00000000000000000000	0.00000000000000000000	0.00000000000000000000	2311.00000000000000000000	998.00000000000000000000	0.00000000000000000000	0.00000000000000000000	0.00000000000000000000	0.00000000000000000000	0.00000000000000000000	0.00000000000000000000	0.00000000000000000000	4.00000000000000000000	4.00000000000000000000	4.00000000000000000000	4.00000000000000000000	4.00000000000000000000	4.00000000000000000000	4.00000000000000000000	0.00000000000000000000	0.00000000000000000000
119.00000000000000000000	0.00000000000000000000	4173.33300781250000000000	4148.71777343750000000000	4173.84619140625000000000	4160.00000000000000000000	4162.05126953125000000000	4174.87158203125000000000	4181.02539062500000000000	4201.53857421875000000000	4290.76904296875000000000	4197.94873046875000000000	4190.76904296875000000000	4207.69238281250000000000	4204.10253906250000000000	4169.23046875000000000000	2132.00000000000000000000	10247.00000000000000000000	10225.00000000000000000000	0.00000000000000000000	0.00000000000000000000	0.00000000000000000000	2312.00000000000000000000	5.00000000000000000000	0.00000000000000000000	0.00000000000000000000	0.00000000000000000000	0.00000000000000000000	0.00000000000000000000	0.00000000000000000000	0.00000000000000000000	4.00000000000000000000	4.00000000000000000000	4.00000000000000000000	4.00000000000000000000	4.00000000000000000000	4.00000000000000000000	4.00000000000000000000	0.00000000000000000000	0.00000000000000000000
120.00000000000000000000	0.00000000000000000000	4166.66650390625000000000	4155.89746093750000000000	4164.10253906250000000000	4161.02539062500000000000	4187.17919921875000000000	4186.66650390625000000000	4191.79492187500000000000	4208.71777343750000000000	4289.74365234375000000000	4205.64111328125000000000	4192.82031250000000000000	4195.89746093750000000000	4214.35888671875000000000	4169.74365234375000000000	1677.00000000000000000000	10247.00000000000000000000	10225.00000000000000000000	0.00000000000000000000	0.00000000000000000000	0.00000000000000000000	2312.00000000000000000000	13.00000000000000000000	0.00000000000000000000	0.00000000000000000000	0.00000000000000000000	0.00000000000000000000	0.00000000000000000000	0.00000000000000000000	0.00000000000000000000	4.00000000000000000000	4.00000000000000000000	4.00000000000000000000	4.00000000000000000000	4.00000000000000000000	4.00000000000000000000	4.00000000000000000000	0.00000000000000000000	0.00000000000000000000
121.00000000000000000000	0.00000000000000000000	4161.02539062500000000000	4158.46142578125000000000	4166.15380859375000000000	4169.23046875000000000000	4193.84619140625000000000	4183.58984375000000000000	4193.84619140625000000000	4221.53857421875000000000	4295.38427734375000000000	4223.07666015625000000000	4203.07666015625000000000	4196.41015625000000000000	4225.12792968750000000000	4174.35888671875000000000	1655.00000000000000000000	10248.00000000000000000000	10227.00000000000000000000	0.00000000000000000000	0.00000000000000000000	0.00000000000000000000	2312.00000000000000000000	20.00000000000000000000	0.00000000000000000000	0.00000000000000000000	0.00000000000000000000	0.00000000000000000000	0.00000000000000000000	0.00000000000000000000	0.00000000000000000000	4.00000000000000000000	4.00000000000000000000	4.00000000000000000000	4.00000000000000000000	4.00000000000000000000	4.00000000000000000000	4.00000000000000000000	0.00000000000000000000	0.00000000000000000000
122.00000000000000000000	0.00000000000000000000	4158.97412109375000000000	4129.74365234375000000000	4170.25634765625000000000	4153.84619140625000000000	4151.79492187500000000000	4176.41015625000000000000	4180.00000000000000000000	4203.07666015625000000000	4293.33300781250000000000	4196.41015625000000000000	4190.25634765625000000000	4197.43603515625000000000	4196.41015625000000000000	4168.71777343750000000000	3209.00000000000000000000	10248.00000000000000000000	10227.00000000000000000000	0.00000000000000000000	0.00000000000000000000	0.00000000000000000000	2312.00000000000000000000	27.00000000000000000000	0.00000000000000000000	0.00000000000000000000	0.00000000000000000000	0.00000000000000000000	0.00000000000000000000	0.00000000000000000000	0.00000000000000000000	4.00000000000000000000	4.00000000000000000000	4.00000000000000000000	4.00000000000000000000	4.00000000000000000000	4.00000000000000000000	4.00000000000000000000	0.00000000000000000000	0.00000000000000000000
123.00000000000000000000	0.00000000000000000000	4179.48730468750000000000	4173.33300781250000000000	4171.28173828125000000000	4171.79492187500000000000	4204.61523437500000000000	4197.43603515625000000000	4222.05126953125000000000	4230.25634765625000000000	4295.38427734375000000000	4230.76904296875000000000	4204.61523437500000000000	4208.20507812500000000000	4227.17919921875000000000	4180.00000000000000000000	2132.00000000000000000000	10248.00000000000000000000	10227.00000000000000000000	0.00000000000000000000	0.00000000000000000000	0.00000000000000000000	2312.00000000000000000000	35.00000000000000000000	0.00000000000000000000	0.00000000000000000000	0.00000000000000000000	0.00000000000000000000	0.00000000000000000000	0.00000000000000000000	0.00000000000000000000	4.00000000000000000000	4.00000000000000000000	4.00000000000000000000	4.00000000000000000000	4.00000000000000000000	4.00000000000000000000	4.00000000000000000000	0.00000000000000000000	0.00000000000000000000
124.00000000000000000000	0.00000000000000000000	4164.10253906250000000000	4148.71777343750000000000	4176.41015625000000000000	4153.84619140625000000000	4177.43603515625000000000	4181.53857421875000000000	4193.33300781250000000000	4197.94873046875000000000	4289.74365234375000000000	4193.84619140625000000000	4187.17919921875000000000	4202.56396484375000000000	4192.82031250000000000000	4160.51269531250000000000	1677.00000000000000000000	10248.00000000000000000000	10227.00000000000000000000	0.00000000000000000000	0.00000000000000000000	0.00000000000000000000	2312.00000000000000000000	42.00000000000000000000	0.00000000000000000000	0.00000000000000000000	0.00000000000000000000	0.00000000000000000000	0.00000000000000000000	0.00000000000000000000	0.00000000000000000000	4.00000000000000000000	4.00000000000000000000	4.00000000000000000000	4.00000000000000000000	4.00000000000000000000	4.00000000000000000000	4.00000000000000000000	0.00000000000000000000	0.00000000000000000000
125.00000000000000000000	0.00000000000000000000	4162.05126953125000000000	4150.76904296875000000000	4165.64111328125000000000	4154.87158203125000000000	4168.20507812500000000000	4183.58984375000000000000	4195.89746093750000000000	4208.20507812500000000000	4292.82031250000000000000	4200.00000000000000000000	4188.71777343750000000000	4196.92285156250000000000	4201.53857421875000000000	4163.58984375000000000000	1655.00000000000000000000	10246.00000000000000000000	10226.00000000000000000000	0.00000000000000000000	0.00000000000000000000	0.00000000000000000000	2312.00000000000000000000	49.00000000000000000000	0.00000000000000000000	0.00000000000000000000	0.00000000000000000000	0.00000000000000000000	0.00000000000000000000	0.00000000000000000000	0.00000000000000000000	4.00000000000000000000	4.00000000000000000000	4.00000000000000000000	4.00000000000000000000	4.00000000000000000000	4.00000000000000000000	4.00000000000000000000	0.00000000000000000000	0.00000000000000000000
126.00000000000000000000	0.00000000000000000000	4169.23046875000000000000	4162.56396484375000000000	4164.61523437500000000000	4165.64111328125000000000	4188.20507812500000000000	4181.53857421875000000000	4201.02539062500000000000	4224.61523437500000000000	4293.84619140625000000000	4222.56396484375000000000	4203.07666015625000000000	4208.20507812500000000000	4224.10253906250000000000	4175.38427734375000000000	3209.00000000000000000000	10246.00000000000000000000	10226.00000000000000000000	0.00000000000000000000	0.00000000000000000000	0.00000000000000000000	2312.00000000000000000000	57.00000000000000000000	0.00000000000000000000	0.00000000000000000000	0.00000000000000000000	0.00000000000000000000	0.00000000000000000000	0.00000000000000000000	0.00000000000000000000	4.00000000000000000000	4.00000000000000000000	4.00000000000000000000	4.00000000000000000000	4.00000000000000000000	4.00000000000000000000	4.00000000000000000000	0.00000000000000000000	0.00000000000000000000
127.00000000000000000000	0.00000000000000000000	4155.89746093750000000000	4135.38427734375000000000	4165.64111328125000000000	4145.12792968750000000000	4171.79492187500000000000	4172.82031250000000000000	4176.41015625000000000000	4193.33300781250000000000	4284.61523437500000000000	4178.97412109375000000000	4185.12792968750000000000	4201.02539062500000000000	4192.30761718750000000000	4163.58984375000000000000	50.00000000000000000000	10244.00000000000000000000	10226.00000000000000000000	0.00000000000000000000	0.00000000000000000000	0.00000000000000000000	2312.00000000000000000000	64.00000000000000000000	0.00000000000000000000	0.00000000000000000000	0.00000000000000000000	0.00000000000000000000	0.00000000000000000000	0.00000000000000000000	0.00000000000000000000	4.00000000000000000000	4.00000000000000000000	4.00000000000000000000	4.00000000000000000000	4.00000000000000000000	4.00000000000000000000	4.00000000000000000000	0.00000000000000000000	0.00000000000000000000
0.00000000000000000000	0.00000000000000000000	4166.66650390625000000000	4168.71777343750000000000	4165.64111328125000000000	4165.12792968750000000000	4214.87158203125000000000	4197.94873046875000000000	4212.30761718750000000000	4225.64111328125000000000	4292.30761718750000000000	4219.48730468750000000000	4202.05126953125000000000	4201.53857421875000000000	4222.56396484375000000000	4173.33300781250000000000	1239.00000000000000000000	10244.00000000000000000000	10226.00000000000000000000	0.00000000000000000000	0.00000000000000000000	0.00000000000000000000	2312.00000000000000000000	71.00000000000000000000	4.00000000000000000000	0.00000000000000000000	0.00000000000000000000	0.00000000000000000000	0.00000000000000000000	0.00000000000000000000	0.00000000000000000000	4.00000000000000000000	4.00000000000000000000	4.00000000000000000000	4.00000000000000000000	4.00000000000000000000	4.00000000000000000000	4.00000000000000000000	0.00000000000000000000	0.00000000000000000000
1.00000000000000000000	0.00000000000000000000	4164.61523437500000000000	4144.61523437500000000000	4175.89746093750000000000	4152.82031250000000000000	4180.51269531250000000000	4183.07666015625000000000	4187.17919921875000000000	4206.66650390625000000000	4292.82031250000000000000	4211.28173828125000000000	4192.82031250000000000000	4203.58984375000000000000	4194.87158203125000000000	4157.94873046875000000000	2103.00000000000000000000	10243.00000000000000000000	10228.00000000000000000000	0.00000000000000000000	0.00000000000000000000	0.00000000000000000000	2312.00000000000000000000	79.00000000000000000000	4.00000000000000000000	4.00000000000000000000	0.00000000000000000000	0.00000000000000000000	0.00000000000000000000	0.00000000000000000000	0.00000000000000000000	4.00000000000000000000	4.00000000000000000000	4.00000000000000000000	4.00000000000000000000	4.00000000000000000000	4.00000000000000000000	4.00000000000000000000	0.00000000000000000000	0.00000000000000000000
2.00000000000000000000	0.00000000000000000000	4168.71777343750000000000	4160.00000000000000000000	4171.79492187500000000000	4155.38427734375000000000	4172.30761718750000000000	4180.00000000000000000000	4191.28173828125000000000	4206.15380859375000000000	4291.79492187500000000000	4207.17919921875000000000	4191.79492187500000000000	4204.10253906250000000000	4200.00000000000000000000	4161.53857421875000000000	2087.00000000000000000000	10243.00000000000000000000	10228.00000000000000000000	0.00000000000000000000	0.00000000000000000000	0.00000000000000000000	2312.00000000000000000000	86.00000000000000000000	4.00000000000000000000	4.00000000000000000000	4.00000000000000000000	0.00000000000000000000	0.00000000000000000000	0.00000000000000000000	0.00000000000000000000	4.00000000000000000000	4.00000000000000000000	4.00000000000000000000	4.00000000000000000000	4.00000000000000000000	4.00000000000000000000	4.00000000000000000000	4.00000000000000000000	0.00000000000000000000
3.00000000000000000000	0.00000000000000000000	4178.46142578125000000000	4188.71777343750000000000	4173.33300781250000000000	4175.89746093750000000000	4205.12792968750000000000	4186.66650390625000000000	4207.69238281250000000000	4223.07666015625000000000	4295.89746093750000000000	4216.41015625000000000000	4205.12792968750000000000	4214.35888671875000000000	4229.23046875000000000000	4178.46142578125000000000	3148.00000000000000000000	10247.00000000000000000000	10228.00000000000000000000	0.00000000000000000000	0.00000000000000000000	0.00000000000000000000	2312.00000000000000000000	93.00000000000000000000	4.00000000000000000000	4.00000000000000000000	4.00000000000000000000	4.00000000000000000000	0.00000000000000000000	0.00000000000000000000	0.00000000000000000000	4.00000000000000000000	4.00000000000000000000	4.00000000000000000000	4.00000000000000000000	4.00000000000000000000	4.00000000000000000000	4.00000000000000000000	4.00000000000000000000	4.00000000000000000000
4.00000000000000000000	0.00000000000000000000	4166.66650390625000000000	4149.74365234375000000000	4172.82031250000000000000	4152.82031250000000000000	4179.48730468750000000000	4175.89746093750000000000	4178.46142578125000000000	4193.84619140625000000000	4289.74365234375000000000	4174.35888671875000000000	4183.58984375000000000000	4204.61523437500000000000	4192.30761718750000000000	4164.10253906250000000000	3342.00000000000000000000	10247.00000000000000000000	10228.00000000000000000000	0.00000000000000000000	0.00000000000000000000	0.00000000000000000000	2312.00000000000000000000	101.00000000000000000000	4.00000000000000000000	4.00000000000000000000	4.00000000000000000000	4.00000000000000000000	4.00000000000000000000	0.00000000000000000000	0.00000000000000000000	4.00000000000000000000	4.00000000000000000000	4.00000000000000000000	4.00000000000000000000	4.00000000000000000000	4.00000000000000000000	4.00000000000000000000	4.00000000000000000000	4.00000000000000000000
5.00000000000000000000	0.00000000000000000000	4175.38427734375000000000	4179.48730468750000000000	4165.12792968750000000000	4168.71777343750000000000	4194.87158203125000000000	4189.74365234375000000000	4209.74365234375000000000	4232.82031250000000000000	4293.84619140625000000000	4228.20507812500000000000	4201.02539062500000000000	4205.12792968750000000000	4223.58984375000000000000	4174.87158203125000000000	1759.00000000000000000000	10248.00000000000000000000	10228.00000000000000000000	0.00000000000000000000	0.00000000000000000000	0.00000000000000000000	2312.00000000000000000000	108.00000000000000000000	4.00000000000000000000	4.00000000000000000000	4.00000000000000000000	4.00000000000000000000	4.00000000000000000000	4.00000000000000000000	0.00000000000000000000	4.00000000000000000000	4.00000000000000000000	4.00000000000000000000	4.00000000000000000000	4.00000000000000000000	4.00000000000000000000	4.00000000000000000000	4.00000000000000000000	4.00000000000000000000
6.00000000000000000000	0.00000000000000000000	4168.20507812500000000000	4161.53857421875000000000	4175.38427734375000000000	4164.10253906250000000000	4167.69238281250000000000	4177.43603515625000000000	4192.30761718750000000000	4221.53857421875000000000	4292.82031250000000000000	4218.46142578125000000000	4201.53857421875000000000	4211.28173828125000000000	4206.66650390625000000000	4170.76904296875000000000	3014.00000000000000000000	10248.00000000000000000000	10228.00000000000000000000	0.00000000000000000000	0.00000000000000000000	0.00000000000000000000	2312.00000000000000000000	116.00000000000000000000	4.00000000000000000000	4.00000000000000000000	4.00000000000000000000	4.00000000000000000000	4.00000000000000000000	4.00000000000000000000	4.00000000000000000000	4.00000000000000000000	4.00000000000000000000	4.00000000000000000000	4.00000000000000000000	4.00000000000000000000	4.00000000000000000000	4.00000000000000000000	4.00000000000000000000	4.00000000000000000000
7.00000000000000000000	0.00000000000000000000	4167.69238281250000000000	4154.35888671875000000000	4172.82031250000000000000	4158.46142578125000000000	4190.25634765625000000000	4181.53857421875000000000	4195.89746093750000000000	4207.69238281250000000000	4291.79492187500000000000	4197.94873046875000000000	4195.38427734375000000000	4205.12792968750000000000	4193.84619140625000000000	4166.15380859375000000000	2890.00000000000000000000	10249.00000000000000000000	10228.00000000000000000000	0.00000000000000000000	0.00000000000000000000	0.00000000000000000000	2312.00000000000000000000	123.00000000000000000000	4.00000000000000000000	4.00000000000000000000	4.00000000000000000000	4.00000000000000000000	4.00000000000000000000	4.00000000000000000000	4.00000000000000000000	4.00000000000000000000	4.00000000000000000000	4.00000000000000000000	4.00000000000000000000	4.00000000000000000000	4.00000000000000000000	4.00000000000000000000	4.00000000000000000000	4.00000000000000000000
8.00000000000000000000	0.00000000000000000000	4179.48730468750000000000	4175.89746093750000000000	4170.25634765625000000000	4168.20507812500000000000	4216.41015625000000000000	4191.28173828125000000000	4218.46142578125000000000	4227.69238281250000000000	4296.41015625000000000000	4228.71777343750000000000	4205.12792968750000000000	4210.76904296875000000000	4213.84619140625000000000	4171.28173828125000000000	399.00000000000000000000	10249.00000000000000000000	10228.00000000000000000000	0.00000000000000000000	0.00000000000000000000	0.00000000000000000000	2312.00000000000000000000	130.00000000000000000000	4.00000000000000000000	4.00000000000000000000	4.00000000000000000000	4.00000000000000000000	4.00000000000000000000	4.00000000000000000000	4.00000000000000000000	4.00000000000000000000	4.00000000000000000000	4.00000000000000000000	4.00000000000000000000	4.00000000000000000000	4.00000000000000000000	4.00000000000000000000	4.00000000000000000000	4.00000000000000000000
9.00000000000000000000	0.00000000000000000000	4164.10253906250000000000	4141.53857421875000000000	4170.76904296875000000000	4141.53857421875000000000	4157.43603515625000000000	4174.87158203125000000000	4182.05126953125000000000	4202.05126953125000000000	4292.30761718750000000000	4189.74365234375000000000	4185.64111328125000000000	4206.15380859375000000000	4180.00000000000000000000	4154.35888671875000000000	3360.00000000000000000000	10249.00000000000000000000	10229.00000000000000000000	0.00000000000000000000	0.00000000000000000000	0.00000000000000000000	2312.00000000000000000000	138.00000000000000000000	4.00000000000000000000	4.00000000000000000000	4.00000000000000000000	4.00000000000000000000	4.00000000000000000000	4.00000000000000000000	4.00000000000000000000	4.00000000000000000000	4.00000000000000000000	4.00000000000000000000	4.00000000000000000000	4.00000000000000000000	4.00000000000000000000	4.00000000000000000000	4.00000000000000000000	4.00000000000000000000
10.00000000000000000000	0.00000000000000000000	4164.10253906250000000000	4165.64111328125000000000	4162.56396484375000000000	4155.89746093750000000000	4200.51269531250000000000	4184.61523437500000000000	4205.12792968750000000000	4231.28173828125000000000	4296.92285156250000000000	4214.87158203125000000000	4201.02539062500000000000	4205.12792968750000000000	4210.25634765625000000000	4167.17919921875000000000	3201.00000000000000000000	10249.00000000000000000000	10229.00000000000000000000	0.00000000000000000000	0.00000000000000000000	0.00000000000000000000	2312.00000000000000000000	145.00000000000000000000	4.00000000000000000000	4.00000000000000000000	4.00000000000000000000	4.00000000000000000000	4.00000000000000000000	4.00000000000000000000	4.00000000000000000000	4.00000000000000000000	4.00000000000000000000	4.00000000000000000000	4.00000000000000000000	4.00000000000000000000	4.00000000000000000000	4.00000000000000000000	4.00000000000000000000	4.00000000000000000000
11.00000000000000000000	0.00000000000000000000	4155.89746093750000000000	4144.61523437500000000000	4167.17919921875000000000	4152.82031250000000000000	4188.71777343750000000000	4169.74365234375000000000	4185.12792968750000000000	4216.92285156250000000000	4294.87158203125000000000	4205.64111328125000000000	4196.41015625000000000000	4205.64111328125000000000	4196.92285156250000000000	4167.69238281250000000000	2121.00000000000000000000	10252.00000000000000000000	10228.00000000000000000000	0.00000000000000000000	0.00000000000000000000	0.00000000000000000000	2312.00000000000000000000	152.00000000000000000000	4.00000000000000000000	4.00000000000000000000	4.00000000000000000000	4.00000000000000000000	4.00000000000000000000	4.00000000000000000000	4.00000000000000000000	4.00000000000000000000	4.00000000000000000000	4.00000000000000000000	4.00000000000000000000	4.00000000000000000000	4.00000000000000000000	4.00000000000000000000	4.00000000000000000000	4.00000000000000000000
12.00000000000000000000	0.00000000000000000000	4157.94873046875000000000	4143.07666015625000000000	4167.17919921875000000000	4148.71777343750000000000	4152.82031250000000000000	4175.38427734375000000000	4180.51269531250000000000	4205.12792968750000000000	4292.30761718750000000000	4192.82031250000000000000	4188.20507812500000000000	4201.53857421875000000000	4189.74365234375000000000	4168.20507812500000000000	1686.00000000000000000000	10252.00000000000000000000	10228.00000000000000000000	0.00000000000000000000	0.00000000000000000000	0.00000000000000000000	2312.00000000000000000000	160.00000000000000000000	4.00000000000000000000	4.00000000000000000000	4.00000000000000000000	4.00000000000000000000	4.00000000000000000000	4.00000000000000000000	4.00000000000000000000	4.00000000000000000000	4.00000000000000000000	4.00000000000000000000	4.00000000000000000000	4.00000000000000000000	4.00000000000000000000	4.00000000000000000000	4.00000000000000000000	4.00000000000000000000
13.00000000000000000000	0.00000000000000000000	4174.87158203125000000000	4187.17919921875000000000	4173.33300781250000000000	4175.89746093750000000000	4194.35888671875000000000	4195.38427734375000000000	4217.94873046875000000000	4233.84619140625000000000	4296.92285156250000000000	4230.76904296875000000000	4210.76904296875000000000	4209.23046875000000000000	4220.00000000000000000000	4178.46142578125000000000	1649.00000000000000000000	10253.00000000000000000000	10228.00000000000000000000	0.00000000000000000000	0.00000000000000000000	0.00000000000000000000	2312.00000000000000000000	167.00000000000000000000	4.00000000000000000000	4.00000000000000000000	4.00000000000000000000	4.00000000000000000000	4.00000000000000000000	4.00000000000000000000	4.00000000000000000000	4.00000000000000000000	4.00000000000000000000	4.00000000000000000000	4.00000000000000000000	4.00000000000000000000	4.00000000000000000000	4.00000000000000000000	4.00000000000000000000	4.00000000000000000000
14.00000000000000000000	0.00000000000000000000	4164.10253906250000000000	4156.92285156250000000000	4178.97412109375000000000	4165.64111328125000000000	4185.64111328125000000000	4179.48730468750000000000	4187.69238281250000000000	4196.92285156250000000000	4290.76904296875000000000	4190.76904296875000000000	4192.82031250000000000000	4201.53857421875000000000	4177.43603515625000000000	4158.97412109375000000000	3201.00000000000000000000	10253.00000000000000000000	10228.00000000000000000000	0.00000000000000000000	0.00000000000000000000	0.00000000000000000000	2312.00000000000000000000	174.00000000000000000000	4.00000000000000000000	4.00000000000000000000	4.00000000000000000000	4.00000000000000000000	4.00000000000000000000	4.00000000000000000000	4.00000000000000000000	4.00000000000000000000	4.00000000000000000000	4.00000000000000000000	4.00000000000000000000	4.00000000000000000000	4.00000000000000000000	4.00000000000000000000	4.00000000000000000000	4.00000000000000000000
15.00000000000000000000	0.00000000000000000000	4172.30761718750000000000	4181.53857421875000000000	4169.74365234375000000000	4188.20507812500000000000	4208.20507812500000000000	4190.25634765625000000000	4200.00000000000000000000	4211.28173828125000000000	4291.79492187500000000000	4211.28173828125000000000	4199.48730468750000000000	4204.61523437500000000000	4208.71777343750000000000	4175.38427734375000000000	2121.00000000000000000000	10252.00000000000000000000	10226.00000000000000000000	0.00000000000000000000	0.00000000000000000000	0.00000000000000000000	2312.00000000000000000000	182.00000000000000000000	4.00000000000000000000	4.00000000000000000000	4.00000000000000000000	4.00000000000000000000	4.00000000000000000000	4.00000000000000000000	4.00000000000000000000	4.00000000000000000000	4.00000000000000000000	4.00000000000000000000	4.00000000000000000000	4.00000000000000000000	4.00000000000000000000	4.00000000000000000000	4.00000000000000000000	4.00000000000000000000
16.00000000000000000000	0.00000000000000000000	4171.28173828125000000000	4171.28173828125000000000	4171.28173828125000000000	4194.35888671875000000000	4181.53857421875000000000	4177.43603515625000000000	4181.02539062500000000000	4202.05126953125000000000	4292.30761718750000000000	4201.53857421875000000000	4198.97412109375000000000	4213.33300781250000000000	4210.25634765625000000000	4180.51269531250000000000	0.00000000000000000000	10252.00000000000000000000	10226.00000000000000000000	0.00000000000000000000	0.00000000000000000000	0.00000000000000000000	2312.00000000000000000000	189.00000000000000000000	4.00000000000000000000	4.00000000000000000000	4.00000000000000000000	4.00000000000000000000	4.00000000000000000000	4.00000000000000000000	4.00000000000000000000	4.00000000000000000000	4.00000000000000000000	4.00000000000000000000	4.00000000000000000000	4.00000000000000000000	4.00000000000000000000	4.00000000000000000000	4.00000000000000000000	4.00000000000000000000
17.00000000000000000000	0.00000000000000000000	4163.07666015625000000000	4151.79492187500000000000	4168.71777343750000000000	4188.71777343750000000000	4173.33300781250000000000	4169.23046875000000000000	4170.76904296875000000000	4189.74365234375000000000	4289.74365234375000000000	4181.02539062500000000000	4187.17919921875000000000	4201.53857421875000000000	4188.71777343750000000000	4169.23046875000000000000	0.00000000000000000000	10250.00000000000000000000	10224.00000000000000000000	0.00000000000000000000	0.00000000000000000000	0.00000000000000000000	2312.00000000000000000000	196.00000000000000000000	4.00000000000000000000	4.00000000000000000000	4.00000000000000000000	4.00000000000000000000	4.00000000000000000000	4.00000000000000000000	4.00000000000000000000	4.00000000000000000000	4.00000000000000000000	4.00000000000000000000	4.00000000000000000000	4.00000000000000000000	4.00000000000000000000	4.00000000000000000000	4.00000000000000000000	4.00000000000000000000
18.00000000000000000000	0.00000000000000000000	4171.79492187500000000000	4179.48730468750000000000	4171.28173828125000000000	4210.25634765625000000000	4211.79492187500000000000	4184.61523437500000000000	4204.10253906250000000000	4227.17919921875000000000	4296.41015625000000000000	4228.71777343750000000000	4205.12792968750000000000	4204.10253906250000000000	4215.38427734375000000000	4178.46142578125000000000	0.00000000000000000000	10250.00000000000000000000	10224.00000000000000000000	0.00000000000000000000	0.00000000000000000000	0.00000000000000000000	2312.00000000000000000000	204.00000000000000000000	4.00000000000000000000	4.00000000000000000000	4.00000000000000000000	4.00000000000000000000	4.00000000000000000000	4.00000000000000000000	4.00000000000000000000	4.00000000000000000000	4.00000000000000000000	4.00000000000000000000	4.00000000000000000000	4.00000000000000000000	4.00000000000000000000	4.00000000000000000000	4.00000000000000000000	4.00000000000000000000
19.00000000000000000000	0.00000000000000000000	4160.51269531250000000000	4141.53857421875000000000	4175.89746093750000000000	4192.30761718750000000000	4152.30761718750000000000	4172.30761718750000000000	4171.28173828125000000000	4197.94873046875000000000	4297.94873046875000000000	4184.10253906250000000000	4190.25634765625000000000	4198.97412109375000000000	4174.87158203125000000000	4162.56396484375000000000	0.00000000000000000000	10247.00000000000000000000	10224.00000000000000000000	0.00000000000000000000	0.00000000000000000000	0.00000000000000000000	2312.00000000000000000000	211.00000000000000000000	4.00000000000000000000	4.00000000000000000000	4.00000000000000000000	4.00000000000000000000	4.00000000000000000000	4.00000000000000000000	4.00000000000000000000	4.00000000000000000000	4.00000000000000000000	4.00000000000000000000	4.00000000000000000000	4.00000000000000000000	4.00000000000000000000	4.00000000000000000000	4.00000000000000000000	4.00000000000000000000
20.00000000000000000000	0.00000000000000000000	4170.76904296875000000000	4165.12792968750000000000	4166.66650390625000000000	4210.25634765625000000000	4176.92285156250000000000	4184.10253906250000000000	4189.23046875000000000000	4207.17919921875000000000	4302.05126953125000000000	4183.58984375000000000000	4195.89746093750000000000	4195.89746093750000000000	4191.28173828125000000000	4165.64111328125000000000	0.00000000000000000000	10247.00000000000000000000	10224.00000000000000000000	0.00000000000000000000	0.00000000000000000000	0.00000000000000000000	2312.00000000000000000000	218.00000000000000000000	4.00000000000000000000	4.00000000000000000000	4.00000000000000000000	4.00000000000000000000	4.00000000000000000000	4.00000000000000000000	4.00000000000000000000	4.00000000000000000000	4.00000000000000000000	4.00000000000000000000	4.00000000000000000000	4.00000000000000000000	4.00000000000000000000	4.00000000000000000000	4.00000000000000000000	4.00000000000000000000
21.00000000000000000000	0.00000000000000000000	4175.38427734375000000000	4174.35888671875000000000	4172.82031250000000000000	4221.02539062500000000000	4193.33300781250000000000	4178.97412109375000000000	4187.17919921875000000000	4200.00000000000000000000	4300.00000000000000000000	4186.66650390625000000000	4195.38427734375000000000	4204.61523437500000000000	4196.92285156250000000000	4168.20507812500000000000	0.00000000000000000000	10246.00000000000000000000	10225.00000000000000000000	0.00000000000000000000	0.00000000000000000000	0.00000000000000000000	2312.00000000000000000000	226.00000000000000000000	4.00000000000000000000	4.00000000000000000000	4.00000000000000000000	4.00000000000000000000	4.00000000000000000000	4.00000000000000000000	4.00000000000000000000	4.00000000000000000000	4.00000000000000000000	4.00000000000000000000	4.00000000000000000000	4.00000000000000000000	4.00000000000000000000	4.00000000000000000000	4.00000000000000000000	4.00000000000000000000
22.00000000000000000000	0.00000000000000000000	4168.71777343750000000000	4160.00000000000000000000	4175.89746093750000000000	4209.23046875000000000000	4167.69238281250000000000	4175.38427734375000000000	4175.89746093750000000000	4190.25634765625000000000	4298.97412109375000000000	4175.89746093750000000000	4184.10253906250000000000	4202.05126953125000000000	4183.07666015625000000000	4166.15380859375000000000	0.00000000000000000000	10246.00000000000000000000	10225.00000000000000000000	0.00000000000000000000	0.00000000000000000000	0.00000000000000000000	2312.00000000000000000000	233.00000000000000000000	4.00000000000000000000	4.00000000000000000000	4.00000000000000000000	4.00000000000000000000	4.00000000000000000000	4.00000000000000000000	4.00000000000000000000	4.00000000000000000000	4.00000000000000000000	4.00000000000000000000	4.00000000000000000000	4.00000000000000000000	4.00000000000000000000	4.00000000000000000000	4.00000000000000000000	4.00000000000000000000
23.00000000000000000000	0.00000000000000000000	4174.87158203125000000000	4188.71777343750000000000	4170.76904296875000000000	4231.79492187500000000000	4196.41015625000000000000	4188.71777343750000000000	4209.23046875000000000000	4235.89746093750000000000	4306.66650390625000000000	4220.51269531250000000000	4206.15380859375000000000	4204.10253906250000000000	4220.00000000000000000000	4181.53857421875000000000	0.00000000000000000000	10244.00000000000000000000	10227.00000000000000000000	0.00000000000000000000	0.00000000000000000000	0.00000000000000000000	2312.00000000000000000000	240.00000000000000000000	4.00000000000000000000	4.00000000000000000000	4.00000000000000000000	4.00000000000000000000	4.00000000000000000000	4.00000000000000000000	4.00000000000000000000	4.00000000000000000000	4.00000000000000000000	4.00000000000000000000	4.00000000000000000000	4.00000000000000000000	4.00000000000000000000	4.00000000000000000000	4.00000000000000000000	4.00000000000000000000
24.00000000000000000000	0.00000000000000000000	4163.07666015625000000000	4151.79492187500000000000	4172.30761718750000000000	4213.33300781250000000000	4158.46142578125000000000	4168.71777343750000000000	4174.87158203125000000000	4198.46142578125000000000	4300.00000000000000000000	4170.76904296875000000000	4189.74365234375000000000	4199.48730468750000000000	4181.02539062500000000000	4167.17919921875000000000	0.00000000000000000000	10244.00000000000000000000	10227.00000000000000000000	0.00000000000000000000	0.00000000000000000000	0.00000000000000000000	2312.00000000000000000000	248.00000000000000000000	4.00000000000000000000	4.00000000000000000000	4.00000000000000000000	4.00000000000000000000	4.00000000000000000000	4.00000000000000000000	4.00000000000000000000	4.00000000000000000000	4.00000000000000000000	4.00000000000000000000	4.00000000000000000000	4.00000000000000000000	4.00000000000000000000	4.00000000000000000000	4.00000000000000000000	4.00000000000000000000
25.00000000000000000000	0.00000000000000000000	4173.33300781250000000000	4172.30761718750000000000	4167.69238281250000000000	4215.38427734375000000000	4187.17919921875000000000	4185.12792968750000000000	4192.82031250000000000000	4199.48730468750000000000	4300.51269531250000000000	4178.97412109375000000000	4191.79492187500000000000	4195.89746093750000000000	4191.28173828125000000000	4169.74365234375000000000	0.00000000000000000000	10243.00000000000000000000	10226.00000000000000000000	0.00000000000000000000	0.00000000000000000000	0.00000000000000000000	2312.00000000000000000000	255.00000000000000000000	4.00000000000000000000	4.00000000000000000000	4.00000000000000000000	4.00000000000000000000	4.00000000000000000000	4.00000000000000000000	4.00000000000000000000	4.00000000000000000000	4.00000000000000000000	4.00000000000000000000	4.00000000000000000000	4.00000000000000000000	4.00000000000000000000	4.00000000000000000000	4.00000000000000000000	4.00000000000000000000
26.00000000000000000000	0.00000000000000000000	4178.97412109375000000000	4180.51269531250000000000	4176.41015625000000000000	4218.46142578125000000000	4202.05126953125000000000	4190.76904296875000000000	4202.05126953125000000000	4211.79492187500000000000	4303.07666015625000000000	4204.10253906250000000000	4198.46142578125000000000	4200.00000000000000000000	4197.94873046875000000000	4171.79492187500000000000	0.00000000000000000000	10243.00000000000000000000	10226.00000000000000000000	0.00000000000000000000	0.00000000000000000000	0.00000000000000000000	2312.00000000000000000000	262.00000000000000000000	4.00000000000000000000	4.00000000000000000000	4.00000000000000000000	4.00000000000000000000	4.00000000000000000000	4.00000000000000000000	4.00000000000000000000	4.00000000000000000000	4.00000000000000000000	4.00000000000000000000	4.00000000000000000000	4.00000000000000000000	4.00000000000000000000	4.00000000000000000000	4.00000000000000000000	4.00000000000000000000
27.00000000000000000000	0.00000000000000000000	4170.25634765625000000000	4162.05126953125000000000	4176.41015625000000000000	4202.05126953125000000000	4173.84619140625000000000	4178.97412109375000000000	4179.48730468750000000000	4191.79492187500000000000	4300.00000000000000000000	4178.97412109375000000000	4184.61523437500000000000	4197.43603515625000000000	4176.41015625000000000000	4166.15380859375000000000	0.00000000000000000000	10244.00000000000000000000	10224.00000000000000000000	0.00000000000000000000	0.00000000000000000000	0.00000000000000000000	2312.00000000000000000000	270.00000000000000000000	4.00000000000000000000	4.00000000000000000000	4.00000000000000000000	4.00000000000000000000	4.00000000000000000000	4.00000000000000000000	4.00000000000000000000	4.00000000000000000000	4.00000000000000000000	4.00000000000000000000	4.00000000000000000000	4.00000000000000000000	4.00000000000000000000	4.00000000000000000000	4.00000000000000000000	4.00000000000000000000
28.00000000000000000000	0.00000000000000000000	4182.56396484375000000000	4201.02539062500000000000	4169.74365234375000000000	4222.56396484375000000000	4212.30761718750000000000	4188.71777343750000000000	4200.51269531250000000000	4217.94873046875000000000	4305.12792968750000000000	4212.82031250000000000000	4204.10253906250000000000	4206.66650390625000000000	4217.94873046875000000000	4188.71777343750000000000	0.00000000000000000000	10244.00000000000000000000	10224.00000000000000000000	0.00000000000000000000	0.00000000000000000000	0.00000000000000000000	2312.00000000000000000000	277.00000000000000000000	4.00000000000000000000	4.00000000000000000000	4.00000000000000000000	4.00000000000000000000	4.00000000000000000000	4.00000000000000000000	4.00000000000000000000	4.00000000000000000000	4.00000000000000000000	4.00000000000000000000	4.00000000000000000000	4.00000000000000000000	4.00000000000000000000	4.00000000000000000000	4.00000000000000000000	4.00000000000000000000
29.00000000000000000000	0.00000000000000000000	4168.71777343750000000000	4160.00000000000000000000	4172.30761718750000000000	4201.53857421875000000000	4169.23046875000000000000	4168.20507812500000000000	4167.17919921875000000000	4190.76904296875000000000	4299.48730468750000000000	4173.84619140625000000000	4188.20507812500000000000	4199.48730468750000000000	4182.05126953125000000000	4177.43603515625000000000	0.00000000000000000000	10246.00000000000000000000	10226.00000000000000000000	0.00000000000000000000	0.00000000000000000000	0.00000000000000000000	2312.00000000000000000000	285.00000000000000000000	4.00000000000000000000	4.00000000000000000000	4.00000000000000000000	4.00000000000000000000	4.00000000000000000000	4.00000000000000000000	4.00000000000000000000	4.00000000000000000000	4.00000000000000000000	4.00000000000000000000	4.00000000000000000000	4.00000000000000000000	4.00000000000000000000	4.00000000000000000000	4.00000000000000000000	4.00000000000000000000
30.00000000000000000000	0.00000000000000000000	4166.15380859375000000000	4164.61523437500000000000	4164.61523437500000000000	4195.38427734375000000000	4177.94873046875000000000	4177.94873046875000000000	4186.66650390625000000000	4206.15380859375000000000	4301.02539062500000000000	4175.89746093750000000000	4187.17919921875000000000	4188.20507812500000000000	4180.51269531250000000000	4174.87158203125000000000	0.00000000000000000000	10246.00000000000000000000	10226.00000000000000000000	0.00000000000000000000	0.00000000000000000000	0.00000000000000000000	2312.00000000000000000000	292.00000000000000000000	4.00000000000000000000	4.00000000000000000000	4.00000000000000000000	4.00000000000000000000	4.00000000000000000000	4.00000000000000000000	4.00000000000000000000	4.00000000000000000000	4.00000000000000000000	4.00000000000000000000	4.00000000000000000000	4.00000000000000000000	4.00000000000000000000	4.00000000000000000000	4.00000000000000000000	4.00000000000000000000
31.00000000000000000000	0.00000000000000000000	4170.25634765625000000000	4183.58984375000000000000	4170.25634765625000000000	4199.48730468750000000000	4197.94873046875000000000	4185.64111328125000000000	4200.00000000000000000000	4221.53857421875000000000	4305.12792968750000000000	4203.07666015625000000000	4198.46142578125000000000	4196.41015625000000000000	4192.30761718750000000000	4176.92285156250000000000	0.00000000000000000000	10250.00000000000000000000	10223.00000000000000000000	0.00000000000000000000	0.00000000000000000000	0.00000000000000000000	2312.00000000000000000000	299.00000000000000000000	4.00000000000000000000	4.00000000000000000000	4.00000000000000000000	4.00000000000000000000	4.00000000000000000000	4.00000000000000000000	4.00000000000000000000	4.00000000000000000000	4.00000000000000000000	4.00000000000000000000	4.00000000000000000000	4.00000000000000000000	4.00000000000000000000	4.00000000000000000000	4.00000000000000000000	4.00000000000000000000
32.00000000000000000000	0.00000000000000000000	4162.05126953125000000000	4154.35888671875000000000	4172.82031250000000000000	4180.00000000000000000000	4155.38427734375000000000	4175.38427734375000000000	4172.82031250000000000000	4191.28173828125000000000	4300.51269531250000000000	4173.84619140625000000000	4184.61523437500000000000	4192.82031250000000000000	4166.66650390625000000000	4162.56396484375000000000	0.00000000000000000000	10250.00000000000000000000	10223.00000000000000000000	0.00000000000000000000	0.00000000000000000000	0.00000000000000000000	2312.00000000000000000000	307.00000000000000000000	4.00000000000000000000	4.00000000000000000000	4.00000000000000000000	4.00000000000000000000	4.00000000000000000000	4.00000000000000000000	4.00000000000000000000	4.00000000000000000000	4.00000000000000000000	4.00000000000000000000	4.00000000000000000000	4.00000000000000000000	4.00000000000000000000	4.00000000000000000000	4.00000000000000000000	4.00000000000000000000
33.00000000000000000000	0.00000000000000000000	4174.87158203125000000000	4180.51269531250000000000	4167.17919921875000000000	4195.89746093750000000000	4191.79492187500000000000	4190.76904296875000000000	4207.17919921875000000000	4221.53857421875000000000	4306.66650390625000000000	4200.00000000000000000000	4198.97412109375000000000	4197.43603515625000000000	4200.51269531250000000000	4177.94873046875000000000	0.00000000000000000000	10250.00000000000000000000	10222.00000000000000000000	0.00000000000000000000	0.00000000000000000000	0.00000000000000000000	2312.00000000000000000000	314.00000000000000000000	4.00000000000000000000	4.00000000000000000000	4.00000000000000000000	4.00000000000000000000	4.00000000000000000000	4.00000000000000000000	4.00000000000000000000	4.00000000000000000000	4.00000000000000000000	4.00000000000000000000	4.00000000000000000000	4.00000000000000000000	4.00000000000000000000	4.00000000000000000000	4.00000000000000000000	4.00000000000000000000
34.00000000000000000000	0.00000000000000000000	4169.23046875000000000000	4159.48730468750000000000	4173.84619140625000000000	4180.00000000000000000000	4175.89746093750000000000	4178.46142578125000000000	4183.07666015625000000000	4197.43603515625000000000	4302.56396484375000000000	4162.05126953125000000000	4181.02539062500000000000	4197.43603515625000000000	4168.71777343750000000000	4172.82031250000000000000	0.00000000000000000000	10250.00000000000000000000	10222.00000000000000000000	0.00000000000000000000	0.00000000000000000000	0.00000000000000000000	2312.00000000000000000000	321.00000000000000000000	4.00000000000000000000	4.00000000000000000000	4.00000000000000000000	4.00000000000000000000	4.00000000000000000000	4.00000000000000000000	4.00000000000000000000	4.00000000000000000000	4.00000000000000000000	4.00000000000000000000	4.00000000000000000000	4.00000000000000000000	4.00000000000000000000	4.00000000000000000000	4.00000000000000000000	4.00000000000000000000
35.00000000000000000000	0.00000000000000000000	4170.25634765625000000000	4178.46142578125000000000	4170.76904296875000000000	4183.07666015625000000000	4177.94873046875000000000	4182.56396484375000000000	4186.15380859375000000000	4201.02539062500000000000	4300.51269531250000000000	4167.69238281250000000000	4182.56396484375000000000	4190.25634765625000000000	4175.89746093750000000000	4177.94873046875000000000	0.00000000000000000000	10251.00000000000000000000	10221.00000000000000000000	0.00000000000000000000	0.00000000000000000000	0.00000000000000000000	2312.00000000000000000000	329.00000000000000000000	4.00000000000000000000	4.00000000000000000000	4.00000000000000000000	4.00000000000000000000	4.00000000000000000000	4.00000000000000000000	4.00000000000000000000	4.00000000000000000000	4.00000000000000000000	4.00000000000000000000	4.00000000000000000000	4.00000000000000000000	4.00000000000000000000	4.00000000000000000000	4.00000000000000000000	4.00000000000000000000
36.00000000000000000000	0.00000000000000000000	4170.76904296875000000000	4196.92285156250000000000	4170.25634765625000000000	4197.94873046875000000000	4189.74365234375000000000	4181.53857421875000000000	4189.23046875000000000000	4217.43603515625000000000	4303.58984375000000000000	4200.51269531250000000000	4198.97412109375000000000	4194.87158203125000000000	4198.97412109375000000000	4186.66650390625000000000	0.00000000000000000000	10251.00000000000000000000	10221.00000000000000000000	0.00000000000000000000	0.00000000000000000000	0.00000000000000000000	2312.00000000000000000000	336.00000000000000000000	4.00000000000000000000	4.00000000000000000000	4.00000000000000000000	4.00000000000000000000	4.00000000000000000000	4.00000000000000000000	4.00000000000000000000	4.00000000000000000000	4.00000000000000000000	4.00000000000000000000	4.00000000000000000000	4.00000000000000000000	4.00000000000000000000	4.00000000000000000000	4.00000000000000000000	4.00000000000000000000
37.00000000000000000000	0.00000000000000000000	4157.43603515625000000000	4159.48730468750000000000	4169.74365234375000000000	4173.33300781250000000000	4157.94873046875000000000	4167.69238281250000000000	4153.33300781250000000000	4176.92285156250000000000	4295.38427734375000000000	4144.61523437500000000000	4173.84619140625000000000	4188.20507812500000000000	4150.76904296875000000000	4168.71777343750000000000	0.00000000000000000000	10250.00000000000000000000	10221.00000000000000000000	0.00000000000000000000	0.00000000000000000000	0.00000000000000000000	2312.00000000000000000000	343.00000000000000000000	4.00000000000000000000	4.00000000000000000000	4.00000000000000000000	4.00000000000000000000	4.00000000000000000000	4.00000000000000000000	4.00000000000000000000	4.00000000000000000000	4.00000000000000000000	4.00000000000000000000	4.00000000000000000000	4.00000000000000000000	4.00000000000000000000	4.00000000000000000000	4.00000000000000000000	4.00000000000000000000
38.00000000000000000000	0.00000000000000000000	4175.89746093750000000000	4206.15380859375000000000	4171.28173828125000000000	4191.79492187500000000000	4197.43603515625000000000	4186.15380859375000000000	4192.30761718750000000000	4201.02539062500000000000	4298.46142578125000000000	4170.25634765625000000000	4186.66650390625000000000	4194.87158203125000000000	4177.94873046875000000000	4178.97412109375000000000	0.00000000000000000000	10250.00000000000000000000	10221.00000000000000000000	0.00000000000000000000	0.00000000000000000000	0.00000000000000000000	2312.00000000000000000000	351.00000000000000000000	4.00000000000000000000	4.00000000000000000000	4.00000000000000000000	4.00000000000000000000	4.00000000000000000000	4.00000000000000000000	4.00000000000000000000	4.00000000000000000000	4.00000000000000000000	4.00000000000000000000	4.00000000000000000000	4.00000000000000000000	4.00000000000000000000	4.00000000000000000000	4.00000000000000000000	4.00000000000000000000
39.00000000000000000000	0.00000000000000000000	4176.92285156250000000000	4201.02539062500000000000	4179.48730468750000000000	4188.20507812500000000000	4171.79492187500000000000	4174.35888671875000000000	4177.94873046875000000000	4188.71777343750000000000	4298.46142578125000000000	4165.64111328125000000000	4184.10253906250000000000	4201.02539062500000000000	4169.23046875000000000000	4177.43603515625000000000	0.00000000000000000000	10250.00000000000000000000	10221.00000000000000000000	0.00000000000000000000	0.00000000000000000000	0.00000000000000000000	2312.00000000000000000000	358.00000000000000000000	4.00000000000000000000	4.00000000000000000000	4.00000000000000000000	4.00000000000000000000	4.00000000000000000000	4.00000000000000000000	4.00000000000000000000	4.00000000000000000000	4.00000000000000000000	4.00000000000000000000	4.00000000000000000000	4.00000000000000000000	4.00000000000000000000	4.00000000000000000000	4.00000000000000000000	4.00000000000000000000
40.00000000000000000000	0.00000000000000000000	4176.41015625000000000000	4201.53857421875000000000	4171.28173828125000000000	4185.64111328125000000000	4169.23046875000000000000	4174.87158203125000000000	4169.23046875000000000000	4186.66650390625000000000	4297.43603515625000000000	4159.48730468750000000000	4180.00000000000000000000	4193.84619140625000000000	4172.82031250000000000000	4186.15380859375000000000	0.00000000000000000000	10250.00000000000000000000	10221.00000000000000000000	0.00000000000000000000	0.00000000000000000000	0.00000000000000000000	2312.00000000000000000000	365.00000000000000000000	4.00000000000000000000	4.00000000000000000000	4.00000000000000000000	4.00000000000000000000	4.00000000000000000000	4.00000000000000000000	4.00000000000000000000	4.00000000000000000000	4.00000000000000000000	4.00000000000000000000	4.00000000000000000000	4.00000000000000000000	4.00000000000000000000	4.00000000000000000000	4.00000000000000000000	4.00000000000000000000
41.00000000000000000000	0.00000000000000000000	4183.58984375000000000000	4224.61523437500000000000	4170.25634765625000000000	4204.10253906250000000000	4188.20507812500000000000	4172.30761718750000000000	4174.87158203125000000000	4199.48730468750000000000	4301.02539062500000000000	4171.28173828125000000000	4192.30761718750000000000	4199.48730468750000000000	4198.46142578125000000000	4198.97412109375000000000	0.00000000000000000000	10249.00000000000000000000	10223.00000000000000000000	0.00000000000000000000	0.00000000000000000000	0.00000000000000000000	2312.00000000000000000000	373.00000000000000000000	4.00000000000000000000	4.00000000000000000000	4.00000000000000000000	4.00000000000000000000	4.00000000000000000000	4.00000000000000000000	4.00000000000000000000	4.00000000000000000000	4.00000000000000000000	4.00000000000000000000	4.00000000000000000000	4.00000000000000000000	4.00000000000000000000	4.00000000000000000000	4.00000000000000000000	4.00000000000000000000
42.00000000000000000000	0.00000000000000000000	4173.33300781250000000000	4198.46142578125000000000	4173.33300781250000000000	4189.74365234375000000000	4148.71777343750000000000	4156.41015625000000000000	4144.61523437500000000000	4163.07666015625000000000	4294.35888671875000000000	4125.64111328125000000000	4173.84619140625000000000	4191.79492187500000000000	4166.15380859375000000000	4182.05126953125000000000	0.00000000000000000000	10249.00000000000000000000	10223.00000000000000000000	0.00000000000000000000	0.00000000000000000000	0.00000000000000000000	2312.00000000000000000000	380.00000000000000000000	4.00000000000000000000	4.00000000000000000000	4.00000000000000000000	4.00000000000000000000	4.00000000000000000000	4.00000000000000000000	4.00000000000000000000	4.00000000000000000000	4.00000000000000000000	4.00000000000000000000	4.00000000000000000000	4.00000000000000000000	4.00000000000000000000	4.00000000000000000000	4.00000000000000000000	4.00000000000000000000
43.00000000000000000000	0.00000000000000000000	4193.33300781250000000000	4250.25634765625000000000	4173.33300781250000000000	4211.28173828125000000000	4200.51269531250000000000	4186.15380859375000000000	4191.28173828125000000000	4203.07666015625000000000	4298.97412109375000000000	4179.48730468750000000000	4192.82031250000000000000	4194.35888671875000000000	4209.23046875000000000000	4198.97412109375000000000	0.00000000000000000000	10250.00000000000000000000	10223.00000000000000000000	0.00000000000000000000	0.00000000000000000000	0.00000000000000000000	2312.00000000000000000000	387.00000000000000000000	4.00000000000000000000	4.00000000000000000000	4.00000000000000000000	4.00000000000000000000	4.00000000000000000000	4.00000000000000000000	4.00000000000000000000	4.00000000000000000000	4.00000000000000000000	4.00000000000000000000	4.00000000000000000000	4.00000000000000000000	4.00000000000000000000	4.00000000000000000000	4.00000000000000000000	4.00000000000000000000
44.00000000000000000000	0.00000000000000000000	4198.97412109375000000000	4249.23046875000000000000	4189.74365234375000000000	4208.71777343750000000000	4190.25634765625000000000	4182.56396484375000000000	4185.12792968750000000000	4200.00000000000000000000	4302.05126953125000000000	4177.43603515625000000000	4196.41015625000000000000	4203.07666015625000000000	4203.07666015625000000000	4199.48730468750000000000	0.00000000000000000000	10250.00000000000000000000	10223.00000000000000000000	0.00000000000000000000	0.00000000000000000000	0.00000000000000000000	2312.00000000000000000000	395.00000000000000000000	4.00000000000000000000	4.00000000000000000000	4.00000000000000000000	4.00000000000000000000	4.00000000000000000000	4.00000000000000000000	4.00000000000000000000	4.00000000000000000000	4.00000000000000000000	4.00000000000000000000	4.00000000000000000000	4.00000000000000000000	4.00000000000000000000	4.00000000000000000000	4.00000000000000000000	4.00000000000000000000
45.00000000000000000000	0.00000000000000000000	4197.43603515625000000000	4242.56396484375000000000	4185.12792968750000000000	4206.15380859375000000000	4172.82031250000000000000	4175.89746093750000000000	4168.71777343750000000000	4177.94873046875000000000	4296.92285156250000000000	4146.15380859375000000000	4189.23046875000000000000	4200.00000000000000000000	4193.33300781250000000000	4195.38427734375000000000	0.00000000000000000000	10249.00000000000000000000	10223.00000000000000000000	0.00000000000000000000	0.00000000000000000000	0.00000000000000000000	2312.00000000000000000000	402.00000000000000000000	4.00000000000000000000	4.00000000000000000000	4.00000000000000000000	4.00000000000000000000	4.00000000000000000000	4.00000000000000000000	4.00000000000000000000	4.00000000000000000000	4.00000000000000000000	4.00000000000000000000	4.00000000000000000000	4.00000000000000000000	4.00000000000000000000	4.00000000000000000000	4.00000000000000000000	4.00000000000000000000
46.00000000000000000000	0.00000000000000000000	4209.74365234375000000000	4271.79492187500000000000	4176.92285156250000000000	4227.17919921875000000000	4211.79492187500000000000	4181.53857421875000000000	4179.48730468750000000000	4195.38427734375000000000	4298.46142578125000000000	4170.25634765625000000000	4201.02539062500000000000	4208.20507812500000000000	4225.12792968750000000000	4209.74365234375000000000	0.00000000000000000000	10249.00000000000000000000	10223.00000000000000000000	0.00000000000000000000	0.00000000000000000000	0.00000000000000000000	2312.00000000000000000000	410.00000000000000000000	4.00000000000000000000	4.00000000000000000000	4.00000000000000000000	4.00000000000000000000	4.00000000000000000000	4.00000000000000000000	4.00000000000000000000	4.00000000000000000000	4.00000000000000000000	4.00000000000000000000	4.00000000000000000000	4.00000000000000000000	4.00000000000000000000	4.00000000000000000000	4.00000000000000000000	4.00000000000000000000
47.00000000000000000000	0.00000000000000000000	4201.02539062500000000000	4241.02539062500000000000	4177.94873046875000000000	4205.64111328125000000000	4174.35888671875000000000	4162.05126953125000000000	4146.15380859375000000000	4167.17919921875000000000	4296.41015625000000000000	4131.28173828125000000000	4183.58984375000000000000	4201.02539062500000000000	4193.33300781250000000000	4197.94873046875000000000	0.00000000000000000000	10247.00000000000000000000	10223.00000000000000000000	0.00000000000000000000	0.00000000000000000000	0.00000000000000000000	2312.00000000000000000000	417.00000000000000000000	4.00000000000000000000	4.00000000000000000000	4.00000000000000000000	4.00000000000000000000	4.00000000000000000000	4.00000000000000000000	4.00000000000000000000	4.00000000000000000000	4.00000000000000000000	4.00000000000000000000	4.00000000000000000000	4.00000000000000000000	4.00000000000000000000	4.00000000000000000000	4.00000000000000000000	4.00000000000000000000
48.00000000000000000000	0.00000000000000000000	4204.10253906250000000000	4271.28173828125000000000	4171.79492187500000000000	4221.53857421875000000000	4178.97412109375000000000	4167.69238281250000000000	4169.74365234375000000000	4186.15380859375000000000	4297.94873046875000000000	4151.79492187500000000000	4191.79492187500000000000	4194.35888671875000000000	4215.38427734375000000000	4201.53857421875000000000	0.00000000000000000000	10247.00000000000000000000	10223.00000000000000000000	0.00000000000000000000	0.00000000000000000000	0.00000000000000000000	2312.00000000000000000000	424.00000000000000000000	4.00000000000000000000	4.00000000000000000000	4.00000000000000000000	4.00000000000000000000	4.00000000000000000000	4.00000000000000000000	4.00000000000000000000	4.00000000000000000000	4.00000000000000000000	4.00000000000000000000	4.00000000000000000000	4.00000000000000000000	4.00000000000000000000	4.00000000000000000000	4.00000000000000000000	4.00000000000000000000
49.00000000000000000000	0.00000000000000000000	4196.92285156250000000000	4263.07666015625000000000	4177.94873046875000000000	4220.00000000000000000000	4163.07666015625000000000	4159.48730468750000000000	4154.87158203125000000000	4172.82031250000000000000	4293.84619140625000000000	4139.48730468750000000000	4185.12792968750000000000	4197.43603515625000000000	4196.41015625000000000000	4195.38427734375000000000	0.00000000000000000000	10245.00000000000000000000	10224.00000000000000000000	0.00000000000000000000	0.00000000000000000000	0.00000000000000000000	2312.00000000000000000000	432.00000000000000000000	4.00000000000000000000	4.00000000000000000000	4.00000000000000000000	4.00000000000000000000	4.00000000000000000000	4.00000000000000000000	4.00000000000000000000	4.00000000000000000000	4.00000000000000000000	4.00000000000000000000	4.00000000000000000000	4.00000000000000000000	4.00000000000000000000	4.00000000000000000000	4.00000000000000000000	4.00000000000000000000
50.00000000000000000000	0.00000000000000000000	4200.51269531250000000000	4258.46142578125000000000	4179.48730468750000000000	4212.30761718750000000000	4166.66650390625000000000	4166.66650390625000000000	4146.15380859375000000000	4164.10253906250000000000	4295.38427734375000000000	4122.05126953125000000000	4180.00000000000000000000	4195.38427734375000000000	4184.10253906250000000000	4192.82031250000000000000	0.00000000000000000000	10245.00000000000000000000	10224.00000000000000000000	0.00000000000000000000	0.00000000000000000000	0.00000000000000000000	2312.00000000000000000000	439.00000000000000000000	4.00000000000000000000	4.00000000000000000000	4.00000000000000000000	4.00000000000000000000	4.00000000000000000000	4.00000000000000000000	4.00000000000000000000	4.00000000000000000000	4.00000000000000000000	4.00000000000000000000	4.00000000000000000000	4.00000000000000000000	4.00000000000000000000	4.00000000000000000000	4.00000000000000000000	4.00000000000000000000
51.00000000000000000000	0.00000000000000000000	4218.46142578125000000000	4295.38427734375000000000	4181.02539062500000000000	4235.89746093750000000000	4207.17919921875000000000	4181.02539062500000000000	4177.94873046875000000000	4194.35888671875000000000	4298.97412109375000000000	4160.00000000000000000000	4202.05126953125000000000	4203.07666015625000000000	4222.05126953125000000000	4206.15380859375000000000	0.00000000000000000000	10246.00000000000000000000	10226.00000000000000000000	0.00000000000000000000	0.00000000000000000000	0.00000000000000000000	2312.00000000000000000000	446.00000000000000000000	4.00000000000000000000	4.00000000000000000000	4.00000000000000000000	4.00000000000000000000	4.00000000000000000000	4.00000000000000000000	4.00000000000000000000	4.00000000000000000000	4.00000000000000000000	4.00000000000000000000	4.00000000000000000000	4.00000000000000000000	4.00000000000000000000	4.00000000000000000000	4.00000000000000000000	4.00000000000000000000
52.00000000000000000000	0.00000000000000000000	4199.48730468750000000000	4250.76904296875000000000	4182.56396484375000000000	4209.74365234375000000000	4161.53857421875000000000	4160.51269531250000000000	4144.61523437500000000000	4159.48730468750000000000	4290.25634765625000000000	4117.94873046875000000000	4178.97412109375000000000	4198.97412109375000000000	4180.51269531250000000000	4190.76904296875000000000	0.00000000000000000000	10246.00000000000000000000	10226.00000000000000000000	0.00000000000000000000	0.00000000000000000000	0.00000000000000000000	2312.00000000000000000000	454.00000000000000000000	4.00000000000000000000	4.00000000000000000000	4.00000000000000000000	4.00000000000000000000	4.00000000000000000000	4.00000000000000000000	4.00000000000000000000	4.00000000000000000000	4.00000000000000000000	4.00000000000000000000	4.00000000000000000000	4.00000000000000000000	4.00000000000000000000	4.00000000000000000000	4.00000000000000000000	4.00000000000000000000
53.00000000000000000000	0.00000000000000000000	4201.53857421875000000000	4265.64111328125000000000	4170.25634765625000000000	4216.92285156250000000000	4183.58984375000000000000	4173.84619140625000000000	4164.10253906250000000000	4183.58984375000000000000	4295.38427734375000000000	4147.69238281250000000000	4184.61523437500000000000	4196.41015625000000000000	4202.56396484375000000000	4204.61523437500000000000	0.00000000000000000000	10247.00000000000000000000	10224.00000000000000000000	0.00000000000000000000	0.00000000000000000000	0.00000000000000000000	2312.00000000000000000000	461.00000000000000000000	4.00000000000000000000	4.00000000000000000000	4.00000000000000000000	4.00000000000000000000	4.00000000000000000000	4.00000000000000000000	4.00000000000000000000	4.00000000000000000000	4.00000000000000000000	4.00000000000000000000	4.00000000000000000000	4.00000000000000000000	4.00000000000000000000	4.00000000000000000000	4.00000000000000000000	4.00000000000000000000
54.00000000000000000000	0.00000000000000000000	4204.10253906250000000000	4257.43603515625000000000	4171.79492187500000000000	4221.02539062500000000000	4184.61523437500000000000	4167.17919921875000000000	4156.41015625000000000000	4180.51269531250000000000	4296.41015625000000000000	4156.41015625000000000000	4188.71777343750000000000	4198.46142578125000000000	4207.17919921875000000000	4211.28173828125000000000	0.00000000000000000000	10247.00000000000000000000	10224.00000000000000000000	0.00000000000000000000	0.00000000000000000000	0.00000000000000000000	2312.00000000000000000000	468.00000000000000000000	4.00000000000000000000	4.00000000000000000000	4.00000000000000000000	4.00000000000000000000	4.00000000000000000000	4.00000000000000000000	4.00000000000000000000	4.00000000000000000000	4.00000000000000000000	4.00000000000000000000	4.00000000000000000000	4.00000000000000000000	4.00000000000000000000	4.00000000000000000000	4.00000000000000000000	4.00000000000000000000
55.00000000000000000000	0.00000000000000000000	4196.92285156250000000000	4231.79492187500000000000	4172.82031250000000000000	4206.15380859375000000000	4162.56396484375000000000	4159.48730468750000000000	4143.07666015625000000000	4155.38427734375000000000	4288.71777343750000000000	4122.05126953125000000000	4176.92285156250000000000	4189.74365234375000000000	4180.51269531250000000000	4198.97412109375000000000	0.00000000000000000000	10248.00000000000000000000	10224.00000000000000000000	0.00000000000000000000	0.00000000000000000000	0.00000000000000000000	2312.00000000000000000000	476.00000000000000000000	4.00000000000000000000	4.00000000000000000000	4.00000000000000000000	4.00000000000000000000	4.00000000000000000000	4.00000000000000000000	4.00000000000000000000	4.00000000000000000000	4.00000000000000000000	4.00000000000000000000	4.00000000000000000000	4.00000000000000000000	4.00000000000000000000	4.00000000000000000000	4.00000000000000000000	4.00000000000000000000
56.00000000000000000000	0.00000000000000000000	4206.15380859375000000000	4268.71777343750000000000	4176.92285156250000000000	4226.15380859375000000000	4198.46142578125000000000	4179.48730468750000000000	4180.00000000000000000000	4188.20507812500000000000	4293.84619140625000000000	4159.48730468750000000000	4194.35888671875000000000	4196.41015625000000000000	4203.58984375000000000000	4202.05126953125000000000	0.00000000000000000000	10248.00000000000000000000	10224.00000000000000000000	0.00000000000000000000	0.00000000000000000000	0.00000000000000000000	2312.00000000000000000000	483.00000000000000000000	4.00000000000000000000	4.00000000000000000000	4.00000000000000000000	4.00000000000000000000	4.00000000000000000000	4.00000000000000000000	4.00000000000000000000	4.00000000000000000000	4.00000000000000000000	4.00000000000000000000	4.00000000000000000000	4.00000000000000000000	4.00000000000000000000	4.00000000000000000000	4.00000000000000000000	4.00000000000000000000
57.00000000000000000000	0.00000000000000000000	4193.84619140625000000000	4236.92285156250000000000	4183.58984375000000000000	4205.12792968750000000000	4160.51269531250000000000	4166.66650390625000000000	4153.33300781250000000000	4158.46142578125000000000	4291.28173828125000000000	4127.69238281250000000000	4174.35888671875000000000	4194.35888671875000000000	4168.20507812500000000000	4188.20507812500000000000	0.00000000000000000000	10247.00000000000000000000	10225.00000000000000000000	0.00000000000000000000	0.00000000000000000000	0.00000000000000000000	2312.00000000000000000000	491.00000000000000000000	4.00000000000000000000	4.00000000000000000000	4.00000000000000000000	4.00000000000000000000	4.00000000000000000000	4.00000000000000000000	4.00000000000000000000	4.00000000000000000000	4.00000000000000000000	4.00000000000000000000	4.00000000000000000000	4.00000000000000000000	4.00000000000000000000	4.00000000000000000000	4.00000000000000000000	4.00000000000000000000
58.00000000000000000000	0.00000000000000000000	4198.97412109375000000000	4243.07666015625000000000	4171.28173828125000000000	4207.69238281250000000000	4173.84619140625000000000	4170.76904296875000000000	4167.17919921875000000000	4173.33300781250000000000	4293.33300781250000000000	4140.51269531250000000000	4178.97412109375000000000	4191.79492187500000000000	4190.25634765625000000000	4202.56396484375000000000	0.00000000000000000000	10247.00000000000000000000	10225.00000000000000000000	0.00000000000000000000	0.00000000000000000000	0.00000000000000000000	2312.00000000000000000000	498.00000000000000000000	4.00000000000000000000	4.00000000000000000000	4.00000000000000000000	4.00000000000000000000	4.00000000000000000000	4.00000000000000000000	4.00000000000000000000	4.00000000000000000000	4.00000000000000000000	4.00000000000000000000	4.00000000000000000000	4.00000000000000000000	4.00000000000000000000	4.00000000000000000000	4.00000000000000000000	4.00000000000000000000
59.00000000000000000000	0.00000000000000000000	4198.97412109375000000000	4239.48730468750000000000	4172.30761718750000000000	4213.33300781250000000000	4172.82031250000000000000	4161.53857421875000000000	4156.92285156250000000000	4180.51269531250000000000	4294.87158203125000000000	4145.64111328125000000000	4185.12792968750000000000	4197.43603515625000000000	4192.82031250000000000000	4207.17919921875000000000	0.00000000000000000000	10247.00000000000000000000	10225.00000000000000000000	0.00000000000000000000	0.00000000000000000000	0.00000000000000000000	2312.00000000000000000000	505.00000000000000000000	4.00000000000000000000	4.00000000000000000000	4.00000000000000000000	4.00000000000000000000	4.00000000000000000000	4.00000000000000000000	4.00000000000000000000	4.00000000000000000000	4.00000000000000000000	4.00000000000000000000	4.00000000000000000000	4.00000000000000000000	4.00000000000000000000	4.00000000000000000000	4.00000000000000000000	4.00000000000000000000
60.00000000000000000000	0.00000000000000000000	4183.58984375000000000000	4213.33300781250000000000	4171.79492187500000000000	4194.87158203125000000000	4138.97412109375000000000	4155.38427734375000000000	4135.89746093750000000000	4156.41015625000000000000	4291.28173828125000000000	4113.33300781250000000000	4164.61523437500000000000	4188.71777343750000000000	4153.84619140625000000000	4189.23046875000000000000	0.00000000000000000000	10247.00000000000000000000	10225.00000000000000000000	0.00000000000000000000	0.00000000000000000000	0.00000000000000000000	2312.00000000000000000000	513.00000000000000000000	4.00000000000000000000	4.00000000000000000000	4.00000000000000000000	4.00000000000000000000	4.00000000000000000000	4.00000000000000000000	4.00000000000000000000	4.00000000000000000000	4.00000000000000000000	4.00000000000000000000	4.00000000000000000000	4.00000000000000000000	4.00000000000000000000	4.00000000000000000000	4.00000000000000000000	4.00000000000000000000
61.00000000000000000000	0.00000000000000000000	4186.15380859375000000000	4232.82031250000000000000	4167.17919921875000000000	4205.64111328125000000000	4174.87158203125000000000	4176.92285156250000000000	4174.87158203125000000000	4187.69238281250000000000	4295.89746093750000000000	4159.48730468750000000000	4180.00000000000000000000	4190.25634765625000000000	4176.41015625000000000000	4195.38427734375000000000	0.00000000000000000000	10249.00000000000000000000	10227.00000000000000000000	0.00000000000000000000	0.00000000000000000000	0.00000000000000000000	2312.00000000000000000000	520.00000000000000000000	4.00000000000000000000	4.00000000000000000000	4.00000000000000000000	4.00000000000000000000	4.00000000000000000000	4.00000000000000000000	4.00000000000000000000	4.00000000000000000000	4.00000000000000000000	4.00000000000000000000	4.00000000000000000000	4.00000000000000000000	4.00000000000000000000	4.00000000000000000000	4.00000000000000000000	4.00000000000000000000
62.00000000000000000000	0.00000000000000000000	4171.28173828125000000000	4189.74365234375000000000	4173.33300781250000000000	4185.12792968750000000000	4151.28173828125000000000	4163.07666015625000000000	4147.17919921875000000000	4161.02539062500000000000	4292.82031250000000000000	4136.92285156250000000000	4170.25634765625000000000	4185.12792968750000000000	4138.97412109375000000000	4176.92285156250000000000	0.00000000000000000000	10249.00000000000000000000	10227.00000000000000000000	0.00000000000000000000	0.00000000000000000000	0.00000000000000000000	2312.00000000000000000000	527.00000000000000000000	4.00000000000000000000	4.00000000000000000000	4.00000000000000000000	4.00000000000000000000	4.00000000000000000000	4.00000000000000000000	4.00000000000000000000	4.00000000000000000000	4.00000000000000000000	4.00000000000000000000	4.00000000000000000000	4.00000000000000000000	4.00000000000000000000	4.00000000000000000000	4.00000000000000000000	4.00000000000000000000
63.00000000000000000000	0.00000000000000000000	4177.94873046875000000000	4214.87158203125000000000	4168.71777343750000000000	4192.30761718750000000000	4183.07666015625000000000	4173.33300781250000000000	4161.53857421875000000000	4172.30761718750000000000	4295.38427734375000000000	4145.12792968750000000000	4173.84619140625000000000	4183.58984375000000000000	4155.38427734375000000000	4181.02539062500000000000	0.00000000000000000000	10247.00000000000000000000	10227.00000000000000000000	0.00000000000000000000	0.00000000000000000000	0.00000000000000000000	2312.00000000000000000000	535.00000000000000000000	4.00000000000000000000	4.00000000000000000000	4.00000000000000000000	4.00000000000000000000	4.00000000000000000000	4.00000000000000000000	4.00000000000000000000	4.00000000000000000000	4.00000000000000000000	4.00000000000000000000	4.00000000000000000000	4.00000000000000000000	4.00000000000000000000	4.00000000000000000000	4.00000000000000000000	4.00000000000000000000
64.00000000000000000000	0.00000000000000000000	4187.17919921875000000000	4236.92285156250000000000	4171.28173828125000000000	4203.07666015625000000000	4202.05126953125000000000	4175.89746093750000000000	4168.71777343750000000000	4180.51269531250000000000	4295.38427734375000000000	4154.87158203125000000000	4178.46142578125000000000	4196.92285156250000000000	4172.82031250000000000000	4191.79492187500000000000	1243.00000000000000000000	10247.00000000000000000000	10227.00000000000000000000	0.00000000000000000000	0.00000000000000000000	0.00000000000000000000	2312.00000000000000000000	542.00000000000000000000	4.00000000000000000000	4.00000000000000000000	4.00000000000000000000	4.00000000000000000000	4.00000000000000000000	4.00000000000000000000	4.00000000000000000000	4.00000000000000000000	4.00000000000000000000	4.00000000000000000000	4.00000000000000000000	4.00000000000000000000	4.00000000000000000000	4.00000000000000000000	4.00000000000000000000	4.00000000000000000000
65.00000000000000000000	0.00000000000000000000	4176.41015625000000000000	4200.00000000000000000000	4167.69238281250000000000	4182.05126953125000000000	4161.02539062500000000000	4164.61523437500000000000	4136.92285156250000000000	4149.74365234375000000000	4289.23046875000000000000	4124.61523437500000000000	4161.02539062500000000000	4188.71777343750000000000	4140.00000000000000000000	4178.97412109375000000000	2098.00000000000000000000	10250.00000000000000000000	10227.00000000000000000000	0.00000000000000000000	0.00000000000000000000	0.00000000000000000000	2312.00000000000000000000	549.00000000000000000000	4.00000000000000000000	4.00000000000000000000	4.00000000000000000000	4.00000000000000000000	4.00000000000000000000	4.00000000000000000000	4.00000000000000000000	4.00000000000000000000	4.00000000000000000000	4.00000000000000000000	4.00000000000000000000	4.00000000000000000000	4.00000000000000000000	4.00000000000000000000	4.00000000000000000000	4.00000000000000000000
66.00000000000000000000	0.00000000000000000000	4183.07666015625000000000	4222.56396484375000000000	4163.07666015625000000000	4203.58984375000000000000	4184.61523437500000000000	4176.41015625000000000000	4165.12792968750000000000	4186.15380859375000000000	4296.92285156250000000000	4174.35888671875000000000	4183.58984375000000000000	4186.66650390625000000000	4177.94873046875000000000	4191.28173828125000000000	2091.00000000000000000000	10250.00000000000000000000	10227.00000000000000000000	0.00000000000000000000	0.00000000000000000000	0.00000000000000000000	2312.00000000000000000000	557.00000000000000000000	4.00000000000000000000	4.00000000000000000000	4.00000000000000000000	4.00000000000000000000	4.00000000000000000000	4.00000000000000000000	4.00000000000000000000	4.00000000000000000000	4.00000000000000000000	4.00000000000000000000	4.00000000000000000000	4.00000000000000000000	4.00000000000000000000	4.00000000000000000000	4.00000000000000000000	4.00000000000000000000
67.00000000000000000000	0.00000000000000000000	4173.84619140625000000000	4195.38427734375000000000	4171.28173828125000000000	4192.82031250000000000000	4146.15380859375000000000	4159.48730468750000000000	4143.58984375000000000000	4164.61523437500000000000	4293.33300781250000000000	4139.48730468750000000000	4176.41015625000000000000	4187.69238281250000000000	4157.43603515625000000000	4187.69238281250000000000	3169.00000000000000000000	10249.00000000000000000000	10227.00000000000000000000	0.00000000000000000000	0.00000000000000000000	0.00000000000000000000	2312.00000000000000000000	564.00000000000000000000	4.00000000000000000000	4.00000000000000000000	4.00000000000000000000	4.00000000000000000000	4.00000000000000000000	4.00000000000000000000	4.00000000000000000000	4.00000000000000000000	4.00000000000000000000	4.00000000000000000000	4.00000000000000000000	4.00000000000000000000	4.00000000000000000000	4.00000000000000000000	4.00000000000000000000	4.00000000000000000000
68.00000000000000000000	0.00000000000000000000	4181.02539062500000000000	4206.66650390625000000000	4170.76904296875000000000	4191.79492187500000000000	4166.66650390625000000000	4172.82031250000000000000	4160.00000000000000000000	4166.15380859375000000000	4292.30761718750000000000	4133.33300781250000000000	4173.33300781250000000000	4187.17919921875000000000	4156.41015625000000000000	4190.25634765625000000000	3362.00000000000000000000	10249.00000000000000000000	10227.00000000000000000000	0.00000000000000000000	0.00000000000000000000	0.00000000000000000000	2312.00000000000000000000	572.00000000000000000000	4.00000000000000000000	4.00000000000000000000	4.00000000000000000000	4.00000000000000000000	4.00000000000000000000	4.00000000000000000000	4.00000000000000000000	4.00000000000000000000	4.00000000000000000000	4.00000000000000000000	4.00000000000000000000	4.00000000000000000000	4.00000000000000000000	4.00000000000000000000	4.00000000000000000000	4.00000000000000000000
68.00000000000000000000	0.00000000000000000000	4181.02539062500000000000	4206.66650390625000000000	4170.76904296875000000000	4191.79492187500000000000	4166.66650390625000000000	4172.82031250000000000000	4160.00000000000000000000	4166.15380859375000000000	4292.30761718750000000000	4133.33300781250000000000	4173.33300781250000000000	4187.17919921875000000000	4156.41015625000000000000	4190.25634765625000000000	3362.00000000000000000000	10249.00000000000000000000	10227.00000000000000000000	0.00000000000000000000	0.00000000000000000000	0.00000000000000000000	2312.00000000000000000000	579.00000000000000000000	4.00000000000000000000	4.00000000000000000000	4.00000000000000000000	4.00000000000000000000	4.00000000000000000000	4.00000000000000000000	4.00000000000000000000	4.00000000000000000000	4.00000000000000000000	4.00000000000000000000	4.00000000000000000000	4.00000000000000000000	4.00000000000000000000	4.00000000000000000000	4.00000000000000000000	4.00000000000000000000
69.00000000000000000000	0.00000000000000000000	4189.74365234375000000000	4221.02539062500000000000	4177.94873046875000000000	4200.00000000000000000000	4206.66650390625000000000	4186.66650390625000000000	4185.64111328125000000000	4190.25634765625000000000	4296.92285156250000000000	4169.74365234375000000000	4178.97412109375000000000	4193.33300781250000000000	4162.56396484375000000000	4188.20507812500000000000	1764.00000000000000000000	10247.00000000000000000000	10228.00000000000000000000	0.00000000000000000000	0.00000000000000000000	0.00000000000000000000	2312.00000000000000000000	586.00000000000000000000	4.00000000000000000000	4.00000000000000000000	4.00000000000000000000	4.00000000000000000000	4.00000000000000000000	4.00000000000000000000	4.00000000000000000000	4.00000000000000000000	4.00000000000000000000	4.00000000000000000000	4.00000000000000000000	4.00000000000000000000	4.00000000000000000000	4.00000000000000000000	4.00000000000000000000	4.00000000000000000000
70.00000000000000000000	0.00000000000000000000	4175.89746093750000000000	4186.15380859375000000000	4177.43603515625000000000	4179.48730468750000000000	4161.53857421875000000000	4173.33300781250000000000	4161.02539062500000000000	4171.28173828125000000000	4292.82031250000000000000	4140.00000000000000000000	4161.53857421875000000000	4184.10253906250000000000	4133.33300781250000000000	4173.84619140625000000000	2965.00000000000000000000	10247.00000000000000000000	10228.00000000000000000000	0.00000000000000000000	0.00000000000000000000	0.00000000000000000000	2312.00000000000000000000	594.00000000000000000000	4.00000000000000000000	4.00000000000000000000	4.00000000000000000000	4.00000000000000000000	4.00000000000000000000	4.00000000000000000000	4.00000000000000000000	4.00000000000000000000	4.00000000000000000000	4.00000000000000000000	4.00000000000000000000	4.00000000000000000000	4.00000000000000000000	4.00000000000000000000	4.00000000000000000000	4.00000000000000000000
71.00000000000000000000	0.00000000000000000000	4184.61523437500000000000	4221.53857421875000000000	4165.64111328125000000000	4201.02539062500000000000	4181.53857421875000000000	4178.97412109375000000000	4177.94873046875000000000	4198.97412109375000000000	4295.89746093750000000000	4171.79492187500000000000	4182.05126953125000000000	4188.20507812500000000000	4177.94873046875000000000	4192.82031250000000000000	2851.00000000000000000000	10247.00000000000000000000	10229.00000000000000000000	0.00000000000000000000	0.00000000000000000000	0.00000000000000000000	2312.00000000000000000000	601.00000000000000000000	4.00000000000000000000	4.00000000000000000000	4.00000000000000000000	4.00000000000000000000	4.00000000000000000000	4.00000000000000000000	4.00000000000000000000	4.00000000000000000000	4.00000000000000000000	4.00000000000000000000	4.00000000000000000000	4.00000000000000000000	4.00000000000000000000	4.00000000000000000000	4.00000000000000000000	4.00000000000000000000
72.00000000000000000000	0.00000000000000000000	4176.92285156250000000000	4192.82031250000000000000	4169.23046875000000000000	4190.76904296875000000000	4164.10253906250000000000	4163.07666015625000000000	4146.66650390625000000000	4175.89746093750000000000	4293.84619140625000000000	4152.30761718750000000000	4171.79492187500000000000	4190.76904296875000000000	4154.35888671875000000000	4181.02539062500000000000	389.00000000000000000000	10247.00000000000000000000	10229.00000000000000000000	0.00000000000000000000	0.00000000000000000000	0.00000000000000000000	2312.00000000000000000000	608.00000000000000000000	4.00000000000000000000	4.00000000000000000000	4.00000000000000000000	4.00000000000000000000	4.00000000000000000000	4.00000000000000000000	4.00000000000000000000	4.00000000000000000000	4.00000000000000000000	4.00000000000000000000	4.00000000000000000000	4.00000000000000000000	4.00000000000000000000	4.00000000000000000000	4.00000000000000000000	4.00000000000000000000
73.00000000000000000000	0.00000000000000000000	4172.82031250000000000000	4184.61523437500000000000	4167.17919921875000000000	4183.07666015625000000000	4176.92285156250000000000	4173.33300781250000000000	4157.43603515625000000000	4179.48730468750000000000	4294.87158203125000000000	4152.82031250000000000000	4166.66650390625000000000	4184.10253906250000000000	4147.17919921875000000000	4175.38427734375000000000	3332.00000000000000000000	10246.00000000000000000000	10227.00000000000000000000	0.00000000000000000000	0.00000000000000000000	0.00000000000000000000	2312.00000000000000000000	616.00000000000000000000	4.00000000000000000000	4.00000000000000000000	4.00000000000000000000	4.00000000000000000000	4.00000000000000000000	4.00000000000000000000	4.00000000000000000000	4.00000000000000000000	4.00000000000000000000	4.00000000000000000000	4.00000000000000000000	4.00000000000000000000	4.00000000000000000000	4.00000000000000000000	4.00000000000000000000	4.00000000000000000000
74.00000000000000000000	0.00000000000000000000	4177.43603515625000000000	4204.10253906250000000000	4168.20507812500000000000	4187.69238281250000000000	4202.56396484375000000000	4182.56396484375000000000	4183.58984375000000000000	4208.20507812500000000000	4299.48730468750000000000	4187.69238281250000000000	4181.53857421875000000000	4189.23046875000000000000	4164.10253906250000000000	4183.07666015625000000000	3224.00000000000000000000	10246.00000000000000000000	10227.00000000000000000000	0.00000000000000000000	0.00000000000000000000	0.00000000000000000000	2312.00000000000000000000	623.00000000000000000000	4.00000000000000000000	4.00000000000000000000	4.00000000000000000000	4.00000000000000000000	4.00000000000000000000	4.00000000000000000000	4.00000000000000000000	4.00000000000000000000	4.00000000000000000000	4.00000000000000000000	4.00000000000000000000	4.00000000000000000000	4.00000000000000000000	4.00000000000000000000	4.00000000000000000000	4.00000000000000000000
75.00000000000000000000	0.00000000000000000000	4163.07666015625000000000	4167.69238281250000000000	4168.71777343750000000000	4162.05126953125000000000	4155.38427734375000000000	4167.17919921875000000000	4155.89746093750000000000	4178.46142578125000000000	4294.35888671875000000000	4145.64111328125000000000	4158.97412109375000000000	4177.43603515625000000000	4115.38427734375000000000	4158.97412109375000000000	2139.00000000000000000000	10246.00000000000000000000	10227.00000000000000000000	0.00000000000000000000	0.00000000000000000000	0.00000000000000000000	2312.00000000000000000000	630.00000000000000000000	4.00000000000000000000	4.00000000000000000000	4.00000000000000000000	4.00000000000000000000	4.00000000000000000000	4.00000000000000000000	4.00000000000000000000	4.00000000000000000000	4.00000000000000000000	4.00000000000000000000	4.00000000000000000000	4.00000000000000000000	4.00000000000000000000	4.00000000000000000000	4.00000000000000000000	4.00000000000000000000
76.00000000000000000000	0.00000000000000000000	4172.82031250000000000000	4197.94873046875000000000	4164.10253906250000000000	4183.07666015625000000000	4185.12792968750000000000	4184.10253906250000000000	4188.20507812500000000000	4195.89746093750000000000	4296.41015625000000000000	4165.64111328125000000000	4168.71777343750000000000	4176.41015625000000000000	4146.15380859375000000000	4167.17919921875000000000	1675.00000000000000000000	10246.00000000000000000000	10227.00000000000000000000	0.00000000000000000000	0.00000000000000000000	0.00000000000000000000	2312.00000000000000000000	638.00000000000000000000	4.00000000000000000000	4.00000000000000000000	4.00000000000000000000	4.00000000000000000000	4.00000000000000000000	4.00000000000000000000	4.00000000000000000000	4.00000000000000000000	4.00000000000000000000	4.00000000000000000000	4.00000000000000000000	4.00000000000000000000	4.00000000000000000000	4.00000000000000000000	4.00000000000000000000	4.00000000000000000000
77.00000000000000000000	0.00000000000000000000	4168.71777343750000000000	4181.53857421875000000000	4167.69238281250000000000	4173.33300781250000000000	4172.30761718750000000000	4172.82031250000000000000	4165.64111328125000000000	4164.10253906250000000000	4291.79492187500000000000	4140.51269531250000000000	4164.10253906250000000000	4182.56396484375000000000	4136.41015625000000000000	4169.74365234375000000000	1653.00000000000000000000	10245.00000000000000000000	10227.00000000000000000000	0.00000000000000000000	0.00000000000000000000	0.00000000000000000000	2312.00000000000000000000	645.00000000000000000000	4.00000000000000000000	4.00000000000000000000	4.00000000000000000000	4.00000000000000000000	4.00000000000000000000	4.00000000000000000000	4.00000000000000000000	4.00000000000000000000	4.00000000000000000000	4.00000000000000000000	4.00000000000000000000	4.00000000000000000000	4.00000000000000000000	4.00000000000000000000	4.00000000000000000000	4.00000000000000000000
78.00000000000000000000	0.00000000000000000000	4162.05126953125000000000	4173.84619140625000000000	4160.51269531250000000000	4158.97412109375000000000	4162.05126953125000000000	4169.74365234375000000000	4158.46142578125000000000	4157.94873046875000000000	4289.23046875000000000000	4126.66650390625000000000	4155.38427734375000000000	4175.38427734375000000000	4121.02539062500000000000	4167.17919921875000000000	3224.00000000000000000000	10245.00000000000000000000	10227.00000000000000000000	0.00000000000000000000	0.00000000000000000000	0.00000000000000000000	2312.00000000000000000000	652.00000000000000000000	4.00000000000000000000	4.00000000000000000000	4.00000000000000000000	4.00000000000000000000	4.00000000000000000000	4.00000000000000000000	4.00000000000000000000	4.00000000000000000000	4.00000000000000000000	4.00000000000000000000	4.00000000000000000000	4.00000000000000000000	4.00000000000000000000	4.00000000000000000000	4.00000000000000000000	4.00000000000000000000
79.00000000000000000000	0.00000000000000000000	4166.66650390625000000000	4194.35888671875000000000	4164.10253906250000000000	4177.94873046875000000000	4177.94873046875000000000	4179.48730468750000000000	4186.66650390625000000000	4204.10253906250000000000	4296.41015625000000000000	4167.17919921875000000000	4171.28173828125000000000	4178.46142578125000000000	4146.66650390625000000000	4173.33300781250000000000	2139.00000000000000000000	10246.00000000000000000000	10227.00000000000000000000	0.00000000000000000000	0.00000000000000000000	0.00000000000000000000	2312.00000000000000000000	660.00000000000000000000	4.00000000000000000000	4.00000000000000000000	4.00000000000000000000	4.00000000000000000000	4.00000000000000000000	4.00000000000000000000	4.00000000000000000000	4.00000000000000000000	4.00000000000000000000	4.00000000000000000000	4.00000000000000000000	4.00000000000000000000	4.00000000000000000000	4.00000000000000000000	4.00000000000000000000	4.00000000000000000000
80.00000000000000000000	0.00000000000000000000	4156.92285156250000000000	4157.94873046875000000000	4170.25634765625000000000	4160.00000000000000000000	4138.97412109375000000000	4168.71777343750000000000	4161.53857421875000000000	4177.43603515625000000000	4292.82031250000000000000	4128.20507812500000000000	4158.46142578125000000000	4176.41015625000000000000	4121.02539062500000000000	4162.05126953125000000000	1675.00000000000000000000	10246.00000000000000000000	10227.00000000000000000000	0.00000000000000000000	0.00000000000000000000	0.00000000000000000000	2312.00000000000000000000	667.00000000000000000000	4.00000000000000000000	4.00000000000000000000	4.00000000000000000000	4.00000000000000000000	4.00000000000000000000	4.00000000000000000000	4.00000000000000000000	4.00000000000000000000	4.00000000000000000000	4.00000000000000000000	4.00000000000000000000	4.00000000000000000000	4.00000000000000000000	4.00000000000000000000	4.00000000000000000000	4.00000000000000000000
81.00000000000000000000	0.00000000000000000000	4172.82031250000000000000	4192.82031250000000000000	4164.10253906250000000000	4171.79492187500000000000	4193.33300781250000000000	4187.69238281250000000000	4188.20507812500000000000	4190.76904296875000000000	4296.92285156250000000000	4152.82031250000000000000	4172.82031250000000000000	4180.51269531250000000000	4149.74365234375000000000	4175.89746093750000000000	1653.00000000000000000000	10249.00000000000000000000	10228.00000000000000000000	0.00000000000000000000	0.00000000000000000000	0.00000000000000000000	2312.00000000000000000000	674.00000000000000000000	4.00000000000000000000	4.00000000000000000000	4.00000000000000000000	4.00000000000000000000	4.00000000000000000000	4.00000000000000000000	4.00000000000000000000	4.00000000000000000000	4.00000000000000000000	4.00000000000000000000	4.00000000000000000000	4.00000000000000000000	4.00000000000000000000	4.00000000000000000000	4.00000000000000000000	4.00000000000000000000
82.00000000000000000000	0.00000000000000000000	4172.82031250000000000000	4185.64111328125000000000	4172.30761718750000000000	4168.20507812500000000000	4184.61523437500000000000	4177.94873046875000000000	4172.30761718750000000000	4183.07666015625000000000	4297.43603515625000000000	4146.15380859375000000000	4166.66650390625000000000	4180.51269531250000000000	4136.92285156250000000000	4171.28173828125000000000	3224.00000000000000000000	10249.00000000000000000000	10228.00000000000000000000	0.00000000000000000000	0.00000000000000000000	0.00000000000000000000	2312.00000000000000000000	682.00000000000000000000	4.00000000000000000000	4.00000000000000000000	4.00000000000000000000	4.00000000000000000000	4.00000000000000000000	4.00000000000000000000	4.00000000000000000000	4.00000000000000000000	4.00000000000000000000	4.00000000000000000000	4.00000000000000000000	4.00000000000000000000	4.00000000000000000000	4.00000000000000000000	4.00000000000000000000	4.00000000000000000000
83.00000000000000000000	0.00000000000000000000	4164.61523437500000000000	4170.25634765625000000000	4167.69238281250000000000	4160.00000000000000000000	4149.23046875000000000000	4172.82031250000000000000	4163.58984375000000000000	4177.94873046875000000000	4291.79492187500000000000	4125.64111328125000000000	4152.30761718750000000000	4168.20507812500000000000	4125.12792968750000000000	4167.69238281250000000000	2139.00000000000000000000	10250.00000000000000000000	10227.00000000000000000000	0.00000000000000000000	0.00000000000000000000	0.00000000000000000000	2312.00000000000000000000	689.00000000000000000000	4.00000000000000000000	4.00000000000000000000	4.00000000000000000000	4.00000000000000000000	4.00000000000000000000	4.00000000000000000000	4.00000000000000000000	4.00000000000000000000	4.00000000000000000000	4.00000000000000000000	4.00000000000000000000	4.00000000000000000000	4.00000000000000000000	4.00000000000000000000	4.00000000000000000000	4.00000000000000000000
84.00000000000000000000	0.00000000000000000000	4169.74365234375000000000	4189.74365234375000000000	4160.00000000000000000000	4176.92285156250000000000	4175.89746093750000000000	4183.07666015625000000000	4188.71777343750000000000	4204.61523437500000000000	4294.35888671875000000000	4154.87158203125000000000	4169.74365234375000000000	4170.76904296875000000000	4155.38427734375000000000	4180.51269531250000000000	1675.00000000000000000000	10250.00000000000000000000	10227.00000000000000000000	0.00000000000000000000	0.00000000000000000000	0.00000000000000000000	2312.00000000000000000000	696.00000000000000000000	4.00000000000000000000	4.00000000000000000000	4.00000000000000000000	4.00000000000000000000	4.00000000000000000000	4.00000000000000000000	4.00000000000000000000	4.00000000000000000000	4.00000000000000000000	4.00000000000000000000	4.00000000000000000000	4.00000000000000000000	4.00000000000000000000	4.00000000000000000000	4.00000000000000000000	4.00000000000000000000
85.00000000000000000000	0.00000000000000000000	4153.33300781250000000000	4148.20507812500000000000	4160.51269531250000000000	4150.76904296875000000000	4143.58984375000000000000	4162.56396484375000000000	4151.28173828125000000000	4171.28173828125000000000	4291.79492187500000000000	4110.25634765625000000000	4152.82031250000000000000	4164.61523437500000000000	4112.30761718750000000000	4160.51269531250000000000	1653.00000000000000000000	10250.00000000000000000000	10227.00000000000000000000	0.00000000000000000000	0.00000000000000000000	0.00000000000000000000	2312.00000000000000000000	704.00000000000000000000	4.00000000000000000000	4.00000000000000000000	4.00000000000000000000	4.00000000000000000000	4.00000000000000000000	4.00000000000000000000	4.00000000000000000000	4.00000000000000000000	4.00000000000000000000	4.00000000000000000000	4.00000000000000000000	4.00000000000000000000	4.00000000000000000000	4.00000000000000000000	4.00000000000000000000	4.00000000000000000000
86.00000000000000000000	0.00000000000000000000	4159.48730468750000000000	4173.84619140625000000000	4156.41015625000000000000	4156.41015625000000000000	4177.94873046875000000000	4176.92285156250000000000	4179.48730468750000000000	4192.30761718750000000000	4295.89746093750000000000	4134.87158203125000000000	4160.00000000000000000000	4161.02539062500000000000	4128.71777343750000000000	4164.10253906250000000000	3224.00000000000000000000	10250.00000000000000000000	10227.00000000000000000000	0.00000000000000000000	0.00000000000000000000	0.00000000000000000000	2312.00000000000000000000	711.00000000000000000000	4.00000000000000000000	4.00000000000000000000	4.00000000000000000000	4.00000000000000000000	4.00000000000000000000	4.00000000000000000000	4.00000000000000000000	4.00000000000000000000	4.00000000000000000000	4.00000000000000000000	4.00000000000000000000	4.00000000000000000000	4.00000000000000000000	4.00000000000000000000	4.00000000000000000000	4.00000000000000000000
87.00000000000000000000	0.00000000000000000000	4162.05126953125000000000	4171.28173828125000000000	4170.76904296875000000000	4157.43603515625000000000	4179.48730468750000000000	4176.41015625000000000000	4182.05126953125000000000	4187.69238281250000000000	4292.82031250000000000000	4141.02539062500000000000	4162.56396484375000000000	4167.17919921875000000000	4123.58984375000000000000	4163.07666015625000000000	2139.00000000000000000000	10252.00000000000000000000	10229.00000000000000000000	0.00000000000000000000	0.00000000000000000000	0.00000000000000000000	2312.00000000000000000000	719.00000000000000000000	4.00000000000000000000	4.00000000000000000000	4.00000000000000000000	4.00000000000000000000	4.00000000000000000000	4.00000000000000000000	4.00000000000000000000	4.00000000000000000000	4.00000000000000000000	4.00000000000000000000	4.00000000000000000000	4.00000000000000000000	4.00000000000000000000	4.00000000000000000000	4.00000000000000000000	4.00000000000000000000
88.00000000000000000000	0.00000000000000000000	4166.15380859375000000000	4159.48730468750000000000	4174.35888671875000000000	4150.76904296875000000000	4158.46142578125000000000	4171.28173828125000000000	4165.64111328125000000000	4170.76904296875000000000	4290.25634765625000000000	4117.43603515625000000000	4157.94873046875000000000	4168.71777343750000000000	4114.35888671875000000000	4163.07666015625000000000	1675.00000000000000000000	10252.00000000000000000000	10229.00000000000000000000	0.00000000000000000000	0.00000000000000000000	0.00000000000000000000	2312.00000000000000000000	726.00000000000000000000	4.00000000000000000000	4.00000000000000000000	4.00000000000000000000	4.00000000000000000000	4.00000000000000000000	4.00000000000000000000	4.00000000000000000000	4.00000000000000000000	4.00000000000000000000	4.00000000000000000000	4.00000000000000000000	4.00000000000000000000	4.00000000000000000000	4.00000000000000000000	4.00000000000000000000	4.00000000000000000000
89.00000000000000000000	0.00000000000000000000	4184.10253906250000000000	4203.07666015625000000000	4168.71777343750000000000	4176.92285156250000000000	4194.87158203125000000000	4183.07666015625000000000	4186.66650390625000000000	4208.71777343750000000000	4299.48730468750000000000	4155.89746093750000000000	4181.53857421875000000000	4182.05126953125000000000	4165.64111328125000000000	4188.71777343750000000000	1653.00000000000000000000	10253.00000000000000000000	10229.00000000000000000000	0.00000000000000000000	0.00000000000000000000	0.00000000000000000000	2312.00000000000000000000	733.00000000000000000000	4.00000000000000000000	4.00000000000000000000	4.00000000000000000000	4.00000000000000000000	4.00000000000000000000	4.00000000000000000000	4.00000000000000000000	4.00000000000000000000	4.00000000000000000000	4.00000000000000000000	4.00000000000000000000	4.00000000000000000000	4.00000000000000000000	4.00000000000000000000	4.00000000000000000000	4.00000000000000000000
90.00000000000000000000	0.00000000000000000000	4170.25634765625000000000	4170.76904296875000000000	4169.74365234375000000000	4164.10253906250000000000	4153.33300781250000000000	4167.69238281250000000000	4154.35888671875000000000	4183.07666015625000000000	4293.84619140625000000000	4125.12792968750000000000	4163.07666015625000000000	4175.38427734375000000000	4131.28173828125000000000	4176.41015625000000000000	3224.00000000000000000000	10253.00000000000000000000	10229.00000000000000000000	0.00000000000000000000	0.00000000000000000000	0.00000000000000000000	2312.00000000000000000000	741.00000000000000000000	4.00000000000000000000	4.00000000000000000000	4.00000000000000000000	4.00000000000000000000	4.00000000000000000000	4.00000000000000000000	4.00000000000000000000	4.00000000000000000000	4.00000000000000000000	4.00000000000000000000	4.00000000000000000000	4.00000000000000000000	4.00000000000000000000	4.00000000000000000000	4.00000000000000000000	4.00000000000000000000
91.00000000000000000000	0.00000000000000000000	4169.74365234375000000000	4181.53857421875000000000	4161.53857421875000000000	4175.38427734375000000000	4171.79492187500000000000	4178.97412109375000000000	4179.48730468750000000000	4197.43603515625000000000	4291.28173828125000000000	4152.30761718750000000000	4166.15380859375000000000	4166.15380859375000000000	4138.97412109375000000000	4172.30761718750000000000	2139.00000000000000000000	10253.00000000000000000000	10227.00000000000000000000	0.00000000000000000000	0.00000000000000000000	0.00000000000000000000	2312.00000000000000000000	748.00000000000000000000	4.00000000000000000000	4.00000000000000000000	4.00000000000000000000	4.00000000000000000000	4.00000000000000000000	4.00000000000000000000	4.00000000000000000000	4.00000000000000000000	4.00000000000000000000	4.00000000000000000000	4.00000000000000000000	4.00000000000000000000	4.00000000000000000000	4.00000000000000000000	4.00000000000000000000	4.00000000000000000000
92.00000000000000000000	0.00000000000000000000	4165.12792968750000000000	4171.79492187500000000000	4165.12792968750000000000	4180.51269531250000000000	4173.33300781250000000000	4172.82031250000000000000	4182.05126953125000000000	4195.89746093750000000000	4292.30761718750000000000	4162.05126953125000000000	4170.76904296875000000000	4169.74365234375000000000	4138.97412109375000000000	4170.25634765625000000000	1675.00000000000000000000	10253.00000000000000000000	10227.00000000000000000000	0.00000000000000000000	0.00000000000000000000	0.00000000000000000000	2312.00000000000000000000	755.00000000000000000000	4.00000000000000000000	4.00000000000000000000	4.00000000000000000000	4.00000000000000000000	4.00000000000000000000	4.00000000000000000000	4.00000000000000000000	4.00000000000000000000	4.00000000000000000000	4.00000000000000000000	4.00000000000000000000	4.00000000000000000000	4.00000000000000000000	4.00000000000000000000	4.00000000000000000000	4.00000000000000000000
93.00000000000000000000	0.00000000000000000000	4155.38427734375000000000	4148.71777343750000000000	4166.66650390625000000000	4170.25634765625000000000	4144.10253906250000000000	4169.74365234375000000000	4162.56396484375000000000	4168.71777343750000000000	4289.74365234375000000000	4127.17919921875000000000	4157.94873046875000000000	4161.02539062500000000000	4115.89746093750000000000	4162.56396484375000000000	1653.00000000000000000000	10252.00000000000000000000	10225.00000000000000000000	0.00000000000000000000	0.00000000000000000000	0.00000000000000000000	2312.00000000000000000000	763.00000000000000000000	4.00000000000000000000	4.00000000000000000000	4.00000000000000000000	4.00000000000000000000	4.00000000000000000000	4.00000000000000000000	4.00000000000000000000	4.00000000000000000000	4.00000000000000000000	4.00000000000000000000	4.00000000000000000000	4.00000000000000000000	4.00000000000000000000	4.00000000000000000000	4.00000000000000000000	4.00000000000000000000
94.00000000000000000000	0.00000000000000000000	4171.28173828125000000000	4193.84619140625000000000	4166.66650390625000000000	4195.89746093750000000000	4187.17919921875000000000	4189.23046875000000000000	4193.33300781250000000000	4200.51269531250000000000	4294.87158203125000000000	4166.15380859375000000000	4176.41015625000000000000	4168.20507812500000000000	4151.79492187500000000000	4177.94873046875000000000	3224.00000000000000000000	10252.00000000000000000000	10225.00000000000000000000	0.00000000000000000000	0.00000000000000000000	0.00000000000000000000	2312.00000000000000000000	770.00000000000000000000	4.00000000000000000000	4.00000000000000000000	4.00000000000000000000	4.00000000000000000000	4.00000000000000000000	4.00000000000000000000	4.00000000000000000000	4.00000000000000000000	4.00000000000000000000	4.00000000000000000000	4.00000000000000000000	4.00000000000000000000	4.00000000000000000000	4.00000000000000000000	4.00000000000000000000	4.00000000000000000000
95.00000000000000000000	0.00000000000000000000	4163.07666015625000000000	4165.12792968750000000000	4169.74365234375000000000	4182.56396484375000000000	4157.94873046875000000000	4171.28173828125000000000	4161.53857421875000000000	4169.74365234375000000000	4291.79492187500000000000	4131.79492187500000000000	4158.46142578125000000000	4170.76904296875000000000	4118.97412109375000000000	4163.58984375000000000000	2139.00000000000000000000	10247.00000000000000000000	10226.00000000000000000000	0.00000000000000000000	0.00000000000000000000	0.00000000000000000000	2312.00000000000000000000	777.00000000000000000000	4.00000000000000000000	4.00000000000000000000	4.00000000000000000000	4.00000000000000000000	4.00000000000000000000	4.00000000000000000000	4.00000000000000000000	4.00000000000000000000	4.00000000000000000000	4.00000000000000000000	4.00000000000000000000	4.00000000000000000000	4.00000000000000000000	4.00000000000000000000	4.00000000000000000000	4.00000000000000000000
96.00000000000000000000	0.00000000000000000000	4161.53857421875000000000	4170.25634765625000000000	4160.00000000000000000000	4193.33300781250000000000	4164.61523437500000000000	4174.87158203125000000000	4171.79492187500000000000	4181.53857421875000000000	4293.84619140625000000000	4135.89746093750000000000	4161.53857421875000000000	4164.10253906250000000000	4133.33300781250000000000	4166.15380859375000000000	1675.00000000000000000000	10247.00000000000000000000	10226.00000000000000000000	0.00000000000000000000	0.00000000000000000000	0.00000000000000000000	2312.00000000000000000000	785.00000000000000000000	4.00000000000000000000	4.00000000000000000000	4.00000000000000000000	4.00000000000000000000	4.00000000000000000000	4.00000000000000000000	4.00000000000000000000	4.00000000000000000000	4.00000000000000000000	4.00000000000000000000	4.00000000000000000000	4.00000000000000000000	4.00000000000000000000	4.00000000000000000000	4.00000000000000000000	4.00000000000000000000
97.00000000000000000000	0.00000000000000000000	4161.53857421875000000000	4171.79492187500000000000	4164.61523437500000000000	4204.61523437500000000000	4161.02539062500000000000	4167.69238281250000000000	4166.66650390625000000000	4191.79492187500000000000	4293.33300781250000000000	4147.17919921875000000000	4171.28173828125000000000	4166.15380859375000000000	4147.17919921875000000000	4173.33300781250000000000	1653.00000000000000000000	10245.00000000000000000000	10225.00000000000000000000	0.00000000000000000000	0.00000000000000000000	0.00000000000000000000	2312.00000000000000000000	792.00000000000000000000	4.00000000000000000000	4.00000000000000000000	4.00000000000000000000	4.00000000000000000000	4.00000000000000000000	4.00000000000000000000	4.00000000000000000000	4.00000000000000000000	4.00000000000000000000	4.00000000000000000000	4.00000000000000000000	4.00000000000000000000	4.00000000000000000000	4.00000000000000000000	4.00000000000000000000	4.00000000000000000000
98.00000000000000000000	0.00000000000000000000	4156.41015625000000000000	4154.87158203125000000000	4166.66650390625000000000	4191.79492187500000000000	4140.00000000000000000000	4160.00000000000000000000	4136.92285156250000000000	4163.07666015625000000000	4286.15380859375000000000	4115.89746093750000000000	4156.92285156250000000000	4162.05126953125000000000	4121.53857421875000000000	4165.64111328125000000000	3224.00000000000000000000	10245.00000000000000000000	10225.00000000000000000000	0.00000000000000000000	0.00000000000000000000	0.00000000000000000000	2312.00000000000000000000	799.00000000000000000000	4.00000000000000000000	4.00000000000000000000	4.00000000000000000000	4.00000000000000000000	4.00000000000000000000	4.00000000000000000000	4.00000000000000000000	4.00000000000000000000	4.00000000000000000000	4.00000000000000000000	4.00000000000000000000	4.00000000000000000000	4.00000000000000000000	4.00000000000000000000	4.00000000000000000000	4.00000000000000000000
99.00000000000000000000	0.00000000000000000000	4174.35888671875000000000	4202.05126953125000000000	4163.58984375000000000000	4216.92285156250000000000	4194.87158203125000000000	4182.05126953125000000000	4177.43603515625000000000	4193.33300781250000000000	4291.28173828125000000000	4159.48730468750000000000	4176.41015625000000000000	4170.76904296875000000000	4156.92285156250000000000	4178.46142578125000000000	2139.00000000000000000000	10243.00000000000000000000	10228.00000000000000000000	0.00000000000000000000	0.00000000000000000000	0.00000000000000000000	2312.00000000000000000000	807.00000000000000000000	4.00000000000000000000	4.00000000000000000000	4.00000000000000000000	4.00000000000000000000	4.00000000000000000000	4.00000000000000000000	4.00000000000000000000	4.00000000000000000000	4.00000000000000000000	4.00000000000000000000	4.00000000000000000000	4.00000000000000000000	4.00000000000000000000	4.00000000000000000000	4.00000000000000000000	4.00000000000000000000
100.00000000000000000000	0.00000000000000000000	4165.12792968750000000000	4172.82031250000000000000	4173.33300781250000000000	4198.97412109375000000000	4155.38427734375000000000	4166.66650390625000000000	4160.51269531250000000000	4167.17919921875000000000	4288.71777343750000000000	4132.82031250000000000000	4163.07666015625000000000	4169.23046875000000000000	4126.15380859375000000000	4163.58984375000000000000	1675.00000000000000000000	10243.00000000000000000000	10228.00000000000000000000	0.00000000000000000000	0.00000000000000000000	0.00000000000000000000	2312.00000000000000000000	814.00000000000000000000	4.00000000000000000000	4.00000000000000000000	4.00000000000000000000	4.00000000000000000000	4.00000000000000000000	4.00000000000000000000	4.00000000000000000000	4.00000000000000000000	4.00000000000000000000	4.00000000000000000000	4.00000000000000000000	4.00000000000000000000	4.00000000000000000000	4.00000000000000000000	4.00000000000000000000	4.00000000000000000000
101.00000000000000000000	0.00000000000000000000	4162.05126953125000000000	4175.89746093750000000000	4168.20507812500000000000	4197.94873046875000000000	4157.43603515625000000000	4171.79492187500000000000	4165.12792968750000000000	4172.82031250000000000000	4289.23046875000000000000	4131.79492187500000000000	4162.56396484375000000000	4165.12792968750000000000	4138.97412109375000000000	4168.71777343750000000000	1653.00000000000000000000	10243.00000000000000000000	10228.00000000000000000000	0.00000000000000000000	0.00000000000000000000	0.00000000000000000000	2312.00000000000000000000	821.00000000000000000000	4.00000000000000000000	4.00000000000000000000	4.00000000000000000000	4.00000000000000000000	4.00000000000000000000	4.00000000000000000000	4.00000000000000000000	4.00000000000000000000	4.00000000000000000000	4.00000000000000000000	4.00000000000000000000	4.00000000000000000000	4.00000000000000000000	4.00000000000000000000	4.00000000000000000000	4.00000000000000000000
102.00000000000000000000	0.00000000000000000000	4162.56396484375000000000	4181.53857421875000000000	4163.58984375000000000000	4209.23046875000000000000	4185.64111328125000000000	4172.82031250000000000000	4163.58984375000000000000	4181.02539062500000000000	4291.79492187500000000000	4144.61523437500000000000	4168.71777343750000000000	4172.82031250000000000000	4157.94873046875000000000	4177.94873046875000000000	3224.00000000000000000000	10243.00000000000000000000	10228.00000000000000000000	0.00000000000000000000	0.00000000000000000000	0.00000000000000000000	2312.00000000000000000000	829.00000000000000000000	4.00000000000000000000	4.00000000000000000000	4.00000000000000000000	4.00000000000000000000	4.00000000000000000000	4.00000000000000000000	4.00000000000000000000	4.00000000000000000000	4.00000000000000000000	4.00000000000000000000	4.00000000000000000000	4.00000000000000000000	4.00000000000000000000	4.00000000000000000000	4.00000000000000000000	4.00000000000000000000
103.00000000000000000000	0.00000000000000000000	4151.79492187500000000000	4144.61523437500000000000	4162.56396484375000000000	4183.07666015625000000000	4150.25634765625000000000	4160.00000000000000000000	4137.43603515625000000000	4150.25634765625000000000	4287.69238281250000000000	4111.28173828125000000000	4148.71777343750000000000	4162.56396484375000000000	4119.48730468750000000000	4160.00000000000000000000	2139.00000000000000000000	10246.00000000000000000000	10227.00000000000000000000	0.00000000000000000000	0.00000000000000000000	0.00000000000000000000	2312.00000000000000000000	836.00000000000000000000	4.00000000000000000000	4.00000000000000000000	4.00000000000000000000	4.00000000000000000000	4.00000000000000000000	4.00000000000000000000	4.00000000000000000000	4.00000000000000000000	4.00000000000000000000	4.00000000000000000000	4.00000000000000000000	4.00000000000000000000	4.00000000000000000000	4.00000000000000000000	4.00000000000000000000	4.00000000000000000000
104.00000000000000000000	0.00000000000000000000	4165.64111328125000000000	4184.61523437500000000000	4164.61523437500000000000	4202.05126953125000000000	4179.48730468750000000000	4181.53857421875000000000	4178.46142578125000000000	4195.89746093750000000000	4295.38427734375000000000	4166.15380859375000000000	4173.84619140625000000000	4166.15380859375000000000	4159.48730468750000000000	4172.30761718750000000000	1675.00000000000000000000	10246.00000000000000000000	10227.00000000000000000000	0.00000000000000000000	0.00000000000000000000	0.00000000000000000000	2312.00000000000000000000	843.00000000000000000000	4.00000000000000000000	4.00000000000000000000	4.00000000000000000000	4.00000000000000000000	4.00000000000000000000	4.00000000000000000000	4.00000000000000000000	4.00000000000000000000	4.00000000000000000000	4.00000000000000000000	4.00000000000000000000	4.00000000000000000000	4.00000000000000000000	4.00000000000000000000	4.00000000000000000000	4.00000000000000000000
105.00000000000000000000	0.00000000000000000000	4156.41015625000000000000	4167.69238281250000000000	4174.35888671875000000000	4192.30761718750000000000	4160.51269531250000000000	4174.35888671875000000000	4160.51269531250000000000	4183.07666015625000000000	4293.33300781250000000000	4144.61523437500000000000	4172.30761718750000000000	4170.25634765625000000000	4150.25634765625000000000	4166.15380859375000000000	1653.00000000000000000000	10248.00000000000000000000	10229.00000000000000000000	0.00000000000000000000	0.00000000000000000000	0.00000000000000000000	2312.00000000000000000000	851.00000000000000000000	4.00000000000000000000	4.00000000000000000000	4.00000000000000000000	4.00000000000000000000	4.00000000000000000000	4.00000000000000000000	4.00000000000000000000	4.00000000000000000000	4.00000000000000000000	4.00000000000000000000	4.00000000000000000000	4.00000000000000000000	4.00000000000000000000	4.00000000000000000000	4.00000000000000000000	4.00000000000000000000
106.00000000000000000000	0.00000000000000000000	4156.92285156250000000000	4171.28173828125000000000	4165.12792968750000000000	4186.15380859375000000000	4171.79492187500000000000	4180.00000000000000000000	4167.69238281250000000000	4173.33300781250000000000	4291.79492187500000000000	4131.79492187500000000000	4166.66650390625000000000	4165.64111328125000000000	4154.87158203125000000000	4164.61523437500000000000	3224.00000000000000000000	10248.00000000000000000000	10229.00000000000000000000	0.00000000000000000000	0.00000000000000000000	0.00000000000000000000	2312.00000000000000000000	858.00000000000000000000	4.00000000000000000000	4.00000000000000000000	4.00000000000000000000	4.00000000000000000000	4.00000000000000000000	4.00000000000000000000	4.00000000000000000000	4.00000000000000000000	4.00000000000000000000	4.00000000000000000000	4.00000000000000000000	4.00000000000000000000	4.00000000000000000000	4.00000000000000000000	4.00000000000000000000	4.00000000000000000000
107.00000000000000000000	0.00000000000000000000	4167.69238281250000000000	4190.25634765625000000000	4165.64111328125000000000	4195.89746093750000000000	4191.79492187500000000000	4185.12792968750000000000	4182.05126953125000000000	4183.07666015625000000000	4295.38427734375000000000	4158.97412109375000000000	4172.82031250000000000000	4175.38427734375000000000	4170.25634765625000000000	4171.28173828125000000000	2139.00000000000000000000	10250.00000000000000000000	10226.00000000000000000000	0.00000000000000000000	0.00000000000000000000	0.00000000000000000000	2312.00000000000000000000	866.00000000000000000000	4.00000000000000000000	4.00000000000000000000	4.00000000000000000000	4.00000000000000000000	4.00000000000000000000	4.00000000000000000000	4.00000000000000000000	4.00000000000000000000	4.00000000000000000000	4.00000000000000000000	4.00000000000000000000	4.00000000000000000000	4.00000000000000000000	4.00000000000000000000	4.00000000000000000000	4.00000000000000000000
108.00000000000000000000	0.00000000000000000000	4153.84619140625000000000	4149.23046875000000000000	4166.15380859375000000000	4170.25634765625000000000	4141.02539062500000000000	4169.74365234375000000000	4148.71777343750000000000	4150.25634765625000000000	4290.25634765625000000000	4117.94873046875000000000	4153.33300781250000000000	4168.71777343750000000000	4130.76904296875000000000	4159.48730468750000000000	1675.00000000000000000000	10250.00000000000000000000	10226.00000000000000000000	0.00000000000000000000	0.00000000000000000000	0.00000000000000000000	2312.00000000000000000000	873.00000000000000000000	4.00000000000000000000	4.00000000000000000000	4.00000000000000000000	4.00000000000000000000	4.00000000000000000000	4.00000000000000000000	4.00000000000000000000	4.00000000000000000000	4.00000000000000000000	4.00000000000000000000	4.00000000000000000000	4.00000000000000000000	4.00000000000000000000	4.00000000000000000000	4.00000000000000000000	4.00000000000000000000
109.00000000000000000000	0.00000000000000000000	4163.07666015625000000000	4171.79492187500000000000	4158.97412109375000000000	4180.00000000000000000000	4168.71777343750000000000	4180.00000000000000000000	4180.00000000000000000000	4186.15380859375000000000	4293.84619140625000000000	4155.38427734375000000000	4172.30761718750000000000	4166.66650390625000000000	4167.69238281250000000000	4176.92285156250000000000	1653.00000000000000000000	10250.00000000000000000000	10226.00000000000000000000	0.00000000000000000000	0.00000000000000000000	0.00000000000000000000	2312.00000000000000000000	880.00000000000000000000	4.00000000000000000000	4.00000000000000000000	4.00000000000000000000	4.00000000000000000000	4.00000000000000000000	4.00000000000000000000	4.00000000000000000000	4.00000000000000000000	4.00000000000000000000	4.00000000000000000000	4.00000000000000000000	4.00000000000000000000	4.00000000000000000000	4.00000000000000000000	4.00000000000000000000	4.00000000000000000000
110.00000000000000000000	0.00000000000000000000	4162.05126953125000000000	4152.82031250000000000000	4168.20507812500000000000	4166.15380859375000000000	4150.25634765625000000000	4163.58984375000000000000	4160.00000000000000000000	4180.51269531250000000000	4293.33300781250000000000	4155.89746093750000000000	4173.33300781250000000000	4173.33300781250000000000	4157.43603515625000000000	4173.84619140625000000000	3224.00000000000000000000	10250.00000000000000000000	10226.00000000000000000000	0.00000000000000000000	0.00000000000000000000	0.00000000000000000000	2312.00000000000000000000	888.00000000000000000000	4.00000000000000000000	4.00000000000000000000	4.00000000000000000000	4.00000000000000000000	4.00000000000000000000	4.00000000000000000000	4.00000000000000000000	4.00000000000000000000	4.00000000000000000000	4.00000000000000000000	4.00000000000000000000	4.00000000000000000000	4.00000000000000000000	4.00000000000000000000	4.00000000000000000000	4.00000000000000000000
111.00000000000000000000	0.00000000000000000000	4167.17919921875000000000	4164.10253906250000000000	4170.25634765625000000000	4161.53857421875000000000	4157.94873046875000000000	4171.79492187500000000000	4163.07666015625000000000	4179.48730468750000000000	4293.84619140625000000000	4154.87158203125000000000	4172.30761718750000000000	4174.35888671875000000000	4161.53857421875000000000	4174.35888671875000000000	2139.00000000000000000000	10250.00000000000000000000	10225.00000000000000000000	0.00000000000000000000	0.00000000000000000000	0.00000000000000000000	2312.00000000000000000000	895.00000000000000000000	4.00000000000000000000	4.00000000000000000000	4.00000000000000000000	4.00000000000000000000	4.00000000000000000000	4.00000000000000000000	4.00000000000000000000	4.00000000000000000000	4.00000000000000000000	4.00000000000000000000	4.00000000000000000000	4.00000000000000000000	4.00000000000000000000	4.00000000000000000000	4.00000000000000000000	4.00000000000000000000
112.00000000000000000000	0.00000000000000000000	4179.48730468750000000000	4195.38427734375000000000	4173.84619140625000000000	4174.87158203125000000000	4207.17919921875000000000	4186.66650390625000000000	4190.25634765625000000000	4200.51269531250000000000	4301.02539062500000000000	4173.33300781250000000000	4183.58984375000000000000	4178.97412109375000000000	4184.10253906250000000000	4180.51269531250000000000	1675.00000000000000000000	10250.00000000000000000000	10225.00000000000000000000	0.00000000000000000000	0.00000000000000000000	0.00000000000000000000	2312.00000000000000000000	902.00000000000000000000	4.00000000000000000000	4.00000000000000000000	4.00000000000000000000	4.00000000000000000000	4.00000000000000000000	4.00000000000000000000	4.00000000000000000000	4.00000000000000000000	4.00000000000000000000	4.00000000000000000000	4.00000000000000000000	4.00000000000000000000	4.00000000000000000000	4.00000000000000000000	4.00000000000000000000	4.00000000000000000000
113.00000000000000000000	0.00000000000000000000	4163.58984375000000000000	4148.20507812500000000000	4172.82031250000000000000	4146.15380859375000000000	4158.46142578125000000000	4165.64111328125000000000	4155.38427734375000000000	4160.00000000000000000000	4297.94873046875000000000	4116.92285156250000000000	4160.51269531250000000000	4170.25634765625000000000	4140.51269531250000000000	4162.05126953125000000000	1653.00000000000000000000	10248.00000000000000000000	10225.00000000000000000000	0.00000000000000000000	0.00000000000000000000	0.00000000000000000000	2312.00000000000000000000	910.00000000000000000000	4.00000000000000000000	4.00000000000000000000	4.00000000000000000000	4.00000000000000000000	4.00000000000000000000	4.00000000000000000000	4.00000000000000000000	4.00000000000000000000	4.00000000000000000000	4.00000000000000000000	4.00000000000000000000	4.00000000000000000000	4.00000000000000000000	4.00000000000000000000	4.00000000000000000000	4.00000000000000000000
114.00000000000000000000	0.00000000000000000000	4164.10253906250000000000	4172.30761718750000000000	4158.46142578125000000000	4156.41015625000000000000	4161.02539062500000000000	4173.84619140625000000000	4173.84619140625000000000	4176.41015625000000000000	4297.94873046875000000000	4148.71777343750000000000	4171.28173828125000000000	4171.79492187500000000000	4176.92285156250000000000	4176.92285156250000000000	3224.00000000000000000000	10248.00000000000000000000	10225.00000000000000000000	0.00000000000000000000	0.00000000000000000000	0.00000000000000000000	2312.00000000000000000000	917.00000000000000000000	4.00000000000000000000	4.00000000000000000000	4.00000000000000000000	4.00000000000000000000	4.00000000000000000000	4.00000000000000000000	4.00000000000000000000	4.00000000000000000000	4.00000000000000000000	4.00000000000000000000	4.00000000000000000000	4.00000000000000000000	4.00000000000000000000	4.00000000000000000000	4.00000000000000000000	4.00000000000000000000
115.00000000000000000000	0.00000000000000000000	4155.89746093750000000000	4155.89746093750000000000	4160.00000000000000000000	4147.17919921875000000000	4142.56396484375000000000	4162.56396484375000000000	4154.35888671875000000000	4167.69238281250000000000	4293.84619140625000000000	4143.07666015625000000000	4165.12792968750000000000	4171.28173828125000000000	4164.61523437500000000000	4172.30761718750000000000	2139.00000000000000000000	10247.00000000000000000000	10225.00000000000000000000	0.00000000000000000000	0.00000000000000000000	0.00000000000000000000	2312.00000000000000000000	925.00000000000000000000	4.00000000000000000000	4.00000000000000000000	4.00000000000000000000	4.00000000000000000000	4.00000000000000000000	4.00000000000000000000	4.00000000000000000000	4.00000000000000000000	4.00000000000000000000	4.00000000000000000000	4.00000000000000000000	4.00000000000000000000	4.00000000000000000000	4.00000000000000000000	4.00000000000000000000	4.00000000000000000000
116.00000000000000000000	0.00000000000000000000	4152.30761718750000000000	4135.89746093750000000000	4160.51269531250000000000	4134.87158203125000000000	4145.12792968750000000000	4163.07666015625000000000	4151.79492187500000000000	4166.15380859375000000000	4295.38427734375000000000	4123.58984375000000000000	4156.92285156250000000000	4164.10253906250000000000	4142.56396484375000000000	4160.51269531250000000000	1675.00000000000000000000	10247.00000000000000000000	10225.00000000000000000000	0.00000000000000000000	0.00000000000000000000	0.00000000000000000000	2312.00000000000000000000	934.00000000000000000000	4.00000000000000000000	4.00000000000000000000	4.00000000000000000000	4.00000000000000000000	4.00000000000000000000	4.00000000000000000000	4.00000000000000000000	4.00000000000000000000	4.00000000000000000000	4.00000000000000000000	4.00000000000000000000	4.00000000000000000000	4.00000000000000000000	4.00000000000000000000	4.00000000000000000000	4.00000000000000000000
117.00000000000000000000	0.00000000000000000000	4163.07666015625000000000	4166.15380859375000000000	4166.15380859375000000000	4154.35888671875000000000	4187.69238281250000000000	4176.92285156250000000000	4189.74365234375000000000	4196.92285156250000000000	4300.00000000000000000000	4166.66650390625000000000	4176.41015625000000000000	4173.84619140625000000000	4169.23046875000000000000	4169.23046875000000000000	1653.00000000000000000000	10247.00000000000000000000	10226.00000000000000000000	0.00000000000000000000	0.00000000000000000000	0.00000000000000000000	2312.00000000000000000000	942.00000000000000000000	4.00000000000000000000	4.00000000000000000000	4.00000000000000000000	4.00000000000000000000	4.00000000000000000000	4.00000000000000000000	4.00000000000000000000	4.00000000000000000000	4.00000000000000000000	4.00000000000000000000	4.00000000000000000000	4.00000000000000000000	4.00000000000000000000	4.00000000000000000000	4.00000000000000000000	4.00000000000000000000
118.00000000000000000000	0.00000000000000000000	4151.28173828125000000000	4143.58984375000000000000	4171.79492187500000000000	4134.87158203125000000000	4150.25634765625000000000	4165.64111328125000000000	4163.07666015625000000000	4165.64111328125000000000	4293.33300781250000000000	4127.69238281250000000000	4156.92285156250000000000	4170.25634765625000000000	4133.84619140625000000000	4154.87158203125000000000	3224.00000000000000000000	10247.00000000000000000000	10226.00000000000000000000	0.00000000000000000000	0.00000000000000000000	0.00000000000000000000	2312.00000000000000000000	950.00000000000000000000	4.00000000000000000000	4.00000000000000000000	4.00000000000000000000	4.00000000000000000000	4.00000000000000000000	4.00000000000000000000	4.00000000000000000000	4.00000000000000000000	4.00000000000000000000	4.00000000000000000000	4.00000000000000000000	4.00000000000000000000	4.00000000000000000000	4.00000000000000000000	4.00000000000000000000	4.00000000000000000000
119.00000000000000000000	0.00000000000000000000	4160.00000000000000000000	4170.25634765625000000000	4160.51269531250000000000	4146.66650390625000000000	4175.38427734375000000000	4181.02539062500000000000	4184.10253906250000000000	4188.20507812500000000000	4296.92285156250000000000	4134.35888671875000000000	4162.05126953125000000000	4168.71777343750000000000	4155.89746093750000000000	4162.56396484375000000000	2139.00000000000000000000	10245.00000000000000000000	10226.00000000000000000000	0.00000000000000000000	0.00000000000000000000	0.00000000000000000000	2312.00000000000000000000	959.00000000000000000000	4.00000000000000000000	4.00000000000000000000	4.00000000000000000000	4.00000000000000000000	4.00000000000000000000	4.00000000000000000000	4.00000000000000000000	4.00000000000000000000	4.00000000000000000000	4.00000000000000000000	4.00000000000000000000	4.00000000000000000000	4.00000000000000000000	4.00000000000000000000	4.00000000000000000000	4.00000000000000000000
120.00000000000000000000	0.00000000000000000000	4157.43603515625000000000	4151.28173828125000000000	4163.58984375000000000000	4146.15380859375000000000	4166.15380859375000000000	4172.82031250000000000000	4171.28173828125000000000	4173.84619140625000000000	4294.87158203125000000000	4122.56396484375000000000	4158.46142578125000000000	4174.87158203125000000000	4146.15380859375000000000	4163.07666015625000000000	1675.00000000000000000000	10245.00000000000000000000	10226.00000000000000000000	0.00000000000000000000	0.00000000000000000000	0.00000000000000000000	2312.00000000000000000000	967.00000000000000000000	4.00000000000000000000	4.00000000000000000000	4.00000000000000000000	4.00000000000000000000	4.00000000000000000000	4.00000000000000000000	4.00000000000000000000	4.00000000000000000000	4.00000000000000000000	4.00000000000000000000	4.00000000000000000000	4.00000000000000000000	4.00000000000000000000	4.00000000000000000000	4.00000000000000000000	4.00000000000000000000
121.00000000000000000000	0.00000000000000000000	4151.28173828125000000000	4131.28173828125000000000	4163.07666015625000000000	4138.97412109375000000000	4147.69238281250000000000	4167.17919921875000000000	4157.43603515625000000000	4152.30761718750000000000	4290.25634765625000000000	4110.76904296875000000000	4146.15380859375000000000	4167.69238281250000000000	4125.12792968750000000000	4161.02539062500000000000	1653.00000000000000000000	10246.00000000000000000000	10226.00000000000000000000	0.00000000000000000000	0.00000000000000000000	0.00000000000000000000	2312.00000000000000000000	975.00000000000000000000	4.00000000000000000000	4.00000000000000000000	4.00000000000000000000	4.00000000000000000000	4.00000000000000000000	4.00000000000000000000	4.00000000000000000000	4.00000000000000000000	4.00000000000000000000	4.00000000000000000000	4.00000000000000000000	4.00000000000000000000	4.00000000000000000000	4.00000000000000000000	4.00000000000000000000	4.00000000000000000000
122.00000000000000000000	0.00000000000000000000	4163.58984375000000000000	4169.74365234375000000000	4165.12792968750000000000	4165.64111328125000000000	4172.82031250000000000000	4176.41015625000000000000	4186.15380859375000000000	4194.87158203125000000000	4298.46142578125000000000	4164.61523437500000000000	4169.23046875000000000000	4173.33300781250000000000	4163.07666015625000000000	4176.41015625000000000000	3224.00000000000000000000	10246.00000000000000000000	10226.00000000000000000000	0.00000000000000000000	0.00000000000000000000	0.00000000000000000000	2312.00000000000000000000	984.00000000000000000000	4.00000000000000000000	4.00000000000000000000	4.00000000000000000000	4.00000000000000000000	4.00000000000000000000	4.00000000000000000000	4.00000000000000000000	4.00000000000000000000	4.00000000000000000000	4.00000000000000000000	4.00000000000000000000	4.00000000000000000000	4.00000000000000000000	4.00000000000000000000	4.00000000000000000000	4.00000000000000000000
123.00000000000000000000	0.00000000000000000000	4154.35888671875000000000	4140.51269531250000000000	4171.79492187500000000000	4147.69238281250000000000	4133.33300781250000000000	4158.97412109375000000000	4155.38427734375000000000	4171.28173828125000000000	4293.33300781250000000000	4130.25634765625000000000	4158.46142578125000000000	4171.79492187500000000000	4136.92285156250000000000	4164.10253906250000000000	2139.00000000000000000000	10245.00000000000000000000	10226.00000000000000000000	0.00000000000000000000	0.00000000000000000000	0.00000000000000000000	2312.00000000000000000000	992.00000000000000000000	4.00000000000000000000	4.00000000000000000000	4.00000000000000000000	4.00000000000000000000	4.00000000000000000000	4.00000000000000000000	4.00000000000000000000	4.00000000000000000000	4.00000000000000000000	4.00000000000000000000	4.00000000000000000000	4.00000000000000000000	4.00000000000000000000	4.00000000000000000000	4.00000000000000000000	4.00000000000000000000
124.00000000000000000000	0.00000000000000000000	4165.12792968750000000000	4166.66650390625000000000	4168.20507812500000000000	4156.92285156250000000000	4178.46142578125000000000	4176.41015625000000000000	4176.92285156250000000000	4177.94873046875000000000	4293.84619140625000000000	4143.07666015625000000000	4165.12792968750000000000	4174.35888671875000000000	4160.51269531250000000000	4172.30761718750000000000	1675.00000000000000000000	10245.00000000000000000000	10226.00000000000000000000	0.00000000000000000000	0.00000000000000000000	0.00000000000000000000	2313.00000000000000000000	1.00000000000000000000	4.00000000000000000000	4.00000000000000000000	4.00000000000000000000	4.00000000000000000000	4.00000000000000000000	4.00000000000000000000	4.00000000000000000000	4.00000000000000000000	4.00000000000000000000	4.00000000000000000000	4.00000000000000000000	4.00000000000000000000	4.00000000000000000000	4.00000000000000000000	4.00000000000000000000	4.00000000000000000000
125.00000000000000000000	0.00000000000000000000	4167.69238281250000000000	4171.79492187500000000000	4176.41015625000000000000	4164.61523437500000000000	4185.12792968750000000000	4178.46142578125000000000	4172.82031250000000000000	4174.35888671875000000000	4295.89746093750000000000	4149.23046875000000000000	4166.66650390625000000000	4182.05126953125000000000	4161.53857421875000000000	4172.82031250000000000000	1653.00000000000000000000	10246.00000000000000000000	10225.00000000000000000000	0.00000000000000000000	0.00000000000000000000	0.00000000000000000000	2313.00000000000000000000	9.00000000000000000000	4.00000000000000000000	4.00000000000000000000	4.00000000000000000000	4.00000000000000000000	4.00000000000000000000	4.00000000000000000000	4.00000000000000000000	4.00000000000000000000	4.00000000000000000000	4.00000000000000000000	4.00000000000000000000	4.00000000000000000000	4.00000000000000000000	4.00000000000000000000	4.00000000000000000000	4.00000000000000000000
126.00000000000000000000	0.00000000000000000000	4155.89746093750000000000	4146.66650390625000000000	4170.25634765625000000000	4151.28173828125000000000	4142.05126953125000000000	4171.79492187500000000000	4151.28173828125000000000	4160.00000000000000000000	4291.79492187500000000000	4120.00000000000000000000	4150.76904296875000000000	4172.30761718750000000000	4138.46142578125000000000	4163.58984375000000000000	3224.00000000000000000000	10246.00000000000000000000	10225.00000000000000000000	0.00000000000000000000	0.00000000000000000000	0.00000000000000000000	2313.00000000000000000000	17.00000000000000000000	4.00000000000000000000	4.00000000000000000000	4.00000000000000000000	4.00000000000000000000	4.00000000000000000000	4.00000000000000000000	4.00000000000000000000	4.00000000000000000000	4.00000000000000000000	4.00000000000000000000	4.00000000000000000000	4.00000000000000000000	4.00000000000000000000	4.00000000000000000000	4.00000000000000000000	4.00000000000000000000
127.00000000000000000000	0.00000000000000000000	4168.20507812500000000000	4170.25634765625000000000	4163.07666015625000000000	4172.30761718750000000000	4172.82031250000000000000	4182.56396484375000000000	4177.94873046875000000000	4193.33300781250000000000	4296.92285156250000000000	4153.33300781250000000000	4170.76904296875000000000	4176.41015625000000000000	4180.51269531250000000000	4180.51269531250000000000	50.00000000000000000000	10246.00000000000000000000	10224.00000000000000000000	0.00000000000000000000	0.00000000000000000000	0.00000000000000000000	2313.00000000000000000000	26.00000000000000000000	4.00000000000000000000	4.00000000000000000000	4.00000000000000000000	4.00000000000000000000	4.00000000000000000000	4.00000000000000000000	4.00000000000000000000	4.00000000000000000000	4.00000000000000000000	4.00000000000000000000	4.00000000000000000000	4.00000000000000000000	4.00000000000000000000	4.00000000000000000000	4.00000000000000000000	4.00000000000000000000
0.00000000000000000000	0.00000000000000000000	4161.53857421875000000000	4135.89746093750000000000	4168.71777343750000000000	4156.92285156250000000000	4140.00000000000000000000	4161.02539062500000000000	4148.71777343750000000000	4155.89746093750000000000	4293.33300781250000000000	4120.00000000000000000000	4161.02539062500000000000	4177.43603515625000000000	4153.84619140625000000000	4170.25634765625000000000	1245.00000000000000000000	10246.00000000000000000000	10224.00000000000000000000	0.00000000000000000000	0.00000000000000000000	0.00000000000000000000	2313.00000000000000000000	34.00000000000000000000	4.00000000000000000000	4.00000000000000000000	4.00000000000000000000	4.00000000000000000000	4.00000000000000000000	4.00000000000000000000	4.00000000000000000000	4.00000000000000000000	4.00000000000000000000	4.00000000000000000000	4.00000000000000000000	4.00000000000000000000	4.00000000000000000000	4.00000000000000000000	4.00000000000000000000	4.00000000000000000000
1.00000000000000000000	0.00000000000000000000	4166.66650390625000000000	4160.00000000000000000000	4164.61523437500000000000	4165.64111328125000000000	4162.56396484375000000000	4173.84619140625000000000	4169.74365234375000000000	4162.05126953125000000000	4291.79492187500000000000	4137.43603515625000000000	4164.10253906250000000000	4172.82031250000000000000	4163.07666015625000000000	4173.33300781250000000000	2097.00000000000000000000	10247.00000000000000000000	10225.00000000000000000000	0.00000000000000000000	0.00000000000000000000	0.00000000000000000000	2313.00000000000000000000	42.00000000000000000000	4.00000000000000000000	4.00000000000000000000	4.00000000000000000000	4.00000000000000000000	4.00000000000000000000	4.00000000000000000000	4.00000000000000000000	4.00000000000000000000	4.00000000000000000000	4.00000000000000000000	4.00000000000000000000	4.00000000000000000000	4.00000000000000000000	4.00000000000000000000	4.00000000000000000000	4.00000000000000000000
2.00000000000000000000	0.00000000000000000000	4168.20507812500000000000	4168.71777343750000000000	4170.25634765625000000000	4171.79492187500000000000	4176.92285156250000000000	4179.48730468750000000000	4175.38427734375000000000	4170.25634765625000000000	4293.33300781250000000000	4150.25634765625000000000	4165.12792968750000000000	4174.87158203125000000000	4160.00000000000000000000	4168.71777343750000000000	2079.00000000000000000000	10247.00000000000000000000	10225.00000000000000000000	0.00000000000000000000	0.00000000000000000000	0.00000000000000000000	2313.00000000000000000000	51.00000000000000000000	4.00000000000000000000	4.00000000000000000000	4.00000000000000000000	4.00000000000000000000	4.00000000000000000000	4.00000000000000000000	4.00000000000000000000	4.00000000000000000000	4.00000000000000000000	4.00000000000000000000	4.00000000000000000000	4.00000000000000000000	4.00000000000000000000	4.00000000000000000000	4.00000000000000000000	4.00000000000000000000
3.00000000000000000000	0.00000000000000000000	4154.87158203125000000000	4136.41015625000000000000	4167.69238281250000000000	4149.74365234375000000000	4140.51269531250000000000	4166.66650390625000000000	4149.23046875000000000000	4146.66650390625000000000	4289.23046875000000000000	4112.30761718750000000000	4150.25634765625000000000	4168.20507812500000000000	4129.74365234375000000000	4154.87158203125000000000	3148.00000000000000000000	10248.00000000000000000000	10224.00000000000000000000	0.00000000000000000000	0.00000000000000000000	0.00000000000000000000	2313.00000000000000000000	59.00000000000000000000	4.00000000000000000000	4.00000000000000000000	4.00000000000000000000	4.00000000000000000000	4.00000000000000000000	4.00000000000000000000	4.00000000000000000000	4.00000000000000000000	4.00000000000000000000	4.00000000000000000000	4.00000000000000000000	4.00000000000000000000	4.00000000000000000000	4.00000000000000000000	4.00000000000000000000	4.00000000000000000000
4.00000000000000000000	0.00000000000000000000	4163.07666015625000000000	4169.74365234375000000000	4160.51269531250000000000	4168.71777343750000000000	4170.25634765625000000000	4173.33300781250000000000	4175.38427734375000000000	4179.48730468750000000000	4291.79492187500000000000	4146.66650390625000000000	4169.23046875000000000000	4175.38427734375000000000	4175.38427734375000000000	4174.35888671875000000000	3331.00000000000000000000	10248.00000000000000000000	10224.00000000000000000000	0.00000000000000000000	0.00000000000000000000	0.00000000000000000000	2313.00000000000000000000	67.00000000000000000000	4.00000000000000000000	4.00000000000000000000	4.00000000000000000000	4.00000000000000000000	4.00000000000000000000	4.00000000000000000000	4.00000000000000000000	4.00000000000000000000	4.00000000000000000000	4.00000000000000000000	4.00000000000000000000	4.00000000000000000000	4.00000000000000000000	4.00000000000000000000	4.00000000000000000000	4.00000000000000000000
5.00000000000000000000	0.00000000000000000000	4154.35888671875000000000	4142.05126953125000000000	4165.12792968750000000000	4154.87158203125000000000	4148.71777343750000000000	4158.97412109375000000000	4146.15380859375000000000	4155.89746093750000000000	4289.23046875000000000000	4114.87158203125000000000	4152.30761718750000000000	4172.82031250000000000000	4149.74365234375000000000	4162.56396484375000000000	1755.00000000000000000000	10250.00000000000000000000	10226.00000000000000000000	0.00000000000000000000	0.00000000000000000000	0.00000000000000000000	2313.00000000000000000000	76.00000000000000000000	4.00000000000000000000	4.00000000000000000000	4.00000000000000000000	4.00000000000000000000	4.00000000000000000000	4.00000000000000000000	4.00000000000000000000	4.00000000000000000000	4.00000000000000000000	4.00000000000000000000	4.00000000000000000000	4.00000000000000000000	4.00000000000000000000	4.00000000000000000000	4.00000000000000000000	4.00000000000000000000
6.00000000000000000000	0.00000000000000000000	4156.41015625000000000000	4151.28173828125000000000	4163.07666015625000000000	4158.97412109375000000000	4165.12792968750000000000	4173.33300781250000000000	4163.58984375000000000000	4169.74365234375000000000	4291.28173828125000000000	4126.15380859375000000000	4155.89746093750000000000	4167.17919921875000000000	4154.35888671875000000000	4161.02539062500000000000	2986.00000000000000000000	10250.00000000000000000000	10226.00000000000000000000	0.00000000000000000000	0.00000000000000000000	0.00000000000000000000	2313.00000000000000000000	84.00000000000000000000	4.00000000000000000000	4.00000000000000000000	4.00000000000000000000	4.00000000000000000000	4.00000000000000000000	4.00000000000000000000	4.00000000000000000000	4.00000000000000000000	4.00000000000000000000	4.00000000000000000000	4.00000000000000000000	4.00000000000000000000	4.00000000000000000000	4.00000000000000000000	4.00000000000000000000	4.00000000000000000000
7.00000000000000000000	0.00000000000000000000	4158.97412109375000000000	4162.56396484375000000000	4170.25634765625000000000	4168.71777343750000000000	4166.15380859375000000000	4174.87158203125000000000	4176.41015625000000000000	4193.84619140625000000000	4294.35888671875000000000	4156.41015625000000000000	4173.33300781250000000000	4177.43603515625000000000	4173.84619140625000000000	4169.74365234375000000000	2865.00000000000000000000	10249.00000000000000000000	10225.00000000000000000000	0.00000000000000000000	0.00000000000000000000	0.00000000000000000000	2313.00000000000000000000	92.00000000000000000000	4.00000000000000000000	4.00000000000000000000	4.00000000000000000000	4.00000000000000000000	4.00000000000000000000	4.00000000000000000000	4.00000000000000000000	4.00000000000000000000	4.00000000000000000000	4.00000000000000000000	4.00000000000000000000	4.00000000000000000000	4.00000000000000000000	4.00000000000000000000	4.00000000000000000000	4.00000000000000000000
8.00000000000000000000	0.00000000000000000000	4152.30761718750000000000	4137.43603515625000000000	4172.82031250000000000000	4149.23046875000000000000	4132.82031250000000000000	4163.58984375000000000000	4151.79492187500000000000	4169.23046875000000000000	4292.30761718750000000000	4128.20507812500000000000	4156.92285156250000000000	4174.35888671875000000000	4149.74365234375000000000	4163.07666015625000000000	378.00000000000000000000	10249.00000000000000000000	10225.00000000000000000000	0.00000000000000000000	0.00000000000000000000	0.00000000000000000000	2313.00000000000000000000	101.00000000000000000000	4.00000000000000000000	4.00000000000000000000	4.00000000000000000000	4.00000000000000000000	4.00000000000000000000	4.00000000000000000000	4.00000000000000000000	4.00000000000000000000	4.00000000000000000000	4.00000000000000000000	4.00000000000000000000	4.00000000000000000000	4.00000000000000000000	4.00000000000000000000	4.00000000000000000000	4.00000000000000000000
9.00000000000000000000	0.00000000000000000000	4172.82031250000000000000	4179.48730468750000000000	4167.69238281250000000000	4168.20507812500000000000	4190.25634765625000000000	4185.12792968750000000000	4186.66650390625000000000	4192.30761718750000000000	4298.46142578125000000000	4170.25634765625000000000	4172.30761718750000000000	4181.53857421875000000000	4186.66650390625000000000	4177.43603515625000000000	3362.00000000000000000000	10249.00000000000000000000	10225.00000000000000000000	0.00000000000000000000	0.00000000000000000000	0.00000000000000000000	2313.00000000000000000000	109.00000000000000000000	4.00000000000000000000	4.00000000000000000000	4.00000000000000000000	4.00000000000000000000	4.00000000000000000000	4.00000000000000000000	4.00000000000000000000	4.00000000000000000000	4.00000000000000000000	4.00000000000000000000	4.00000000000000000000	4.00000000000000000000	4.00000000000000000000	4.00000000000000000000	4.00000000000000000000	4.00000000000000000000
10.00000000000000000000	0.00000000000000000000	4165.12792968750000000000	4152.82031250000000000000	4170.76904296875000000000	4152.82031250000000000000	4170.76904296875000000000	4172.82031250000000000000	4161.53857421875000000000	4162.05126953125000000000	4292.82031250000000000000	4134.87158203125000000000	4163.07666015625000000000	4184.61523437500000000000	4165.64111328125000000000	4166.66650390625000000000	3193.00000000000000000000	10249.00000000000000000000	10225.00000000000000000000	0.00000000000000000000	0.00000000000000000000	0.00000000000000000000	2313.00000000000000000000	117.00000000000000000000	4.00000000000000000000	4.00000000000000000000	4.00000000000000000000	4.00000000000000000000	4.00000000000000000000	4.00000000000000000000	4.00000000000000000000	4.00000000000000000000	4.00000000000000000000	4.00000000000000000000	4.00000000000000000000	4.00000000000000000000	4.00000000000000000000	4.00000000000000000000	4.00000000000000000000	4.00000000000000000000
11.00000000000000000000	0.00000000000000000000	4156.41015625000000000000	4151.79492187500000000000	4163.07666015625000000000	4150.25634765625000000000	4164.10253906250000000000	4173.33300781250000000000	4165.12792968750000000000	4170.25634765625000000000	4290.76904296875000000000	4124.61523437500000000000	4162.05126953125000000000	4176.92285156250000000000	4171.79492187500000000000	4167.17919921875000000000	2118.00000000000000000000	10250.00000000000000000000	10226.00000000000000000000	0.00000000000000000000	0.00000000000000000000	0.00000000000000000000	2313.00000000000000000000	126.00000000000000000000	4.00000000000000000000	4.00000000000000000000	4.00000000000000000000	4.00000000000000000000	4.00000000000000000000	4.00000000000000000000	4.00000000000000000000	4.00000000000000000000	4.00000000000000000000	4.00000000000000000000	4.00000000000000000000	4.00000000000000000000	4.00000000000000000000	4.00000000000000000000	4.00000000000000000000	4.00000000000000000000
12.00000000000000000000	0.00000000000000000000	4157.43603515625000000000	4166.66650390625000000000	4164.61523437500000000000	4163.58984375000000000000	4169.23046875000000000000	4172.30761718750000000000	4177.94873046875000000000	4197.43603515625000000000	4294.87158203125000000000	4162.05126953125000000000	4174.35888671875000000000	4177.94873046875000000000	4189.23046875000000000000	4174.87158203125000000000	1684.00000000000000000000	10250.00000000000000000000	10226.00000000000000000000	0.00000000000000000000	0.00000000000000000000	0.00000000000000000000	2313.00000000000000000000	134.00000000000000000000	4.00000000000000000000	4.00000000000000000000	4.00000000000000000000	4.00000000000000000000	4.00000000000000000000	4.00000000000000000000	4.00000000000000000000	4.00000000000000000000	4.00000000000000000000	4.00000000000000000000	4.00000000000000000000	4.00000000000000000000	4.00000000000000000000	4.00000000000000000000	4.00000000000000000000	4.00000000000000000000
13.00000000000000000000	0.00000000000000000000	4149.74365234375000000000	4132.82031250000000000000	4167.69238281250000000000	4143.07666015625000000000	4131.28173828125000000000	4158.97412109375000000000	4148.20507812500000000000	4162.56396484375000000000	4290.76904296875000000000	4131.79492187500000000000	4156.92285156250000000000	4171.79492187500000000000	4150.25634765625000000000	4158.97412109375000000000	1656.00000000000000000000	10247.00000000000000000000	10226.00000000000000000000	0.00000000000000000000	0.00000000000000000000	0.00000000000000000000	2313.00000000000000000000	142.00000000000000000000	4.00000000000000000000	4.00000000000000000000	4.00000000000000000000	4.00000000000000000000	4.00000000000000000000	4.00000000000000000000	4.00000000000000000000	4.00000000000000000000	4.00000000000000000000	4.00000000000000000000	4.00000000000000000000	4.00000000000000000000	4.00000000000000000000	4.00000000000000000000	4.00000000000000000000	4.00000000000000000000
14.00000000000000000000	0.00000000000000000000	4167.69238281250000000000	4173.84619140625000000000	4165.64111328125000000000	4162.05126953125000000000	4181.53857421875000000000	4185.64111328125000000000	4187.17919921875000000000	4190.25634765625000000000	4296.92285156250000000000	4171.79492187500000000000	4176.41015625000000000000	4180.00000000000000000000	4181.02539062500000000000	4172.30761718750000000000	3193.00000000000000000000	10247.00000000000000000000	10226.00000000000000000000	0.00000000000000000000	0.00000000000000000000	0.00000000000000000000	2313.00000000000000000000	151.00000000000000000000	4.00000000000000000000	4.00000000000000000000	4.00000000000000000000	4.00000000000000000000	4.00000000000000000000	4.00000000000000000000	4.00000000000000000000	4.00000000000000000000	4.00000000000000000000	4.00000000000000000000	4.00000000000000000000	4.00000000000000000000	4.00000000000000000000	4.00000000000000000000	4.00000000000000000000	4.00000000000000000000
15.00000000000000000000	0.00000000000000000000	4165.12792968750000000000	4162.05126953125000000000	4177.43603515625000000000	4155.38427734375000000000	4171.28173828125000000000	4180.00000000000000000000	4175.89746093750000000000	4175.89746093750000000000	4296.92285156250000000000	4158.46142578125000000000	4173.84619140625000000000	4183.07666015625000000000	4164.10253906250000000000	4169.23046875000000000000	2118.00000000000000000000	10247.00000000000000000000	10227.00000000000000000000	0.00000000000000000000	0.00000000000000000000	0.00000000000000000000	2313.00000000000000000000	159.00000000000000000000	4.00000000000000000000	4.00000000000000000000	4.00000000000000000000	4.00000000000000000000	4.00000000000000000000	4.00000000000000000000	4.00000000000000000000	4.00000000000000000000	4.00000000000000000000	4.00000000000000000000	4.00000000000000000000	4.00000000000000000000	4.00000000000000000000	4.00000000000000000000	4.00000000000000000000	4.00000000000000000000
16.00000000000000000000	0.00000000000000000000	4163.58984375000000000000	4158.97412109375000000000	4172.30761718750000000000	4150.76904296875000000000	4166.15380859375000000000	4172.30761718750000000000	4169.74365234375000000000	4165.64111328125000000000	4293.33300781250000000000	4143.07666015625000000000	4168.71777343750000000000	4176.92285156250000000000	4169.74365234375000000000	4169.23046875000000000000	0.00000000000000000000	10247.00000000000000000000	10227.00000000000000000000	0.00000000000000000000	0.00000000000000000000	0.00000000000000000000	2313.00000000000000000000	167.00000000000000000000	4.00000000000000000000	4.00000000000000000000	4.00000000000000000000	4.00000000000000000000	4.00000000000000000000	4.00000000000000000000	4.00000000000000000000	4.00000000000000000000	4.00000000000000000000	4.00000000000000000000	4.00000000000000000000	4.00000000000000000000	4.00000000000000000000	4.00000000000000000000	4.00000000000000000000	4.00000000000000000000
17.00000000000000000000	0.00000000000000000000	4167.17919921875000000000	4178.97412109375000000000	4167.17919921875000000000	4165.12792968750000000000	4173.84619140625000000000	4168.20507812500000000000	4173.84619140625000000000	4182.56396484375000000000	4294.87158203125000000000	4162.56396484375000000000	4179.48730468750000000000	4186.66650390625000000000	4198.97412109375000000000	4179.48730468750000000000	0.00000000000000000000	10248.00000000000000000000	10228.00000000000000000000	0.00000000000000000000	0.00000000000000000000	0.00000000000000000000	2313.00000000000000000000	176.00000000000000000000	4.00000000000000000000	4.00000000000000000000	4.00000000000000000000	4.00000000000000000000	4.00000000000000000000	4.00000000000000000000	4.00000000000000000000	4.00000000000000000000	4.00000000000000000000	4.00000000000000000000	4.00000000000000000000	4.00000000000000000000	4.00000000000000000000	4.00000000000000000000	4.00000000000000000000	4.00000000000000000000
18.00000000000000000000	0.00000000000000000000	4152.30761718750000000000	4144.61523437500000000000	4169.74365234375000000000	4146.66650390625000000000	4124.10253906250000000000	4154.35888671875000000000	4140.00000000000000000000	4154.35888671875000000000	4289.23046875000000000000	4127.69238281250000000000	4158.97412109375000000000	4182.05126953125000000000	4154.87158203125000000000	4168.20507812500000000000	0.00000000000000000000	10248.00000000000000000000	10228.00000000000000000000	0.00000000000000000000	0.00000000000000000000	0.00000000000000000000	2313.00000000000000000000	184.00000000000000000000	4.00000000000000000000	4.00000000000000000000	4.00000000000000000000	4.00000000000000000000	4.00000000000000000000	4.00000000000000000000	4.00000000000000000000	4.00000000000000000000	4.00000000000000000000	4.00000000000000000000	4.00000000000000000000	4.00000000000000000000	4.00000000000000000000	4.00000000000000000000	4.00000000000000000000	4.00000000000000000000
19.00000000000000000000	0.00000000000000000000	4163.07666015625000000000	4174.87158203125000000000	4166.66650390625000000000	4163.07666015625000000000	4169.23046875000000000000	4174.87158203125000000000	4177.94873046875000000000	4186.66650390625000000000	4294.87158203125000000000	4168.71777343750000000000	4174.87158203125000000000	4180.00000000000000000000	4176.92285156250000000000	4176.92285156250000000000	0.00000000000000000000	10247.00000000000000000000	10228.00000000000000000000	0.00000000000000000000	0.00000000000000000000	0.00000000000000000000	2313.00000000000000000000	192.00000000000000000000	4.00000000000000000000	4.00000000000000000000	4.00000000000000000000	4.00000000000000000000	4.00000000000000000000	4.00000000000000000000	4.00000000000000000000	4.00000000000000000000	4.00000000000000000000	4.00000000000000000000	4.00000000000000000000	4.00000000000000000000	4.00000000000000000000	4.00000000000000000000	4.00000000000000000000	4.00000000000000000000
20.00000000000000000000	0.00000000000000000000	4159.48730468750000000000	4158.97412109375000000000	4172.82031250000000000000	4151.79492187500000000000	4160.00000000000000000000	4167.17919921875000000000	4164.61523437500000000000	4170.25634765625000000000	4294.87158203125000000000	4154.35888671875000000000	4171.79492187500000000000	4178.46142578125000000000	4158.46142578125000000000	4165.12792968750000000000	0.00000000000000000000	10247.00000000000000000000	10228.00000000000000000000	0.00000000000000000000	0.00000000000000000000	0.00000000000000000000	2313.00000000000000000000	201.00000000000000000000	4.00000000000000000000	4.00000000000000000000	4.00000000000000000000	4.00000000000000000000	4.00000000000000000000	4.00000000000000000000	4.00000000000000000000	4.00000000000000000000	4.00000000000000000000	4.00000000000000000000	4.00000000000000000000	4.00000000000000000000	4.00000000000000000000	4.00000000000000000000	4.00000000000000000000	4.00000000000000000000
21.00000000000000000000	0.00000000000000000000	4159.48730468750000000000	4154.87158203125000000000	4168.20507812500000000000	4143.58984375000000000000	4151.79492187500000000000	4170.25634765625000000000	4156.41015625000000000000	4154.87158203125000000000	4292.82031250000000000000	4130.25634765625000000000	4163.07666015625000000000	4173.33300781250000000000	4149.74365234375000000000	4163.07666015625000000000	0.00000000000000000000	10246.00000000000000000000	10228.00000000000000000000	0.00000000000000000000	0.00000000000000000000	0.00000000000000000000	2313.00000000000000000000	209.00000000000000000000	4.00000000000000000000	4.00000000000000000000	4.00000000000000000000	4.00000000000000000000	4.00000000000000000000	4.00000000000000000000	4.00000000000000000000	4.00000000000000000000	4.00000000000000000000	4.00000000000000000000	4.00000000000000000000	4.00000000000000000000	4.00000000000000000000	4.00000000000000000000	4.00000000000000000000	4.00000000000000000000
22.00000000000000000000	0.00000000000000000000	4173.84619140625000000000	4185.64111328125000000000	4168.71777343750000000000	4164.61523437500000000000	4197.94873046875000000000	4182.05126953125000000000	4182.05126953125000000000	4179.48730468750000000000	4297.43603515625000000000	4162.05126953125000000000	4177.43603515625000000000	4185.64111328125000000000	4185.12792968750000000000	4180.51269531250000000000	0.00000000000000000000	10246.00000000000000000000	10228.00000000000000000000	0.00000000000000000000	0.00000000000000000000	0.00000000000000000000	2313.00000000000000000000	218.00000000000000000000	4.00000000000000000000	4.00000000000000000000	4.00000000000000000000	4.00000000000000000000	4.00000000000000000000	4.00000000000000000000	4.00000000000000000000	4.00000000000000000000	4.00000000000000000000	4.00000000000000000000	4.00000000000000000000	4.00000000000000000000	4.00000000000000000000	4.00000000000000000000	4.00000000000000000000	4.00000000000000000000
23.00000000000000000000	0.00000000000000000000	4159.48730468750000000000	4150.25634765625000000000	4170.25634765625000000000	4141.53857421875000000000	4155.38427734375000000000	4164.61523437500000000000	4148.71777343750000000000	4146.66650390625000000000	4288.71777343750000000000	4123.58984375000000000000	4158.97412109375000000000	4182.05126953125000000000	4149.74365234375000000000	4161.53857421875000000000	0.00000000000000000000	10245.00000000000000000000	10228.00000000000000000000	0.00000000000000000000	0.00000000000000000000	0.00000000000000000000	2313.00000000000000000000	226.00000000000000000000	4.00000000000000000000	4.00000000000000000000	4.00000000000000000000	4.00000000000000000000	4.00000000000000000000	4.00000000000000000000	4.00000000000000000000	4.00000000000000000000	4.00000000000000000000	4.00000000000000000000	4.00000000000000000000	4.00000000000000000000	4.00000000000000000000	4.00000000000000000000	4.00000000000000000000	4.00000000000000000000
24.00000000000000000000	0.00000000000000000000	4164.61523437500000000000	4175.89746093750000000000	4160.51269531250000000000	4150.76904296875000000000	4160.00000000000000000000	4175.89746093750000000000	4168.20507812500000000000	4173.84619140625000000000	4289.74365234375000000000	4151.79492187500000000000	4172.30761718750000000000	4177.43603515625000000000	4177.43603515625000000000	4169.74365234375000000000	0.00000000000000000000	10245.00000000000000000000	10228.00000000000000000000	0.00000000000000000000	0.00000000000000000000	0.00000000000000000000	2313.00000000000000000000	234.00000000000000000000	4.00000000000000000000	4.00000000000000000000	4.00000000000000000000	4.00000000000000000000	4.00000000000000000000	4.00000000000000000000	4.00000000000000000000	4.00000000000000000000	4.00000000000000000000	4.00000000000000000000	4.00000000000000000000	4.00000000000000000000	4.00000000000000000000	4.00000000000000000000	4.00000000000000000000	4.00000000000000000000
25.00000000000000000000	0.00000000000000000000	4161.02539062500000000000	4158.46142578125000000000	4164.10253906250000000000	4146.15380859375000000000	4151.79492187500000000000	4164.61523437500000000000	4154.35888671875000000000	4167.17919921875000000000	4290.76904296875000000000	4148.20507812500000000000	4170.25634765625000000000	4176.41015625000000000000	4169.74365234375000000000	4168.20507812500000000000	0.00000000000000000000	10244.00000000000000000000	10227.00000000000000000000	0.00000000000000000000	0.00000000000000000000	0.00000000000000000000	2313.00000000000000000000	243.00000000000000000000	4.00000000000000000000	4.00000000000000000000	4.00000000000000000000	4.00000000000000000000	4.00000000000000000000	4.00000000000000000000	4.00000000000000000000	4.00000000000000000000	4.00000000000000000000	4.00000000000000000000	4.00000000000000000000	4.00000000000000000000	4.00000000000000000000	4.00000000000000000000	4.00000000000000000000	4.00000000000000000000
26.00000000000000000000	0.00000000000000000000	4156.41015625000000000000	4140.51269531250000000000	4163.58984375000000000000	4131.79492187500000000000	4151.79492187500000000000	4163.07666015625000000000	4145.64111328125000000000	4145.64111328125000000000	4285.64111328125000000000	4122.56396484375000000000	4154.35888671875000000000	4168.71777343750000000000	4146.15380859375000000000	4155.38427734375000000000	0.00000000000000000000	10244.00000000000000000000	10227.00000000000000000000	0.00000000000000000000	0.00000000000000000000	0.00000000000000000000	2313.00000000000000000000	251.00000000000000000000	4.00000000000000000000	4.00000000000000000000	4.00000000000000000000	4.00000000000000000000	4.00000000000000000000	4.00000000000000000000	4.00000000000000000000	4.00000000000000000000	4.00000000000000000000	4.00000000000000000000	4.00000000000000000000	4.00000000000000000000	4.00000000000000000000	4.00000000000000000000	4.00000000000000000000	4.00000000000000000000
27.00000000000000000000	0.00000000000000000000	4171.79492187500000000000	4183.58984375000000000000	4167.69238281250000000000	4153.33300781250000000000	4180.51269531250000000000	4181.02539062500000000000	4178.46142578125000000000	4173.84619140625000000000	4289.23046875000000000000	4160.00000000000000000000	4173.84619140625000000000	4179.48730468750000000000	4177.94873046875000000000	4167.17919921875000000000	0.00000000000000000000	10245.00000000000000000000	10228.00000000000000000000	0.00000000000000000000	0.00000000000000000000	0.00000000000000000000	2313.00000000000000000000	259.00000000000000000000	4.00000000000000000000	4.00000000000000000000	4.00000000000000000000	4.00000000000000000000	4.00000000000000000000	4.00000000000000000000	4.00000000000000000000	4.00000000000000000000	4.00000000000000000000	4.00000000000000000000	4.00000000000000000000	4.00000000000000000000	4.00000000000000000000	4.00000000000000000000	4.00000000000000000000	4.00000000000000000000
28.00000000000000000000	0.00000000000000000000	4162.05126953125000000000	4154.87158203125000000000	4171.79492187500000000000	4137.94873046875000000000	4132.30761718750000000000	4163.58984375000000000000	4148.20507812500000000000	4143.07666015625000000000	4287.17919921875000000000	4123.58984375000000000000	4161.02539062500000000000	4177.94873046875000000000	4151.28173828125000000000	4156.92285156250000000000	0.00000000000000000000	10245.00000000000000000000	10228.00000000000000000000	0.00000000000000000000	0.00000000000000000000	0.00000000000000000000	2313.00000000000000000000	268.00000000000000000000	4.00000000000000000000	4.00000000000000000000	4.00000000000000000000	4.00000000000000000000	4.00000000000000000000	4.00000000000000000000	4.00000000000000000000	4.00000000000000000000	4.00000000000000000000	4.00000000000000000000	4.00000000000000000000	4.00000000000000000000	4.00000000000000000000	4.00000000000000000000	4.00000000000000000000	4.00000000000000000000
29.00000000000000000000	0.00000000000000000000	4165.12792968750000000000	4171.28173828125000000000	4160.00000000000000000000	4146.66650390625000000000	4168.71777343750000000000	4170.76904296875000000000	4167.69238281250000000000	4161.02539062500000000000	4292.30761718750000000000	4141.53857421875000000000	4168.20507812500000000000	4174.35888671875000000000	4179.48730468750000000000	4166.66650390625000000000	0.00000000000000000000	10249.00000000000000000000	10227.00000000000000000000	0.00000000000000000000	0.00000000000000000000	0.00000000000000000000	2313.00000000000000000000	276.00000000000000000000	4.00000000000000000000	4.00000000000000000000	4.00000000000000000000	4.00000000000000000000	4.00000000000000000000	4.00000000000000000000	4.00000000000000000000	4.00000000000000000000	4.00000000000000000000	4.00000000000000000000	4.00000000000000000000	4.00000000000000000000	4.00000000000000000000	4.00000000000000000000	4.00000000000000000000	4.00000000000000000000
30.00000000000000000000	0.00000000000000000000	4166.15380859375000000000	4166.66650390625000000000	4166.15380859375000000000	4149.74365234375000000000	4178.46142578125000000000	4164.10253906250000000000	4161.02539062500000000000	4165.12792968750000000000	4291.79492187500000000000	4148.20507812500000000000	4169.74365234375000000000	4178.46142578125000000000	4182.56396484375000000000	4170.25634765625000000000	0.00000000000000000000	10249.00000000000000000000	10227.00000000000000000000	0.00000000000000000000	0.00000000000000000000	0.00000000000000000000	2313.00000000000000000000	284.00000000000000000000	4.00000000000000000000	4.00000000000000000000	4.00000000000000000000	4.00000000000000000000	4.00000000000000000000	4.00000000000000000000	4.00000000000000000000	4.00000000000000000000	4.00000000000000000000	4.00000000000000000000	4.00000000000000000000	4.00000000000000000000	4.00000000000000000000	4.00000000000000000000	4.00000000000000000000	4.00000000000000000000
31.00000000000000000000	0.00000000000000000000	4162.56396484375000000000	4152.82031250000000000000	4168.20507812500000000000	4142.56396484375000000000	4148.71777343750000000000	4160.00000000000000000000	4145.64111328125000000000	4152.82031250000000000000	4287.17919921875000000000	4135.89746093750000000000	4160.00000000000000000000	4172.30761718750000000000	4163.58984375000000000000	4160.51269531250000000000	0.00000000000000000000	10251.00000000000000000000	10227.00000000000000000000	0.00000000000000000000	0.00000000000000000000	0.00000000000000000000	2313.00000000000000000000	293.00000000000000000000	4.00000000000000000000	4.00000000000000000000	4.00000000000000000000	4.00000000000000000000	4.00000000000000000000	4.00000000000000000000	4.00000000000000000000	4.00000000000000000000	4.00000000000000000000	4.00000000000000000000	4.00000000000000000000	4.00000000000000000000	4.00000000000000000000	4.00000000000000000000	4.00000000000000000000	4.00000000000000000000
32.00000000000000000000	0.00000000000000000000	4172.30761718750000000000	4185.64111328125000000000	4166.66650390625000000000	4163.07666015625000000000	4181.02539062500000000000	4177.43603515625000000000	4181.53857421875000000000	4187.17919921875000000000	4294.35888671875000000000	4185.64111328125000000000	4180.51269531250000000000	4178.46142578125000000000	4190.76904296875000000000	4167.17919921875000000000	0.00000000000000000000	10251.00000000000000000000	10227.00000000000000000000	0.00000000000000000000	0.00000000000000000000	0.00000000000000000000	2313.00000000000000000000	301.00000000000000000000	4.00000000000000000000	4.00000000000000000000	4.00000000000000000000	4.00000000000000000000	4.00000000000000000000	4.00000000000000000000	4.00000000000000000000	4.00000000000000000000	4.00000000000000000000	4.00000000000000000000	4.00000000000000000000	4.00000000000000000000	4.00000000000000000000	4.00000000000000000000	4.00000000000000000000	4.00000000000000000000
33.00000000000000000000	0.00000000000000000000	4162.05126953125000000000	4153.84619140625000000000	4173.84619140625000000000	4143.58984375000000000000	4151.79492187500000000000	4164.10253906250000000000	4158.97412109375000000000	4161.02539062500000000000	4291.79492187500000000000	4152.30761718750000000000	4167.69238281250000000000	4176.41015625000000000000	4155.38427734375000000000	4155.89746093750000000000	0.00000000000000000000	10251.00000000000000000000	10227.00000000000000000000	0.00000000000000000000	0.00000000000000000000	0.00000000000000000000	2313.00000000000000000000	309.00000000000000000000	4.00000000000000000000	4.00000000000000000000	4.00000000000000000000	4.00000000000000000000	4.00000000000000000000	4.00000000000000000000	4.00000000000000000000	4.00000000000000000000	4.00000000000000000000	4.00000000000000000000	4.00000000000000000000	4.00000000000000000000	4.00000000000000000000	4.00000000000000000000	4.00000000000000000000	4.00000000000000000000
34.00000000000000000000	0.00000000000000000000	4173.33300781250000000000	4181.53857421875000000000	4168.71777343750000000000	4158.97412109375000000000	4185.64111328125000000000	4175.89746093750000000000	4177.94873046875000000000	4178.97412109375000000000	4292.82031250000000000000	4164.61523437500000000000	4174.87158203125000000000	4174.35888671875000000000	4185.64111328125000000000	4167.69238281250000000000	0.00000000000000000000	10251.00000000000000000000	10227.00000000000000000000	0.00000000000000000000	0.00000000000000000000	0.00000000000000000000	2313.00000000000000000000	318.00000000000000000000	4.00000000000000000000	4.00000000000000000000	4.00000000000000000000	4.00000000000000000000	4.00000000000000000000	4.00000000000000000000	4.00000000000000000000	4.00000000000000000000	4.00000000000000000000	4.00000000000000000000	4.00000000000000000000	4.00000000000000000000	4.00000000000000000000	4.00000000000000000000	4.00000000000000000000	4.00000000000000000000
35.00000000000000000000	0.00000000000000000000	4174.35888671875000000000	4187.69238281250000000000	4169.23046875000000000000	4170.25634765625000000000	4202.05126953125000000000	4174.87158203125000000000	4172.82031250000000000000	4177.94873046875000000000	4293.84619140625000000000	4165.64111328125000000000	4174.87158203125000000000	4179.48730468750000000000	4197.43603515625000000000	4171.79492187500000000000	0.00000000000000000000	10254.00000000000000000000	10226.00000000000000000000	0.00000000000000000000	0.00000000000000000000	0.00000000000000000000	2313.00000000000000000000	326.00000000000000000000	4.00000000000000000000	4.00000000000000000000	4.00000000000000000000	4.00000000000000000000	4.00000000000000000000	4.00000000000000000000	4.00000000000000000000	4.00000000000000000000	4.00000000000000000000	4.00000000000000000000	4.00000000000000000000	4.00000000000000000000	4.00000000000000000000	4.00000000000000000000	4.00000000000000000000	4.00000000000000000000
36.00000000000000000000	0.00000000000000000000	4159.48730468750000000000	4159.48730468750000000000	4165.64111328125000000000	4154.35888671875000000000	4161.53857421875000000000	4165.12792968750000000000	4151.28173828125000000000	4150.76904296875000000000	4288.71777343750000000000	4130.25634765625000000000	4156.41015625000000000000	4170.76904296875000000000	4163.07666015625000000000	4161.02539062500000000000	0.00000000000000000000	10254.00000000000000000000	10226.00000000000000000000	0.00000000000000000000	0.00000000000000000000	0.00000000000000000000	2313.00000000000000000000	335.00000000000000000000	4.00000000000000000000	4.00000000000000000000	4.00000000000000000000	4.00000000000000000000	4.00000000000000000000	4.00000000000000000000	4.00000000000000000000	4.00000000000000000000	4.00000000000000000000	4.00000000000000000000	4.00000000000000000000	4.00000000000000000000	4.00000000000000000000	4.00000000000000000000	4.00000000000000000000	4.00000000000000000000
37.00000000000000000000	0.00000000000000000000	4170.76904296875000000000	4192.30761718750000000000	4164.61523437500000000000	4180.00000000000000000000	4184.10253906250000000000	4177.94873046875000000000	4184.10253906250000000000	4191.28173828125000000000	4293.33300781250000000000	4178.97412109375000000000	4183.07666015625000000000	4175.89746093750000000000	4198.97412109375000000000	4174.87158203125000000000	0.00000000000000000000	10254.00000000000000000000	10227.00000000000000000000	0.00000000000000000000	0.00000000000000000000	0.00000000000000000000	2313.00000000000000000000	343.00000000000000000000	4.00000000000000000000	4.00000000000000000000	4.00000000000000000000	4.00000000000000000000	4.00000000000000000000	4.00000000000000000000	4.00000000000000000000	4.00000000000000000000	4.00000000000000000000	4.00000000000000000000	4.00000000000000000000	4.00000000000000000000	4.00000000000000000000	4.00000000000000000000	4.00000000000000000000	4.00000000000000000000
38.00000000000000000000	0.00000000000000000000	4162.56396484375000000000	4157.43603515625000000000	4172.82031250000000000000	4167.69238281250000000000	4157.43603515625000000000	4163.58984375000000000000	4151.79492187500000000000	4171.79492187500000000000	4290.25634765625000000000	4145.64111328125000000000	4172.82031250000000000000	4177.43603515625000000000	4173.33300781250000000000	4163.07666015625000000000	0.00000000000000000000	10254.00000000000000000000	10227.00000000000000000000	0.00000000000000000000	0.00000000000000000000	0.00000000000000000000	2313.00000000000000000000	351.00000000000000000000	4.00000000000000000000	4.00000000000000000000	4.00000000000000000000	4.00000000000000000000	4.00000000000000000000	4.00000000000000000000	4.00000000000000000000	4.00000000000000000000	4.00000000000000000000	4.00000000000000000000	4.00000000000000000000	4.00000000000000000000	4.00000000000000000000	4.00000000000000000000	4.00000000000000000000	4.00000000000000000000
39.00000000000000000000	0.00000000000000000000	4167.69238281250000000000	4169.23046875000000000000	4166.15380859375000000000	4174.35888671875000000000	4184.61523437500000000000	4179.48730468750000000000	4167.69238281250000000000	4174.87158203125000000000	4292.30761718750000000000	4148.71777343750000000000	4168.20507812500000000000	4174.35888671875000000000	4181.02539062500000000000	4168.20507812500000000000	0.00000000000000000000	10253.00000000000000000000	10227.00000000000000000000	0.00000000000000000000	0.00000000000000000000	0.00000000000000000000	2313.00000000000000000000	360.00000000000000000000	4.00000000000000000000	4.00000000000000000000	4.00000000000000000000	4.00000000000000000000	4.00000000000000000000	4.00000000000000000000	4.00000000000000000000	4.00000000000000000000	4.00000000000000000000	4.00000000000000000000	4.00000000000000000000	4.00000000000000000000	4.00000000000000000000	4.00000000000000000000	4.00000000000000000000	4.00000000000000000000
40.00000000000000000000	0.00000000000000000000	4175.38427734375000000000	4188.20507812500000000000	4171.79492187500000000000	4194.35888671875000000000	4197.43603515625000000000	4185.12792968750000000000	4184.61523437500000000000	4176.92285156250000000000	4295.38427734375000000000	4180.00000000000000000000	4177.94873046875000000000	4178.46142578125000000000	4191.79492187500000000000	4170.76904296875000000000	0.00000000000000000000	10253.00000000000000000000	10227.00000000000000000000	0.00000000000000000000	0.00000000000000000000	0.00000000000000000000	2313.00000000000000000000	368.00000000000000000000	4.00000000000000000000	4.00000000000000000000	4.00000000000000000000	4.00000000000000000000	4.00000000000000000000	4.00000000000000000000	4.00000000000000000000	4.00000000000000000000	4.00000000000000000000	4.00000000000000000000	4.00000000000000000000	4.00000000000000000000	4.00000000000000000000	4.00000000000000000000	4.00000000000000000000	4.00000000000000000000
41.00000000000000000000	0.00000000000000000000	4167.17919921875000000000	4164.61523437500000000000	4173.84619140625000000000	4188.71777343750000000000	4153.84619140625000000000	4171.28173828125000000000	4160.00000000000000000000	4151.28173828125000000000	4289.74365234375000000000	4156.41015625000000000000	4168.20507812500000000000	4172.82031250000000000000	4171.79492187500000000000	4160.00000000000000000000	0.00000000000000000000	10251.00000000000000000000	10227.00000000000000000000	0.00000000000000000000	0.00000000000000000000	0.00000000000000000000	2313.00000000000000000000	376.00000000000000000000	4.00000000000000000000	4.00000000000000000000	4.00000000000000000000	4.00000000000000000000	4.00000000000000000000	4.00000000000000000000	4.00000000000000000000	4.00000000000000000000	4.00000000000000000000	4.00000000000000000000	4.00000000000000000000	4.00000000000000000000	4.00000000000000000000	4.00000000000000000000	4.00000000000000000000	4.00000000000000000000
42.00000000000000000000	0.00000000000000000000	4177.43603515625000000000	4194.87158203125000000000	4165.12792968750000000000	4214.35888671875000000000	4189.23046875000000000000	4181.53857421875000000000	4182.56396484375000000000	4192.30761718750000000000	4293.84619140625000000000	4186.15380859375000000000	4184.61523437500000000000	4178.97412109375000000000	4215.38427734375000000000	4181.53857421875000000000	0.00000000000000000000	10251.00000000000000000000	10227.00000000000000000000	0.00000000000000000000	0.00000000000000000000	0.00000000000000000000	2313.00000000000000000000	385.00000000000000000000	4.00000000000000000000	4.00000000000000000000	4.00000000000000000000	4.00000000000000000000	4.00000000000000000000	4.00000000000000000000	4.00000000000000000000	4.00000000000000000000	4.00000000000000000000	4.00000000000000000000	4.00000000000000000000	4.00000000000000000000	4.00000000000000000000	4.00000000000000000000	4.00000000000000000000	4.00000000000000000000
43.00000000000000000000	0.00000000000000000000	4165.64111328125000000000	4161.02539062500000000000	4167.17919921875000000000	4197.94873046875000000000	4165.12792968750000000000	4165.12792968750000000000	4154.87158203125000000000	4170.25634765625000000000	4291.79492187500000000000	4152.30761718750000000000	4169.74365234375000000000	4177.94873046875000000000	4182.56396484375000000000	4170.76904296875000000000	0.00000000000000000000	10248.00000000000000000000	10225.00000000000000000000	0.00000000000000000000	0.00000000000000000000	0.00000000000000000000	2313.00000000000000000000	393.00000000000000000000	4.00000000000000000000	4.00000000000000000000	4.00000000000000000000	4.00000000000000000000	4.00000000000000000000	4.00000000000000000000	4.00000000000000000000	4.00000000000000000000	4.00000000000000000000	4.00000000000000000000	4.00000000000000000000	4.00000000000000000000	4.00000000000000000000	4.00000000000000000000	4.00000000000000000000	4.00000000000000000000
44.00000000000000000000	0.00000000000000000000	4166.15380859375000000000	4167.17919921875000000000	4167.17919921875000000000	4196.92285156250000000000	4176.41015625000000000000	4176.92285156250000000000	4171.79492187500000000000	4168.71777343750000000000	4293.33300781250000000000	4161.02539062500000000000	4172.82031250000000000000	4172.30761718750000000000	4180.51269531250000000000	4165.12792968750000000000	0.00000000000000000000	10248.00000000000000000000	10225.00000000000000000000	0.00000000000000000000	0.00000000000000000000	0.00000000000000000000	2313.00000000000000000000	401.00000000000000000000	4.00000000000000000000	4.00000000000000000000	4.00000000000000000000	4.00000000000000000000	4.00000000000000000000	4.00000000000000000000	4.00000000000000000000	4.00000000000000000000	4.00000000000000000000	4.00000000000000000000	4.00000000000000000000	4.00000000000000000000	4.00000000000000000000	4.00000000000000000000	4.00000000000000000000	4.00000000000000000000
45.00000000000000000000	0.00000000000000000000	4172.82031250000000000000	4191.28173828125000000000	4177.94873046875000000000	4212.30761718750000000000	4201.02539062500000000000	4185.12792968750000000000	4191.28173828125000000000	4188.71777343750000000000	4295.89746093750000000000	4193.33300781250000000000	4190.25634765625000000000	4178.97412109375000000000	4196.92285156250000000000	4171.28173828125000000000	0.00000000000000000000	10245.00000000000000000000	10225.00000000000000000000	0.00000000000000000000	0.00000000000000000000	0.00000000000000000000	2313.00000000000000000000	410.00000000000000000000	4.00000000000000000000	4.00000000000000000000	4.00000000000000000000	4.00000000000000000000	4.00000000000000000000	4.00000000000000000000	4.00000000000000000000	4.00000000000000000000	4.00000000000000000000	4.00000000000000000000	4.00000000000000000000	4.00000000000000000000	4.00000000000000000000	4.00000000000000000000	4.00000000000000000000	4.00000000000000000000
46.00000000000000000000	0.00000000000000000000	4164.61523437500000000000	4164.10253906250000000000	4177.94873046875000000000	4194.87158203125000000000	4167.17919921875000000000	4170.76904296875000000000	4161.02539062500000000000	4164.10253906250000000000	4290.25634765625000000000	4152.82031250000000000000	4170.25634765625000000000	4172.82031250000000000000	4167.17919921875000000000	4160.51269531250000000000	0.00000000000000000000	10245.00000000000000000000	10225.00000000000000000000	0.00000000000000000000	0.00000000000000000000	0.00000000000000000000	2313.00000000000000000000	418.00000000000000000000	4.00000000000000000000	4.00000000000000000000	4.00000000000000000000	4.00000000000000000000	4.00000000000000000000	4.00000000000000000000	4.00000000000000000000	4.00000000000000000000	4.00000000000000000000	4.00000000000000000000	4.00000000000000000000	4.00000000000000000000	4.00000000000000000000	4.00000000000000000000	4.00000000000000000000	4.00000000000000000000
47.00000000000000000000	0.00000000000000000000	4178.97412109375000000000	4200.00000000000000000000	4166.66650390625000000000	4215.89746093750000000000	4203.07666015625000000000	4182.56396484375000000000	4188.71777343750000000000	4190.76904296875000000000	4295.89746093750000000000	4179.48730468750000000000	4183.07666015625000000000	4179.48730468750000000000	4214.35888671875000000000	4178.97412109375000000000	0.00000000000000000000	10243.00000000000000000000	10227.00000000000000000000	0.00000000000000000000	0.00000000000000000000	0.00000000000000000000	2313.00000000000000000000	426.00000000000000000000	4.00000000000000000000	4.00000000000000000000	4.00000000000000000000	4.00000000000000000000	4.00000000000000000000	4.00000000000000000000	4.00000000000000000000	4.00000000000000000000	4.00000000000000000000	4.00000000000000000000	4.00000000000000000000	4.00000000000000000000	4.00000000000000000000	4.00000000000000000000	4.00000000000000000000	4.00000000000000000000
48.00000000000000000000	0.00000000000000000000	4169.74365234375000000000	4177.94873046875000000000	4172.82031250000000000000	4205.64111328125000000000	4169.74365234375000000000	4162.56396484375000000000	4160.00000000000000000000	4165.64111328125000000000	4293.84619140625000000000	4152.82031250000000000000	4176.92285156250000000000	4180.00000000000000000000	4197.43603515625000000000	4171.79492187500000000000	0.00000000000000000000	10243.00000000000000000000	10227.00000000000000000000	0.00000000000000000000	0.00000000000000000000	0.00000000000000000000	2313.00000000000000000000	435.00000000000000000000	4.00000000000000000000	4.00000000000000000000	4.00000000000000000000	4.00000000000000000000	4.00000000000000000000	4.00000000000000000000	4.00000000000000000000	4.00000000000000000000	4.00000000000000000000	4.00000000000000000000	4.00000000000000000000	4.00000000000000000000	4.00000000000000000000	4.00000000000000000000	4.00000000000000000000	4.00000000000000000000
49.00000000000000000000	0.00000000000000000000	4164.61523437500000000000	4174.35888671875000000000	4171.28173828125000000000	4203.58984375000000000000	4151.28173828125000000000	4164.61523437500000000000	4155.38427734375000000000	4162.05126953125000000000	4291.28173828125000000000	4147.69238281250000000000	4172.30761718750000000000	4169.74365234375000000000	4183.58984375000000000000	4167.69238281250000000000	0.00000000000000000000	10245.00000000000000000000	10227.00000000000000000000	0.00000000000000000000	0.00000000000000000000	0.00000000000000000000	2313.00000000000000000000	443.00000000000000000000	4.00000000000000000000	4.00000000000000000000	4.00000000000000000000	4.00000000000000000000	4.00000000000000000000	4.00000000000000000000	4.00000000000000000000	4.00000000000000000000	4.00000000000000000000	4.00000000000000000000	4.00000000000000000000	4.00000000000000000000	4.00000000000000000000	4.00000000000000000000	4.00000000000000000000	4.00000000000000000000
50.00000000000000000000	0.00000000000000000000	4173.84619140625000000000	4191.79492187500000000000	4173.84619140625000000000	4218.97412109375000000000	4171.28173828125000000000	4175.89746093750000000000	4173.84619140625000000000	4184.61523437500000000000	4293.33300781250000000000	4182.56396484375000000000	4183.58984375000000000000	4177.43603515625000000000	4200.51269531250000000000	4181.02539062500000000000	0.00000000000000000000	10245.00000000000000000000	10227.00000000000000000000	0.00000000000000000000	0.00000000000000000000	0.00000000000000000000	2313.00000000000000000000	451.00000000000000000000	4.00000000000000000000	4.00000000000000000000	4.00000000000000000000	4.00000000000000000000	4.00000000000000000000	4.00000000000000000000	4.00000000000000000000	4.00000000000000000000	4.00000000000000000000	4.00000000000000000000	4.00000000000000000000	4.00000000000000000000	4.00000000000000000000	4.00000000000000000000	4.00000000000000000000	4.00000000000000000000
51.00000000000000000000	0.00000000000000000000	4166.15380859375000000000	4158.46142578125000000000	4178.46142578125000000000	4193.84619140625000000000	4147.69238281250000000000	4165.64111328125000000000	4146.66650390625000000000	4148.71777343750000000000	4287.69238281250000000000	4140.51269531250000000000	4166.66650390625000000000	4178.97412109375000000000	4169.74365234375000000000	4170.76904296875000000000	0.00000000000000000000	10246.00000000000000000000	10225.00000000000000000000	0.00000000000000000000	0.00000000000000000000	0.00000000000000000000	2313.00000000000000000000	460.00000000000000000000	4.00000000000000000000	4.00000000000000000000	4.00000000000000000000	4.00000000000000000000	4.00000000000000000000	4.00000000000000000000	4.00000000000000000000	4.00000000000000000000	4.00000000000000000000	4.00000000000000000000	4.00000000000000000000	4.00000000000000000000	4.00000000000000000000	4.00000000000000000000	4.00000000000000000000	4.00000000000000000000
52.00000000000000000000	0.00000000000000000000	4181.53857421875000000000	4198.46142578125000000000	4173.84619140625000000000	4208.71777343750000000000	4197.94873046875000000000	4183.58984375000000000000	4182.05126953125000000000	4175.89746093750000000000	4293.84619140625000000000	4171.79492187500000000000	4183.07666015625000000000	4185.12792968750000000000	4206.15380859375000000000	4183.07666015625000000000	0.00000000000000000000	10246.00000000000000000000	10225.00000000000000000000	0.00000000000000000000	0.00000000000000000000	0.00000000000000000000	2313.00000000000000000000	468.00000000000000000000	4.00000000000000000000	4.00000000000000000000	4.00000000000000000000	4.00000000000000000000	4.00000000000000000000	4.00000000000000000000	4.00000000000000000000	4.00000000000000000000	4.00000000000000000000	4.00000000000000000000	4.00000000000000000000	4.00000000000000000000	4.00000000000000000000	4.00000000000000000000	4.00000000000000000000	4.00000000000000000000
53.00000000000000000000	0.00000000000000000000	4177.43603515625000000000	4183.58984375000000000000	4178.46142578125000000000	4202.56396484375000000000	4180.00000000000000000000	4172.82031250000000000000	4165.64111328125000000000	4166.15380859375000000000	4293.84619140625000000000	4163.58984375000000000000	4176.41015625000000000000	4188.71777343750000000000	4194.87158203125000000000	4178.97412109375000000000	0.00000000000000000000	10248.00000000000000000000	10226.00000000000000000000	0.00000000000000000000	0.00000000000000000000	0.00000000000000000000	2313.00000000000000000000	477.00000000000000000000	4.00000000000000000000	4.00000000000000000000	4.00000000000000000000	4.00000000000000000000	4.00000000000000000000	4.00000000000000000000	4.00000000000000000000	4.00000000000000000000	4.00000000000000000000	4.00000000000000000000	4.00000000000000000000	4.00000000000000000000	4.00000000000000000000	4.00000000000000000000	4.00000000000000000000	4.00000000000000000000
54.00000000000000000000	0.00000000000000000000	4168.71777343750000000000	4168.20507812500000000000	4172.30761718750000000000	4189.23046875000000000000	4165.12792968750000000000	4172.82031250000000000000	4156.41015625000000000000	4159.48730468750000000000	4291.28173828125000000000	4148.71777343750000000000	4168.71777343750000000000	4178.97412109375000000000	4186.15380859375000000000	4176.92285156250000000000	0.00000000000000000000	10248.00000000000000000000	10226.00000000000000000000	0.00000000000000000000	0.00000000000000000000	0.00000000000000000000	2313.00000000000000000000	485.00000000000000000000	4.00000000000000000000	4.00000000000000000000	4.00000000000000000000	4.00000000000000000000	4.00000000000000000000	4.00000000000000000000	4.00000000000000000000	4.00000000000000000000	4.00000000000000000000	4.00000000000000000000	4.00000000000000000000	4.00000000000000000000	4.00000000000000000000	4.00000000000000000000	4.00000000000000000000	4.00000000000000000000
55.00000000000000000000	0.00000000000000000000	4174.87158203125000000000	4185.64111328125000000000	4171.28173828125000000000	4202.05126953125000000000	4186.66650390625000000000	4183.07666015625000000000	4177.43603515625000000000	4187.69238281250000000000	4294.87158203125000000000	4183.58984375000000000000	4184.61523437500000000000	4181.53857421875000000000	4212.82031250000000000000	4188.20507812500000000000	0.00000000000000000000	10250.00000000000000000000	10226.00000000000000000000	0.00000000000000000000	0.00000000000000000000	0.00000000000000000000	2313.00000000000000000000	493.00000000000000000000	4.00000000000000000000	4.00000000000000000000	4.00000000000000000000	4.00000000000000000000	4.00000000000000000000	4.00000000000000000000	4.00000000000000000000	4.00000000000000000000	4.00000000000000000000	4.00000000000000000000	4.00000000000000000000	4.00000000000000000000	4.00000000000000000000	4.00000000000000000000	4.00000000000000000000	4.00000000000000000000
55.00000000000000000000	0.00000000000000000000	4174.87158203125000000000	4185.64111328125000000000	4171.28173828125000000000	4202.05126953125000000000	4186.66650390625000000000	4183.07666015625000000000	4177.43603515625000000000	4187.69238281250000000000	4294.87158203125000000000	4183.58984375000000000000	4184.61523437500000000000	4181.53857421875000000000	4212.82031250000000000000	4188.20507812500000000000	0.00000000000000000000	10250.00000000000000000000	10226.00000000000000000000	0.00000000000000000000	0.00000000000000000000	0.00000000000000000000	2313.00000000000000000000	502.00000000000000000000	4.00000000000000000000	4.00000000000000000000	4.00000000000000000000	4.00000000000000000000	4.00000000000000000000	4.00000000000000000000	4.00000000000000000000	4.00000000000000000000	4.00000000000000000000	4.00000000000000000000	4.00000000000000000000	4.00000000000000000000	4.00000000000000000000	4.00000000000000000000	4.00000000000000000000	4.00000000000000000000
56.00000000000000000000	0.00000000000000000000	4167.17919921875000000000	4151.79492187500000000000	4175.89746093750000000000	4185.12792968750000000000	4146.66650390625000000000	4167.69238281250000000000	4151.28173828125000000000	4161.53857421875000000000	4290.25634765625000000000	4157.43603515625000000000	4166.66650390625000000000	4176.92285156250000000000	4175.38427734375000000000	4172.82031250000000000000	0.00000000000000000000	10250.00000000000000000000	10226.00000000000000000000	0.00000000000000000000	0.00000000000000000000	0.00000000000000000000	2313.00000000000000000000	510.00000000000000000000	4.00000000000000000000	4.00000000000000000000	4.00000000000000000000	4.00000000000000000000	4.00000000000000000000	4.00000000000000000000	4.00000000000000000000	4.00000000000000000000	4.00000000000000000000	4.00000000000000000000	4.00000000000000000000	4.00000000000000000000	4.00000000000000000000	4.00000000000000000000	4.00000000000000000000	4.00000000000000000000
57.00000000000000000000	0.00000000000000000000	4177.94873046875000000000	4188.20507812500000000000	4172.82031250000000000000	4199.48730468750000000000	4192.30761718750000000000	4185.64111328125000000000	4185.64111328125000000000	4185.64111328125000000000	4291.79492187500000000000	4192.82031250000000000000	4183.58984375000000000000	4180.00000000000000000000	4202.56396484375000000000	4184.61523437500000000000	0.00000000000000000000	10251.00000000000000000000	10226.00000000000000000000	0.00000000000000000000	0.00000000000000000000	0.00000000000000000000	2313.00000000000000000000	518.00000000000000000000	4.00000000000000000000	4.00000000000000000000	4.00000000000000000000	4.00000000000000000000	4.00000000000000000000	4.00000000000000000000	4.00000000000000000000	4.00000000000000000000	4.00000000000000000000	4.00000000000000000000	4.00000000000000000000	4.00000000000000000000	4.00000000000000000000	4.00000000000000000000	4.00000000000000000000	4.00000000000000000000
58.00000000000000000000	0.00000000000000000000	4174.35888671875000000000	4183.07666015625000000000	4181.53857421875000000000	4192.82031250000000000000	4191.79492187500000000000	4181.02539062500000000000	4175.89746093750000000000	4172.82031250000000000000	4291.79492187500000000000	4175.38427734375000000000	4183.07666015625000000000	4184.61523437500000000000	4191.28173828125000000000	4181.53857421875000000000	0.00000000000000000000	10251.00000000000000000000	10226.00000000000000000000	0.00000000000000000000	0.00000000000000000000	0.00000000000000000000	2313.00000000000000000000	527.00000000000000000000	4.00000000000000000000	4.00000000000000000000	4.00000000000000000000	4.00000000000000000000	4.00000000000000000000	4.00000000000000000000	4.00000000000000000000	4.00000000000000000000	4.00000000000000000000	4.00000000000000000000	4.00000000000000000000	4.00000000000000000000	4.00000000000000000000	4.00000000000000000000	4.00000000000000000000	4.00000000000000000000
59.00000000000000000000	0.00000000000000000000	4169.74365234375000000000	4170.76904296875000000000	4174.87158203125000000000	4181.02539062500000000000	4168.71777343750000000000	4176.92285156250000000000	4166.66650390625000000000	4161.02539062500000000000	4292.30761718750000000000	4151.79492187500000000000	4169.23046875000000000000	4176.92285156250000000000	4176.41015625000000000000	4173.84619140625000000000	0.00000000000000000000	10252.00000000000000000000	10226.00000000000000000000	0.00000000000000000000	0.00000000000000000000	0.00000000000000000000	2313.00000000000000000000	535.00000000000000000000	4.00000000000000000000	4.00000000000000000000	4.00000000000000000000	4.00000000000000000000	4.00000000000000000000	4.00000000000000000000	4.00000000000000000000	4.00000000000000000000	4.00000000000000000000	4.00000000000000000000	4.00000000000000000000	4.00000000000000000000	4.00000000000000000000	4.00000000000000000000	4.00000000000000000000	4.00000000000000000000
60.00000000000000000000	0.00000000000000000000	4174.35888671875000000000	4194.87158203125000000000	4166.15380859375000000000	4197.43603515625000000000	4193.84619140625000000000	4181.02539062500000000000	4188.71777343750000000000	4189.23046875000000000000	4296.41015625000000000000	4195.38427734375000000000	4185.64111328125000000000	4182.56396484375000000000	4208.71777343750000000000	4187.69238281250000000000	0.00000000000000000000	10252.00000000000000000000	10226.00000000000000000000	0.00000000000000000000	0.00000000000000000000	0.00000000000000000000	2313.00000000000000000000	543.00000000000000000000	4.00000000000000000000	4.00000000000000000000	4.00000000000000000000	4.00000000000000000000	4.00000000000000000000	4.00000000000000000000	4.00000000000000000000	4.00000000000000000000	4.00000000000000000000	4.00000000000000000000	4.00000000000000000000	4.00000000000000000000	4.00000000000000000000	4.00000000000000000000	4.00000000000000000000	4.00000000000000000000
61.00000000000000000000	0.00000000000000000000	4156.92285156250000000000	4154.87158203125000000000	4169.23046875000000000000	4174.35888671875000000000	4155.38427734375000000000	4164.10253906250000000000	4150.25634765625000000000	4154.87158203125000000000	4290.76904296875000000000	4158.97412109375000000000	4168.71777343750000000000	4178.46142578125000000000	4169.74365234375000000000	4173.84619140625000000000	0.00000000000000000000	10250.00000000000000000000	10225.00000000000000000000	0.00000000000000000000	0.00000000000000000000	0.00000000000000000000	2313.00000000000000000000	552.00000000000000000000	4.00000000000000000000	4.00000000000000000000	4.00000000000000000000	4.00000000000000000000	4.00000000000000000000	4.00000000000000000000	4.00000000000000000000	4.00000000000000000000	4.00000000000000000000	4.00000000000000000000	4.00000000000000000000	4.00000000000000000000	4.00000000000000000000	4.00000000000000000000	4.00000000000000000000	4.00000000000000000000
62.00000000000000000000	0.00000000000000000000	4167.69238281250000000000	4180.51269531250000000000	4169.74365234375000000000	4189.74365234375000000000	4179.48730468750000000000	4185.12792968750000000000	4177.94873046875000000000	4182.05126953125000000000	4295.38427734375000000000	4185.64111328125000000000	4179.48730468750000000000	4177.43603515625000000000	4190.76904296875000000000	4178.97412109375000000000	0.00000000000000000000	10250.00000000000000000000	10225.00000000000000000000	0.00000000000000000000	0.00000000000000000000	0.00000000000000000000	2313.00000000000000000000	560.00000000000000000000	4.00000000000000000000	4.00000000000000000000	4.00000000000000000000	4.00000000000000000000	4.00000000000000000000	4.00000000000000000000	4.00000000000000000000	4.00000000000000000000	4.00000000000000000000	4.00000000000000000000	4.00000000000000000000	4.00000000000000000000	4.00000000000000000000	4.00000000000000000000	4.00000000000000000000	4.00000000000000000000
63.00000000000000000000	0.00000000000000000000	4169.23046875000000000000	4179.48730468750000000000	4177.43603515625000000000	4191.79492187500000000000	4168.71777343750000000000	4182.05126953125000000000	4176.41015625000000000000	4185.12792968750000000000	4294.87158203125000000000	4190.76904296875000000000	4182.05126953125000000000	4182.05126953125000000000	4185.64111328125000000000	4172.30761718750000000000	0.00000000000000000000	10250.00000000000000000000	10224.00000000000000000000	0.00000000000000000000	0.00000000000000000000	0.00000000000000000000	2313.00000000000000000000	568.00000000000000000000	4.00000000000000000000	4.00000000000000000000	4.00000000000000000000	4.00000000000000000000	4.00000000000000000000	4.00000000000000000000	4.00000000000000000000	4.00000000000000000000	4.00000000000000000000	4.00000000000000000000	4.00000000000000000000	4.00000000000000000000	4.00000000000000000000	4.00000000000000000000	4.00000000000000000000	4.00000000000000000000
64.00000000000000000000	0.00000000000000000000	4162.56396484375000000000	4162.56396484375000000000	4170.76904296875000000000	4172.82031250000000000000	4150.76904296875000000000	4172.82031250000000000000	4154.35888671875000000000	4159.48730468750000000000	4288.71777343750000000000	4156.92285156250000000000	4166.66650390625000000000	4173.84619140625000000000	4163.07666015625000000000	4164.10253906250000000000	1230.00000000000000000000	10250.00000000000000000000	10224.00000000000000000000	0.00000000000000000000	0.00000000000000000000	0.00000000000000000000	2313.00000000000000000000	577.00000000000000000000	4.00000000000000000000	4.00000000000000000000	4.00000000000000000000	4.00000000000000000000	4.00000000000000000000	4.00000000000000000000	4.00000000000000000000	4.00000000000000000000	4.00000000000000000000	4.00000000000000000000	4.00000000000000000000	4.00000000000000000000	4.00000000000000000000	4.00000000000000000000	4.00000000000000000000	4.00000000000000000000
65.00000000000000000000	0.00000000000000000000	4178.97412109375000000000	4193.84619140625000000000	4168.20507812500000000000	4189.23046875000000000000	4205.64111328125000000000	4185.12792968750000000000	4175.89746093750000000000	4180.00000000000000000000	4292.82031250000000000000	4185.12792968750000000000	4181.53857421875000000000	4181.02539062500000000000	4201.02539062500000000000	4185.12792968750000000000	2101.00000000000000000000	10248.00000000000000000000	10227.00000000000000000000	0.00000000000000000000	0.00000000000000000000	0.00000000000000000000	2313.00000000000000000000	585.00000000000000000000	4.00000000000000000000	4.00000000000000000000	4.00000000000000000000	4.00000000000000000000	4.00000000000000000000	4.00000000000000000000	4.00000000000000000000	4.00000000000000000000	4.00000000000000000000	4.00000000000000000000	4.00000000000000000000	4.00000000000000000000	4.00000000000000000000	4.00000000000000000000	4.00000000000000000000	4.00000000000000000000
66.00000000000000000000	0.00000000000000000000	4172.82031250000000000000	4164.10253906250000000000	4176.41015625000000000000	4173.84619140625000000000	4182.56396484375000000000	4172.30761718750000000000	4152.82031250000000000000	4152.82031250000000000000	4288.71777343750000000000	4150.76904296875000000000	4167.69238281250000000000	4184.10253906250000000000	4175.38427734375000000000	4177.94873046875000000000	2089.00000000000000000000	10248.00000000000000000000	10227.00000000000000000000	0.00000000000000000000	0.00000000000000000000	0.00000000000000000000	2313.00000000000000000000	593.00000000000000000000	4.00000000000000000000	4.00000000000000000000	4.00000000000000000000	4.00000000000000000000	4.00000000000000000000	4.00000000000000000000	4.00000000000000000000	4.00000000000000000000	4.00000000000000000000	4.00000000000000000000	4.00000000000000000000	4.00000000000000000000	4.00000000000000000000	4.00000000000000000000	4.00000000000000000000	4.00000000000000000000
67.00000000000000000000	0.00000000000000000000	4178.46142578125000000000	4189.74365234375000000000	4170.25634765625000000000	4189.74365234375000000000	4193.33300781250000000000	4186.66650390625000000000	4184.10253906250000000000	4185.12792968750000000000	4290.25634765625000000000	4175.38427734375000000000	4180.00000000000000000000	4187.69238281250000000000	4198.97412109375000000000	4187.69238281250000000000	3167.00000000000000000000	10248.00000000000000000000	10227.00000000000000000000	0.00000000000000000000	0.00000000000000000000	0.00000000000000000000	2313.00000000000000000000	602.00000000000000000000	4.00000000000000000000	4.00000000000000000000	4.00000000000000000000	4.00000000000000000000	4.00000000000000000000	4.00000000000000000000	4.00000000000000000000	4.00000000000000000000	4.00000000000000000000	4.00000000000000000000	4.00000000000000000000	4.00000000000000000000	4.00000000000000000000	4.00000000000000000000	4.00000000000000000000	4.00000000000000000000
68.00000000000000000000	0.00000000000000000000	4174.35888671875000000000	4183.58984375000000000000	4170.76904296875000000000	4195.38427734375000000000	4181.02539062500000000000	4178.97412109375000000000	4182.05126953125000000000	4194.87158203125000000000	4292.30761718750000000000	4189.74365234375000000000	4187.17919921875000000000	4189.74365234375000000000	4198.46142578125000000000	4188.71777343750000000000	3347.00000000000000000000	10248.00000000000000000000	10227.00000000000000000000	0.00000000000000000000	0.00000000000000000000	0.00000000000000000000	2313.00000000000000000000	610.00000000000000000000	4.00000000000000000000	4.00000000000000000000	4.00000000000000000000	4.00000000000000000000	4.00000000000000000000	4.00000000000000000000	4.00000000000000000000	4.00000000000000000000	4.00000000000000000000	4.00000000000000000000	4.00000000000000000000	4.00000000000000000000	4.00000000000000000000	4.00000000000000000000	4.00000000000000000000	4.00000000000000000000
69.00000000000000000000	0.00000000000000000000	4161.02539062500000000000	4149.74365234375000000000	4170.25634765625000000000	4172.82031250000000000000	4155.38427734375000000000	4168.71777343750000000000	4157.43603515625000000000	4160.51269531250000000000	4289.23046875000000000000	4158.46142578125000000000	4169.23046875000000000000	4175.89746093750000000000	4164.10253906250000000000	4173.84619140625000000000	1756.00000000000000000000	10247.00000000000000000000	10229.00000000000000000000	0.00000000000000000000	0.00000000000000000000	0.00000000000000000000	2313.00000000000000000000	618.00000000000000000000	4.00000000000000000000	4.00000000000000000000	4.00000000000000000000	4.00000000000000000000	4.00000000000000000000	4.00000000000000000000	4.00000000000000000000	4.00000000000000000000	4.00000000000000000000	4.00000000000000000000	4.00000000000000000000	4.00000000000000000000	4.00000000000000000000	4.00000000000000000000	4.00000000000000000000	4.00000000000000000000
70.00000000000000000000	0.00000000000000000000	4173.84619140625000000000	4190.25634765625000000000	4169.74365234375000000000	4189.23046875000000000000	4200.51269531250000000000	4191.28173828125000000000	4191.28173828125000000000	4183.58984375000000000000	4292.30761718750000000000	4193.84619140625000000000	4182.56396484375000000000	4181.53857421875000000000	4194.35888671875000000000	4178.97412109375000000000	2955.00000000000000000000	10247.00000000000000000000	10229.00000000000000000000	0.00000000000000000000	0.00000000000000000000	0.00000000000000000000	2313.00000000000000000000	627.00000000000000000000	4.00000000000000000000	4.00000000000000000000	4.00000000000000000000	4.00000000000000000000	4.00000000000000000000	4.00000000000000000000	4.00000000000000000000	4.00000000000000000000	4.00000000000000000000	4.00000000000000000000	4.00000000000000000000	4.00000000000000000000	4.00000000000000000000	4.00000000000000000000	4.00000000000000000000	4.00000000000000000000
71.00000000000000000000	0.00000000000000000000	4165.12792968750000000000	4164.10253906250000000000	4175.89746093750000000000	4173.84619140625000000000	4168.20507812500000000000	4178.97412109375000000000	4162.56396484375000000000	4157.43603515625000000000	4286.66650390625000000000	4160.00000000000000000000	4167.69238281250000000000	4183.58984375000000000000	4165.12792968750000000000	4167.17919921875000000000	2857.00000000000000000000	10246.00000000000000000000	10229.00000000000000000000	0.00000000000000000000	0.00000000000000000000	0.00000000000000000000	2313.00000000000000000000	635.00000000000000000000	4.00000000000000000000	4.00000000000000000000	4.00000000000000000000	4.00000000000000000000	4.00000000000000000000	4.00000000000000000000	4.00000000000000000000	4.00000000000000000000	4.00000000000000000000	4.00000000000000000000	4.00000000000000000000	4.00000000000000000000	4.00000000000000000000	4.00000000000000000000	4.00000000000000000000	4.00000000000000000000
72.00000000000000000000	0.00000000000000000000	4168.20507812500000000000	4170.76904296875000000000	4166.66650390625000000000	4182.56396484375000000000	4175.89746093750000000000	4180.00000000000000000000	4172.30761718750000000000	4170.25634765625000000000	4288.71777343750000000000	4166.15380859375000000000	4176.41015625000000000000	4178.46142578125000000000	4184.10253906250000000000	4179.48730468750000000000	378.00000000000000000000	10246.00000000000000000000	10229.00000000000000000000	0.00000000000000000000	0.00000000000000000000	0.00000000000000000000	2313.00000000000000000000	643.00000000000000000000	4.00000000000000000000	4.00000000000000000000	4.00000000000000000000	4.00000000000000000000	4.00000000000000000000	4.00000000000000000000	4.00000000000000000000	4.00000000000000000000	4.00000000000000000000	4.00000000000000000000	4.00000000000000000000	4.00000000000000000000	4.00000000000000000000	4.00000000000000000000	4.00000000000000000000	4.00000000000000000000
73.00000000000000000000	0.00000000000000000000	4170.76904296875000000000	4173.84619140625000000000	4167.69238281250000000000	4192.82031250000000000000	4168.71777343750000000000	4172.30761718750000000000	4171.28173828125000000000	4178.97412109375000000000	4292.30761718750000000000	4176.41015625000000000000	4183.58984375000000000000	4184.61523437500000000000	4196.92285156250000000000	4184.10253906250000000000	3332.00000000000000000000	10244.00000000000000000000	10230.00000000000000000000	0.00000000000000000000	0.00000000000000000000	0.00000000000000000000	2313.00000000000000000000	652.00000000000000000000	4.00000000000000000000	4.00000000000000000000	4.00000000000000000000	4.00000000000000000000	4.00000000000000000000	4.00000000000000000000	4.00000000000000000000	4.00000000000000000000	4.00000000000000000000	4.00000000000000000000	4.00000000000000000000	4.00000000000000000000	4.00000000000000000000	4.00000000000000000000	4.00000000000000000000	4.00000000000000000000
74.00000000000000000000	0.00000000000000000000	4161.53857421875000000000	4145.12792968750000000000	4168.71777343750000000000	4175.38427734375000000000	4138.46142578125000000000	4164.61523437500000000000	4146.66650390625000000000	4157.94873046875000000000	4287.69238281250000000000	4145.64111328125000000000	4161.53857421875000000000	4178.46142578125000000000	4162.56396484375000000000	4166.66650390625000000000	2899.00000000000000000000	10244.00000000000000000000	10230.00000000000000000000	0.00000000000000000000	0.00000000000000000000	0.00000000000000000000	2313.00000000000000000000	660.00000000000000000000	4.00000000000000000000	4.00000000000000000000	4.00000000000000000000	4.00000000000000000000	4.00000000000000000000	4.00000000000000000000	4.00000000000000000000	4.00000000000000000000	4.00000000000000000000	4.00000000000000000000	4.00000000000000000000	4.00000000000000000000	4.00000000000000000000	4.00000000000000000000	4.00000000000000000000	4.00000000000000000000
75.00000000000000000000	0.00000000000000000000	4173.84619140625000000000	4180.00000000000000000000	4168.20507812500000000000	4194.87158203125000000000	4201.53857421875000000000	4188.20507812500000000000	4188.71777343750000000000	4198.97412109375000000000	4293.84619140625000000000	4195.38427734375000000000	4181.53857421875000000000	4182.05126953125000000000	4190.25634765625000000000	4177.94873046875000000000	2127.00000000000000000000	10245.00000000000000000000	10229.00000000000000000000	0.00000000000000000000	0.00000000000000000000	0.00000000000000000000	2313.00000000000000000000	668.00000000000000000000	4.00000000000000000000	4.00000000000000000000	4.00000000000000000000	4.00000000000000000000	4.00000000000000000000	4.00000000000000000000	4.00000000000000000000	4.00000000000000000000	4.00000000000000000000	4.00000000000000000000	4.00000000000000000000	4.00000000000000000000	4.00000000000000000000	4.00000000000000000000	4.00000000000000000000	4.00000000000000000000
76.00000000000000000000	0.00000000000000000000	4164.10253906250000000000	4152.30761718750000000000	4175.89746093750000000000	4179.48730468750000000000	4177.94873046875000000000	4173.84619140625000000000	4166.66650390625000000000	4170.25634765625000000000	4290.76904296875000000000	4165.12792968750000000000	4173.33300781250000000000	4181.53857421875000000000	4156.41015625000000000000	4167.69238281250000000000	1675.00000000000000000000	10245.00000000000000000000	10229.00000000000000000000	0.00000000000000000000	0.00000000000000000000	0.00000000000000000000	2313.00000000000000000000	677.00000000000000000000	4.00000000000000000000	4.00000000000000000000	4.00000000000000000000	4.00000000000000000000	4.00000000000000000000	4.00000000000000000000	4.00000000000000000000	4.00000000000000000000	4.00000000000000000000	4.00000000000000000000	4.00000000000000000000	4.00000000000000000000	4.00000000000000000000	4.00000000000000000000	4.00000000000000000000	4.00000000000000000000
77.00000000000000000000	0.00000000000000000000	4166.15380859375000000000	4163.58984375000000000000	4168.71777343750000000000	4178.46142578125000000000	4176.92285156250000000000	4177.94873046875000000000	4170.25634765625000000000	4167.17919921875000000000	4288.20507812500000000000	4156.41015625000000000000	4170.76904296875000000000	4178.97412109375000000000	4167.17919921875000000000	4170.25634765625000000000	1643.00000000000000000000	10246.00000000000000000000	10229.00000000000000000000	0.00000000000000000000	0.00000000000000000000	0.00000000000000000000	2313.00000000000000000000	685.00000000000000000000	4.00000000000000000000	4.00000000000000000000	4.00000000000000000000	4.00000000000000000000	4.00000000000000000000	4.00000000000000000000	4.00000000000000000000	4.00000000000000000000	4.00000000000000000000	4.00000000000000000000	4.00000000000000000000	4.00000000000000000000	4.00000000000000000000	4.00000000000000000000	4.00000000000000000000	4.00000000000000000000
78.00000000000000000000	0.00000000000000000000	4177.43603515625000000000	4185.64111328125000000000	4170.76904296875000000000	4190.25634765625000000000	4193.84619140625000000000	4182.05126953125000000000	4178.97412109375000000000	4186.66650390625000000000	4292.82031250000000000000	4183.07666015625000000000	4181.53857421875000000000	4190.25634765625000000000	4198.97412109375000000000	4181.02539062500000000000	2899.00000000000000000000	10246.00000000000000000000	10229.00000000000000000000	0.00000000000000000000	0.00000000000000000000	0.00000000000000000000	2313.00000000000000000000	693.00000000000000000000	4.00000000000000000000	4.00000000000000000000	4.00000000000000000000	4.00000000000000000000	4.00000000000000000000	4.00000000000000000000	4.00000000000000000000	4.00000000000000000000	4.00000000000000000000	4.00000000000000000000	4.00000000000000000000	4.00000000000000000000	4.00000000000000000000	4.00000000000000000000	4.00000000000000000000	4.00000000000000000000
79.00000000000000000000	0.00000000000000000000	4170.25634765625000000000	4155.38427734375000000000	4171.28173828125000000000	4170.25634765625000000000	4154.35888671875000000000	4170.76904296875000000000	4152.82031250000000000000	4162.05126953125000000000	4291.79492187500000000000	4158.46142578125000000000	4167.17919921875000000000	4182.56396484375000000000	4171.79492187500000000000	4173.33300781250000000000	2127.00000000000000000000	10247.00000000000000000000	10229.00000000000000000000	0.00000000000000000000	0.00000000000000000000	0.00000000000000000000	2313.00000000000000000000	702.00000000000000000000	4.00000000000000000000	4.00000000000000000000	4.00000000000000000000	4.00000000000000000000	4.00000000000000000000	4.00000000000000000000	4.00000000000000000000	4.00000000000000000000	4.00000000000000000000	4.00000000000000000000	4.00000000000000000000	4.00000000000000000000	4.00000000000000000000	4.00000000000000000000	4.00000000000000000000	4.00000000000000000000
80.00000000000000000000	0.00000000000000000000	4173.84619140625000000000	4182.05126953125000000000	4163.07666015625000000000	4188.20507812500000000000	4180.00000000000000000000	4185.12792968750000000000	4181.02539062500000000000	4190.76904296875000000000	4293.84619140625000000000	4198.46142578125000000000	4181.02539062500000000000	4177.94873046875000000000	4198.46142578125000000000	4184.10253906250000000000	1675.00000000000000000000	10247.00000000000000000000	10229.00000000000000000000	0.00000000000000000000	0.00000000000000000000	0.00000000000000000000	2313.00000000000000000000	710.00000000000000000000	4.00000000000000000000	4.00000000000000000000	4.00000000000000000000	4.00000000000000000000	4.00000000000000000000	4.00000000000000000000	4.00000000000000000000	4.00000000000000000000	4.00000000000000000000	4.00000000000000000000	4.00000000000000000000	4.00000000000000000000	4.00000000000000000000	4.00000000000000000000	4.00000000000000000000	4.00000000000000000000
81.00000000000000000000	0.00000000000000000000	4157.43603515625000000000	4149.74365234375000000000	4170.76904296875000000000	4173.33300781250000000000	4148.71777343750000000000	4167.69238281250000000000	4152.82031250000000000000	4168.71777343750000000000	4287.17919921875000000000	4170.76904296875000000000	4168.71777343750000000000	4175.89746093750000000000	4165.12792968750000000000	4165.64111328125000000000	1643.00000000000000000000	10250.00000000000000000000	10229.00000000000000000000	0.00000000000000000000	0.00000000000000000000	0.00000000000000000000	2313.00000000000000000000	718.00000000000000000000	4.00000000000000000000	4.00000000000000000000	4.00000000000000000000	4.00000000000000000000	4.00000000000000000000	4.00000000000000000000	4.00000000000000000000	4.00000000000000000000	4.00000000000000000000	4.00000000000000000000	4.00000000000000000000	4.00000000000000000000	4.00000000000000000000	4.00000000000000000000	4.00000000000000000000	4.00000000000000000000
82.00000000000000000000	0.00000000000000000000	4164.61523437500000000000	4154.87158203125000000000	4170.25634765625000000000	4167.69238281250000000000	4152.82031250000000000000	4173.33300781250000000000	4162.05126953125000000000	4166.15380859375000000000	4287.17919921875000000000	4162.56396484375000000000	4170.76904296875000000000	4172.30761718750000000000	4165.12792968750000000000	4163.58984375000000000000	2899.00000000000000000000	10250.00000000000000000000	10229.00000000000000000000	0.00000000000000000000	0.00000000000000000000	0.00000000000000000000	2313.00000000000000000000	727.00000000000000000000	4.00000000000000000000	4.00000000000000000000	4.00000000000000000000	4.00000000000000000000	4.00000000000000000000	4.00000000000000000000	4.00000000000000000000	4.00000000000000000000	4.00000000000000000000	4.00000000000000000000	4.00000000000000000000	4.00000000000000000000	4.00000000000000000000	4.00000000000000000000	4.00000000000000000000	4.00000000000000000000
83.00000000000000000000	0.00000000000000000000	4184.61523437500000000000	4189.23046875000000000000	4175.89746093750000000000	4187.17919921875000000000	4190.76904296875000000000	4183.07666015625000000000	4184.61523437500000000000	4184.10253906250000000000	4293.84619140625000000000	4191.28173828125000000000	4190.25634765625000000000	4181.02539062500000000000	4201.53857421875000000000	4181.53857421875000000000	2127.00000000000000000000	10250.00000000000000000000	10228.00000000000000000000	0.00000000000000000000	0.00000000000000000000	0.00000000000000000000	2313.00000000000000000000	735.00000000000000000000	4.00000000000000000000	4.00000000000000000000	4.00000000000000000000	4.00000000000000000000	4.00000000000000000000	4.00000000000000000000	4.00000000000000000000	4.00000000000000000000	4.00000000000000000000	4.00000000000000000000	4.00000000000000000000	4.00000000000000000000	4.00000000000000000000	4.00000000000000000000	4.00000000000000000000	4.00000000000000000000
84.00000000000000000000	0.00000000000000000000	4170.76904296875000000000	4156.92285156250000000000	4176.41015625000000000000	4170.76904296875000000000	4159.48730468750000000000	4168.71777343750000000000	4149.74365234375000000000	4150.25634765625000000000	4288.20507812500000000000	4151.79492187500000000000	4170.76904296875000000000	4175.89746093750000000000	4174.87158203125000000000	4172.82031250000000000000	1675.00000000000000000000	10250.00000000000000000000	10228.00000000000000000000	0.00000000000000000000	0.00000000000000000000	0.00000000000000000000	2313.00000000000000000000	744.00000000000000000000	4.00000000000000000000	4.00000000000000000000	4.00000000000000000000	4.00000000000000000000	4.00000000000000000000	4.00000000000000000000	4.00000000000000000000	4.00000000000000000000	4.00000000000000000000	4.00000000000000000000	4.00000000000000000000	4.00000000000000000000	4.00000000000000000000	4.00000000000000000000	4.00000000000000000000	4.00000000000000000000
85.00000000000000000000	0.00000000000000000000	4173.84619140625000000000	4180.00000000000000000000	4165.12792968750000000000	4185.64111328125000000000	4185.64111328125000000000	4177.94873046875000000000	4171.79492187500000000000	4178.97412109375000000000	4289.74365234375000000000	4183.07666015625000000000	4184.10253906250000000000	4179.48730468750000000000	4206.15380859375000000000	4183.07666015625000000000	1643.00000000000000000000	10251.00000000000000000000	10229.00000000000000000000	0.00000000000000000000	0.00000000000000000000	0.00000000000000000000	2313.00000000000000000000	752.00000000000000000000	4.00000000000000000000	4.00000000000000000000	4.00000000000000000000	4.00000000000000000000	4.00000000000000000000	4.00000000000000000000	4.00000000000000000000	4.00000000000000000000	4.00000000000000000000	4.00000000000000000000	4.00000000000000000000	4.00000000000000000000	4.00000000000000000000	4.00000000000000000000	4.00000000000000000000	4.00000000000000000000
86.00000000000000000000	0.00000000000000000000	4169.23046875000000000000	4161.02539062500000000000	4169.74365234375000000000	4175.38427734375000000000	4160.51269531250000000000	4165.64111328125000000000	4155.89746093750000000000	4170.76904296875000000000	4289.23046875000000000000	4167.69238281250000000000	4182.05126953125000000000	4182.56396484375000000000	4188.20507812500000000000	4177.43603515625000000000	2899.00000000000000000000	10251.00000000000000000000	10229.00000000000000000000	0.00000000000000000000	0.00000000000000000000	0.00000000000000000000	2313.00000000000000000000	760.00000000000000000000	4.00000000000000000000	4.00000000000000000000	4.00000000000000000000	4.00000000000000000000	4.00000000000000000000	4.00000000000000000000	4.00000000000000000000	4.00000000000000000000	4.00000000000000000000	4.00000000000000000000	4.00000000000000000000	4.00000000000000000000	4.00000000000000000000	4.00000000000000000000	4.00000000000000000000	4.00000000000000000000
87.00000000000000000000	0.00000000000000000000	4168.20507812500000000000	4161.02539062500000000000	4171.28173828125000000000	4168.71777343750000000000	4160.51269531250000000000	4175.38427734375000000000	4165.12792968750000000000	4167.17919921875000000000	4288.71777343750000000000	4158.97412109375000000000	4174.35888671875000000000	4175.38427734375000000000	4173.84619140625000000000	4171.28173828125000000000	2127.00000000000000000000	10250.00000000000000000000	10229.00000000000000000000	0.00000000000000000000	0.00000000000000000000	0.00000000000000000000	2313.00000000000000000000	768.00000000000000000000	4.00000000000000000000	4.00000000000000000000	4.00000000000000000000	4.00000000000000000000	4.00000000000000000000	4.00000000000000000000	4.00000000000000000000	4.00000000000000000000	4.00000000000000000000	4.00000000000000000000	4.00000000000000000000	4.00000000000000000000	4.00000000000000000000	4.00000000000000000000	4.00000000000000000000	4.00000000000000000000
88.00000000000000000000	0.00000000000000000000	4175.89746093750000000000	4185.12792968750000000000	4176.41015625000000000000	4183.07666015625000000000	4193.84619140625000000000	4186.66650390625000000000	4188.20507812500000000000	4179.48730468750000000000	4291.79492187500000000000	4191.28173828125000000000	4182.05126953125000000000	4181.53857421875000000000	4185.64111328125000000000	4172.30761718750000000000	1675.00000000000000000000	10250.00000000000000000000	10229.00000000000000000000	0.00000000000000000000	0.00000000000000000000	0.00000000000000000000	2313.00000000000000000000	777.00000000000000000000	4.00000000000000000000	4.00000000000000000000	4.00000000000000000000	4.00000000000000000000	4.00000000000000000000	4.00000000000000000000	4.00000000000000000000	4.00000000000000000000	4.00000000000000000000	4.00000000000000000000	4.00000000000000000000	4.00000000000000000000	4.00000000000000000000	4.00000000000000000000	4.00000000000000000000	4.00000000000000000000
89.00000000000000000000	0.00000000000000000000	4168.71777343750000000000	4154.87158203125000000000	4180.51269531250000000000	4162.56396484375000000000	4157.43603515625000000000	4169.23046875000000000000	4151.79492187500000000000	4144.10253906250000000000	4286.66650390625000000000	4152.82031250000000000000	4163.58984375000000000000	4178.46142578125000000000	4153.84619140625000000000	4158.46142578125000000000	1643.00000000000000000000	10250.00000000000000000000	10229.00000000000000000000	0.00000000000000000000	0.00000000000000000000	0.00000000000000000000	2313.00000000000000000000	785.00000000000000000000	4.00000000000000000000	4.00000000000000000000	4.00000000000000000000	4.00000000000000000000	4.00000000000000000000	4.00000000000000000000	4.00000000000000000000	4.00000000000000000000	4.00000000000000000000	4.00000000000000000000	4.00000000000000000000	4.00000000000000000000	4.00000000000000000000	4.00000000000000000000	4.00000000000000000000	4.00000000000000000000
90.00000000000000000000	0.00000000000000000000	4184.10253906250000000000	4198.46142578125000000000	4171.28173828125000000000	4184.10253906250000000000	4198.46142578125000000000	4181.02539062500000000000	4178.97412109375000000000	4180.00000000000000000000	4295.38427734375000000000	4187.69238281250000000000	4182.05126953125000000000	4182.56396484375000000000	4204.61523437500000000000	4182.56396484375000000000	2899.00000000000000000000	10250.00000000000000000000	10229.00000000000000000000	0.00000000000000000000	0.00000000000000000000	0.00000000000000000000	2313.00000000000000000000	793.00000000000000000000	4.00000000000000000000	4.00000000000000000000	4.00000000000000000000	4.00000000000000000000	4.00000000000000000000	4.00000000000000000000	4.00000000000000000000	4.00000000000000000000	4.00000000000000000000	4.00000000000000000000	4.00000000000000000000	4.00000000000000000000	4.00000000000000000000	4.00000000000000000000	4.00000000000000000000	4.00000000000000000000
91.00000000000000000000	0.00000000000000000000	4180.00000000000000000000	4183.07666015625000000000	4174.87158203125000000000	4177.94873046875000000000	4186.15380859375000000000	4166.15380859375000000000	4163.07666015625000000000	4172.82031250000000000000	4295.89746093750000000000	4178.97412109375000000000	4180.00000000000000000000	4187.69238281250000000000	4198.97412109375000000000	4181.53857421875000000000	2127.00000000000000000000	10250.00000000000000000000	10230.00000000000000000000	0.00000000000000000000	0.00000000000000000000	0.00000000000000000000	2313.00000000000000000000	802.00000000000000000000	4.00000000000000000000	4.00000000000000000000	4.00000000000000000000	4.00000000000000000000	4.00000000000000000000	4.00000000000000000000	4.00000000000000000000	4.00000000000000000000	4.00000000000000000000	4.00000000000000000000	4.00000000000000000000	4.00000000000000000000	4.00000000000000000000	4.00000000000000000000	4.00000000000000000000	4.00000000000000000000
92.00000000000000000000	0.00000000000000000000	4170.76904296875000000000	4158.46142578125000000000	4170.76904296875000000000	4162.05126953125000000000	4157.43603515625000000000	4162.56396484375000000000	4153.33300781250000000000	4160.00000000000000000000	4288.71777343750000000000	4157.94873046875000000000	4171.28173828125000000000	4178.97412109375000000000	4176.41015625000000000000	4169.23046875000000000000	1675.00000000000000000000	10250.00000000000000000000	10230.00000000000000000000	0.00000000000000000000	0.00000000000000000000	0.00000000000000000000	2313.00000000000000000000	810.00000000000000000000	4.00000000000000000000	4.00000000000000000000	4.00000000000000000000	4.00000000000000000000	4.00000000000000000000	4.00000000000000000000	4.00000000000000000000	4.00000000000000000000	4.00000000000000000000	4.00000000000000000000	4.00000000000000000000	4.00000000000000000000	4.00000000000000000000	4.00000000000000000000	4.00000000000000000000	4.00000000000000000000
93.00000000000000000000	0.00000000000000000000	4176.41015625000000000000	4187.69238281250000000000	4169.23046875000000000000	4182.05126953125000000000	4185.12792968750000000000	4178.97412109375000000000	4181.02539062500000000000	4189.74365234375000000000	4291.28173828125000000000	4196.92285156250000000000	4190.76904296875000000000	4180.51269531250000000000	4202.05126953125000000000	4180.00000000000000000000	1643.00000000000000000000	10248.00000000000000000000	10230.00000000000000000000	0.00000000000000000000	0.00000000000000000000	0.00000000000000000000	2313.00000000000000000000	818.00000000000000000000	4.00000000000000000000	4.00000000000000000000	4.00000000000000000000	4.00000000000000000000	4.00000000000000000000	4.00000000000000000000	4.00000000000000000000	4.00000000000000000000	4.00000000000000000000	4.00000000000000000000	4.00000000000000000000	4.00000000000000000000	4.00000000000000000000	4.00000000000000000000	4.00000000000000000000	4.00000000000000000000
94.00000000000000000000	0.00000000000000000000	4167.17919921875000000000	4164.10253906250000000000	4173.84619140625000000000	4163.58984375000000000000	4159.48730468750000000000	4169.23046875000000000000	4151.79492187500000000000	4156.41015625000000000000	4288.20507812500000000000	4160.00000000000000000000	4173.84619140625000000000	4177.43603515625000000000	4169.74365234375000000000	4169.74365234375000000000	2899.00000000000000000000	10248.00000000000000000000	10230.00000000000000000000	0.00000000000000000000	0.00000000000000000000	0.00000000000000000000	2313.00000000000000000000	827.00000000000000000000	4.00000000000000000000	4.00000000000000000000	4.00000000000000000000	4.00000000000000000000	4.00000000000000000000	4.00000000000000000000	4.00000000000000000000	4.00000000000000000000	4.00000000000000000000	4.00000000000000000000	4.00000000000000000000	4.00000000000000000000	4.00000000000000000000	4.00000000000000000000	4.00000000000000000000	4.00000000000000000000
95.00000000000000000000	0.00000000000000000000	4187.17919921875000000000	4205.64111328125000000000	4172.30761718750000000000	4180.51269531250000000000	4192.30761718750000000000	4186.66650390625000000000	4181.02539062500000000000	4175.38427734375000000000	4292.30761718750000000000	4182.56396484375000000000	4185.64111328125000000000	4184.10253906250000000000	4206.15380859375000000000	4185.12792968750000000000	2127.00000000000000000000	10247.00000000000000000000	10229.00000000000000000000	0.00000000000000000000	0.00000000000000000000	0.00000000000000000000	2313.00000000000000000000	835.00000000000000000000	4.00000000000000000000	4.00000000000000000000	4.00000000000000000000	4.00000000000000000000	4.00000000000000000000	4.00000000000000000000	4.00000000000000000000	4.00000000000000000000	4.00000000000000000000	4.00000000000000000000	4.00000000000000000000	4.00000000000000000000	4.00000000000000000000	4.00000000000000000000	4.00000000000000000000	4.00000000000000000000
96.00000000000000000000	0.00000000000000000000	4191.28173828125000000000	4207.69238281250000000000	4182.05126953125000000000	4184.61523437500000000000	4183.58984375000000000000	4179.48730468750000000000	4172.30761718750000000000	4168.71777343750000000000	4291.28173828125000000000	4181.02539062500000000000	4186.15380859375000000000	4190.76904296875000000000	4209.74365234375000000000	4186.66650390625000000000	1675.00000000000000000000	10247.00000000000000000000	10229.00000000000000000000	0.00000000000000000000	0.00000000000000000000	0.00000000000000000000	2313.00000000000000000000	844.00000000000000000000	4.00000000000000000000	4.00000000000000000000	4.00000000000000000000	4.00000000000000000000	4.00000000000000000000	4.00000000000000000000	4.00000000000000000000	4.00000000000000000000	4.00000000000000000000	4.00000000000000000000	4.00000000000000000000	4.00000000000000000000	4.00000000000000000000	4.00000000000000000000	4.00000000000000000000	4.00000000000000000000
97.00000000000000000000	0.00000000000000000000	4180.51269531250000000000	4188.71777343750000000000	4177.43603515625000000000	4173.84619140625000000000	4170.76904296875000000000	4172.30761718750000000000	4153.33300781250000000000	4150.25634765625000000000	4287.17919921875000000000	4155.38427734375000000000	4172.82031250000000000000	4180.51269531250000000000	4193.33300781250000000000	4176.92285156250000000000	1643.00000000000000000000	10246.00000000000000000000	10229.00000000000000000000	0.00000000000000000000	0.00000000000000000000	0.00000000000000000000	2313.00000000000000000000	852.00000000000000000000	4.00000000000000000000	4.00000000000000000000	4.00000000000000000000	4.00000000000000000000	4.00000000000000000000	4.00000000000000000000	4.00000000000000000000	4.00000000000000000000	4.00000000000000000000	4.00000000000000000000	4.00000000000000000000	4.00000000000000000000	4.00000000000000000000	4.00000000000000000000	4.00000000000000000000	4.00000000000000000000
98.00000000000000000000	0.00000000000000000000	4188.71777343750000000000	4219.48730468750000000000	4171.28173828125000000000	4195.89746093750000000000	4207.69238281250000000000	4183.58984375000000000000	4180.51269531250000000000	4183.58984375000000000000	4292.82031250000000000000	4184.61523437500000000000	4192.30761718750000000000	4187.17919921875000000000	4226.15380859375000000000	4189.23046875000000000000	2899.00000000000000000000	10246.00000000000000000000	10229.00000000000000000000	0.00000000000000000000	0.00000000000000000000	0.00000000000000000000	2313.00000000000000000000	860.00000000000000000000	4.00000000000000000000	4.00000000000000000000	4.00000000000000000000	4.00000000000000000000	4.00000000000000000000	4.00000000000000000000	4.00000000000000000000	4.00000000000000000000	4.00000000000000000000	4.00000000000000000000	4.00000000000000000000	4.00000000000000000000	4.00000000000000000000	4.00000000000000000000	4.00000000000000000000	4.00000000000000000000
99.00000000000000000000	0.00000000000000000000	4176.41015625000000000000	4190.25634765625000000000	4172.82031250000000000000	4176.92285156250000000000	4165.12792968750000000000	4165.64111328125000000000	4152.82031250000000000000	4153.84619140625000000000	4289.23046875000000000000	4144.61523437500000000000	4176.41015625000000000000	4183.07666015625000000000	4184.61523437500000000000	4175.89746093750000000000	2127.00000000000000000000	10244.00000000000000000000	10227.00000000000000000000	0.00000000000000000000	0.00000000000000000000	0.00000000000000000000	2313.00000000000000000000	868.00000000000000000000	4.00000000000000000000	4.00000000000000000000	4.00000000000000000000	4.00000000000000000000	4.00000000000000000000	4.00000000000000000000	4.00000000000000000000	4.00000000000000000000	4.00000000000000000000	4.00000000000000000000	4.00000000000000000000	4.00000000000000000000	4.00000000000000000000	4.00000000000000000000	4.00000000000000000000	4.00000000000000000000
100.00000000000000000000	0.00000000000000000000	4185.12792968750000000000	4217.43603515625000000000	4169.23046875000000000000	4185.64111328125000000000	4196.92285156250000000000	4180.51269531250000000000	4176.92285156250000000000	4171.79492187500000000000	4289.74365234375000000000	4177.43603515625000000000	4182.05126953125000000000	4179.48730468750000000000	4202.05126953125000000000	4181.53857421875000000000	1675.00000000000000000000	10244.00000000000000000000	10227.00000000000000000000	0.00000000000000000000	0.00000000000000000000	0.00000000000000000000	2313.00000000000000000000	877.00000000000000000000	4.00000000000000000000	4.00000000000000000000	4.00000000000000000000	4.00000000000000000000	4.00000000000000000000	4.00000000000000000000	4.00000000000000000000	4.00000000000000000000	4.00000000000000000000	4.00000000000000000000	4.00000000000000000000	4.00000000000000000000	4.00000000000000000000	4.00000000000000000000	4.00000000000000000000	4.00000000000000000000
101.00000000000000000000	0.00000000000000000000	4189.74365234375000000000	4217.43603515625000000000	4180.51269531250000000000	4188.71777343750000000000	4204.61523437500000000000	4181.02539062500000000000	4172.82031250000000000000	4170.25634765625000000000	4290.76904296875000000000	4193.84619140625000000000	4186.66650390625000000000	4186.15380859375000000000	4205.12792968750000000000	4180.00000000000000000000	1643.00000000000000000000	10242.00000000000000000000	10227.00000000000000000000	0.00000000000000000000	0.00000000000000000000	0.00000000000000000000	2313.00000000000000000000	885.00000000000000000000	4.00000000000000000000	4.00000000000000000000	4.00000000000000000000	4.00000000000000000000	4.00000000000000000000	4.00000000000000000000	4.00000000000000000000	4.00000000000000000000	4.00000000000000000000	4.00000000000000000000	4.00000000000000000000	4.00000000000000000000	4.00000000000000000000	4.00000000000000000000	4.00000000000000000000	4.00000000000000000000
102.00000000000000000000	0.00000000000000000000	4181.02539062500000000000	4194.87158203125000000000	4176.41015625000000000000	4170.76904296875000000000	4168.20507812500000000000	4170.76904296875000000000	4147.69238281250000000000	4143.58984375000000000000	4287.17919921875000000000	4154.87158203125000000000	4172.82031250000000000000	4180.00000000000000000000	4180.51269531250000000000	4172.30761718750000000000	2899.00000000000000000000	10242.00000000000000000000	10227.00000000000000000000	0.00000000000000000000	0.00000000000000000000	0.00000000000000000000	2313.00000000000000000000	893.00000000000000000000	4.00000000000000000000	4.00000000000000000000	4.00000000000000000000	4.00000000000000000000	4.00000000000000000000	4.00000000000000000000	4.00000000000000000000	4.00000000000000000000	4.00000000000000000000	4.00000000000000000000	4.00000000000000000000	4.00000000000000000000	4.00000000000000000000	4.00000000000000000000	4.00000000000000000000	4.00000000000000000000
103.00000000000000000000	0.00000000000000000000	4191.28173828125000000000	4227.69238281250000000000	4167.69238281250000000000	4186.15380859375000000000	4202.05126953125000000000	4177.94873046875000000000	4170.25634765625000000000	4181.53857421875000000000	4292.30761718750000000000	4189.74365234375000000000	4191.79492187500000000000	4188.20507812500000000000	4227.17919921875000000000	4193.33300781250000000000	2127.00000000000000000000	10244.00000000000000000000	10228.00000000000000000000	0.00000000000000000000	0.00000000000000000000	0.00000000000000000000	2313.00000000000000000000	902.00000000000000000000	4.00000000000000000000	4.00000000000000000000	4.00000000000000000000	4.00000000000000000000	4.00000000000000000000	4.00000000000000000000	4.00000000000000000000	4.00000000000000000000	4.00000000000000000000	4.00000000000000000000	4.00000000000000000000	4.00000000000000000000	4.00000000000000000000	4.00000000000000000000	4.00000000000000000000	4.00000000000000000000
104.00000000000000000000	0.00000000000000000000	4181.53857421875000000000	4193.33300781250000000000	4172.30761718750000000000	4169.23046875000000000000	4166.15380859375000000000	4160.51269531250000000000	4136.41015625000000000000	4153.84619140625000000000	4288.71777343750000000000	4159.48730468750000000000	4176.92285156250000000000	4185.12792968750000000000	4198.46142578125000000000	4182.56396484375000000000	1675.00000000000000000000	10244.00000000000000000000	10228.00000000000000000000	0.00000000000000000000	0.00000000000000000000	0.00000000000000000000	2313.00000000000000000000	910.00000000000000000000	4.00000000000000000000	4.00000000000000000000	4.00000000000000000000	4.00000000000000000000	4.00000000000000000000	4.00000000000000000000	4.00000000000000000000	4.00000000000000000000	4.00000000000000000000	4.00000000000000000000	4.00000000000000000000	4.00000000000000000000	4.00000000000000000000	4.00000000000000000000	4.00000000000000000000	4.00000000000000000000
105.00000000000000000000	0.00000000000000000000	4183.58984375000000000000	4208.71777343750000000000	4164.61523437500000000000	4178.97412109375000000000	4171.79492187500000000000	4174.35888671875000000000	4159.48730468750000000000	4156.41015625000000000000	4288.71777343750000000000	4167.17919921875000000000	4177.94873046875000000000	4176.92285156250000000000	4196.92285156250000000000	4182.05126953125000000000	1643.00000000000000000000	10246.00000000000000000000	10228.00000000000000000000	0.00000000000000000000	0.00000000000000000000	0.00000000000000000000	2313.00000000000000000000	918.00000000000000000000	4.00000000000000000000	4.00000000000000000000	4.00000000000000000000	4.00000000000000000000	4.00000000000000000000	4.00000000000000000000	4.00000000000000000000	4.00000000000000000000	4.00000000000000000000	4.00000000000000000000	4.00000000000000000000	4.00000000000000000000	4.00000000000000000000	4.00000000000000000000	4.00000000000000000000	4.00000000000000000000
106.00000000000000000000	0.00000000000000000000	4184.61523437500000000000	4213.33300781250000000000	4171.28173828125000000000	4181.53857421875000000000	4186.66650390625000000000	4175.38427734375000000000	4171.28173828125000000000	4171.28173828125000000000	4289.23046875000000000000	4182.56396484375000000000	4186.66650390625000000000	4184.61523437500000000000	4201.02539062500000000000	4181.02539062500000000000	2899.00000000000000000000	10246.00000000000000000000	10228.00000000000000000000	0.00000000000000000000	0.00000000000000000000	0.00000000000000000000	2313.00000000000000000000	927.00000000000000000000	4.00000000000000000000	4.00000000000000000000	4.00000000000000000000	4.00000000000000000000	4.00000000000000000000	4.00000000000000000000	4.00000000000000000000	4.00000000000000000000	4.00000000000000000000	4.00000000000000000000	4.00000000000000000000	4.00000000000000000000	4.00000000000000000000	4.00000000000000000000	4.00000000000000000000	4.00000000000000000000
107.00000000000000000000	0.00000000000000000000	4180.51269531250000000000	4190.76904296875000000000	4180.00000000000000000000	4160.00000000000000000000	4166.15380859375000000000	4167.17919921875000000000	4150.25634765625000000000	4157.94873046875000000000	4286.15380859375000000000	4154.35888671875000000000	4174.87158203125000000000	4184.10253906250000000000	4186.66650390625000000000	4173.33300781250000000000	2127.00000000000000000000	10248.00000000000000000000	10227.00000000000000000000	0.00000000000000000000	0.00000000000000000000	0.00000000000000000000	2313.00000000000000000000	935.00000000000000000000	4.00000000000000000000	4.00000000000000000000	4.00000000000000000000	4.00000000000000000000	4.00000000000000000000	4.00000000000000000000	4.00000000000000000000	4.00000000000000000000	4.00000000000000000000	4.00000000000000000000	4.00000000000000000000	4.00000000000000000000	4.00000000000000000000	4.00000000000000000000	4.00000000000000000000	4.00000000000000000000
108.00000000000000000000	0.00000000000000000000	4198.97412109375000000000	4238.46142578125000000000	4177.43603515625000000000	4188.20507812500000000000	4197.94873046875000000000	4181.02539062500000000000	4178.97412109375000000000	4181.53857421875000000000	4292.82031250000000000000	4190.76904296875000000000	4192.82031250000000000000	4190.76904296875000000000	4228.71777343750000000000	4196.92285156250000000000	1675.00000000000000000000	10248.00000000000000000000	10227.00000000000000000000	0.00000000000000000000	0.00000000000000000000	0.00000000000000000000	2313.00000000000000000000	943.00000000000000000000	4.00000000000000000000	4.00000000000000000000	4.00000000000000000000	4.00000000000000000000	4.00000000000000000000	4.00000000000000000000	4.00000000000000000000	4.00000000000000000000	4.00000000000000000000	4.00000000000000000000	4.00000000000000000000	4.00000000000000000000	4.00000000000000000000	4.00000000000000000000	4.00000000000000000000	4.00000000000000000000
109.00000000000000000000	0.00000000000000000000	4196.41015625000000000000	4214.35888671875000000000	4181.53857421875000000000	4180.00000000000000000000	4168.20507812500000000000	4163.58984375000000000000	4149.23046875000000000000	4148.71777343750000000000	4288.71777343750000000000	4164.61523437500000000000	4180.51269531250000000000	4194.35888671875000000000	4198.97412109375000000000	4192.82031250000000000000	1643.00000000000000000000	10248.00000000000000000000	10228.00000000000000000000	0.00000000000000000000	0.00000000000000000000	0.00000000000000000000	2313.00000000000000000000	952.00000000000000000000	4.00000000000000000000	4.00000000000000000000	4.00000000000000000000	4.00000000000000000000	4.00000000000000000000	4.00000000000000000000	4.00000000000000000000	4.00000000000000000000	4.00000000000000000000	4.00000000000000000000	4.00000000000000000000	4.00000000000000000000	4.00000000000000000000	4.00000000000000000000	4.00000000000000000000	4.00000000000000000000
110.00000000000000000000	0.00000000000000000000	4200.00000000000000000000	4218.97412109375000000000	4178.97412109375000000000	4183.07666015625000000000	4189.23046875000000000000	4173.33300781250000000000	4161.53857421875000000000	4163.07666015625000000000	4288.71777343750000000000	4182.56396484375000000000	4189.23046875000000000000	4195.89746093750000000000	4216.41015625000000000000	4198.97412109375000000000	2899.00000000000000000000	10248.00000000000000000000	10228.00000000000000000000	0.00000000000000000000	0.00000000000000000000	0.00000000000000000000	2313.00000000000000000000	960.00000000000000000000	4.00000000000000000000	4.00000000000000000000	4.00000000000000000000	4.00000000000000000000	4.00000000000000000000	4.00000000000000000000	4.00000000000000000000	4.00000000000000000000	4.00000000000000000000	4.00000000000000000000	4.00000000000000000000	4.00000000000000000000	4.00000000000000000000	4.00000000000000000000	4.00000000000000000000	4.00000000000000000000
111.00000000000000000000	0.00000000000000000000	4195.89746093750000000000	4226.15380859375000000000	4177.43603515625000000000	4193.84619140625000000000	4203.07666015625000000000	4175.89746093750000000000	4175.38427734375000000000	4183.58984375000000000000	4291.79492187500000000000	4204.10253906250000000000	4203.07666015625000000000	4198.97412109375000000000	4231.79492187500000000000	4204.10253906250000000000	2127.00000000000000000000	10250.00000000000000000000	10229.00000000000000000000	0.00000000000000000000	0.00000000000000000000	0.00000000000000000000	2313.00000000000000000000	968.00000000000000000000	4.00000000000000000000	4.00000000000000000000	4.00000000000000000000	4.00000000000000000000	4.00000000000000000000	4.00000000000000000000	4.00000000000000000000	4.00000000000000000000	4.00000000000000000000	4.00000000000000000000	4.00000000000000000000	4.00000000000000000000	4.00000000000000000000	4.00000000000000000000	4.00000000000000000000	4.00000000000000000000
112.00000000000000000000	0.00000000000000000000	4182.56396484375000000000	4195.38427734375000000000	4174.35888671875000000000	4174.87158203125000000000	4168.20507812500000000000	4163.58984375000000000000	4151.28173828125000000000	4155.89746093750000000000	4286.15380859375000000000	4164.10253906250000000000	4178.46142578125000000000	4186.66650390625000000000	4186.15380859375000000000	4186.66650390625000000000	1675.00000000000000000000	10250.00000000000000000000	10229.00000000000000000000	0.00000000000000000000	0.00000000000000000000	0.00000000000000000000	2313.00000000000000000000	977.00000000000000000000	4.00000000000000000000	4.00000000000000000000	4.00000000000000000000	4.00000000000000000000	4.00000000000000000000	4.00000000000000000000	4.00000000000000000000	4.00000000000000000000	4.00000000000000000000	4.00000000000000000000	4.00000000000000000000	4.00000000000000000000	4.00000000000000000000	4.00000000000000000000	4.00000000000000000000	4.00000000000000000000
113.00000000000000000000	0.00000000000000000000	4202.05126953125000000000	4236.92285156250000000000	4176.92285156250000000000	4196.92285156250000000000	4215.38427734375000000000	4185.12792968750000000000	4184.10253906250000000000	4183.07666015625000000000	4290.76904296875000000000	4208.20507812500000000000	4192.82031250000000000000	4192.82031250000000000000	4215.38427734375000000000	4194.87158203125000000000	1643.00000000000000000000	10251.00000000000000000000	10228.00000000000000000000	0.00000000000000000000	0.00000000000000000000	0.00000000000000000000	2313.00000000000000000000	985.00000000000000000000	4.00000000000000000000	4.00000000000000000000	4.00000000000000000000	4.00000000000000000000	4.00000000000000000000	4.00000000000000000000	4.00000000000000000000	4.00000000000000000000	4.00000000000000000000	4.00000000000000000000	4.00000000000000000000	4.00000000000000000000	4.00000000000000000000	4.00000000000000000000	4.00000000000000000000	4.00000000000000000000
114.00000000000000000000	0.00000000000000000000	4200.51269531250000000000	4218.46142578125000000000	4185.12792968750000000000	4192.82031250000000000000	4187.69238281250000000000	4173.84619140625000000000	4160.51269531250000000000	4153.84619140625000000000	4287.17919921875000000000	4184.61523437500000000000	4185.64111328125000000000	4195.89746093750000000000	4194.35888671875000000000	4187.69238281250000000000	2899.00000000000000000000	10251.00000000000000000000	10228.00000000000000000000	0.00000000000000000000	0.00000000000000000000	0.00000000000000000000	2313.00000000000000000000	993.00000000000000000000	4.00000000000000000000	4.00000000000000000000	4.00000000000000000000	4.00000000000000000000	4.00000000000000000000	4.00000000000000000000	4.00000000000000000000	4.00000000000000000000	4.00000000000000000000	4.00000000000000000000	4.00000000000000000000	4.00000000000000000000	4.00000000000000000000	4.00000000000000000000	4.00000000000000000000	4.00000000000000000000
115.00000000000000000000	0.00000000000000000000	4197.94873046875000000000	4216.92285156250000000000	4172.30761718750000000000	4198.97412109375000000000	4178.97412109375000000000	4175.38427734375000000000	4159.48730468750000000000	4151.28173828125000000000	4284.10253906250000000000	4171.79492187500000000000	4182.56396484375000000000	4188.71777343750000000000	4200.00000000000000000000	4194.35888671875000000000	2127.00000000000000000000	10251.00000000000000000000	10228.00000000000000000000	0.00000000000000000000	0.00000000000000000000	0.00000000000000000000	2314.00000000000000000000	2.00000000000000000000	4.00000000000000000000	4.00000000000000000000	4.00000000000000000000	4.00000000000000000000	4.00000000000000000000	4.00000000000000000000	4.00000000000000000000	4.00000000000000000000	4.00000000000000000000	4.00000000000000000000	4.00000000000000000000	4.00000000000000000000	4.00000000000000000000	4.00000000000000000000	4.00000000000000000000	4.00000000000000000000
116.00000000000000000000	0.00000000000000000000	4202.56396484375000000000	4227.69238281250000000000	4171.28173828125000000000	4214.35888671875000000000	4193.33300781250000000000	4175.38427734375000000000	4162.05126953125000000000	4169.74365234375000000000	4287.17919921875000000000	4197.94873046875000000000	4195.38427734375000000000	4196.41015625000000000000	4226.15380859375000000000	4207.17919921875000000000	1675.00000000000000000000	10251.00000000000000000000	10228.00000000000000000000	0.00000000000000000000	0.00000000000000000000	0.00000000000000000000	2314.00000000000000000000	10.00000000000000000000	4.00000000000000000000	4.00000000000000000000	4.00000000000000000000	4.00000000000000000000	4.00000000000000000000	4.00000000000000000000	4.00000000000000000000	4.00000000000000000000	4.00000000000000000000	4.00000000000000000000	4.00000000000000000000	4.00000000000000000000	4.00000000000000000000	4.00000000000000000000	4.00000000000000000000	4.00000000000000000000
117.00000000000000000000	0.00000000000000000000	4192.30761718750000000000	4193.33300781250000000000	4175.89746093750000000000	4197.43603515625000000000	4157.43603515625000000000	4162.56396484375000000000	4135.38427734375000000000	4144.10253906250000000000	4285.64111328125000000000	4169.23046875000000000000	4180.51269531250000000000	4192.82031250000000000000	4198.46142578125000000000	4194.35888671875000000000	1643.00000000000000000000	10249.00000000000000000000	10227.00000000000000000000	0.00000000000000000000	0.00000000000000000000	0.00000000000000000000	2314.00000000000000000000	18.00000000000000000000	4.00000000000000000000	4.00000000000000000000	4.00000000000000000000	4.00000000000000000000	4.00000000000000000000	4.00000000000000000000	4.00000000000000000000	4.00000000000000000000	4.00000000000000000000	4.00000000000000000000	4.00000000000000000000	4.00000000000000000000	4.00000000000000000000	4.00000000000000000000	4.00000000000000000000	4.00000000000000000000
118.00000000000000000000	0.00000000000000000000	4203.58984375000000000000	4227.69238281250000000000	4172.82031250000000000000	4224.10253906250000000000	4203.07666015625000000000	4181.53857421875000000000	4178.46142578125000000000	4179.48730468750000000000	4291.28173828125000000000	4207.17919921875000000000	4198.46142578125000000000	4194.35888671875000000000	4224.61523437500000000000	4201.53857421875000000000	2899.00000000000000000000	10249.00000000000000000000	10227.00000000000000000000	0.00000000000000000000	0.00000000000000000000	0.00000000000000000000	2314.00000000000000000000	27.00000000000000000000	4.00000000000000000000	4.00000000000000000000	4.00000000000000000000	4.00000000000000000000	4.00000000000000000000	4.00000000000000000000	4.00000000000000000000	4.00000000000000000000	4.00000000000000000000	4.00000000000000000000	4.00000000000000000000	4.00000000000000000000	4.00000000000000000000	4.00000000000000000000	4.00000000000000000000	4.00000000000000000000
119.00000000000000000000	0.00000000000000000000	4196.41015625000000000000	4207.17919921875000000000	4180.51269531250000000000	4217.94873046875000000000	4175.89746093750000000000	4170.76904296875000000000	4153.33300781250000000000	4160.51269531250000000000	4285.64111328125000000000	4191.28173828125000000000	4190.25634765625000000000	4194.35888671875000000000	4192.30761718750000000000	4189.23046875000000000000	2127.00000000000000000000	10245.00000000000000000000	10227.00000000000000000000	0.00000000000000000000	0.00000000000000000000	0.00000000000000000000	2314.00000000000000000000	35.00000000000000000000	4.00000000000000000000	4.00000000000000000000	4.00000000000000000000	4.00000000000000000000	4.00000000000000000000	4.00000000000000000000	4.00000000000000000000	4.00000000000000000000	4.00000000000000000000	4.00000000000000000000	4.00000000000000000000	4.00000000000000000000	4.00000000000000000000	4.00000000000000000000	4.00000000000000000000	4.00000000000000000000
120.00000000000000000000	0.00000000000000000000	4194.35888671875000000000	4207.17919921875000000000	4174.35888671875000000000	4211.28173828125000000000	4155.38427734375000000000	4172.30761718750000000000	4143.07666015625000000000	4148.71777343750000000000	4282.56396484375000000000	4180.00000000000000000000	4179.48730468750000000000	4186.66650390625000000000	4188.20507812500000000000	4188.71777343750000000000	1675.00000000000000000000	10245.00000000000000000000	10227.00000000000000000000	0.00000000000000000000	0.00000000000000000000	0.00000000000000000000	2314.00000000000000000000	43.00000000000000000000	4.00000000000000000000	4.00000000000000000000	4.00000000000000000000	4.00000000000000000000	4.00000000000000000000	4.00000000000000000000	4.00000000000000000000	4.00000000000000000000	4.00000000000000000000	4.00000000000000000000	4.00000000000000000000	4.00000000000000000000	4.00000000000000000000	4.00000000000000000000	4.00000000000000000000	4.00000000000000000000
121.00000000000000000000	0.00000000000000000000	4201.53857421875000000000	4237.94873046875000000000	4170.25634765625000000000	4230.25634765625000000000	4186.66650390625000000000	4176.92285156250000000000	4162.05126953125000000000	4165.64111328125000000000	4286.66650390625000000000	4195.89746093750000000000	4187.69238281250000000000	4195.89746093750000000000	4221.02539062500000000000	4201.53857421875000000000	1643.00000000000000000000	10243.00000000000000000000	10227.00000000000000000000	0.00000000000000000000	0.00000000000000000000	0.00000000000000000000	2314.00000000000000000000	52.00000000000000000000	4.00000000000000000000	4.00000000000000000000	4.00000000000000000000	4.00000000000000000000	4.00000000000000000000	4.00000000000000000000	4.00000000000000000000	4.00000000000000000000	4.00000000000000000000	4.00000000000000000000	4.00000000000000000000	4.00000000000000000000	4.00000000000000000000	4.00000000000000000000	4.00000000000000000000	4.00000000000000000000
122.00000000000000000000	0.00000000000000000000	4188.20507812500000000000	4207.69238281250000000000	4172.30761718750000000000	4213.84619140625000000000	4162.05126953125000000000	4160.00000000000000000000	4129.74365234375000000000	4130.25634765625000000000	4280.51269531250000000000	4148.20507812500000000000	4172.82031250000000000000	4192.82031250000000000000	4186.15380859375000000000	4187.17919921875000000000	2899.00000000000000000000	10243.00000000000000000000	10227.00000000000000000000	0.00000000000000000000	0.00000000000000000000	0.00000000000000000000	2314.00000000000000000000	60.00000000000000000000	4.00000000000000000000	4.00000000000000000000	4.00000000000000000000	4.00000000000000000000	4.00000000000000000000	4.00000000000000000000	4.00000000000000000000	4.00000000000000000000	4.00000000000000000000	4.00000000000000000000	4.00000000000000000000	4.00000000000000000000	4.00000000000000000000	4.00000000000000000000	4.00000000000000000000	4.00000000000000000000
123.00000000000000000000	0.00000000000000000000	4200.51269531250000000000	4228.71777343750000000000	4169.74365234375000000000	4229.23046875000000000000	4195.89746093750000000000	4176.92285156250000000000	4165.12792968750000000000	4171.28173828125000000000	4285.64111328125000000000	4195.38427734375000000000	4196.92285156250000000000	4193.33300781250000000000	4220.51269531250000000000	4201.53857421875000000000	2127.00000000000000000000	10243.00000000000000000000	10231.00000000000000000000	0.00000000000000000000	0.00000000000000000000	0.00000000000000000000	2314.00000000000000000000	68.00000000000000000000	4.00000000000000000000	4.00000000000000000000	4.00000000000000000000	4.00000000000000000000	4.00000000000000000000	4.00000000000000000000	4.00000000000000000000	4.00000000000000000000	4.00000000000000000000	4.00000000000000000000	4.00000000000000000000	4.00000000000000000000	4.00000000000000000000	4.00000000000000000000	4.00000000000000000000	4.00000000000000000000
124.00000000000000000000	0.00000000000000000000	4195.89746093750000000000	4200.51269531250000000000	4176.92285156250000000000	4223.58984375000000000000	4172.30761718750000000000	4168.71777343750000000000	4159.48730468750000000000	4172.82031250000000000000	4285.64111328125000000000	4201.02539062500000000000	4195.89746093750000000000	4199.48730468750000000000	4214.35888671875000000000	4196.41015625000000000000	1675.00000000000000000000	10243.00000000000000000000	10231.00000000000000000000	0.00000000000000000000	0.00000000000000000000	0.00000000000000000000	2314.00000000000000000000	77.00000000000000000000	4.00000000000000000000	4.00000000000000000000	4.00000000000000000000	4.00000000000000000000	4.00000000000000000000	4.00000000000000000000	4.00000000000000000000	4.00000000000000000000	4.00000000000000000000	4.00000000000000000000	4.00000000000000000000	4.00000000000000000000	4.00000000000000000000	4.00000000000000000000	4.00000000000000000000	4.00000000000000000000
125.00000000000000000000	0.00000000000000000000	4191.79492187500000000000	4204.61523437500000000000	4173.84619140625000000000	4218.46142578125000000000	4163.58984375000000000000	4169.74365234375000000000	4143.58984375000000000000	4147.69238281250000000000	4281.02539062500000000000	4178.97412109375000000000	4182.05126953125000000000	4194.87158203125000000000	4196.92285156250000000000	4187.69238281250000000000	1643.00000000000000000000	10243.00000000000000000000	10231.00000000000000000000	0.00000000000000000000	0.00000000000000000000	0.00000000000000000000	2314.00000000000000000000	85.00000000000000000000	4.00000000000000000000	4.00000000000000000000	4.00000000000000000000	4.00000000000000000000	4.00000000000000000000	4.00000000000000000000	4.00000000000000000000	4.00000000000000000000	4.00000000000000000000	4.00000000000000000000	4.00000000000000000000	4.00000000000000000000	4.00000000000000000000	4.00000000000000000000	4.00000000000000000000	4.00000000000000000000
126.00000000000000000000	0.00000000000000000000	4212.82031250000000000000	4262.05126953125000000000	4180.51269531250000000000	4242.56396484375000000000	4210.25634765625000000000	4181.53857421875000000000	4154.35888671875000000000	4164.10253906250000000000	4285.64111328125000000000	4209.74365234375000000000	4198.97412109375000000000	4203.58984375000000000000	4223.07666015625000000000	4205.64111328125000000000	2899.00000000000000000000	10243.00000000000000000000	10231.00000000000000000000	0.00000000000000000000	0.00000000000000000000	0.00000000000000000000	2314.00000000000000000000	93.00000000000000000000	4.00000000000000000000	4.00000000000000000000	4.00000000000000000000	4.00000000000000000000	4.00000000000000000000	4.00000000000000000000	4.00000000000000000000	4.00000000000000000000	4.00000000000000000000	4.00000000000000000000	4.00000000000000000000	4.00000000000000000000	4.00000000000000000000	4.00000000000000000000	4.00000000000000000000	4.00000000000000000000
127.00000000000000000000	0.00000000000000000000	4207.69238281250000000000	4227.69238281250000000000	4186.66650390625000000000	4223.58984375000000000000	4175.89746093750000000000	4168.20507812500000000000	4132.30761718750000000000	4144.10253906250000000000	4285.12792968750000000000	4179.48730468750000000000	4187.69238281250000000000	4204.61523437500000000000	4197.94873046875000000000	4198.46142578125000000000	50.00000000000000000000	10244.00000000000000000000	10228.00000000000000000000	0.00000000000000000000	0.00000000000000000000	0.00000000000000000000	2314.00000000000000000000	102.00000000000000000000	4.00000000000000000000	4.00000000000000000000	4.00000000000000000000	4.00000000000000000000	4.00000000000000000000	4.00000000000000000000	4.00000000000000000000	4.00000000000000000000	4.00000000000000000000	4.00000000000000000000	4.00000000000000000000	4.00000000000000000000	4.00000000000000000000	4.00000000000000000000	4.00000000000000000000	4.00000000000000000000
0.00000000000000000000	0.00000000000000000000	4203.58984375000000000000	4231.79492187500000000000	4170.25634765625000000000	4230.25634765625000000000	4188.71777343750000000000	4179.48730468750000000000	4163.58984375000000000000	4168.20507812500000000000	4285.12792968750000000000	4198.46142578125000000000	4193.84619140625000000000	4201.02539062500000000000	4224.10253906250000000000	4204.10253906250000000000	1250.00000000000000000000	10244.00000000000000000000	10228.00000000000000000000	0.00000000000000000000	0.00000000000000000000	0.00000000000000000000	2314.00000000000000000000	110.00000000000000000000	4.00000000000000000000	4.00000000000000000000	4.00000000000000000000	4.00000000000000000000	4.00000000000000000000	4.00000000000000000000	4.00000000000000000000	4.00000000000000000000	4.00000000000000000000	4.00000000000000000000	4.00000000000000000000	4.00000000000000000000	4.00000000000000000000	4.00000000000000000000	4.00000000000000000000	4.00000000000000000000
1.00000000000000000000	0.00000000000000000000	4188.71777343750000000000	4212.30761718750000000000	4168.71777343750000000000	4220.51269531250000000000	4164.61523437500000000000	4165.12792968750000000000	4139.48730468750000000000	4148.71777343750000000000	4280.00000000000000000000	4173.33300781250000000000	4184.10253906250000000000	4194.87158203125000000000	4201.02539062500000000000	4193.84619140625000000000	2097.00000000000000000000	10245.00000000000000000000	10230.00000000000000000000	0.00000000000000000000	0.00000000000000000000	0.00000000000000000000	2314.00000000000000000000	118.00000000000000000000	4.00000000000000000000	4.00000000000000000000	4.00000000000000000000	4.00000000000000000000	4.00000000000000000000	4.00000000000000000000	4.00000000000000000000	4.00000000000000000000	4.00000000000000000000	4.00000000000000000000	4.00000000000000000000	4.00000000000000000000	4.00000000000000000000	4.00000000000000000000	4.00000000000000000000	4.00000000000000000000
2.00000000000000000000	0.00000000000000000000	4183.07666015625000000000	4199.48730468750000000000	4170.25634765625000000000	4206.15380859375000000000	4148.71777343750000000000	4163.07666015625000000000	4126.66650390625000000000	4129.74365234375000000000	4278.46142578125000000000	4150.25634765625000000000	4172.82031250000000000000	4187.69238281250000000000	4175.38427734375000000000	4184.10253906250000000000	2084.00000000000000000000	10245.00000000000000000000	10230.00000000000000000000	0.00000000000000000000	0.00000000000000000000	0.00000000000000000000	2314.00000000000000000000	127.00000000000000000000	4.00000000000000000000	4.00000000000000000000	4.00000000000000000000	4.00000000000000000000	4.00000000000000000000	4.00000000000000000000	4.00000000000000000000	4.00000000000000000000	4.00000000000000000000	4.00000000000000000000	4.00000000000000000000	4.00000000000000000000	4.00000000000000000000	4.00000000000000000000	4.00000000000000000000	4.00000000000000000000
3.00000000000000000000	0.00000000000000000000	4197.43603515625000000000	4235.89746093750000000000	4174.87158203125000000000	4220.51269531250000000000	4193.84619140625000000000	4182.56396484375000000000	4170.25634765625000000000	4159.48730468750000000000	4282.05126953125000000000	4204.61523437500000000000	4191.28173828125000000000	4198.97412109375000000000	4208.20507812500000000000	4198.46142578125000000000	3146.00000000000000000000	10246.00000000000000000000	10228.00000000000000000000	0.00000000000000000000	0.00000000000000000000	0.00000000000000000000	2314.00000000000000000000	135.00000000000000000000	4.00000000000000000000	4.00000000000000000000	4.00000000000000000000	4.00000000000000000000	4.00000000000000000000	4.00000000000000000000	4.00000000000000000000	4.00000000000000000000	4.00000000000000000000	4.00000000000000000000	4.00000000000000000000	4.00000000000000000000	4.00000000000000000000	4.00000000000000000000	4.00000000000000000000	4.00000000000000000000
4.00000000000000000000	0.00000000000000000000	4190.76904296875000000000	4204.61523437500000000000	4182.05126953125000000000	4194.35888671875000000000	4150.25634765625000000000	4163.07666015625000000000	4140.51269531250000000000	4130.25634765625000000000	4275.89746093750000000000	4173.84619140625000000000	4171.79492187500000000000	4194.87158203125000000000	4173.33300781250000000000	4188.20507812500000000000	3349.00000000000000000000	10246.00000000000000000000	10228.00000000000000000000	0.00000000000000000000	0.00000000000000000000	0.00000000000000000000	2314.00000000000000000000	143.00000000000000000000	4.00000000000000000000	4.00000000000000000000	4.00000000000000000000	4.00000000000000000000	4.00000000000000000000	4.00000000000000000000	4.00000000000000000000	4.00000000000000000000	4.00000000000000000000	4.00000000000000000000	4.00000000000000000000	4.00000000000000000000	4.00000000000000000000	4.00000000000000000000	4.00000000000000000000	4.00000000000000000000
5.00000000000000000000	0.00000000000000000000	4202.05126953125000000000	4231.28173828125000000000	4176.41015625000000000000	4204.61523437500000000000	4161.53857421875000000000	4169.74365234375000000000	4153.33300781250000000000	4158.97412109375000000000	4283.07666015625000000000	4191.79492187500000000000	4184.61523437500000000000	4197.94873046875000000000	4203.07666015625000000000	4203.07666015625000000000	1769.00000000000000000000	10251.00000000000000000000	10225.00000000000000000000	0.00000000000000000000	0.00000000000000000000	0.00000000000000000000	2314.00000000000000000000	152.00000000000000000000	4.00000000000000000000	4.00000000000000000000	4.00000000000000000000	4.00000000000000000000	4.00000000000000000000	4.00000000000000000000	4.00000000000000000000	4.00000000000000000000	4.00000000000000000000	4.00000000000000000000	4.00000000000000000000	4.00000000000000000000	4.00000000000000000000	4.00000000000000000000	4.00000000000000000000	4.00000000000000000000
6.00000000000000000000	0.00000000000000000000	4202.56396484375000000000	4231.79492187500000000000	4177.43603515625000000000	4206.66650390625000000000	4168.71777343750000000000	4165.64111328125000000000	4146.66650390625000000000	4165.12792968750000000000	4287.17919921875000000000	4197.94873046875000000000	4192.82031250000000000000	4210.76904296875000000000	4213.84619140625000000000	4207.17919921875000000000	2984.00000000000000000000	10251.00000000000000000000	10225.00000000000000000000	0.00000000000000000000	0.00000000000000000000	0.00000000000000000000	2314.00000000000000000000	160.00000000000000000000	4.00000000000000000000	4.00000000000000000000	4.00000000000000000000	4.00000000000000000000	4.00000000000000000000	4.00000000000000000000	4.00000000000000000000	4.00000000000000000000	4.00000000000000000000	4.00000000000000000000	4.00000000000000000000	4.00000000000000000000	4.00000000000000000000	4.00000000000000000000	4.00000000000000000000	4.00000000000000000000
7.00000000000000000000	0.00000000000000000000	4195.38427734375000000000	4207.69238281250000000000	4171.79492187500000000000	4187.69238281250000000000	4162.56396484375000000000	4164.10253906250000000000	4134.87158203125000000000	4147.69238281250000000000	4281.02539062500000000000	4173.84619140625000000000	4179.48730468750000000000	4200.51269531250000000000	4190.25634765625000000000	4196.92285156250000000000	2845.00000000000000000000	10251.00000000000000000000	10226.00000000000000000000	0.00000000000000000000	0.00000000000000000000	0.00000000000000000000	2314.00000000000000000000	167.00000000000000000000	4.00000000000000000000	4.00000000000000000000	4.00000000000000000000	4.00000000000000000000	4.00000000000000000000	4.00000000000000000000	4.00000000000000000000	4.00000000000000000000	4.00000000000000000000	4.00000000000000000000	4.00000000000000000000	4.00000000000000000000	4.00000000000000000000	4.00000000000000000000	4.00000000000000000000	4.00000000000000000000
8.00000000000000000000	0.00000000000000000000	4201.02539062500000000000	4231.79492187500000000000	4171.28173828125000000000	4200.51269531250000000000	4203.07666015625000000000	4181.02539062500000000000	4172.82031250000000000000	4186.15380859375000000000	4286.15380859375000000000	4219.48730468750000000000	4197.43603515625000000000	4199.48730468750000000000	4211.28173828125000000000	4207.17919921875000000000	369.00000000000000000000	10251.00000000000000000000	10226.00000000000000000000	0.00000000000000000000	0.00000000000000000000	0.00000000000000000000	2314.00000000000000000000	175.00000000000000000000	4.00000000000000000000	4.00000000000000000000	4.00000000000000000000	4.00000000000000000000	4.00000000000000000000	4.00000000000000000000	4.00000000000000000000	4.00000000000000000000	4.00000000000000000000	4.00000000000000000000	4.00000000000000000000	4.00000000000000000000	4.00000000000000000000	4.00000000000000000000	4.00000000000000000000	4.00000000000000000000
9.00000000000000000000	0.00000000000000000000	4184.10253906250000000000	4193.33300781250000000000	4178.97412109375000000000	4175.89746093750000000000	4158.46142578125000000000	4163.58984375000000000000	4142.56396484375000000000	4153.84619140625000000000	4282.56396484375000000000	4175.89746093750000000000	4178.46142578125000000000	4196.41015625000000000000	4165.64111328125000000000	4190.76904296875000000000	3329.00000000000000000000	10250.00000000000000000000	10226.00000000000000000000	0.00000000000000000000	0.00000000000000000000	0.00000000000000000000	2314.00000000000000000000	182.00000000000000000000	4.00000000000000000000	4.00000000000000000000	4.00000000000000000000	4.00000000000000000000	4.00000000000000000000	4.00000000000000000000	4.00000000000000000000	4.00000000000000000000	4.00000000000000000000	4.00000000000000000000	4.00000000000000000000	4.00000000000000000000	4.00000000000000000000	4.00000000000000000000	4.00000000000000000000	4.00000000000000000000
10.00000000000000000000	0.00000000000000000000	4195.38427734375000000000	4219.48730468750000000000	4173.33300781250000000000	4180.00000000000000000000	4180.00000000000000000000	4176.41015625000000000000	4159.48730468750000000000	4154.87158203125000000000	4282.05126953125000000000	4172.30761718750000000000	4179.48730468750000000000	4195.38427734375000000000	4182.56396484375000000000	4196.92285156250000000000	3104.00000000000000000000	10250.00000000000000000000	10226.00000000000000000000	0.00000000000000000000	0.00000000000000000000	0.00000000000000000000	2314.00000000000000000000	190.00000000000000000000	4.00000000000000000000	4.00000000000000000000	4.00000000000000000000	4.00000000000000000000	4.00000000000000000000	4.00000000000000000000	4.00000000000000000000	4.00000000000000000000	4.00000000000000000000	4.00000000000000000000	4.00000000000000000000	4.00000000000000000000	4.00000000000000000000	4.00000000000000000000	4.00000000000000000000	4.00000000000000000000
11.00000000000000000000	0.00000000000000000000	4205.12792968750000000000	4230.76904296875000000000	4180.00000000000000000000	4184.10253906250000000000	4197.94873046875000000000	4181.02539062500000000000	4169.23046875000000000000	4156.41015625000000000000	4285.12792968750000000000	4184.10253906250000000000	4184.10253906250000000000	4203.07666015625000000000	4190.76904296875000000000	4198.97412109375000000000	2117.00000000000000000000	10250.00000000000000000000	10225.00000000000000000000	0.00000000000000000000	0.00000000000000000000	0.00000000000000000000	2314.00000000000000000000	197.00000000000000000000	4.00000000000000000000	4.00000000000000000000	4.00000000000000000000	4.00000000000000000000	4.00000000000000000000	4.00000000000000000000	4.00000000000000000000	4.00000000000000000000	4.00000000000000000000	4.00000000000000000000	4.00000000000000000000	4.00000000000000000000	4.00000000000000000000	4.00000000000000000000	4.00000000000000000000	4.00000000000000000000
12.00000000000000000000	0.00000000000000000000	4192.30761718750000000000	4200.51269531250000000000	4178.97412109375000000000	4166.15380859375000000000	4166.66650390625000000000	4169.74365234375000000000	4150.76904296875000000000	4138.46142578125000000000	4282.56396484375000000000	4163.07666015625000000000	4167.17919921875000000000	4195.89746093750000000000	4159.48730468750000000000	4184.61523437500000000000	1676.00000000000000000000	10250.00000000000000000000	10225.00000000000000000000	0.00000000000000000000	0.00000000000000000000	0.00000000000000000000	2314.00000000000000000000	204.00000000000000000000	4.00000000000000000000	4.00000000000000000000	4.00000000000000000000	4.00000000000000000000	4.00000000000000000000	4.00000000000000000000	4.00000000000000000000	4.00000000000000000000	4.00000000000000000000	4.00000000000000000000	4.00000000000000000000	4.00000000000000000000	4.00000000000000000000	4.00000000000000000000	4.00000000000000000000	4.00000000000000000000
13.00000000000000000000	0.00000000000000000000	4197.94873046875000000000	4230.76904296875000000000	4171.28173828125000000000	4189.23046875000000000000	4184.61523437500000000000	4174.87158203125000000000	4167.17919921875000000000	4177.94873046875000000000	4286.66650390625000000000	4209.23046875000000000000	4188.71777343750000000000	4202.56396484375000000000	4206.66650390625000000000	4200.51269531250000000000	1651.00000000000000000000	10249.00000000000000000000	10226.00000000000000000000	0.00000000000000000000	0.00000000000000000000	0.00000000000000000000	2314.00000000000000000000	211.00000000000000000000	4.00000000000000000000	4.00000000000000000000	4.00000000000000000000	4.00000000000000000000	4.00000000000000000000	4.00000000000000000000	4.00000000000000000000	4.00000000000000000000	4.00000000000000000000	4.00000000000000000000	4.00000000000000000000	4.00000000000000000000	4.00000000000000000000	4.00000000000000000000	4.00000000000000000000	4.00000000000000000000
14.00000000000000000000	0.00000000000000000000	4188.71777343750000000000	4204.61523437500000000000	4174.87158203125000000000	4176.41015625000000000000	4142.05126953125000000000	4154.35888671875000000000	4122.05126953125000000000	4147.17919921875000000000	4282.56396484375000000000	4179.48730468750000000000	4179.48730468750000000000	4203.58984375000000000000	4188.20507812500000000000	4191.79492187500000000000	3104.00000000000000000000	10249.00000000000000000000	10226.00000000000000000000	0.00000000000000000000	0.00000000000000000000	0.00000000000000000000	2314.00000000000000000000	219.00000000000000000000	4.00000000000000000000	4.00000000000000000000	4.00000000000000000000	4.00000000000000000000	4.00000000000000000000	4.00000000000000000000	4.00000000000000000000	4.00000000000000000000	4.00000000000000000000	4.00000000000000000000	4.00000000000000000000	4.00000000000000000000	4.00000000000000000000	4.00000000000000000000	4.00000000000000000000	4.00000000000000000000
15.00000000000000000000	0.00000000000000000000	4195.89746093750000000000	4221.02539062500000000000	4172.82031250000000000000	4181.02539062500000000000	4175.89746093750000000000	4170.25634765625000000000	4140.00000000000000000000	4151.79492187500000000000	4283.07666015625000000000	4194.35888671875000000000	4182.56396484375000000000	4201.53857421875000000000	4193.33300781250000000000	4194.35888671875000000000	2117.00000000000000000000	10249.00000000000000000000	10227.00000000000000000000	0.00000000000000000000	0.00000000000000000000	0.00000000000000000000	2314.00000000000000000000	226.00000000000000000000	4.00000000000000000000	4.00000000000000000000	4.00000000000000000000	4.00000000000000000000	4.00000000000000000000	4.00000000000000000000	4.00000000000000000000	4.00000000000000000000	4.00000000000000000000	4.00000000000000000000	4.00000000000000000000	4.00000000000000000000	4.00000000000000000000	4.00000000000000000000	4.00000000000000000000	4.00000000000000000000
16.00000000000000000000	0.00000000000000000000	4205.12792968750000000000	4232.30761718750000000000	4180.00000000000000000000	4189.74365234375000000000	4200.51269531250000000000	4177.94873046875000000000	4156.41015625000000000000	4175.89746093750000000000	4286.15380859375000000000	4223.07666015625000000000	4192.82031250000000000000	4208.71777343750000000000	4202.05126953125000000000	4197.43603515625000000000	0.00000000000000000000	10249.00000000000000000000	10227.00000000000000000000	0.00000000000000000000	0.00000000000000000000	0.00000000000000000000	2314.00000000000000000000	234.00000000000000000000	4.00000000000000000000	4.00000000000000000000	4.00000000000000000000	4.00000000000000000000	4.00000000000000000000	4.00000000000000000000	4.00000000000000000000	4.00000000000000000000	4.00000000000000000000	4.00000000000000000000	4.00000000000000000000	4.00000000000000000000	4.00000000000000000000	4.00000000000000000000	4.00000000000000000000	4.00000000000000000000
17.00000000000000000000	0.00000000000000000000	4191.79492187500000000000	4201.02539062500000000000	4177.43603515625000000000	4168.71777343750000000000	4151.79492187500000000000	4164.61523437500000000000	4129.74365234375000000000	4150.76904296875000000000	4283.58984375000000000000	4178.46142578125000000000	4175.89746093750000000000	4197.94873046875000000000	4172.82031250000000000000	4181.53857421875000000000	0.00000000000000000000	10248.00000000000000000000	10226.00000000000000000000	0.00000000000000000000	0.00000000000000000000	0.00000000000000000000	2314.00000000000000000000	241.00000000000000000000	4.00000000000000000000	4.00000000000000000000	4.00000000000000000000	4.00000000000000000000	4.00000000000000000000	4.00000000000000000000	4.00000000000000000000	4.00000000000000000000	4.00000000000000000000	4.00000000000000000000	4.00000000000000000000	4.00000000000000000000	4.00000000000000000000	4.00000000000000000000	4.00000000000000000000	4.00000000000000000000
18.00000000000000000000	0.00000000000000000000	4195.38427734375000000000	4230.25634765625000000000	4166.15380859375000000000	4190.25634765625000000000	4185.64111328125000000000	4176.92285156250000000000	4160.51269531250000000000	4169.74365234375000000000	4286.15380859375000000000	4196.92285156250000000000	4188.71777343750000000000	4197.94873046875000000000	4210.25634765625000000000	4193.84619140625000000000	0.00000000000000000000	10248.00000000000000000000	10226.00000000000000000000	0.00000000000000000000	0.00000000000000000000	0.00000000000000000000	2314.00000000000000000000	248.00000000000000000000	4.00000000000000000000	4.00000000000000000000	4.00000000000000000000	4.00000000000000000000	4.00000000000000000000	4.00000000000000000000	4.00000000000000000000	4.00000000000000000000	4.00000000000000000000	4.00000000000000000000	4.00000000000000000000	4.00000000000000000000	4.00000000000000000000	4.00000000000000000000	4.00000000000000000000	4.00000000000000000000
19.00000000000000000000	0.00000000000000000000	4183.07666015625000000000	4190.76904296875000000000	4168.71777343750000000000	4175.89746093750000000000	4163.07666015625000000000	4164.10253906250000000000	4140.00000000000000000000	4143.07666015625000000000	4280.00000000000000000000	4163.58984375000000000000	4171.28173828125000000000	4195.38427734375000000000	4180.00000000000000000000	4181.53857421875000000000	0.00000000000000000000	10248.00000000000000000000	10226.00000000000000000000	0.00000000000000000000	0.00000000000000000000	0.00000000000000000000	2314.00000000000000000000	256.00000000000000000000	4.00000000000000000000	4.00000000000000000000	4.00000000000000000000	4.00000000000000000000	4.00000000000000000000	4.00000000000000000000	4.00000000000000000000	4.00000000000000000000	4.00000000000000000000	4.00000000000000000000	4.00000000000000000000	4.00000000000000000000	4.00000000000000000000	4.00000000000000000000	4.00000000000000000000	4.00000000000000000000
20.00000000000000000000	0.00000000000000000000	4179.48730468750000000000	4184.10253906250000000000	4162.05126953125000000000	4166.15380859375000000000	4162.56396484375000000000	4171.79492187500000000000	4156.41015625000000000000	4148.20507812500000000000	4277.43603515625000000000	4164.61523437500000000000	4166.66650390625000000000	4184.61523437500000000000	4167.69238281250000000000	4172.30761718750000000000	0.00000000000000000000	10248.00000000000000000000	10226.00000000000000000000	0.00000000000000000000	0.00000000000000000000	0.00000000000000000000	2314.00000000000000000000	263.00000000000000000000	4.00000000000000000000	4.00000000000000000000	4.00000000000000000000	4.00000000000000000000	4.00000000000000000000	4.00000000000000000000	4.00000000000000000000	4.00000000000000000000	4.00000000000000000000	4.00000000000000000000	4.00000000000000000000	4.00000000000000000000	4.00000000000000000000	4.00000000000000000000	4.00000000000000000000	4.00000000000000000000
21.00000000000000000000	0.00000000000000000000	4181.53857421875000000000	4203.58984375000000000000	4167.17919921875000000000	4178.46142578125000000000	4176.41015625000000000000	4173.33300781250000000000	4172.30761718750000000000	4168.71777343750000000000	4278.97412109375000000000	4194.87158203125000000000	4181.53857421875000000000	4190.76904296875000000000	4180.00000000000000000000	4173.33300781250000000000	0.00000000000000000000	10246.00000000000000000000	10225.00000000000000000000	0.00000000000000000000	0.00000000000000000000	0.00000000000000000000	2314.00000000000000000000	270.00000000000000000000	4.00000000000000000000	4.00000000000000000000	4.00000000000000000000	4.00000000000000000000	4.00000000000000000000	4.00000000000000000000	4.00000000000000000000	4.00000000000000000000	4.00000000000000000000	4.00000000000000000000	4.00000000000000000000	4.00000000000000000000	4.00000000000000000000	4.00000000000000000000	4.00000000000000000000	4.00000000000000000000
22.00000000000000000000	0.00000000000000000000	4176.41015625000000000000	4182.05126953125000000000	4177.94873046875000000000	4170.25634765625000000000	4143.58984375000000000000	4161.02539062500000000000	4139.48730468750000000000	4151.79492187500000000000	4276.41015625000000000000	4173.33300781250000000000	4170.76904296875000000000	4192.30761718750000000000	4162.56396484375000000000	4168.20507812500000000000	0.00000000000000000000	10246.00000000000000000000	10225.00000000000000000000	0.00000000000000000000	0.00000000000000000000	0.00000000000000000000	2314.00000000000000000000	278.00000000000000000000	4.00000000000000000000	4.00000000000000000000	4.00000000000000000000	4.00000000000000000000	4.00000000000000000000	4.00000000000000000000	4.00000000000000000000	4.00000000000000000000	4.00000000000000000000	4.00000000000000000000	4.00000000000000000000	4.00000000000000000000	4.00000000000000000000	4.00000000000000000000	4.00000000000000000000	4.00000000000000000000
23.00000000000000000000	0.00000000000000000000	4199.48730468750000000000	4225.64111328125000000000	4176.92285156250000000000	4194.35888671875000000000	4192.82031250000000000000	4182.05126953125000000000	4166.15380859375000000000	4187.17919921875000000000	4287.17919921875000000000	4218.46142578125000000000	4190.25634765625000000000	4203.07666015625000000000	4211.28173828125000000000	4192.30761718750000000000	0.00000000000000000000	10246.00000000000000000000	10226.00000000000000000000	0.00000000000000000000	0.00000000000000000000	0.00000000000000000000	2314.00000000000000000000	285.00000000000000000000	4.00000000000000000000	4.00000000000000000000	4.00000000000000000000	4.00000000000000000000	4.00000000000000000000	4.00000000000000000000	4.00000000000000000000	4.00000000000000000000	4.00000000000000000000	4.00000000000000000000	4.00000000000000000000	4.00000000000000000000	4.00000000000000000000	4.00000000000000000000	4.00000000000000000000	4.00000000000000000000
24.00000000000000000000	0.00000000000000000000	4195.38427734375000000000	4208.71777343750000000000	4180.51269531250000000000	4182.05126953125000000000	4178.97412109375000000000	4168.71777343750000000000	4138.97412109375000000000	4160.00000000000000000000	4286.15380859375000000000	4193.84619140625000000000	4182.05126953125000000000	4208.20507812500000000000	4191.79492187500000000000	4189.74365234375000000000	0.00000000000000000000	10246.00000000000000000000	10226.00000000000000000000	0.00000000000000000000	0.00000000000000000000	0.00000000000000000000	2314.00000000000000000000	292.00000000000000000000	4.00000000000000000000	4.00000000000000000000	4.00000000000000000000	4.00000000000000000000	4.00000000000000000000	4.00000000000000000000	4.00000000000000000000	4.00000000000000000000	4.00000000000000000000	4.00000000000000000000	4.00000000000000000000	4.00000000000000000000	4.00000000000000000000	4.00000000000000000000	4.00000000000000000000	4.00000000000000000000
25.00000000000000000000	0.00000000000000000000	4188.20507812500000000000	4202.05126953125000000000	4172.30761718750000000000	4181.02539062500000000000	4165.12792968750000000000	4164.61523437500000000000	4133.84619140625000000000	4159.48730468750000000000	4282.05126953125000000000	4186.15380859375000000000	4179.48730468750000000000	4201.02539062500000000000	4188.20507812500000000000	4188.20507812500000000000	0.00000000000000000000	10243.00000000000000000000	10227.00000000000000000000	0.00000000000000000000	0.00000000000000000000	0.00000000000000000000	2314.00000000000000000000	300.00000000000000000000	4.00000000000000000000	4.00000000000000000000	4.00000000000000000000	4.00000000000000000000	4.00000000000000000000	4.00000000000000000000	4.00000000000000000000	4.00000000000000000000	4.00000000000000000000	4.00000000000000000000	4.00000000000000000000	4.00000000000000000000	4.00000000000000000000	4.00000000000000000000	4.00000000000000000000	4.00000000000000000000
26.00000000000000000000	0.00000000000000000000	4192.30761718750000000000	4207.17919921875000000000	4170.25634765625000000000	4194.35888671875000000000	4182.05126953125000000000	4169.74365234375000000000	4156.92285156250000000000	4185.12792968750000000000	4285.64111328125000000000	4223.07666015625000000000	4192.30761718750000000000	4199.48730468750000000000	4207.69238281250000000000	4192.30761718750000000000	0.00000000000000000000	10243.00000000000000000000	10227.00000000000000000000	0.00000000000000000000	0.00000000000000000000	0.00000000000000000000	2314.00000000000000000000	307.00000000000000000000	4.00000000000000000000	4.00000000000000000000	4.00000000000000000000	4.00000000000000000000	4.00000000000000000000	4.00000000000000000000	4.00000000000000000000	4.00000000000000000000	4.00000000000000000000	4.00000000000000000000	4.00000000000000000000	4.00000000000000000000	4.00000000000000000000	4.00000000000000000000	4.00000000000000000000	4.00000000000000000000
27.00000000000000000000	0.00000000000000000000	4176.92285156250000000000	4160.51269531250000000000	4171.28173828125000000000	4160.51269531250000000000	4148.71777343750000000000	4163.07666015625000000000	4138.46142578125000000000	4143.07666015625000000000	4280.51269531250000000000	4176.92285156250000000000	4166.66650390625000000000	4189.23046875000000000000	4160.00000000000000000000	4170.25634765625000000000	0.00000000000000000000	10245.00000000000000000000	10226.00000000000000000000	0.00000000000000000000	0.00000000000000000000	0.00000000000000000000	2314.00000000000000000000	314.00000000000000000000	4.00000000000000000000	4.00000000000000000000	4.00000000000000000000	4.00000000000000000000	4.00000000000000000000	4.00000000000000000000	4.00000000000000000000	4.00000000000000000000	4.00000000000000000000	4.00000000000000000000	4.00000000000000000000	4.00000000000000000000	4.00000000000000000000	4.00000000000000000000	4.00000000000000000000	4.00000000000000000000
28.00000000000000000000	0.00000000000000000000	4182.05126953125000000000	4189.74365234375000000000	4165.12792968750000000000	4168.71777343750000000000	4184.10253906250000000000	4188.20507812500000000000	4180.00000000000000000000	4164.10253906250000000000	4280.51269531250000000000	4186.15380859375000000000	4173.33300781250000000000	4190.76904296875000000000	4175.38427734375000000000	4176.41015625000000000000	0.00000000000000000000	10245.00000000000000000000	10226.00000000000000000000	0.00000000000000000000	0.00000000000000000000	0.00000000000000000000	2314.00000000000000000000	322.00000000000000000000	4.00000000000000000000	4.00000000000000000000	4.00000000000000000000	4.00000000000000000000	4.00000000000000000000	4.00000000000000000000	4.00000000000000000000	4.00000000000000000000	4.00000000000000000000	4.00000000000000000000	4.00000000000000000000	4.00000000000000000000	4.00000000000000000000	4.00000000000000000000	4.00000000000000000000	4.00000000000000000000
29.00000000000000000000	0.00000000000000000000	4171.79492187500000000000	4167.69238281250000000000	4170.25634765625000000000	4158.97412109375000000000	4167.17919921875000000000	4177.43603515625000000000	4168.71777343750000000000	4150.25634765625000000000	4278.97412109375000000000	4163.58984375000000000000	4164.10253906250000000000	4187.17919921875000000000	4148.20507812500000000000	4166.66650390625000000000	0.00000000000000000000	10247.00000000000000000000	10226.00000000000000000000	0.00000000000000000000	0.00000000000000000000	0.00000000000000000000	2314.00000000000000000000	329.00000000000000000000	4.00000000000000000000	4.00000000000000000000	4.00000000000000000000	4.00000000000000000000	4.00000000000000000000	4.00000000000000000000	4.00000000000000000000	4.00000000000000000000	4.00000000000000000000	4.00000000000000000000	4.00000000000000000000	4.00000000000000000000	4.00000000000000000000	4.00000000000000000000	4.00000000000000000000	4.00000000000000000000
30.00000000000000000000	0.00000000000000000000	4167.17919921875000000000	4150.76904296875000000000	4165.12792968750000000000	4143.58984375000000000000	4160.51269531250000000000	4171.79492187500000000000	4160.00000000000000000000	4141.02539062500000000000	4279.48730468750000000000	4157.94873046875000000000	4154.35888671875000000000	4178.46142578125000000000	4142.56396484375000000000	4164.10253906250000000000	0.00000000000000000000	10247.00000000000000000000	10226.00000000000000000000	0.00000000000000000000	0.00000000000000000000	0.00000000000000000000	2314.00000000000000000000	336.00000000000000000000	4.00000000000000000000	4.00000000000000000000	4.00000000000000000000	4.00000000000000000000	4.00000000000000000000	4.00000000000000000000	4.00000000000000000000	4.00000000000000000000	4.00000000000000000000	4.00000000000000000000	4.00000000000000000000	4.00000000000000000000	4.00000000000000000000	4.00000000000000000000	4.00000000000000000000	4.00000000000000000000
31.00000000000000000000	0.00000000000000000000	4175.89746093750000000000	4172.30761718750000000000	4164.61523437500000000000	4160.00000000000000000000	4182.56396484375000000000	4177.43603515625000000000	4174.35888671875000000000	4178.97412109375000000000	4283.07666015625000000000	4200.51269531250000000000	4172.30761718750000000000	4195.89746093750000000000	4184.61523437500000000000	4182.56396484375000000000	0.00000000000000000000	10248.00000000000000000000	10225.00000000000000000000	0.00000000000000000000	0.00000000000000000000	0.00000000000000000000	2314.00000000000000000000	344.00000000000000000000	4.00000000000000000000	4.00000000000000000000	4.00000000000000000000	4.00000000000000000000	4.00000000000000000000	4.00000000000000000000	4.00000000000000000000	4.00000000000000000000	4.00000000000000000000	4.00000000000000000000	4.00000000000000000000	4.00000000000000000000	4.00000000000000000000	4.00000000000000000000	4.00000000000000000000	4.00000000000000000000
32.00000000000000000000	0.00000000000000000000	4164.10253906250000000000	4137.94873046875000000000	4168.71777343750000000000	4145.64111328125000000000	4128.20507812500000000000	4157.94873046875000000000	4133.33300781250000000000	4156.41015625000000000000	4276.92285156250000000000	4162.05126953125000000000	4157.94873046875000000000	4194.35888671875000000000	4151.28173828125000000000	4170.76904296875000000000	0.00000000000000000000	10248.00000000000000000000	10225.00000000000000000000	0.00000000000000000000	0.00000000000000000000	0.00000000000000000000	2314.00000000000000000000	351.00000000000000000000	4.00000000000000000000	4.00000000000000000000	4.00000000000000000000	4.00000000000000000000	4.00000000000000000000	4.00000000000000000000	4.00000000000000000000	4.00000000000000000000	4.00000000000000000000	4.00000000000000000000	4.00000000000000000000	4.00000000000000000000	4.00000000000000000000	4.00000000000000000000	4.00000000000000000000	4.00000000000000000000
33.00000000000000000000	0.00000000000000000000	4176.92285156250000000000	4168.71777343750000000000	4168.71777343750000000000	4160.51269531250000000000	4161.53857421875000000000	4170.25634765625000000000	4153.84619140625000000000	4175.38427734375000000000	4281.02539062500000000000	4197.94873046875000000000	4174.87158203125000000000	4191.79492187500000000000	4178.46142578125000000000	4177.94873046875000000000	0.00000000000000000000	10248.00000000000000000000	10226.00000000000000000000	0.00000000000000000000	0.00000000000000000000	0.00000000000000000000	2314.00000000000000000000	358.00000000000000000000	4.00000000000000000000	4.00000000000000000000	4.00000000000000000000	4.00000000000000000000	4.00000000000000000000	4.00000000000000000000	4.00000000000000000000	4.00000000000000000000	4.00000000000000000000	4.00000000000000000000	4.00000000000000000000	4.00000000000000000000	4.00000000000000000000	4.00000000000000000000	4.00000000000000000000	4.00000000000000000000
34.00000000000000000000	0.00000000000000000000	4179.48730468750000000000	4160.00000000000000000000	4181.02539062500000000000	4153.33300781250000000000	4162.56396484375000000000	4167.69238281250000000000	4144.61523437500000000000	4167.17919921875000000000	4281.53857421875000000000	4207.69238281250000000000	4177.43603515625000000000	4201.02539062500000000000	4171.79492187500000000000	4173.33300781250000000000	0.00000000000000000000	10248.00000000000000000000	10226.00000000000000000000	0.00000000000000000000	0.00000000000000000000	0.00000000000000000000	2314.00000000000000000000	366.00000000000000000000	4.00000000000000000000	4.00000000000000000000	4.00000000000000000000	4.00000000000000000000	4.00000000000000000000	4.00000000000000000000	4.00000000000000000000	4.00000000000000000000	4.00000000000000000000	4.00000000000000000000	4.00000000000000000000	4.00000000000000000000	4.00000000000000000000	4.00000000000000000000	4.00000000000000000000	4.00000000000000000000
35.00000000000000000000	0.00000000000000000000	4176.41015625000000000000	4144.10253906250000000000	4174.87158203125000000000	4142.56396484375000000000	4150.25634765625000000000	4170.76904296875000000000	4143.07666015625000000000	4158.46142578125000000000	4277.94873046875000000000	4188.20507812500000000000	4164.10253906250000000000	4196.92285156250000000000	4151.28173828125000000000	4167.69238281250000000000	0.00000000000000000000	10249.00000000000000000000	10226.00000000000000000000	0.00000000000000000000	0.00000000000000000000	0.00000000000000000000	2314.00000000000000000000	373.00000000000000000000	4.00000000000000000000	4.00000000000000000000	4.00000000000000000000	4.00000000000000000000	4.00000000000000000000	4.00000000000000000000	4.00000000000000000000	4.00000000000000000000	4.00000000000000000000	4.00000000000000000000	4.00000000000000000000	4.00000000000000000000	4.00000000000000000000	4.00000000000000000000	4.00000000000000000000	4.00000000000000000000
36.00000000000000000000	0.00000000000000000000	4182.56396484375000000000	4174.87158203125000000000	4167.17919921875000000000	4161.53857421875000000000	4188.20507812500000000000	4180.00000000000000000000	4172.30761718750000000000	4179.48730468750000000000	4280.51269531250000000000	4209.23046875000000000000	4173.33300781250000000000	4197.94873046875000000000	4175.38427734375000000000	4176.92285156250000000000	0.00000000000000000000	10249.00000000000000000000	10226.00000000000000000000	0.00000000000000000000	0.00000000000000000000	0.00000000000000000000	2314.00000000000000000000	380.00000000000000000000	4.00000000000000000000	4.00000000000000000000	4.00000000000000000000	4.00000000000000000000	4.00000000000000000000	4.00000000000000000000	4.00000000000000000000	4.00000000000000000000	4.00000000000000000000	4.00000000000000000000	4.00000000000000000000	4.00000000000000000000	4.00000000000000000000	4.00000000000000000000	4.00000000000000000000	4.00000000000000000000
37.00000000000000000000	0.00000000000000000000	4164.10253906250000000000	4137.94873046875000000000	4168.71777343750000000000	4136.92285156250000000000	4145.12792968750000000000	4162.56396484375000000000	4139.48730468750000000000	4138.97412109375000000000	4274.87158203125000000000	4154.87158203125000000000	4150.76904296875000000000	4191.28173828125000000000	4137.43603515625000000000	4157.43603515625000000000	0.00000000000000000000	10248.00000000000000000000	10227.00000000000000000000	0.00000000000000000000	0.00000000000000000000	0.00000000000000000000	2314.00000000000000000000	388.00000000000000000000	4.00000000000000000000	4.00000000000000000000	4.00000000000000000000	4.00000000000000000000	4.00000000000000000000	4.00000000000000000000	4.00000000000000000000	4.00000000000000000000	4.00000000000000000000	4.00000000000000000000	4.00000000000000000000	4.00000000000000000000	4.00000000000000000000	4.00000000000000000000	4.00000000000000000000	4.00000000000000000000
38.00000000000000000000	0.00000000000000000000	4164.61523437500000000000	4147.17919921875000000000	4158.46142578125000000000	4143.58984375000000000000	4157.94873046875000000000	4178.97412109375000000000	4168.20507812500000000000	4161.02539062500000000000	4278.46142578125000000000	4172.82031250000000000000	4156.92285156250000000000	4186.66650390625000000000	4151.79492187500000000000	4160.51269531250000000000	0.00000000000000000000	10248.00000000000000000000	10227.00000000000000000000	0.00000000000000000000	0.00000000000000000000	0.00000000000000000000	2314.00000000000000000000	395.00000000000000000000	4.00000000000000000000	4.00000000000000000000	4.00000000000000000000	4.00000000000000000000	4.00000000000000000000	4.00000000000000000000	4.00000000000000000000	4.00000000000000000000	4.00000000000000000000	4.00000000000000000000	4.00000000000000000000	4.00000000000000000000	4.00000000000000000000	4.00000000000000000000	4.00000000000000000000	4.00000000000000000000
39.00000000000000000000	0.00000000000000000000	4156.41015625000000000000	4128.71777343750000000000	4160.51269531250000000000	4141.53857421875000000000	4153.33300781250000000000	4174.35888671875000000000	4170.25634765625000000000	4163.07666015625000000000	4278.46142578125000000000	4174.87158203125000000000	4155.89746093750000000000	4188.71777343750000000000	4136.92285156250000000000	4155.38427734375000000000	0.00000000000000000000	10248.00000000000000000000	10226.00000000000000000000	0.00000000000000000000	0.00000000000000000000	0.00000000000000000000	2314.00000000000000000000	402.00000000000000000000	4.00000000000000000000	4.00000000000000000000	4.00000000000000000000	4.00000000000000000000	4.00000000000000000000	4.00000000000000000000	4.00000000000000000000	4.00000000000000000000	4.00000000000000000000	4.00000000000000000000	4.00000000000000000000	4.00000000000000000000	4.00000000000000000000	4.00000000000000000000	4.00000000000000000000	4.00000000000000000000
40.00000000000000000000	0.00000000000000000000	4149.23046875000000000000	4117.94873046875000000000	4164.10253906250000000000	4128.20507812500000000000	4144.61523437500000000000	4168.71777343750000000000	4157.43603515625000000000	4146.66650390625000000000	4273.33300781250000000000	4152.30761718750000000000	4144.10253906250000000000	4184.61523437500000000000	4116.92285156250000000000	4149.23046875000000000000	0.00000000000000000000	10248.00000000000000000000	10226.00000000000000000000	0.00000000000000000000	0.00000000000000000000	0.00000000000000000000	2314.00000000000000000000	410.00000000000000000000	4.00000000000000000000	4.00000000000000000000	4.00000000000000000000	4.00000000000000000000	4.00000000000000000000	4.00000000000000000000	4.00000000000000000000	4.00000000000000000000	4.00000000000000000000	4.00000000000000000000	4.00000000000000000000	4.00000000000000000000	4.00000000000000000000	4.00000000000000000000	4.00000000000000000000	4.00000000000000000000
41.00000000000000000000	0.00000000000000000000	4172.30761718750000000000	4169.23046875000000000000	4169.23046875000000000000	4150.76904296875000000000	4184.61523437500000000000	4183.58984375000000000000	4185.12792968750000000000	4181.02539062500000000000	4281.02539062500000000000	4204.61523437500000000000	4167.69238281250000000000	4195.89746093750000000000	4163.07666015625000000000	4167.69238281250000000000	0.00000000000000000000	10249.00000000000000000000	10227.00000000000000000000	0.00000000000000000000	0.00000000000000000000	0.00000000000000000000	2314.00000000000000000000	417.00000000000000000000	4.00000000000000000000	4.00000000000000000000	4.00000000000000000000	4.00000000000000000000	4.00000000000000000000	4.00000000000000000000	4.00000000000000000000	4.00000000000000000000	4.00000000000000000000	4.00000000000000000000	4.00000000000000000000	4.00000000000000000000	4.00000000000000000000	4.00000000000000000000	4.00000000000000000000	4.00000000000000000000
42.00000000000000000000	0.00000000000000000000	4168.71777343750000000000	4142.56396484375000000000	4177.94873046875000000000	4135.38427734375000000000	4141.02539062500000000000	4166.66650390625000000000	4152.82031250000000000000	4158.46142578125000000000	4280.51269531250000000000	4181.02539062500000000000	4155.38427734375000000000	4195.38427734375000000000	4138.97412109375000000000	4158.46142578125000000000	0.00000000000000000000	10249.00000000000000000000	10227.00000000000000000000	0.00000000000000000000	0.00000000000000000000	0.00000000000000000000	2314.00000000000000000000	424.00000000000000000000	4.00000000000000000000	4.00000000000000000000	4.00000000000000000000	4.00000000000000000000	4.00000000000000000000	4.00000000000000000000	4.00000000000000000000	4.00000000000000000000	4.00000000000000000000	4.00000000000000000000	4.00000000000000000000	4.00000000000000000000	4.00000000000000000000	4.00000000000000000000	4.00000000000000000000	4.00000000000000000000
43.00000000000000000000	0.00000000000000000000	4170.25634765625000000000	4157.43603515625000000000	4168.71777343750000000000	4147.69238281250000000000	4163.58984375000000000000	4175.38427734375000000000	4170.76904296875000000000	4187.17919921875000000000	4281.53857421875000000000	4198.46142578125000000000	4164.10253906250000000000	4192.82031250000000000000	4165.64111328125000000000	4170.76904296875000000000	0.00000000000000000000	10249.00000000000000000000	10229.00000000000000000000	0.00000000000000000000	0.00000000000000000000	0.00000000000000000000	2314.00000000000000000000	432.00000000000000000000	4.00000000000000000000	4.00000000000000000000	4.00000000000000000000	4.00000000000000000000	4.00000000000000000000	4.00000000000000000000	4.00000000000000000000	4.00000000000000000000	4.00000000000000000000	4.00000000000000000000	4.00000000000000000000	4.00000000000000000000	4.00000000000000000000	4.00000000000000000000	4.00000000000000000000	4.00000000000000000000
44.00000000000000000000	0.00000000000000000000	4165.12792968750000000000	4150.76904296875000000000	4165.12792968750000000000	4153.33300781250000000000	4168.71777343750000000000	4169.23046875000000000000	4169.74365234375000000000	4191.28173828125000000000	4281.02539062500000000000	4201.02539062500000000000	4170.25634765625000000000	4195.89746093750000000000	4173.33300781250000000000	4171.79492187500000000000	0.00000000000000000000	10249.00000000000000000000	10229.00000000000000000000	0.00000000000000000000	0.00000000000000000000	0.00000000000000000000	2314.00000000000000000000	439.00000000000000000000	4.00000000000000000000	4.00000000000000000000	4.00000000000000000000	4.00000000000000000000	4.00000000000000000000	4.00000000000000000000	4.00000000000000000000	4.00000000000000000000	4.00000000000000000000	4.00000000000000000000	4.00000000000000000000	4.00000000000000000000	4.00000000000000000000	4.00000000000000000000	4.00000000000000000000	4.00000000000000000000
45.00000000000000000000	0.00000000000000000000	4151.28173828125000000000	4120.51269531250000000000	4162.05126953125000000000	4131.79492187500000000000	4137.94873046875000000000	4163.58984375000000000000	4150.25634765625000000000	4162.05126953125000000000	4278.97412109375000000000	4168.20507812500000000000	4152.30761718750000000000	4184.10253906250000000000	4136.92285156250000000000	4149.74365234375000000000	0.00000000000000000000	10250.00000000000000000000	10228.00000000000000000000	0.00000000000000000000	0.00000000000000000000	0.00000000000000000000	2314.00000000000000000000	446.00000000000000000000	4.00000000000000000000	4.00000000000000000000	4.00000000000000000000	4.00000000000000000000	4.00000000000000000000	4.00000000000000000000	4.00000000000000000000	4.00000000000000000000	4.00000000000000000000	4.00000000000000000000	4.00000000000000000000	4.00000000000000000000	4.00000000000000000000	4.00000000000000000000	4.00000000000000000000	4.00000000000000000000
46.00000000000000000000	0.00000000000000000000	4158.46142578125000000000	4160.00000000000000000000	4164.61523437500000000000	4149.74365234375000000000	4183.58984375000000000000	4190.25634765625000000000	4188.71777343750000000000	4202.56396484375000000000	4287.17919921875000000000	4218.97412109375000000000	4168.20507812500000000000	4184.61523437500000000000	4156.92285156250000000000	4154.87158203125000000000	0.00000000000000000000	10250.00000000000000000000	10228.00000000000000000000	0.00000000000000000000	0.00000000000000000000	0.00000000000000000000	2314.00000000000000000000	454.00000000000000000000	4.00000000000000000000	4.00000000000000000000	4.00000000000000000000	4.00000000000000000000	4.00000000000000000000	4.00000000000000000000	4.00000000000000000000	4.00000000000000000000	4.00000000000000000000	4.00000000000000000000	4.00000000000000000000	4.00000000000000000000	4.00000000000000000000	4.00000000000000000000	4.00000000000000000000	4.00000000000000000000
47.00000000000000000000	0.00000000000000000000	4146.66650390625000000000	4131.28173828125000000000	4171.79492187500000000000	4135.38427734375000000000	4166.15380859375000000000	4182.05126953125000000000	4173.33300781250000000000	4177.94873046875000000000	4283.07666015625000000000	4192.30761718750000000000	4153.33300781250000000000	4180.00000000000000000000	4124.10253906250000000000	4143.07666015625000000000	0.00000000000000000000	10245.00000000000000000000	10226.00000000000000000000	0.00000000000000000000	0.00000000000000000000	0.00000000000000000000	2314.00000000000000000000	461.00000000000000000000	4.00000000000000000000	4.00000000000000000000	4.00000000000000000000	4.00000000000000000000	4.00000000000000000000	4.00000000000000000000	4.00000000000000000000	4.00000000000000000000	4.00000000000000000000	4.00000000000000000000	4.00000000000000000000	4.00000000000000000000	4.00000000000000000000	4.00000000000000000000	4.00000000000000000000	4.00000000000000000000
48.00000000000000000000	0.00000000000000000000	4152.82031250000000000000	4139.48730468750000000000	4161.53857421875000000000	4141.53857421875000000000	4185.64111328125000000000	4189.74365234375000000000	4197.43603515625000000000	4176.41015625000000000000	4282.05126953125000000000	4188.71777343750000000000	4151.79492187500000000000	4177.94873046875000000000	4146.66650390625000000000	4150.25634765625000000000	0.00000000000000000000	10245.00000000000000000000	10226.00000000000000000000	0.00000000000000000000	0.00000000000000000000	0.00000000000000000000	2314.00000000000000000000	468.00000000000000000000	4.00000000000000000000	4.00000000000000000000	4.00000000000000000000	4.00000000000000000000	4.00000000000000000000	4.00000000000000000000	4.00000000000000000000	4.00000000000000000000	4.00000000000000000000	4.00000000000000000000	4.00000000000000000000	4.00000000000000000000	4.00000000000000000000	4.00000000000000000000	4.00000000000000000000	4.00000000000000000000
49.00000000000000000000	0.00000000000000000000	4158.97412109375000000000	4149.23046875000000000000	4165.12792968750000000000	4147.17919921875000000000	4187.69238281250000000000	4184.10253906250000000000	4198.97412109375000000000	4183.07666015625000000000	4282.56396484375000000000	4193.33300781250000000000	4154.87158203125000000000	4185.64111328125000000000	4160.51269531250000000000	4154.35888671875000000000	0.00000000000000000000	10245.00000000000000000000	10226.00000000000000000000	0.00000000000000000000	0.00000000000000000000	0.00000000000000000000	2314.00000000000000000000	476.00000000000000000000	4.00000000000000000000	4.00000000000000000000	4.00000000000000000000	4.00000000000000000000	4.00000000000000000000	4.00000000000000000000	4.00000000000000000000	4.00000000000000000000	4.00000000000000000000	4.00000000000000000000	4.00000000000000000000	4.00000000000000000000	4.00000000000000000000	4.00000000000000000000	4.00000000000000000000	4.00000000000000000000
50.00000000000000000000	0.00000000000000000000	4148.71777343750000000000	4124.10253906250000000000	4167.17919921875000000000	4125.64111328125000000000	4148.20507812500000000000	4171.28173828125000000000	4170.25634765625000000000	4167.17919921875000000000	4276.92285156250000000000	4165.12792968750000000000	4140.00000000000000000000	4176.92285156250000000000	4124.10253906250000000000	4142.56396484375000000000	0.00000000000000000000	10245.00000000000000000000	10226.00000000000000000000	0.00000000000000000000	0.00000000000000000000	0.00000000000000000000	2314.00000000000000000000	483.00000000000000000000	4.00000000000000000000	4.00000000000000000000	4.00000000000000000000	4.00000000000000000000	4.00000000000000000000	4.00000000000000000000	4.00000000000000000000	4.00000000000000000000	4.00000000000000000000	4.00000000000000000000	4.00000000000000000000	4.00000000000000000000	4.00000000000000000000	4.00000000000000000000	4.00000000000000000000	4.00000000000000000000
51.00000000000000000000	0.00000000000000000000	4162.05126953125000000000	4156.41015625000000000000	4165.12792968750000000000	4150.76904296875000000000	4190.76904296875000000000	4191.79492187500000000000	4210.76904296875000000000	4212.82031250000000000000	4282.56396484375000000000	4224.61523437500000000000	4168.20507812500000000000	4183.07666015625000000000	4166.66650390625000000000	4160.51269531250000000000	0.00000000000000000000	10244.00000000000000000000	10228.00000000000000000000	0.00000000000000000000	0.00000000000000000000	0.00000000000000000000	2314.00000000000000000000	490.00000000000000000000	4.00000000000000000000	4.00000000000000000000	4.00000000000000000000	4.00000000000000000000	4.00000000000000000000	4.00000000000000000000	4.00000000000000000000	4.00000000000000000000	4.00000000000000000000	4.00000000000000000000	4.00000000000000000000	4.00000000000000000000	4.00000000000000000000	4.00000000000000000000	4.00000000000000000000	4.00000000000000000000
52.00000000000000000000	0.00000000000000000000	4152.82031250000000000000	4127.17919921875000000000	4174.35888671875000000000	4141.02539062500000000000	4169.23046875000000000000	4179.48730468750000000000	4189.23046875000000000000	4194.87158203125000000000	4280.00000000000000000000	4205.12792968750000000000	4162.56396484375000000000	4185.64111328125000000000	4148.71777343750000000000	4151.28173828125000000000	0.00000000000000000000	10244.00000000000000000000	10228.00000000000000000000	0.00000000000000000000	0.00000000000000000000	0.00000000000000000000	2314.00000000000000000000	498.00000000000000000000	4.00000000000000000000	4.00000000000000000000	4.00000000000000000000	4.00000000000000000000	4.00000000000000000000	4.00000000000000000000	4.00000000000000000000	4.00000000000000000000	4.00000000000000000000	4.00000000000000000000	4.00000000000000000000	4.00000000000000000000	4.00000000000000000000	4.00000000000000000000	4.00000000000000000000	4.00000000000000000000
53.00000000000000000000	0.00000000000000000000	4155.89746093750000000000	4141.02539062500000000000	4169.74365234375000000000	4142.56396484375000000000	4175.38427734375000000000	4184.61523437500000000000	4197.43603515625000000000	4195.89746093750000000000	4277.94873046875000000000	4194.87158203125000000000	4157.94873046875000000000	4183.07666015625000000000	4149.74365234375000000000	4148.71777343750000000000	0.00000000000000000000	10245.00000000000000000000	10228.00000000000000000000	0.00000000000000000000	0.00000000000000000000	0.00000000000000000000	2314.00000000000000000000	505.00000000000000000000	4.00000000000000000000	4.00000000000000000000	4.00000000000000000000	4.00000000000000000000	4.00000000000000000000	4.00000000000000000000	4.00000000000000000000	4.00000000000000000000	4.00000000000000000000	4.00000000000000000000	4.00000000000000000000	4.00000000000000000000	4.00000000000000000000	4.00000000000000000000	4.00000000000000000000	4.00000000000000000000
54.00000000000000000000	0.00000000000000000000	4170.25634765625000000000	4166.66650390625000000000	4172.82031250000000000000	4156.41015625000000000000	4192.82031250000000000000	4190.25634765625000000000	4211.79492187500000000000	4209.74365234375000000000	4282.56396484375000000000	4215.89746093750000000000	4168.71777343750000000000	4194.35888671875000000000	4169.23046875000000000000	4158.97412109375000000000	0.00000000000000000000	10245.00000000000000000000	10228.00000000000000000000	0.00000000000000000000	0.00000000000000000000	0.00000000000000000000	2314.00000000000000000000	512.00000000000000000000	4.00000000000000000000	4.00000000000000000000	4.00000000000000000000	4.00000000000000000000	4.00000000000000000000	4.00000000000000000000	4.00000000000000000000	4.00000000000000000000	4.00000000000000000000	4.00000000000000000000	4.00000000000000000000	4.00000000000000000000	4.00000000000000000000	4.00000000000000000000	4.00000000000000000000	4.00000000000000000000
55.00000000000000000000	0.00000000000000000000	4162.56396484375000000000	4138.46142578125000000000	4172.82031250000000000000	4138.97412109375000000000	4167.69238281250000000000	4176.41015625000000000000	4178.97412109375000000000	4184.10253906250000000000	4281.02539062500000000000	4187.69238281250000000000	4158.97412109375000000000	4190.76904296875000000000	4151.79492187500000000000	4154.35888671875000000000	0.00000000000000000000	10247.00000000000000000000	10228.00000000000000000000	0.00000000000000000000	0.00000000000000000000	0.00000000000000000000	2314.00000000000000000000	520.00000000000000000000	4.00000000000000000000	4.00000000000000000000	4.00000000000000000000	4.00000000000000000000	4.00000000000000000000	4.00000000000000000000	4.00000000000000000000	4.00000000000000000000	4.00000000000000000000	4.00000000000000000000	4.00000000000000000000	4.00000000000000000000	4.00000000000000000000	4.00000000000000000000	4.00000000000000000000	4.00000000000000000000
56.00000000000000000000	0.00000000000000000000	4168.71777343750000000000	4166.15380859375000000000	4165.12792968750000000000	4157.43603515625000000000	4205.12792968750000000000	4183.07666015625000000000	4196.41015625000000000000	4215.38427734375000000000	4282.56396484375000000000	4222.05126953125000000000	4178.97412109375000000000	4194.35888671875000000000	4197.94873046875000000000	4173.33300781250000000000	0.00000000000000000000	10247.00000000000000000000	10228.00000000000000000000	0.00000000000000000000	0.00000000000000000000	0.00000000000000000000	2314.00000000000000000000	527.00000000000000000000	4.00000000000000000000	4.00000000000000000000	4.00000000000000000000	4.00000000000000000000	4.00000000000000000000	4.00000000000000000000	4.00000000000000000000	4.00000000000000000000	4.00000000000000000000	4.00000000000000000000	4.00000000000000000000	4.00000000000000000000	4.00000000000000000000	4.00000000000000000000	4.00000000000000000000	4.00000000000000000000
57.00000000000000000000	0.00000000000000000000	4160.51269531250000000000	4135.89746093750000000000	4171.28173828125000000000	4146.15380859375000000000	4167.69238281250000000000	4168.71777343750000000000	4172.30761718750000000000	4191.79492187500000000000	4277.94873046875000000000	4196.41015625000000000000	4166.66650390625000000000	4196.41015625000000000000	4173.84619140625000000000	4163.07666015625000000000	0.00000000000000000000	10247.00000000000000000000	10230.00000000000000000000	0.00000000000000000000	0.00000000000000000000	0.00000000000000000000	2314.00000000000000000000	534.00000000000000000000	4.00000000000000000000	4.00000000000000000000	4.00000000000000000000	4.00000000000000000000	4.00000000000000000000	4.00000000000000000000	4.00000000000000000000	4.00000000000000000000	4.00000000000000000000	4.00000000000000000000	4.00000000000000000000	4.00000000000000000000	4.00000000000000000000	4.00000000000000000000	4.00000000000000000000	4.00000000000000000000
58.00000000000000000000	0.00000000000000000000	4162.05126953125000000000	4136.92285156250000000000	4168.71777343750000000000	4144.10253906250000000000	4166.66650390625000000000	4183.07666015625000000000	4190.25634765625000000000	4188.71777343750000000000	4279.48730468750000000000	4193.33300781250000000000	4162.05126953125000000000	4188.20507812500000000000	4163.07666015625000000000	4154.35888671875000000000	0.00000000000000000000	10247.00000000000000000000	10230.00000000000000000000	0.00000000000000000000	0.00000000000000000000	0.00000000000000000000	2314.00000000000000000000	542.00000000000000000000	4.00000000000000000000	4.00000000000000000000	4.00000000000000000000	4.00000000000000000000	4.00000000000000000000	4.00000000000000000000	4.00000000000000000000	4.00000000000000000000	4.00000000000000000000	4.00000000000000000000	4.00000000000000000000	4.00000000000000000000	4.00000000000000000000	4.00000000000000000000	4.00000000000000000000	4.00000000000000000000
59.00000000000000000000	0.00000000000000000000	4167.69238281250000000000	4158.97412109375000000000	4173.33300781250000000000	4153.33300781250000000000	4204.10253906250000000000	4196.41015625000000000000	4216.92285156250000000000	4210.76904296875000000000	4286.66650390625000000000	4225.12792968750000000000	4174.35888671875000000000	4188.71777343750000000000	4174.35888671875000000000	4155.89746093750000000000	0.00000000000000000000	10248.00000000000000000000	10231.00000000000000000000	0.00000000000000000000	0.00000000000000000000	0.00000000000000000000	2314.00000000000000000000	549.00000000000000000000	4.00000000000000000000	4.00000000000000000000	4.00000000000000000000	4.00000000000000000000	4.00000000000000000000	4.00000000000000000000	4.00000000000000000000	4.00000000000000000000	4.00000000000000000000	4.00000000000000000000	4.00000000000000000000	4.00000000000000000000	4.00000000000000000000	4.00000000000000000000	4.00000000000000000000	4.00000000000000000000
60.00000000000000000000	0.00000000000000000000	4157.43603515625000000000	4127.69238281250000000000	4176.92285156250000000000	4130.25634765625000000000	4169.23046875000000000000	4182.05126953125000000000	4187.69238281250000000000	4181.02539062500000000000	4282.05126953125000000000	4186.66650390625000000000	4152.82031250000000000000	4183.07666015625000000000	4137.94873046875000000000	4145.12792968750000000000	0.00000000000000000000	10248.00000000000000000000	10231.00000000000000000000	0.00000000000000000000	0.00000000000000000000	0.00000000000000000000	2314.00000000000000000000	556.00000000000000000000	4.00000000000000000000	4.00000000000000000000	4.00000000000000000000	4.00000000000000000000	4.00000000000000000000	4.00000000000000000000	4.00000000000000000000	4.00000000000000000000	4.00000000000000000000	4.00000000000000000000	4.00000000000000000000	4.00000000000000000000	4.00000000000000000000	4.00000000000000000000	4.00000000000000000000	4.00000000000000000000
61.00000000000000000000	0.00000000000000000000	4175.89746093750000000000	4168.71777343750000000000	4168.71777343750000000000	4157.43603515625000000000	4202.56396484375000000000	4195.38427734375000000000	4217.43603515625000000000	4210.25634765625000000000	4281.02539062500000000000	4217.94873046875000000000	4170.25634765625000000000	4189.23046875000000000000	4182.05126953125000000000	4167.17919921875000000000	0.00000000000000000000	10248.00000000000000000000	10230.00000000000000000000	0.00000000000000000000	0.00000000000000000000	0.00000000000000000000	2314.00000000000000000000	564.00000000000000000000	4.00000000000000000000	4.00000000000000000000	4.00000000000000000000	4.00000000000000000000	4.00000000000000000000	4.00000000000000000000	4.00000000000000000000	4.00000000000000000000	4.00000000000000000000	4.00000000000000000000	4.00000000000000000000	4.00000000000000000000	4.00000000000000000000	4.00000000000000000000	4.00000000000000000000	4.00000000000000000000
62.00000000000000000000	0.00000000000000000000	4171.79492187500000000000	4152.30761718750000000000	4170.25634765625000000000	4155.38427734375000000000	4185.12792968750000000000	4180.51269531250000000000	4191.79492187500000000000	4196.41015625000000000000	4277.43603515625000000000	4198.46142578125000000000	4168.20507812500000000000	4190.76904296875000000000	4172.30761718750000000000	4163.58984375000000000000	0.00000000000000000000	10248.00000000000000000000	10230.00000000000000000000	0.00000000000000000000	0.00000000000000000000	0.00000000000000000000	2314.00000000000000000000	571.00000000000000000000	4.00000000000000000000	4.00000000000000000000	4.00000000000000000000	4.00000000000000000000	4.00000000000000000000	4.00000000000000000000	4.00000000000000000000	4.00000000000000000000	4.00000000000000000000	4.00000000000000000000	4.00000000000000000000	4.00000000000000000000	4.00000000000000000000	4.00000000000000000000	4.00000000000000000000	4.00000000000000000000
63.00000000000000000000	0.00000000000000000000	4165.12792968750000000000	4143.58984375000000000000	4168.71777343750000000000	4149.23046875000000000000	4172.30761718750000000000	4181.53857421875000000000	4181.53857421875000000000	4192.30761718750000000000	4276.92285156250000000000	4191.79492187500000000000	4164.10253906250000000000	4182.56396484375000000000	4162.56396484375000000000	4156.41015625000000000000	0.00000000000000000000	10250.00000000000000000000	10229.00000000000000000000	0.00000000000000000000	0.00000000000000000000	0.00000000000000000000	2314.00000000000000000000	578.00000000000000000000	4.00000000000000000000	4.00000000000000000000	4.00000000000000000000	4.00000000000000000000	4.00000000000000000000	4.00000000000000000000	4.00000000000000000000	4.00000000000000000000	4.00000000000000000000	4.00000000000000000000	4.00000000000000000000	4.00000000000000000000	4.00000000000000000000	4.00000000000000000000	4.00000000000000000000	4.00000000000000000000
64.00000000000000000000	0.00000000000000000000	4176.41015625000000000000	4170.76904296875000000000	4177.94873046875000000000	4177.94873046875000000000	4199.48730468750000000000	4192.30761718750000000000	4208.71777343750000000000	4223.58984375000000000000	4281.02539062500000000000	4242.56396484375000000000	4184.61523437500000000000	4194.35888671875000000000	4192.30761718750000000000	4168.20507812500000000000	1223.00000000000000000000	10250.00000000000000000000	10229.00000000000000000000	0.00000000000000000000	0.00000000000000000000	0.00000000000000000000	2314.00000000000000000000	586.00000000000000000000	4.00000000000000000000	4.00000000000000000000	4.00000000000000000000	4.00000000000000000000	4.00000000000000000000	4.00000000000000000000	4.00000000000000000000	4.00000000000000000000	4.00000000000000000000	4.00000000000000000000	4.00000000000000000000	4.00000000000000000000	4.00000000000000000000	4.00000000000000000000	4.00000000000000000000	4.00000000000000000000
65.00000000000000000000	0.00000000000000000000	4168.71777343750000000000	4140.51269531250000000000	4183.07666015625000000000	4169.74365234375000000000	4168.20507812500000000000	4177.43603515625000000000	4181.02539062500000000000	4190.76904296875000000000	4277.43603515625000000000	4204.10253906250000000000	4166.66650390625000000000	4191.28173828125000000000	4158.46142578125000000000	4156.41015625000000000000	2102.00000000000000000000	10250.00000000000000000000	10228.00000000000000000000	0.00000000000000000000	0.00000000000000000000	0.00000000000000000000	2314.00000000000000000000	593.00000000000000000000	4.00000000000000000000	4.00000000000000000000	4.00000000000000000000	4.00000000000000000000	4.00000000000000000000	4.00000000000000000000	4.00000000000000000000	4.00000000000000000000	4.00000000000000000000	4.00000000000000000000	4.00000000000000000000	4.00000000000000000000	4.00000000000000000000	4.00000000000000000000	4.00000000000000000000	4.00000000000000000000
66.00000000000000000000	0.00000000000000000000	4174.87158203125000000000	4171.28173828125000000000	4171.28173828125000000000	4185.64111328125000000000	4201.53857421875000000000	4191.28173828125000000000	4200.51269531250000000000	4203.07666015625000000000	4282.05126953125000000000	4211.28173828125000000000	4171.28173828125000000000	4184.61523437500000000000	4183.58984375000000000000	4167.17919921875000000000	2087.00000000000000000000	10250.00000000000000000000	10228.00000000000000000000	0.00000000000000000000	0.00000000000000000000	0.00000000000000000000	2314.00000000000000000000	600.00000000000000000000	4.00000000000000000000	4.00000000000000000000	4.00000000000000000000	4.00000000000000000000	4.00000000000000000000	4.00000000000000000000	4.00000000000000000000	4.00000000000000000000	4.00000000000000000000	4.00000000000000000000	4.00000000000000000000	4.00000000000000000000	4.00000000000000000000	4.00000000000000000000	4.00000000000000000000	4.00000000000000000000
67.00000000000000000000	0.00000000000000000000	4168.71777343750000000000	4153.84619140625000000000	4172.82031250000000000000	4183.58984375000000000000	4181.53857421875000000000	4179.48730468750000000000	4178.46142578125000000000	4177.94873046875000000000	4278.46142578125000000000	4185.64111328125000000000	4164.61523437500000000000	4185.64111328125000000000	4169.74365234375000000000	4160.51269531250000000000	3160.00000000000000000000	10250.00000000000000000000	10227.00000000000000000000	0.00000000000000000000	0.00000000000000000000	0.00000000000000000000	2314.00000000000000000000	608.00000000000000000000	4.00000000000000000000	4.00000000000000000000	4.00000000000000000000	4.00000000000000000000	4.00000000000000000000	4.00000000000000000000	4.00000000000000000000	4.00000000000000000000	4.00000000000000000000	4.00000000000000000000	4.00000000000000000000	4.00000000000000000000	4.00000000000000000000	4.00000000000000000000	4.00000000000000000000	4.00000000000000000000
68.00000000000000000000	0.00000000000000000000	4163.07666015625000000000	4134.35888671875000000000	4168.20507812500000000000	4180.51269531250000000000	4165.12792968750000000000	4172.82031250000000000000	4168.71777343750000000000	4162.56396484375000000000	4276.41015625000000000000	4170.25634765625000000000	4156.41015625000000000000	4180.00000000000000000000	4153.84619140625000000000	4151.79492187500000000000	3332.00000000000000000000	10250.00000000000000000000	10227.00000000000000000000	0.00000000000000000000	0.00000000000000000000	0.00000000000000000000	2314.00000000000000000000	615.00000000000000000000	4.00000000000000000000	4.00000000000000000000	4.00000000000000000000	4.00000000000000000000	4.00000000000000000000	4.00000000000000000000	4.00000000000000000000	4.00000000000000000000	4.00000000000000000000	4.00000000000000000000	4.00000000000000000000	4.00000000000000000000	4.00000000000000000000	4.00000000000000000000	4.00000000000000000000	4.00000000000000000000
69.00000000000000000000	0.00000000000000000000	4170.25634765625000000000	4166.66650390625000000000	4165.64111328125000000000	4205.12792968750000000000	4189.23046875000000000000	4182.56396484375000000000	4197.43603515625000000000	4202.56396484375000000000	4284.61523437500000000000	4217.43603515625000000000	4173.84619140625000000000	4185.12792968750000000000	4186.66650390625000000000	4167.69238281250000000000	1746.00000000000000000000	10250.00000000000000000000	10227.00000000000000000000	0.00000000000000000000	0.00000000000000000000	0.00000000000000000000	2314.00000000000000000000	622.00000000000000000000	4.00000000000000000000	4.00000000000000000000	4.00000000000000000000	4.00000000000000000000	4.00000000000000000000	4.00000000000000000000	4.00000000000000000000	4.00000000000000000000	4.00000000000000000000	4.00000000000000000000	4.00000000000000000000	4.00000000000000000000	4.00000000000000000000	4.00000000000000000000	4.00000000000000000000	4.00000000000000000000
70.00000000000000000000	0.00000000000000000000	4158.46142578125000000000	4137.43603515625000000000	4170.76904296875000000000	4188.71777343750000000000	4139.48730468750000000000	4168.20507812500000000000	4169.23046875000000000000	4178.97412109375000000000	4278.97412109375000000000	4178.97412109375000000000	4158.97412109375000000000	4179.48730468750000000000	4159.48730468750000000000	4158.97412109375000000000	2968.00000000000000000000	10250.00000000000000000000	10227.00000000000000000000	0.00000000000000000000	0.00000000000000000000	0.00000000000000000000	2314.00000000000000000000	630.00000000000000000000	4.00000000000000000000	4.00000000000000000000	4.00000000000000000000	4.00000000000000000000	4.00000000000000000000	4.00000000000000000000	4.00000000000000000000	4.00000000000000000000	4.00000000000000000000	4.00000000000000000000	4.00000000000000000000	4.00000000000000000000	4.00000000000000000000	4.00000000000000000000	4.00000000000000000000	4.00000000000000000000
71.00000000000000000000	0.00000000000000000000	4170.25634765625000000000	4162.56396484375000000000	4166.66650390625000000000	4203.58984375000000000000	4183.07666015625000000000	4188.20507812500000000000	4200.00000000000000000000	4197.43603515625000000000	4279.48730468750000000000	4205.12792968750000000000	4173.33300781250000000000	4178.46142578125000000000	4184.61523437500000000000	4160.00000000000000000000	2859.00000000000000000000	10247.00000000000000000000	10229.00000000000000000000	0.00000000000000000000	0.00000000000000000000	0.00000000000000000000	2314.00000000000000000000	637.00000000000000000000	4.00000000000000000000	4.00000000000000000000	4.00000000000000000000	4.00000000000000000000	4.00000000000000000000	4.00000000000000000000	4.00000000000000000000	4.00000000000000000000	4.00000000000000000000	4.00000000000000000000	4.00000000000000000000	4.00000000000000000000	4.00000000000000000000	4.00000000000000000000	4.00000000000000000000	4.00000000000000000000
72.00000000000000000000	0.00000000000000000000	4170.25634765625000000000	4158.97412109375000000000	4174.35888671875000000000	4203.58984375000000000000	4197.43603515625000000000	4186.15380859375000000000	4195.38427734375000000000	4189.74365234375000000000	4280.00000000000000000000	4212.82031250000000000000	4171.79492187500000000000	4182.05126953125000000000	4170.76904296875000000000	4148.71777343750000000000	367.00000000000000000000	10247.00000000000000000000	10229.00000000000000000000	0.00000000000000000000	0.00000000000000000000	0.00000000000000000000	2314.00000000000000000000	644.00000000000000000000	4.00000000000000000000	4.00000000000000000000	4.00000000000000000000	4.00000000000000000000	4.00000000000000000000	4.00000000000000000000	4.00000000000000000000	4.00000000000000000000	4.00000000000000000000	4.00000000000000000000	4.00000000000000000000	4.00000000000000000000	4.00000000000000000000	4.00000000000000000000	4.00000000000000000000	4.00000000000000000000
73.00000000000000000000	0.00000000000000000000	4164.10253906250000000000	4143.07666015625000000000	4172.30761718750000000000	4189.23046875000000000000	4171.79492187500000000000	4181.53857421875000000000	4178.46142578125000000000	4170.25634765625000000000	4273.84619140625000000000	4186.66650390625000000000	4156.41015625000000000000	4178.46142578125000000000	4154.87158203125000000000	4148.71777343750000000000	3327.00000000000000000000	10245.00000000000000000000	10228.00000000000000000000	0.00000000000000000000	0.00000000000000000000	0.00000000000000000000	2314.00000000000000000000	652.00000000000000000000	4.00000000000000000000	4.00000000000000000000	4.00000000000000000000	4.00000000000000000000	4.00000000000000000000	4.00000000000000000000	4.00000000000000000000	4.00000000000000000000	4.00000000000000000000	4.00000000000000000000	4.00000000000000000000	4.00000000000000000000	4.00000000000000000000	4.00000000000000000000	4.00000000000000000000	4.00000000000000000000
74.00000000000000000000	0.00000000000000000000	4174.87158203125000000000	4171.79492187500000000000	4167.17919921875000000000	4207.17919921875000000000	4204.10253906250000000000	4190.25634765625000000000	4200.51269531250000000000	4196.41015625000000000000	4276.41015625000000000000	4215.38427734375000000000	4174.87158203125000000000	4186.15380859375000000000	4200.00000000000000000000	4171.28173828125000000000	3211.00000000000000000000	10245.00000000000000000000	10228.00000000000000000000	0.00000000000000000000	0.00000000000000000000	0.00000000000000000000	2314.00000000000000000000	659.00000000000000000000	4.00000000000000000000	4.00000000000000000000	4.00000000000000000000	4.00000000000000000000	4.00000000000000000000	4.00000000000000000000	4.00000000000000000000	4.00000000000000000000	4.00000000000000000000	4.00000000000000000000	4.00000000000000000000	4.00000000000000000000	4.00000000000000000000	4.00000000000000000000	4.00000000000000000000	4.00000000000000000000
75.00000000000000000000	0.00000000000000000000	4158.46142578125000000000	4132.82031250000000000000	4170.25634765625000000000	4186.66650390625000000000	4168.71777343750000000000	4168.20507812500000000000	4162.56396484375000000000	4162.05126953125000000000	4272.82031250000000000000	4175.38427734375000000000	4157.94873046875000000000	4176.41015625000000000000	4160.00000000000000000000	4152.30761718750000000000	2139.00000000000000000000	10246.00000000000000000000	10226.00000000000000000000	0.00000000000000000000	0.00000000000000000000	0.00000000000000000000	2314.00000000000000000000	666.00000000000000000000	4.00000000000000000000	4.00000000000000000000	4.00000000000000000000	4.00000000000000000000	4.00000000000000000000	4.00000000000000000000	4.00000000000000000000	4.00000000000000000000	4.00000000000000000000	4.00000000000000000000	4.00000000000000000000	4.00000000000000000000	4.00000000000000000000	4.00000000000000000000	4.00000000000000000000	4.00000000000000000000
76.00000000000000000000	0.00000000000000000000	4164.10253906250000000000	4157.94873046875000000000	4169.74365234375000000000	4197.43603515625000000000	4188.20507812500000000000	4186.15380859375000000000	4191.79492187500000000000	4188.20507812500000000000	4275.38427734375000000000	4204.61523437500000000000	4167.69238281250000000000	4175.89746093750000000000	4173.33300781250000000000	4157.43603515625000000000	1683.00000000000000000000	10246.00000000000000000000	10226.00000000000000000000	0.00000000000000000000	0.00000000000000000000	0.00000000000000000000	2314.00000000000000000000	674.00000000000000000000	4.00000000000000000000	4.00000000000000000000	4.00000000000000000000	4.00000000000000000000	4.00000000000000000000	4.00000000000000000000	4.00000000000000000000	4.00000000000000000000	4.00000000000000000000	4.00000000000000000000	4.00000000000000000000	4.00000000000000000000	4.00000000000000000000	4.00000000000000000000	4.00000000000000000000	4.00000000000000000000
77.00000000000000000000	0.00000000000000000000	4171.28173828125000000000	4164.61523437500000000000	4178.46142578125000000000	4202.05126953125000000000	4191.79492187500000000000	4188.20507812500000000000	4200.51269531250000000000	4200.00000000000000000000	4278.46142578125000000000	4221.02539062500000000000	4174.87158203125000000000	4188.20507812500000000000	4179.48730468750000000000	4160.00000000000000000000	1651.00000000000000000000	10244.00000000000000000000	10228.00000000000000000000	0.00000000000000000000	0.00000000000000000000	0.00000000000000000000	2314.00000000000000000000	681.00000000000000000000	4.00000000000000000000	4.00000000000000000000	4.00000000000000000000	4.00000000000000000000	4.00000000000000000000	4.00000000000000000000	4.00000000000000000000	4.00000000000000000000	4.00000000000000000000	4.00000000000000000000	4.00000000000000000000	4.00000000000000000000	4.00000000000000000000	4.00000000000000000000	4.00000000000000000000	4.00000000000000000000
78.00000000000000000000	0.00000000000000000000	4167.17919921875000000000	4143.07666015625000000000	4172.82031250000000000000	4182.56396484375000000000	4167.17919921875000000000	4174.87158203125000000000	4172.82031250000000000000	4168.71777343750000000000	4277.43603515625000000000	4182.05126953125000000000	4157.43603515625000000000	4178.97412109375000000000	4156.41015625000000000000	4145.64111328125000000000	3211.00000000000000000000	10244.00000000000000000000	10228.00000000000000000000	0.00000000000000000000	0.00000000000000000000	0.00000000000000000000	2314.00000000000000000000	688.00000000000000000000	4.00000000000000000000	4.00000000000000000000	4.00000000000000000000	4.00000000000000000000	4.00000000000000000000	4.00000000000000000000	4.00000000000000000000	4.00000000000000000000	4.00000000000000000000	4.00000000000000000000	4.00000000000000000000	4.00000000000000000000	4.00000000000000000000	4.00000000000000000000	4.00000000000000000000	4.00000000000000000000
79.00000000000000000000	0.00000000000000000000	4179.48730468750000000000	4178.46142578125000000000	4165.64111328125000000000	4202.05126953125000000000	4201.53857421875000000000	4184.61523437500000000000	4194.87158203125000000000	4190.25634765625000000000	4282.05126953125000000000	4209.23046875000000000000	4171.28173828125000000000	4184.10253906250000000000	4194.87158203125000000000	4162.05126953125000000000	2139.00000000000000000000	10245.00000000000000000000	10228.00000000000000000000	0.00000000000000000000	0.00000000000000000000	0.00000000000000000000	2314.00000000000000000000	696.00000000000000000000	4.00000000000000000000	4.00000000000000000000	4.00000000000000000000	4.00000000000000000000	4.00000000000000000000	4.00000000000000000000	4.00000000000000000000	4.00000000000000000000	4.00000000000000000000	4.00000000000000000000	4.00000000000000000000	4.00000000000000000000	4.00000000000000000000	4.00000000000000000000	4.00000000000000000000	4.00000000000000000000
80.00000000000000000000	0.00000000000000000000	4167.17919921875000000000	4145.64111328125000000000	4172.82031250000000000000	4182.05126953125000000000	4169.23046875000000000000	4172.30761718750000000000	4168.71777343750000000000	4167.17919921875000000000	4277.94873046875000000000	4179.48730468750000000000	4157.43603515625000000000	4188.20507812500000000000	4161.53857421875000000000	4154.35888671875000000000	1683.00000000000000000000	10245.00000000000000000000	10228.00000000000000000000	0.00000000000000000000	0.00000000000000000000	0.00000000000000000000	2314.00000000000000000000	703.00000000000000000000	4.00000000000000000000	4.00000000000000000000	4.00000000000000000000	4.00000000000000000000	4.00000000000000000000	4.00000000000000000000	4.00000000000000000000	4.00000000000000000000	4.00000000000000000000	4.00000000000000000000	4.00000000000000000000	4.00000000000000000000	4.00000000000000000000	4.00000000000000000000	4.00000000000000000000	4.00000000000000000000
81.00000000000000000000	0.00000000000000000000	4167.69238281250000000000	4159.48730468750000000000	4167.17919921875000000000	4183.07666015625000000000	4181.53857421875000000000	4182.05126953125000000000	4185.12792968750000000000	4190.25634765625000000000	4278.97412109375000000000	4197.94873046875000000000	4164.61523437500000000000	4184.10253906250000000000	4171.28173828125000000000	4158.46142578125000000000	1651.00000000000000000000	10249.00000000000000000000	10226.00000000000000000000	0.00000000000000000000	0.00000000000000000000	0.00000000000000000000	2314.00000000000000000000	710.00000000000000000000	4.00000000000000000000	4.00000000000000000000	4.00000000000000000000	4.00000000000000000000	4.00000000000000000000	4.00000000000000000000	4.00000000000000000000	4.00000000000000000000	4.00000000000000000000	4.00000000000000000000	4.00000000000000000000	4.00000000000000000000	4.00000000000000000000	4.00000000000000000000	4.00000000000000000000	4.00000000000000000000
82.00000000000000000000	0.00000000000000000000	4169.23046875000000000000	4166.15380859375000000000	4170.25634765625000000000	4189.74365234375000000000	4171.28173828125000000000	4176.41015625000000000000	4185.64111328125000000000	4198.46142578125000000000	4280.00000000000000000000	4208.20507812500000000000	4177.43603515625000000000	4187.69238281250000000000	4185.12792968750000000000	4165.12792968750000000000	3211.00000000000000000000	10249.00000000000000000000	10226.00000000000000000000	0.00000000000000000000	0.00000000000000000000	0.00000000000000000000	2314.00000000000000000000	718.00000000000000000000	4.00000000000000000000	4.00000000000000000000	4.00000000000000000000	4.00000000000000000000	4.00000000000000000000	4.00000000000000000000	4.00000000000000000000	4.00000000000000000000	4.00000000000000000000	4.00000000000000000000	4.00000000000000000000	4.00000000000000000000	4.00000000000000000000	4.00000000000000000000	4.00000000000000000000	4.00000000000000000000
83.00000000000000000000	0.00000000000000000000	4164.10253906250000000000	4142.05126953125000000000	4171.28173828125000000000	4168.71777343750000000000	4144.61523437500000000000	4171.28173828125000000000	4167.69238281250000000000	4167.69238281250000000000	4276.92285156250000000000	4171.28173828125000000000	4165.64111328125000000000	4185.64111328125000000000	4163.07666015625000000000	4158.97412109375000000000	2139.00000000000000000000	10249.00000000000000000000	10225.00000000000000000000	0.00000000000000000000	0.00000000000000000000	0.00000000000000000000	2314.00000000000000000000	725.00000000000000000000	4.00000000000000000000	4.00000000000000000000	4.00000000000000000000	4.00000000000000000000	4.00000000000000000000	4.00000000000000000000	4.00000000000000000000	4.00000000000000000000	4.00000000000000000000	4.00000000000000000000	4.00000000000000000000	4.00000000000000000000	4.00000000000000000000	4.00000000000000000000	4.00000000000000000000	4.00000000000000000000
84.00000000000000000000	0.00000000000000000000	4180.51269531250000000000	4185.64111328125000000000	4172.82031250000000000000	4182.56396484375000000000	4210.76904296875000000000	4194.87158203125000000000	4207.69238281250000000000	4193.84619140625000000000	4282.05126953125000000000	4211.79492187500000000000	4181.53857421875000000000	4193.33300781250000000000	4191.79492187500000000000	4168.71777343750000000000	1683.00000000000000000000	10249.00000000000000000000	10225.00000000000000000000	0.00000000000000000000	0.00000000000000000000	0.00000000000000000000	2314.00000000000000000000	732.00000000000000000000	4.00000000000000000000	4.00000000000000000000	4.00000000000000000000	4.00000000000000000000	4.00000000000000000000	4.00000000000000000000	4.00000000000000000000	4.00000000000000000000	4.00000000000000000000	4.00000000000000000000	4.00000000000000000000	4.00000000000000000000	4.00000000000000000000	4.00000000000000000000	4.00000000000000000000	4.00000000000000000000
85.00000000000000000000	0.00000000000000000000	4166.66650390625000000000	4158.46142578125000000000	4179.48730468750000000000	4163.58984375000000000000	4176.92285156250000000000	4177.94873046875000000000	4175.89746093750000000000	4162.05126953125000000000	4275.38427734375000000000	4178.97412109375000000000	4161.02539062500000000000	4187.17919921875000000000	4153.84619140625000000000	4147.17919921875000000000	1651.00000000000000000000	10249.00000000000000000000	10225.00000000000000000000	0.00000000000000000000	0.00000000000000000000	0.00000000000000000000	2314.00000000000000000000	740.00000000000000000000	4.00000000000000000000	4.00000000000000000000	4.00000000000000000000	4.00000000000000000000	4.00000000000000000000	4.00000000000000000000	4.00000000000000000000	4.00000000000000000000	4.00000000000000000000	4.00000000000000000000	4.00000000000000000000	4.00000000000000000000	4.00000000000000000000	4.00000000000000000000	4.00000000000000000000	4.00000000000000000000
86.00000000000000000000	0.00000000000000000000	4161.53857421875000000000	4162.05126953125000000000	4166.15380859375000000000	4164.61523437500000000000	4168.71777343750000000000	4180.51269531250000000000	4180.51269531250000000000	4170.76904296875000000000	4275.38427734375000000000	4180.00000000000000000000	4157.43603515625000000000	4176.41015625000000000000	4166.66650390625000000000	4151.28173828125000000000	3211.00000000000000000000	10249.00000000000000000000	10225.00000000000000000000	0.00000000000000000000	0.00000000000000000000	0.00000000000000000000	2314.00000000000000000000	747.00000000000000000000	4.00000000000000000000	4.00000000000000000000	4.00000000000000000000	4.00000000000000000000	4.00000000000000000000	4.00000000000000000000	4.00000000000000000000	4.00000000000000000000	4.00000000000000000000	4.00000000000000000000	4.00000000000000000000	4.00000000000000000000	4.00000000000000000000	4.00000000000000000000	4.00000000000000000000	4.00000000000000000000
87.00000000000000000000	0.00000000000000000000	4167.69238281250000000000	4175.38427734375000000000	4165.64111328125000000000	4176.41015625000000000000	4192.82031250000000000000	4179.48730468750000000000	4191.79492187500000000000	4194.87158203125000000000	4282.56396484375000000000	4212.30761718750000000000	4173.33300781250000000000	4186.66650390625000000000	4194.87158203125000000000	4170.25634765625000000000	2139.00000000000000000000	10250.00000000000000000000	10226.00000000000000000000	0.00000000000000000000	0.00000000000000000000	0.00000000000000000000	2314.00000000000000000000	754.00000000000000000000	4.00000000000000000000	4.00000000000000000000	4.00000000000000000000	4.00000000000000000000	4.00000000000000000000	4.00000000000000000000	4.00000000000000000000	4.00000000000000000000	4.00000000000000000000	4.00000000000000000000	4.00000000000000000000	4.00000000000000000000	4.00000000000000000000	4.00000000000000000000	4.00000000000000000000	4.00000000000000000000
88.00000000000000000000	0.00000000000000000000	4161.53857421875000000000	4149.23046875000000000000	4171.28173828125000000000	4158.97412109375000000000	4165.12792968750000000000	4167.17919921875000000000	4165.64111328125000000000	4172.82031250000000000000	4277.43603515625000000000	4185.64111328125000000000	4162.56396484375000000000	4186.15380859375000000000	4164.61523437500000000000	4162.05126953125000000000	1683.00000000000000000000	10250.00000000000000000000	10226.00000000000000000000	0.00000000000000000000	0.00000000000000000000	0.00000000000000000000	2314.00000000000000000000	762.00000000000000000000	4.00000000000000000000	4.00000000000000000000	4.00000000000000000000	4.00000000000000000000	4.00000000000000000000	4.00000000000000000000	4.00000000000000000000	4.00000000000000000000	4.00000000000000000000	4.00000000000000000000	4.00000000000000000000	4.00000000000000000000	4.00000000000000000000	4.00000000000000000000	4.00000000000000000000	4.00000000000000000000
[truncated: 236 more rows]
