# Supplementary material for: Discriminating three motor imagery states of the same joint for brain-computer interface
Source: PeerJ. 2021 Aug 24;9:e12027. doi: 10.7717/peerj.12027 (PMC8395581; doi:10.7717/peerj.12027)
Supplement: Supplemental Information 1 [file peerj-09-12027-s001.zip › dataset/C/01-01-04.11.17.16.49.44.csv]

title:01	recorded:04.11.17 16.49.44	sampling:128	subject:01	labels:COUNTER INTERPOLATED AF3 F7 F3 FC5 T7 P7 O1 O2 P8 T8 FC6 F4 F8 AF4 RAW_CQ GYROX GYROY MARKER MARKER_HARDWARE SYNC TIME_STAMP_s TIME_STAMP_ms CQ_AF3 CQ_F7 CQ_F3 CQ_FC5 CQ_T7 CQ_P7 CQ_O1 CQ_O2 CQ_P8 CQ_T8 CQ_FC6 CQ_F4 CQ_F8 CQ_AF4 CQ_CMS CQ_DRL	chan:40	units:emotiv
32.00000000000000000000	0.00000000000000000000	4136.92285156250000000000	4175.38427734375000000000	4163.07666015625000000000	4165.64111328125000000000	4163.07666015625000000000	4141.53857421875000000000	4150.76904296875000000000	4162.56396484375000000000	4156.92285156250000000000	4163.58984375000000000000	4147.17919921875000000000	4159.48730468750000000000	4068.20507812500000000000	4148.71777343750000000000	0.00000000000000000000	10246.00000000000000000000	10230.00000000000000000000	0.00000000000000000000	0.00000000000000000000	0.00000000000000000000	446.00000000000000000000	866.00000000000000000000	0.00000000000000000000	0.00000000000000000000	0.00000000000000000000	0.00000000000000000000	0.00000000000000000000	0.00000000000000000000	0.00000000000000000000	0.00000000000000000000	0.00000000000000000000	0.00000000000000000000	0.00000000000000000000	0.00000000000000000000	0.00000000000000000000	0.00000000000000000000	0.00000000000000000000	0.00000000000000000000
33.00000000000000000000	0.00000000000000000000	4153.33300781250000000000	4168.71777343750000000000	4180.00000000000000000000	4160.00000000000000000000	4168.71777343750000000000	4143.07666015625000000000	4145.12792968750000000000	4154.87158203125000000000	4151.79492187500000000000	4153.84619140625000000000	4143.07666015625000000000	4167.17919921875000000000	4057.94873046875000000000	4153.33300781250000000000	0.00000000000000000000	10247.00000000000000000000	10230.00000000000000000000	0.00000000000000000000	0.00000000000000000000	0.00000000000000000000	446.00000000000000000000	875.00000000000000000000	0.00000000000000000000	0.00000000000000000000	0.00000000000000000000	0.00000000000000000000	0.00000000000000000000	0.00000000000000000000	0.00000000000000000000	0.00000000000000000000	0.00000000000000000000	0.00000000000000000000	0.00000000000000000000	0.00000000000000000000	0.00000000000000000000	0.00000000000000000000	0.00000000000000000000	0.00000000000000000000
34.00000000000000000000	0.00000000000000000000	4144.10253906250000000000	4155.89746093750000000000	4163.58984375000000000000	4148.20507812500000000000	4159.48730468750000000000	4147.69238281250000000000	4143.58984375000000000000	4149.23046875000000000000	4146.66650390625000000000	4142.56396484375000000000	4127.17919921875000000000	4160.51269531250000000000	4054.35888671875000000000	4151.79492187500000000000	0.00000000000000000000	10247.00000000000000000000	10230.00000000000000000000	0.00000000000000000000	0.00000000000000000000	0.00000000000000000000	446.00000000000000000000	883.00000000000000000000	0.00000000000000000000	0.00000000000000000000	0.00000000000000000000	0.00000000000000000000	0.00000000000000000000	0.00000000000000000000	0.00000000000000000000	0.00000000000000000000	0.00000000000000000000	0.00000000000000000000	0.00000000000000000000	0.00000000000000000000	0.00000000000000000000	0.00000000000000000000	0.00000000000000000000	0.00000000000000000000
35.00000000000000000000	0.00000000000000000000	4139.48730468750000000000	4154.87158203125000000000	4154.35888671875000000000	4150.25634765625000000000	4164.10253906250000000000	4144.10253906250000000000	4141.02539062500000000000	4146.15380859375000000000	4139.48730468750000000000	4142.56396484375000000000	4115.38427734375000000000	4150.25634765625000000000	4047.17944335937500000000	4138.46142578125000000000	0.00000000000000000000	10246.00000000000000000000	10231.00000000000000000000	0.00000000000000000000	0.00000000000000000000	0.00000000000000000000	446.00000000000000000000	891.00000000000000000000	0.00000000000000000000	0.00000000000000000000	0.00000000000000000000	0.00000000000000000000	0.00000000000000000000	0.00000000000000000000	0.00000000000000000000	0.00000000000000000000	0.00000000000000000000	0.00000000000000000000	0.00000000000000000000	0.00000000000000000000	0.00000000000000000000	0.00000000000000000000	0.00000000000000000000	0.00000000000000000000
36.00000000000000000000	0.00000000000000000000	4147.17919921875000000000	4156.41015625000000000000	4159.48730468750000000000	4143.07666015625000000000	4169.23046875000000000000	4143.07666015625000000000	4141.02539062500000000000	4144.61523437500000000000	4145.12792968750000000000	4148.71777343750000000000	4127.17919921875000000000	4141.53857421875000000000	4037.94873046875000000000	4131.28173828125000000000	0.00000000000000000000	10246.00000000000000000000	10231.00000000000000000000	0.00000000000000000000	0.00000000000000000000	0.00000000000000000000	446.00000000000000000000	898.00000000000000000000	0.00000000000000000000	0.00000000000000000000	0.00000000000000000000	0.00000000000000000000	0.00000000000000000000	0.00000000000000000000	0.00000000000000000000	0.00000000000000000000	0.00000000000000000000	0.00000000000000000000	0.00000000000000000000	0.00000000000000000000	0.00000000000000000000	0.00000000000000000000	0.00000000000000000000	0.00000000000000000000
37.00000000000000000000	0.00000000000000000000	4134.35888671875000000000	4151.79492187500000000000	4146.15380859375000000000	4135.38427734375000000000	4162.56396484375000000000	4148.71777343750000000000	4141.53857421875000000000	4145.12792968750000000000	4149.23046875000000000000	4147.69238281250000000000	4132.82031250000000000000	4138.97412109375000000000	4045.12817382812500000000	4128.71777343750000000000	0.00000000000000000000	10249.00000000000000000000	10230.00000000000000000000	0.00000000000000000000	0.00000000000000000000	0.00000000000000000000	446.00000000000000000000	906.00000000000000000000	0.00000000000000000000	0.00000000000000000000	0.00000000000000000000	0.00000000000000000000	0.00000000000000000000	0.00000000000000000000	0.00000000000000000000	0.00000000000000000000	0.00000000000000000000	0.00000000000000000000	0.00000000000000000000	0.00000000000000000000	0.00000000000000000000	0.00000000000000000000	0.00000000000000000000	0.00000000000000000000
38.00000000000000000000	0.00000000000000000000	4143.58984375000000000000	4151.28173828125000000000	4163.07666015625000000000	4147.69238281250000000000	4156.41015625000000000000	4151.28173828125000000000	4144.61523437500000000000	4147.69238281250000000000	4144.10253906250000000000	4140.51269531250000000000	4124.10253906250000000000	4150.25634765625000000000	4052.82031250000000000000	4132.30761718750000000000	0.00000000000000000000	10249.00000000000000000000	10230.00000000000000000000	0.00000000000000000000	0.00000000000000000000	0.00000000000000000000	446.00000000000000000000	913.00000000000000000000	0.00000000000000000000	0.00000000000000000000	0.00000000000000000000	0.00000000000000000000	0.00000000000000000000	0.00000000000000000000	0.00000000000000000000	0.00000000000000000000	0.00000000000000000000	0.00000000000000000000	0.00000000000000000000	0.00000000000000000000	0.00000000000000000000	0.00000000000000000000	0.00000000000000000000	0.00000000000000000000
39.00000000000000000000	0.00000000000000000000	4140.51269531250000000000	4163.07666015625000000000	4165.12792968750000000000	4154.87158203125000000000	4167.17919921875000000000	4156.41015625000000000000	4153.84619140625000000000	4163.07666015625000000000	4158.97412109375000000000	4153.33300781250000000000	4141.02539062500000000000	4152.82031250000000000000	4054.35888671875000000000	4142.05126953125000000000	0.00000000000000000000	10249.00000000000000000000	10232.00000000000000000000	0.00000000000000000000	0.00000000000000000000	0.00000000000000000000	446.00000000000000000000	921.00000000000000000000	0.00000000000000000000	0.00000000000000000000	0.00000000000000000000	0.00000000000000000000	0.00000000000000000000	0.00000000000000000000	0.00000000000000000000	0.00000000000000000000	0.00000000000000000000	0.00000000000000000000	0.00000000000000000000	0.00000000000000000000	0.00000000000000000000	0.00000000000000000000	0.00000000000000000000	0.00000000000000000000
40.00000000000000000000	0.00000000000000000000	4141.53857421875000000000	4170.76904296875000000000	4162.05126953125000000000	4151.28173828125000000000	4167.69238281250000000000	4151.28173828125000000000	4147.69238281250000000000	4158.46142578125000000000	4158.97412109375000000000	4160.00000000000000000000	4146.15380859375000000000	4153.33300781250000000000	4054.35888671875000000000	4148.20507812500000000000	0.00000000000000000000	10249.00000000000000000000	10232.00000000000000000000	0.00000000000000000000	0.00000000000000000000	0.00000000000000000000	446.00000000000000000000	928.00000000000000000000	0.00000000000000000000	0.00000000000000000000	0.00000000000000000000	0.00000000000000000000	0.00000000000000000000	0.00000000000000000000	0.00000000000000000000	0.00000000000000000000	0.00000000000000000000	0.00000000000000000000	0.00000000000000000000	0.00000000000000000000	0.00000000000000000000	0.00000000000000000000	0.00000000000000000000	0.00000000000000000000
41.00000000000000000000	0.00000000000000000000	4151.28173828125000000000	4170.25634765625000000000	4167.17919921875000000000	4150.25634765625000000000	4158.97412109375000000000	4143.58984375000000000000	4138.97412109375000000000	4150.25634765625000000000	4148.20507812500000000000	4149.23046875000000000000	4125.64111328125000000000	4154.35888671875000000000	4053.84594726562500000000	4144.10253906250000000000	0.00000000000000000000	10248.00000000000000000000	10232.00000000000000000000	0.00000000000000000000	0.00000000000000000000	0.00000000000000000000	446.00000000000000000000	935.00000000000000000000	0.00000000000000000000	0.00000000000000000000	0.00000000000000000000	0.00000000000000000000	0.00000000000000000000	0.00000000000000000000	0.00000000000000000000	0.00000000000000000000	0.00000000000000000000	0.00000000000000000000	0.00000000000000000000	0.00000000000000000000	0.00000000000000000000	0.00000000000000000000	0.00000000000000000000	0.00000000000000000000
42.00000000000000000000	0.00000000000000000000	4134.87158203125000000000	4167.17919921875000000000	4155.89746093750000000000	4153.33300781250000000000	4162.56396484375000000000	4144.10253906250000000000	4138.46142578125000000000	4161.02539062500000000000	4158.97412109375000000000	4147.69238281250000000000	4138.46142578125000000000	4144.61523437500000000000	4049.23071289062500000000	4131.28173828125000000000	0.00000000000000000000	10248.00000000000000000000	10232.00000000000000000000	0.00000000000000000000	0.00000000000000000000	0.00000000000000000000	446.00000000000000000000	944.00000000000000000000	0.00000000000000000000	0.00000000000000000000	0.00000000000000000000	0.00000000000000000000	0.00000000000000000000	0.00000000000000000000	0.00000000000000000000	0.00000000000000000000	0.00000000000000000000	0.00000000000000000000	0.00000000000000000000	0.00000000000000000000	0.00000000000000000000	0.00000000000000000000	0.00000000000000000000	0.00000000000000000000
43.00000000000000000000	0.00000000000000000000	4141.53857421875000000000	4148.71777343750000000000	4164.10253906250000000000	4136.41015625000000000000	4148.71777343750000000000	4133.33300781250000000000	4122.56396484375000000000	4137.94873046875000000000	4142.56396484375000000000	4143.58984375000000000000	4133.33300781250000000000	4141.02539062500000000000	4029.23071289062500000000	4120.51269531250000000000	0.00000000000000000000	10249.00000000000000000000	10230.00000000000000000000	0.00000000000000000000	0.00000000000000000000	0.00000000000000000000	446.00000000000000000000	952.00000000000000000000	0.00000000000000000000	0.00000000000000000000	0.00000000000000000000	0.00000000000000000000	0.00000000000000000000	0.00000000000000000000	0.00000000000000000000	0.00000000000000000000	0.00000000000000000000	0.00000000000000000000	0.00000000000000000000	0.00000000000000000000	0.00000000000000000000	0.00000000000000000000	0.00000000000000000000	0.00000000000000000000
44.00000000000000000000	0.00000000000000000000	4137.43603515625000000000	4136.92285156250000000000	4150.25634765625000000000	4116.92285156250000000000	4136.92285156250000000000	4130.76904296875000000000	4115.38427734375000000000	4113.33300781250000000000	4115.89746093750000000000	4140.00000000000000000000	4107.69238281250000000000	4143.58984375000000000000	4022.05126953125000000000	4125.12792968750000000000	0.00000000000000000000	10249.00000000000000000000	10230.00000000000000000000	0.00000000000000000000	0.00000000000000000000	0.00000000000000000000	446.00000000000000000000	960.00000000000000000000	0.00000000000000000000	0.00000000000000000000	0.00000000000000000000	0.00000000000000000000	0.00000000000000000000	0.00000000000000000000	0.00000000000000000000	0.00000000000000000000	0.00000000000000000000	0.00000000000000000000	0.00000000000000000000	0.00000000000000000000	0.00000000000000000000	0.00000000000000000000	0.00000000000000000000	0.00000000000000000000
45.00000000000000000000	0.00000000000000000000	4134.87158203125000000000	4149.74365234375000000000	4149.74365234375000000000	4132.30761718750000000000	4153.33300781250000000000	4152.82031250000000000000	4135.38427734375000000000	4138.46142578125000000000	4135.89746093750000000000	4150.76904296875000000000	4133.33300781250000000000	4150.25634765625000000000	4041.53833007812500000000	4135.89746093750000000000	0.00000000000000000000	10249.00000000000000000000	10229.00000000000000000000	0.00000000000000000000	0.00000000000000000000	0.00000000000000000000	446.00000000000000000000	968.00000000000000000000	0.00000000000000000000	0.00000000000000000000	0.00000000000000000000	0.00000000000000000000	0.00000000000000000000	0.00000000000000000000	0.00000000000000000000	0.00000000000000000000	0.00000000000000000000	0.00000000000000000000	0.00000000000000000000	0.00000000000000000000	0.00000000000000000000	0.00000000000000000000	0.00000000000000000000	0.00000000000000000000
46.00000000000000000000	0.00000000000000000000	4148.71777343750000000000	4163.07666015625000000000	4173.84619140625000000000	4149.23046875000000000000	4170.25634765625000000000	4165.12792968750000000000	4148.71777343750000000000	4165.64111328125000000000	4171.28173828125000000000	4159.48730468750000000000	4165.12792968750000000000	4155.89746093750000000000	4057.94873046875000000000	4137.94873046875000000000	0.00000000000000000000	10249.00000000000000000000	10229.00000000000000000000	0.00000000000000000000	0.00000000000000000000	0.00000000000000000000	446.00000000000000000000	977.00000000000000000000	0.00000000000000000000	0.00000000000000000000	0.00000000000000000000	0.00000000000000000000	0.00000000000000000000	0.00000000000000000000	0.00000000000000000000	0.00000000000000000000	0.00000000000000000000	0.00000000000000000000	0.00000000000000000000	0.00000000000000000000	0.00000000000000000000	0.00000000000000000000	0.00000000000000000000	0.00000000000000000000
47.00000000000000000000	0.00000000000000000000	4138.46142578125000000000	4160.00000000000000000000	4161.02539062500000000000	4139.48730468750000000000	4163.07666015625000000000	4156.41015625000000000000	4142.05126953125000000000	4164.10253906250000000000	4169.74365234375000000000	4162.05126953125000000000	4143.07666015625000000000	4154.87158203125000000000	4055.38452148437500000000	4140.51269531250000000000	0.00000000000000000000	10247.00000000000000000000	10228.00000000000000000000	0.00000000000000000000	0.00000000000000000000	0.00000000000000000000	446.00000000000000000000	985.00000000000000000000	0.00000000000000000000	0.00000000000000000000	0.00000000000000000000	0.00000000000000000000	0.00000000000000000000	0.00000000000000000000	0.00000000000000000000	0.00000000000000000000	0.00000000000000000000	0.00000000000000000000	0.00000000000000000000	0.00000000000000000000	0.00000000000000000000	0.00000000000000000000	0.00000000000000000000	0.00000000000000000000
48.00000000000000000000	0.00000000000000000000	4145.64111328125000000000	4147.17919921875000000000	4161.53857421875000000000	4134.87158203125000000000	4147.69238281250000000000	4146.15380859375000000000	4135.38427734375000000000	4151.79492187500000000000	4144.10253906250000000000	4149.23046875000000000000	4108.71777343750000000000	4158.97412109375000000000	4039.48706054687500000000	4143.58984375000000000000	0.00000000000000000000	10247.00000000000000000000	10228.00000000000000000000	0.00000000000000000000	0.00000000000000000000	0.00000000000000000000	446.00000000000000000000	992.00000000000000000000	0.00000000000000000000	0.00000000000000000000	0.00000000000000000000	0.00000000000000000000	0.00000000000000000000	0.00000000000000000000	0.00000000000000000000	0.00000000000000000000	0.00000000000000000000	0.00000000000000000000	0.00000000000000000000	0.00000000000000000000	0.00000000000000000000	0.00000000000000000000	0.00000000000000000000	0.00000000000000000000
49.00000000000000000000	0.00000000000000000000	4138.46142578125000000000	4147.17919921875000000000	4156.41015625000000000000	4145.64111328125000000000	4151.79492187500000000000	4142.56396484375000000000	4132.82031250000000000000	4147.17919921875000000000	4136.41015625000000000000	4135.38427734375000000000	4118.46142578125000000000	4150.25634765625000000000	4036.92309570312500000000	4133.33300781250000000000	0.00000000000000000000	10247.00000000000000000000	10228.00000000000000000000	0.00000000000000000000	0.00000000000000000000	0.00000000000000000000	446.00000000000000000000	1000.00000000000000000000	0.00000000000000000000	0.00000000000000000000	0.00000000000000000000	0.00000000000000000000	0.00000000000000000000	0.00000000000000000000	0.00000000000000000000	0.00000000000000000000	0.00000000000000000000	0.00000000000000000000	0.00000000000000000000	0.00000000000000000000	0.00000000000000000000	0.00000000000000000000	0.00000000000000000000	0.00000000000000000000
50.00000000000000000000	0.00000000000000000000	4136.41015625000000000000	4156.92285156250000000000	4157.94873046875000000000	4148.71777343750000000000	4160.00000000000000000000	4142.05126953125000000000	4128.20507812500000000000	4146.66650390625000000000	4142.56396484375000000000	4142.05126953125000000000	4136.92285156250000000000	4145.64111328125000000000	4045.12817382812500000000	4128.71777343750000000000	0.00000000000000000000	10247.00000000000000000000	10228.00000000000000000000	0.00000000000000000000	0.00000000000000000000	0.00000000000000000000	447.00000000000000000000	8.00000000000000000000	0.00000000000000000000	0.00000000000000000000	0.00000000000000000000	0.00000000000000000000	0.00000000000000000000	0.00000000000000000000	0.00000000000000000000	0.00000000000000000000	0.00000000000000000000	0.00000000000000000000	0.00000000000000000000	0.00000000000000000000	0.00000000000000000000	0.00000000000000000000	0.00000000000000000000	0.00000000000000000000
51.00000000000000000000	0.00000000000000000000	4150.76904296875000000000	4154.35888671875000000000	4174.35888671875000000000	4135.89746093750000000000	4153.84619140625000000000	4143.58984375000000000000	4125.64111328125000000000	4144.61523437500000000000	4146.15380859375000000000	4146.15380859375000000000	4121.53857421875000000000	4148.20507812500000000000	4042.05126953125000000000	4128.71777343750000000000	0.00000000000000000000	10247.00000000000000000000	10228.00000000000000000000	0.00000000000000000000	0.00000000000000000000	0.00000000000000000000	447.00000000000000000000	16.00000000000000000000	0.00000000000000000000	0.00000000000000000000	0.00000000000000000000	0.00000000000000000000	0.00000000000000000000	0.00000000000000000000	0.00000000000000000000	0.00000000000000000000	0.00000000000000000000	0.00000000000000000000	0.00000000000000000000	0.00000000000000000000	0.00000000000000000000	0.00000000000000000000	0.00000000000000000000	0.00000000000000000000
52.00000000000000000000	0.00000000000000000000	4124.10253906250000000000	4144.10253906250000000000	4147.69238281250000000000	4123.07666015625000000000	4144.10253906250000000000	4141.53857421875000000000	4123.07666015625000000000	4141.02539062500000000000	4147.17919921875000000000	4140.00000000000000000000	4118.46142578125000000000	4131.28173828125000000000	4034.35888671875000000000	4116.92285156250000000000	0.00000000000000000000	10247.00000000000000000000	10228.00000000000000000000	0.00000000000000000000	0.00000000000000000000	0.00000000000000000000	447.00000000000000000000	23.00000000000000000000	0.00000000000000000000	0.00000000000000000000	0.00000000000000000000	0.00000000000000000000	0.00000000000000000000	0.00000000000000000000	0.00000000000000000000	0.00000000000000000000	0.00000000000000000000	0.00000000000000000000	0.00000000000000000000	0.00000000000000000000	0.00000000000000000000	0.00000000000000000000	0.00000000000000000000	0.00000000000000000000
53.00000000000000000000	0.00000000000000000000	4130.76904296875000000000	4145.64111328125000000000	4152.82031250000000000000	4132.30761718750000000000	4147.69238281250000000000	4141.02539062500000000000	4124.61523437500000000000	4140.51269531250000000000	4150.76904296875000000000	4137.94873046875000000000	4149.74365234375000000000	4131.28173828125000000000	4034.35888671875000000000	4115.38427734375000000000	0.00000000000000000000	10247.00000000000000000000	10229.00000000000000000000	0.00000000000000000000	0.00000000000000000000	0.00000000000000000000	447.00000000000000000000	31.00000000000000000000	0.00000000000000000000	0.00000000000000000000	0.00000000000000000000	0.00000000000000000000	0.00000000000000000000	0.00000000000000000000	0.00000000000000000000	0.00000000000000000000	0.00000000000000000000	0.00000000000000000000	0.00000000000000000000	0.00000000000000000000	0.00000000000000000000	0.00000000000000000000	0.00000000000000000000	0.00000000000000000000
54.00000000000000000000	0.00000000000000000000	4145.12792968750000000000	4161.53857421875000000000	4165.64111328125000000000	4152.30761718750000000000	4170.25634765625000000000	4149.23046875000000000000	4132.30761718750000000000	4148.71777343750000000000	4156.41015625000000000000	4150.76904296875000000000	4136.41015625000000000000	4151.79492187500000000000	4051.28198242187500000000	4130.76904296875000000000	0.00000000000000000000	10247.00000000000000000000	10229.00000000000000000000	0.00000000000000000000	0.00000000000000000000	0.00000000000000000000	447.00000000000000000000	39.00000000000000000000	0.00000000000000000000	0.00000000000000000000	0.00000000000000000000	0.00000000000000000000	0.00000000000000000000	0.00000000000000000000	0.00000000000000000000	0.00000000000000000000	0.00000000000000000000	0.00000000000000000000	0.00000000000000000000	0.00000000000000000000	0.00000000000000000000	0.00000000000000000000	0.00000000000000000000	0.00000000000000000000
55.00000000000000000000	0.00000000000000000000	4136.41015625000000000000	4165.12792968750000000000	4154.87158203125000000000	4148.71777343750000000000	4171.28173828125000000000	4150.76904296875000000000	4127.69238281250000000000	4144.10253906250000000000	4142.56396484375000000000	4159.48730468750000000000	4101.02539062500000000000	4160.00000000000000000000	4054.87158203125000000000	4135.89746093750000000000	0.00000000000000000000	10245.00000000000000000000	10230.00000000000000000000	0.00000000000000000000	0.00000000000000000000	0.00000000000000000000	447.00000000000000000000	47.00000000000000000000	0.00000000000000000000	0.00000000000000000000	0.00000000000000000000	0.00000000000000000000	0.00000000000000000000	0.00000000000000000000	0.00000000000000000000	0.00000000000000000000	0.00000000000000000000	0.00000000000000000000	0.00000000000000000000	0.00000000000000000000	0.00000000000000000000	0.00000000000000000000	0.00000000000000000000	0.00000000000000000000
56.00000000000000000000	0.00000000000000000000	4144.61523437500000000000	4158.97412109375000000000	4161.53857421875000000000	4137.94873046875000000000	4157.94873046875000000000	4149.23046875000000000000	4128.20507812500000000000	4140.51269531250000000000	4144.61523437500000000000	4157.94873046875000000000	4132.30761718750000000000	4158.46142578125000000000	4049.74340820312500000000	4134.35888671875000000000	0.00000000000000000000	10245.00000000000000000000	10230.00000000000000000000	0.00000000000000000000	0.00000000000000000000	0.00000000000000000000	447.00000000000000000000	54.00000000000000000000	0.00000000000000000000	0.00000000000000000000	0.00000000000000000000	0.00000000000000000000	0.00000000000000000000	0.00000000000000000000	0.00000000000000000000	0.00000000000000000000	0.00000000000000000000	0.00000000000000000000	0.00000000000000000000	0.00000000000000000000	0.00000000000000000000	0.00000000000000000000	0.00000000000000000000	0.00000000000000000000
57.00000000000000000000	0.00000000000000000000	4133.33300781250000000000	4155.89746093750000000000	4154.35888671875000000000	4131.79492187500000000000	4158.97412109375000000000	4154.87158203125000000000	4140.51269531250000000000	4159.48730468750000000000	4168.71777343750000000000	4162.05126953125000000000	4174.87158203125000000000	4157.43603515625000000000	4062.05126953125000000000	4136.41015625000000000000	0.00000000000000000000	10247.00000000000000000000	10229.00000000000000000000	0.00000000000000000000	0.00000000000000000000	0.00000000000000000000	447.00000000000000000000	63.00000000000000000000	0.00000000000000000000	0.00000000000000000000	0.00000000000000000000	0.00000000000000000000	0.00000000000000000000	0.00000000000000000000	0.00000000000000000000	0.00000000000000000000	0.00000000000000000000	0.00000000000000000000	0.00000000000000000000	0.00000000000000000000	0.00000000000000000000	0.00000000000000000000	0.00000000000000000000	0.00000000000000000000
58.00000000000000000000	0.00000000000000000000	4142.56396484375000000000	4145.12792968750000000000	4165.12792968750000000000	4130.76904296875000000000	4153.33300781250000000000	4149.23046875000000000000	4133.33300781250000000000	4152.30761718750000000000	4148.20507812500000000000	4161.02539062500000000000	4158.46142578125000000000	4165.12792968750000000000	4057.43579101562500000000	4139.48730468750000000000	0.00000000000000000000	10247.00000000000000000000	10229.00000000000000000000	0.00000000000000000000	0.00000000000000000000	0.00000000000000000000	447.00000000000000000000	71.00000000000000000000	0.00000000000000000000	0.00000000000000000000	0.00000000000000000000	0.00000000000000000000	0.00000000000000000000	0.00000000000000000000	0.00000000000000000000	0.00000000000000000000	0.00000000000000000000	0.00000000000000000000	0.00000000000000000000	0.00000000000000000000	0.00000000000000000000	0.00000000000000000000	0.00000000000000000000	0.00000000000000000000
59.00000000000000000000	0.00000000000000000000	4152.82031250000000000000	4147.69238281250000000000	4167.69238281250000000000	4141.02539062500000000000	4155.89746093750000000000	4143.07666015625000000000	4122.05126953125000000000	4130.76904296875000000000	4116.92285156250000000000	4152.30761718750000000000	4118.46142578125000000000	4163.07666015625000000000	4043.07690429687500000000	4145.12792968750000000000	0.00000000000000000000	10245.00000000000000000000	10226.00000000000000000000	0.00000000000000000000	0.00000000000000000000	0.00000000000000000000	447.00000000000000000000	79.00000000000000000000	0.00000000000000000000	0.00000000000000000000	0.00000000000000000000	0.00000000000000000000	0.00000000000000000000	0.00000000000000000000	0.00000000000000000000	0.00000000000000000000	0.00000000000000000000	0.00000000000000000000	0.00000000000000000000	0.00000000000000000000	0.00000000000000000000	0.00000000000000000000	0.00000000000000000000	0.00000000000000000000
60.00000000000000000000	0.00000000000000000000	4143.07666015625000000000	4155.89746093750000000000	4155.38427734375000000000	4146.15380859375000000000	4155.89746093750000000000	4140.51269531250000000000	4122.56396484375000000000	4131.28173828125000000000	4128.71777343750000000000	4145.12792968750000000000	4116.41015625000000000000	4158.46142578125000000000	4053.33325195312500000000	4145.12792968750000000000	0.00000000000000000000	10245.00000000000000000000	10226.00000000000000000000	0.00000000000000000000	0.00000000000000000000	0.00000000000000000000	447.00000000000000000000	87.00000000000000000000	0.00000000000000000000	0.00000000000000000000	0.00000000000000000000	0.00000000000000000000	0.00000000000000000000	0.00000000000000000000	0.00000000000000000000	0.00000000000000000000	0.00000000000000000000	0.00000000000000000000	0.00000000000000000000	0.00000000000000000000	0.00000000000000000000	0.00000000000000000000	0.00000000000000000000	0.00000000000000000000
61.00000000000000000000	0.00000000000000000000	4149.74365234375000000000	4152.82031250000000000000	4172.30761718750000000000	4145.12792968750000000000	4136.92285156250000000000	4136.41015625000000000000	4117.94873046875000000000	4131.79492187500000000000	4141.02539062500000000000	4172.82031250000000000000	4139.48730468750000000000	4167.69238281250000000000	4074.87158203125000000000	4147.17919921875000000000	0.00000000000000000000	10246.00000000000000000000	10225.00000000000000000000	0.00000000000000000000	0.00000000000000000000	0.00000000000000000000	447.00000000000000000000	95.00000000000000000000	0.00000000000000000000	0.00000000000000000000	0.00000000000000000000	0.00000000000000000000	0.00000000000000000000	0.00000000000000000000	0.00000000000000000000	0.00000000000000000000	0.00000000000000000000	0.00000000000000000000	0.00000000000000000000	0.00000000000000000000	0.00000000000000000000	0.00000000000000000000	0.00000000000000000000	0.00000000000000000000
62.00000000000000000000	0.00000000000000000000	4138.97412109375000000000	4161.53857421875000000000	4165.12792968750000000000	4146.15380859375000000000	4154.35888671875000000000	4151.79492187500000000000	4124.10253906250000000000	4137.94873046875000000000	4146.15380859375000000000	4242.56396484375000000000	4152.30761718750000000000	4169.74365234375000000000	4082.05126953125000000000	4154.87158203125000000000	0.00000000000000000000	10246.00000000000000000000	10225.00000000000000000000	0.00000000000000000000	0.00000000000000000000	0.00000000000000000000	447.00000000000000000000	104.00000000000000000000	0.00000000000000000000	0.00000000000000000000	0.00000000000000000000	0.00000000000000000000	0.00000000000000000000	0.00000000000000000000	0.00000000000000000000	0.00000000000000000000	0.00000000000000000000	0.00000000000000000000	0.00000000000000000000	0.00000000000000000000	0.00000000000000000000	0.00000000000000000000	0.00000000000000000000	0.00000000000000000000
63.00000000000000000000	0.00000000000000000000	4147.69238281250000000000	4168.20507812500000000000	4167.69238281250000000000	4143.07666015625000000000	4179.48730468750000000000	4165.12792968750000000000	4138.97412109375000000000	4151.79492187500000000000	4152.30761718750000000000	4279.48730468750000000000	4163.58984375000000000000	4165.64111328125000000000	4069.74340820312500000000	4155.89746093750000000000	0.00000000000000000000	10248.00000000000000000000	10228.00000000000000000000	0.00000000000000000000	0.00000000000000000000	0.00000000000000000000	447.00000000000000000000	112.00000000000000000000	0.00000000000000000000	0.00000000000000000000	0.00000000000000000000	0.00000000000000000000	0.00000000000000000000	0.00000000000000000000	0.00000000000000000000	0.00000000000000000000	0.00000000000000000000	0.00000000000000000000	0.00000000000000000000	0.00000000000000000000	0.00000000000000000000	0.00000000000000000000	0.00000000000000000000	0.00000000000000000000
64.00000000000000000000	0.00000000000000000000	4154.87158203125000000000	4161.02539062500000000000	4172.82031250000000000000	4143.58984375000000000000	4161.53857421875000000000	4154.87158203125000000000	4140.00000000000000000000	4153.33300781250000000000	4148.20507812500000000000	4266.66650390625000000000	4163.07666015625000000000	4162.05126953125000000000	4065.64086914062500000000	4150.25634765625000000000	2138.00000000000000000000	10248.00000000000000000000	10228.00000000000000000000	0.00000000000000000000	0.00000000000000000000	0.00000000000000000000	447.00000000000000000000	119.00000000000000000000	4.00000000000000000000	0.00000000000000000000	0.00000000000000000000	0.00000000000000000000	0.00000000000000000000	0.00000000000000000000	0.00000000000000000000	0.00000000000000000000	0.00000000000000000000	0.00000000000000000000	0.00000000000000000000	0.00000000000000000000	0.00000000000000000000	0.00000000000000000000	0.00000000000000000000	0.00000000000000000000
65.00000000000000000000	0.00000000000000000000	4138.46142578125000000000	4157.94873046875000000000	4160.00000000000000000000	4150.25634765625000000000	4148.20507812500000000000	4141.53857421875000000000	4131.28173828125000000000	4149.74365234375000000000	4148.20507812500000000000	4265.64111328125000000000	4136.41015625000000000000	4160.51269531250000000000	4073.84594726562500000000	4140.00000000000000000000	2985.00000000000000000000	10247.00000000000000000000	10229.00000000000000000000	0.00000000000000000000	0.00000000000000000000	0.00000000000000000000	447.00000000000000000000	127.00000000000000000000	4.00000000000000000000	4.00000000000000000000	0.00000000000000000000	0.00000000000000000000	0.00000000000000000000	0.00000000000000000000	0.00000000000000000000	0.00000000000000000000	0.00000000000000000000	0.00000000000000000000	0.00000000000000000000	0.00000000000000000000	0.00000000000000000000	0.00000000000000000000	0.00000000000000000000	0.00000000000000000000
66.00000000000000000000	0.00000000000000000000	4154.87158203125000000000	4161.53857421875000000000	4174.35888671875000000000	4150.76904296875000000000	4160.00000000000000000000	4145.64111328125000000000	4127.17919921875000000000	4148.71777343750000000000	4153.33300781250000000000	4279.48730468750000000000	4126.66650390625000000000	4166.66650390625000000000	4073.84594726562500000000	4141.02539062500000000000	2089.00000000000000000000	10247.00000000000000000000	10229.00000000000000000000	0.00000000000000000000	0.00000000000000000000	0.00000000000000000000	447.00000000000000000000	136.00000000000000000000	4.00000000000000000000	4.00000000000000000000	4.00000000000000000000	0.00000000000000000000	0.00000000000000000000	0.00000000000000000000	0.00000000000000000000	0.00000000000000000000	0.00000000000000000000	0.00000000000000000000	0.00000000000000000000	0.00000000000000000000	0.00000000000000000000	0.00000000000000000000	4.00000000000000000000	0.00000000000000000000
67.00000000000000000000	0.00000000000000000000	4152.82031250000000000000	4166.66650390625000000000	4165.12792968750000000000	4151.28173828125000000000	4162.56396484375000000000	4157.43603515625000000000	4132.30761718750000000000	4153.84619140625000000000	4155.89746093750000000000	4286.15380859375000000000	4144.61523437500000000000	4165.12792968750000000000	4072.82031250000000000000	4150.25634765625000000000	3466.00000000000000000000	10247.00000000000000000000	10232.00000000000000000000	0.00000000000000000000	0.00000000000000000000	0.00000000000000000000	447.00000000000000000000	144.00000000000000000000	4.00000000000000000000	4.00000000000000000000	4.00000000000000000000	4.00000000000000000000	0.00000000000000000000	0.00000000000000000000	0.00000000000000000000	0.00000000000000000000	0.00000000000000000000	0.00000000000000000000	0.00000000000000000000	0.00000000000000000000	0.00000000000000000000	0.00000000000000000000	4.00000000000000000000	4.00000000000000000000
68.00000000000000000000	0.00000000000000000000	4148.20507812500000000000	4158.97412109375000000000	4160.51269531250000000000	4146.66650390625000000000	4150.25634765625000000000	4156.92285156250000000000	4129.23046875000000000000	4152.30761718750000000000	4153.84619140625000000000	4281.53857421875000000000	4126.66650390625000000000	4164.10253906250000000000	4066.15380859375000000000	4145.12792968750000000000	3508.00000000000000000000	10247.00000000000000000000	10232.00000000000000000000	0.00000000000000000000	0.00000000000000000000	0.00000000000000000000	447.00000000000000000000	151.00000000000000000000	4.00000000000000000000	4.00000000000000000000	4.00000000000000000000	4.00000000000000000000	4.00000000000000000000	0.00000000000000000000	0.00000000000000000000	0.00000000000000000000	0.00000000000000000000	0.00000000000000000000	0.00000000000000000000	0.00000000000000000000	0.00000000000000000000	0.00000000000000000000	4.00000000000000000000	4.00000000000000000000
69.00000000000000000000	0.00000000000000000000	4152.30761718750000000000	4153.84619140625000000000	4170.25634765625000000000	4141.02539062500000000000	4154.35888671875000000000	4160.51269531250000000000	4132.82031250000000000000	4150.25634765625000000000	4156.41015625000000000000	4273.33300781250000000000	4130.25634765625000000000	4168.71777343750000000000	4062.05126953125000000000	4139.48730468750000000000	3307.00000000000000000000	10249.00000000000000000000	10234.00000000000000000000	0.00000000000000000000	0.00000000000000000000	0.00000000000000000000	447.00000000000000000000	159.00000000000000000000	4.00000000000000000000	4.00000000000000000000	4.00000000000000000000	4.00000000000000000000	4.00000000000000000000	4.00000000000000000000	0.00000000000000000000	0.00000000000000000000	0.00000000000000000000	0.00000000000000000000	0.00000000000000000000	0.00000000000000000000	0.00000000000000000000	0.00000000000000000000	4.00000000000000000000	4.00000000000000000000
70.00000000000000000000	0.00000000000000000000	4143.07666015625000000000	4161.53857421875000000000	4163.58984375000000000000	4151.79492187500000000000	4162.05126953125000000000	4170.76904296875000000000	4146.15380859375000000000	4162.05126953125000000000	4162.56396484375000000000	4274.35888671875000000000	4176.41015625000000000000	4171.79492187500000000000	4069.74340820312500000000	4148.71777343750000000000	3474.00000000000000000000	10249.00000000000000000000	10234.00000000000000000000	0.00000000000000000000	0.00000000000000000000	0.00000000000000000000	447.00000000000000000000	166.00000000000000000000	4.00000000000000000000	4.00000000000000000000	4.00000000000000000000	4.00000000000000000000	4.00000000000000000000	4.00000000000000000000	4.00000000000000000000	0.00000000000000000000	0.00000000000000000000	0.00000000000000000000	0.00000000000000000000	0.00000000000000000000	0.00000000000000000000	0.00000000000000000000	4.00000000000000000000	4.00000000000000000000
71.00000000000000000000	0.00000000000000000000	4152.30761718750000000000	4152.82031250000000000000	4175.89746093750000000000	4144.10253906250000000000	4143.07666015625000000000	4154.35888671875000000000	4135.89746093750000000000	4155.38427734375000000000	4143.07666015625000000000	4275.89746093750000000000	4148.71777343750000000000	4172.82031250000000000000	4069.23071289062500000000	4152.30761718750000000000	3459.00000000000000000000	10250.00000000000000000000	10231.00000000000000000000	0.00000000000000000000	0.00000000000000000000	0.00000000000000000000	447.00000000000000000000	173.00000000000000000000	4.00000000000000000000	4.00000000000000000000	4.00000000000000000000	4.00000000000000000000	4.00000000000000000000	4.00000000000000000000	4.00000000000000000000	4.00000000000000000000	0.00000000000000000000	0.00000000000000000000	0.00000000000000000000	0.00000000000000000000	0.00000000000000000000	0.00000000000000000000	4.00000000000000000000	4.00000000000000000000
72.00000000000000000000	0.00000000000000000000	4141.02539062500000000000	4138.97412109375000000000	4165.64111328125000000000	4125.12792968750000000000	4136.92285156250000000000	4138.46142578125000000000	4123.07666015625000000000	4140.00000000000000000000	4125.12792968750000000000	4275.38427734375000000000	4116.92285156250000000000	4165.64111328125000000000	4070.25634765625000000000	4144.61523437500000000000	3114.00000000000000000000	10250.00000000000000000000	10231.00000000000000000000	0.00000000000000000000	0.00000000000000000000	0.00000000000000000000	447.00000000000000000000	181.00000000000000000000	4.00000000000000000000	4.00000000000000000000	4.00000000000000000000	4.00000000000000000000	4.00000000000000000000	4.00000000000000000000	4.00000000000000000000	4.00000000000000000000	4.00000000000000000000	0.00000000000000000000	0.00000000000000000000	0.00000000000000000000	0.00000000000000000000	0.00000000000000000000	4.00000000000000000000	4.00000000000000000000
73.00000000000000000000	0.00000000000000000000	4142.05126953125000000000	4146.66650390625000000000	4166.66650390625000000000	4143.07666015625000000000	4154.87158203125000000000	4151.79492187500000000000	4131.79492187500000000000	4142.56396484375000000000	4134.35888671875000000000	4276.41015625000000000000	4163.58984375000000000000	4169.74365234375000000000	4075.38452148437500000000	4151.79492187500000000000	2817.00000000000000000000	10249.00000000000000000000	10230.00000000000000000000	0.00000000000000000000	0.00000000000000000000	0.00000000000000000000	447.00000000000000000000	188.00000000000000000000	4.00000000000000000000	4.00000000000000000000	4.00000000000000000000	4.00000000000000000000	4.00000000000000000000	4.00000000000000000000	4.00000000000000000000	4.00000000000000000000	4.00000000000000000000	4.00000000000000000000	0.00000000000000000000	0.00000000000000000000	0.00000000000000000000	0.00000000000000000000	4.00000000000000000000	4.00000000000000000000
74.00000000000000000000	0.00000000000000000000	4158.46142578125000000000	4163.58984375000000000000	4182.56396484375000000000	4160.00000000000000000000	4161.53857421875000000000	4157.94873046875000000000	4132.30761718750000000000	4148.71777343750000000000	4147.17919921875000000000	4275.89746093750000000000	4159.48730468750000000000	4174.35888671875000000000	4069.74340820312500000000	4157.94873046875000000000	3492.00000000000000000000	10249.00000000000000000000	10230.00000000000000000000	0.00000000000000000000	0.00000000000000000000	0.00000000000000000000	447.00000000000000000000	196.00000000000000000000	4.00000000000000000000	4.00000000000000000000	4.00000000000000000000	4.00000000000000000000	4.00000000000000000000	4.00000000000000000000	4.00000000000000000000	4.00000000000000000000	4.00000000000000000000	4.00000000000000000000	4.00000000000000000000	0.00000000000000000000	0.00000000000000000000	0.00000000000000000000	4.00000000000000000000	4.00000000000000000000
75.00000000000000000000	0.00000000000000000000	4144.10253906250000000000	4162.05126953125000000000	4161.53857421875000000000	4144.61523437500000000000	4152.82031250000000000000	4146.66650390625000000000	4118.46142578125000000000	4143.07666015625000000000	4145.12792968750000000000	4274.35888671875000000000	4114.35888671875000000000	4160.51269531250000000000	4068.71777343750000000000	4146.15380859375000000000	3204.00000000000000000000	10245.00000000000000000000	10228.00000000000000000000	0.00000000000000000000	0.00000000000000000000	0.00000000000000000000	447.00000000000000000000	205.00000000000000000000	4.00000000000000000000	4.00000000000000000000	4.00000000000000000000	4.00000000000000000000	4.00000000000000000000	4.00000000000000000000	4.00000000000000000000	4.00000000000000000000	4.00000000000000000000	4.00000000000000000000	4.00000000000000000000	4.00000000000000000000	0.00000000000000000000	0.00000000000000000000	4.00000000000000000000	4.00000000000000000000
76.00000000000000000000	0.00000000000000000000	4147.17919921875000000000	4148.71777343750000000000	4163.07666015625000000000	4140.51269531250000000000	4142.05126953125000000000	4149.23046875000000000000	4119.48730468750000000000	4132.82031250000000000000	4136.92285156250000000000	4270.25634765625000000000	4135.38427734375000000000	4156.41015625000000000000	4076.41015625000000000000	4141.53857421875000000000	3081.00000000000000000000	10245.00000000000000000000	10228.00000000000000000000	0.00000000000000000000	0.00000000000000000000	0.00000000000000000000	447.00000000000000000000	212.00000000000000000000	4.00000000000000000000	4.00000000000000000000	4.00000000000000000000	4.00000000000000000000	4.00000000000000000000	4.00000000000000000000	4.00000000000000000000	4.00000000000000000000	4.00000000000000000000	4.00000000000000000000	4.00000000000000000000	4.00000000000000000000	4.00000000000000000000	0.00000000000000000000	4.00000000000000000000	4.00000000000000000000
77.00000000000000000000	0.00000000000000000000	4140.00000000000000000000	4150.25634765625000000000	4160.51269531250000000000	4143.07666015625000000000	4144.10253906250000000000	4165.12792968750000000000	4135.89746093750000000000	4141.53857421875000000000	4147.17919921875000000000	4272.82031250000000000000	4155.89746093750000000000	4157.43603515625000000000	4078.46142578125000000000	4143.07666015625000000000	2817.00000000000000000000	10244.00000000000000000000	10228.00000000000000000000	0.00000000000000000000	0.00000000000000000000	0.00000000000000000000	447.00000000000000000000	221.00000000000000000000	4.00000000000000000000	4.00000000000000000000	4.00000000000000000000	4.00000000000000000000	4.00000000000000000000	4.00000000000000000000	4.00000000000000000000	4.00000000000000000000	4.00000000000000000000	4.00000000000000000000	4.00000000000000000000	4.00000000000000000000	4.00000000000000000000	4.00000000000000000000	4.00000000000000000000	4.00000000000000000000
78.00000000000000000000	0.00000000000000000000	4138.46142578125000000000	4153.33300781250000000000	4160.51269531250000000000	4128.71777343750000000000	4146.66650390625000000000	4166.15380859375000000000	4141.02539062500000000000	4155.89746093750000000000	4153.84619140625000000000	4272.82031250000000000000	4135.38427734375000000000	4161.02539062500000000000	4077.43579101562500000000	4138.46142578125000000000	3492.00000000000000000000	10244.00000000000000000000	10228.00000000000000000000	0.00000000000000000000	0.00000000000000000000	0.00000000000000000000	447.00000000000000000000	229.00000000000000000000	4.00000000000000000000	4.00000000000000000000	4.00000000000000000000	4.00000000000000000000	4.00000000000000000000	4.00000000000000000000	4.00000000000000000000	4.00000000000000000000	4.00000000000000000000	4.00000000000000000000	4.00000000000000000000	4.00000000000000000000	4.00000000000000000000	4.00000000000000000000	4.00000000000000000000	4.00000000000000000000
79.00000000000000000000	0.00000000000000000000	4154.35888671875000000000	4151.28173828125000000000	4173.84619140625000000000	4122.56396484375000000000	4143.58984375000000000000	4161.53857421875000000000	4140.00000000000000000000	4159.48730468750000000000	4149.74365234375000000000	4269.23046875000000000000	4148.71777343750000000000	4166.15380859375000000000	4085.12817382812500000000	4142.56396484375000000000	3204.00000000000000000000	10245.00000000000000000000	10230.00000000000000000000	0.00000000000000000000	0.00000000000000000000	0.00000000000000000000	447.00000000000000000000	237.00000000000000000000	4.00000000000000000000	4.00000000000000000000	4.00000000000000000000	4.00000000000000000000	4.00000000000000000000	4.00000000000000000000	4.00000000000000000000	4.00000000000000000000	4.00000000000000000000	4.00000000000000000000	4.00000000000000000000	4.00000000000000000000	4.00000000000000000000	4.00000000000000000000	4.00000000000000000000	4.00000000000000000000
80.00000000000000000000	0.00000000000000000000	4136.92285156250000000000	4151.28173828125000000000	4159.48730468750000000000	4136.92285156250000000000	4150.76904296875000000000	4163.07666015625000000000	4135.38427734375000000000	4162.56396484375000000000	4150.25634765625000000000	4272.30761718750000000000	4164.61523437500000000000	4163.07666015625000000000	4086.66650390625000000000	4148.71777343750000000000	3081.00000000000000000000	10245.00000000000000000000	10230.00000000000000000000	0.00000000000000000000	0.00000000000000000000	0.00000000000000000000	447.00000000000000000000	245.00000000000000000000	4.00000000000000000000	4.00000000000000000000	4.00000000000000000000	4.00000000000000000000	4.00000000000000000000	4.00000000000000000000	4.00000000000000000000	4.00000000000000000000	4.00000000000000000000	4.00000000000000000000	4.00000000000000000000	4.00000000000000000000	4.00000000000000000000	4.00000000000000000000	4.00000000000000000000	4.00000000000000000000
81.00000000000000000000	0.00000000000000000000	4142.56396484375000000000	4149.74365234375000000000	4168.71777343750000000000	4151.79492187500000000000	4158.97412109375000000000	4160.51269531250000000000	4128.71777343750000000000	4158.97412109375000000000	4148.71777343750000000000	4267.17919921875000000000	4140.51269531250000000000	4163.07666015625000000000	4075.38452148437500000000	4145.12792968750000000000	2817.00000000000000000000	10245.00000000000000000000	10230.00000000000000000000	0.00000000000000000000	0.00000000000000000000	0.00000000000000000000	447.00000000000000000000	253.00000000000000000000	4.00000000000000000000	4.00000000000000000000	4.00000000000000000000	4.00000000000000000000	4.00000000000000000000	4.00000000000000000000	4.00000000000000000000	4.00000000000000000000	4.00000000000000000000	4.00000000000000000000	4.00000000000000000000	4.00000000000000000000	4.00000000000000000000	4.00000000000000000000	4.00000000000000000000	4.00000000000000000000
82.00000000000000000000	0.00000000000000000000	4150.25634765625000000000	4157.94873046875000000000	4165.64111328125000000000	4149.74365234375000000000	4158.46142578125000000000	4157.94873046875000000000	4124.61523437500000000000	4152.30761718750000000000	4150.25634765625000000000	4268.20507812500000000000	4147.69238281250000000000	4154.87158203125000000000	4077.43579101562500000000	4141.53857421875000000000	3492.00000000000000000000	10245.00000000000000000000	10230.00000000000000000000	0.00000000000000000000	0.00000000000000000000	0.00000000000000000000	447.00000000000000000000	261.00000000000000000000	4.00000000000000000000	4.00000000000000000000	4.00000000000000000000	4.00000000000000000000	4.00000000000000000000	4.00000000000000000000	4.00000000000000000000	4.00000000000000000000	4.00000000000000000000	4.00000000000000000000	4.00000000000000000000	4.00000000000000000000	4.00000000000000000000	4.00000000000000000000	4.00000000000000000000	4.00000000000000000000
83.00000000000000000000	0.00000000000000000000	4147.69238281250000000000	4160.00000000000000000000	4155.89746093750000000000	4148.20507812500000000000	4146.15380859375000000000	4146.66650390625000000000	4111.28173828125000000000	4135.89746093750000000000	4142.05126953125000000000	4269.23046875000000000000	4147.69238281250000000000	4148.71777343750000000000	4084.61523437500000000000	4143.07666015625000000000	3204.00000000000000000000	10245.00000000000000000000	10229.00000000000000000000	0.00000000000000000000	0.00000000000000000000	0.00000000000000000000	447.00000000000000000000	269.00000000000000000000	4.00000000000000000000	4.00000000000000000000	4.00000000000000000000	4.00000000000000000000	4.00000000000000000000	4.00000000000000000000	4.00000000000000000000	4.00000000000000000000	4.00000000000000000000	4.00000000000000000000	4.00000000000000000000	4.00000000000000000000	4.00000000000000000000	4.00000000000000000000	4.00000000000000000000	4.00000000000000000000
84.00000000000000000000	0.00000000000000000000	4156.41015625000000000000	4150.76904296875000000000	4173.33300781250000000000	4153.33300781250000000000	4141.02539062500000000000	4141.02539062500000000000	4111.79492187500000000000	4125.64111328125000000000	4135.89746093750000000000	4257.94873046875000000000	4120.00000000000000000000	4160.00000000000000000000	4078.97436523437500000000	4151.28173828125000000000	3081.00000000000000000000	10245.00000000000000000000	10229.00000000000000000000	0.00000000000000000000	0.00000000000000000000	0.00000000000000000000	447.00000000000000000000	277.00000000000000000000	4.00000000000000000000	4.00000000000000000000	4.00000000000000000000	4.00000000000000000000	4.00000000000000000000	4.00000000000000000000	4.00000000000000000000	4.00000000000000000000	4.00000000000000000000	4.00000000000000000000	4.00000000000000000000	4.00000000000000000000	4.00000000000000000000	4.00000000000000000000	4.00000000000000000000	4.00000000000000000000
85.00000000000000000000	0.00000000000000000000	4143.07666015625000000000	4158.97412109375000000000	4165.64111328125000000000	4150.76904296875000000000	4153.84619140625000000000	4154.87158203125000000000	4133.84619140625000000000	4143.07666015625000000000	4149.74365234375000000000	4262.05126953125000000000	4146.15380859375000000000	4165.64111328125000000000	4081.02563476562500000000	4155.38427734375000000000	2817.00000000000000000000	10245.00000000000000000000	10230.00000000000000000000	0.00000000000000000000	0.00000000000000000000	0.00000000000000000000	447.00000000000000000000	284.00000000000000000000	4.00000000000000000000	4.00000000000000000000	4.00000000000000000000	4.00000000000000000000	4.00000000000000000000	4.00000000000000000000	4.00000000000000000000	4.00000000000000000000	4.00000000000000000000	4.00000000000000000000	4.00000000000000000000	4.00000000000000000000	4.00000000000000000000	4.00000000000000000000	4.00000000000000000000	4.00000000000000000000
86.00000000000000000000	0.00000000000000000000	4153.33300781250000000000	4169.74365234375000000000	4174.87158203125000000000	4148.20507812500000000000	4156.92285156250000000000	4162.56396484375000000000	4144.10253906250000000000	4156.41015625000000000000	4153.84619140625000000000	4263.07666015625000000000	4164.10253906250000000000	4168.20507812500000000000	4083.07690429687500000000	4155.38427734375000000000	3492.00000000000000000000	10245.00000000000000000000	10230.00000000000000000000	0.00000000000000000000	0.00000000000000000000	0.00000000000000000000	447.00000000000000000000	291.00000000000000000000	4.00000000000000000000	4.00000000000000000000	4.00000000000000000000	4.00000000000000000000	4.00000000000000000000	4.00000000000000000000	4.00000000000000000000	4.00000000000000000000	4.00000000000000000000	4.00000000000000000000	4.00000000000000000000	4.00000000000000000000	4.00000000000000000000	4.00000000000000000000	4.00000000000000000000	4.00000000000000000000
87.00000000000000000000	0.00000000000000000000	4156.41015625000000000000	4161.53857421875000000000	4175.38427734375000000000	4151.79492187500000000000	4149.23046875000000000000	4161.02539062500000000000	4142.56396484375000000000	4156.41015625000000000000	4149.74365234375000000000	4262.56396484375000000000	4141.02539062500000000000	4168.20507812500000000000	4080.00000000000000000000	4156.92285156250000000000	3204.00000000000000000000	10247.00000000000000000000	10231.00000000000000000000	0.00000000000000000000	0.00000000000000000000	0.00000000000000000000	447.00000000000000000000	299.00000000000000000000	4.00000000000000000000	4.00000000000000000000	4.00000000000000000000	4.00000000000000000000	4.00000000000000000000	4.00000000000000000000	4.00000000000000000000	4.00000000000000000000	4.00000000000000000000	4.00000000000000000000	4.00000000000000000000	4.00000000000000000000	4.00000000000000000000	4.00000000000000000000	4.00000000000000000000	4.00000000000000000000
88.00000000000000000000	0.00000000000000000000	4143.58984375000000000000	4159.48730468750000000000	4164.10253906250000000000	4161.53857421875000000000	4153.33300781250000000000	4162.56396484375000000000	4138.97412109375000000000	4154.87158203125000000000	4149.74365234375000000000	4275.89746093750000000000	4152.30761718750000000000	4168.20507812500000000000	4082.56396484375000000000	4162.05126953125000000000	3081.00000000000000000000	10247.00000000000000000000	10231.00000000000000000000	0.00000000000000000000	0.00000000000000000000	0.00000000000000000000	447.00000000000000000000	307.00000000000000000000	4.00000000000000000000	4.00000000000000000000	4.00000000000000000000	4.00000000000000000000	4.00000000000000000000	4.00000000000000000000	4.00000000000000000000	4.00000000000000000000	4.00000000000000000000	4.00000000000000000000	4.00000000000000000000	4.00000000000000000000	4.00000000000000000000	4.00000000000000000000	4.00000000000000000000	4.00000000000000000000
89.00000000000000000000	0.00000000000000000000	4153.33300781250000000000	4166.15380859375000000000	4180.00000000000000000000	4168.20507812500000000000	4155.89746093750000000000	4157.43603515625000000000	4125.12792968750000000000	4144.61523437500000000000	4141.02539062500000000000	4270.76904296875000000000	4162.56396484375000000000	4166.66650390625000000000	4085.12817382812500000000	4163.07666015625000000000	2817.00000000000000000000	10245.00000000000000000000	10229.00000000000000000000	0.00000000000000000000	0.00000000000000000000	0.00000000000000000000	447.00000000000000000000	314.00000000000000000000	4.00000000000000000000	4.00000000000000000000	4.00000000000000000000	4.00000000000000000000	4.00000000000000000000	4.00000000000000000000	4.00000000000000000000	4.00000000000000000000	4.00000000000000000000	4.00000000000000000000	4.00000000000000000000	4.00000000000000000000	4.00000000000000000000	4.00000000000000000000	4.00000000000000000000	4.00000000000000000000
90.00000000000000000000	0.00000000000000000000	4144.10253906250000000000	4165.64111328125000000000	4168.71777343750000000000	4166.66650390625000000000	4148.71777343750000000000	4152.30761718750000000000	4115.38427734375000000000	4138.46142578125000000000	4141.53857421875000000000	4254.35888671875000000000	4131.28173828125000000000	4158.97412109375000000000	4086.66650390625000000000	4148.71777343750000000000	3492.00000000000000000000	10245.00000000000000000000	10229.00000000000000000000	0.00000000000000000000	0.00000000000000000000	0.00000000000000000000	447.00000000000000000000	322.00000000000000000000	4.00000000000000000000	4.00000000000000000000	4.00000000000000000000	4.00000000000000000000	4.00000000000000000000	4.00000000000000000000	4.00000000000000000000	4.00000000000000000000	4.00000000000000000000	4.00000000000000000000	4.00000000000000000000	4.00000000000000000000	4.00000000000000000000	4.00000000000000000000	4.00000000000000000000	4.00000000000000000000
91.00000000000000000000	0.00000000000000000000	4151.28173828125000000000	4156.41015625000000000000	4168.71777343750000000000	4155.89746093750000000000	4135.89746093750000000000	4151.79492187500000000000	4121.02539062500000000000	4143.58984375000000000000	4156.41015625000000000000	4251.79492187500000000000	4125.64111328125000000000	4166.66650390625000000000	4081.02563476562500000000	4140.00000000000000000000	3204.00000000000000000000	10244.00000000000000000000	10228.00000000000000000000	0.00000000000000000000	0.00000000000000000000	0.00000000000000000000	447.00000000000000000000	331.00000000000000000000	4.00000000000000000000	4.00000000000000000000	4.00000000000000000000	4.00000000000000000000	4.00000000000000000000	4.00000000000000000000	4.00000000000000000000	4.00000000000000000000	4.00000000000000000000	4.00000000000000000000	4.00000000000000000000	4.00000000000000000000	4.00000000000000000000	4.00000000000000000000	4.00000000000000000000	4.00000000000000000000
92.00000000000000000000	0.00000000000000000000	4154.87158203125000000000	4154.87158203125000000000	4174.35888671875000000000	4148.20507812500000000000	4138.97412109375000000000	4150.25634765625000000000	4125.64111328125000000000	4148.71777343750000000000	4155.89746093750000000000	4256.92285156250000000000	4164.10253906250000000000	4172.82031250000000000000	4072.82031250000000000000	4148.71777343750000000000	3081.00000000000000000000	10244.00000000000000000000	10228.00000000000000000000	0.00000000000000000000	0.00000000000000000000	0.00000000000000000000	447.00000000000000000000	339.00000000000000000000	4.00000000000000000000	4.00000000000000000000	4.00000000000000000000	4.00000000000000000000	4.00000000000000000000	4.00000000000000000000	4.00000000000000000000	4.00000000000000000000	4.00000000000000000000	4.00000000000000000000	4.00000000000000000000	4.00000000000000000000	4.00000000000000000000	4.00000000000000000000	4.00000000000000000000	4.00000000000000000000
93.00000000000000000000	0.00000000000000000000	4141.53857421875000000000	4162.56396484375000000000	4171.28173828125000000000	4157.43603515625000000000	4156.92285156250000000000	4154.35888671875000000000	4126.15380859375000000000	4146.66650390625000000000	4144.10253906250000000000	4262.05126953125000000000	4174.87158203125000000000	4169.74365234375000000000	4073.84594726562500000000	4153.84619140625000000000	2817.00000000000000000000	10250.00000000000000000000	10227.00000000000000000000	0.00000000000000000000	0.00000000000000000000	0.00000000000000000000	447.00000000000000000000	347.00000000000000000000	4.00000000000000000000	4.00000000000000000000	4.00000000000000000000	4.00000000000000000000	4.00000000000000000000	4.00000000000000000000	4.00000000000000000000	4.00000000000000000000	4.00000000000000000000	4.00000000000000000000	4.00000000000000000000	4.00000000000000000000	4.00000000000000000000	4.00000000000000000000	4.00000000000000000000	4.00000000000000000000
94.00000000000000000000	0.00000000000000000000	4153.84619140625000000000	4159.48730468750000000000	4184.10253906250000000000	4160.51269531250000000000	4156.92285156250000000000	4160.00000000000000000000	4129.23046875000000000000	4141.53857421875000000000	4139.48730468750000000000	4262.56396484375000000000	4156.92285156250000000000	4167.69238281250000000000	4080.51269531250000000000	4151.28173828125000000000	3492.00000000000000000000	10250.00000000000000000000	10227.00000000000000000000	0.00000000000000000000	0.00000000000000000000	0.00000000000000000000	447.00000000000000000000	356.00000000000000000000	4.00000000000000000000	4.00000000000000000000	4.00000000000000000000	4.00000000000000000000	4.00000000000000000000	4.00000000000000000000	4.00000000000000000000	4.00000000000000000000	4.00000000000000000000	4.00000000000000000000	4.00000000000000000000	4.00000000000000000000	4.00000000000000000000	4.00000000000000000000	4.00000000000000000000	4.00000000000000000000
95.00000000000000000000	0.00000000000000000000	4143.07666015625000000000	4156.41015625000000000000	4166.15380859375000000000	4160.00000000000000000000	4153.33300781250000000000	4168.20507812500000000000	4138.46142578125000000000	4152.82031250000000000000	4152.82031250000000000000	4264.10253906250000000000	4151.79492187500000000000	4161.53857421875000000000	4091.79467773437500000000	4150.25634765625000000000	3204.00000000000000000000	10249.00000000000000000000	10227.00000000000000000000	0.00000000000000000000	0.00000000000000000000	0.00000000000000000000	447.00000000000000000000	364.00000000000000000000	4.00000000000000000000	4.00000000000000000000	4.00000000000000000000	4.00000000000000000000	4.00000000000000000000	4.00000000000000000000	4.00000000000000000000	4.00000000000000000000	4.00000000000000000000	4.00000000000000000000	4.00000000000000000000	4.00000000000000000000	4.00000000000000000000	4.00000000000000000000	4.00000000000000000000	4.00000000000000000000
96.00000000000000000000	0.00000000000000000000	4145.12792968750000000000	4156.92285156250000000000	4168.71777343750000000000	4156.41015625000000000000	4159.48730468750000000000	4172.30761718750000000000	4140.51269531250000000000	4163.07666015625000000000	4158.46142578125000000000	4264.61523437500000000000	4146.66650390625000000000	4168.20507812500000000000	4098.46142578125000000000	4153.33300781250000000000	3081.00000000000000000000	10249.00000000000000000000	10227.00000000000000000000	0.00000000000000000000	0.00000000000000000000	0.00000000000000000000	447.00000000000000000000	372.00000000000000000000	4.00000000000000000000	4.00000000000000000000	4.00000000000000000000	4.00000000000000000000	4.00000000000000000000	4.00000000000000000000	4.00000000000000000000	4.00000000000000000000	4.00000000000000000000	4.00000000000000000000	4.00000000000000000000	4.00000000000000000000	4.00000000000000000000	4.00000000000000000000	4.00000000000000000000	4.00000000000000000000
97.00000000000000000000	0.00000000000000000000	4148.20507812500000000000	4151.28173828125000000000	4171.28173828125000000000	4137.43603515625000000000	4150.76904296875000000000	4160.51269531250000000000	4124.10253906250000000000	4143.58984375000000000000	4140.51269531250000000000	4261.02539062500000000000	4126.66650390625000000000	4162.05126953125000000000	4090.76904296875000000000	4142.56396484375000000000	2817.00000000000000000000	10247.00000000000000000000	10224.00000000000000000000	0.00000000000000000000	0.00000000000000000000	0.00000000000000000000	447.00000000000000000000	381.00000000000000000000	4.00000000000000000000	4.00000000000000000000	4.00000000000000000000	4.00000000000000000000	4.00000000000000000000	4.00000000000000000000	4.00000000000000000000	4.00000000000000000000	4.00000000000000000000	4.00000000000000000000	4.00000000000000000000	4.00000000000000000000	4.00000000000000000000	4.00000000000000000000	4.00000000000000000000	4.00000000000000000000
98.00000000000000000000	0.00000000000000000000	4130.25634765625000000000	4145.12792968750000000000	4149.23046875000000000000	4136.41015625000000000000	4132.82031250000000000000	4151.28173828125000000000	4108.20507812500000000000	4127.69238281250000000000	4142.05126953125000000000	4251.28173828125000000000	4124.61523437500000000000	4140.00000000000000000000	4076.41015625000000000000	4126.15380859375000000000	3492.00000000000000000000	10247.00000000000000000000	10224.00000000000000000000	0.00000000000000000000	0.00000000000000000000	0.00000000000000000000	447.00000000000000000000	389.00000000000000000000	4.00000000000000000000	4.00000000000000000000	4.00000000000000000000	4.00000000000000000000	4.00000000000000000000	4.00000000000000000000	4.00000000000000000000	4.00000000000000000000	4.00000000000000000000	4.00000000000000000000	4.00000000000000000000	4.00000000000000000000	4.00000000000000000000	4.00000000000000000000	4.00000000000000000000	4.00000000000000000000
99.00000000000000000000	0.00000000000000000000	4147.69238281250000000000	4147.17919921875000000000	4165.64111328125000000000	4160.00000000000000000000	4136.92285156250000000000	4154.35888671875000000000	4111.79492187500000000000	4130.25634765625000000000	4155.38427734375000000000	4238.46142578125000000000	4144.10253906250000000000	4146.15380859375000000000	4071.79467773437500000000	4132.82031250000000000000	3204.00000000000000000000	10247.00000000000000000000	10225.00000000000000000000	0.00000000000000000000	0.00000000000000000000	0.00000000000000000000	447.00000000000000000000	397.00000000000000000000	4.00000000000000000000	4.00000000000000000000	4.00000000000000000000	4.00000000000000000000	4.00000000000000000000	4.00000000000000000000	4.00000000000000000000	4.00000000000000000000	4.00000000000000000000	4.00000000000000000000	4.00000000000000000000	4.00000000000000000000	4.00000000000000000000	4.00000000000000000000	4.00000000000000000000	4.00000000000000000000
100.00000000000000000000	0.00000000000000000000	4151.28173828125000000000	4165.12792968750000000000	4170.76904296875000000000	4168.71777343750000000000	4163.07666015625000000000	4158.97412109375000000000	4126.66650390625000000000	4141.53857421875000000000	4151.79492187500000000000	4247.69238281250000000000	4152.82031250000000000000	4164.10253906250000000000	4090.25634765625000000000	4152.30761718750000000000	3081.00000000000000000000	10247.00000000000000000000	10225.00000000000000000000	0.00000000000000000000	0.00000000000000000000	0.00000000000000000000	447.00000000000000000000	404.00000000000000000000	4.00000000000000000000	4.00000000000000000000	4.00000000000000000000	4.00000000000000000000	4.00000000000000000000	4.00000000000000000000	4.00000000000000000000	4.00000000000000000000	4.00000000000000000000	4.00000000000000000000	4.00000000000000000000	4.00000000000000000000	4.00000000000000000000	4.00000000000000000000	4.00000000000000000000	4.00000000000000000000
101.00000000000000000000	0.00000000000000000000	4153.33300781250000000000	4174.87158203125000000000	4176.92285156250000000000	4157.43603515625000000000	4160.51269531250000000000	4153.84619140625000000000	4132.82031250000000000000	4150.76904296875000000000	4139.48730468750000000000	4255.89746093750000000000	4146.15380859375000000000	4172.30761718750000000000	4096.41015625000000000000	4157.43603515625000000000	2817.00000000000000000000	10248.00000000000000000000	10228.00000000000000000000	0.00000000000000000000	0.00000000000000000000	0.00000000000000000000	447.00000000000000000000	412.00000000000000000000	4.00000000000000000000	4.00000000000000000000	4.00000000000000000000	4.00000000000000000000	4.00000000000000000000	4.00000000000000000000	4.00000000000000000000	4.00000000000000000000	4.00000000000000000000	4.00000000000000000000	4.00000000000000000000	4.00000000000000000000	4.00000000000000000000	4.00000000000000000000	4.00000000000000000000	4.00000000000000000000
102.00000000000000000000	0.00000000000000000000	4162.56396484375000000000	4169.74365234375000000000	4182.56396484375000000000	4153.33300781250000000000	4144.61523437500000000000	4156.92285156250000000000	4132.30761718750000000000	4160.51269531250000000000	4148.71777343750000000000	4246.15380859375000000000	4153.84619140625000000000	4171.79492187500000000000	4094.87158203125000000000	4150.76904296875000000000	3492.00000000000000000000	10248.00000000000000000000	10228.00000000000000000000	0.00000000000000000000	0.00000000000000000000	0.00000000000000000000	447.00000000000000000000	419.00000000000000000000	4.00000000000000000000	4.00000000000000000000	4.00000000000000000000	4.00000000000000000000	4.00000000000000000000	4.00000000000000000000	4.00000000000000000000	4.00000000000000000000	4.00000000000000000000	4.00000000000000000000	4.00000000000000000000	4.00000000000000000000	4.00000000000000000000	4.00000000000000000000	4.00000000000000000000	4.00000000000000000000
103.00000000000000000000	0.00000000000000000000	4150.76904296875000000000	4165.12792968750000000000	4167.17919921875000000000	4152.82031250000000000000	4156.92285156250000000000	4165.64111328125000000000	4134.35888671875000000000	4166.15380859375000000000	4169.74365234375000000000	4252.30761718750000000000	4163.07666015625000000000	4170.76904296875000000000	4110.25634765625000000000	4151.79492187500000000000	3204.00000000000000000000	10246.00000000000000000000	10228.00000000000000000000	0.00000000000000000000	0.00000000000000000000	0.00000000000000000000	447.00000000000000000000	426.00000000000000000000	4.00000000000000000000	4.00000000000000000000	4.00000000000000000000	4.00000000000000000000	4.00000000000000000000	4.00000000000000000000	4.00000000000000000000	4.00000000000000000000	4.00000000000000000000	4.00000000000000000000	4.00000000000000000000	4.00000000000000000000	4.00000000000000000000	4.00000000000000000000	4.00000000000000000000	4.00000000000000000000
104.00000000000000000000	0.00000000000000000000	4156.41015625000000000000	4150.25634765625000000000	4174.87158203125000000000	4140.51269531250000000000	4143.58984375000000000000	4154.87158203125000000000	4124.10253906250000000000	4141.53857421875000000000	4154.35888671875000000000	4256.92285156250000000000	4133.33300781250000000000	4170.25634765625000000000	4104.10253906250000000000	4150.25634765625000000000	3081.00000000000000000000	10246.00000000000000000000	10228.00000000000000000000	0.00000000000000000000	0.00000000000000000000	0.00000000000000000000	447.00000000000000000000	434.00000000000000000000	4.00000000000000000000	4.00000000000000000000	4.00000000000000000000	4.00000000000000000000	4.00000000000000000000	4.00000000000000000000	4.00000000000000000000	4.00000000000000000000	4.00000000000000000000	4.00000000000000000000	4.00000000000000000000	4.00000000000000000000	4.00000000000000000000	4.00000000000000000000	4.00000000000000000000	4.00000000000000000000
105.00000000000000000000	0.00000000000000000000	4144.10253906250000000000	4140.00000000000000000000	4161.53857421875000000000	4129.74365234375000000000	4121.53857421875000000000	4149.74365234375000000000	4113.33300781250000000000	4121.02539062500000000000	4132.30761718750000000000	4240.51269531250000000000	4125.12792968750000000000	4156.41015625000000000000	4085.12817382812500000000	4142.05126953125000000000	2817.00000000000000000000	10245.00000000000000000000	10227.00000000000000000000	0.00000000000000000000	0.00000000000000000000	0.00000000000000000000	447.00000000000000000000	441.00000000000000000000	4.00000000000000000000	4.00000000000000000000	4.00000000000000000000	4.00000000000000000000	4.00000000000000000000	4.00000000000000000000	4.00000000000000000000	4.00000000000000000000	4.00000000000000000000	4.00000000000000000000	4.00000000000000000000	4.00000000000000000000	4.00000000000000000000	4.00000000000000000000	4.00000000000000000000	4.00000000000000000000
106.00000000000000000000	0.00000000000000000000	4147.17919921875000000000	4148.71777343750000000000	4160.00000000000000000000	4143.07666015625000000000	4144.10253906250000000000	4163.07666015625000000000	4124.61523437500000000000	4133.84619140625000000000	4138.46142578125000000000	4233.33300781250000000000	4164.61523437500000000000	4155.38427734375000000000	4090.25634765625000000000	4143.07666015625000000000	3492.00000000000000000000	10245.00000000000000000000	10227.00000000000000000000	0.00000000000000000000	0.00000000000000000000	0.00000000000000000000	447.00000000000000000000	448.00000000000000000000	4.00000000000000000000	4.00000000000000000000	4.00000000000000000000	4.00000000000000000000	4.00000000000000000000	4.00000000000000000000	4.00000000000000000000	4.00000000000000000000	4.00000000000000000000	4.00000000000000000000	4.00000000000000000000	4.00000000000000000000	4.00000000000000000000	4.00000000000000000000	4.00000000000000000000	4.00000000000000000000
107.00000000000000000000	0.00000000000000000000	4161.53857421875000000000	4159.48730468750000000000	4177.94873046875000000000	4160.51269531250000000000	4166.66650390625000000000	4171.28173828125000000000	4142.05126953125000000000	4151.79492187500000000000	4151.28173828125000000000	4249.74365234375000000000	4177.94873046875000000000	4168.71777343750000000000	4104.10253906250000000000	4147.69238281250000000000	3204.00000000000000000000	10245.00000000000000000000	10227.00000000000000000000	0.00000000000000000000	0.00000000000000000000	0.00000000000000000000	447.00000000000000000000	456.00000000000000000000	4.00000000000000000000	4.00000000000000000000	4.00000000000000000000	4.00000000000000000000	4.00000000000000000000	4.00000000000000000000	4.00000000000000000000	4.00000000000000000000	4.00000000000000000000	4.00000000000000000000	4.00000000000000000000	4.00000000000000000000	4.00000000000000000000	4.00000000000000000000	4.00000000000000000000	4.00000000000000000000
108.00000000000000000000	0.00000000000000000000	4141.53857421875000000000	4162.05126953125000000000	4161.53857421875000000000	4153.84619140625000000000	4158.46142578125000000000	4164.61523437500000000000	4141.02539062500000000000	4156.41015625000000000000	4148.20507812500000000000	4259.48730468750000000000	4156.41015625000000000000	4170.25634765625000000000	4105.12792968750000000000	4151.28173828125000000000	3081.00000000000000000000	10245.00000000000000000000	10227.00000000000000000000	0.00000000000000000000	0.00000000000000000000	0.00000000000000000000	447.00000000000000000000	463.00000000000000000000	4.00000000000000000000	4.00000000000000000000	4.00000000000000000000	4.00000000000000000000	4.00000000000000000000	4.00000000000000000000	4.00000000000000000000	4.00000000000000000000	4.00000000000000000000	4.00000000000000000000	4.00000000000000000000	4.00000000000000000000	4.00000000000000000000	4.00000000000000000000	4.00000000000000000000	4.00000000000000000000
109.00000000000000000000	0.00000000000000000000	4151.28173828125000000000	4156.92285156250000000000	4167.17919921875000000000	4136.92285156250000000000	4141.02539062500000000000	4151.79492187500000000000	4123.58984375000000000000	4147.17919921875000000000	4141.02539062500000000000	4247.17919921875000000000	4138.97412109375000000000	4174.35888671875000000000	4099.48730468750000000000	4152.82031250000000000000	2817.00000000000000000000	10245.00000000000000000000	10227.00000000000000000000	0.00000000000000000000	0.00000000000000000000	0.00000000000000000000	447.00000000000000000000	470.00000000000000000000	4.00000000000000000000	4.00000000000000000000	4.00000000000000000000	4.00000000000000000000	4.00000000000000000000	4.00000000000000000000	4.00000000000000000000	4.00000000000000000000	4.00000000000000000000	4.00000000000000000000	4.00000000000000000000	4.00000000000000000000	4.00000000000000000000	4.00000000000000000000	4.00000000000000000000	4.00000000000000000000
110.00000000000000000000	0.00000000000000000000	4150.76904296875000000000	4156.41015625000000000000	4165.64111328125000000000	4134.87158203125000000000	4140.00000000000000000000	4151.79492187500000000000	4115.38427734375000000000	4148.71777343750000000000	4154.87158203125000000000	4241.02539062500000000000	4132.30761718750000000000	4166.66650390625000000000	4099.48730468750000000000	4141.02539062500000000000	3492.00000000000000000000	10245.00000000000000000000	10227.00000000000000000000	0.00000000000000000000	0.00000000000000000000	0.00000000000000000000	447.00000000000000000000	479.00000000000000000000	4.00000000000000000000	4.00000000000000000000	4.00000000000000000000	4.00000000000000000000	4.00000000000000000000	4.00000000000000000000	4.00000000000000000000	4.00000000000000000000	4.00000000000000000000	4.00000000000000000000	4.00000000000000000000	4.00000000000000000000	4.00000000000000000000	4.00000000000000000000	4.00000000000000000000	4.00000000000000000000
111.00000000000000000000	0.00000000000000000000	4142.05126953125000000000	4160.51269531250000000000	4158.46142578125000000000	4142.05126953125000000000	4150.76904296875000000000	4156.92285156250000000000	4116.92285156250000000000	4154.87158203125000000000	4166.15380859375000000000	4240.51269531250000000000	4141.53857421875000000000	4152.82031250000000000000	4093.33325195312500000000	4124.61523437500000000000	3204.00000000000000000000	10244.00000000000000000000	10229.00000000000000000000	0.00000000000000000000	0.00000000000000000000	0.00000000000000000000	447.00000000000000000000	487.00000000000000000000	4.00000000000000000000	4.00000000000000000000	4.00000000000000000000	4.00000000000000000000	4.00000000000000000000	4.00000000000000000000	4.00000000000000000000	4.00000000000000000000	4.00000000000000000000	4.00000000000000000000	4.00000000000000000000	4.00000000000000000000	4.00000000000000000000	4.00000000000000000000	4.00000000000000000000	4.00000000000000000000
112.00000000000000000000	0.00000000000000000000	4156.92285156250000000000	4161.02539062500000000000	4172.82031250000000000000	4136.41015625000000000000	4152.82031250000000000000	4155.89746093750000000000	4115.89746093750000000000	4147.17919921875000000000	4157.94873046875000000000	4233.84619140625000000000	4147.69238281250000000000	4155.89746093750000000000	4085.64086914062500000000	4126.15380859375000000000	3081.00000000000000000000	10244.00000000000000000000	10229.00000000000000000000	0.00000000000000000000	0.00000000000000000000	0.00000000000000000000	447.00000000000000000000	495.00000000000000000000	4.00000000000000000000	4.00000000000000000000	4.00000000000000000000	4.00000000000000000000	4.00000000000000000000	4.00000000000000000000	4.00000000000000000000	4.00000000000000000000	4.00000000000000000000	4.00000000000000000000	4.00000000000000000000	4.00000000000000000000	4.00000000000000000000	4.00000000000000000000	4.00000000000000000000	4.00000000000000000000
113.00000000000000000000	0.00000000000000000000	4146.66650390625000000000	4151.28173828125000000000	4160.51269531250000000000	4132.82031250000000000000	4135.38427734375000000000	4148.71777343750000000000	4114.87158203125000000000	4142.05126953125000000000	4152.82031250000000000000	4231.79492187500000000000	4141.53857421875000000000	4162.56396484375000000000	4088.71777343750000000000	4132.30761718750000000000	2817.00000000000000000000	10246.00000000000000000000	10228.00000000000000000000	0.00000000000000000000	0.00000000000000000000	0.00000000000000000000	447.00000000000000000000	504.00000000000000000000	4.00000000000000000000	4.00000000000000000000	4.00000000000000000000	4.00000000000000000000	4.00000000000000000000	4.00000000000000000000	4.00000000000000000000	4.00000000000000000000	4.00000000000000000000	4.00000000000000000000	4.00000000000000000000	4.00000000000000000000	4.00000000000000000000	4.00000000000000000000	4.00000000000000000000	4.00000000000000000000
114.00000000000000000000	0.00000000000000000000	4153.33300781250000000000	4142.56396484375000000000	4168.20507812500000000000	4151.79492187500000000000	4125.64111328125000000000	4147.17919921875000000000	4119.48730468750000000000	4142.56396484375000000000	4146.15380859375000000000	4234.35888671875000000000	4150.76904296875000000000	4171.28173828125000000000	4094.87158203125000000000	4136.92285156250000000000	3492.00000000000000000000	10246.00000000000000000000	10228.00000000000000000000	0.00000000000000000000	0.00000000000000000000	0.00000000000000000000	447.00000000000000000000	512.00000000000000000000	4.00000000000000000000	4.00000000000000000000	4.00000000000000000000	4.00000000000000000000	4.00000000000000000000	4.00000000000000000000	4.00000000000000000000	4.00000000000000000000	4.00000000000000000000	4.00000000000000000000	4.00000000000000000000	4.00000000000000000000	4.00000000000000000000	4.00000000000000000000	4.00000000000000000000	4.00000000000000000000
115.00000000000000000000	0.00000000000000000000	4154.87158203125000000000	4160.51269531250000000000	4172.82031250000000000000	4166.15380859375000000000	4156.41015625000000000000	4162.56396484375000000000	4134.35888671875000000000	4154.87158203125000000000	4145.64111328125000000000	4238.97412109375000000000	4162.05126953125000000000	4176.92285156250000000000	4106.66650390625000000000	4148.20507812500000000000	3204.00000000000000000000	10247.00000000000000000000	10228.00000000000000000000	0.00000000000000000000	0.00000000000000000000	0.00000000000000000000	447.00000000000000000000	520.00000000000000000000	4.00000000000000000000	4.00000000000000000000	4.00000000000000000000	4.00000000000000000000	4.00000000000000000000	4.00000000000000000000	4.00000000000000000000	4.00000000000000000000	4.00000000000000000000	4.00000000000000000000	4.00000000000000000000	4.00000000000000000000	4.00000000000000000000	4.00000000000000000000	4.00000000000000000000	4.00000000000000000000
116.00000000000000000000	0.00000000000000000000	4142.05126953125000000000	4165.64111328125000000000	4166.15380859375000000000	4158.46142578125000000000	4163.07666015625000000000	4163.07666015625000000000	4127.69238281250000000000	4155.38427734375000000000	4148.20507812500000000000	4237.94873046875000000000	4147.69238281250000000000	4177.43603515625000000000	4111.28173828125000000000	4151.79492187500000000000	3081.00000000000000000000	10247.00000000000000000000	10228.00000000000000000000	0.00000000000000000000	0.00000000000000000000	0.00000000000000000000	447.00000000000000000000	529.00000000000000000000	4.00000000000000000000	4.00000000000000000000	4.00000000000000000000	4.00000000000000000000	4.00000000000000000000	4.00000000000000000000	4.00000000000000000000	4.00000000000000000000	4.00000000000000000000	4.00000000000000000000	4.00000000000000000000	4.00000000000000000000	4.00000000000000000000	4.00000000000000000000	4.00000000000000000000	4.00000000000000000000
117.00000000000000000000	0.00000000000000000000	4152.82031250000000000000	4149.23046875000000000000	4175.89746093750000000000	4155.89746093750000000000	4144.61523437500000000000	4149.74365234375000000000	4106.15380859375000000000	4134.35888671875000000000	4145.12792968750000000000	4235.89746093750000000000	4143.58984375000000000000	4173.33300781250000000000	4103.58984375000000000000	4143.07666015625000000000	2817.00000000000000000000	10248.00000000000000000000	10229.00000000000000000000	0.00000000000000000000	0.00000000000000000000	0.00000000000000000000	447.00000000000000000000	537.00000000000000000000	4.00000000000000000000	4.00000000000000000000	4.00000000000000000000	4.00000000000000000000	4.00000000000000000000	4.00000000000000000000	4.00000000000000000000	4.00000000000000000000	4.00000000000000000000	4.00000000000000000000	4.00000000000000000000	4.00000000000000000000	4.00000000000000000000	4.00000000000000000000	4.00000000000000000000	4.00000000000000000000
118.00000000000000000000	0.00000000000000000000	4147.17919921875000000000	4153.84619140625000000000	4165.64111328125000000000	4162.05126953125000000000	4160.51269531250000000000	4157.94873046875000000000	4112.30761718750000000000	4140.51269531250000000000	4150.76904296875000000000	4244.10253906250000000000	4169.74365234375000000000	4165.12792968750000000000	4097.43603515625000000000	4136.92285156250000000000	3492.00000000000000000000	10248.00000000000000000000	10229.00000000000000000000	0.00000000000000000000	0.00000000000000000000	0.00000000000000000000	447.00000000000000000000	545.00000000000000000000	4.00000000000000000000	4.00000000000000000000	4.00000000000000000000	4.00000000000000000000	4.00000000000000000000	4.00000000000000000000	4.00000000000000000000	4.00000000000000000000	4.00000000000000000000	4.00000000000000000000	4.00000000000000000000	4.00000000000000000000	4.00000000000000000000	4.00000000000000000000	4.00000000000000000000	4.00000000000000000000
119.00000000000000000000	0.00000000000000000000	4149.23046875000000000000	4149.74365234375000000000	4169.74365234375000000000	4151.28173828125000000000	4155.38427734375000000000	4160.00000000000000000000	4122.56396484375000000000	4156.41015625000000000000	4153.84619140625000000000	4228.71777343750000000000	4149.74365234375000000000	4163.58984375000000000000	4085.64086914062500000000	4134.35888671875000000000	3204.00000000000000000000	10249.00000000000000000000	10229.00000000000000000000	0.00000000000000000000	0.00000000000000000000	0.00000000000000000000	447.00000000000000000000	554.00000000000000000000	4.00000000000000000000	4.00000000000000000000	4.00000000000000000000	4.00000000000000000000	4.00000000000000000000	4.00000000000000000000	4.00000000000000000000	4.00000000000000000000	4.00000000000000000000	4.00000000000000000000	4.00000000000000000000	4.00000000000000000000	4.00000000000000000000	4.00000000000000000000	4.00000000000000000000	4.00000000000000000000
120.00000000000000000000	0.00000000000000000000	4144.61523437500000000000	4131.28173828125000000000	4165.12792968750000000000	4125.12792968750000000000	4125.12792968750000000000	4142.56396484375000000000	4115.89746093750000000000	4152.30761718750000000000	4149.23046875000000000000	4202.56396484375000000000	4116.41015625000000000000	4157.94873046875000000000	4079.48706054687500000000	4132.30761718750000000000	3081.00000000000000000000	10249.00000000000000000000	10229.00000000000000000000	0.00000000000000000000	0.00000000000000000000	0.00000000000000000000	447.00000000000000000000	561.00000000000000000000	4.00000000000000000000	4.00000000000000000000	4.00000000000000000000	4.00000000000000000000	4.00000000000000000000	4.00000000000000000000	4.00000000000000000000	4.00000000000000000000	4.00000000000000000000	4.00000000000000000000	4.00000000000000000000	4.00000000000000000000	4.00000000000000000000	4.00000000000000000000	4.00000000000000000000	4.00000000000000000000
121.00000000000000000000	0.00000000000000000000	4137.94873046875000000000	4134.87158203125000000000	4156.41015625000000000000	4126.15380859375000000000	4130.25634765625000000000	4140.00000000000000000000	4107.69238281250000000000	4140.51269531250000000000	4138.97412109375000000000	4214.35888671875000000000	4143.07666015625000000000	4153.33300781250000000000	4091.79467773437500000000	4128.71777343750000000000	2817.00000000000000000000	10248.00000000000000000000	10230.00000000000000000000	0.00000000000000000000	0.00000000000000000000	0.00000000000000000000	447.00000000000000000000	569.00000000000000000000	4.00000000000000000000	4.00000000000000000000	4.00000000000000000000	4.00000000000000000000	4.00000000000000000000	4.00000000000000000000	4.00000000000000000000	4.00000000000000000000	4.00000000000000000000	4.00000000000000000000	4.00000000000000000000	4.00000000000000000000	4.00000000000000000000	4.00000000000000000000	4.00000000000000000000	4.00000000000000000000
122.00000000000000000000	0.00000000000000000000	4155.38427734375000000000	4157.94873046875000000000	4175.38427734375000000000	4161.53857421875000000000	4153.84619140625000000000	4155.89746093750000000000	4111.28173828125000000000	4138.97412109375000000000	4140.51269531250000000000	4235.89746093750000000000	4157.43603515625000000000	4158.97412109375000000000	4101.02539062500000000000	4132.82031250000000000000	3492.00000000000000000000	10248.00000000000000000000	10230.00000000000000000000	0.00000000000000000000	0.00000000000000000000	0.00000000000000000000	447.00000000000000000000	577.00000000000000000000	4.00000000000000000000	4.00000000000000000000	4.00000000000000000000	4.00000000000000000000	4.00000000000000000000	4.00000000000000000000	4.00000000000000000000	4.00000000000000000000	4.00000000000000000000	4.00000000000000000000	4.00000000000000000000	4.00000000000000000000	4.00000000000000000000	4.00000000000000000000	4.00000000000000000000	4.00000000000000000000
123.00000000000000000000	0.00000000000000000000	4142.05126953125000000000	4168.20507812500000000000	4163.58984375000000000000	4175.38427734375000000000	4157.43603515625000000000	4164.61523437500000000000	4117.43603515625000000000	4150.25634765625000000000	4155.38427734375000000000	4232.30761718750000000000	4156.92285156250000000000	4163.58984375000000000000	4102.56396484375000000000	4143.07666015625000000000	3204.00000000000000000000	10248.00000000000000000000	10229.00000000000000000000	0.00000000000000000000	0.00000000000000000000	0.00000000000000000000	447.00000000000000000000	585.00000000000000000000	4.00000000000000000000	4.00000000000000000000	4.00000000000000000000	4.00000000000000000000	4.00000000000000000000	4.00000000000000000000	4.00000000000000000000	4.00000000000000000000	4.00000000000000000000	4.00000000000000000000	4.00000000000000000000	4.00000000000000000000	4.00000000000000000000	4.00000000000000000000	4.00000000000000000000	4.00000000000000000000
124.00000000000000000000	0.00000000000000000000	4144.10253906250000000000	4154.87158203125000000000	4166.66650390625000000000	4157.43603515625000000000	4140.51269531250000000000	4152.82031250000000000000	4111.79492187500000000000	4145.64111328125000000000	4149.23046875000000000000	4222.56396484375000000000	4146.66650390625000000000	4171.28173828125000000000	4104.10253906250000000000	4142.56396484375000000000	3081.00000000000000000000	10248.00000000000000000000	10229.00000000000000000000	0.00000000000000000000	0.00000000000000000000	0.00000000000000000000	447.00000000000000000000	592.00000000000000000000	4.00000000000000000000	4.00000000000000000000	4.00000000000000000000	4.00000000000000000000	4.00000000000000000000	4.00000000000000000000	4.00000000000000000000	4.00000000000000000000	4.00000000000000000000	4.00000000000000000000	4.00000000000000000000	4.00000000000000000000	4.00000000000000000000	4.00000000000000000000	4.00000000000000000000	4.00000000000000000000
125.00000000000000000000	0.00000000000000000000	4152.82031250000000000000	4150.25634765625000000000	4172.30761718750000000000	4157.94873046875000000000	4143.07666015625000000000	4149.74365234375000000000	4111.79492187500000000000	4141.02539062500000000000	4146.15380859375000000000	4231.28173828125000000000	4141.53857421875000000000	4168.71777343750000000000	4111.79492187500000000000	4134.87158203125000000000	2817.00000000000000000000	10248.00000000000000000000	10230.00000000000000000000	0.00000000000000000000	0.00000000000000000000	0.00000000000000000000	447.00000000000000000000	599.00000000000000000000	4.00000000000000000000	4.00000000000000000000	4.00000000000000000000	4.00000000000000000000	4.00000000000000000000	4.00000000000000000000	4.00000000000000000000	4.00000000000000000000	4.00000000000000000000	4.00000000000000000000	4.00000000000000000000	4.00000000000000000000	4.00000000000000000000	4.00000000000000000000	4.00000000000000000000	4.00000000000000000000
126.00000000000000000000	0.00000000000000000000	4143.58984375000000000000	4156.92285156250000000000	4157.43603515625000000000	4162.05126953125000000000	4156.41015625000000000000	4154.87158203125000000000	4117.43603515625000000000	4145.12792968750000000000	4153.33300781250000000000	4233.33300781250000000000	4152.30761718750000000000	4161.53857421875000000000	4114.35888671875000000000	4134.87158203125000000000	3492.00000000000000000000	10248.00000000000000000000	10230.00000000000000000000	0.00000000000000000000	0.00000000000000000000	0.00000000000000000000	447.00000000000000000000	607.00000000000000000000	4.00000000000000000000	4.00000000000000000000	4.00000000000000000000	4.00000000000000000000	4.00000000000000000000	4.00000000000000000000	4.00000000000000000000	4.00000000000000000000	4.00000000000000000000	4.00000000000000000000	4.00000000000000000000	4.00000000000000000000	4.00000000000000000000	4.00000000000000000000	4.00000000000000000000	4.00000000000000000000
127.00000000000000000000	0.00000000000000000000	4154.87158203125000000000	4147.17919921875000000000	4166.66650390625000000000	4139.48730468750000000000	4141.53857421875000000000	4146.15380859375000000000	4108.71777343750000000000	4140.51269531250000000000	4145.12792968750000000000	4214.35888671875000000000	4140.51269531250000000000	4165.12792968750000000000	4101.02539062500000000000	4137.94873046875000000000	52.00000000000000000000	10247.00000000000000000000	10234.00000000000000000000	0.00000000000000000000	0.00000000000000000000	0.00000000000000000000	447.00000000000000000000	615.00000000000000000000	4.00000000000000000000	4.00000000000000000000	4.00000000000000000000	4.00000000000000000000	4.00000000000000000000	4.00000000000000000000	4.00000000000000000000	4.00000000000000000000	4.00000000000000000000	4.00000000000000000000	4.00000000000000000000	4.00000000000000000000	4.00000000000000000000	4.00000000000000000000	4.00000000000000000000	4.00000000000000000000
0.00000000000000000000	0.00000000000000000000	4141.02539062500000000000	4131.79492187500000000000	4157.94873046875000000000	4127.17919921875000000000	4123.07666015625000000000	4143.07666015625000000000	4101.02539062500000000000	4138.46142578125000000000	4144.61523437500000000000	4208.20507812500000000000	4136.41015625000000000000	4160.51269531250000000000	4093.84594726562500000000	4131.79492187500000000000	2146.00000000000000000000	10247.00000000000000000000	10234.00000000000000000000	0.00000000000000000000	0.00000000000000000000	0.00000000000000000000	447.00000000000000000000	622.00000000000000000000	4.00000000000000000000	4.00000000000000000000	4.00000000000000000000	4.00000000000000000000	4.00000000000000000000	4.00000000000000000000	4.00000000000000000000	4.00000000000000000000	4.00000000000000000000	4.00000000000000000000	4.00000000000000000000	4.00000000000000000000	4.00000000000000000000	4.00000000000000000000	4.00000000000000000000	4.00000000000000000000
1.00000000000000000000	0.00000000000000000000	4142.56396484375000000000	4128.20507812500000000000	4164.10253906250000000000	4132.82031250000000000000	4129.23046875000000000000	4144.10253906250000000000	4106.66650390625000000000	4138.46142578125000000000	4145.12792968750000000000	4208.71777343750000000000	4136.41015625000000000000	4160.51269531250000000000	4094.87158203125000000000	4132.82031250000000000000	2956.00000000000000000000	10247.00000000000000000000	10234.00000000000000000000	0.00000000000000000000	0.00000000000000000000	0.00000000000000000000	447.00000000000000000000	630.00000000000000000000	4.00000000000000000000	4.00000000000000000000	4.00000000000000000000	4.00000000000000000000	4.00000000000000000000	4.00000000000000000000	4.00000000000000000000	4.00000000000000000000	4.00000000000000000000	4.00000000000000000000	4.00000000000000000000	4.00000000000000000000	4.00000000000000000000	4.00000000000000000000	4.00000000000000000000	4.00000000000000000000
2.00000000000000000000	0.00000000000000000000	4156.92285156250000000000	4143.07666015625000000000	4176.41015625000000000000	4134.87158203125000000000	4152.82031250000000000000	4156.92285156250000000000	4125.64111328125000000000	4155.38427734375000000000	4149.74365234375000000000	4218.97412109375000000000	4149.23046875000000000000	4171.28173828125000000000	4107.69238281250000000000	4148.20507812500000000000	2107.00000000000000000000	10247.00000000000000000000	10234.00000000000000000000	0.00000000000000000000	0.00000000000000000000	0.00000000000000000000	447.00000000000000000000	638.00000000000000000000	4.00000000000000000000	4.00000000000000000000	4.00000000000000000000	4.00000000000000000000	4.00000000000000000000	4.00000000000000000000	4.00000000000000000000	4.00000000000000000000	4.00000000000000000000	4.00000000000000000000	4.00000000000000000000	4.00000000000000000000	4.00000000000000000000	4.00000000000000000000	4.00000000000000000000	4.00000000000000000000
3.00000000000000000000	0.00000000000000000000	4143.07666015625000000000	4157.94873046875000000000	4162.56396484375000000000	4149.23046875000000000000	4159.48730468750000000000	4171.79492187500000000000	4135.38427734375000000000	4172.30761718750000000000	4153.33300781250000000000	4234.87158203125000000000	4169.74365234375000000000	4172.30761718750000000000	4126.66650390625000000000	4150.76904296875000000000	3464.00000000000000000000	10246.00000000000000000000	10229.00000000000000000000	0.00000000000000000000	0.00000000000000000000	0.00000000000000000000	447.00000000000000000000	646.00000000000000000000	4.00000000000000000000	4.00000000000000000000	4.00000000000000000000	4.00000000000000000000	4.00000000000000000000	4.00000000000000000000	4.00000000000000000000	4.00000000000000000000	4.00000000000000000000	4.00000000000000000000	4.00000000000000000000	4.00000000000000000000	4.00000000000000000000	4.00000000000000000000	4.00000000000000000000	4.00000000000000000000
4.00000000000000000000	0.00000000000000000000	4149.74365234375000000000	4148.20507812500000000000	4175.38427734375000000000	4155.89746093750000000000	4132.82031250000000000000	4155.38427734375000000000	4118.97412109375000000000	4149.23046875000000000000	4136.41015625000000000000	4221.53857421875000000000	4146.66650390625000000000	4166.66650390625000000000	4124.61523437500000000000	4142.56396484375000000000	3503.00000000000000000000	10246.00000000000000000000	10229.00000000000000000000	0.00000000000000000000	0.00000000000000000000	0.00000000000000000000	447.00000000000000000000	654.00000000000000000000	4.00000000000000000000	4.00000000000000000000	4.00000000000000000000	4.00000000000000000000	4.00000000000000000000	4.00000000000000000000	4.00000000000000000000	4.00000000000000000000	4.00000000000000000000	4.00000000000000000000	4.00000000000000000000	4.00000000000000000000	4.00000000000000000000	4.00000000000000000000	4.00000000000000000000	4.00000000000000000000
5.00000000000000000000	0.00000000000000000000	4153.33300781250000000000	4144.10253906250000000000	4175.89746093750000000000	4151.28173828125000000000	4131.28173828125000000000	4140.51269531250000000000	4112.30761718750000000000	4143.07666015625000000000	4146.15380859375000000000	4218.97412109375000000000	4129.74365234375000000000	4173.84619140625000000000	4127.69238281250000000000	4153.33300781250000000000	3302.00000000000000000000	10246.00000000000000000000	10229.00000000000000000000	0.00000000000000000000	0.00000000000000000000	0.00000000000000000000	447.00000000000000000000	662.00000000000000000000	4.00000000000000000000	4.00000000000000000000	4.00000000000000000000	4.00000000000000000000	4.00000000000000000000	4.00000000000000000000	4.00000000000000000000	4.00000000000000000000	4.00000000000000000000	4.00000000000000000000	4.00000000000000000000	4.00000000000000000000	4.00000000000000000000	4.00000000000000000000	4.00000000000000000000	4.00000000000000000000
6.00000000000000000000	0.00000000000000000000	4169.74365234375000000000	4159.48730468750000000000	4181.53857421875000000000	4167.17919921875000000000	4161.02539062500000000000	4155.38427734375000000000	4126.15380859375000000000	4172.30761718750000000000	4173.33300781250000000000	4240.51269531250000000000	4174.35888671875000000000	4200.51269531250000000000	4143.07666015625000000000	4177.94873046875000000000	3419.00000000000000000000	10246.00000000000000000000	10229.00000000000000000000	0.00000000000000000000	0.00000000000000000000	0.00000000000000000000	447.00000000000000000000	670.00000000000000000000	4.00000000000000000000	4.00000000000000000000	4.00000000000000000000	4.00000000000000000000	4.00000000000000000000	4.00000000000000000000	4.00000000000000000000	4.00000000000000000000	4.00000000000000000000	4.00000000000000000000	4.00000000000000000000	4.00000000000000000000	4.00000000000000000000	4.00000000000000000000	4.00000000000000000000	4.00000000000000000000
7.00000000000000000000	0.00000000000000000000	4173.84619140625000000000	4168.71777343750000000000	4189.23046875000000000000	4174.35888671875000000000	4163.58984375000000000000	4163.58984375000000000000	4129.23046875000000000000	4175.38427734375000000000	4163.07666015625000000000	4242.05126953125000000000	4194.87158203125000000000	4202.05126953125000000000	4142.56396484375000000000	4179.48730468750000000000	3457.00000000000000000000	10244.00000000000000000000	10230.00000000000000000000	0.00000000000000000000	0.00000000000000000000	0.00000000000000000000	447.00000000000000000000	678.00000000000000000000	4.00000000000000000000	4.00000000000000000000	4.00000000000000000000	4.00000000000000000000	4.00000000000000000000	4.00000000000000000000	4.00000000000000000000	4.00000000000000000000	4.00000000000000000000	4.00000000000000000000	4.00000000000000000000	4.00000000000000000000	4.00000000000000000000	4.00000000000000000000	4.00000000000000000000	4.00000000000000000000
8.00000000000000000000	0.00000000000000000000	4144.10253906250000000000	4162.56396484375000000000	4169.23046875000000000000	4159.48730468750000000000	4146.66650390625000000000	4152.30761718750000000000	4116.41015625000000000000	4153.84619140625000000000	4147.69238281250000000000	4231.79492187500000000000	4155.89746093750000000000	4174.87158203125000000000	4134.87158203125000000000	4160.00000000000000000000	3106.00000000000000000000	10244.00000000000000000000	10230.00000000000000000000	0.00000000000000000000	0.00000000000000000000	0.00000000000000000000	447.00000000000000000000	687.00000000000000000000	4.00000000000000000000	4.00000000000000000000	4.00000000000000000000	4.00000000000000000000	4.00000000000000000000	4.00000000000000000000	4.00000000000000000000	4.00000000000000000000	4.00000000000000000000	4.00000000000000000000	4.00000000000000000000	4.00000000000000000000	4.00000000000000000000	4.00000000000000000000	4.00000000000000000000	4.00000000000000000000
9.00000000000000000000	0.00000000000000000000	4152.82031250000000000000	4146.15380859375000000000	4176.92285156250000000000	4144.10253906250000000000	4138.46142578125000000000	4148.71777343750000000000	4111.28173828125000000000	4147.69238281250000000000	4156.41015625000000000000	4219.48730468750000000000	4152.30761718750000000000	4174.35888671875000000000	4127.69238281250000000000	4156.41015625000000000000	2793.00000000000000000000	10246.00000000000000000000	10230.00000000000000000000	0.00000000000000000000	0.00000000000000000000	0.00000000000000000000	447.00000000000000000000	695.00000000000000000000	4.00000000000000000000	4.00000000000000000000	4.00000000000000000000	4.00000000000000000000	4.00000000000000000000	4.00000000000000000000	4.00000000000000000000	4.00000000000000000000	4.00000000000000000000	4.00000000000000000000	4.00000000000000000000	4.00000000000000000000	4.00000000000000000000	4.00000000000000000000	4.00000000000000000000	4.00000000000000000000
10.00000000000000000000	0.00000000000000000000	4147.17919921875000000000	4136.92285156250000000000	4168.20507812500000000000	4129.74365234375000000000	4135.38427734375000000000	4151.79492187500000000000	4110.76904296875000000000	4146.66650390625000000000	4154.35888671875000000000	4197.43603515625000000000	4156.92285156250000000000	4170.76904296875000000000	4111.79492187500000000000	4146.66650390625000000000	3471.00000000000000000000	10246.00000000000000000000	10230.00000000000000000000	0.00000000000000000000	0.00000000000000000000	0.00000000000000000000	447.00000000000000000000	703.00000000000000000000	4.00000000000000000000	4.00000000000000000000	4.00000000000000000000	4.00000000000000000000	4.00000000000000000000	4.00000000000000000000	4.00000000000000000000	4.00000000000000000000	4.00000000000000000000	4.00000000000000000000	4.00000000000000000000	4.00000000000000000000	4.00000000000000000000	4.00000000000000000000	4.00000000000000000000	4.00000000000000000000
11.00000000000000000000	0.00000000000000000000	4138.46142578125000000000	4138.97412109375000000000	4160.51269531250000000000	4140.00000000000000000000	4129.23046875000000000000	4146.66650390625000000000	4104.61523437500000000000	4136.41015625000000000000	4142.05126953125000000000	4190.76904296875000000000	4122.56396484375000000000	4152.82031250000000000000	4096.92285156250000000000	4124.10253906250000000000	3205.00000000000000000000	10247.00000000000000000000	10231.00000000000000000000	0.00000000000000000000	0.00000000000000000000	0.00000000000000000000	447.00000000000000000000	712.00000000000000000000	4.00000000000000000000	4.00000000000000000000	4.00000000000000000000	4.00000000000000000000	4.00000000000000000000	4.00000000000000000000	4.00000000000000000000	4.00000000000000000000	4.00000000000000000000	4.00000000000000000000	4.00000000000000000000	4.00000000000000000000	4.00000000000000000000	4.00000000000000000000	4.00000000000000000000	4.00000000000000000000
12.00000000000000000000	0.00000000000000000000	4156.41015625000000000000	4154.87158203125000000000	4171.79492187500000000000	4165.12792968750000000000	4137.94873046875000000000	4151.79492187500000000000	4109.74365234375000000000	4144.10253906250000000000	4155.89746093750000000000	4211.28173828125000000000	4121.02539062500000000000	4154.35888671875000000000	4103.07666015625000000000	4124.10253906250000000000	3077.00000000000000000000	10247.00000000000000000000	10231.00000000000000000000	0.00000000000000000000	0.00000000000000000000	0.00000000000000000000	447.00000000000000000000	720.00000000000000000000	4.00000000000000000000	4.00000000000000000000	4.00000000000000000000	4.00000000000000000000	4.00000000000000000000	4.00000000000000000000	4.00000000000000000000	4.00000000000000000000	4.00000000000000000000	4.00000000000000000000	4.00000000000000000000	4.00000000000000000000	4.00000000000000000000	4.00000000000000000000	4.00000000000000000000	4.00000000000000000000
13.00000000000000000000	0.00000000000000000000	4156.41015625000000000000	4176.92285156250000000000	4166.15380859375000000000	4167.69238281250000000000	4156.41015625000000000000	4160.51269531250000000000	4116.92285156250000000000	4160.51269531250000000000	4169.74365234375000000000	4228.20507812500000000000	4159.48730468750000000000	4168.20507812500000000000	4123.07666015625000000000	4143.58984375000000000000	2826.00000000000000000000	10249.00000000000000000000	10230.00000000000000000000	0.00000000000000000000	0.00000000000000000000	0.00000000000000000000	447.00000000000000000000	728.00000000000000000000	4.00000000000000000000	4.00000000000000000000	4.00000000000000000000	4.00000000000000000000	4.00000000000000000000	4.00000000000000000000	4.00000000000000000000	4.00000000000000000000	4.00000000000000000000	4.00000000000000000000	4.00000000000000000000	4.00000000000000000000	4.00000000000000000000	4.00000000000000000000	4.00000000000000000000	4.00000000000000000000
14.00000000000000000000	0.00000000000000000000	4169.23046875000000000000	4181.53857421875000000000	4187.69238281250000000000	4168.20507812500000000000	4161.02539062500000000000	4150.76904296875000000000	4110.76904296875000000000	4145.64111328125000000000	4149.23046875000000000000	4216.41015625000000000000	4170.76904296875000000000	4185.64111328125000000000	4135.38427734375000000000	4165.12792968750000000000	3471.00000000000000000000	10249.00000000000000000000	10230.00000000000000000000	0.00000000000000000000	0.00000000000000000000	0.00000000000000000000	447.00000000000000000000	737.00000000000000000000	4.00000000000000000000	4.00000000000000000000	4.00000000000000000000	4.00000000000000000000	4.00000000000000000000	4.00000000000000000000	4.00000000000000000000	4.00000000000000000000	4.00000000000000000000	4.00000000000000000000	4.00000000000000000000	4.00000000000000000000	4.00000000000000000000	4.00000000000000000000	4.00000000000000000000	4.00000000000000000000
15.00000000000000000000	0.00000000000000000000	4155.89746093750000000000	4174.35888671875000000000	4181.02539062500000000000	4176.41015625000000000000	4156.92285156250000000000	4143.07666015625000000000	4103.07666015625000000000	4130.25634765625000000000	4129.74365234375000000000	4198.46142578125000000000	4143.58984375000000000000	4180.00000000000000000000	4131.28173828125000000000	4169.74365234375000000000	3205.00000000000000000000	10249.00000000000000000000	10227.00000000000000000000	0.00000000000000000000	0.00000000000000000000	0.00000000000000000000	447.00000000000000000000	745.00000000000000000000	4.00000000000000000000	4.00000000000000000000	4.00000000000000000000	4.00000000000000000000	4.00000000000000000000	4.00000000000000000000	4.00000000000000000000	4.00000000000000000000	4.00000000000000000000	4.00000000000000000000	4.00000000000000000000	4.00000000000000000000	4.00000000000000000000	4.00000000000000000000	4.00000000000000000000	4.00000000000000000000
16.00000000000000000000	0.00000000000000000000	4141.53857421875000000000	4164.61523437500000000000	4161.02539062500000000000	4173.33300781250000000000	4147.69238281250000000000	4143.07666015625000000000	4101.02539062500000000000	4137.94873046875000000000	4137.43603515625000000000	4204.10253906250000000000	4134.35888671875000000000	4162.05126953125000000000	4114.35888671875000000000	4147.69238281250000000000	0.00000000000000000000	10249.00000000000000000000	10227.00000000000000000000	0.00000000000000000000	0.00000000000000000000	0.00000000000000000000	447.00000000000000000000	754.00000000000000000000	4.00000000000000000000	4.00000000000000000000	4.00000000000000000000	4.00000000000000000000	4.00000000000000000000	4.00000000000000000000	4.00000000000000000000	4.00000000000000000000	4.00000000000000000000	4.00000000000000000000	4.00000000000000000000	4.00000000000000000000	4.00000000000000000000	4.00000000000000000000	4.00000000000000000000	4.00000000000000000000
17.00000000000000000000	0.00000000000000000000	4161.53857421875000000000	4161.02539062500000000000	4175.89746093750000000000	4161.53857421875000000000	4143.07666015625000000000	4148.20507812500000000000	4108.20507812500000000000	4143.58984375000000000000	4151.79492187500000000000	4222.56396484375000000000	4166.15380859375000000000	4164.10253906250000000000	4111.28173828125000000000	4135.89746093750000000000	0.00000000000000000000	10249.00000000000000000000	10227.00000000000000000000	0.00000000000000000000	0.00000000000000000000	0.00000000000000000000	447.00000000000000000000	762.00000000000000000000	4.00000000000000000000	4.00000000000000000000	4.00000000000000000000	4.00000000000000000000	4.00000000000000000000	4.00000000000000000000	4.00000000000000000000	4.00000000000000000000	4.00000000000000000000	4.00000000000000000000	4.00000000000000000000	4.00000000000000000000	4.00000000000000000000	4.00000000000000000000	4.00000000000000000000	4.00000000000000000000
18.00000000000000000000	0.00000000000000000000	4147.69238281250000000000	4154.87158203125000000000	4162.56396484375000000000	4143.07666015625000000000	4142.05126953125000000000	4153.33300781250000000000	4115.89746093750000000000	4143.07666015625000000000	4152.30761718750000000000	4216.92285156250000000000	4150.25634765625000000000	4161.02539062500000000000	4124.10253906250000000000	4136.92285156250000000000	0.00000000000000000000	10249.00000000000000000000	10227.00000000000000000000	0.00000000000000000000	0.00000000000000000000	0.00000000000000000000	447.00000000000000000000	770.00000000000000000000	4.00000000000000000000	4.00000000000000000000	4.00000000000000000000	4.00000000000000000000	4.00000000000000000000	4.00000000000000000000	4.00000000000000000000	4.00000000000000000000	4.00000000000000000000	4.00000000000000000000	4.00000000000000000000	4.00000000000000000000	4.00000000000000000000	4.00000000000000000000	4.00000000000000000000	4.00000000000000000000
19.00000000000000000000	0.00000000000000000000	4144.61523437500000000000	4138.46142578125000000000	4158.46142578125000000000	4134.87158203125000000000	4135.89746093750000000000	4148.71777343750000000000	4111.79492187500000000000	4140.00000000000000000000	4143.58984375000000000000	4192.82031250000000000000	4099.48730468750000000000	4151.28173828125000000000	4111.79492187500000000000	4125.64111328125000000000	0.00000000000000000000	10248.00000000000000000000	10226.00000000000000000000	0.00000000000000000000	0.00000000000000000000	0.00000000000000000000	447.00000000000000000000	779.00000000000000000000	4.00000000000000000000	4.00000000000000000000	4.00000000000000000000	4.00000000000000000000	4.00000000000000000000	4.00000000000000000000	4.00000000000000000000	4.00000000000000000000	4.00000000000000000000	4.00000000000000000000	4.00000000000000000000	4.00000000000000000000	4.00000000000000000000	4.00000000000000000000	4.00000000000000000000	4.00000000000000000000
20.00000000000000000000	0.00000000000000000000	4150.25634765625000000000	4142.05126953125000000000	4158.97412109375000000000	4152.82031250000000000000	4144.10253906250000000000	4149.74365234375000000000	4115.89746093750000000000	4146.15380859375000000000	4146.66650390625000000000	4198.97412109375000000000	4138.46142578125000000000	4151.28173828125000000000	4105.64111328125000000000	4125.12792968750000000000	0.00000000000000000000	10248.00000000000000000000	10226.00000000000000000000	0.00000000000000000000	0.00000000000000000000	0.00000000000000000000	447.00000000000000000000	787.00000000000000000000	4.00000000000000000000	4.00000000000000000000	4.00000000000000000000	4.00000000000000000000	4.00000000000000000000	4.00000000000000000000	4.00000000000000000000	4.00000000000000000000	4.00000000000000000000	4.00000000000000000000	4.00000000000000000000	4.00000000000000000000	4.00000000000000000000	4.00000000000000000000	4.00000000000000000000	4.00000000000000000000
21.00000000000000000000	0.00000000000000000000	4154.87158203125000000000	4164.10253906250000000000	4164.61523437500000000000	4176.41015625000000000000	4161.02539062500000000000	4162.56396484375000000000	4131.79492187500000000000	4158.46142578125000000000	4157.94873046875000000000	4216.41015625000000000000	4179.48730468750000000000	4168.71777343750000000000	4131.79492187500000000000	4147.17919921875000000000	0.00000000000000000000	10246.00000000000000000000	10227.00000000000000000000	0.00000000000000000000	0.00000000000000000000	0.00000000000000000000	447.00000000000000000000	795.00000000000000000000	4.00000000000000000000	4.00000000000000000000	4.00000000000000000000	4.00000000000000000000	4.00000000000000000000	4.00000000000000000000	4.00000000000000000000	4.00000000000000000000	4.00000000000000000000	4.00000000000000000000	4.00000000000000000000	4.00000000000000000000	4.00000000000000000000	4.00000000000000000000	4.00000000000000000000	4.00000000000000000000
22.00000000000000000000	0.00000000000000000000	4172.82031250000000000000	4170.25634765625000000000	4186.66650390625000000000	4175.89746093750000000000	4160.51269531250000000000	4165.64111328125000000000	4132.30761718750000000000	4158.97412109375000000000	4164.10253906250000000000	4215.89746093750000000000	4148.71777343750000000000	4178.97412109375000000000	4143.58984375000000000000	4158.46142578125000000000	0.00000000000000000000	10246.00000000000000000000	10227.00000000000000000000	0.00000000000000000000	0.00000000000000000000	0.00000000000000000000	447.00000000000000000000	803.00000000000000000000	4.00000000000000000000	4.00000000000000000000	4.00000000000000000000	4.00000000000000000000	4.00000000000000000000	4.00000000000000000000	4.00000000000000000000	4.00000000000000000000	4.00000000000000000000	4.00000000000000000000	4.00000000000000000000	4.00000000000000000000	4.00000000000000000000	4.00000000000000000000	4.00000000000000000000	4.00000000000000000000
23.00000000000000000000	0.00000000000000000000	4154.35888671875000000000	4169.23046875000000000000	4169.23046875000000000000	4172.30761718750000000000	4155.38427734375000000000	4155.38427734375000000000	4118.46142578125000000000	4153.84619140625000000000	4166.15380859375000000000	4219.48730468750000000000	4153.33300781250000000000	4168.71777343750000000000	4131.28173828125000000000	4153.84619140625000000000	0.00000000000000000000	10249.00000000000000000000	10227.00000000000000000000	0.00000000000000000000	0.00000000000000000000	0.00000000000000000000	447.00000000000000000000	810.00000000000000000000	4.00000000000000000000	4.00000000000000000000	4.00000000000000000000	4.00000000000000000000	4.00000000000000000000	4.00000000000000000000	4.00000000000000000000	4.00000000000000000000	4.00000000000000000000	4.00000000000000000000	4.00000000000000000000	4.00000000000000000000	4.00000000000000000000	4.00000000000000000000	4.00000000000000000000	4.00000000000000000000
24.00000000000000000000	0.00000000000000000000	4150.76904296875000000000	4169.23046875000000000000	4170.25634765625000000000	4170.25634765625000000000	4153.84619140625000000000	4146.15380859375000000000	4114.87158203125000000000	4154.35888671875000000000	4158.46142578125000000000	4215.38427734375000000000	4169.74365234375000000000	4171.79492187500000000000	4120.00000000000000000000	4154.87158203125000000000	0.00000000000000000000	10249.00000000000000000000	10227.00000000000000000000	0.00000000000000000000	0.00000000000000000000	0.00000000000000000000	447.00000000000000000000	817.00000000000000000000	4.00000000000000000000	4.00000000000000000000	4.00000000000000000000	4.00000000000000000000	4.00000000000000000000	4.00000000000000000000	4.00000000000000000000	4.00000000000000000000	4.00000000000000000000	4.00000000000000000000	4.00000000000000000000	4.00000000000000000000	4.00000000000000000000	4.00000000000000000000	4.00000000000000000000	4.00000000000000000000
25.00000000000000000000	0.00000000000000000000	4155.38427734375000000000	4167.69238281250000000000	4177.43603515625000000000	4158.46142578125000000000	4161.02539062500000000000	4147.69238281250000000000	4124.61523437500000000000	4163.07666015625000000000	4161.02539062500000000000	4220.00000000000000000000	4145.12792968750000000000	4172.30761718750000000000	4133.33300781250000000000	4149.23046875000000000000	0.00000000000000000000	10248.00000000000000000000	10227.00000000000000000000	0.00000000000000000000	0.00000000000000000000	0.00000000000000000000	447.00000000000000000000	825.00000000000000000000	4.00000000000000000000	4.00000000000000000000	4.00000000000000000000	4.00000000000000000000	4.00000000000000000000	4.00000000000000000000	4.00000000000000000000	4.00000000000000000000	4.00000000000000000000	4.00000000000000000000	4.00000000000000000000	4.00000000000000000000	4.00000000000000000000	4.00000000000000000000	4.00000000000000000000	4.00000000000000000000
26.00000000000000000000	0.00000000000000000000	4145.64111328125000000000	4158.46142578125000000000	4166.15380859375000000000	4155.38427734375000000000	4164.10253906250000000000	4153.84619140625000000000	4129.23046875000000000000	4168.71777343750000000000	4181.02539062500000000000	4222.56396484375000000000	4133.84619140625000000000	4160.00000000000000000000	4140.00000000000000000000	4129.74365234375000000000	0.00000000000000000000	10248.00000000000000000000	10227.00000000000000000000	0.00000000000000000000	0.00000000000000000000	0.00000000000000000000	447.00000000000000000000	832.00000000000000000000	4.00000000000000000000	4.00000000000000000000	4.00000000000000000000	4.00000000000000000000	4.00000000000000000000	4.00000000000000000000	4.00000000000000000000	4.00000000000000000000	4.00000000000000000000	4.00000000000000000000	4.00000000000000000000	4.00000000000000000000	4.00000000000000000000	4.00000000000000000000	4.00000000000000000000	4.00000000000000000000
27.00000000000000000000	0.00000000000000000000	4151.28173828125000000000	4139.48730468750000000000	4173.84619140625000000000	4156.92285156250000000000	4148.71777343750000000000	4156.41015625000000000000	4130.76904296875000000000	4164.10253906250000000000	4180.51269531250000000000	4195.89746093750000000000	4136.92285156250000000000	4156.92285156250000000000	4115.89746093750000000000	4120.51269531250000000000	0.00000000000000000000	10248.00000000000000000000	10229.00000000000000000000	0.00000000000000000000	0.00000000000000000000	0.00000000000000000000	447.00000000000000000000	840.00000000000000000000	4.00000000000000000000	4.00000000000000000000	4.00000000000000000000	4.00000000000000000000	4.00000000000000000000	4.00000000000000000000	4.00000000000000000000	4.00000000000000000000	4.00000000000000000000	4.00000000000000000000	4.00000000000000000000	4.00000000000000000000	4.00000000000000000000	4.00000000000000000000	4.00000000000000000000	4.00000000000000000000
28.00000000000000000000	0.00000000000000000000	4143.58984375000000000000	4134.87158203125000000000	4165.64111328125000000000	4160.00000000000000000000	4156.41015625000000000000	4165.64111328125000000000	4142.05126953125000000000	4164.10253906250000000000	4164.10253906250000000000	4202.05126953125000000000	4139.48730468750000000000	4160.51269531250000000000	4120.51269531250000000000	4132.30761718750000000000	0.00000000000000000000	10248.00000000000000000000	10229.00000000000000000000	0.00000000000000000000	0.00000000000000000000	0.00000000000000000000	447.00000000000000000000	847.00000000000000000000	4.00000000000000000000	4.00000000000000000000	4.00000000000000000000	4.00000000000000000000	4.00000000000000000000	4.00000000000000000000	4.00000000000000000000	4.00000000000000000000	4.00000000000000000000	4.00000000000000000000	4.00000000000000000000	4.00000000000000000000	4.00000000000000000000	4.00000000000000000000	4.00000000000000000000	4.00000000000000000000
29.00000000000000000000	0.00000000000000000000	4152.30761718750000000000	4136.41015625000000000000	4170.25634765625000000000	4156.92285156250000000000	4159.48730468750000000000	4170.25634765625000000000	4138.46142578125000000000	4157.43603515625000000000	4153.84619140625000000000	4227.69238281250000000000	4148.20507812500000000000	4166.66650390625000000000	4136.92285156250000000000	4141.02539062500000000000	0.00000000000000000000	10247.00000000000000000000	10228.00000000000000000000	0.00000000000000000000	0.00000000000000000000	0.00000000000000000000	447.00000000000000000000	854.00000000000000000000	4.00000000000000000000	4.00000000000000000000	4.00000000000000000000	4.00000000000000000000	4.00000000000000000000	4.00000000000000000000	4.00000000000000000000	4.00000000000000000000	4.00000000000000000000	4.00000000000000000000	4.00000000000000000000	4.00000000000000000000	4.00000000000000000000	4.00000000000000000000	4.00000000000000000000	4.00000000000000000000
30.00000000000000000000	0.00000000000000000000	4154.35888671875000000000	4141.02539062500000000000	4168.20507812500000000000	4147.17919921875000000000	4138.97412109375000000000	4157.94873046875000000000	4120.51269531250000000000	4148.20507812500000000000	4155.38427734375000000000	4209.23046875000000000000	4146.15380859375000000000	4165.12792968750000000000	4119.48730468750000000000	4131.28173828125000000000	0.00000000000000000000	10247.00000000000000000000	10228.00000000000000000000	0.00000000000000000000	0.00000000000000000000	0.00000000000000000000	447.00000000000000000000	862.00000000000000000000	4.00000000000000000000	4.00000000000000000000	4.00000000000000000000	4.00000000000000000000	4.00000000000000000000	4.00000000000000000000	4.00000000000000000000	4.00000000000000000000	4.00000000000000000000	4.00000000000000000000	4.00000000000000000000	4.00000000000000000000	4.00000000000000000000	4.00000000000000000000	4.00000000000000000000	4.00000000000000000000
31.00000000000000000000	0.00000000000000000000	4142.56396484375000000000	4155.38427734375000000000	4155.89746093750000000000	4142.56396484375000000000	4149.23046875000000000000	4151.28173828125000000000	4121.53857421875000000000	4150.76904296875000000000	4157.94873046875000000000	4196.41015625000000000000	4141.53857421875000000000	4165.64111328125000000000	4112.82031250000000000000	4128.20507812500000000000	0.00000000000000000000	10248.00000000000000000000	10225.00000000000000000000	0.00000000000000000000	0.00000000000000000000	0.00000000000000000000	447.00000000000000000000	869.00000000000000000000	4.00000000000000000000	4.00000000000000000000	4.00000000000000000000	4.00000000000000000000	4.00000000000000000000	4.00000000000000000000	4.00000000000000000000	4.00000000000000000000	4.00000000000000000000	4.00000000000000000000	4.00000000000000000000	4.00000000000000000000	4.00000000000000000000	4.00000000000000000000	4.00000000000000000000	4.00000000000000000000
32.00000000000000000000	0.00000000000000000000	4158.97412109375000000000	4151.79492187500000000000	4173.84619140625000000000	4134.35888671875000000000	4161.02539062500000000000	4150.76904296875000000000	4122.56396484375000000000	4140.00000000000000000000	4142.56396484375000000000	4202.56396484375000000000	4134.87158203125000000000	4167.69238281250000000000	4126.15380859375000000000	4134.35888671875000000000	0.00000000000000000000	10248.00000000000000000000	10225.00000000000000000000	0.00000000000000000000	0.00000000000000000000	0.00000000000000000000	447.00000000000000000000	876.00000000000000000000	4.00000000000000000000	4.00000000000000000000	4.00000000000000000000	4.00000000000000000000	4.00000000000000000000	4.00000000000000000000	4.00000000000000000000	4.00000000000000000000	4.00000000000000000000	4.00000000000000000000	4.00000000000000000000	4.00000000000000000000	4.00000000000000000000	4.00000000000000000000	4.00000000000000000000	4.00000000000000000000
33.00000000000000000000	0.00000000000000000000	4150.25634765625000000000	4145.64111328125000000000	4165.64111328125000000000	4143.07666015625000000000	4155.38427734375000000000	4152.82031250000000000000	4111.79492187500000000000	4130.25634765625000000000	4142.05126953125000000000	4200.00000000000000000000	4135.89746093750000000000	4158.97412109375000000000	4131.28173828125000000000	4133.33300781250000000000	0.00000000000000000000	10247.00000000000000000000	10227.00000000000000000000	0.00000000000000000000	0.00000000000000000000	0.00000000000000000000	447.00000000000000000000	885.00000000000000000000	4.00000000000000000000	4.00000000000000000000	4.00000000000000000000	4.00000000000000000000	4.00000000000000000000	4.00000000000000000000	4.00000000000000000000	4.00000000000000000000	4.00000000000000000000	4.00000000000000000000	4.00000000000000000000	4.00000000000000000000	4.00000000000000000000	4.00000000000000000000	4.00000000000000000000	4.00000000000000000000
34.00000000000000000000	0.00000000000000000000	4156.41015625000000000000	4162.05126953125000000000	4168.20507812500000000000	4171.79492187500000000000	4160.51269531250000000000	4154.35888671875000000000	4111.79492187500000000000	4140.51269531250000000000	4156.92285156250000000000	4207.69238281250000000000	4152.82031250000000000000	4172.30761718750000000000	4131.79492187500000000000	4143.58984375000000000000	0.00000000000000000000	10247.00000000000000000000	10227.00000000000000000000	0.00000000000000000000	0.00000000000000000000	0.00000000000000000000	447.00000000000000000000	893.00000000000000000000	4.00000000000000000000	4.00000000000000000000	4.00000000000000000000	4.00000000000000000000	4.00000000000000000000	4.00000000000000000000	4.00000000000000000000	4.00000000000000000000	4.00000000000000000000	4.00000000000000000000	4.00000000000000000000	4.00000000000000000000	4.00000000000000000000	4.00000000000000000000	4.00000000000000000000	4.00000000000000000000
35.00000000000000000000	0.00000000000000000000	4162.56396484375000000000	4170.25634765625000000000	4173.84619140625000000000	4171.79492187500000000000	4159.48730468750000000000	4145.64111328125000000000	4113.84619140625000000000	4142.05126953125000000000	4148.20507812500000000000	4206.66650390625000000000	4139.48730468750000000000	4180.00000000000000000000	4130.25634765625000000000	4149.74365234375000000000	0.00000000000000000000	10248.00000000000000000000	10229.00000000000000000000	0.00000000000000000000	0.00000000000000000000	0.00000000000000000000	447.00000000000000000000	901.00000000000000000000	4.00000000000000000000	4.00000000000000000000	4.00000000000000000000	4.00000000000000000000	4.00000000000000000000	4.00000000000000000000	4.00000000000000000000	4.00000000000000000000	4.00000000000000000000	4.00000000000000000000	4.00000000000000000000	4.00000000000000000000	4.00000000000000000000	4.00000000000000000000	4.00000000000000000000	4.00000000000000000000
36.00000000000000000000	0.00000000000000000000	4137.43603515625000000000	4152.30761718750000000000	4156.92285156250000000000	4147.17919921875000000000	4144.61523437500000000000	4138.97412109375000000000	4106.66650390625000000000	4133.33300781250000000000	4133.84619140625000000000	4185.12792968750000000000	4105.64111328125000000000	4156.41015625000000000000	4113.84619140625000000000	4125.64111328125000000000	0.00000000000000000000	10248.00000000000000000000	10229.00000000000000000000	0.00000000000000000000	0.00000000000000000000	0.00000000000000000000	447.00000000000000000000	910.00000000000000000000	4.00000000000000000000	4.00000000000000000000	4.00000000000000000000	4.00000000000000000000	4.00000000000000000000	4.00000000000000000000	4.00000000000000000000	4.00000000000000000000	4.00000000000000000000	4.00000000000000000000	4.00000000000000000000	4.00000000000000000000	4.00000000000000000000	4.00000000000000000000	4.00000000000000000000	4.00000000000000000000
37.00000000000000000000	0.00000000000000000000	4153.84619140625000000000	4147.69238281250000000000	4171.79492187500000000000	4155.38427734375000000000	4151.28173828125000000000	4148.71777343750000000000	4110.25634765625000000000	4137.94873046875000000000	4144.61523437500000000000	4191.28173828125000000000	4125.64111328125000000000	4153.84619140625000000000	4111.28173828125000000000	4118.97412109375000000000	0.00000000000000000000	10245.00000000000000000000	10230.00000000000000000000	0.00000000000000000000	0.00000000000000000000	0.00000000000000000000	447.00000000000000000000	918.00000000000000000000	4.00000000000000000000	4.00000000000000000000	4.00000000000000000000	4.00000000000000000000	4.00000000000000000000	4.00000000000000000000	4.00000000000000000000	4.00000000000000000000	4.00000000000000000000	4.00000000000000000000	4.00000000000000000000	4.00000000000000000000	4.00000000000000000000	4.00000000000000000000	4.00000000000000000000	4.00000000000000000000
38.00000000000000000000	0.00000000000000000000	4151.28173828125000000000	4164.61523437500000000000	4163.58984375000000000000	4166.15380859375000000000	4169.74365234375000000000	4161.53857421875000000000	4126.15380859375000000000	4152.82031250000000000000	4161.53857421875000000000	4215.89746093750000000000	4171.79492187500000000000	4170.76904296875000000000	4138.97412109375000000000	4143.07666015625000000000	0.00000000000000000000	10245.00000000000000000000	10230.00000000000000000000	0.00000000000000000000	0.00000000000000000000	0.00000000000000000000	447.00000000000000000000	926.00000000000000000000	4.00000000000000000000	4.00000000000000000000	4.00000000000000000000	4.00000000000000000000	4.00000000000000000000	4.00000000000000000000	4.00000000000000000000	4.00000000000000000000	4.00000000000000000000	4.00000000000000000000	4.00000000000000000000	4.00000000000000000000	4.00000000000000000000	4.00000000000000000000	4.00000000000000000000	4.00000000000000000000
39.00000000000000000000	0.00000000000000000000	4136.92285156250000000000	4147.17919921875000000000	4151.79492187500000000000	4136.41015625000000000000	4150.76904296875000000000	4145.64111328125000000000	4117.43603515625000000000	4140.51269531250000000000	4144.10253906250000000000	4202.05126953125000000000	4156.41015625000000000000	4167.69238281250000000000	4132.82031250000000000000	4137.94873046875000000000	0.00000000000000000000	10244.00000000000000000000	10228.00000000000000000000	0.00000000000000000000	0.00000000000000000000	0.00000000000000000000	447.00000000000000000000	935.00000000000000000000	4.00000000000000000000	4.00000000000000000000	4.00000000000000000000	4.00000000000000000000	4.00000000000000000000	4.00000000000000000000	4.00000000000000000000	4.00000000000000000000	4.00000000000000000000	4.00000000000000000000	4.00000000000000000000	4.00000000000000000000	4.00000000000000000000	4.00000000000000000000	4.00000000000000000000	4.00000000000000000000
40.00000000000000000000	0.00000000000000000000	4150.76904296875000000000	4132.30761718750000000000	4163.07666015625000000000	4138.97412109375000000000	4138.46142578125000000000	4137.94873046875000000000	4106.66650390625000000000	4124.61523437500000000000	4127.17919921875000000000	4188.71777343750000000000	4129.74365234375000000000	4152.30761718750000000000	4109.23046875000000000000	4112.30761718750000000000	0.00000000000000000000	10244.00000000000000000000	10228.00000000000000000000	0.00000000000000000000	0.00000000000000000000	0.00000000000000000000	447.00000000000000000000	943.00000000000000000000	4.00000000000000000000	4.00000000000000000000	4.00000000000000000000	4.00000000000000000000	4.00000000000000000000	4.00000000000000000000	4.00000000000000000000	4.00000000000000000000	4.00000000000000000000	4.00000000000000000000	4.00000000000000000000	4.00000000000000000000	4.00000000000000000000	4.00000000000000000000	4.00000000000000000000	4.00000000000000000000
41.00000000000000000000	0.00000000000000000000	4151.28173828125000000000	4150.25634765625000000000	4160.00000000000000000000	4174.35888671875000000000	4162.05126953125000000000	4155.89746093750000000000	4118.46142578125000000000	4135.38427734375000000000	4138.97412109375000000000	4201.53857421875000000000	4138.97412109375000000000	4152.30761718750000000000	4117.94873046875000000000	4112.82031250000000000000	0.00000000000000000000	10243.00000000000000000000	10227.00000000000000000000	0.00000000000000000000	0.00000000000000000000	0.00000000000000000000	447.00000000000000000000	951.00000000000000000000	4.00000000000000000000	4.00000000000000000000	4.00000000000000000000	4.00000000000000000000	4.00000000000000000000	4.00000000000000000000	4.00000000000000000000	4.00000000000000000000	4.00000000000000000000	4.00000000000000000000	4.00000000000000000000	4.00000000000000000000	4.00000000000000000000	4.00000000000000000000	4.00000000000000000000	4.00000000000000000000
42.00000000000000000000	0.00000000000000000000	4156.92285156250000000000	4147.69238281250000000000	4172.82031250000000000000	4163.58984375000000000000	4165.12792968750000000000	4153.84619140625000000000	4118.46142578125000000000	4140.00000000000000000000	4143.07666015625000000000	4192.82031250000000000000	4138.97412109375000000000	4162.56396484375000000000	4127.17919921875000000000	4125.64111328125000000000	0.00000000000000000000	10243.00000000000000000000	10227.00000000000000000000	0.00000000000000000000	0.00000000000000000000	0.00000000000000000000	447.00000000000000000000	959.00000000000000000000	4.00000000000000000000	4.00000000000000000000	4.00000000000000000000	4.00000000000000000000	4.00000000000000000000	4.00000000000000000000	4.00000000000000000000	4.00000000000000000000	4.00000000000000000000	4.00000000000000000000	4.00000000000000000000	4.00000000000000000000	4.00000000000000000000	4.00000000000000000000	4.00000000000000000000	4.00000000000000000000
43.00000000000000000000	0.00000000000000000000	4147.69238281250000000000	4148.71777343750000000000	4165.64111328125000000000	4144.10253906250000000000	4159.48730468750000000000	4147.69238281250000000000	4117.43603515625000000000	4144.61523437500000000000	4155.89746093750000000000	4199.48730468750000000000	4134.35888671875000000000	4157.94873046875000000000	4133.33300781250000000000	4130.76904296875000000000	0.00000000000000000000	10244.00000000000000000000	10226.00000000000000000000	0.00000000000000000000	0.00000000000000000000	0.00000000000000000000	447.00000000000000000000	966.00000000000000000000	4.00000000000000000000	4.00000000000000000000	4.00000000000000000000	4.00000000000000000000	4.00000000000000000000	4.00000000000000000000	4.00000000000000000000	4.00000000000000000000	4.00000000000000000000	4.00000000000000000000	4.00000000000000000000	4.00000000000000000000	4.00000000000000000000	4.00000000000000000000	4.00000000000000000000	4.00000000000000000000
44.00000000000000000000	0.00000000000000000000	4146.15380859375000000000	4162.56396484375000000000	4161.53857421875000000000	4158.97412109375000000000	4154.87158203125000000000	4152.82031250000000000000	4121.02539062500000000000	4148.71777343750000000000	4167.17919921875000000000	4216.41015625000000000000	4124.61523437500000000000	4155.89746093750000000000	4134.35888671875000000000	4129.74365234375000000000	0.00000000000000000000	10244.00000000000000000000	10226.00000000000000000000	0.00000000000000000000	0.00000000000000000000	0.00000000000000000000	447.00000000000000000000	974.00000000000000000000	4.00000000000000000000	4.00000000000000000000	4.00000000000000000000	4.00000000000000000000	4.00000000000000000000	4.00000000000000000000	4.00000000000000000000	4.00000000000000000000	4.00000000000000000000	4.00000000000000000000	4.00000000000000000000	4.00000000000000000000	4.00000000000000000000	4.00000000000000000000	4.00000000000000000000	4.00000000000000000000
45.00000000000000000000	0.00000000000000000000	4160.51269531250000000000	4155.38427734375000000000	4178.46142578125000000000	4151.28173828125000000000	4150.25634765625000000000	4155.89746093750000000000	4116.92285156250000000000	4141.02539062500000000000	4154.35888671875000000000	4207.17919921875000000000	4131.28173828125000000000	4165.64111328125000000000	4120.51269531250000000000	4128.71777343750000000000	0.00000000000000000000	10249.00000000000000000000	10231.00000000000000000000	0.00000000000000000000	0.00000000000000000000	0.00000000000000000000	447.00000000000000000000	981.00000000000000000000	4.00000000000000000000	4.00000000000000000000	4.00000000000000000000	4.00000000000000000000	4.00000000000000000000	4.00000000000000000000	4.00000000000000000000	4.00000000000000000000	4.00000000000000000000	4.00000000000000000000	4.00000000000000000000	4.00000000000000000000	4.00000000000000000000	4.00000000000000000000	4.00000000000000000000	4.00000000000000000000
46.00000000000000000000	0.00000000000000000000	4149.74365234375000000000	4147.69238281250000000000	4163.58984375000000000000	4139.48730468750000000000	4161.53857421875000000000	4158.97412109375000000000	4117.43603515625000000000	4145.12792968750000000000	4155.38427734375000000000	4209.74365234375000000000	4170.76904296875000000000	4168.20507812500000000000	4120.00000000000000000000	4139.48730468750000000000	0.00000000000000000000	10249.00000000000000000000	10231.00000000000000000000	0.00000000000000000000	0.00000000000000000000	0.00000000000000000000	447.00000000000000000000	988.00000000000000000000	4.00000000000000000000	4.00000000000000000000	4.00000000000000000000	4.00000000000000000000	4.00000000000000000000	4.00000000000000000000	4.00000000000000000000	4.00000000000000000000	4.00000000000000000000	4.00000000000000000000	4.00000000000000000000	4.00000000000000000000	4.00000000000000000000	4.00000000000000000000	4.00000000000000000000	4.00000000000000000000
47.00000000000000000000	0.00000000000000000000	4155.89746093750000000000	4151.28173828125000000000	4162.05126953125000000000	4153.84619140625000000000	4157.94873046875000000000	4152.30761718750000000000	4120.51269531250000000000	4145.64111328125000000000	4159.48730468750000000000	4207.69238281250000000000	4161.02539062500000000000	4166.66650390625000000000	4126.15380859375000000000	4144.10253906250000000000	0.00000000000000000000	10249.00000000000000000000	10231.00000000000000000000	0.00000000000000000000	0.00000000000000000000	0.00000000000000000000	447.00000000000000000000	996.00000000000000000000	4.00000000000000000000	4.00000000000000000000	4.00000000000000000000	4.00000000000000000000	4.00000000000000000000	4.00000000000000000000	4.00000000000000000000	4.00000000000000000000	4.00000000000000000000	4.00000000000000000000	4.00000000000000000000	4.00000000000000000000	4.00000000000000000000	4.00000000000000000000	4.00000000000000000000	4.00000000000000000000
48.00000000000000000000	0.00000000000000000000	4157.94873046875000000000	4152.30761718750000000000	4158.97412109375000000000	4146.66650390625000000000	4153.33300781250000000000	4151.28173828125000000000	4118.97412109375000000000	4141.02539062500000000000	4153.33300781250000000000	4198.97412109375000000000	4132.30761718750000000000	4158.46142578125000000000	4127.17919921875000000000	4131.79492187500000000000	0.00000000000000000000	10249.00000000000000000000	10231.00000000000000000000	0.00000000000000000000	0.00000000000000000000	0.00000000000000000000	448.00000000000000000000	3.00000000000000000000	4.00000000000000000000	4.00000000000000000000	4.00000000000000000000	4.00000000000000000000	4.00000000000000000000	4.00000000000000000000	4.00000000000000000000	4.00000000000000000000	4.00000000000000000000	4.00000000000000000000	4.00000000000000000000	4.00000000000000000000	4.00000000000000000000	4.00000000000000000000	4.00000000000000000000	4.00000000000000000000
49.00000000000000000000	0.00000000000000000000	4157.43603515625000000000	4152.30761718750000000000	4159.48730468750000000000	4139.48730468750000000000	4163.07666015625000000000	4157.43603515625000000000	4114.87158203125000000000	4140.51269531250000000000	4152.30761718750000000000	4207.17919921875000000000	4147.69238281250000000000	4157.94873046875000000000	4125.64111328125000000000	4129.23046875000000000000	0.00000000000000000000	10249.00000000000000000000	10232.00000000000000000000	0.00000000000000000000	0.00000000000000000000	0.00000000000000000000	448.00000000000000000000	11.00000000000000000000	4.00000000000000000000	4.00000000000000000000	4.00000000000000000000	4.00000000000000000000	4.00000000000000000000	4.00000000000000000000	4.00000000000000000000	4.00000000000000000000	4.00000000000000000000	4.00000000000000000000	4.00000000000000000000	4.00000000000000000000	4.00000000000000000000	4.00000000000000000000	4.00000000000000000000	4.00000000000000000000
50.00000000000000000000	0.00000000000000000000	4159.48730468750000000000	4149.23046875000000000000	4170.25634765625000000000	4153.84619140625000000000	4144.10253906250000000000	4144.10253906250000000000	4108.20507812500000000000	4134.87158203125000000000	4143.07666015625000000000	4201.53857421875000000000	4140.51269531250000000000	4160.51269531250000000000	4111.79492187500000000000	4134.35888671875000000000	0.00000000000000000000	10249.00000000000000000000	10232.00000000000000000000	0.00000000000000000000	0.00000000000000000000	0.00000000000000000000	448.00000000000000000000	20.00000000000000000000	4.00000000000000000000	4.00000000000000000000	4.00000000000000000000	4.00000000000000000000	4.00000000000000000000	4.00000000000000000000	4.00000000000000000000	4.00000000000000000000	4.00000000000000000000	4.00000000000000000000	4.00000000000000000000	4.00000000000000000000	4.00000000000000000000	4.00000000000000000000	4.00000000000000000000	4.00000000000000000000
51.00000000000000000000	0.00000000000000000000	4132.82031250000000000000	4136.92285156250000000000	4149.74365234375000000000	4143.58984375000000000000	4120.00000000000000000000	4131.28173828125000000000	4108.71777343750000000000	4134.35888671875000000000	4130.25634765625000000000	4186.66650390625000000000	4122.56396484375000000000	4146.66650390625000000000	4100.51269531250000000000	4119.48730468750000000000	0.00000000000000000000	10250.00000000000000000000	10232.00000000000000000000	0.00000000000000000000	0.00000000000000000000	0.00000000000000000000	448.00000000000000000000	28.00000000000000000000	4.00000000000000000000	4.00000000000000000000	4.00000000000000000000	4.00000000000000000000	4.00000000000000000000	4.00000000000000000000	4.00000000000000000000	4.00000000000000000000	4.00000000000000000000	4.00000000000000000000	4.00000000000000000000	4.00000000000000000000	4.00000000000000000000	4.00000000000000000000	4.00000000000000000000	4.00000000000000000000
52.00000000000000000000	0.00000000000000000000	4149.23046875000000000000	4141.53857421875000000000	4161.02539062500000000000	4134.35888671875000000000	4137.94873046875000000000	4149.74365234375000000000	4124.10253906250000000000	4143.07666015625000000000	4143.07666015625000000000	4192.30761718750000000000	4147.69238281250000000000	4152.82031250000000000000	4112.30761718750000000000	4121.02539062500000000000	0.00000000000000000000	10250.00000000000000000000	10232.00000000000000000000	0.00000000000000000000	0.00000000000000000000	0.00000000000000000000	448.00000000000000000000	36.00000000000000000000	4.00000000000000000000	4.00000000000000000000	4.00000000000000000000	4.00000000000000000000	4.00000000000000000000	4.00000000000000000000	4.00000000000000000000	4.00000000000000000000	4.00000000000000000000	4.00000000000000000000	4.00000000000000000000	4.00000000000000000000	4.00000000000000000000	4.00000000000000000000	4.00000000000000000000	4.00000000000000000000
53.00000000000000000000	0.00000000000000000000	4160.00000000000000000000	4158.46142578125000000000	4166.66650390625000000000	4151.79492187500000000000	4157.94873046875000000000	4161.53857421875000000000	4130.25634765625000000000	4148.20507812500000000000	4166.15380859375000000000	4206.15380859375000000000	4160.00000000000000000000	4166.15380859375000000000	4129.74365234375000000000	4142.56396484375000000000	0.00000000000000000000	10250.00000000000000000000	10230.00000000000000000000	0.00000000000000000000	0.00000000000000000000	0.00000000000000000000	448.00000000000000000000	45.00000000000000000000	4.00000000000000000000	4.00000000000000000000	4.00000000000000000000	4.00000000000000000000	4.00000000000000000000	4.00000000000000000000	4.00000000000000000000	4.00000000000000000000	4.00000000000000000000	4.00000000000000000000	4.00000000000000000000	4.00000000000000000000	4.00000000000000000000	4.00000000000000000000	4.00000000000000000000	4.00000000000000000000
54.00000000000000000000	0.00000000000000000000	4145.64111328125000000000	4143.58984375000000000000	4153.33300781250000000000	4148.20507812500000000000	4144.10253906250000000000	4144.61523437500000000000	4113.33300781250000000000	4135.89746093750000000000	4152.30761718750000000000	4200.51269531250000000000	4135.38427734375000000000	4162.56396484375000000000	4122.05126953125000000000	4136.92285156250000000000	0.00000000000000000000	10250.00000000000000000000	10230.00000000000000000000	0.00000000000000000000	0.00000000000000000000	0.00000000000000000000	448.00000000000000000000	52.00000000000000000000	4.00000000000000000000	4.00000000000000000000	4.00000000000000000000	4.00000000000000000000	4.00000000000000000000	4.00000000000000000000	4.00000000000000000000	4.00000000000000000000	4.00000000000000000000	4.00000000000000000000	4.00000000000000000000	4.00000000000000000000	4.00000000000000000000	4.00000000000000000000	4.00000000000000000000	4.00000000000000000000
55.00000000000000000000	0.00000000000000000000	4157.94873046875000000000	4127.69238281250000000000	4167.69238281250000000000	4131.28173828125000000000	4142.56396484375000000000	4146.66650390625000000000	4110.76904296875000000000	4128.20507812500000000000	4130.76904296875000000000	4186.66650390625000000000	4132.30761718750000000000	4168.20507812500000000000	4119.48730468750000000000	4135.38427734375000000000	0.00000000000000000000	10249.00000000000000000000	10229.00000000000000000000	0.00000000000000000000	0.00000000000000000000	0.00000000000000000000	448.00000000000000000000	60.00000000000000000000	4.00000000000000000000	4.00000000000000000000	4.00000000000000000000	4.00000000000000000000	4.00000000000000000000	4.00000000000000000000	4.00000000000000000000	4.00000000000000000000	4.00000000000000000000	4.00000000000000000000	4.00000000000000000000	4.00000000000000000000	4.00000000000000000000	4.00000000000000000000	4.00000000000000000000	4.00000000000000000000
56.00000000000000000000	0.00000000000000000000	4148.20507812500000000000	4141.02539062500000000000	4155.38427734375000000000	4139.48730468750000000000	4141.53857421875000000000	4164.61523437500000000000	4118.46142578125000000000	4135.89746093750000000000	4143.07666015625000000000	4186.15380859375000000000	4129.23046875000000000000	4169.74365234375000000000	4127.69238281250000000000	4145.64111328125000000000	0.00000000000000000000	10249.00000000000000000000	10229.00000000000000000000	0.00000000000000000000	0.00000000000000000000	0.00000000000000000000	448.00000000000000000000	67.00000000000000000000	4.00000000000000000000	4.00000000000000000000	4.00000000000000000000	4.00000000000000000000	4.00000000000000000000	4.00000000000000000000	4.00000000000000000000	4.00000000000000000000	4.00000000000000000000	4.00000000000000000000	4.00000000000000000000	4.00000000000000000000	4.00000000000000000000	4.00000000000000000000	4.00000000000000000000	4.00000000000000000000
57.00000000000000000000	0.00000000000000000000	4154.87158203125000000000	4147.69238281250000000000	4160.51269531250000000000	4155.38427734375000000000	4121.53857421875000000000	4161.02539062500000000000	4113.33300781250000000000	4138.46142578125000000000	4156.92285156250000000000	4192.82031250000000000000	4115.38427734375000000000	4163.07666015625000000000	4115.89746093750000000000	4133.33300781250000000000	0.00000000000000000000	10244.00000000000000000000	10227.00000000000000000000	0.00000000000000000000	0.00000000000000000000	0.00000000000000000000	448.00000000000000000000	75.00000000000000000000	4.00000000000000000000	4.00000000000000000000	4.00000000000000000000	4.00000000000000000000	4.00000000000000000000	4.00000000000000000000	4.00000000000000000000	4.00000000000000000000	4.00000000000000000000	4.00000000000000000000	4.00000000000000000000	4.00000000000000000000	4.00000000000000000000	4.00000000000000000000	4.00000000000000000000	4.00000000000000000000
58.00000000000000000000	0.00000000000000000000	4163.07666015625000000000	4146.15380859375000000000	4170.25634765625000000000	4147.69238281250000000000	4137.43603515625000000000	4156.41015625000000000000	4118.46142578125000000000	4148.71777343750000000000	4162.56396484375000000000	4197.94873046875000000000	4145.12792968750000000000	4160.00000000000000000000	4115.38427734375000000000	4123.58984375000000000000	0.00000000000000000000	10244.00000000000000000000	10227.00000000000000000000	0.00000000000000000000	0.00000000000000000000	0.00000000000000000000	448.00000000000000000000	83.00000000000000000000	4.00000000000000000000	4.00000000000000000000	4.00000000000000000000	4.00000000000000000000	4.00000000000000000000	4.00000000000000000000	4.00000000000000000000	4.00000000000000000000	4.00000000000000000000	4.00000000000000000000	4.00000000000000000000	4.00000000000000000000	4.00000000000000000000	4.00000000000000000000	4.00000000000000000000	4.00000000000000000000
59.00000000000000000000	0.00000000000000000000	4145.64111328125000000000	4144.10253906250000000000	4154.87158203125000000000	4130.76904296875000000000	4155.38427734375000000000	4154.87158203125000000000	4124.61523437500000000000	4155.89746093750000000000	4155.89746093750000000000	4196.92285156250000000000	4173.84619140625000000000	4162.05126953125000000000	4123.07666015625000000000	4128.71777343750000000000	0.00000000000000000000	10244.00000000000000000000	10228.00000000000000000000	0.00000000000000000000	0.00000000000000000000	0.00000000000000000000	448.00000000000000000000	91.00000000000000000000	4.00000000000000000000	4.00000000000000000000	4.00000000000000000000	4.00000000000000000000	4.00000000000000000000	4.00000000000000000000	4.00000000000000000000	4.00000000000000000000	4.00000000000000000000	4.00000000000000000000	4.00000000000000000000	4.00000000000000000000	4.00000000000000000000	4.00000000000000000000	4.00000000000000000000	4.00000000000000000000
60.00000000000000000000	0.00000000000000000000	4150.76904296875000000000	4131.28173828125000000000	4158.97412109375000000000	4130.25634765625000000000	4132.82031250000000000000	4148.20507812500000000000	4111.79492187500000000000	4135.38427734375000000000	4139.48730468750000000000	4194.87158203125000000000	4143.58984375000000000000	4158.46142578125000000000	4114.87158203125000000000	4123.58984375000000000000	0.00000000000000000000	10244.00000000000000000000	10228.00000000000000000000	0.00000000000000000000	0.00000000000000000000	0.00000000000000000000	448.00000000000000000000	100.00000000000000000000	4.00000000000000000000	4.00000000000000000000	4.00000000000000000000	4.00000000000000000000	4.00000000000000000000	4.00000000000000000000	4.00000000000000000000	4.00000000000000000000	4.00000000000000000000	4.00000000000000000000	4.00000000000000000000	4.00000000000000000000	4.00000000000000000000	4.00000000000000000000	4.00000000000000000000	4.00000000000000000000
61.00000000000000000000	0.00000000000000000000	4145.12792968750000000000	4127.17919921875000000000	4150.76904296875000000000	4136.41015625000000000000	4130.76904296875000000000	4153.33300781250000000000	4111.28173828125000000000	4125.12792968750000000000	4144.61523437500000000000	4192.82031250000000000000	4113.84619140625000000000	4151.28173828125000000000	4117.94873046875000000000	4120.51269531250000000000	0.00000000000000000000	10242.00000000000000000000	10227.00000000000000000000	0.00000000000000000000	0.00000000000000000000	0.00000000000000000000	448.00000000000000000000	108.00000000000000000000	4.00000000000000000000	4.00000000000000000000	4.00000000000000000000	4.00000000000000000000	4.00000000000000000000	4.00000000000000000000	4.00000000000000000000	4.00000000000000000000	4.00000000000000000000	4.00000000000000000000	4.00000000000000000000	4.00000000000000000000	4.00000000000000000000	4.00000000000000000000	4.00000000000000000000	4.00000000000000000000
62.00000000000000000000	0.00000000000000000000	4156.92285156250000000000	4144.61523437500000000000	4164.61523437500000000000	4146.15380859375000000000	4145.12792968750000000000	4160.00000000000000000000	4127.17919921875000000000	4139.48730468750000000000	4155.89746093750000000000	4187.17919921875000000000	4140.51269531250000000000	4170.76904296875000000000	4132.82031250000000000000	4144.61523437500000000000	0.00000000000000000000	10242.00000000000000000000	10227.00000000000000000000	0.00000000000000000000	0.00000000000000000000	0.00000000000000000000	448.00000000000000000000	115.00000000000000000000	4.00000000000000000000	4.00000000000000000000	4.00000000000000000000	4.00000000000000000000	4.00000000000000000000	4.00000000000000000000	4.00000000000000000000	4.00000000000000000000	4.00000000000000000000	4.00000000000000000000	4.00000000000000000000	4.00000000000000000000	4.00000000000000000000	4.00000000000000000000	4.00000000000000000000	4.00000000000000000000
63.00000000000000000000	0.00000000000000000000	4165.64111328125000000000	4162.05126953125000000000	4171.79492187500000000000	4160.00000000000000000000	4143.58984375000000000000	4163.07666015625000000000	4130.25634765625000000000	4150.25634765625000000000	4156.41015625000000000000	4196.92285156250000000000	4161.02539062500000000000	4180.00000000000000000000	4137.94873046875000000000	4153.33300781250000000000	0.00000000000000000000	10244.00000000000000000000	10227.00000000000000000000	0.00000000000000000000	0.00000000000000000000	0.00000000000000000000	448.00000000000000000000	123.00000000000000000000	4.00000000000000000000	4.00000000000000000000	4.00000000000000000000	4.00000000000000000000	4.00000000000000000000	4.00000000000000000000	4.00000000000000000000	4.00000000000000000000	4.00000000000000000000	4.00000000000000000000	4.00000000000000000000	4.00000000000000000000	4.00000000000000000000	4.00000000000000000000	4.00000000000000000000	4.00000000000000000000
64.00000000000000000000	0.00000000000000000000	4152.30761718750000000000	4160.00000000000000000000	4155.38427734375000000000	4166.15380859375000000000	4138.97412109375000000000	4160.51269531250000000000	4122.56396484375000000000	4148.71777343750000000000	4161.02539062500000000000	4204.10253906250000000000	4141.02539062500000000000	4161.53857421875000000000	4134.87158203125000000000	4130.76904296875000000000	2145.00000000000000000000	10244.00000000000000000000	10227.00000000000000000000	0.00000000000000000000	0.00000000000000000000	0.00000000000000000000	448.00000000000000000000	130.00000000000000000000	4.00000000000000000000	4.00000000000000000000	4.00000000000000000000	4.00000000000000000000	4.00000000000000000000	4.00000000000000000000	4.00000000000000000000	4.00000000000000000000	4.00000000000000000000	4.00000000000000000000	4.00000000000000000000	4.00000000000000000000	4.00000000000000000000	4.00000000000000000000	4.00000000000000000000	4.00000000000000000000
65.00000000000000000000	0.00000000000000000000	4165.64111328125000000000	4147.69238281250000000000	4172.30761718750000000000	4151.79492187500000000000	4133.84619140625000000000	4148.71777343750000000000	4122.56396484375000000000	4146.15380859375000000000	4164.10253906250000000000	4178.46142578125000000000	4142.05126953125000000000	4163.07666015625000000000	4137.43603515625000000000	4132.82031250000000000000	3007.00000000000000000000	10246.00000000000000000000	10225.00000000000000000000	0.00000000000000000000	0.00000000000000000000	0.00000000000000000000	448.00000000000000000000	138.00000000000000000000	4.00000000000000000000	4.00000000000000000000	4.00000000000000000000	4.00000000000000000000	4.00000000000000000000	4.00000000000000000000	4.00000000000000000000	4.00000000000000000000	4.00000000000000000000	4.00000000000000000000	4.00000000000000000000	4.00000000000000000000	4.00000000000000000000	4.00000000000000000000	4.00000000000000000000	4.00000000000000000000
66.00000000000000000000	0.00000000000000000000	4157.43603515625000000000	4149.23046875000000000000	4166.66650390625000000000	4140.51269531250000000000	4143.07666015625000000000	4144.10253906250000000000	4127.17919921875000000000	4148.71777343750000000000	4149.74365234375000000000	4157.43603515625000000000	4160.00000000000000000000	4176.92285156250000000000	4144.10253906250000000000	4152.30761718750000000000	2115.00000000000000000000	10246.00000000000000000000	10225.00000000000000000000	0.00000000000000000000	0.00000000000000000000	0.00000000000000000000	448.00000000000000000000	146.00000000000000000000	4.00000000000000000000	4.00000000000000000000	4.00000000000000000000	4.00000000000000000000	4.00000000000000000000	4.00000000000000000000	4.00000000000000000000	4.00000000000000000000	4.00000000000000000000	4.00000000000000000000	4.00000000000000000000	4.00000000000000000000	4.00000000000000000000	4.00000000000000000000	4.00000000000000000000	4.00000000000000000000
67.00000000000000000000	0.00000000000000000000	4153.33300781250000000000	4147.69238281250000000000	4163.07666015625000000000	4146.15380859375000000000	4146.15380859375000000000	4151.79492187500000000000	4121.02539062500000000000	4138.46142578125000000000	4128.20507812500000000000	4152.30761718750000000000	4148.20507812500000000000	4179.48730468750000000000	4132.30761718750000000000	4146.66650390625000000000	3484.00000000000000000000	10248.00000000000000000000	10226.00000000000000000000	0.00000000000000000000	0.00000000000000000000	0.00000000000000000000	448.00000000000000000000	155.00000000000000000000	4.00000000000000000000	4.00000000000000000000	4.00000000000000000000	4.00000000000000000000	4.00000000000000000000	4.00000000000000000000	4.00000000000000000000	4.00000000000000000000	4.00000000000000000000	4.00000000000000000000	4.00000000000000000000	4.00000000000000000000	4.00000000000000000000	4.00000000000000000000	4.00000000000000000000	4.00000000000000000000
68.00000000000000000000	0.00000000000000000000	4155.38427734375000000000	4136.92285156250000000000	4168.71777343750000000000	4151.79492187500000000000	4136.41015625000000000000	4159.48730468750000000000	4120.51269531250000000000	4130.25634765625000000000	4129.74365234375000000000	4148.71777343750000000000	4138.46142578125000000000	4167.69238281250000000000	4120.51269531250000000000	4129.23046875000000000000	3516.00000000000000000000	10248.00000000000000000000	10226.00000000000000000000	0.00000000000000000000	0.00000000000000000000	0.00000000000000000000	448.00000000000000000000	163.00000000000000000000	4.00000000000000000000	4.00000000000000000000	4.00000000000000000000	4.00000000000000000000	4.00000000000000000000	4.00000000000000000000	4.00000000000000000000	4.00000000000000000000	4.00000000000000000000	4.00000000000000000000	4.00000000000000000000	4.00000000000000000000	4.00000000000000000000	4.00000000000000000000	4.00000000000000000000	4.00000000000000000000
69.00000000000000000000	0.00000000000000000000	4141.02539062500000000000	4135.89746093750000000000	4151.79492187500000000000	4154.87158203125000000000	4137.43603515625000000000	4153.33300781250000000000	4123.07666015625000000000	4144.61523437500000000000	4149.23046875000000000000	4140.51269531250000000000	4141.53857421875000000000	4163.58984375000000000000	4128.20507812500000000000	4130.25634765625000000000	3314.00000000000000000000	10247.00000000000000000000	10229.00000000000000000000	0.00000000000000000000	0.00000000000000000000	0.00000000000000000000	448.00000000000000000000	170.00000000000000000000	4.00000000000000000000	4.00000000000000000000	4.00000000000000000000	4.00000000000000000000	4.00000000000000000000	4.00000000000000000000	4.00000000000000000000	4.00000000000000000000	4.00000000000000000000	4.00000000000000000000	4.00000000000000000000	4.00000000000000000000	4.00000000000000000000	4.00000000000000000000	4.00000000000000000000	4.00000000000000000000
70.00000000000000000000	0.00000000000000000000	4156.41015625000000000000	4143.07666015625000000000	4160.51269531250000000000	4156.41015625000000000000	4134.35888671875000000000	4144.61523437500000000000	4117.94873046875000000000	4146.66650390625000000000	4155.89746093750000000000	4128.71777343750000000000	4136.41015625000000000000	4174.35888671875000000000	4132.82031250000000000000	4140.00000000000000000000	3429.00000000000000000000	10247.00000000000000000000	10229.00000000000000000000	0.00000000000000000000	0.00000000000000000000	0.00000000000000000000	448.00000000000000000000	177.00000000000000000000	4.00000000000000000000	4.00000000000000000000	4.00000000000000000000	4.00000000000000000000	4.00000000000000000000	4.00000000000000000000	4.00000000000000000000	4.00000000000000000000	4.00000000000000000000	4.00000000000000000000	4.00000000000000000000	4.00000000000000000000	4.00000000000000000000	4.00000000000000000000	4.00000000000000000000	4.00000000000000000000
71.00000000000000000000	0.00000000000000000000	4157.94873046875000000000	4158.97412109375000000000	4160.51269531250000000000	4167.17919921875000000000	4132.30761718750000000000	4162.05126953125000000000	4124.10253906250000000000	4140.00000000000000000000	4158.46142578125000000000	4140.51269531250000000000	4171.28173828125000000000	4172.82031250000000000000	4143.58984375000000000000	4144.10253906250000000000	3475.00000000000000000000	10246.00000000000000000000	10231.00000000000000000000	0.00000000000000000000	0.00000000000000000000	0.00000000000000000000	448.00000000000000000000	185.00000000000000000000	4.00000000000000000000	4.00000000000000000000	4.00000000000000000000	4.00000000000000000000	4.00000000000000000000	4.00000000000000000000	4.00000000000000000000	4.00000000000000000000	4.00000000000000000000	4.00000000000000000000	4.00000000000000000000	4.00000000000000000000	4.00000000000000000000	4.00000000000000000000	4.00000000000000000000	4.00000000000000000000
72.00000000000000000000	0.00000000000000000000	4158.97412109375000000000	4162.56396484375000000000	4164.10253906250000000000	4176.41015625000000000000	4142.56396484375000000000	4169.23046875000000000000	4130.25634765625000000000	4142.05126953125000000000	4159.48730468750000000000	4149.23046875000000000000	4196.41015625000000000000	4167.17919921875000000000	4150.76904296875000000000	4144.10253906250000000000	3129.00000000000000000000	10246.00000000000000000000	10231.00000000000000000000	0.00000000000000000000	0.00000000000000000000	0.00000000000000000000	448.00000000000000000000	192.00000000000000000000	4.00000000000000000000	4.00000000000000000000	4.00000000000000000000	4.00000000000000000000	4.00000000000000000000	4.00000000000000000000	4.00000000000000000000	4.00000000000000000000	4.00000000000000000000	4.00000000000000000000	4.00000000000000000000	4.00000000000000000000	4.00000000000000000000	4.00000000000000000000	4.00000000000000000000	4.00000000000000000000
73.00000000000000000000	0.00000000000000000000	4165.64111328125000000000	4151.79492187500000000000	4171.79492187500000000000	4160.00000000000000000000	4145.64111328125000000000	4152.30761718750000000000	4120.00000000000000000000	4135.89746093750000000000	4151.79492187500000000000	4125.64111328125000000000	4158.97412109375000000000	4168.20507812500000000000	4135.38427734375000000000	4149.74365234375000000000	2832.00000000000000000000	10245.00000000000000000000	10230.00000000000000000000	0.00000000000000000000	0.00000000000000000000	0.00000000000000000000	448.00000000000000000000	200.00000000000000000000	4.00000000000000000000	4.00000000000000000000	4.00000000000000000000	4.00000000000000000000	4.00000000000000000000	4.00000000000000000000	4.00000000000000000000	4.00000000000000000000	4.00000000000000000000	4.00000000000000000000	4.00000000000000000000	4.00000000000000000000	4.00000000000000000000	4.00000000000000000000	4.00000000000000000000	4.00000000000000000000
74.00000000000000000000	0.00000000000000000000	4151.28173828125000000000	4158.97412109375000000000	4158.97412109375000000000	4154.87158203125000000000	4140.00000000000000000000	4154.35888671875000000000	4116.92285156250000000000	4132.30761718750000000000	4148.71777343750000000000	4114.35888671875000000000	4149.74365234375000000000	4176.41015625000000000000	4141.53857421875000000000	4161.02539062500000000000	3510.00000000000000000000	10245.00000000000000000000	10230.00000000000000000000	0.00000000000000000000	0.00000000000000000000	0.00000000000000000000	448.00000000000000000000	209.00000000000000000000	4.00000000000000000000	4.00000000000000000000	4.00000000000000000000	4.00000000000000000000	4.00000000000000000000	4.00000000000000000000	4.00000000000000000000	4.00000000000000000000	4.00000000000000000000	4.00000000000000000000	4.00000000000000000000	4.00000000000000000000	4.00000000000000000000	4.00000000000000000000	4.00000000000000000000	4.00000000000000000000
75.00000000000000000000	0.00000000000000000000	4165.64111328125000000000	4166.15380859375000000000	4168.71777343750000000000	4168.71777343750000000000	4138.46142578125000000000	4164.61523437500000000000	4125.64111328125000000000	4148.71777343750000000000	4158.46142578125000000000	4128.71777343750000000000	4170.76904296875000000000	4187.17919921875000000000	4162.05126953125000000000	4160.51269531250000000000	3219.00000000000000000000	10245.00000000000000000000	10228.00000000000000000000	0.00000000000000000000	0.00000000000000000000	0.00000000000000000000	448.00000000000000000000	217.00000000000000000000	4.00000000000000000000	4.00000000000000000000	4.00000000000000000000	4.00000000000000000000	4.00000000000000000000	4.00000000000000000000	4.00000000000000000000	4.00000000000000000000	4.00000000000000000000	4.00000000000000000000	4.00000000000000000000	4.00000000000000000000	4.00000000000000000000	4.00000000000000000000	4.00000000000000000000	4.00000000000000000000
76.00000000000000000000	0.00000000000000000000	4162.05126953125000000000	4152.30761718750000000000	4156.41015625000000000000	4159.48730468750000000000	4135.38427734375000000000	4158.46142578125000000000	4127.69238281250000000000	4163.07666015625000000000	4168.71777343750000000000	4137.94873046875000000000	4168.71777343750000000000	4173.33300781250000000000	4157.43603515625000000000	4145.12792968750000000000	3129.00000000000000000000	10245.00000000000000000000	10228.00000000000000000000	0.00000000000000000000	0.00000000000000000000	0.00000000000000000000	448.00000000000000000000	226.00000000000000000000	4.00000000000000000000	4.00000000000000000000	4.00000000000000000000	4.00000000000000000000	4.00000000000000000000	4.00000000000000000000	4.00000000000000000000	4.00000000000000000000	4.00000000000000000000	4.00000000000000000000	4.00000000000000000000	4.00000000000000000000	4.00000000000000000000	4.00000000000000000000	4.00000000000000000000	4.00000000000000000000
77.00000000000000000000	0.00000000000000000000	4152.30761718750000000000	4140.00000000000000000000	4148.71777343750000000000	4146.15380859375000000000	4130.76904296875000000000	4154.87158203125000000000	4123.07666015625000000000	4148.20507812500000000000	4144.61523437500000000000	4125.12792968750000000000	4166.15380859375000000000	4163.58984375000000000000	4144.10253906250000000000	4143.07666015625000000000	2834.00000000000000000000	10248.00000000000000000000	10228.00000000000000000000	0.00000000000000000000	0.00000000000000000000	0.00000000000000000000	448.00000000000000000000	234.00000000000000000000	4.00000000000000000000	4.00000000000000000000	4.00000000000000000000	4.00000000000000000000	4.00000000000000000000	4.00000000000000000000	4.00000000000000000000	4.00000000000000000000	4.00000000000000000000	4.00000000000000000000	4.00000000000000000000	4.00000000000000000000	4.00000000000000000000	4.00000000000000000000	4.00000000000000000000	4.00000000000000000000
78.00000000000000000000	0.00000000000000000000	4166.15380859375000000000	4148.20507812500000000000	4170.25634765625000000000	4163.58984375000000000000	4135.89746093750000000000	4158.46142578125000000000	4123.07666015625000000000	4134.87158203125000000000	4121.02539062500000000000	4114.35888671875000000000	4186.15380859375000000000	4175.38427734375000000000	4148.20507812500000000000	4152.82031250000000000000	3510.00000000000000000000	10248.00000000000000000000	10228.00000000000000000000	0.00000000000000000000	0.00000000000000000000	0.00000000000000000000	448.00000000000000000000	242.00000000000000000000	4.00000000000000000000	4.00000000000000000000	4.00000000000000000000	4.00000000000000000000	4.00000000000000000000	4.00000000000000000000	4.00000000000000000000	4.00000000000000000000	4.00000000000000000000	4.00000000000000000000	4.00000000000000000000	4.00000000000000000000	4.00000000000000000000	4.00000000000000000000	4.00000000000000000000	4.00000000000000000000
79.00000000000000000000	0.00000000000000000000	4157.94873046875000000000	4157.94873046875000000000	4161.53857421875000000000	4178.46142578125000000000	4147.17919921875000000000	4161.02539062500000000000	4128.20507812500000000000	4146.66650390625000000000	4144.10253906250000000000	4123.58984375000000000000	4203.58984375000000000000	4176.92285156250000000000	4157.94873046875000000000	4147.69238281250000000000	3219.00000000000000000000	10248.00000000000000000000	10226.00000000000000000000	0.00000000000000000000	0.00000000000000000000	0.00000000000000000000	448.00000000000000000000	251.00000000000000000000	4.00000000000000000000	4.00000000000000000000	4.00000000000000000000	4.00000000000000000000	4.00000000000000000000	4.00000000000000000000	4.00000000000000000000	4.00000000000000000000	4.00000000000000000000	4.00000000000000000000	4.00000000000000000000	4.00000000000000000000	4.00000000000000000000	4.00000000000000000000	4.00000000000000000000	4.00000000000000000000
80.00000000000000000000	0.00000000000000000000	4166.15380859375000000000	4158.46142578125000000000	4177.94873046875000000000	4168.20507812500000000000	4152.30761718750000000000	4164.61523437500000000000	4135.89746093750000000000	4151.79492187500000000000	4156.92285156250000000000	4124.10253906250000000000	4180.00000000000000000000	4182.05126953125000000000	4166.66650390625000000000	4147.69238281250000000000	3129.00000000000000000000	10248.00000000000000000000	10226.00000000000000000000	0.00000000000000000000	0.00000000000000000000	0.00000000000000000000	448.00000000000000000000	259.00000000000000000000	4.00000000000000000000	4.00000000000000000000	4.00000000000000000000	4.00000000000000000000	4.00000000000000000000	4.00000000000000000000	4.00000000000000000000	4.00000000000000000000	4.00000000000000000000	4.00000000000000000000	4.00000000000000000000	4.00000000000000000000	4.00000000000000000000	4.00000000000000000000	4.00000000000000000000	4.00000000000000000000
81.00000000000000000000	0.00000000000000000000	4164.61523437500000000000	4160.00000000000000000000	4180.51269531250000000000	4159.48730468750000000000	4151.79492187500000000000	4166.15380859375000000000	4140.51269531250000000000	4153.84619140625000000000	4147.69238281250000000000	4119.48730468750000000000	4161.53857421875000000000	4185.64111328125000000000	4171.28173828125000000000	4162.05126953125000000000	2834.00000000000000000000	10248.00000000000000000000	10225.00000000000000000000	0.00000000000000000000	0.00000000000000000000	0.00000000000000000000	448.00000000000000000000	267.00000000000000000000	4.00000000000000000000	4.00000000000000000000	4.00000000000000000000	4.00000000000000000000	4.00000000000000000000	4.00000000000000000000	4.00000000000000000000	4.00000000000000000000	4.00000000000000000000	4.00000000000000000000	4.00000000000000000000	4.00000000000000000000	4.00000000000000000000	4.00000000000000000000	4.00000000000000000000	4.00000000000000000000
82.00000000000000000000	0.00000000000000000000	4158.97412109375000000000	4160.00000000000000000000	4162.56396484375000000000	4166.66650390625000000000	4153.84619140625000000000	4165.64111328125000000000	4140.51269531250000000000	4164.10253906250000000000	4155.89746093750000000000	4136.92285156250000000000	4188.71777343750000000000	4184.61523437500000000000	4165.12792968750000000000	4170.25634765625000000000	3510.00000000000000000000	10248.00000000000000000000	10225.00000000000000000000	0.00000000000000000000	0.00000000000000000000	0.00000000000000000000	448.00000000000000000000	274.00000000000000000000	4.00000000000000000000	4.00000000000000000000	4.00000000000000000000	4.00000000000000000000	4.00000000000000000000	4.00000000000000000000	4.00000000000000000000	4.00000000000000000000	4.00000000000000000000	4.00000000000000000000	4.00000000000000000000	4.00000000000000000000	4.00000000000000000000	4.00000000000000000000	4.00000000000000000000	4.00000000000000000000
83.00000000000000000000	0.00000000000000000000	4169.23046875000000000000	4160.00000000000000000000	4166.15380859375000000000	4173.84619140625000000000	4156.92285156250000000000	4170.25634765625000000000	4136.92285156250000000000	4162.56396484375000000000	4165.64111328125000000000	4150.25634765625000000000	4203.58984375000000000000	4183.58984375000000000000	4168.20507812500000000000	4162.56396484375000000000	3219.00000000000000000000	10246.00000000000000000000	10229.00000000000000000000	0.00000000000000000000	0.00000000000000000000	0.00000000000000000000	448.00000000000000000000	282.00000000000000000000	4.00000000000000000000	4.00000000000000000000	4.00000000000000000000	4.00000000000000000000	4.00000000000000000000	4.00000000000000000000	4.00000000000000000000	4.00000000000000000000	4.00000000000000000000	4.00000000000000000000	4.00000000000000000000	4.00000000000000000000	4.00000000000000000000	4.00000000000000000000	4.00000000000000000000	4.00000000000000000000
84.00000000000000000000	0.00000000000000000000	4155.89746093750000000000	4168.20507812500000000000	4158.46142578125000000000	4173.33300781250000000000	4164.61523437500000000000	4174.87158203125000000000	4132.82031250000000000000	4156.92285156250000000000	4165.64111328125000000000	4142.05126953125000000000	4185.64111328125000000000	4177.94873046875000000000	4184.61523437500000000000	4145.64111328125000000000	3129.00000000000000000000	10246.00000000000000000000	10229.00000000000000000000	0.00000000000000000000	0.00000000000000000000	0.00000000000000000000	448.00000000000000000000	289.00000000000000000000	4.00000000000000000000	4.00000000000000000000	4.00000000000000000000	4.00000000000000000000	4.00000000000000000000	4.00000000000000000000	4.00000000000000000000	4.00000000000000000000	4.00000000000000000000	4.00000000000000000000	4.00000000000000000000	4.00000000000000000000	4.00000000000000000000	4.00000000000000000000	4.00000000000000000000	4.00000000000000000000
85.00000000000000000000	0.00000000000000000000	4170.25634765625000000000	4173.33300781250000000000	4174.87158203125000000000	4173.33300781250000000000	4162.05126953125000000000	4171.79492187500000000000	4134.35888671875000000000	4155.89746093750000000000	4167.69238281250000000000	4125.64111328125000000000	4188.20507812500000000000	4187.17919921875000000000	4183.58984375000000000000	4147.69238281250000000000	2834.00000000000000000000	10247.00000000000000000000	10231.00000000000000000000	0.00000000000000000000	0.00000000000000000000	0.00000000000000000000	448.00000000000000000000	296.00000000000000000000	4.00000000000000000000	4.00000000000000000000	4.00000000000000000000	4.00000000000000000000	4.00000000000000000000	4.00000000000000000000	4.00000000000000000000	4.00000000000000000000	4.00000000000000000000	4.00000000000000000000	4.00000000000000000000	4.00000000000000000000	4.00000000000000000000	4.00000000000000000000	4.00000000000000000000	4.00000000000000000000
86.00000000000000000000	0.00000000000000000000	4169.74365234375000000000	4157.94873046875000000000	4172.82031250000000000000	4156.92285156250000000000	4145.12792968750000000000	4160.51269531250000000000	4136.92285156250000000000	4148.71777343750000000000	4154.35888671875000000000	4111.79492187500000000000	4183.07666015625000000000	4186.66650390625000000000	4168.20507812500000000000	4153.33300781250000000000	3510.00000000000000000000	10247.00000000000000000000	10231.00000000000000000000	0.00000000000000000000	0.00000000000000000000	0.00000000000000000000	448.00000000000000000000	304.00000000000000000000	4.00000000000000000000	4.00000000000000000000	4.00000000000000000000	4.00000000000000000000	4.00000000000000000000	4.00000000000000000000	4.00000000000000000000	4.00000000000000000000	4.00000000000000000000	4.00000000000000000000	4.00000000000000000000	4.00000000000000000000	4.00000000000000000000	4.00000000000000000000	4.00000000000000000000	4.00000000000000000000
87.00000000000000000000	0.00000000000000000000	4142.05126953125000000000	4137.43603515625000000000	4151.28173828125000000000	4136.92285156250000000000	4132.82031250000000000000	4146.66650390625000000000	4127.17919921875000000000	4136.92285156250000000000	4128.20507812500000000000	4104.10253906250000000000	4158.97412109375000000000	4169.23046875000000000000	4157.43603515625000000000	4140.00000000000000000000	3219.00000000000000000000	10247.00000000000000000000	10231.00000000000000000000	0.00000000000000000000	0.00000000000000000000	0.00000000000000000000	448.00000000000000000000	311.00000000000000000000	4.00000000000000000000	4.00000000000000000000	4.00000000000000000000	4.00000000000000000000	4.00000000000000000000	4.00000000000000000000	4.00000000000000000000	4.00000000000000000000	4.00000000000000000000	4.00000000000000000000	4.00000000000000000000	4.00000000000000000000	4.00000000000000000000	4.00000000000000000000	4.00000000000000000000	4.00000000000000000000
88.00000000000000000000	0.00000000000000000000	4151.28173828125000000000	4141.53857421875000000000	4163.58984375000000000000	4152.30761718750000000000	4140.51269531250000000000	4151.79492187500000000000	4127.17919921875000000000	4142.56396484375000000000	4135.38427734375000000000	4105.12792968750000000000	4183.07666015625000000000	4164.10253906250000000000	4153.84619140625000000000	4129.74365234375000000000	3129.00000000000000000000	10247.00000000000000000000	10231.00000000000000000000	0.00000000000000000000	0.00000000000000000000	0.00000000000000000000	448.00000000000000000000	318.00000000000000000000	4.00000000000000000000	4.00000000000000000000	4.00000000000000000000	4.00000000000000000000	4.00000000000000000000	4.00000000000000000000	4.00000000000000000000	4.00000000000000000000	4.00000000000000000000	4.00000000000000000000	4.00000000000000000000	4.00000000000000000000	4.00000000000000000000	4.00000000000000000000	4.00000000000000000000	4.00000000000000000000
89.00000000000000000000	0.00000000000000000000	4150.76904296875000000000	4164.10253906250000000000	4155.38427734375000000000	4171.79492187500000000000	4164.61523437500000000000	4167.69238281250000000000	4141.53857421875000000000	4157.43603515625000000000	4154.87158203125000000000	4121.02539062500000000000	4195.38427734375000000000	4161.02539062500000000000	4158.97412109375000000000	4134.35888671875000000000	2834.00000000000000000000	10248.00000000000000000000	10230.00000000000000000000	0.00000000000000000000	0.00000000000000000000	0.00000000000000000000	448.00000000000000000000	326.00000000000000000000	4.00000000000000000000	4.00000000000000000000	4.00000000000000000000	4.00000000000000000000	4.00000000000000000000	4.00000000000000000000	4.00000000000000000000	4.00000000000000000000	4.00000000000000000000	4.00000000000000000000	4.00000000000000000000	4.00000000000000000000	4.00000000000000000000	4.00000000000000000000	4.00000000000000000000	4.00000000000000000000
90.00000000000000000000	0.00000000000000000000	4156.92285156250000000000	4164.10253906250000000000	4154.35888671875000000000	4163.07666015625000000000	4158.97412109375000000000	4156.41015625000000000000	4132.82031250000000000000	4144.10253906250000000000	4137.94873046875000000000	4122.05126953125000000000	4143.07666015625000000000	4160.00000000000000000000	4157.43603515625000000000	4137.94873046875000000000	3510.00000000000000000000	10248.00000000000000000000	10230.00000000000000000000	0.00000000000000000000	0.00000000000000000000	0.00000000000000000000	448.00000000000000000000	333.00000000000000000000	4.00000000000000000000	4.00000000000000000000	4.00000000000000000000	4.00000000000000000000	4.00000000000000000000	4.00000000000000000000	4.00000000000000000000	4.00000000000000000000	4.00000000000000000000	4.00000000000000000000	4.00000000000000000000	4.00000000000000000000	4.00000000000000000000	4.00000000000000000000	4.00000000000000000000	4.00000000000000000000
91.00000000000000000000	0.00000000000000000000	4165.64111328125000000000	4166.66650390625000000000	4162.56396484375000000000	4165.64111328125000000000	4151.28173828125000000000	4150.76904296875000000000	4125.64111328125000000000	4135.89746093750000000000	4131.28173828125000000000	4109.23046875000000000000	4158.46142578125000000000	4171.28173828125000000000	4162.56396484375000000000	4147.69238281250000000000	3219.00000000000000000000	10245.00000000000000000000	10228.00000000000000000000	0.00000000000000000000	0.00000000000000000000	0.00000000000000000000	448.00000000000000000000	341.00000000000000000000	4.00000000000000000000	4.00000000000000000000	4.00000000000000000000	4.00000000000000000000	4.00000000000000000000	4.00000000000000000000	4.00000000000000000000	4.00000000000000000000	4.00000000000000000000	4.00000000000000000000	4.00000000000000000000	4.00000000000000000000	4.00000000000000000000	4.00000000000000000000	4.00000000000000000000	4.00000000000000000000
92.00000000000000000000	0.00000000000000000000	4163.58984375000000000000	4187.69238281250000000000	4165.64111328125000000000	4182.56396484375000000000	4173.84619140625000000000	4168.71777343750000000000	4143.58984375000000000000	4155.89746093750000000000	4157.43603515625000000000	4118.46142578125000000000	4215.89746093750000000000	4187.17919921875000000000	4183.07666015625000000000	4168.20507812500000000000	3129.00000000000000000000	10245.00000000000000000000	10228.00000000000000000000	0.00000000000000000000	0.00000000000000000000	0.00000000000000000000	448.00000000000000000000	350.00000000000000000000	4.00000000000000000000	4.00000000000000000000	4.00000000000000000000	4.00000000000000000000	4.00000000000000000000	4.00000000000000000000	4.00000000000000000000	4.00000000000000000000	4.00000000000000000000	4.00000000000000000000	4.00000000000000000000	4.00000000000000000000	4.00000000000000000000	4.00000000000000000000	4.00000000000000000000	4.00000000000000000000
93.00000000000000000000	0.00000000000000000000	4172.30761718750000000000	4176.41015625000000000000	4175.89746093750000000000	4162.56396484375000000000	4167.69238281250000000000	4168.20507812500000000000	4146.15380859375000000000	4155.89746093750000000000	4156.41015625000000000000	4127.69238281250000000000	4171.79492187500000000000	4186.15380859375000000000	4178.97412109375000000000	4164.61523437500000000000	2834.00000000000000000000	10245.00000000000000000000	10227.00000000000000000000	0.00000000000000000000	0.00000000000000000000	0.00000000000000000000	448.00000000000000000000	358.00000000000000000000	4.00000000000000000000	4.00000000000000000000	4.00000000000000000000	4.00000000000000000000	4.00000000000000000000	4.00000000000000000000	4.00000000000000000000	4.00000000000000000000	4.00000000000000000000	4.00000000000000000000	4.00000000000000000000	4.00000000000000000000	4.00000000000000000000	4.00000000000000000000	4.00000000000000000000	4.00000000000000000000
94.00000000000000000000	0.00000000000000000000	4151.28173828125000000000	4150.25634765625000000000	4154.35888671875000000000	4132.30761718750000000000	4143.58984375000000000000	4155.38427734375000000000	4129.23046875000000000000	4139.48730468750000000000	4137.43603515625000000000	4117.94873046875000000000	4133.84619140625000000000	4165.64111328125000000000	4154.35888671875000000000	4138.46142578125000000000	3510.00000000000000000000	10245.00000000000000000000	10227.00000000000000000000	0.00000000000000000000	0.00000000000000000000	0.00000000000000000000	448.00000000000000000000	367.00000000000000000000	4.00000000000000000000	4.00000000000000000000	4.00000000000000000000	4.00000000000000000000	4.00000000000000000000	4.00000000000000000000	4.00000000000000000000	4.00000000000000000000	4.00000000000000000000	4.00000000000000000000	4.00000000000000000000	4.00000000000000000000	4.00000000000000000000	4.00000000000000000000	4.00000000000000000000	4.00000000000000000000
95.00000000000000000000	0.00000000000000000000	4151.79492187500000000000	4144.10253906250000000000	4156.92285156250000000000	4146.15380859375000000000	4145.64111328125000000000	4153.84619140625000000000	4122.05126953125000000000	4131.28173828125000000000	4132.82031250000000000000	4092.82031250000000000000	4163.07666015625000000000	4165.64111328125000000000	4141.02539062500000000000	4132.30761718750000000000	3219.00000000000000000000	10245.00000000000000000000	10227.00000000000000000000	0.00000000000000000000	0.00000000000000000000	0.00000000000000000000	448.00000000000000000000	375.00000000000000000000	4.00000000000000000000	4.00000000000000000000	4.00000000000000000000	4.00000000000000000000	4.00000000000000000000	4.00000000000000000000	4.00000000000000000000	4.00000000000000000000	4.00000000000000000000	4.00000000000000000000	4.00000000000000000000	4.00000000000000000000	4.00000000000000000000	4.00000000000000000000	4.00000000000000000000	4.00000000000000000000
96.00000000000000000000	0.00000000000000000000	4165.64111328125000000000	4151.28173828125000000000	4168.71777343750000000000	4175.38427734375000000000	4161.53857421875000000000	4165.12792968750000000000	4130.25634765625000000000	4135.38427734375000000000	4143.07666015625000000000	4093.33325195312500000000	4170.25634765625000000000	4177.94873046875000000000	4151.28173828125000000000	4146.66650390625000000000	3129.00000000000000000000	10245.00000000000000000000	10227.00000000000000000000	0.00000000000000000000	0.00000000000000000000	0.00000000000000000000	448.00000000000000000000	382.00000000000000000000	4.00000000000000000000	4.00000000000000000000	4.00000000000000000000	4.00000000000000000000	4.00000000000000000000	4.00000000000000000000	4.00000000000000000000	4.00000000000000000000	4.00000000000000000000	4.00000000000000000000	4.00000000000000000000	4.00000000000000000000	4.00000000000000000000	4.00000000000000000000	4.00000000000000000000	4.00000000000000000000
97.00000000000000000000	0.00000000000000000000	4154.87158203125000000000	4153.33300781250000000000	4155.89746093750000000000	4183.07666015625000000000	4152.30761718750000000000	4170.76904296875000000000	4132.82031250000000000000	4149.23046875000000000000	4156.92285156250000000000	4116.41015625000000000000	4169.23046875000000000000	4178.46142578125000000000	4158.97412109375000000000	4146.66650390625000000000	2834.00000000000000000000	10246.00000000000000000000	10228.00000000000000000000	0.00000000000000000000	0.00000000000000000000	0.00000000000000000000	448.00000000000000000000	391.00000000000000000000	4.00000000000000000000	4.00000000000000000000	4.00000000000000000000	4.00000000000000000000	4.00000000000000000000	4.00000000000000000000	4.00000000000000000000	4.00000000000000000000	4.00000000000000000000	4.00000000000000000000	4.00000000000000000000	4.00000000000000000000	4.00000000000000000000	4.00000000000000000000	4.00000000000000000000	4.00000000000000000000
98.00000000000000000000	0.00000000000000000000	4165.64111328125000000000	4147.17919921875000000000	4169.74365234375000000000	4166.66650390625000000000	4133.33300781250000000000	4163.07666015625000000000	4128.20507812500000000000	4152.30761718750000000000	4153.84619140625000000000	4111.28173828125000000000	4175.89746093750000000000	4180.51269531250000000000	4148.71777343750000000000	4131.79492187500000000000	3510.00000000000000000000	10246.00000000000000000000	10228.00000000000000000000	0.00000000000000000000	0.00000000000000000000	0.00000000000000000000	448.00000000000000000000	399.00000000000000000000	4.00000000000000000000	4.00000000000000000000	4.00000000000000000000	4.00000000000000000000	4.00000000000000000000	4.00000000000000000000	4.00000000000000000000	4.00000000000000000000	4.00000000000000000000	4.00000000000000000000	4.00000000000000000000	4.00000000000000000000	4.00000000000000000000	4.00000000000000000000	4.00000000000000000000	4.00000000000000000000
99.00000000000000000000	0.00000000000000000000	4158.46142578125000000000	4159.48730468750000000000	4162.56396484375000000000	4154.87158203125000000000	4150.76904296875000000000	4160.51269531250000000000	4136.92285156250000000000	4157.94873046875000000000	4157.43603515625000000000	4108.20507812500000000000	4180.00000000000000000000	4176.92285156250000000000	4158.97412109375000000000	4132.30761718750000000000	3219.00000000000000000000	10248.00000000000000000000	10230.00000000000000000000	0.00000000000000000000	0.00000000000000000000	0.00000000000000000000	448.00000000000000000000	407.00000000000000000000	4.00000000000000000000	4.00000000000000000000	4.00000000000000000000	4.00000000000000000000	4.00000000000000000000	4.00000000000000000000	4.00000000000000000000	4.00000000000000000000	4.00000000000000000000	4.00000000000000000000	4.00000000000000000000	4.00000000000000000000	4.00000000000000000000	4.00000000000000000000	4.00000000000000000000	4.00000000000000000000
100.00000000000000000000	0.00000000000000000000	4157.94873046875000000000	4170.76904296875000000000	4163.58984375000000000000	4166.66650390625000000000	4168.71777343750000000000	4165.12792968750000000000	4145.12792968750000000000	4163.58984375000000000000	4166.15380859375000000000	4130.25634765625000000000	4196.41015625000000000000	4181.02539062500000000000	4182.05126953125000000000	4155.38427734375000000000	3129.00000000000000000000	10248.00000000000000000000	10230.00000000000000000000	0.00000000000000000000	0.00000000000000000000	0.00000000000000000000	448.00000000000000000000	415.00000000000000000000	4.00000000000000000000	4.00000000000000000000	4.00000000000000000000	4.00000000000000000000	4.00000000000000000000	4.00000000000000000000	4.00000000000000000000	4.00000000000000000000	4.00000000000000000000	4.00000000000000000000	4.00000000000000000000	4.00000000000000000000	4.00000000000000000000	4.00000000000000000000	4.00000000000000000000	4.00000000000000000000
101.00000000000000000000	0.00000000000000000000	4170.25634765625000000000	4163.58984375000000000000	4174.35888671875000000000	4174.87158203125000000000	4156.41015625000000000000	4173.33300781250000000000	4141.02539062500000000000	4153.33300781250000000000	4155.89746093750000000000	4139.48730468750000000000	4210.25634765625000000000	4191.28173828125000000000	4187.69238281250000000000	4175.38427734375000000000	2834.00000000000000000000	10248.00000000000000000000	10231.00000000000000000000	0.00000000000000000000	0.00000000000000000000	0.00000000000000000000	448.00000000000000000000	423.00000000000000000000	4.00000000000000000000	4.00000000000000000000	4.00000000000000000000	4.00000000000000000000	4.00000000000000000000	4.00000000000000000000	4.00000000000000000000	4.00000000000000000000	4.00000000000000000000	4.00000000000000000000	4.00000000000000000000	4.00000000000000000000	4.00000000000000000000	4.00000000000000000000	4.00000000000000000000	4.00000000000000000000
102.00000000000000000000	0.00000000000000000000	4160.00000000000000000000	4163.58984375000000000000	4158.46142578125000000000	4174.35888671875000000000	4153.33300781250000000000	4173.33300781250000000000	4137.94873046875000000000	4153.33300781250000000000	4160.00000000000000000000	4124.10253906250000000000	4188.20507812500000000000	4191.79492187500000000000	4184.61523437500000000000	4169.74365234375000000000	3510.00000000000000000000	10248.00000000000000000000	10231.00000000000000000000	0.00000000000000000000	0.00000000000000000000	0.00000000000000000000	448.00000000000000000000	431.00000000000000000000	4.00000000000000000000	4.00000000000000000000	4.00000000000000000000	4.00000000000000000000	4.00000000000000000000	4.00000000000000000000	4.00000000000000000000	4.00000000000000000000	4.00000000000000000000	4.00000000000000000000	4.00000000000000000000	4.00000000000000000000	4.00000000000000000000	4.00000000000000000000	4.00000000000000000000	4.00000000000000000000
103.00000000000000000000	0.00000000000000000000	4168.20507812500000000000	4164.61523437500000000000	4170.25634765625000000000	4178.97412109375000000000	4157.43603515625000000000	4156.92285156250000000000	4132.30761718750000000000	4159.48730468750000000000	4171.79492187500000000000	4111.79492187500000000000	4162.05126953125000000000	4191.28173828125000000000	4174.87158203125000000000	4157.94873046875000000000	3219.00000000000000000000	10250.00000000000000000000	10230.00000000000000000000	0.00000000000000000000	0.00000000000000000000	0.00000000000000000000	448.00000000000000000000	439.00000000000000000000	4.00000000000000000000	4.00000000000000000000	4.00000000000000000000	4.00000000000000000000	4.00000000000000000000	4.00000000000000000000	4.00000000000000000000	4.00000000000000000000	4.00000000000000000000	4.00000000000000000000	4.00000000000000000000	4.00000000000000000000	4.00000000000000000000	4.00000000000000000000	4.00000000000000000000	4.00000000000000000000
104.00000000000000000000	0.00000000000000000000	4161.02539062500000000000	4155.38427734375000000000	4167.69238281250000000000	4174.87158203125000000000	4150.76904296875000000000	4149.23046875000000000000	4122.56396484375000000000	4150.76904296875000000000	4153.33300781250000000000	4113.33300781250000000000	4171.79492187500000000000	4184.61523437500000000000	4166.15380859375000000000	4157.43603515625000000000	3129.00000000000000000000	10250.00000000000000000000	10230.00000000000000000000	0.00000000000000000000	0.00000000000000000000	0.00000000000000000000	448.00000000000000000000	447.00000000000000000000	4.00000000000000000000	4.00000000000000000000	4.00000000000000000000	4.00000000000000000000	4.00000000000000000000	4.00000000000000000000	4.00000000000000000000	4.00000000000000000000	4.00000000000000000000	4.00000000000000000000	4.00000000000000000000	4.00000000000000000000	4.00000000000000000000	4.00000000000000000000	4.00000000000000000000	4.00000000000000000000
105.00000000000000000000	0.00000000000000000000	4162.05126953125000000000	4149.74365234375000000000	4162.56396484375000000000	4159.48730468750000000000	4145.12792968750000000000	4160.00000000000000000000	4118.46142578125000000000	4133.84619140625000000000	4128.71777343750000000000	4104.10253906250000000000	4187.69238281250000000000	4180.00000000000000000000	4156.92285156250000000000	4158.97412109375000000000	2834.00000000000000000000	10250.00000000000000000000	10229.00000000000000000000	0.00000000000000000000	0.00000000000000000000	0.00000000000000000000	448.00000000000000000000	454.00000000000000000000	4.00000000000000000000	4.00000000000000000000	4.00000000000000000000	4.00000000000000000000	4.00000000000000000000	4.00000000000000000000	4.00000000000000000000	4.00000000000000000000	4.00000000000000000000	4.00000000000000000000	4.00000000000000000000	4.00000000000000000000	4.00000000000000000000	4.00000000000000000000	4.00000000000000000000	4.00000000000000000000
106.00000000000000000000	0.00000000000000000000	4173.84619140625000000000	4156.41015625000000000000	4173.33300781250000000000	4158.46142578125000000000	4164.61523437500000000000	4173.84619140625000000000	4127.69238281250000000000	4133.84619140625000000000	4141.53857421875000000000	4098.46142578125000000000	4178.97412109375000000000	4178.97412109375000000000	4156.92285156250000000000	4156.92285156250000000000	3510.00000000000000000000	10250.00000000000000000000	10229.00000000000000000000	0.00000000000000000000	0.00000000000000000000	0.00000000000000000000	448.00000000000000000000	462.00000000000000000000	4.00000000000000000000	4.00000000000000000000	4.00000000000000000000	4.00000000000000000000	4.00000000000000000000	4.00000000000000000000	4.00000000000000000000	4.00000000000000000000	4.00000000000000000000	4.00000000000000000000	4.00000000000000000000	4.00000000000000000000	4.00000000000000000000	4.00000000000000000000	4.00000000000000000000	4.00000000000000000000
107.00000000000000000000	0.00000000000000000000	4155.38427734375000000000	4163.07666015625000000000	4162.56396484375000000000	4176.41015625000000000000	4181.02539062500000000000	4180.00000000000000000000	4143.07666015625000000000	4147.69238281250000000000	4154.87158203125000000000	4110.25634765625000000000	4162.56396484375000000000	4180.51269531250000000000	4169.23046875000000000000	4157.43603515625000000000	3219.00000000000000000000	10248.00000000000000000000	10228.00000000000000000000	0.00000000000000000000	0.00000000000000000000	0.00000000000000000000	448.00000000000000000000	470.00000000000000000000	4.00000000000000000000	4.00000000000000000000	4.00000000000000000000	4.00000000000000000000	4.00000000000000000000	4.00000000000000000000	4.00000000000000000000	4.00000000000000000000	4.00000000000000000000	4.00000000000000000000	4.00000000000000000000	4.00000000000000000000	4.00000000000000000000	4.00000000000000000000	4.00000000000000000000	4.00000000000000000000
108.00000000000000000000	0.00000000000000000000	4167.69238281250000000000	4158.46142578125000000000	4171.28173828125000000000	4178.46142578125000000000	4157.94873046875000000000	4171.28173828125000000000	4143.07666015625000000000	4148.71777343750000000000	4140.51269531250000000000	4116.41015625000000000000	4167.17919921875000000000	4190.25634765625000000000	4167.17919921875000000000	4159.48730468750000000000	3129.00000000000000000000	10248.00000000000000000000	10228.00000000000000000000	0.00000000000000000000	0.00000000000000000000	0.00000000000000000000	448.00000000000000000000	478.00000000000000000000	4.00000000000000000000	4.00000000000000000000	4.00000000000000000000	4.00000000000000000000	4.00000000000000000000	4.00000000000000000000	4.00000000000000000000	4.00000000000000000000	4.00000000000000000000	4.00000000000000000000	4.00000000000000000000	4.00000000000000000000	4.00000000000000000000	4.00000000000000000000	4.00000000000000000000	4.00000000000000000000
109.00000000000000000000	0.00000000000000000000	4165.12792968750000000000	4158.97412109375000000000	4163.58984375000000000000	4163.58984375000000000000	4142.56396484375000000000	4162.05126953125000000000	4134.35888671875000000000	4153.33300781250000000000	4150.76904296875000000000	4118.46142578125000000000	4164.10253906250000000000	4186.66650390625000000000	4159.48730468750000000000	4154.35888671875000000000	2834.00000000000000000000	10246.00000000000000000000	10230.00000000000000000000	0.00000000000000000000	0.00000000000000000000	0.00000000000000000000	448.00000000000000000000	486.00000000000000000000	4.00000000000000000000	4.00000000000000000000	4.00000000000000000000	4.00000000000000000000	4.00000000000000000000	4.00000000000000000000	4.00000000000000000000	4.00000000000000000000	4.00000000000000000000	4.00000000000000000000	4.00000000000000000000	4.00000000000000000000	4.00000000000000000000	4.00000000000000000000	4.00000000000000000000	4.00000000000000000000
110.00000000000000000000	0.00000000000000000000	4154.87158203125000000000	4154.35888671875000000000	4158.97412109375000000000	4161.53857421875000000000	4145.12792968750000000000	4164.10253906250000000000	4131.79492187500000000000	4160.00000000000000000000	4166.66650390625000000000	4115.89746093750000000000	4161.53857421875000000000	4182.56396484375000000000	4161.53857421875000000000	4152.82031250000000000000	3510.00000000000000000000	10246.00000000000000000000	10230.00000000000000000000	0.00000000000000000000	0.00000000000000000000	0.00000000000000000000	448.00000000000000000000	494.00000000000000000000	4.00000000000000000000	4.00000000000000000000	4.00000000000000000000	4.00000000000000000000	4.00000000000000000000	4.00000000000000000000	4.00000000000000000000	4.00000000000000000000	4.00000000000000000000	4.00000000000000000000	4.00000000000000000000	4.00000000000000000000	4.00000000000000000000	4.00000000000000000000	4.00000000000000000000	4.00000000000000000000
111.00000000000000000000	0.00000000000000000000	4178.46142578125000000000	4155.89746093750000000000	4184.10253906250000000000	4171.79492187500000000000	4160.00000000000000000000	4173.84619140625000000000	4139.48730468750000000000	4160.51269531250000000000	4163.58984375000000000000	4114.35888671875000000000	4190.25634765625000000000	4197.43603515625000000000	4171.28173828125000000000	4167.69238281250000000000	3219.00000000000000000000	10246.00000000000000000000	10231.00000000000000000000	0.00000000000000000000	0.00000000000000000000	0.00000000000000000000	448.00000000000000000000	503.00000000000000000000	4.00000000000000000000	4.00000000000000000000	4.00000000000000000000	4.00000000000000000000	4.00000000000000000000	4.00000000000000000000	4.00000000000000000000	4.00000000000000000000	4.00000000000000000000	4.00000000000000000000	4.00000000000000000000	4.00000000000000000000	4.00000000000000000000	4.00000000000000000000	4.00000000000000000000	4.00000000000000000000
112.00000000000000000000	0.00000000000000000000	4173.84619140625000000000	4172.30761718750000000000	4175.89746093750000000000	4173.33300781250000000000	4180.00000000000000000000	4170.76904296875000000000	4143.58984375000000000000	4164.61523437500000000000	4170.25634765625000000000	4126.15380859375000000000	4206.66650390625000000000	4202.56396484375000000000	4175.38427734375000000000	4172.82031250000000000000	3129.00000000000000000000	10246.00000000000000000000	10231.00000000000000000000	0.00000000000000000000	0.00000000000000000000	0.00000000000000000000	448.00000000000000000000	510.00000000000000000000	4.00000000000000000000	4.00000000000000000000	4.00000000000000000000	4.00000000000000000000	4.00000000000000000000	4.00000000000000000000	4.00000000000000000000	4.00000000000000000000	4.00000000000000000000	4.00000000000000000000	4.00000000000000000000	4.00000000000000000000	4.00000000000000000000	4.00000000000000000000	4.00000000000000000000	4.00000000000000000000
113.00000000000000000000	0.00000000000000000000	4169.23046875000000000000	4166.66650390625000000000	4176.92285156250000000000	4169.74365234375000000000	4165.64111328125000000000	4154.87158203125000000000	4134.35888671875000000000	4155.38427734375000000000	4168.71777343750000000000	4123.07666015625000000000	4189.74365234375000000000	4193.33300781250000000000	4166.66650390625000000000	4161.53857421875000000000	2834.00000000000000000000	10245.00000000000000000000	10233.00000000000000000000	0.00000000000000000000	0.00000000000000000000	0.00000000000000000000	448.00000000000000000000	517.00000000000000000000	4.00000000000000000000	4.00000000000000000000	4.00000000000000000000	4.00000000000000000000	4.00000000000000000000	4.00000000000000000000	4.00000000000000000000	4.00000000000000000000	4.00000000000000000000	4.00000000000000000000	4.00000000000000000000	4.00000000000000000000	4.00000000000000000000	4.00000000000000000000	4.00000000000000000000	4.00000000000000000000
114.00000000000000000000	0.00000000000000000000	4164.10253906250000000000	4157.94873046875000000000	4175.38427734375000000000	4176.92285156250000000000	4156.41015625000000000000	4163.58984375000000000000	4136.92285156250000000000	4154.35888671875000000000	4165.12792968750000000000	4116.92285156250000000000	4184.10253906250000000000	4183.58984375000000000000	4168.71777343750000000000	4159.48730468750000000000	3510.00000000000000000000	10245.00000000000000000000	10233.00000000000000000000	0.00000000000000000000	0.00000000000000000000	0.00000000000000000000	448.00000000000000000000	526.00000000000000000000	4.00000000000000000000	4.00000000000000000000	4.00000000000000000000	4.00000000000000000000	4.00000000000000000000	4.00000000000000000000	4.00000000000000000000	4.00000000000000000000	4.00000000000000000000	4.00000000000000000000	4.00000000000000000000	4.00000000000000000000	4.00000000000000000000	4.00000000000000000000	4.00000000000000000000	4.00000000000000000000
115.00000000000000000000	0.00000000000000000000	4154.87158203125000000000	4157.94873046875000000000	4163.58984375000000000000	4175.89746093750000000000	4166.15380859375000000000	4168.20507812500000000000	4143.58984375000000000000	4163.58984375000000000000	4164.61523437500000000000	4123.58984375000000000000	4177.43603515625000000000	4181.02539062500000000000	4171.28173828125000000000	4157.43603515625000000000	3219.00000000000000000000	10245.00000000000000000000	10232.00000000000000000000	0.00000000000000000000	0.00000000000000000000	0.00000000000000000000	448.00000000000000000000	534.00000000000000000000	4.00000000000000000000	4.00000000000000000000	4.00000000000000000000	4.00000000000000000000	4.00000000000000000000	4.00000000000000000000	4.00000000000000000000	4.00000000000000000000	4.00000000000000000000	4.00000000000000000000	4.00000000000000000000	4.00000000000000000000	4.00000000000000000000	4.00000000000000000000	4.00000000000000000000	4.00000000000000000000
116.00000000000000000000	0.00000000000000000000	4155.89746093750000000000	4148.71777343750000000000	4163.58984375000000000000	4162.05126953125000000000	4155.38427734375000000000	4148.71777343750000000000	4136.41015625000000000000	4160.51269531250000000000	4161.53857421875000000000	4120.00000000000000000000	4162.56396484375000000000	4173.33300781250000000000	4148.71777343750000000000	4137.43603515625000000000	3129.00000000000000000000	10245.00000000000000000000	10232.00000000000000000000	0.00000000000000000000	0.00000000000000000000	0.00000000000000000000	448.00000000000000000000	542.00000000000000000000	4.00000000000000000000	4.00000000000000000000	4.00000000000000000000	4.00000000000000000000	4.00000000000000000000	4.00000000000000000000	4.00000000000000000000	4.00000000000000000000	4.00000000000000000000	4.00000000000000000000	4.00000000000000000000	4.00000000000000000000	4.00000000000000000000	4.00000000000000000000	4.00000000000000000000	4.00000000000000000000
117.00000000000000000000	0.00000000000000000000	4146.66650390625000000000	4151.79492187500000000000	4147.69238281250000000000	4167.17919921875000000000	4155.38427734375000000000	4159.48730468750000000000	4136.41015625000000000000	4161.02539062500000000000	4164.10253906250000000000	4115.89746093750000000000	4171.28173828125000000000	4162.56396484375000000000	4134.87158203125000000000	4124.61523437500000000000	2834.00000000000000000000	10246.00000000000000000000	10231.00000000000000000000	0.00000000000000000000	0.00000000000000000000	0.00000000000000000000	448.00000000000000000000	549.00000000000000000000	4.00000000000000000000	4.00000000000000000000	4.00000000000000000000	4.00000000000000000000	4.00000000000000000000	4.00000000000000000000	4.00000000000000000000	4.00000000000000000000	4.00000000000000000000	4.00000000000000000000	4.00000000000000000000	4.00000000000000000000	4.00000000000000000000	4.00000000000000000000	4.00000000000000000000	4.00000000000000000000
118.00000000000000000000	0.00000000000000000000	4165.64111328125000000000	4162.56396484375000000000	4164.10253906250000000000	4174.35888671875000000000	4167.17919921875000000000	4178.46142578125000000000	4142.05126953125000000000	4157.43603515625000000000	4158.46142578125000000000	4113.84619140625000000000	4165.12792968750000000000	4172.82031250000000000000	4146.15380859375000000000	4137.43603515625000000000	3510.00000000000000000000	10246.00000000000000000000	10231.00000000000000000000	0.00000000000000000000	0.00000000000000000000	0.00000000000000000000	448.00000000000000000000	558.00000000000000000000	4.00000000000000000000	4.00000000000000000000	4.00000000000000000000	4.00000000000000000000	4.00000000000000000000	4.00000000000000000000	4.00000000000000000000	4.00000000000000000000	4.00000000000000000000	4.00000000000000000000	4.00000000000000000000	4.00000000000000000000	4.00000000000000000000	4.00000000000000000000	4.00000000000000000000	4.00000000000000000000
119.00000000000000000000	0.00000000000000000000	4170.25634765625000000000	4162.56396484375000000000	4172.30761718750000000000	4168.20507812500000000000	4165.12792968750000000000	4166.15380859375000000000	4140.00000000000000000000	4151.79492187500000000000	4156.41015625000000000000	4114.87158203125000000000	4155.89746093750000000000	4183.58984375000000000000	4165.64111328125000000000	4152.82031250000000000000	3219.00000000000000000000	10246.00000000000000000000	10229.00000000000000000000	0.00000000000000000000	0.00000000000000000000	0.00000000000000000000	448.00000000000000000000	566.00000000000000000000	4.00000000000000000000	4.00000000000000000000	4.00000000000000000000	4.00000000000000000000	4.00000000000000000000	4.00000000000000000000	4.00000000000000000000	4.00000000000000000000	4.00000000000000000000	4.00000000000000000000	4.00000000000000000000	4.00000000000000000000	4.00000000000000000000	4.00000000000000000000	4.00000000000000000000	4.00000000000000000000
120.00000000000000000000	0.00000000000000000000	4157.94873046875000000000	4162.56396484375000000000	4164.10253906250000000000	4176.41015625000000000000	4163.07666015625000000000	4162.05126953125000000000	4138.46142578125000000000	4161.02539062500000000000	4167.69238281250000000000	4130.76904296875000000000	4178.46142578125000000000	4190.25634765625000000000	4171.79492187500000000000	4165.12792968750000000000	3129.00000000000000000000	10246.00000000000000000000	10229.00000000000000000000	0.00000000000000000000	0.00000000000000000000	0.00000000000000000000	448.00000000000000000000	574.00000000000000000000	4.00000000000000000000	4.00000000000000000000	4.00000000000000000000	4.00000000000000000000	4.00000000000000000000	4.00000000000000000000	4.00000000000000000000	4.00000000000000000000	4.00000000000000000000	4.00000000000000000000	4.00000000000000000000	4.00000000000000000000	4.00000000000000000000	4.00000000000000000000	4.00000000000000000000	4.00000000000000000000
121.00000000000000000000	0.00000000000000000000	4172.82031250000000000000	4168.20507812500000000000	4175.89746093750000000000	4190.76904296875000000000	4172.30761718750000000000	4174.35888671875000000000	4142.56396484375000000000	4165.64111328125000000000	4168.71777343750000000000	4145.64111328125000000000	4200.00000000000000000000	4191.28173828125000000000	4171.79492187500000000000	4167.69238281250000000000	2834.00000000000000000000	10248.00000000000000000000	10228.00000000000000000000	0.00000000000000000000	0.00000000000000000000	0.00000000000000000000	448.00000000000000000000	581.00000000000000000000	4.00000000000000000000	4.00000000000000000000	4.00000000000000000000	4.00000000000000000000	4.00000000000000000000	4.00000000000000000000	4.00000000000000000000	4.00000000000000000000	4.00000000000000000000	4.00000000000000000000	4.00000000000000000000	4.00000000000000000000	4.00000000000000000000	4.00000000000000000000	4.00000000000000000000	4.00000000000000000000
122.00000000000000000000	0.00000000000000000000	4159.48730468750000000000	4166.66650390625000000000	4155.38427734375000000000	4180.00000000000000000000	4179.48730468750000000000	4170.76904296875000000000	4143.07666015625000000000	4163.07666015625000000000	4163.07666015625000000000	4147.17919921875000000000	4208.20507812500000000000	4168.20507812500000000000	4176.92285156250000000000	4141.02539062500000000000	3510.00000000000000000000	10248.00000000000000000000	10228.00000000000000000000	0.00000000000000000000	0.00000000000000000000	0.00000000000000000000	448.00000000000000000000	588.00000000000000000000	4.00000000000000000000	4.00000000000000000000	4.00000000000000000000	4.00000000000000000000	4.00000000000000000000	4.00000000000000000000	4.00000000000000000000	4.00000000000000000000	4.00000000000000000000	4.00000000000000000000	4.00000000000000000000	4.00000000000000000000	4.00000000000000000000	4.00000000000000000000	4.00000000000000000000	4.00000000000000000000
123.00000000000000000000	0.00000000000000000000	4155.38427734375000000000	4151.79492187500000000000	4154.87158203125000000000	4158.46142578125000000000	4163.07666015625000000000	4158.97412109375000000000	4134.35888671875000000000	4154.87158203125000000000	4161.53857421875000000000	4123.07666015625000000000	4184.10253906250000000000	4160.51269531250000000000	4160.51269531250000000000	4117.94873046875000000000	3219.00000000000000000000	10249.00000000000000000000	10229.00000000000000000000	0.00000000000000000000	0.00000000000000000000	0.00000000000000000000	448.00000000000000000000	596.00000000000000000000	4.00000000000000000000	4.00000000000000000000	4.00000000000000000000	4.00000000000000000000	4.00000000000000000000	4.00000000000000000000	4.00000000000000000000	4.00000000000000000000	4.00000000000000000000	4.00000000000000000000	4.00000000000000000000	4.00000000000000000000	4.00000000000000000000	4.00000000000000000000	4.00000000000000000000	4.00000000000000000000
124.00000000000000000000	0.00000000000000000000	4158.46142578125000000000	4148.71777343750000000000	4164.10253906250000000000	4158.97412109375000000000	4153.84619140625000000000	4160.51269531250000000000	4132.82031250000000000000	4148.71777343750000000000	4160.00000000000000000000	4107.69238281250000000000	4154.35888671875000000000	4175.38427734375000000000	4149.74365234375000000000	4135.38427734375000000000	3129.00000000000000000000	10249.00000000000000000000	10229.00000000000000000000	0.00000000000000000000	0.00000000000000000000	0.00000000000000000000	448.00000000000000000000	603.00000000000000000000	4.00000000000000000000	4.00000000000000000000	4.00000000000000000000	4.00000000000000000000	4.00000000000000000000	4.00000000000000000000	4.00000000000000000000	4.00000000000000000000	4.00000000000000000000	4.00000000000000000000	4.00000000000000000000	4.00000000000000000000	4.00000000000000000000	4.00000000000000000000	4.00000000000000000000	4.00000000000000000000
125.00000000000000000000	0.00000000000000000000	4155.89746093750000000000	4164.10253906250000000000	4157.94873046875000000000	4175.38427734375000000000	4170.25634765625000000000	4170.25634765625000000000	4143.07666015625000000000	4158.46142578125000000000	4163.07666015625000000000	4127.69238281250000000000	4173.33300781250000000000	4182.05126953125000000000	4167.69238281250000000000	4156.41015625000000000000	2834.00000000000000000000	10249.00000000000000000000	10230.00000000000000000000	0.00000000000000000000	0.00000000000000000000	0.00000000000000000000	448.00000000000000000000	610.00000000000000000000	4.00000000000000000000	4.00000000000000000000	4.00000000000000000000	4.00000000000000000000	4.00000000000000000000	4.00000000000000000000	4.00000000000000000000	4.00000000000000000000	4.00000000000000000000	4.00000000000000000000	4.00000000000000000000	4.00000000000000000000	4.00000000000000000000	4.00000000000000000000	4.00000000000000000000	4.00000000000000000000
126.00000000000000000000	0.00000000000000000000	4177.94873046875000000000	4175.89746093750000000000	4176.41015625000000000000	4180.51269531250000000000	4172.30761718750000000000	4172.82031250000000000000	4149.23046875000000000000	4161.53857421875000000000	4160.51269531250000000000	4134.87158203125000000000	4188.20507812500000000000	4181.53857421875000000000	4167.69238281250000000000	4153.33300781250000000000	3510.00000000000000000000	10249.00000000000000000000	10230.00000000000000000000	0.00000000000000000000	0.00000000000000000000	0.00000000000000000000	448.00000000000000000000	619.00000000000000000000	4.00000000000000000000	4.00000000000000000000	4.00000000000000000000	4.00000000000000000000	4.00000000000000000000	4.00000000000000000000	4.00000000000000000000	4.00000000000000000000	4.00000000000000000000	4.00000000000000000000	4.00000000000000000000	4.00000000000000000000	4.00000000000000000000	4.00000000000000000000	4.00000000000000000000	4.00000000000000000000
127.00000000000000000000	0.00000000000000000000	4167.17919921875000000000	4178.46142578125000000000	4166.15380859375000000000	4175.89746093750000000000	4172.30761718750000000000	4170.76904296875000000000	4147.69238281250000000000	4155.89746093750000000000	4161.02539062500000000000	4126.15380859375000000000	4165.64111328125000000000	4179.48730468750000000000	4158.46142578125000000000	4151.28173828125000000000	52.00000000000000000000	10248.00000000000000000000	10230.00000000000000000000	0.00000000000000000000	0.00000000000000000000	0.00000000000000000000	448.00000000000000000000	627.00000000000000000000	4.00000000000000000000	4.00000000000000000000	4.00000000000000000000	4.00000000000000000000	4.00000000000000000000	4.00000000000000000000	4.00000000000000000000	4.00000000000000000000	4.00000000000000000000	4.00000000000000000000	4.00000000000000000000	4.00000000000000000000	4.00000000000000000000	4.00000000000000000000	4.00000000000000000000	4.00000000000000000000
0.00000000000000000000	0.00000000000000000000	4166.15380859375000000000	4162.56396484375000000000	4164.10253906250000000000	4172.82031250000000000000	4181.53857421875000000000	4167.69238281250000000000	4142.05126953125000000000	4157.43603515625000000000	4171.28173828125000000000	4116.41015625000000000000	4164.10253906250000000000	4182.05126953125000000000	4157.94873046875000000000	4154.35888671875000000000	2159.00000000000000000000	10248.00000000000000000000	10230.00000000000000000000	0.00000000000000000000	0.00000000000000000000	0.00000000000000000000	448.00000000000000000000	635.00000000000000000000	4.00000000000000000000	4.00000000000000000000	4.00000000000000000000	4.00000000000000000000	4.00000000000000000000	4.00000000000000000000	4.00000000000000000000	4.00000000000000000000	4.00000000000000000000	4.00000000000000000000	4.00000000000000000000	4.00000000000000000000	4.00000000000000000000	4.00000000000000000000	4.00000000000000000000	4.00000000000000000000
1.00000000000000000000	0.00000000000000000000	4173.84619140625000000000	4145.64111328125000000000	4174.87158203125000000000	4160.00000000000000000000	4171.28173828125000000000	4167.69238281250000000000	4136.92285156250000000000	4157.94873046875000000000	4170.76904296875000000000	4102.05126953125000000000	4163.07666015625000000000	4175.89746093750000000000	4148.71777343750000000000	4142.05126953125000000000	3009.00000000000000000000	10246.00000000000000000000	10229.00000000000000000000	0.00000000000000000000	0.00000000000000000000	0.00000000000000000000	448.00000000000000000000	643.00000000000000000000	4.00000000000000000000	4.00000000000000000000	4.00000000000000000000	4.00000000000000000000	4.00000000000000000000	4.00000000000000000000	4.00000000000000000000	4.00000000000000000000	4.00000000000000000000	4.00000000000000000000	4.00000000000000000000	4.00000000000000000000	4.00000000000000000000	4.00000000000000000000	4.00000000000000000000	4.00000000000000000000
2.00000000000000000000	0.00000000000000000000	4161.53857421875000000000	4151.79492187500000000000	4165.12792968750000000000	4152.30761718750000000000	4152.30761718750000000000	4165.64111328125000000000	4135.89746093750000000000	4145.64111328125000000000	4151.79492187500000000000	4102.56396484375000000000	4147.69238281250000000000	4169.23046875000000000000	4148.71777343750000000000	4129.74365234375000000000	2126.00000000000000000000	10246.00000000000000000000	10229.00000000000000000000	0.00000000000000000000	0.00000000000000000000	0.00000000000000000000	448.00000000000000000000	652.00000000000000000000	4.00000000000000000000	4.00000000000000000000	4.00000000000000000000	4.00000000000000000000	4.00000000000000000000	4.00000000000000000000	4.00000000000000000000	4.00000000000000000000	4.00000000000000000000	4.00000000000000000000	4.00000000000000000000	4.00000000000000000000	4.00000000000000000000	4.00000000000000000000	4.00000000000000000000	4.00000000000000000000
3.00000000000000000000	0.00000000000000000000	4176.92285156250000000000	4169.74365234375000000000	4176.41015625000000000000	4174.87158203125000000000	4164.10253906250000000000	4165.64111328125000000000	4140.51269531250000000000	4138.97412109375000000000	4145.64111328125000000000	4127.17919921875000000000	4173.84619140625000000000	4181.53857421875000000000	4154.35888671875000000000	4140.00000000000000000000	3495.00000000000000000000	10247.00000000000000000000	10229.00000000000000000000	0.00000000000000000000	0.00000000000000000000	0.00000000000000000000	448.00000000000000000000	660.00000000000000000000	4.00000000000000000000	4.00000000000000000000	4.00000000000000000000	4.00000000000000000000	4.00000000000000000000	4.00000000000000000000	4.00000000000000000000	4.00000000000000000000	4.00000000000000000000	4.00000000000000000000	4.00000000000000000000	4.00000000000000000000	4.00000000000000000000	4.00000000000000000000	4.00000000000000000000	4.00000000000000000000
4.00000000000000000000	0.00000000000000000000	4168.71777343750000000000	4181.02539062500000000000	4166.66650390625000000000	4187.69238281250000000000	4186.66650390625000000000	4170.25634765625000000000	4141.53857421875000000000	4150.76904296875000000000	4164.10253906250000000000	4135.89746093750000000000	4190.25634765625000000000	4181.02539062500000000000	4151.79492187500000000000	4150.25634765625000000000	3527.00000000000000000000	10247.00000000000000000000	10229.00000000000000000000	0.00000000000000000000	0.00000000000000000000	0.00000000000000000000	448.00000000000000000000	668.00000000000000000000	4.00000000000000000000	4.00000000000000000000	4.00000000000000000000	4.00000000000000000000	4.00000000000000000000	4.00000000000000000000	4.00000000000000000000	4.00000000000000000000	4.00000000000000000000	4.00000000000000000000	4.00000000000000000000	4.00000000000000000000	4.00000000000000000000	4.00000000000000000000	4.00000000000000000000	4.00000000000000000000
5.00000000000000000000	0.00000000000000000000	4167.69238281250000000000	4181.53857421875000000000	4168.71777343750000000000	4179.48730468750000000000	4186.15380859375000000000	4170.25634765625000000000	4141.02539062500000000000	4152.82031250000000000000	4164.61523437500000000000	4112.30761718750000000000	4165.64111328125000000000	4181.02539062500000000000	4161.53857421875000000000	4148.20507812500000000000	3312.00000000000000000000	10247.00000000000000000000	10228.00000000000000000000	0.00000000000000000000	0.00000000000000000000	0.00000000000000000000	448.00000000000000000000	676.00000000000000000000	4.00000000000000000000	4.00000000000000000000	4.00000000000000000000	4.00000000000000000000	4.00000000000000000000	4.00000000000000000000	4.00000000000000000000	4.00000000000000000000	4.00000000000000000000	4.00000000000000000000	4.00000000000000000000	4.00000000000000000000	4.00000000000000000000	4.00000000000000000000	4.00000000000000000000	4.00000000000000000000
6.00000000000000000000	0.00000000000000000000	4177.94873046875000000000	4182.05126953125000000000	4179.48730468750000000000	4179.48730468750000000000	4180.51269531250000000000	4169.74365234375000000000	4149.74365234375000000000	4147.69238281250000000000	4151.28173828125000000000	4108.20507812500000000000	4170.25634765625000000000	4187.17919921875000000000	4178.46142578125000000000	4148.71777343750000000000	3436.00000000000000000000	10247.00000000000000000000	10228.00000000000000000000	0.00000000000000000000	0.00000000000000000000	0.00000000000000000000	448.00000000000000000000	684.00000000000000000000	4.00000000000000000000	4.00000000000000000000	4.00000000000000000000	4.00000000000000000000	4.00000000000000000000	4.00000000000000000000	4.00000000000000000000	4.00000000000000000000	4.00000000000000000000	4.00000000000000000000	4.00000000000000000000	4.00000000000000000000	4.00000000000000000000	4.00000000000000000000	4.00000000000000000000	4.00000000000000000000
7.00000000000000000000	0.00000000000000000000	4155.89746093750000000000	4175.38427734375000000000	4154.35888671875000000000	4173.84619140625000000000	4175.89746093750000000000	4172.30761718750000000000	4150.76904296875000000000	4154.35888671875000000000	4159.48730468750000000000	4123.07666015625000000000	4174.35888671875000000000	4174.87158203125000000000	4172.82031250000000000000	4151.79492187500000000000	3493.00000000000000000000	10246.00000000000000000000	10229.00000000000000000000	0.00000000000000000000	0.00000000000000000000	0.00000000000000000000	448.00000000000000000000	692.00000000000000000000	4.00000000000000000000	4.00000000000000000000	4.00000000000000000000	4.00000000000000000000	4.00000000000000000000	4.00000000000000000000	4.00000000000000000000	4.00000000000000000000	4.00000000000000000000	4.00000000000000000000	4.00000000000000000000	4.00000000000000000000	4.00000000000000000000	4.00000000000000000000	4.00000000000000000000	4.00000000000000000000
8.00000000000000000000	0.00000000000000000000	4165.12792968750000000000	4160.00000000000000000000	4162.05126953125000000000	4162.56396484375000000000	4171.28173828125000000000	4170.25634765625000000000	4144.61523437500000000000	4162.56396484375000000000	4175.38427734375000000000	4122.56396484375000000000	4152.30761718750000000000	4166.66650390625000000000	4154.35888671875000000000	4151.28173828125000000000	3145.00000000000000000000	10246.00000000000000000000	10229.00000000000000000000	0.00000000000000000000	0.00000000000000000000	0.00000000000000000000	448.00000000000000000000	700.00000000000000000000	4.00000000000000000000	4.00000000000000000000	4.00000000000000000000	4.00000000000000000000	4.00000000000000000000	4.00000000000000000000	4.00000000000000000000	4.00000000000000000000	4.00000000000000000000	4.00000000000000000000	4.00000000000000000000	4.00000000000000000000	4.00000000000000000000	4.00000000000000000000	4.00000000000000000000	4.00000000000000000000
9.00000000000000000000	0.00000000000000000000	4162.56396484375000000000	4155.38427734375000000000	4160.51269531250000000000	4166.15380859375000000000	4177.43603515625000000000	4171.28173828125000000000	4151.28173828125000000000	4166.66650390625000000000	4178.97412109375000000000	4126.15380859375000000000	4171.28173828125000000000	4160.00000000000000000000	4156.92285156250000000000	4135.89746093750000000000	2830.00000000000000000000	10249.00000000000000000000	10229.00000000000000000000	0.00000000000000000000	0.00000000000000000000	0.00000000000000000000	448.00000000000000000000	707.00000000000000000000	4.00000000000000000000	4.00000000000000000000	4.00000000000000000000	4.00000000000000000000	4.00000000000000000000	4.00000000000000000000	4.00000000000000000000	4.00000000000000000000	4.00000000000000000000	4.00000000000000000000	4.00000000000000000000	4.00000000000000000000	4.00000000000000000000	4.00000000000000000000	4.00000000000000000000	4.00000000000000000000
10.00000000000000000000	0.00000000000000000000	4149.74365234375000000000	4150.76904296875000000000	4154.35888671875000000000	4165.12792968750000000000	4167.17919921875000000000	4168.20507812500000000000	4150.25634765625000000000	4157.94873046875000000000	4161.53857421875000000000	4120.00000000000000000000	4172.82031250000000000000	4156.41015625000000000000	4161.02539062500000000000	4120.00000000000000000000	3522.00000000000000000000	10249.00000000000000000000	10229.00000000000000000000	0.00000000000000000000	0.00000000000000000000	0.00000000000000000000	448.00000000000000000000	715.00000000000000000000	4.00000000000000000000	4.00000000000000000000	4.00000000000000000000	4.00000000000000000000	4.00000000000000000000	4.00000000000000000000	4.00000000000000000000	4.00000000000000000000	4.00000000000000000000	4.00000000000000000000	4.00000000000000000000	4.00000000000000000000	4.00000000000000000000	4.00000000000000000000	4.00000000000000000000	4.00000000000000000000
11.00000000000000000000	0.00000000000000000000	4161.53857421875000000000	4151.79492187500000000000	4169.74365234375000000000	4154.35888671875000000000	4163.58984375000000000000	4173.84619140625000000000	4144.61523437500000000000	4154.35888671875000000000	4158.46142578125000000000	4103.07666015625000000000	4145.12792968750000000000	4169.23046875000000000000	4160.51269531250000000000	4134.35888671875000000000	3237.00000000000000000000	10249.00000000000000000000	10229.00000000000000000000	0.00000000000000000000	0.00000000000000000000	0.00000000000000000000	448.00000000000000000000	722.00000000000000000000	4.00000000000000000000	4.00000000000000000000	4.00000000000000000000	4.00000000000000000000	4.00000000000000000000	4.00000000000000000000	4.00000000000000000000	4.00000000000000000000	4.00000000000000000000	4.00000000000000000000	4.00000000000000000000	4.00000000000000000000	4.00000000000000000000	4.00000000000000000000	4.00000000000000000000	4.00000000000000000000
12.00000000000000000000	0.00000000000000000000	4161.53857421875000000000	4172.82031250000000000000	4163.07666015625000000000	4171.28173828125000000000	4190.76904296875000000000	4189.23046875000000000000	4158.97412109375000000000	4172.82031250000000000000	4183.07666015625000000000	4113.33300781250000000000	4173.84619140625000000000	4181.02539062500000000000	4170.25634765625000000000	4150.76904296875000000000	3142.00000000000000000000	10249.00000000000000000000	10229.00000000000000000000	0.00000000000000000000	0.00000000000000000000	0.00000000000000000000	448.00000000000000000000	729.00000000000000000000	4.00000000000000000000	4.00000000000000000000	4.00000000000000000000	4.00000000000000000000	4.00000000000000000000	4.00000000000000000000	4.00000000000000000000	4.00000000000000000000	4.00000000000000000000	4.00000000000000000000	4.00000000000000000000	4.00000000000000000000	4.00000000000000000000	4.00000000000000000000	4.00000000000000000000	4.00000000000000000000
13.00000000000000000000	0.00000000000000000000	4168.20507812500000000000	4173.84619140625000000000	4168.71777343750000000000	4183.58984375000000000000	4178.97412109375000000000	4177.94873046875000000000	4161.02539062500000000000	4167.17919921875000000000	4176.41015625000000000000	4120.51269531250000000000	4179.48730468750000000000	4180.51269531250000000000	4163.07666015625000000000	4140.51269531250000000000	2849.00000000000000000000	10247.00000000000000000000	10229.00000000000000000000	0.00000000000000000000	0.00000000000000000000	0.00000000000000000000	448.00000000000000000000	737.00000000000000000000	4.00000000000000000000	4.00000000000000000000	4.00000000000000000000	4.00000000000000000000	4.00000000000000000000	4.00000000000000000000	4.00000000000000000000	4.00000000000000000000	4.00000000000000000000	4.00000000000000000000	4.00000000000000000000	4.00000000000000000000	4.00000000000000000000	4.00000000000000000000	4.00000000000000000000	4.00000000000000000000
14.00000000000000000000	0.00000000000000000000	4158.46142578125000000000	4155.38427734375000000000	4162.56396484375000000000	4151.79492187500000000000	4148.71777343750000000000	4158.97412109375000000000	4143.07666015625000000000	4144.10253906250000000000	4149.23046875000000000000	4111.28173828125000000000	4145.12792968750000000000	4168.71777343750000000000	4156.41015625000000000000	4134.35888671875000000000	3522.00000000000000000000	10247.00000000000000000000	10229.00000000000000000000	0.00000000000000000000	0.00000000000000000000	0.00000000000000000000	448.00000000000000000000	744.00000000000000000000	4.00000000000000000000	4.00000000000000000000	4.00000000000000000000	4.00000000000000000000	4.00000000000000000000	4.00000000000000000000	4.00000000000000000000	4.00000000000000000000	4.00000000000000000000	4.00000000000000000000	4.00000000000000000000	4.00000000000000000000	4.00000000000000000000	4.00000000000000000000	4.00000000000000000000	4.00000000000000000000
15.00000000000000000000	0.00000000000000000000	4158.46142578125000000000	4154.87158203125000000000	4160.51269531250000000000	4144.10253906250000000000	4166.15380859375000000000	4160.51269531250000000000	4136.41015625000000000000	4144.61523437500000000000	4154.35888671875000000000	4120.51269531250000000000	4166.66650390625000000000	4168.20507812500000000000	4168.20507812500000000000	4145.64111328125000000000	3237.00000000000000000000	10248.00000000000000000000	10228.00000000000000000000	0.00000000000000000000	0.00000000000000000000	0.00000000000000000000	448.00000000000000000000	752.00000000000000000000	4.00000000000000000000	4.00000000000000000000	4.00000000000000000000	4.00000000000000000000	4.00000000000000000000	4.00000000000000000000	4.00000000000000000000	4.00000000000000000000	4.00000000000000000000	4.00000000000000000000	4.00000000000000000000	4.00000000000000000000	4.00000000000000000000	4.00000000000000000000	4.00000000000000000000	4.00000000000000000000
16.00000000000000000000	0.00000000000000000000	4173.33300781250000000000	4163.58984375000000000000	4171.28173828125000000000	4175.89746093750000000000	4182.56396484375000000000	4170.25634765625000000000	4146.15380859375000000000	4161.53857421875000000000	4173.33300781250000000000	4131.28173828125000000000	4204.61523437500000000000	4169.74365234375000000000	4182.05126953125000000000	4153.33300781250000000000	0.00000000000000000000	10248.00000000000000000000	10228.00000000000000000000	0.00000000000000000000	0.00000000000000000000	0.00000000000000000000	448.00000000000000000000	760.00000000000000000000	4.00000000000000000000	4.00000000000000000000	4.00000000000000000000	4.00000000000000000000	4.00000000000000000000	4.00000000000000000000	4.00000000000000000000	4.00000000000000000000	4.00000000000000000000	4.00000000000000000000	4.00000000000000000000	4.00000000000000000000	4.00000000000000000000	4.00000000000000000000	4.00000000000000000000	4.00000000000000000000
17.00000000000000000000	0.00000000000000000000	4156.92285156250000000000	4164.61523437500000000000	4157.94873046875000000000	4182.05126953125000000000	4173.33300781250000000000	4171.79492187500000000000	4153.33300781250000000000	4169.74365234375000000000	4169.74365234375000000000	4129.23046875000000000000	4188.71777343750000000000	4162.05126953125000000000	4190.76904296875000000000	4152.30761718750000000000	0.00000000000000000000	10248.00000000000000000000	10228.00000000000000000000	0.00000000000000000000	0.00000000000000000000	0.00000000000000000000	448.00000000000000000000	768.00000000000000000000	4.00000000000000000000	4.00000000000000000000	4.00000000000000000000	4.00000000000000000000	4.00000000000000000000	4.00000000000000000000	4.00000000000000000000	4.00000000000000000000	4.00000000000000000000	4.00000000000000000000	4.00000000000000000000	4.00000000000000000000	4.00000000000000000000	4.00000000000000000000	4.00000000000000000000	4.00000000000000000000
18.00000000000000000000	0.00000000000000000000	4165.12792968750000000000	4155.38427734375000000000	4173.33300781250000000000	4169.23046875000000000000	4159.48730468750000000000	4154.35888671875000000000	4142.05126953125000000000	4150.76904296875000000000	4147.69238281250000000000	4116.92285156250000000000	4152.30761718750000000000	4168.20507812500000000000	4178.46142578125000000000	4143.58984375000000000000	0.00000000000000000000	10248.00000000000000000000	10228.00000000000000000000	0.00000000000000000000	0.00000000000000000000	0.00000000000000000000	448.00000000000000000000	776.00000000000000000000	4.00000000000000000000	4.00000000000000000000	4.00000000000000000000	4.00000000000000000000	4.00000000000000000000	4.00000000000000000000	4.00000000000000000000	4.00000000000000000000	4.00000000000000000000	4.00000000000000000000	4.00000000000000000000	4.00000000000000000000	4.00000000000000000000	4.00000000000000000000	4.00000000000000000000	4.00000000000000000000
19.00000000000000000000	0.00000000000000000000	4162.56396484375000000000	4141.02539062500000000000	4170.76904296875000000000	4161.53857421875000000000	4139.48730468750000000000	4141.53857421875000000000	4125.64111328125000000000	4133.33300781250000000000	4135.38427734375000000000	4098.46142578125000000000	4144.10253906250000000000	4164.61523437500000000000	4153.84619140625000000000	4124.61523437500000000000	0.00000000000000000000	10246.00000000000000000000	10228.00000000000000000000	0.00000000000000000000	0.00000000000000000000	0.00000000000000000000	448.00000000000000000000	785.00000000000000000000	4.00000000000000000000	4.00000000000000000000	4.00000000000000000000	4.00000000000000000000	4.00000000000000000000	4.00000000000000000000	4.00000000000000000000	4.00000000000000000000	4.00000000000000000000	4.00000000000000000000	4.00000000000000000000	4.00000000000000000000	4.00000000000000000000	4.00000000000000000000	4.00000000000000000000	4.00000000000000000000
20.00000000000000000000	0.00000000000000000000	4144.61523437500000000000	4130.25634765625000000000	4150.76904296875000000000	4144.61523437500000000000	4127.17919921875000000000	4144.10253906250000000000	4123.07666015625000000000	4138.46142578125000000000	4135.38427734375000000000	4093.33325195312500000000	4161.02539062500000000000	4151.79492187500000000000	4141.02539062500000000000	4117.43603515625000000000	0.00000000000000000000	10246.00000000000000000000	10228.00000000000000000000	0.00000000000000000000	0.00000000000000000000	0.00000000000000000000	448.00000000000000000000	792.00000000000000000000	4.00000000000000000000	4.00000000000000000000	4.00000000000000000000	4.00000000000000000000	4.00000000000000000000	4.00000000000000000000	4.00000000000000000000	4.00000000000000000000	4.00000000000000000000	4.00000000000000000000	4.00000000000000000000	4.00000000000000000000	4.00000000000000000000	4.00000000000000000000	4.00000000000000000000	4.00000000000000000000
21.00000000000000000000	0.00000000000000000000	4155.89746093750000000000	4135.38427734375000000000	4162.05126953125000000000	4135.38427734375000000000	4146.66650390625000000000	4149.74365234375000000000	4130.25634765625000000000	4142.05126953125000000000	4143.58984375000000000000	4104.10253906250000000000	4167.17919921875000000000	4152.30761718750000000000	4146.66650390625000000000	4121.53857421875000000000	0.00000000000000000000	10245.00000000000000000000	10228.00000000000000000000	0.00000000000000000000	0.00000000000000000000	0.00000000000000000000	448.00000000000000000000	800.00000000000000000000	4.00000000000000000000	4.00000000000000000000	4.00000000000000000000	4.00000000000000000000	4.00000000000000000000	4.00000000000000000000	4.00000000000000000000	4.00000000000000000000	4.00000000000000000000	4.00000000000000000000	4.00000000000000000000	4.00000000000000000000	4.00000000000000000000	4.00000000000000000000	4.00000000000000000000	4.00000000000000000000
22.00000000000000000000	0.00000000000000000000	4147.69238281250000000000	4145.12792968750000000000	4154.35888671875000000000	4153.84619140625000000000	4167.17919921875000000000	4162.05126953125000000000	4134.35888671875000000000	4139.48730468750000000000	4157.94873046875000000000	4110.25634765625000000000	4151.28173828125000000000	4152.82031250000000000000	4157.94873046875000000000	4110.76904296875000000000	0.00000000000000000000	10245.00000000000000000000	10228.00000000000000000000	0.00000000000000000000	0.00000000000000000000	0.00000000000000000000	448.00000000000000000000	808.00000000000000000000	4.00000000000000000000	4.00000000000000000000	4.00000000000000000000	4.00000000000000000000	4.00000000000000000000	4.00000000000000000000	4.00000000000000000000	4.00000000000000000000	4.00000000000000000000	4.00000000000000000000	4.00000000000000000000	4.00000000000000000000	4.00000000000000000000	4.00000000000000000000	4.00000000000000000000	4.00000000000000000000
23.00000000000000000000	0.00000000000000000000	4148.20507812500000000000	4137.94873046875000000000	4156.41015625000000000000	4164.10253906250000000000	4144.10253906250000000000	4158.97412109375000000000	4126.15380859375000000000	4130.76904296875000000000	4150.76904296875000000000	4096.41015625000000000000	4134.87158203125000000000	4154.35888671875000000000	4150.25634765625000000000	4096.92285156250000000000	0.00000000000000000000	10244.00000000000000000000	10229.00000000000000000000	0.00000000000000000000	0.00000000000000000000	0.00000000000000000000	448.00000000000000000000	816.00000000000000000000	4.00000000000000000000	4.00000000000000000000	4.00000000000000000000	4.00000000000000000000	4.00000000000000000000	4.00000000000000000000	4.00000000000000000000	4.00000000000000000000	4.00000000000000000000	4.00000000000000000000	4.00000000000000000000	4.00000000000000000000	4.00000000000000000000	4.00000000000000000000	4.00000000000000000000	4.00000000000000000000
24.00000000000000000000	0.00000000000000000000	4152.30761718750000000000	4138.97412109375000000000	4154.35888671875000000000	4156.41015625000000000000	4133.33300781250000000000	4138.46142578125000000000	4117.94873046875000000000	4124.61523437500000000000	4131.28173828125000000000	4094.87158203125000000000	4137.43603515625000000000	4154.35888671875000000000	4146.15380859375000000000	4102.05126953125000000000	0.00000000000000000000	10244.00000000000000000000	10229.00000000000000000000	0.00000000000000000000	0.00000000000000000000	0.00000000000000000000	448.00000000000000000000	824.00000000000000000000	4.00000000000000000000	4.00000000000000000000	4.00000000000000000000	4.00000000000000000000	4.00000000000000000000	4.00000000000000000000	4.00000000000000000000	4.00000000000000000000	4.00000000000000000000	4.00000000000000000000	4.00000000000000000000	4.00000000000000000000	4.00000000000000000000	4.00000000000000000000	4.00000000000000000000	4.00000000000000000000
25.00000000000000000000	0.00000000000000000000	4151.79492187500000000000	4153.33300781250000000000	4147.69238281250000000000	4163.07666015625000000000	4155.38427734375000000000	4140.00000000000000000000	4124.10253906250000000000	4136.92285156250000000000	4141.53857421875000000000	4108.20507812500000000000	4141.53857421875000000000	4164.10253906250000000000	4158.46142578125000000000	4122.05126953125000000000	0.00000000000000000000	10246.00000000000000000000	10229.00000000000000000000	0.00000000000000000000	0.00000000000000000000	0.00000000000000000000	448.00000000000000000000	833.00000000000000000000	4.00000000000000000000	4.00000000000000000000	4.00000000000000000000	4.00000000000000000000	4.00000000000000000000	4.00000000000000000000	4.00000000000000000000	4.00000000000000000000	4.00000000000000000000	4.00000000000000000000	4.00000000000000000000	4.00000000000000000000	4.00000000000000000000	4.00000000000000000000	4.00000000000000000000	4.00000000000000000000
26.00000000000000000000	0.00000000000000000000	4168.20507812500000000000	4147.17919921875000000000	4167.69238281250000000000	4158.97412109375000000000	4151.28173828125000000000	4153.33300781250000000000	4128.20507812500000000000	4149.74365234375000000000	4161.02539062500000000000	4110.76904296875000000000	4152.30761718750000000000	4175.89746093750000000000	4167.69238281250000000000	4130.25634765625000000000	0.00000000000000000000	10246.00000000000000000000	10229.00000000000000000000	0.00000000000000000000	0.00000000000000000000	0.00000000000000000000	448.00000000000000000000	841.00000000000000000000	4.00000000000000000000	4.00000000000000000000	4.00000000000000000000	4.00000000000000000000	4.00000000000000000000	4.00000000000000000000	4.00000000000000000000	4.00000000000000000000	4.00000000000000000000	4.00000000000000000000	4.00000000000000000000	4.00000000000000000000	4.00000000000000000000	4.00000000000000000000	4.00000000000000000000	4.00000000000000000000
27.00000000000000000000	0.00000000000000000000	4161.53857421875000000000	4144.10253906250000000000	4164.61523437500000000000	4148.71777343750000000000	4144.61523437500000000000	4152.30761718750000000000	4130.76904296875000000000	4154.87158203125000000000	4160.51269531250000000000	4116.41015625000000000000	4175.38427734375000000000	4175.38427734375000000000	4170.76904296875000000000	4129.74365234375000000000	0.00000000000000000000	10248.00000000000000000000	10229.00000000000000000000	0.00000000000000000000	0.00000000000000000000	0.00000000000000000000	448.00000000000000000000	849.00000000000000000000	4.00000000000000000000	4.00000000000000000000	4.00000000000000000000	4.00000000000000000000	4.00000000000000000000	4.00000000000000000000	4.00000000000000000000	4.00000000000000000000	4.00000000000000000000	4.00000000000000000000	4.00000000000000000000	4.00000000000000000000	4.00000000000000000000	4.00000000000000000000	4.00000000000000000000	4.00000000000000000000
28.00000000000000000000	0.00000000000000000000	4167.69238281250000000000	4152.82031250000000000000	4174.35888671875000000000	4166.15380859375000000000	4156.41015625000000000000	4150.76904296875000000000	4135.89746093750000000000	4151.79492187500000000000	4146.15380859375000000000	4116.41015625000000000000	4176.92285156250000000000	4182.05126953125000000000	4166.15380859375000000000	4138.46142578125000000000	0.00000000000000000000	10248.00000000000000000000	10229.00000000000000000000	0.00000000000000000000	0.00000000000000000000	0.00000000000000000000	448.00000000000000000000	857.00000000000000000000	4.00000000000000000000	4.00000000000000000000	4.00000000000000000000	4.00000000000000000000	4.00000000000000000000	4.00000000000000000000	4.00000000000000000000	4.00000000000000000000	4.00000000000000000000	4.00000000000000000000	4.00000000000000000000	4.00000000000000000000	4.00000000000000000000	4.00000000000000000000	4.00000000000000000000	4.00000000000000000000
29.00000000000000000000	0.00000000000000000000	4158.97412109375000000000	4144.10253906250000000000	4169.23046875000000000000	4164.10253906250000000000	4153.84619140625000000000	4157.94873046875000000000	4136.41015625000000000000	4143.58984375000000000000	4141.53857421875000000000	4104.61523437500000000000	4152.82031250000000000000	4170.25634765625000000000	4157.94873046875000000000	4136.92285156250000000000	0.00000000000000000000	10249.00000000000000000000	10228.00000000000000000000	0.00000000000000000000	0.00000000000000000000	0.00000000000000000000	448.00000000000000000000	864.00000000000000000000	4.00000000000000000000	4.00000000000000000000	4.00000000000000000000	4.00000000000000000000	4.00000000000000000000	4.00000000000000000000	4.00000000000000000000	4.00000000000000000000	4.00000000000000000000	4.00000000000000000000	4.00000000000000000000	4.00000000000000000000	4.00000000000000000000	4.00000000000000000000	4.00000000000000000000	4.00000000000000000000
30.00000000000000000000	0.00000000000000000000	4131.79492187500000000000	4131.79492187500000000000	4142.56396484375000000000	4142.56396484375000000000	4133.84619140625000000000	4147.17919921875000000000	4129.74365234375000000000	4136.92285156250000000000	4146.66650390625000000000	4098.97412109375000000000	4127.17919921875000000000	4136.92285156250000000000	4144.61523437500000000000	4109.74365234375000000000	0.00000000000000000000	10249.00000000000000000000	10228.00000000000000000000	0.00000000000000000000	0.00000000000000000000	0.00000000000000000000	448.00000000000000000000	871.00000000000000000000	4.00000000000000000000	4.00000000000000000000	4.00000000000000000000	4.00000000000000000000	4.00000000000000000000	4.00000000000000000000	4.00000000000000000000	4.00000000000000000000	4.00000000000000000000	4.00000000000000000000	4.00000000000000000000	4.00000000000000000000	4.00000000000000000000	4.00000000000000000000	4.00000000000000000000	4.00000000000000000000
31.00000000000000000000	0.00000000000000000000	4150.76904296875000000000	4134.87158203125000000000	4156.92285156250000000000	4143.58984375000000000000	4129.74365234375000000000	4134.87158203125000000000	4123.58984375000000000000	4130.25634765625000000000	4138.46142578125000000000	4095.38452148437500000000	4118.46142578125000000000	4124.61523437500000000000	4133.33300781250000000000	4083.58959960937500000000	0.00000000000000000000	10247.00000000000000000000	10229.00000000000000000000	0.00000000000000000000	0.00000000000000000000	0.00000000000000000000	448.00000000000000000000	880.00000000000000000000	4.00000000000000000000	4.00000000000000000000	4.00000000000000000000	4.00000000000000000000	4.00000000000000000000	4.00000000000000000000	4.00000000000000000000	4.00000000000000000000	4.00000000000000000000	4.00000000000000000000	4.00000000000000000000	4.00000000000000000000	4.00000000000000000000	4.00000000000000000000	4.00000000000000000000	4.00000000000000000000
32.00000000000000000000	0.00000000000000000000	4142.56396484375000000000	4128.71777343750000000000	4147.17919921875000000000	4136.92285156250000000000	4136.41015625000000000000	4142.56396484375000000000	4125.64111328125000000000	4128.20507812500000000000	4126.66650390625000000000	4081.02563476562500000000	4133.84619140625000000000	4130.25634765625000000000	4129.23046875000000000000	4078.97436523437500000000	0.00000000000000000000	10247.00000000000000000000	10229.00000000000000000000	0.00000000000000000000	0.00000000000000000000	0.00000000000000000000	448.00000000000000000000	887.00000000000000000000	4.00000000000000000000	4.00000000000000000000	4.00000000000000000000	4.00000000000000000000	4.00000000000000000000	4.00000000000000000000	4.00000000000000000000	4.00000000000000000000	4.00000000000000000000	4.00000000000000000000	4.00000000000000000000	4.00000000000000000000	4.00000000000000000000	4.00000000000000000000	4.00000000000000000000	4.00000000000000000000
33.00000000000000000000	0.00000000000000000000	4138.46142578125000000000	4117.94873046875000000000	4146.66650390625000000000	4132.82031250000000000000	4124.61523437500000000000	4142.56396484375000000000	4130.76904296875000000000	4124.61523437500000000000	4125.64111328125000000000	4072.82031250000000000000	4148.71777343750000000000	4148.71777343750000000000	4135.89746093750000000000	4100.00000000000000000000	0.00000000000000000000	10248.00000000000000000000	10232.00000000000000000000	0.00000000000000000000	0.00000000000000000000	0.00000000000000000000	448.00000000000000000000	894.00000000000000000000	4.00000000000000000000	4.00000000000000000000	4.00000000000000000000	4.00000000000000000000	4.00000000000000000000	4.00000000000000000000	4.00000000000000000000	4.00000000000000000000	4.00000000000000000000	4.00000000000000000000	4.00000000000000000000	4.00000000000000000000	4.00000000000000000000	4.00000000000000000000	4.00000000000000000000	4.00000000000000000000
34.00000000000000000000	0.00000000000000000000	4161.02539062500000000000	4136.92285156250000000000	4171.28173828125000000000	4160.51269531250000000000	4123.58984375000000000000	4137.43603515625000000000	4137.94873046875000000000	4131.28173828125000000000	4137.94873046875000000000	4095.89721679687500000000	4147.69238281250000000000	4163.58984375000000000000	4156.92285156250000000000	4125.64111328125000000000	0.00000000000000000000	10248.00000000000000000000	10232.00000000000000000000	0.00000000000000000000	0.00000000000000000000	0.00000000000000000000	448.00000000000000000000	902.00000000000000000000	4.00000000000000000000	4.00000000000000000000	4.00000000000000000000	4.00000000000000000000	4.00000000000000000000	4.00000000000000000000	4.00000000000000000000	4.00000000000000000000	4.00000000000000000000	4.00000000000000000000	4.00000000000000000000	4.00000000000000000000	4.00000000000000000000	4.00000000000000000000	4.00000000000000000000	4.00000000000000000000
35.00000000000000000000	0.00000000000000000000	4155.89746093750000000000	4150.76904296875000000000	4165.64111328125000000000	4169.74365234375000000000	4137.43603515625000000000	4145.64111328125000000000	4133.84619140625000000000	4142.05126953125000000000	4145.12792968750000000000	4109.23046875000000000000	4139.48730468750000000000	4163.07666015625000000000	4163.58984375000000000000	4126.15380859375000000000	0.00000000000000000000	10250.00000000000000000000	10232.00000000000000000000	0.00000000000000000000	0.00000000000000000000	0.00000000000000000000	448.00000000000000000000	910.00000000000000000000	4.00000000000000000000	4.00000000000000000000	4.00000000000000000000	4.00000000000000000000	4.00000000000000000000	4.00000000000000000000	4.00000000000000000000	4.00000000000000000000	4.00000000000000000000	4.00000000000000000000	4.00000000000000000000	4.00000000000000000000	4.00000000000000000000	4.00000000000000000000	4.00000000000000000000	4.00000000000000000000
36.00000000000000000000	0.00000000000000000000	4161.53857421875000000000	4135.89746093750000000000	4171.79492187500000000000	4153.84619140625000000000	4132.82031250000000000000	4152.82031250000000000000	4122.56396484375000000000	4141.02539062500000000000	4140.51269531250000000000	4095.89721679687500000000	4129.23046875000000000000	4169.74365234375000000000	4150.76904296875000000000	4125.12792968750000000000	0.00000000000000000000	10250.00000000000000000000	10232.00000000000000000000	0.00000000000000000000	0.00000000000000000000	0.00000000000000000000	448.00000000000000000000	918.00000000000000000000	4.00000000000000000000	4.00000000000000000000	4.00000000000000000000	4.00000000000000000000	4.00000000000000000000	4.00000000000000000000	4.00000000000000000000	4.00000000000000000000	4.00000000000000000000	4.00000000000000000000	4.00000000000000000000	4.00000000000000000000	4.00000000000000000000	4.00000000000000000000	4.00000000000000000000	4.00000000000000000000
37.00000000000000000000	0.00000000000000000000	4156.92285156250000000000	4142.05126953125000000000	4166.15380859375000000000	4162.05126953125000000000	4134.35888671875000000000	4157.94873046875000000000	4130.25634765625000000000	4155.89746093750000000000	4156.92285156250000000000	4104.10253906250000000000	4148.20507812500000000000	4173.33300781250000000000	4160.51269531250000000000	4136.92285156250000000000	0.00000000000000000000	10250.00000000000000000000	10231.00000000000000000000	0.00000000000000000000	0.00000000000000000000	0.00000000000000000000	448.00000000000000000000	925.00000000000000000000	4.00000000000000000000	4.00000000000000000000	4.00000000000000000000	4.00000000000000000000	4.00000000000000000000	4.00000000000000000000	4.00000000000000000000	4.00000000000000000000	4.00000000000000000000	4.00000000000000000000	4.00000000000000000000	4.00000000000000000000	4.00000000000000000000	4.00000000000000000000	4.00000000000000000000	4.00000000000000000000
38.00000000000000000000	0.00000000000000000000	4151.28173828125000000000	4146.66650390625000000000	4162.56396484375000000000	4160.51269531250000000000	4129.74365234375000000000	4151.79492187500000000000	4133.33300781250000000000	4158.97412109375000000000	4160.00000000000000000000	4108.20507812500000000000	4174.35888671875000000000	4158.97412109375000000000	4165.64111328125000000000	4132.30761718750000000000	0.00000000000000000000	10250.00000000000000000000	10231.00000000000000000000	0.00000000000000000000	0.00000000000000000000	0.00000000000000000000	448.00000000000000000000	934.00000000000000000000	4.00000000000000000000	4.00000000000000000000	4.00000000000000000000	4.00000000000000000000	4.00000000000000000000	4.00000000000000000000	4.00000000000000000000	4.00000000000000000000	4.00000000000000000000	4.00000000000000000000	4.00000000000000000000	4.00000000000000000000	4.00000000000000000000	4.00000000000000000000	4.00000000000000000000	4.00000000000000000000
39.00000000000000000000	0.00000000000000000000	4155.38427734375000000000	4130.25634765625000000000	4168.71777343750000000000	4141.02539062500000000000	4115.38427734375000000000	4140.51269531250000000000	4123.07666015625000000000	4132.82031250000000000000	4127.69238281250000000000	4090.25634765625000000000	4154.87158203125000000000	4147.69238281250000000000	4141.53857421875000000000	4120.00000000000000000000	0.00000000000000000000	10247.00000000000000000000	10228.00000000000000000000	0.00000000000000000000	0.00000000000000000000	0.00000000000000000000	448.00000000000000000000	942.00000000000000000000	4.00000000000000000000	4.00000000000000000000	4.00000000000000000000	4.00000000000000000000	4.00000000000000000000	4.00000000000000000000	4.00000000000000000000	4.00000000000000000000	4.00000000000000000000	4.00000000000000000000	4.00000000000000000000	4.00000000000000000000	4.00000000000000000000	4.00000000000000000000	4.00000000000000000000	4.00000000000000000000
40.00000000000000000000	0.00000000000000000000	4146.15380859375000000000	4133.84619140625000000000	4156.41015625000000000000	4147.69238281250000000000	4126.66650390625000000000	4144.61523437500000000000	4123.58984375000000000000	4126.15380859375000000000	4118.46142578125000000000	4093.33325195312500000000	4136.41015625000000000000	4143.58984375000000000000	4131.79492187500000000000	4117.43603515625000000000	0.00000000000000000000	10247.00000000000000000000	10228.00000000000000000000	0.00000000000000000000	0.00000000000000000000	0.00000000000000000000	448.00000000000000000000	951.00000000000000000000	4.00000000000000000000	4.00000000000000000000	4.00000000000000000000	4.00000000000000000000	4.00000000000000000000	4.00000000000000000000	4.00000000000000000000	4.00000000000000000000	4.00000000000000000000	4.00000000000000000000	4.00000000000000000000	4.00000000000000000000	4.00000000000000000000	4.00000000000000000000	4.00000000000000000000	4.00000000000000000000
41.00000000000000000000	0.00000000000000000000	4155.38427734375000000000	4140.51269531250000000000	4160.51269531250000000000	4152.82031250000000000000	4137.43603515625000000000	4151.28173828125000000000	4131.28173828125000000000	4137.94873046875000000000	4137.43603515625000000000	4094.87158203125000000000	4120.51269531250000000000	4136.41015625000000000000	4133.84619140625000000000	4114.87158203125000000000	0.00000000000000000000	10245.00000000000000000000	10227.00000000000000000000	0.00000000000000000000	0.00000000000000000000	0.00000000000000000000	448.00000000000000000000	958.00000000000000000000	4.00000000000000000000	4.00000000000000000000	4.00000000000000000000	4.00000000000000000000	4.00000000000000000000	4.00000000000000000000	4.00000000000000000000	4.00000000000000000000	4.00000000000000000000	4.00000000000000000000	4.00000000000000000000	4.00000000000000000000	4.00000000000000000000	4.00000000000000000000	4.00000000000000000000	4.00000000000000000000
42.00000000000000000000	0.00000000000000000000	4142.05126953125000000000	4130.76904296875000000000	4147.17919921875000000000	4141.53857421875000000000	4133.33300781250000000000	4148.20507812500000000000	4132.30761718750000000000	4130.76904296875000000000	4132.30761718750000000000	4084.10253906250000000000	4096.92285156250000000000	4128.20507812500000000000	4133.84619140625000000000	4110.76904296875000000000	0.00000000000000000000	10245.00000000000000000000	10227.00000000000000000000	0.00000000000000000000	0.00000000000000000000	0.00000000000000000000	448.00000000000000000000	967.00000000000000000000	4.00000000000000000000	4.00000000000000000000	4.00000000000000000000	4.00000000000000000000	4.00000000000000000000	4.00000000000000000000	4.00000000000000000000	4.00000000000000000000	4.00000000000000000000	4.00000000000000000000	4.00000000000000000000	4.00000000000000000000	4.00000000000000000000	4.00000000000000000000	4.00000000000000000000	4.00000000000000000000
43.00000000000000000000	0.00000000000000000000	4137.94873046875000000000	4123.07666015625000000000	4145.64111328125000000000	4143.07666015625000000000	4117.94873046875000000000	4141.53857421875000000000	4125.64111328125000000000	4107.17919921875000000000	4107.69238281250000000000	4079.48706054687500000000	4111.79492187500000000000	4136.92285156250000000000	4138.97412109375000000000	4111.79492187500000000000	0.00000000000000000000	10244.00000000000000000000	10226.00000000000000000000	0.00000000000000000000	0.00000000000000000000	0.00000000000000000000	448.00000000000000000000	975.00000000000000000000	4.00000000000000000000	4.00000000000000000000	4.00000000000000000000	4.00000000000000000000	4.00000000000000000000	4.00000000000000000000	4.00000000000000000000	4.00000000000000000000	4.00000000000000000000	4.00000000000000000000	4.00000000000000000000	4.00000000000000000000	4.00000000000000000000	4.00000000000000000000	4.00000000000000000000	4.00000000000000000000
44.00000000000000000000	0.00000000000000000000	4160.51269531250000000000	4130.25634765625000000000	4164.61523437500000000000	4144.10253906250000000000	4108.20507812500000000000	4144.61523437500000000000	4129.74365234375000000000	4113.84619140625000000000	4123.07666015625000000000	4080.51269531250000000000	4147.69238281250000000000	4152.82031250000000000000	4148.20507812500000000000	4120.00000000000000000000	0.00000000000000000000	10244.00000000000000000000	10226.00000000000000000000	0.00000000000000000000	0.00000000000000000000	0.00000000000000000000	448.00000000000000000000	982.00000000000000000000	4.00000000000000000000	4.00000000000000000000	4.00000000000000000000	4.00000000000000000000	4.00000000000000000000	4.00000000000000000000	4.00000000000000000000	4.00000000000000000000	4.00000000000000000000	4.00000000000000000000	4.00000000000000000000	4.00000000000000000000	4.00000000000000000000	4.00000000000000000000	4.00000000000000000000	4.00000000000000000000
45.00000000000000000000	0.00000000000000000000	4151.79492187500000000000	4138.97412109375000000000	4149.74365234375000000000	4135.89746093750000000000	4119.48730468750000000000	4149.23046875000000000000	4141.02539062500000000000	4145.64111328125000000000	4159.48730468750000000000	4100.51269531250000000000	4156.41015625000000000000	4156.92285156250000000000	4158.97412109375000000000	4132.82031250000000000000	0.00000000000000000000	10245.00000000000000000000	10226.00000000000000000000	0.00000000000000000000	0.00000000000000000000	0.00000000000000000000	448.00000000000000000000	990.00000000000000000000	4.00000000000000000000	4.00000000000000000000	4.00000000000000000000	4.00000000000000000000	4.00000000000000000000	4.00000000000000000000	4.00000000000000000000	4.00000000000000000000	4.00000000000000000000	4.00000000000000000000	4.00000000000000000000	4.00000000000000000000	4.00000000000000000000	4.00000000000000000000	4.00000000000000000000	4.00000000000000000000
46.00000000000000000000	0.00000000000000000000	4157.94873046875000000000	4137.94873046875000000000	4158.97412109375000000000	4137.94873046875000000000	4129.23046875000000000000	4141.53857421875000000000	4138.46142578125000000000	4148.71777343750000000000	4151.79492187500000000000	4118.97412109375000000000	4159.48730468750000000000	4163.07666015625000000000	4164.10253906250000000000	4140.00000000000000000000	0.00000000000000000000	10245.00000000000000000000	10226.00000000000000000000	0.00000000000000000000	0.00000000000000000000	0.00000000000000000000	448.00000000000000000000	999.00000000000000000000	4.00000000000000000000	4.00000000000000000000	4.00000000000000000000	4.00000000000000000000	4.00000000000000000000	4.00000000000000000000	4.00000000000000000000	4.00000000000000000000	4.00000000000000000000	4.00000000000000000000	4.00000000000000000000	4.00000000000000000000	4.00000000000000000000	4.00000000000000000000	4.00000000000000000000	4.00000000000000000000
47.00000000000000000000	0.00000000000000000000	4154.35888671875000000000	4141.02539062500000000000	4162.56396484375000000000	4150.76904296875000000000	4133.33300781250000000000	4143.07666015625000000000	4137.94873046875000000000	4145.12792968750000000000	4143.07666015625000000000	4117.94873046875000000000	4163.07666015625000000000	4165.64111328125000000000	4167.69238281250000000000	4140.00000000000000000000	0.00000000000000000000	10246.00000000000000000000	10226.00000000000000000000	0.00000000000000000000	0.00000000000000000000	0.00000000000000000000	449.00000000000000000000	7.00000000000000000000	4.00000000000000000000	4.00000000000000000000	4.00000000000000000000	4.00000000000000000000	4.00000000000000000000	4.00000000000000000000	4.00000000000000000000	4.00000000000000000000	4.00000000000000000000	4.00000000000000000000	4.00000000000000000000	4.00000000000000000000	4.00000000000000000000	4.00000000000000000000	4.00000000000000000000	4.00000000000000000000
48.00000000000000000000	0.00000000000000000000	4144.10253906250000000000	4137.43603515625000000000	4154.87158203125000000000	4160.51269531250000000000	4130.25634765625000000000	4143.58984375000000000000	4136.41015625000000000000	4155.38427734375000000000	4151.79492187500000000000	4107.17919921875000000000	4137.94873046875000000000	4162.05126953125000000000	4156.41015625000000000000	4137.43603515625000000000	0.00000000000000000000	10246.00000000000000000000	10226.00000000000000000000	0.00000000000000000000	0.00000000000000000000	0.00000000000000000000	449.00000000000000000000	15.00000000000000000000	4.00000000000000000000	4.00000000000000000000	4.00000000000000000000	4.00000000000000000000	4.00000000000000000000	4.00000000000000000000	4.00000000000000000000	4.00000000000000000000	4.00000000000000000000	4.00000000000000000000	4.00000000000000000000	4.00000000000000000000	4.00000000000000000000	4.00000000000000000000	4.00000000000000000000	4.00000000000000000000
49.00000000000000000000	0.00000000000000000000	4154.35888671875000000000	4127.69238281250000000000	4164.10253906250000000000	4158.97412109375000000000	4120.51269531250000000000	4136.92285156250000000000	4124.61523437500000000000	4145.12792968750000000000	4133.33300781250000000000	4095.38452148437500000000	4136.92285156250000000000	4157.43603515625000000000	4137.43603515625000000000	4130.25634765625000000000	0.00000000000000000000	10246.00000000000000000000	10227.00000000000000000000	0.00000000000000000000	0.00000000000000000000	0.00000000000000000000	449.00000000000000000000	22.00000000000000000000	4.00000000000000000000	4.00000000000000000000	4.00000000000000000000	4.00000000000000000000	4.00000000000000000000	4.00000000000000000000	4.00000000000000000000	4.00000000000000000000	4.00000000000000000000	4.00000000000000000000	4.00000000000000000000	4.00000000000000000000	4.00000000000000000000	4.00000000000000000000	4.00000000000000000000	4.00000000000000000000
50.00000000000000000000	0.00000000000000000000	4141.53857421875000000000	4123.58984375000000000000	4148.71777343750000000000	4148.20507812500000000000	4116.92285156250000000000	4141.02539062500000000000	4122.56396484375000000000	4126.66650390625000000000	4122.56396484375000000000	4090.76904296875000000000	4164.10253906250000000000	4146.66650390625000000000	4144.61523437500000000000	4118.46142578125000000000	0.00000000000000000000	10246.00000000000000000000	10227.00000000000000000000	0.00000000000000000000	0.00000000000000000000	0.00000000000000000000	449.00000000000000000000	30.00000000000000000000	4.00000000000000000000	4.00000000000000000000	4.00000000000000000000	4.00000000000000000000	4.00000000000000000000	4.00000000000000000000	4.00000000000000000000	4.00000000000000000000	4.00000000000000000000	4.00000000000000000000	4.00000000000000000000	4.00000000000000000000	4.00000000000000000000	4.00000000000000000000	4.00000000000000000000	4.00000000000000000000
51.00000000000000000000	0.00000000000000000000	4145.12792968750000000000	4117.94873046875000000000	4148.71777343750000000000	4137.43603515625000000000	4111.28173828125000000000	4142.56396484375000000000	4123.58984375000000000000	4112.30761718750000000000	4123.58984375000000000000	4084.10253906250000000000	4143.07666015625000000000	4140.00000000000000000000	4148.71777343750000000000	4111.28173828125000000000	0.00000000000000000000	10246.00000000000000000000	10228.00000000000000000000	0.00000000000000000000	0.00000000000000000000	0.00000000000000000000	449.00000000000000000000	38.00000000000000000000	4.00000000000000000000	4.00000000000000000000	4.00000000000000000000	4.00000000000000000000	4.00000000000000000000	4.00000000000000000000	4.00000000000000000000	4.00000000000000000000	4.00000000000000000000	4.00000000000000000000	4.00000000000000000000	4.00000000000000000000	4.00000000000000000000	4.00000000000000000000	4.00000000000000000000	4.00000000000000000000
52.00000000000000000000	0.00000000000000000000	4144.61523437500000000000	4125.12792968750000000000	4146.66650390625000000000	4143.58984375000000000000	4114.87158203125000000000	4140.51269531250000000000	4120.00000000000000000000	4108.20507812500000000000	4122.05126953125000000000	4084.61523437500000000000	4118.46142578125000000000	4134.35888671875000000000	4135.38427734375000000000	4112.82031250000000000000	0.00000000000000000000	10246.00000000000000000000	10228.00000000000000000000	0.00000000000000000000	0.00000000000000000000	0.00000000000000000000	449.00000000000000000000	45.00000000000000000000	4.00000000000000000000	4.00000000000000000000	4.00000000000000000000	4.00000000000000000000	4.00000000000000000000	4.00000000000000000000	4.00000000000000000000	4.00000000000000000000	4.00000000000000000000	4.00000000000000000000	4.00000000000000000000	4.00000000000000000000	4.00000000000000000000	4.00000000000000000000	4.00000000000000000000	4.00000000000000000000
53.00000000000000000000	0.00000000000000000000	4145.12792968750000000000	4146.66650390625000000000	4150.25634765625000000000	4157.94873046875000000000	4135.38427734375000000000	4148.20507812500000000000	4130.76904296875000000000	4129.23046875000000000000	4139.48730468750000000000	4094.87158203125000000000	4131.28173828125000000000	4145.64111328125000000000	4134.87158203125000000000	4126.15380859375000000000	0.00000000000000000000	10248.00000000000000000000	10229.00000000000000000000	0.00000000000000000000	0.00000000000000000000	0.00000000000000000000	449.00000000000000000000	52.00000000000000000000	4.00000000000000000000	4.00000000000000000000	4.00000000000000000000	4.00000000000000000000	4.00000000000000000000	4.00000000000000000000	4.00000000000000000000	4.00000000000000000000	4.00000000000000000000	4.00000000000000000000	4.00000000000000000000	4.00000000000000000000	4.00000000000000000000	4.00000000000000000000	4.00000000000000000000	4.00000000000000000000
54.00000000000000000000	0.00000000000000000000	4167.17919921875000000000	4146.66650390625000000000	4172.30761718750000000000	4156.92285156250000000000	4134.35888671875000000000	4151.28173828125000000000	4142.56396484375000000000	4145.64111328125000000000	4153.84619140625000000000	4096.92285156250000000000	4126.66650390625000000000	4163.07666015625000000000	4149.74365234375000000000	4144.61523437500000000000	0.00000000000000000000	10248.00000000000000000000	10229.00000000000000000000	0.00000000000000000000	0.00000000000000000000	0.00000000000000000000	449.00000000000000000000	60.00000000000000000000	4.00000000000000000000	4.00000000000000000000	4.00000000000000000000	4.00000000000000000000	4.00000000000000000000	4.00000000000000000000	4.00000000000000000000	4.00000000000000000000	4.00000000000000000000	4.00000000000000000000	4.00000000000000000000	4.00000000000000000000	4.00000000000000000000	4.00000000000000000000	4.00000000000000000000	4.00000000000000000000
55.00000000000000000000	0.00000000000000000000	4148.71777343750000000000	4127.69238281250000000000	4153.33300781250000000000	4149.23046875000000000000	4115.89746093750000000000	4140.51269531250000000000	4131.79492187500000000000	4140.00000000000000000000	4140.51269531250000000000	4100.00000000000000000000	4126.15380859375000000000	4153.84619140625000000000	4163.58984375000000000000	4145.64111328125000000000	0.00000000000000000000	10247.00000000000000000000	10227.00000000000000000000	0.00000000000000000000	0.00000000000000000000	0.00000000000000000000	449.00000000000000000000	67.00000000000000000000	4.00000000000000000000	4.00000000000000000000	4.00000000000000000000	4.00000000000000000000	4.00000000000000000000	4.00000000000000000000	4.00000000000000000000	4.00000000000000000000	4.00000000000000000000	4.00000000000000000000	4.00000000000000000000	4.00000000000000000000	4.00000000000000000000	4.00000000000000000000	4.00000000000000000000	4.00000000000000000000
56.00000000000000000000	0.00000000000000000000	4149.74365234375000000000	4118.97412109375000000000	4160.51269531250000000000	4129.74365234375000000000	4114.35888671875000000000	4129.23046875000000000000	4116.92285156250000000000	4128.71777343750000000000	4124.61523437500000000000	4106.66650390625000000000	4158.46142578125000000000	4157.43603515625000000000	4165.64111328125000000000	4139.48730468750000000000	0.00000000000000000000	10247.00000000000000000000	10227.00000000000000000000	0.00000000000000000000	0.00000000000000000000	0.00000000000000000000	449.00000000000000000000	74.00000000000000000000	4.00000000000000000000	4.00000000000000000000	4.00000000000000000000	4.00000000000000000000	4.00000000000000000000	4.00000000000000000000	4.00000000000000000000	4.00000000000000000000	4.00000000000000000000	4.00000000000000000000	4.00000000000000000000	4.00000000000000000000	4.00000000000000000000	4.00000000000000000000	4.00000000000000000000	4.00000000000000000000
57.00000000000000000000	0.00000000000000000000	4160.00000000000000000000	4129.74365234375000000000	4168.20507812500000000000	4122.05126953125000000000	4121.53857421875000000000	4131.79492187500000000000	4121.53857421875000000000	4131.28173828125000000000	4129.23046875000000000000	4115.38427734375000000000	4171.79492187500000000000	4166.15380859375000000000	4163.58984375000000000000	4144.10253906250000000000	0.00000000000000000000	10247.00000000000000000000	10226.00000000000000000000	0.00000000000000000000	0.00000000000000000000	0.00000000000000000000	449.00000000000000000000	82.00000000000000000000	4.00000000000000000000	4.00000000000000000000	4.00000000000000000000	4.00000000000000000000	4.00000000000000000000	4.00000000000000000000	4.00000000000000000000	4.00000000000000000000	4.00000000000000000000	4.00000000000000000000	4.00000000000000000000	4.00000000000000000000	4.00000000000000000000	4.00000000000000000000	4.00000000000000000000	4.00000000000000000000
58.00000000000000000000	0.00000000000000000000	4143.07666015625000000000	4128.20507812500000000000	4142.56396484375000000000	4147.69238281250000000000	4108.71777343750000000000	4137.94873046875000000000	4122.05126953125000000000	4125.64111328125000000000	4125.64111328125000000000	4108.71777343750000000000	4144.10253906250000000000	4151.28173828125000000000	4157.43603515625000000000	4138.97412109375000000000	0.00000000000000000000	10247.00000000000000000000	10226.00000000000000000000	0.00000000000000000000	0.00000000000000000000	0.00000000000000000000	449.00000000000000000000	90.00000000000000000000	4.00000000000000000000	4.00000000000000000000	4.00000000000000000000	4.00000000000000000000	4.00000000000000000000	4.00000000000000000000	4.00000000000000000000	4.00000000000000000000	4.00000000000000000000	4.00000000000000000000	4.00000000000000000000	4.00000000000000000000	4.00000000000000000000	4.00000000000000000000	4.00000000000000000000	4.00000000000000000000
59.00000000000000000000	0.00000000000000000000	4143.07666015625000000000	4111.28173828125000000000	4146.15380859375000000000	4160.51269531250000000000	4105.12792968750000000000	4138.46142578125000000000	4119.48730468750000000000	4116.92285156250000000000	4123.07666015625000000000	4091.79467773437500000000	4121.02539062500000000000	4136.41015625000000000000	4142.56396484375000000000	4127.69238281250000000000	0.00000000000000000000	10247.00000000000000000000	10226.00000000000000000000	0.00000000000000000000	0.00000000000000000000	0.00000000000000000000	449.00000000000000000000	98.00000000000000000000	4.00000000000000000000	4.00000000000000000000	4.00000000000000000000	4.00000000000000000000	4.00000000000000000000	4.00000000000000000000	4.00000000000000000000	4.00000000000000000000	4.00000000000000000000	4.00000000000000000000	4.00000000000000000000	4.00000000000000000000	4.00000000000000000000	4.00000000000000000000	4.00000000000000000000	4.00000000000000000000
60.00000000000000000000	0.00000000000000000000	4133.84619140625000000000	4115.38427734375000000000	4138.46142578125000000000	4148.71777343750000000000	4126.15380859375000000000	4143.58984375000000000000	4129.74365234375000000000	4129.74365234375000000000	4135.89746093750000000000	4089.74340820312500000000	4130.76904296875000000000	4124.61523437500000000000	4134.35888671875000000000	4116.41015625000000000000	0.00000000000000000000	10247.00000000000000000000	10226.00000000000000000000	0.00000000000000000000	0.00000000000000000000	0.00000000000000000000	449.00000000000000000000	106.00000000000000000000	4.00000000000000000000	4.00000000000000000000	4.00000000000000000000	4.00000000000000000000	4.00000000000000000000	4.00000000000000000000	4.00000000000000000000	4.00000000000000000000	4.00000000000000000000	4.00000000000000000000	4.00000000000000000000	4.00000000000000000000	4.00000000000000000000	4.00000000000000000000	4.00000000000000000000	4.00000000000000000000
61.00000000000000000000	0.00000000000000000000	4141.02539062500000000000	4120.51269531250000000000	4140.51269531250000000000	4144.61523437500000000000	4117.94873046875000000000	4144.61523437500000000000	4133.33300781250000000000	4131.79492187500000000000	4132.82031250000000000000	4090.76904296875000000000	4120.00000000000000000000	4124.10253906250000000000	4131.28173828125000000000	4110.25634765625000000000	0.00000000000000000000	10248.00000000000000000000	10227.00000000000000000000	0.00000000000000000000	0.00000000000000000000	0.00000000000000000000	449.00000000000000000000	114.00000000000000000000	4.00000000000000000000	4.00000000000000000000	4.00000000000000000000	4.00000000000000000000	4.00000000000000000000	4.00000000000000000000	4.00000000000000000000	4.00000000000000000000	4.00000000000000000000	4.00000000000000000000	4.00000000000000000000	4.00000000000000000000	4.00000000000000000000	4.00000000000000000000	4.00000000000000000000	4.00000000000000000000
62.00000000000000000000	0.00000000000000000000	4147.69238281250000000000	4116.41015625000000000000	4151.28173828125000000000	4147.69238281250000000000	4101.53857421875000000000	4131.79492187500000000000	4125.64111328125000000000	4125.64111328125000000000	4130.76904296875000000000	4096.92285156250000000000	4106.66650390625000000000	4132.30761718750000000000	4141.53857421875000000000	4122.05126953125000000000	0.00000000000000000000	10248.00000000000000000000	10227.00000000000000000000	0.00000000000000000000	0.00000000000000000000	0.00000000000000000000	449.00000000000000000000	122.00000000000000000000	4.00000000000000000000	4.00000000000000000000	4.00000000000000000000	4.00000000000000000000	4.00000000000000000000	4.00000000000000000000	4.00000000000000000000	4.00000000000000000000	4.00000000000000000000	4.00000000000000000000	4.00000000000000000000	4.00000000000000000000	4.00000000000000000000	4.00000000000000000000	4.00000000000000000000	4.00000000000000000000
63.00000000000000000000	0.00000000000000000000	4138.46142578125000000000	4123.07666015625000000000	4150.25634765625000000000	4152.82031250000000000000	4122.56396484375000000000	4127.69238281250000000000	4120.51269531250000000000	4132.30761718750000000000	4140.00000000000000000000	4116.41015625000000000000	4148.71777343750000000000	4142.05126953125000000000	4162.56396484375000000000	4133.33300781250000000000	0.00000000000000000000	10248.00000000000000000000	10227.00000000000000000000	0.00000000000000000000	0.00000000000000000000	0.00000000000000000000	449.00000000000000000000	131.00000000000000000000	4.00000000000000000000	4.00000000000000000000	4.00000000000000000000	4.00000000000000000000	4.00000000000000000000	4.00000000000000000000	4.00000000000000000000	4.00000000000000000000	4.00000000000000000000	4.00000000000000000000	4.00000000000000000000	4.00000000000000000000	4.00000000000000000000	4.00000000000000000000	4.00000000000000000000	4.00000000000000000000
64.00000000000000000000	0.00000000000000000000	4155.89746093750000000000	4123.07666015625000000000	4164.61523437500000000000	4154.87158203125000000000	4127.17919921875000000000	4137.43603515625000000000	4115.89746093750000000000	4129.74365234375000000000	4132.82031250000000000000	4115.89746093750000000000	4156.92285156250000000000	4148.71777343750000000000	4154.87158203125000000000	4130.76904296875000000000	2141.00000000000000000000	10248.00000000000000000000	10227.00000000000000000000	0.00000000000000000000	0.00000000000000000000	0.00000000000000000000	449.00000000000000000000	139.00000000000000000000	4.00000000000000000000	4.00000000000000000000	4.00000000000000000000	4.00000000000000000000	4.00000000000000000000	4.00000000000000000000	4.00000000000000000000	4.00000000000000000000	4.00000000000000000000	4.00000000000000000000	4.00000000000000000000	4.00000000000000000000	4.00000000000000000000	4.00000000000000000000	4.00000000000000000000	4.00000000000000000000
65.00000000000000000000	0.00000000000000000000	4145.12792968750000000000	4116.92285156250000000000	4150.25634765625000000000	4147.69238281250000000000	4110.25634765625000000000	4138.46142578125000000000	4111.28173828125000000000	4121.02539062500000000000	4126.15380859375000000000	4090.76904296875000000000	4112.82031250000000000000	4138.97412109375000000000	4138.46142578125000000000	4127.17919921875000000000	2983.00000000000000000000	10247.00000000000000000000	10228.00000000000000000000	0.00000000000000000000	0.00000000000000000000	0.00000000000000000000	449.00000000000000000000	148.00000000000000000000	4.00000000000000000000	4.00000000000000000000	4.00000000000000000000	4.00000000000000000000	4.00000000000000000000	4.00000000000000000000	4.00000000000000000000	4.00000000000000000000	4.00000000000000000000	4.00000000000000000000	4.00000000000000000000	4.00000000000000000000	4.00000000000000000000	4.00000000000000000000	4.00000000000000000000	4.00000000000000000000
66.00000000000000000000	0.00000000000000000000	4140.00000000000000000000	4123.07666015625000000000	4149.23046875000000000000	4153.33300781250000000000	4110.76904296875000000000	4126.15380859375000000000	4113.33300781250000000000	4120.00000000000000000000	4132.30761718750000000000	4088.20507812500000000000	4125.64111328125000000000	4138.97412109375000000000	4149.23046875000000000000	4129.74365234375000000000	2109.00000000000000000000	10247.00000000000000000000	10228.00000000000000000000	0.00000000000000000000	0.00000000000000000000	0.00000000000000000000	449.00000000000000000000	156.00000000000000000000	4.00000000000000000000	4.00000000000000000000	4.00000000000000000000	4.00000000000000000000	4.00000000000000000000	4.00000000000000000000	4.00000000000000000000	4.00000000000000000000	4.00000000000000000000	4.00000000000000000000	4.00000000000000000000	4.00000000000000000000	4.00000000000000000000	4.00000000000000000000	4.00000000000000000000	4.00000000000000000000
67.00000000000000000000	0.00000000000000000000	4150.76904296875000000000	4136.92285156250000000000	4161.02539062500000000000	4162.56396484375000000000	4124.61523437500000000000	4130.76904296875000000000	4128.20507812500000000000	4130.25634765625000000000	4143.07666015625000000000	4121.02539062500000000000	4165.64111328125000000000	4147.17919921875000000000	4167.17919921875000000000	4137.94873046875000000000	3480.00000000000000000000	10247.00000000000000000000	10228.00000000000000000000	0.00000000000000000000	0.00000000000000000000	0.00000000000000000000	449.00000000000000000000	164.00000000000000000000	4.00000000000000000000	4.00000000000000000000	4.00000000000000000000	4.00000000000000000000	4.00000000000000000000	4.00000000000000000000	4.00000000000000000000	4.00000000000000000000	4.00000000000000000000	4.00000000000000000000	4.00000000000000000000	4.00000000000000000000	4.00000000000000000000	4.00000000000000000000	4.00000000000000000000	4.00000000000000000000
68.00000000000000000000	0.00000000000000000000	4146.66650390625000000000	4142.05126953125000000000	4149.74365234375000000000	4160.51269531250000000000	4129.23046875000000000000	4143.58984375000000000000	4136.92285156250000000000	4139.48730468750000000000	4146.15380859375000000000	4130.76904296875000000000	4145.64111328125000000000	4149.23046875000000000000	4169.74365234375000000000	4148.20507812500000000000	3488.00000000000000000000	10247.00000000000000000000	10228.00000000000000000000	0.00000000000000000000	0.00000000000000000000	0.00000000000000000000	449.00000000000000000000	173.00000000000000000000	4.00000000000000000000	4.00000000000000000000	4.00000000000000000000	4.00000000000000000000	4.00000000000000000000	4.00000000000000000000	4.00000000000000000000	4.00000000000000000000	4.00000000000000000000	4.00000000000000000000	4.00000000000000000000	4.00000000000000000000	4.00000000000000000000	4.00000000000000000000	4.00000000000000000000	4.00000000000000000000
69.00000000000000000000	0.00000000000000000000	4163.58984375000000000000	4138.46142578125000000000	4165.64111328125000000000	4167.69238281250000000000	4120.51269531250000000000	4132.82031250000000000000	4129.74365234375000000000	4128.20507812500000000000	4121.53857421875000000000	4104.61523437500000000000	4131.79492187500000000000	4152.82031250000000000000	4167.17919921875000000000	4148.20507812500000000000	3294.00000000000000000000	10247.00000000000000000000	10228.00000000000000000000	0.00000000000000000000	0.00000000000000000000	0.00000000000000000000	449.00000000000000000000	181.00000000000000000000	4.00000000000000000000	4.00000000000000000000	4.00000000000000000000	4.00000000000000000000	4.00000000000000000000	4.00000000000000000000	4.00000000000000000000	4.00000000000000000000	4.00000000000000000000	4.00000000000000000000	4.00000000000000000000	4.00000000000000000000	4.00000000000000000000	4.00000000000000000000	4.00000000000000000000	4.00000000000000000000
70.00000000000000000000	0.00000000000000000000	4153.84619140625000000000	4140.00000000000000000000	4162.56396484375000000000	4170.76904296875000000000	4119.48730468750000000000	4125.12792968750000000000	4128.20507812500000000000	4121.02539062500000000000	4105.12792968750000000000	4110.25634765625000000000	4160.51269531250000000000	4150.76904296875000000000	4171.28173828125000000000	4143.58984375000000000000	3410.00000000000000000000	10247.00000000000000000000	10228.00000000000000000000	0.00000000000000000000	0.00000000000000000000	0.00000000000000000000	449.00000000000000000000	189.00000000000000000000	4.00000000000000000000	4.00000000000000000000	4.00000000000000000000	4.00000000000000000000	4.00000000000000000000	4.00000000000000000000	4.00000000000000000000	4.00000000000000000000	4.00000000000000000000	4.00000000000000000000	4.00000000000000000000	4.00000000000000000000	4.00000000000000000000	4.00000000000000000000	4.00000000000000000000	4.00000000000000000000
71.00000000000000000000	0.00000000000000000000	4144.61523437500000000000	4133.33300781250000000000	4154.35888671875000000000	4157.43603515625000000000	4115.89746093750000000000	4130.76904296875000000000	4128.20507812500000000000	4125.12792968750000000000	4114.87158203125000000000	4122.05126953125000000000	4155.38427734375000000000	4148.20507812500000000000	4157.43603515625000000000	4145.12792968750000000000	3460.00000000000000000000	10247.00000000000000000000	10227.00000000000000000000	0.00000000000000000000	0.00000000000000000000	0.00000000000000000000	449.00000000000000000000	198.00000000000000000000	4.00000000000000000000	4.00000000000000000000	4.00000000000000000000	4.00000000000000000000	4.00000000000000000000	4.00000000000000000000	4.00000000000000000000	4.00000000000000000000	4.00000000000000000000	4.00000000000000000000	4.00000000000000000000	4.00000000000000000000	4.00000000000000000000	4.00000000000000000000	4.00000000000000000000	4.00000000000000000000
72.00000000000000000000	0.00000000000000000000	4153.84619140625000000000	4126.66650390625000000000	4160.51269531250000000000	4148.71777343750000000000	4120.51269531250000000000	4142.56396484375000000000	4127.17919921875000000000	4131.28173828125000000000	4129.23046875000000000000	4096.92285156250000000000	4118.97412109375000000000	4144.10253906250000000000	4141.02539062500000000000	4140.00000000000000000000	3108.00000000000000000000	10247.00000000000000000000	10227.00000000000000000000	0.00000000000000000000	0.00000000000000000000	0.00000000000000000000	449.00000000000000000000	205.00000000000000000000	4.00000000000000000000	4.00000000000000000000	4.00000000000000000000	4.00000000000000000000	4.00000000000000000000	4.00000000000000000000	4.00000000000000000000	4.00000000000000000000	4.00000000000000000000	4.00000000000000000000	4.00000000000000000000	4.00000000000000000000	4.00000000000000000000	4.00000000000000000000	4.00000000000000000000	4.00000000000000000000
73.00000000000000000000	0.00000000000000000000	4137.94873046875000000000	4137.43603515625000000000	4143.58984375000000000000	4149.74365234375000000000	4140.51269531250000000000	4152.82031250000000000000	4129.74365234375000000000	4142.05126953125000000000	4143.07666015625000000000	4096.41015625000000000000	4116.92285156250000000000	4131.79492187500000000000	4153.33300781250000000000	4123.58984375000000000000	2825.00000000000000000000	10246.00000000000000000000	10228.00000000000000000000	0.00000000000000000000	0.00000000000000000000	0.00000000000000000000	449.00000000000000000000	213.00000000000000000000	4.00000000000000000000	4.00000000000000000000	4.00000000000000000000	4.00000000000000000000	4.00000000000000000000	4.00000000000000000000	4.00000000000000000000	4.00000000000000000000	4.00000000000000000000	4.00000000000000000000	4.00000000000000000000	4.00000000000000000000	4.00000000000000000000	4.00000000000000000000	4.00000000000000000000	4.00000000000000000000
74.00000000000000000000	0.00000000000000000000	4141.53857421875000000000	4134.35888671875000000000	4150.76904296875000000000	4148.20507812500000000000	4136.41015625000000000000	4139.48730468750000000000	4116.41015625000000000000	4126.66650390625000000000	4130.76904296875000000000	4114.87158203125000000000	4138.46142578125000000000	4123.07666015625000000000	4159.48730468750000000000	4121.53857421875000000000	3495.00000000000000000000	10246.00000000000000000000	10228.00000000000000000000	0.00000000000000000000	0.00000000000000000000	0.00000000000000000000	449.00000000000000000000	220.00000000000000000000	4.00000000000000000000	4.00000000000000000000	4.00000000000000000000	4.00000000000000000000	4.00000000000000000000	4.00000000000000000000	4.00000000000000000000	4.00000000000000000000	4.00000000000000000000	4.00000000000000000000	4.00000000000000000000	4.00000000000000000000	4.00000000000000000000	4.00000000000000000000	4.00000000000000000000	4.00000000000000000000
75.00000000000000000000	0.00000000000000000000	4142.05126953125000000000	4122.56396484375000000000	4152.30761718750000000000	4145.12792968750000000000	4121.53857421875000000000	4130.76904296875000000000	4106.15380859375000000000	4107.69238281250000000000	4112.30761718750000000000	4112.30761718750000000000	4152.30761718750000000000	4120.00000000000000000000	4152.82031250000000000000	4132.82031250000000000000	3044.00000000000000000000	10246.00000000000000000000	10229.00000000000000000000	0.00000000000000000000	0.00000000000000000000	0.00000000000000000000	449.00000000000000000000	227.00000000000000000000	4.00000000000000000000	4.00000000000000000000	4.00000000000000000000	4.00000000000000000000	4.00000000000000000000	4.00000000000000000000	4.00000000000000000000	4.00000000000000000000	4.00000000000000000000	4.00000000000000000000	4.00000000000000000000	4.00000000000000000000	4.00000000000000000000	4.00000000000000000000	4.00000000000000000000	4.00000000000000000000
76.00000000000000000000	0.00000000000000000000	4148.20507812500000000000	4123.07666015625000000000	4155.38427734375000000000	4147.17919921875000000000	4122.05126953125000000000	4137.94873046875000000000	4119.48730468750000000000	4116.92285156250000000000	4117.43603515625000000000	4109.23046875000000000000	4144.10253906250000000000	4126.15380859375000000000	4153.84619140625000000000	4137.94873046875000000000	3111.00000000000000000000	10246.00000000000000000000	10229.00000000000000000000	0.00000000000000000000	0.00000000000000000000	0.00000000000000000000	449.00000000000000000000	235.00000000000000000000	4.00000000000000000000	4.00000000000000000000	4.00000000000000000000	4.00000000000000000000	4.00000000000000000000	4.00000000000000000000	4.00000000000000000000	4.00000000000000000000	4.00000000000000000000	4.00000000000000000000	4.00000000000000000000	4.00000000000000000000	4.00000000000000000000	4.00000000000000000000	4.00000000000000000000	4.00000000000000000000
77.00000000000000000000	0.00000000000000000000	4158.97412109375000000000	4129.74365234375000000000	4162.56396484375000000000	4147.69238281250000000000	4125.12792968750000000000	4132.82031250000000000000	4124.61523437500000000000	4124.10253906250000000000	4125.12792968750000000000	4109.23046875000000000000	4133.84619140625000000000	4130.76904296875000000000	4157.43603515625000000000	4133.33300781250000000000	2820.00000000000000000000	10247.00000000000000000000	10228.00000000000000000000	0.00000000000000000000	0.00000000000000000000	0.00000000000000000000	449.00000000000000000000	242.00000000000000000000	4.00000000000000000000	4.00000000000000000000	4.00000000000000000000	4.00000000000000000000	4.00000000000000000000	4.00000000000000000000	4.00000000000000000000	4.00000000000000000000	4.00000000000000000000	4.00000000000000000000	4.00000000000000000000	4.00000000000000000000	4.00000000000000000000	4.00000000000000000000	4.00000000000000000000	4.00000000000000000000
78.00000000000000000000	0.00000000000000000000	4136.41015625000000000000	4128.20507812500000000000	4146.15380859375000000000	4141.02539062500000000000	4124.10253906250000000000	4132.30761718750000000000	4118.97412109375000000000	4125.64111328125000000000	4130.76904296875000000000	4107.17919921875000000000	4148.20507812500000000000	4124.10253906250000000000	4156.92285156250000000000	4130.25634765625000000000	3495.00000000000000000000	10247.00000000000000000000	10228.00000000000000000000	0.00000000000000000000	0.00000000000000000000	0.00000000000000000000	449.00000000000000000000	249.00000000000000000000	4.00000000000000000000	4.00000000000000000000	4.00000000000000000000	4.00000000000000000000	4.00000000000000000000	4.00000000000000000000	4.00000000000000000000	4.00000000000000000000	4.00000000000000000000	4.00000000000000000000	4.00000000000000000000	4.00000000000000000000	4.00000000000000000000	4.00000000000000000000	4.00000000000000000000	4.00000000000000000000
79.00000000000000000000	0.00000000000000000000	4144.10253906250000000000	4128.71777343750000000000	4161.53857421875000000000	4138.97412109375000000000	4126.66650390625000000000	4147.69238281250000000000	4123.58984375000000000000	4136.92285156250000000000	4140.00000000000000000000	4113.84619140625000000000	4148.71777343750000000000	4129.74365234375000000000	4160.51269531250000000000	4139.48730468750000000000	3044.00000000000000000000	10246.00000000000000000000	10229.00000000000000000000	0.00000000000000000000	0.00000000000000000000	0.00000000000000000000	449.00000000000000000000	257.00000000000000000000	4.00000000000000000000	4.00000000000000000000	4.00000000000000000000	4.00000000000000000000	4.00000000000000000000	4.00000000000000000000	4.00000000000000000000	4.00000000000000000000	4.00000000000000000000	4.00000000000000000000	4.00000000000000000000	4.00000000000000000000	4.00000000000000000000	4.00000000000000000000	4.00000000000000000000	4.00000000000000000000
80.00000000000000000000	0.00000000000000000000	4148.71777343750000000000	4138.97412109375000000000	4156.41015625000000000000	4133.84619140625000000000	4137.94873046875000000000	4146.66650390625000000000	4123.07666015625000000000	4144.10253906250000000000	4140.00000000000000000000	4127.69238281250000000000	4133.33300781250000000000	4129.74365234375000000000	4166.66650390625000000000	4142.05126953125000000000	3111.00000000000000000000	10246.00000000000000000000	10229.00000000000000000000	0.00000000000000000000	0.00000000000000000000	0.00000000000000000000	449.00000000000000000000	264.00000000000000000000	4.00000000000000000000	4.00000000000000000000	4.00000000000000000000	4.00000000000000000000	4.00000000000000000000	4.00000000000000000000	4.00000000000000000000	4.00000000000000000000	4.00000000000000000000	4.00000000000000000000	4.00000000000000000000	4.00000000000000000000	4.00000000000000000000	4.00000000000000000000	4.00000000000000000000	4.00000000000000000000
81.00000000000000000000	0.00000000000000000000	4142.05126953125000000000	4138.46142578125000000000	4142.05126953125000000000	4130.76904296875000000000	4139.48730468750000000000	4137.94873046875000000000	4109.74365234375000000000	4135.89746093750000000000	4130.76904296875000000000	4117.94873046875000000000	4128.20507812500000000000	4128.71777343750000000000	4153.33300781250000000000	4139.48730468750000000000	2820.00000000000000000000	10248.00000000000000000000	10229.00000000000000000000	0.00000000000000000000	0.00000000000000000000	0.00000000000000000000	449.00000000000000000000	271.00000000000000000000	4.00000000000000000000	4.00000000000000000000	4.00000000000000000000	4.00000000000000000000	4.00000000000000000000	4.00000000000000000000	4.00000000000000000000	4.00000000000000000000	4.00000000000000000000	4.00000000000000000000	4.00000000000000000000	4.00000000000000000000	4.00000000000000000000	4.00000000000000000000	4.00000000000000000000	4.00000000000000000000
82.00000000000000000000	0.00000000000000000000	4154.87158203125000000000	4138.97412109375000000000	4162.56396484375000000000	4151.28173828125000000000	4134.35888671875000000000	4146.66650390625000000000	4110.25634765625000000000	4131.79492187500000000000	4129.74365234375000000000	4105.64111328125000000000	4132.30761718750000000000	4135.89746093750000000000	4148.71777343750000000000	4140.00000000000000000000	3495.00000000000000000000	10248.00000000000000000000	10229.00000000000000000000	0.00000000000000000000	0.00000000000000000000	0.00000000000000000000	449.00000000000000000000	279.00000000000000000000	4.00000000000000000000	4.00000000000000000000	4.00000000000000000000	4.00000000000000000000	4.00000000000000000000	4.00000000000000000000	4.00000000000000000000	4.00000000000000000000	4.00000000000000000000	4.00000000000000000000	4.00000000000000000000	4.00000000000000000000	4.00000000000000000000	4.00000000000000000000	4.00000000000000000000	4.00000000000000000000
83.00000000000000000000	0.00000000000000000000	4146.15380859375000000000	4146.66650390625000000000	4156.41015625000000000000	4166.15380859375000000000	4133.84619140625000000000	4149.74365234375000000000	4123.58984375000000000000	4131.28173828125000000000	4126.15380859375000000000	4123.58984375000000000000	4148.20507812500000000000	4129.74365234375000000000	4170.25634765625000000000	4139.48730468750000000000	3044.00000000000000000000	10249.00000000000000000000	10229.00000000000000000000	0.00000000000000000000	0.00000000000000000000	0.00000000000000000000	449.00000000000000000000	286.00000000000000000000	4.00000000000000000000	4.00000000000000000000	4.00000000000000000000	4.00000000000000000000	4.00000000000000000000	4.00000000000000000000	4.00000000000000000000	4.00000000000000000000	4.00000000000000000000	4.00000000000000000000	4.00000000000000000000	4.00000000000000000000	4.00000000000000000000	4.00000000000000000000	4.00000000000000000000	4.00000000000000000000
84.00000000000000000000	0.00000000000000000000	4149.74365234375000000000	4134.35888671875000000000	4156.92285156250000000000	4144.61523437500000000000	4124.61523437500000000000	4131.79492187500000000000	4122.05126953125000000000	4118.97412109375000000000	4110.76904296875000000000	4122.05126953125000000000	4155.38427734375000000000	4123.58984375000000000000	4157.43603515625000000000	4137.94873046875000000000	3111.00000000000000000000	10249.00000000000000000000	10229.00000000000000000000	0.00000000000000000000	0.00000000000000000000	0.00000000000000000000	449.00000000000000000000	294.00000000000000000000	4.00000000000000000000	4.00000000000000000000	4.00000000000000000000	4.00000000000000000000	4.00000000000000000000	4.00000000000000000000	4.00000000000000000000	4.00000000000000000000	4.00000000000000000000	4.00000000000000000000	4.00000000000000000000	4.00000000000000000000	4.00000000000000000000	4.00000000000000000000	4.00000000000000000000	4.00000000000000000000
85.00000000000000000000	0.00000000000000000000	4141.53857421875000000000	4122.05126953125000000000	4147.17919921875000000000	4130.76904296875000000000	4124.61523437500000000000	4130.76904296875000000000	4118.97412109375000000000	4117.94873046875000000000	4114.87158203125000000000	4100.00000000000000000000	4138.46142578125000000000	4111.79492187500000000000	4129.74365234375000000000	4124.10253906250000000000	2820.00000000000000000000	10249.00000000000000000000	10227.00000000000000000000	0.00000000000000000000	0.00000000000000000000	0.00000000000000000000	449.00000000000000000000	302.00000000000000000000	4.00000000000000000000	4.00000000000000000000	4.00000000000000000000	4.00000000000000000000	4.00000000000000000000	4.00000000000000000000	4.00000000000000000000	4.00000000000000000000	4.00000000000000000000	4.00000000000000000000	4.00000000000000000000	4.00000000000000000000	4.00000000000000000000	4.00000000000000000000	4.00000000000000000000	4.00000000000000000000
86.00000000000000000000	0.00000000000000000000	4128.20507812500000000000	4124.10253906250000000000	4133.84619140625000000000	4140.00000000000000000000	4140.00000000000000000000	4146.15380859375000000000	4132.30761718750000000000	4131.28173828125000000000	4128.20507812500000000000	4107.69238281250000000000	4117.94873046875000000000	4099.48730468750000000000	4140.00000000000000000000	4109.74365234375000000000	3495.00000000000000000000	10249.00000000000000000000	10227.00000000000000000000	0.00000000000000000000	0.00000000000000000000	0.00000000000000000000	449.00000000000000000000	310.00000000000000000000	4.00000000000000000000	4.00000000000000000000	4.00000000000000000000	4.00000000000000000000	4.00000000000000000000	4.00000000000000000000	4.00000000000000000000	4.00000000000000000000	4.00000000000000000000	4.00000000000000000000	4.00000000000000000000	4.00000000000000000000	4.00000000000000000000	4.00000000000000000000	4.00000000000000000000	4.00000000000000000000
87.00000000000000000000	0.00000000000000000000	4151.79492187500000000000	4126.15380859375000000000	4153.33300781250000000000	4143.07666015625000000000	4143.58984375000000000000	4148.71777343750000000000	4140.51269531250000000000	4133.33300781250000000000	4127.69238281250000000000	4131.79492187500000000000	4127.17919921875000000000	4111.79492187500000000000	4151.28173828125000000000	4128.20507812500000000000	3044.00000000000000000000	10248.00000000000000000000	10227.00000000000000000000	0.00000000000000000000	0.00000000000000000000	0.00000000000000000000	449.00000000000000000000	319.00000000000000000000	4.00000000000000000000	4.00000000000000000000	4.00000000000000000000	4.00000000000000000000	4.00000000000000000000	4.00000000000000000000	4.00000000000000000000	4.00000000000000000000	4.00000000000000000000	4.00000000000000000000	4.00000000000000000000	4.00000000000000000000	4.00000000000000000000	4.00000000000000000000	4.00000000000000000000	4.00000000000000000000
88.00000000000000000000	0.00000000000000000000	4152.82031250000000000000	4144.10253906250000000000	4147.17919921875000000000	4152.82031250000000000000	4145.64111328125000000000	4142.56396484375000000000	4133.84619140625000000000	4135.38427734375000000000	4133.33300781250000000000	4144.61523437500000000000	4148.71777343750000000000	4131.79492187500000000000	4153.84619140625000000000	4156.41015625000000000000	3111.00000000000000000000	10248.00000000000000000000	10227.00000000000000000000	0.00000000000000000000	0.00000000000000000000	0.00000000000000000000	449.00000000000000000000	327.00000000000000000000	4.00000000000000000000	4.00000000000000000000	4.00000000000000000000	4.00000000000000000000	4.00000000000000000000	4.00000000000000000000	4.00000000000000000000	4.00000000000000000000	4.00000000000000000000	4.00000000000000000000	4.00000000000000000000	4.00000000000000000000	4.00000000000000000000	4.00000000000000000000	4.00000000000000000000	4.00000000000000000000
89.00000000000000000000	0.00000000000000000000	4153.33300781250000000000	4155.38427734375000000000	4154.87158203125000000000	4156.41015625000000000000	4141.02539062500000000000	4131.79492187500000000000	4115.38427734375000000000	4133.33300781250000000000	4136.92285156250000000000	4136.92285156250000000000	4146.66650390625000000000	4138.97412109375000000000	4167.17919921875000000000	4151.79492187500000000000	2820.00000000000000000000	10246.00000000000000000000	10228.00000000000000000000	0.00000000000000000000	0.00000000000000000000	0.00000000000000000000	449.00000000000000000000	335.00000000000000000000	4.00000000000000000000	4.00000000000000000000	4.00000000000000000000	4.00000000000000000000	4.00000000000000000000	4.00000000000000000000	4.00000000000000000000	4.00000000000000000000	4.00000000000000000000	4.00000000000000000000	4.00000000000000000000	4.00000000000000000000	4.00000000000000000000	4.00000000000000000000	4.00000000000000000000	4.00000000000000000000
90.00000000000000000000	0.00000000000000000000	4153.33300781250000000000	4140.51269531250000000000	4163.07666015625000000000	4128.20507812500000000000	4128.71777343750000000000	4133.33300781250000000000	4108.20507812500000000000	4131.79492187500000000000	4129.23046875000000000000	4131.79492187500000000000	4149.23046875000000000000	4131.28173828125000000000	4172.30761718750000000000	4140.51269531250000000000	3495.00000000000000000000	10246.00000000000000000000	10228.00000000000000000000	0.00000000000000000000	0.00000000000000000000	0.00000000000000000000	449.00000000000000000000	344.00000000000000000000	4.00000000000000000000	4.00000000000000000000	4.00000000000000000000	4.00000000000000000000	4.00000000000000000000	4.00000000000000000000	4.00000000000000000000	4.00000000000000000000	4.00000000000000000000	4.00000000000000000000	4.00000000000000000000	4.00000000000000000000	4.00000000000000000000	4.00000000000000000000	4.00000000000000000000	4.00000000000000000000
91.00000000000000000000	0.00000000000000000000	4142.05126953125000000000	4134.35888671875000000000	4151.79492187500000000000	4129.74365234375000000000	4135.89746093750000000000	4147.17919921875000000000	4120.00000000000000000000	4140.00000000000000000000	4123.58984375000000000000	4131.79492187500000000000	4163.58984375000000000000	4131.79492187500000000000	4157.43603515625000000000	4145.64111328125000000000	3044.00000000000000000000	10247.00000000000000000000	10231.00000000000000000000	0.00000000000000000000	0.00000000000000000000	0.00000000000000000000	449.00000000000000000000	352.00000000000000000000	4.00000000000000000000	4.00000000000000000000	4.00000000000000000000	4.00000000000000000000	4.00000000000000000000	4.00000000000000000000	4.00000000000000000000	4.00000000000000000000	4.00000000000000000000	4.00000000000000000000	4.00000000000000000000	4.00000000000000000000	4.00000000000000000000	4.00000000000000000000	4.00000000000000000000	4.00000000000000000000
92.00000000000000000000	0.00000000000000000000	4152.82031250000000000000	4142.56396484375000000000	4162.56396484375000000000	4163.58984375000000000000	4153.84619140625000000000	4157.43603515625000000000	4135.89746093750000000000	4142.56396484375000000000	4131.28173828125000000000	4128.71777343750000000000	4154.87158203125000000000	4142.56396484375000000000	4148.71777343750000000000	4151.28173828125000000000	3111.00000000000000000000	10247.00000000000000000000	10231.00000000000000000000	0.00000000000000000000	0.00000000000000000000	0.00000000000000000000	449.00000000000000000000	360.00000000000000000000	4.00000000000000000000	4.00000000000000000000	4.00000000000000000000	4.00000000000000000000	4.00000000000000000000	4.00000000000000000000	4.00000000000000000000	4.00000000000000000000	4.00000000000000000000	4.00000000000000000000	4.00000000000000000000	4.00000000000000000000	4.00000000000000000000	4.00000000000000000000	4.00000000000000000000	4.00000000000000000000
93.00000000000000000000	0.00000000000000000000	4137.94873046875000000000	4135.38427734375000000000	4146.66650390625000000000	4155.89746093750000000000	4145.64111328125000000000	4160.00000000000000000000	4139.48730468750000000000	4142.56396484375000000000	4143.58984375000000000000	4129.74365234375000000000	4120.51269531250000000000	4137.94873046875000000000	4149.74365234375000000000	4143.58984375000000000000	2820.00000000000000000000	10245.00000000000000000000	10231.00000000000000000000	0.00000000000000000000	0.00000000000000000000	0.00000000000000000000	449.00000000000000000000	369.00000000000000000000	4.00000000000000000000	4.00000000000000000000	4.00000000000000000000	4.00000000000000000000	4.00000000000000000000	4.00000000000000000000	4.00000000000000000000	4.00000000000000000000	4.00000000000000000000	4.00000000000000000000	4.00000000000000000000	4.00000000000000000000	4.00000000000000000000	4.00000000000000000000	4.00000000000000000000	4.00000000000000000000
94.00000000000000000000	0.00000000000000000000	4134.35888671875000000000	4116.41015625000000000000	4142.56396484375000000000	4126.15380859375000000000	4122.56396484375000000000	4154.35888671875000000000	4132.82031250000000000000	4140.51269531250000000000	4141.02539062500000000000	4121.53857421875000000000	4094.87158203125000000000	4133.33300781250000000000	4143.07666015625000000000	4131.79492187500000000000	3495.00000000000000000000	10245.00000000000000000000	10231.00000000000000000000	0.00000000000000000000	0.00000000000000000000	0.00000000000000000000	449.00000000000000000000	377.00000000000000000000	4.00000000000000000000	4.00000000000000000000	4.00000000000000000000	4.00000000000000000000	4.00000000000000000000	4.00000000000000000000	4.00000000000000000000	4.00000000000000000000	4.00000000000000000000	4.00000000000000000000	4.00000000000000000000	4.00000000000000000000	4.00000000000000000000	4.00000000000000000000	4.00000000000000000000	4.00000000000000000000
95.00000000000000000000	0.00000000000000000000	4140.51269531250000000000	4116.41015625000000000000	4145.12792968750000000000	4120.51269531250000000000	4126.15380859375000000000	4148.71777343750000000000	4130.25634765625000000000	4139.48730468750000000000	4133.33300781250000000000	4115.89746093750000000000	4125.12792968750000000000	4125.12792968750000000000	4143.07666015625000000000	4125.64111328125000000000	3044.00000000000000000000	10245.00000000000000000000	10232.00000000000000000000	0.00000000000000000000	0.00000000000000000000	0.00000000000000000000	449.00000000000000000000	385.00000000000000000000	4.00000000000000000000	4.00000000000000000000	4.00000000000000000000	4.00000000000000000000	4.00000000000000000000	4.00000000000000000000	4.00000000000000000000	4.00000000000000000000	4.00000000000000000000	4.00000000000000000000	4.00000000000000000000	4.00000000000000000000	4.00000000000000000000	4.00000000000000000000	4.00000000000000000000	4.00000000000000000000
96.00000000000000000000	0.00000000000000000000	4135.89746093750000000000	4130.76904296875000000000	4136.41015625000000000000	4136.41015625000000000000	4133.84619140625000000000	4144.10253906250000000000	4128.71777343750000000000	4144.10253906250000000000	4139.48730468750000000000	4131.28173828125000000000	4157.43603515625000000000	4118.46142578125000000000	4148.71777343750000000000	4127.69238281250000000000	3111.00000000000000000000	10245.00000000000000000000	10232.00000000000000000000	0.00000000000000000000	0.00000000000000000000	0.00000000000000000000	449.00000000000000000000	394.00000000000000000000	4.00000000000000000000	4.00000000000000000000	4.00000000000000000000	4.00000000000000000000	4.00000000000000000000	4.00000000000000000000	4.00000000000000000000	4.00000000000000000000	4.00000000000000000000	4.00000000000000000000	4.00000000000000000000	4.00000000000000000000	4.00000000000000000000	4.00000000000000000000	4.00000000000000000000	4.00000000000000000000
97.00000000000000000000	0.00000000000000000000	4165.12792968750000000000	4146.66650390625000000000	4167.69238281250000000000	4161.53857421875000000000	4130.25634765625000000000	4141.02539062500000000000	4131.28173828125000000000	4152.30761718750000000000	4150.76904296875000000000	4142.56396484375000000000	4146.66650390625000000000	4149.74365234375000000000	4154.35888671875000000000	4155.89746093750000000000	2820.00000000000000000000	10245.00000000000000000000	10231.00000000000000000000	0.00000000000000000000	0.00000000000000000000	0.00000000000000000000	449.00000000000000000000	401.00000000000000000000	4.00000000000000000000	4.00000000000000000000	4.00000000000000000000	4.00000000000000000000	4.00000000000000000000	4.00000000000000000000	4.00000000000000000000	4.00000000000000000000	4.00000000000000000000	4.00000000000000000000	4.00000000000000000000	4.00000000000000000000	4.00000000000000000000	4.00000000000000000000	4.00000000000000000000	4.00000000000000000000
98.00000000000000000000	0.00000000000000000000	4164.61523437500000000000	4158.46142578125000000000	4171.79492187500000000000	4166.15380859375000000000	4146.66650390625000000000	4139.48730468750000000000	4133.84619140625000000000	4156.41015625000000000000	4146.15380859375000000000	4136.92285156250000000000	4137.94873046875000000000	4177.43603515625000000000	4172.82031250000000000000	4183.07666015625000000000	3495.00000000000000000000	10245.00000000000000000000	10231.00000000000000000000	0.00000000000000000000	0.00000000000000000000	0.00000000000000000000	449.00000000000000000000	409.00000000000000000000	4.00000000000000000000	4.00000000000000000000	4.00000000000000000000	4.00000000000000000000	4.00000000000000000000	4.00000000000000000000	4.00000000000000000000	4.00000000000000000000	4.00000000000000000000	4.00000000000000000000	4.00000000000000000000	4.00000000000000000000	4.00000000000000000000	4.00000000000000000000	4.00000000000000000000	4.00000000000000000000
99.00000000000000000000	0.00000000000000000000	4150.25634765625000000000	4139.48730468750000000000	4162.56396484375000000000	4142.56396484375000000000	4147.17919921875000000000	4133.84619140625000000000	4120.00000000000000000000	4132.30761718750000000000	4109.23046875000000000000	4126.15380859375000000000	4136.92285156250000000000	4167.69238281250000000000	4168.71777343750000000000	4168.20507812500000000000	3044.00000000000000000000	10246.00000000000000000000	10231.00000000000000000000	0.00000000000000000000	0.00000000000000000000	0.00000000000000000000	449.00000000000000000000	417.00000000000000000000	4.00000000000000000000	4.00000000000000000000	4.00000000000000000000	4.00000000000000000000	4.00000000000000000000	4.00000000000000000000	4.00000000000000000000	4.00000000000000000000	4.00000000000000000000	4.00000000000000000000	4.00000000000000000000	4.00000000000000000000	4.00000000000000000000	4.00000000000000000000	4.00000000000000000000	4.00000000000000000000
100.00000000000000000000	0.00000000000000000000	4144.61523437500000000000	4117.43603515625000000000	4160.00000000000000000000	4127.69238281250000000000	4121.02539062500000000000	4133.33300781250000000000	4111.28173828125000000000	4108.20507812500000000000	4090.25634765625000000000	4125.12792968750000000000	4144.61523437500000000000	4146.15380859375000000000	4143.58984375000000000000	4139.48730468750000000000	3111.00000000000000000000	10246.00000000000000000000	10231.00000000000000000000	0.00000000000000000000	0.00000000000000000000	0.00000000000000000000	449.00000000000000000000	424.00000000000000000000	4.00000000000000000000	4.00000000000000000000	4.00000000000000000000	4.00000000000000000000	4.00000000000000000000	4.00000000000000000000	4.00000000000000000000	4.00000000000000000000	4.00000000000000000000	4.00000000000000000000	4.00000000000000000000	4.00000000000000000000	4.00000000000000000000	4.00000000000000000000	4.00000000000000000000	4.00000000000000000000
101.00000000000000000000	0.00000000000000000000	4132.30761718750000000000	4126.15380859375000000000	4142.56396484375000000000	4144.61523437500000000000	4127.17919921875000000000	4141.02539062500000000000	4125.64111328125000000000	4121.02539062500000000000	4120.51269531250000000000	4132.82031250000000000000	4152.30761718750000000000	4138.46142578125000000000	4146.15380859375000000000	4132.30761718750000000000	2820.00000000000000000000	10245.00000000000000000000	10230.00000000000000000000	0.00000000000000000000	0.00000000000000000000	0.00000000000000000000	449.00000000000000000000	432.00000000000000000000	4.00000000000000000000	4.00000000000000000000	4.00000000000000000000	4.00000000000000000000	4.00000000000000000000	4.00000000000000000000	4.00000000000000000000	4.00000000000000000000	4.00000000000000000000	4.00000000000000000000	4.00000000000000000000	4.00000000000000000000	4.00000000000000000000	4.00000000000000000000	4.00000000000000000000	4.00000000000000000000
102.00000000000000000000	0.00000000000000000000	4150.25634765625000000000	4130.25634765625000000000	4153.84619140625000000000	4162.56396484375000000000	4140.51269531250000000000	4143.07666015625000000000	4130.25634765625000000000	4131.79492187500000000000	4135.89746093750000000000	4131.28173828125000000000	4145.12792968750000000000	4145.12792968750000000000	4153.84619140625000000000	4135.38427734375000000000	3495.00000000000000000000	10245.00000000000000000000	10230.00000000000000000000	0.00000000000000000000	0.00000000000000000000	0.00000000000000000000	449.00000000000000000000	439.00000000000000000000	4.00000000000000000000	4.00000000000000000000	4.00000000000000000000	4.00000000000000000000	4.00000000000000000000	4.00000000000000000000	4.00000000000000000000	4.00000000000000000000	4.00000000000000000000	4.00000000000000000000	4.00000000000000000000	4.00000000000000000000	4.00000000000000000000	4.00000000000000000000	4.00000000000000000000	4.00000000000000000000
103.00000000000000000000	0.00000000000000000000	4148.71777343750000000000	4126.15380859375000000000	4154.87158203125000000000	4162.05126953125000000000	4133.84619140625000000000	4143.58984375000000000000	4125.64111328125000000000	4134.87158203125000000000	4131.79492187500000000000	4126.66650390625000000000	4126.15380859375000000000	4148.20507812500000000000	4149.23046875000000000000	4136.41015625000000000000	3044.00000000000000000000	10246.00000000000000000000	10230.00000000000000000000	0.00000000000000000000	0.00000000000000000000	0.00000000000000000000	449.00000000000000000000	446.00000000000000000000	4.00000000000000000000	4.00000000000000000000	4.00000000000000000000	4.00000000000000000000	4.00000000000000000000	4.00000000000000000000	4.00000000000000000000	4.00000000000000000000	4.00000000000000000000	4.00000000000000000000	4.00000000000000000000	4.00000000000000000000	4.00000000000000000000	4.00000000000000000000	4.00000000000000000000	4.00000000000000000000
104.00000000000000000000	0.00000000000000000000	4151.79492187500000000000	4134.35888671875000000000	4163.07666015625000000000	4160.00000000000000000000	4130.25634765625000000000	4142.56396484375000000000	4133.33300781250000000000	4147.17919921875000000000	4141.53857421875000000000	4127.69238281250000000000	4114.35888671875000000000	4157.94873046875000000000	4157.43603515625000000000	4151.79492187500000000000	3111.00000000000000000000	10246.00000000000000000000	10230.00000000000000000000	0.00000000000000000000	0.00000000000000000000	0.00000000000000000000	449.00000000000000000000	454.00000000000000000000	4.00000000000000000000	4.00000000000000000000	4.00000000000000000000	4.00000000000000000000	4.00000000000000000000	4.00000000000000000000	4.00000000000000000000	4.00000000000000000000	4.00000000000000000000	4.00000000000000000000	4.00000000000000000000	4.00000000000000000000	4.00000000000000000000	4.00000000000000000000	4.00000000000000000000	4.00000000000000000000
105.00000000000000000000	0.00000000000000000000	4165.64111328125000000000	4143.07666015625000000000	4175.89746093750000000000	4163.58984375000000000000	4141.02539062500000000000	4141.02539062500000000000	4138.46142578125000000000	4156.41015625000000000000	4143.07666015625000000000	4134.35888671875000000000	4134.35888671875000000000	4167.17919921875000000000	4177.94873046875000000000	4168.71777343750000000000	2820.00000000000000000000	10247.00000000000000000000	10229.00000000000000000000	0.00000000000000000000	0.00000000000000000000	0.00000000000000000000	449.00000000000000000000	461.00000000000000000000	4.00000000000000000000	4.00000000000000000000	4.00000000000000000000	4.00000000000000000000	4.00000000000000000000	4.00000000000000000000	4.00000000000000000000	4.00000000000000000000	4.00000000000000000000	4.00000000000000000000	4.00000000000000000000	4.00000000000000000000	4.00000000000000000000	4.00000000000000000000	4.00000000000000000000	4.00000000000000000000
106.00000000000000000000	0.00000000000000000000	4149.74365234375000000000	4147.69238281250000000000	4157.43603515625000000000	4178.46142578125000000000	4158.46142578125000000000	4145.64111328125000000000	4138.97412109375000000000	4162.56396484375000000000	4142.56396484375000000000	4155.38427734375000000000	4179.48730468750000000000	4166.15380859375000000000	4186.66650390625000000000	4165.12792968750000000000	3495.00000000000000000000	10247.00000000000000000000	10229.00000000000000000000	0.00000000000000000000	0.00000000000000000000	0.00000000000000000000	449.00000000000000000000	469.00000000000000000000	4.00000000000000000000	4.00000000000000000000	4.00000000000000000000	4.00000000000000000000	4.00000000000000000000	4.00000000000000000000	4.00000000000000000000	4.00000000000000000000	4.00000000000000000000	4.00000000000000000000	4.00000000000000000000	4.00000000000000000000	4.00000000000000000000	4.00000000000000000000	4.00000000000000000000	4.00000000000000000000
107.00000000000000000000	0.00000000000000000000	4156.41015625000000000000	4142.56396484375000000000	4165.64111328125000000000	4178.46142578125000000000	4142.56396484375000000000	4140.51269531250000000000	4132.30761718750000000000	4155.89746093750000000000	4140.00000000000000000000	4155.38427734375000000000	4176.41015625000000000000	4166.66650390625000000000	4162.05126953125000000000	4152.82031250000000000000	3044.00000000000000000000	10248.00000000000000000000	10230.00000000000000000000	0.00000000000000000000	0.00000000000000000000	0.00000000000000000000	449.00000000000000000000	478.00000000000000000000	4.00000000000000000000	4.00000000000000000000	4.00000000000000000000	4.00000000000000000000	4.00000000000000000000	4.00000000000000000000	4.00000000000000000000	4.00000000000000000000	4.00000000000000000000	4.00000000000000000000	4.00000000000000000000	4.00000000000000000000	4.00000000000000000000	4.00000000000000000000	4.00000000000000000000	4.00000000000000000000
108.00000000000000000000	0.00000000000000000000	4150.76904296875000000000	4138.46142578125000000000	4159.48730468750000000000	4153.33300781250000000000	4121.02539062500000000000	4135.89746093750000000000	4123.58984375000000000000	4141.02539062500000000000	4130.76904296875000000000	4132.30761718750000000000	4137.94873046875000000000	4158.46142578125000000000	4141.53857421875000000000	4147.17919921875000000000	3111.00000000000000000000	10248.00000000000000000000	10230.00000000000000000000	0.00000000000000000000	0.00000000000000000000	0.00000000000000000000	449.00000000000000000000	485.00000000000000000000	4.00000000000000000000	4.00000000000000000000	4.00000000000000000000	4.00000000000000000000	4.00000000000000000000	4.00000000000000000000	4.00000000000000000000	4.00000000000000000000	4.00000000000000000000	4.00000000000000000000	4.00000000000000000000	4.00000000000000000000	4.00000000000000000000	4.00000000000000000000	4.00000000000000000000	4.00000000000000000000
109.00000000000000000000	0.00000000000000000000	4144.61523437500000000000	4143.58984375000000000000	4146.66650390625000000000	4156.92285156250000000000	4134.35888671875000000000	4145.64111328125000000000	4128.20507812500000000000	4135.89746093750000000000	4127.17919921875000000000	4130.25634765625000000000	4134.35888671875000000000	4156.41015625000000000000	4157.94873046875000000000	4153.84619140625000000000	2820.00000000000000000000	10248.00000000000000000000	10230.00000000000000000000	0.00000000000000000000	0.00000000000000000000	0.00000000000000000000	449.00000000000000000000	494.00000000000000000000	4.00000000000000000000	4.00000000000000000000	4.00000000000000000000	4.00000000000000000000	4.00000000000000000000	4.00000000000000000000	4.00000000000000000000	4.00000000000000000000	4.00000000000000000000	4.00000000000000000000	4.00000000000000000000	4.00000000000000000000	4.00000000000000000000	4.00000000000000000000	4.00000000000000000000	4.00000000000000000000
110.00000000000000000000	0.00000000000000000000	4162.56396484375000000000	4150.76904296875000000000	4160.00000000000000000000	4184.61523437500000000000	4160.00000000000000000000	4162.05126953125000000000	4145.12792968750000000000	4147.17919921875000000000	4134.35888671875000000000	4150.25634765625000000000	4131.79492187500000000000	4163.58984375000000000000	4175.89746093750000000000	4158.46142578125000000000	3495.00000000000000000000	10248.00000000000000000000	10230.00000000000000000000	0.00000000000000000000	0.00000000000000000000	0.00000000000000000000	449.00000000000000000000	502.00000000000000000000	4.00000000000000000000	4.00000000000000000000	4.00000000000000000000	4.00000000000000000000	4.00000000000000000000	4.00000000000000000000	4.00000000000000000000	4.00000000000000000000	4.00000000000000000000	4.00000000000000000000	4.00000000000000000000	4.00000000000000000000	4.00000000000000000000	4.00000000000000000000	4.00000000000000000000	4.00000000000000000000
111.00000000000000000000	0.00000000000000000000	4148.71777343750000000000	4149.23046875000000000000	4150.76904296875000000000	4173.84619140625000000000	4167.69238281250000000000	4169.74365234375000000000	4155.89746093750000000000	4166.66650390625000000000	4148.71777343750000000000	4166.66650390625000000000	4132.82031250000000000000	4157.94873046875000000000	4168.71777343750000000000	4149.74365234375000000000	3044.00000000000000000000	10248.00000000000000000000	10228.00000000000000000000	0.00000000000000000000	0.00000000000000000000	0.00000000000000000000	449.00000000000000000000	510.00000000000000000000	4.00000000000000000000	4.00000000000000000000	4.00000000000000000000	4.00000000000000000000	4.00000000000000000000	4.00000000000000000000	4.00000000000000000000	4.00000000000000000000	4.00000000000000000000	4.00000000000000000000	4.00000000000000000000	4.00000000000000000000	4.00000000000000000000	4.00000000000000000000	4.00000000000000000000	4.00000000000000000000
112.00000000000000000000	0.00000000000000000000	4155.89746093750000000000	4140.00000000000000000000	4165.12792968750000000000	4154.87158203125000000000	4159.48730468750000000000	4167.17919921875000000000	4153.84619140625000000000	4173.33300781250000000000	4158.46142578125000000000	4162.05126953125000000000	4163.07666015625000000000	4162.56396484375000000000	4163.58984375000000000000	4149.23046875000000000000	3111.00000000000000000000	10248.00000000000000000000	10228.00000000000000000000	0.00000000000000000000	0.00000000000000000000	0.00000000000000000000	449.00000000000000000000	518.00000000000000000000	4.00000000000000000000	4.00000000000000000000	4.00000000000000000000	4.00000000000000000000	4.00000000000000000000	4.00000000000000000000	4.00000000000000000000	4.00000000000000000000	4.00000000000000000000	4.00000000000000000000	4.00000000000000000000	4.00000000000000000000	4.00000000000000000000	4.00000000000000000000	4.00000000000000000000	4.00000000000000000000
113.00000000000000000000	0.00000000000000000000	4159.48730468750000000000	4140.51269531250000000000	4165.64111328125000000000	4173.33300781250000000000	4153.33300781250000000000	4162.05126953125000000000	4152.30761718750000000000	4173.33300781250000000000	4162.56396484375000000000	4158.46142578125000000000	4181.53857421875000000000	4168.71777343750000000000	4177.43603515625000000000	4162.05126953125000000000	2820.00000000000000000000	10247.00000000000000000000	10229.00000000000000000000	0.00000000000000000000	0.00000000000000000000	0.00000000000000000000	449.00000000000000000000	525.00000000000000000000	4.00000000000000000000	4.00000000000000000000	4.00000000000000000000	4.00000000000000000000	4.00000000000000000000	4.00000000000000000000	4.00000000000000000000	4.00000000000000000000	4.00000000000000000000	4.00000000000000000000	4.00000000000000000000	4.00000000000000000000	4.00000000000000000000	4.00000000000000000000	4.00000000000000000000	4.00000000000000000000
114.00000000000000000000	0.00000000000000000000	4146.66650390625000000000	4140.51269531250000000000	4150.76904296875000000000	4179.48730468750000000000	4138.46142578125000000000	4147.17919921875000000000	4144.61523437500000000000	4166.15380859375000000000	4153.84619140625000000000	4151.28173828125000000000	4152.30761718750000000000	4165.64111328125000000000	4175.38427734375000000000	4161.53857421875000000000	3495.00000000000000000000	10247.00000000000000000000	10229.00000000000000000000	0.00000000000000000000	0.00000000000000000000	0.00000000000000000000	449.00000000000000000000	533.00000000000000000000	4.00000000000000000000	4.00000000000000000000	4.00000000000000000000	4.00000000000000000000	4.00000000000000000000	4.00000000000000000000	4.00000000000000000000	4.00000000000000000000	4.00000000000000000000	4.00000000000000000000	4.00000000000000000000	4.00000000000000000000	4.00000000000000000000	4.00000000000000000000	4.00000000000000000000	4.00000000000000000000
115.00000000000000000000	0.00000000000000000000	4163.07666015625000000000	4147.17919921875000000000	4171.79492187500000000000	4176.92285156250000000000	4142.05126953125000000000	4143.07666015625000000000	4137.43603515625000000000	4156.41015625000000000000	4140.51269531250000000000	4148.71777343750000000000	4129.23046875000000000000	4177.43603515625000000000	4172.30761718750000000000	4158.97412109375000000000	3044.00000000000000000000	10247.00000000000000000000	10228.00000000000000000000	0.00000000000000000000	0.00000000000000000000	0.00000000000000000000	449.00000000000000000000	542.00000000000000000000	4.00000000000000000000	4.00000000000000000000	4.00000000000000000000	4.00000000000000000000	4.00000000000000000000	4.00000000000000000000	4.00000000000000000000	4.00000000000000000000	4.00000000000000000000	4.00000000000000000000	4.00000000000000000000	4.00000000000000000000	4.00000000000000000000	4.00000000000000000000	4.00000000000000000000	4.00000000000000000000
116.00000000000000000000	0.00000000000000000000	4162.05126953125000000000	4166.15380859375000000000	4171.28173828125000000000	4197.94873046875000000000	4169.74365234375000000000	4151.79492187500000000000	4139.48730468750000000000	4156.41015625000000000000	4136.41015625000000000000	4164.10253906250000000000	4169.74365234375000000000	4182.56396484375000000000	4198.46142578125000000000	4164.10253906250000000000	3111.00000000000000000000	10247.00000000000000000000	10228.00000000000000000000	0.00000000000000000000	0.00000000000000000000	0.00000000000000000000	449.00000000000000000000	550.00000000000000000000	4.00000000000000000000	4.00000000000000000000	4.00000000000000000000	4.00000000000000000000	4.00000000000000000000	4.00000000000000000000	4.00000000000000000000	4.00000000000000000000	4.00000000000000000000	4.00000000000000000000	4.00000000000000000000	4.00000000000000000000	4.00000000000000000000	4.00000000000000000000	4.00000000000000000000	4.00000000000000000000
117.00000000000000000000	0.00000000000000000000	4164.61523437500000000000	4159.48730468750000000000	4173.84619140625000000000	4191.28173828125000000000	4157.43603515625000000000	4140.51269531250000000000	4130.25634765625000000000	4145.64111328125000000000	4128.20507812500000000000	4151.79492187500000000000	4189.23046875000000000000	4175.38427734375000000000	4189.23046875000000000000	4167.69238281250000000000	2820.00000000000000000000	10248.00000000000000000000	10228.00000000000000000000	0.00000000000000000000	0.00000000000000000000	0.00000000000000000000	449.00000000000000000000	558.00000000000000000000	4.00000000000000000000	4.00000000000000000000	4.00000000000000000000	4.00000000000000000000	4.00000000000000000000	4.00000000000000000000	4.00000000000000000000	4.00000000000000000000	4.00000000000000000000	4.00000000000000000000	4.00000000000000000000	4.00000000000000000000	4.00000000000000000000	4.00000000000000000000	4.00000000000000000000	4.00000000000000000000
118.00000000000000000000	0.00000000000000000000	4163.58984375000000000000	4145.12792968750000000000	4172.82031250000000000000	4178.97412109375000000000	4146.66650390625000000000	4136.41015625000000000000	4131.79492187500000000000	4141.02539062500000000000	4135.38427734375000000000	4141.53857421875000000000	4155.89746093750000000000	4180.51269531250000000000	4160.51269531250000000000	4180.00000000000000000000	3495.00000000000000000000	10248.00000000000000000000	10228.00000000000000000000	0.00000000000000000000	0.00000000000000000000	0.00000000000000000000	449.00000000000000000000	567.00000000000000000000	4.00000000000000000000	4.00000000000000000000	4.00000000000000000000	4.00000000000000000000	4.00000000000000000000	4.00000000000000000000	4.00000000000000000000	4.00000000000000000000	4.00000000000000000000	4.00000000000000000000	4.00000000000000000000	4.00000000000000000000	4.00000000000000000000	4.00000000000000000000	4.00000000000000000000	4.00000000000000000000
119.00000000000000000000	0.00000000000000000000	4149.23046875000000000000	4137.43603515625000000000	4158.97412109375000000000	4183.58984375000000000000	4153.33300781250000000000	4152.82031250000000000000	4143.58984375000000000000	4146.66650390625000000000	4139.48730468750000000000	4165.12792968750000000000	4137.94873046875000000000	4185.12792968750000000000	4170.76904296875000000000	4173.84619140625000000000	3044.00000000000000000000	10247.00000000000000000000	10230.00000000000000000000	0.00000000000000000000	0.00000000000000000000	0.00000000000000000000	449.00000000000000000000	574.00000000000000000000	4.00000000000000000000	4.00000000000000000000	4.00000000000000000000	4.00000000000000000000	4.00000000000000000000	4.00000000000000000000	4.00000000000000000000	4.00000000000000000000	4.00000000000000000000	4.00000000000000000000	4.00000000000000000000	4.00000000000000000000	4.00000000000000000000	4.00000000000000000000	4.00000000000000000000	4.00000000000000000000
120.00000000000000000000	0.00000000000000000000	4150.76904296875000000000	4124.61523437500000000000	4157.94873046875000000000	4165.12792968750000000000	4143.07666015625000000000	4157.43603515625000000000	4143.07666015625000000000	4142.05126953125000000000	4127.69238281250000000000	4163.07666015625000000000	4148.20507812500000000000	4163.07666015625000000000	4181.53857421875000000000	4146.66650390625000000000	3111.00000000000000000000	10247.00000000000000000000	10230.00000000000000000000	0.00000000000000000000	0.00000000000000000000	0.00000000000000000000	449.00000000000000000000	582.00000000000000000000	4.00000000000000000000	4.00000000000000000000	4.00000000000000000000	4.00000000000000000000	4.00000000000000000000	4.00000000000000000000	4.00000000000000000000	4.00000000000000000000	4.00000000000000000000	4.00000000000000000000	4.00000000000000000000	4.00000000000000000000	4.00000000000000000000	4.00000000000000000000	4.00000000000000000000	4.00000000000000000000
121.00000000000000000000	0.00000000000000000000	4137.94873046875000000000	4136.92285156250000000000	4143.07666015625000000000	4154.35888671875000000000	4155.38427734375000000000	4168.20507812500000000000	4154.35888671875000000000	4160.51269531250000000000	4146.66650390625000000000	4150.25634765625000000000	4162.05126953125000000000	4148.71777343750000000000	4177.94873046875000000000	4147.17919921875000000000	2820.00000000000000000000	10247.00000000000000000000	10230.00000000000000000000	0.00000000000000000000	0.00000000000000000000	0.00000000000000000000	449.00000000000000000000	589.00000000000000000000	4.00000000000000000000	4.00000000000000000000	4.00000000000000000000	4.00000000000000000000	4.00000000000000000000	4.00000000000000000000	4.00000000000000000000	4.00000000000000000000	4.00000000000000000000	4.00000000000000000000	4.00000000000000000000	4.00000000000000000000	4.00000000000000000000	4.00000000000000000000	4.00000000000000000000	4.00000000000000000000
122.00000000000000000000	0.00000000000000000000	4150.25634765625000000000	4152.82031250000000000000	4155.89746093750000000000	4175.38427734375000000000	4170.76904296875000000000	4177.43603515625000000000	4168.71777343750000000000	4181.02539062500000000000	4163.58984375000000000000	4165.64111328125000000000	4170.76904296875000000000	4172.30761718750000000000	4176.41015625000000000000	4158.46142578125000000000	3495.00000000000000000000	10247.00000000000000000000	10230.00000000000000000000	0.00000000000000000000	0.00000000000000000000	0.00000000000000000000	449.00000000000000000000	596.00000000000000000000	4.00000000000000000000	4.00000000000000000000	4.00000000000000000000	4.00000000000000000000	4.00000000000000000000	4.00000000000000000000	4.00000000000000000000	4.00000000000000000000	4.00000000000000000000	4.00000000000000000000	4.00000000000000000000	4.00000000000000000000	4.00000000000000000000	4.00000000000000000000	4.00000000000000000000	4.00000000000000000000
123.00000000000000000000	0.00000000000000000000	4156.92285156250000000000	4146.66650390625000000000	4160.51269531250000000000	4188.20507812500000000000	4152.30761718750000000000	4157.94873046875000000000	4156.92285156250000000000	4171.79492187500000000000	4156.41015625000000000000	4170.25634765625000000000	4164.10253906250000000000	4172.30761718750000000000	4176.92285156250000000000	4148.20507812500000000000	3044.00000000000000000000	10247.00000000000000000000	10228.00000000000000000000	0.00000000000000000000	0.00000000000000000000	0.00000000000000000000	449.00000000000000000000	605.00000000000000000000	4.00000000000000000000	4.00000000000000000000	4.00000000000000000000	4.00000000000000000000	4.00000000000000000000	4.00000000000000000000	4.00000000000000000000	4.00000000000000000000	4.00000000000000000000	4.00000000000000000000	4.00000000000000000000	4.00000000000000000000	4.00000000000000000000	4.00000000000000000000	4.00000000000000000000	4.00000000000000000000
124.00000000000000000000	0.00000000000000000000	4150.25634765625000000000	4155.89746093750000000000	4149.74365234375000000000	4197.43603515625000000000	4156.41015625000000000000	4144.10253906250000000000	4139.48730468750000000000	4162.05126953125000000000	4154.87158203125000000000	4159.48730468750000000000	4146.66650390625000000000	4161.02539062500000000000	4181.53857421875000000000	4154.87158203125000000000	3111.00000000000000000000	10247.00000000000000000000	10228.00000000000000000000	0.00000000000000000000	0.00000000000000000000	0.00000000000000000000	449.00000000000000000000	612.00000000000000000000	4.00000000000000000000	4.00000000000000000000	4.00000000000000000000	4.00000000000000000000	4.00000000000000000000	4.00000000000000000000	4.00000000000000000000	4.00000000000000000000	4.00000000000000000000	4.00000000000000000000	4.00000000000000000000	4.00000000000000000000	4.00000000000000000000	4.00000000000000000000	4.00000000000000000000	4.00000000000000000000
125.00000000000000000000	0.00000000000000000000	4173.33300781250000000000	4172.82031250000000000000	4168.71777343750000000000	4208.20507812500000000000	4171.28173828125000000000	4148.20507812500000000000	4135.38427734375000000000	4154.87158203125000000000	4144.61523437500000000000	4170.25634765625000000000	4149.74365234375000000000	4181.53857421875000000000	4193.33300781250000000000	4180.00000000000000000000	2820.00000000000000000000	10246.00000000000000000000	10228.00000000000000000000	0.00000000000000000000	0.00000000000000000000	0.00000000000000000000	449.00000000000000000000	620.00000000000000000000	4.00000000000000000000	4.00000000000000000000	4.00000000000000000000	4.00000000000000000000	4.00000000000000000000	4.00000000000000000000	4.00000000000000000000	4.00000000000000000000	4.00000000000000000000	4.00000000000000000000	4.00000000000000000000	4.00000000000000000000	4.00000000000000000000	4.00000000000000000000	4.00000000000000000000	4.00000000000000000000
126.00000000000000000000	0.00000000000000000000	4157.94873046875000000000	4158.46142578125000000000	4156.41015625000000000000	4192.82031250000000000000	4154.35888671875000000000	4148.71777343750000000000	4135.89746093750000000000	4152.30761718750000000000	4142.05126953125000000000	4179.48730468750000000000	4168.71777343750000000000	4186.15380859375000000000	4198.97412109375000000000	4174.35888671875000000000	3495.00000000000000000000	10246.00000000000000000000	10228.00000000000000000000	0.00000000000000000000	0.00000000000000000000	0.00000000000000000000	449.00000000000000000000	629.00000000000000000000	4.00000000000000000000	4.00000000000000000000	4.00000000000000000000	4.00000000000000000000	4.00000000000000000000	4.00000000000000000000	4.00000000000000000000	4.00000000000000000000	4.00000000000000000000	4.00000000000000000000	4.00000000000000000000	4.00000000000000000000	4.00000000000000000000	4.00000000000000000000	4.00000000000000000000	4.00000000000000000000
127.00000000000000000000	0.00000000000000000000	4149.23046875000000000000	4142.56396484375000000000	4152.30761718750000000000	4182.05126953125000000000	4150.76904296875000000000	4148.71777343750000000000	4133.84619140625000000000	4153.84619140625000000000	4148.20507812500000000000	4160.51269531250000000000	4195.38427734375000000000	4177.94873046875000000000	4184.61523437500000000000	4158.97412109375000000000	52.00000000000000000000	10247.00000000000000000000	10229.00000000000000000000	0.00000000000000000000	0.00000000000000000000	0.00000000000000000000	449.00000000000000000000	637.00000000000000000000	4.00000000000000000000	4.00000000000000000000	4.00000000000000000000	4.00000000000000000000	4.00000000000000000000	4.00000000000000000000	4.00000000000000000000	4.00000000000000000000	4.00000000000000000000	4.00000000000000000000	4.00000000000000000000	4.00000000000000000000	4.00000000000000000000	4.00000000000000000000	4.00000000000000000000	4.00000000000000000000
0.00000000000000000000	0.00000000000000000000	4161.02539062500000000000	4156.41015625000000000000	4161.02539062500000000000	4199.48730468750000000000	4169.23046875000000000000	4160.51269531250000000000	4138.46142578125000000000	4149.74365234375000000000	4139.48730468750000000000	4156.92285156250000000000	4191.28173828125000000000	4178.97412109375000000000	4177.94873046875000000000	4166.15380859375000000000	2166.00000000000000000000	10247.00000000000000000000	10229.00000000000000000000	0.00000000000000000000	0.00000000000000000000	0.00000000000000000000	449.00000000000000000000	644.00000000000000000000	4.00000000000000000000	4.00000000000000000000	4.00000000000000000000	4.00000000000000000000	4.00000000000000000000	4.00000000000000000000	4.00000000000000000000	4.00000000000000000000	4.00000000000000000000	4.00000000000000000000	4.00000000000000000000	4.00000000000000000000	4.00000000000000000000	4.00000000000000000000	4.00000000000000000000	4.00000000000000000000
1.00000000000000000000	0.00000000000000000000	4148.20507812500000000000	4164.10253906250000000000	4149.23046875000000000000	4217.94873046875000000000	4169.23046875000000000000	4168.20507812500000000000	4149.74365234375000000000	4151.79492187500000000000	4138.46142578125000000000	4183.07666015625000000000	4154.35888671875000000000	4175.38427734375000000000	4177.94873046875000000000	4173.33300781250000000000	2982.00000000000000000000	10246.00000000000000000000	10228.00000000000000000000	0.00000000000000000000	0.00000000000000000000	0.00000000000000000000	449.00000000000000000000	652.00000000000000000000	4.00000000000000000000	4.00000000000000000000	4.00000000000000000000	4.00000000000000000000	4.00000000000000000000	4.00000000000000000000	4.00000000000000000000	4.00000000000000000000	4.00000000000000000000	4.00000000000000000000	4.00000000000000000000	4.00000000000000000000	4.00000000000000000000	4.00000000000000000000	4.00000000000000000000	4.00000000000000000000
2.00000000000000000000	0.00000000000000000000	4152.82031250000000000000	4148.20507812500000000000	4158.97412109375000000000	4217.43603515625000000000	4164.61523437500000000000	4163.07666015625000000000	4161.53857421875000000000	4172.82031250000000000000	4158.97412109375000000000	4189.74365234375000000000	4144.61523437500000000000	4172.82031250000000000000	4174.35888671875000000000	4168.20507812500000000000	2134.00000000000000000000	10246.00000000000000000000	10228.00000000000000000000	0.00000000000000000000	0.00000000000000000000	0.00000000000000000000	449.00000000000000000000	660.00000000000000000000	4.00000000000000000000	4.00000000000000000000	4.00000000000000000000	4.00000000000000000000	4.00000000000000000000	4.00000000000000000000	4.00000000000000000000	4.00000000000000000000	4.00000000000000000000	4.00000000000000000000	4.00000000000000000000	4.00000000000000000000	4.00000000000000000000	4.00000000000000000000	4.00000000000000000000	4.00000000000000000000
3.00000000000000000000	0.00000000000000000000	4142.56396484375000000000	4132.30761718750000000000	4143.58984375000000000000	4187.17919921875000000000	4155.89746093750000000000	4161.02539062500000000000	4166.15380859375000000000	4191.79492187500000000000	4166.15380859375000000000	4177.94873046875000000000	4153.84619140625000000000	4165.12792968750000000000	4176.41015625000000000000	4147.69238281250000000000	3482.00000000000000000000	10245.00000000000000000000	10228.00000000000000000000	0.00000000000000000000	0.00000000000000000000	0.00000000000000000000	449.00000000000000000000	669.00000000000000000000	4.00000000000000000000	4.00000000000000000000	4.00000000000000000000	4.00000000000000000000	4.00000000000000000000	4.00000000000000000000	4.00000000000000000000	4.00000000000000000000	4.00000000000000000000	4.00000000000000000000	4.00000000000000000000	4.00000000000000000000	4.00000000000000000000	4.00000000000000000000	4.00000000000000000000	4.00000000000000000000
4.00000000000000000000	0.00000000000000000000	4146.66650390625000000000	4135.38427734375000000000	4140.51269531250000000000	4179.48730468750000000000	4142.05126953125000000000	4165.64111328125000000000	4166.66650390625000000000	4187.69238281250000000000	4156.41015625000000000000	4176.41015625000000000000	4166.15380859375000000000	4168.71777343750000000000	4176.92285156250000000000	4142.05126953125000000000	3528.00000000000000000000	10245.00000000000000000000	10228.00000000000000000000	0.00000000000000000000	0.00000000000000000000	0.00000000000000000000	449.00000000000000000000	676.00000000000000000000	4.00000000000000000000	4.00000000000000000000	4.00000000000000000000	4.00000000000000000000	4.00000000000000000000	4.00000000000000000000	4.00000000000000000000	4.00000000000000000000	4.00000000000000000000	4.00000000000000000000	4.00000000000000000000	4.00000000000000000000	4.00000000000000000000	4.00000000000000000000	4.00000000000000000000	4.00000000000000000000
5.00000000000000000000	0.00000000000000000000	4164.10253906250000000000	4157.94873046875000000000	4157.94873046875000000000	4193.84619140625000000000	4155.89746093750000000000	4166.66650390625000000000	4170.25634765625000000000	4187.69238281250000000000	4164.61523437500000000000	4186.15380859375000000000	4186.66650390625000000000	4182.56396484375000000000	4180.51269531250000000000	4158.46142578125000000000	3320.00000000000000000000	10245.00000000000000000000	10230.00000000000000000000	0.00000000000000000000	0.00000000000000000000	0.00000000000000000000	449.00000000000000000000	683.00000000000000000000	4.00000000000000000000	4.00000000000000000000	4.00000000000000000000	4.00000000000000000000	4.00000000000000000000	4.00000000000000000000	4.00000000000000000000	4.00000000000000000000	4.00000000000000000000	4.00000000000000000000	4.00000000000000000000	4.00000000000000000000	4.00000000000000000000	4.00000000000000000000	4.00000000000000000000	4.00000000000000000000
6.00000000000000000000	0.00000000000000000000	4153.33300781250000000000	4166.15380859375000000000	4151.28173828125000000000	4195.89746093750000000000	4171.28173828125000000000	4160.51269531250000000000	4162.05126953125000000000	4188.71777343750000000000	4174.87158203125000000000	4188.71777343750000000000	4189.23046875000000000000	4182.05126953125000000000	4195.89746093750000000000	4166.66650390625000000000	3414.00000000000000000000	10245.00000000000000000000	10230.00000000000000000000	0.00000000000000000000	0.00000000000000000000	0.00000000000000000000	449.00000000000000000000	691.00000000000000000000	4.00000000000000000000	4.00000000000000000000	4.00000000000000000000	4.00000000000000000000	4.00000000000000000000	4.00000000000000000000	4.00000000000000000000	4.00000000000000000000	4.00000000000000000000	4.00000000000000000000	4.00000000000000000000	4.00000000000000000000	4.00000000000000000000	4.00000000000000000000	4.00000000000000000000	4.00000000000000000000
7.00000000000000000000	0.00000000000000000000	4168.20507812500000000000	4153.84619140625000000000	4168.71777343750000000000	4204.61523437500000000000	4154.87158203125000000000	4152.82031250000000000000	4147.69238281250000000000	4167.17919921875000000000	4157.43603515625000000000	4176.92285156250000000000	4158.97412109375000000000	4184.10253906250000000000	4202.56396484375000000000	4169.74365234375000000000	3449.00000000000000000000	10245.00000000000000000000	10228.00000000000000000000	0.00000000000000000000	0.00000000000000000000	0.00000000000000000000	449.00000000000000000000	698.00000000000000000000	4.00000000000000000000	4.00000000000000000000	4.00000000000000000000	4.00000000000000000000	4.00000000000000000000	4.00000000000000000000	4.00000000000000000000	4.00000000000000000000	4.00000000000000000000	4.00000000000000000000	4.00000000000000000000	4.00000000000000000000	4.00000000000000000000	4.00000000000000000000	4.00000000000000000000	4.00000000000000000000
8.00000000000000000000	0.00000000000000000000	4167.69238281250000000000	4162.56396484375000000000	4167.17919921875000000000	4221.02539062500000000000	4156.92285156250000000000	4150.76904296875000000000	4149.23046875000000000000	4154.35888671875000000000	4140.00000000000000000000	4169.74365234375000000000	4164.10253906250000000000	4190.25634765625000000000	4195.38427734375000000000	4173.84619140625000000000	3105.00000000000000000000	10245.00000000000000000000	10228.00000000000000000000	0.00000000000000000000	0.00000000000000000000	0.00000000000000000000	449.00000000000000000000	706.00000000000000000000	4.00000000000000000000	4.00000000000000000000	4.00000000000000000000	4.00000000000000000000	4.00000000000000000000	4.00000000000000000000	4.00000000000000000000	4.00000000000000000000	4.00000000000000000000	4.00000000000000000000	4.00000000000000000000	4.00000000000000000000	4.00000000000000000000	4.00000000000000000000	4.00000000000000000000	4.00000000000000000000
9.00000000000000000000	0.00000000000000000000	4160.00000000000000000000	4168.20507812500000000000	4153.84619140625000000000	4208.20507812500000000000	4160.51269531250000000000	4148.20507812500000000000	4146.66650390625000000000	4148.71777343750000000000	4131.79492187500000000000	4161.02539062500000000000	4188.20507812500000000000	4188.20507812500000000000	4181.53857421875000000000	4173.84619140625000000000	2814.00000000000000000000	10246.00000000000000000000	10228.00000000000000000000	0.00000000000000000000	0.00000000000000000000	0.00000000000000000000	449.00000000000000000000	713.00000000000000000000	4.00000000000000000000	4.00000000000000000000	4.00000000000000000000	4.00000000000000000000	4.00000000000000000000	4.00000000000000000000	4.00000000000000000000	4.00000000000000000000	4.00000000000000000000	4.00000000000000000000	4.00000000000000000000	4.00000000000000000000	4.00000000000000000000	4.00000000000000000000	4.00000000000000000000	4.00000000000000000000
10.00000000000000000000	0.00000000000000000000	4164.10253906250000000000	4154.35888671875000000000	4161.02539062500000000000	4194.35888671875000000000	4150.25634765625000000000	4149.74365234375000000000	4137.94873046875000000000	4137.94873046875000000000	4130.76904296875000000000	4158.46142578125000000000	4165.64111328125000000000	4180.51269531250000000000	4178.46142578125000000000	4172.82031250000000000000	3497.00000000000000000000	10246.00000000000000000000	10228.00000000000000000000	0.00000000000000000000	0.00000000000000000000	0.00000000000000000000	449.00000000000000000000	722.00000000000000000000	4.00000000000000000000	4.00000000000000000000	4.00000000000000000000	4.00000000000000000000	4.00000000000000000000	4.00000000000000000000	4.00000000000000000000	4.00000000000000000000	4.00000000000000000000	4.00000000000000000000	4.00000000000000000000	4.00000000000000000000	4.00000000000000000000	4.00000000000000000000	4.00000000000000000000	4.00000000000000000000
11.00000000000000000000	0.00000000000000000000	4150.76904296875000000000	4158.97412109375000000000	4153.84619140625000000000	4226.66650390625000000000	4159.48730468750000000000	4157.43603515625000000000	4136.41015625000000000000	4138.46142578125000000000	4135.89746093750000000000	4167.69238281250000000000	4152.82031250000000000000	4179.48730468750000000000	4185.12792968750000000000	4166.66650390625000000000	3187.00000000000000000000	10249.00000000000000000000	10229.00000000000000000000	0.00000000000000000000	0.00000000000000000000	0.00000000000000000000	449.00000000000000000000	730.00000000000000000000	4.00000000000000000000	4.00000000000000000000	4.00000000000000000000	4.00000000000000000000	4.00000000000000000000	4.00000000000000000000	4.00000000000000000000	4.00000000000000000000	4.00000000000000000000	4.00000000000000000000	4.00000000000000000000	4.00000000000000000000	4.00000000000000000000	4.00000000000000000000	4.00000000000000000000	4.00000000000000000000
12.00000000000000000000	0.00000000000000000000	4161.02539062500000000000	4166.15380859375000000000	4158.46142578125000000000	4244.10253906250000000000	4158.97412109375000000000	4151.28173828125000000000	4128.71777343750000000000	4136.92285156250000000000	4129.74365234375000000000	4154.35888671875000000000	4167.69238281250000000000	4183.58984375000000000000	4176.41015625000000000000	4157.43603515625000000000	3100.00000000000000000000	10249.00000000000000000000	10229.00000000000000000000	0.00000000000000000000	0.00000000000000000000	0.00000000000000000000	449.00000000000000000000	738.00000000000000000000	4.00000000000000000000	4.00000000000000000000	4.00000000000000000000	4.00000000000000000000	4.00000000000000000000	4.00000000000000000000	4.00000000000000000000	4.00000000000000000000	4.00000000000000000000	4.00000000000000000000	4.00000000000000000000	4.00000000000000000000	4.00000000000000000000	4.00000000000000000000	4.00000000000000000000	4.00000000000000000000
13.00000000000000000000	0.00000000000000000000	4159.48730468750000000000	4166.15380859375000000000	4152.30761718750000000000	4224.10253906250000000000	4159.48730468750000000000	4151.79492187500000000000	4129.23046875000000000000	4148.20507812500000000000	4127.17919921875000000000	4148.71777343750000000000	4185.12792968750000000000	4184.10253906250000000000	4181.02539062500000000000	4159.48730468750000000000	2825.00000000000000000000	10249.00000000000000000000	10230.00000000000000000000	0.00000000000000000000	0.00000000000000000000	0.00000000000000000000	449.00000000000000000000	747.00000000000000000000	4.00000000000000000000	4.00000000000000000000	4.00000000000000000000	4.00000000000000000000	4.00000000000000000000	4.00000000000000000000	4.00000000000000000000	4.00000000000000000000	4.00000000000000000000	4.00000000000000000000	4.00000000000000000000	4.00000000000000000000	4.00000000000000000000	4.00000000000000000000	4.00000000000000000000	4.00000000000000000000
14.00000000000000000000	0.00000000000000000000	4158.46142578125000000000	4166.15380859375000000000	4154.35888671875000000000	4222.05126953125000000000	4172.30761718750000000000	4156.92285156250000000000	4143.58984375000000000000	4160.51269531250000000000	4132.82031250000000000000	4177.43603515625000000000	4185.12792968750000000000	4196.41015625000000000000	4199.48730468750000000000	4174.35888671875000000000	3497.00000000000000000000	10249.00000000000000000000	10230.00000000000000000000	0.00000000000000000000	0.00000000000000000000	0.00000000000000000000	449.00000000000000000000	755.00000000000000000000	4.00000000000000000000	4.00000000000000000000	4.00000000000000000000	4.00000000000000000000	4.00000000000000000000	4.00000000000000000000	4.00000000000000000000	4.00000000000000000000	4.00000000000000000000	4.00000000000000000000	4.00000000000000000000	4.00000000000000000000	4.00000000000000000000	4.00000000000000000000	4.00000000000000000000	4.00000000000000000000
15.00000000000000000000	0.00000000000000000000	4165.64111328125000000000	4162.05126953125000000000	4163.07666015625000000000	4224.61523437500000000000	4164.61523437500000000000	4148.20507812500000000000	4143.07666015625000000000	4149.74365234375000000000	4141.02539062500000000000	4178.97412109375000000000	4174.87158203125000000000	4203.07666015625000000000	4191.79492187500000000000	4174.87158203125000000000	3187.00000000000000000000	10249.00000000000000000000	10231.00000000000000000000	0.00000000000000000000	0.00000000000000000000	0.00000000000000000000	449.00000000000000000000	763.00000000000000000000	4.00000000000000000000	4.00000000000000000000	4.00000000000000000000	4.00000000000000000000	4.00000000000000000000	4.00000000000000000000	4.00000000000000000000	4.00000000000000000000	4.00000000000000000000	4.00000000000000000000	4.00000000000000000000	4.00000000000000000000	4.00000000000000000000	4.00000000000000000000	4.00000000000000000000	4.00000000000000000000
16.00000000000000000000	0.00000000000000000000	4145.12792968750000000000	4159.48730468750000000000	4138.46142578125000000000	4207.17919921875000000000	4150.25634765625000000000	4148.20507812500000000000	4134.87158203125000000000	4161.53857421875000000000	4153.33300781250000000000	4164.61523437500000000000	4178.46142578125000000000	4186.66650390625000000000	4184.61523437500000000000	4164.10253906250000000000	0.00000000000000000000	10249.00000000000000000000	10231.00000000000000000000	0.00000000000000000000	0.00000000000000000000	0.00000000000000000000	449.00000000000000000000	771.00000000000000000000	4.00000000000000000000	4.00000000000000000000	4.00000000000000000000	4.00000000000000000000	4.00000000000000000000	4.00000000000000000000	4.00000000000000000000	4.00000000000000000000	4.00000000000000000000	4.00000000000000000000	4.00000000000000000000	4.00000000000000000000	4.00000000000000000000	4.00000000000000000000	4.00000000000000000000	4.00000000000000000000
17.00000000000000000000	0.00000000000000000000	4157.94873046875000000000	4162.05126953125000000000	4151.28173828125000000000	4208.20507812500000000000	4146.15380859375000000000	4148.71777343750000000000	4134.87158203125000000000	4181.02539062500000000000	4142.56396484375000000000	4166.15380859375000000000	4166.66650390625000000000	4189.23046875000000000000	4192.82031250000000000000	4168.20507812500000000000	0.00000000000000000000	10251.00000000000000000000	10233.00000000000000000000	0.00000000000000000000	0.00000000000000000000	0.00000000000000000000	449.00000000000000000000	778.00000000000000000000	4.00000000000000000000	4.00000000000000000000	4.00000000000000000000	4.00000000000000000000	4.00000000000000000000	4.00000000000000000000	4.00000000000000000000	4.00000000000000000000	4.00000000000000000000	4.00000000000000000000	4.00000000000000000000	4.00000000000000000000	4.00000000000000000000	4.00000000000000000000	4.00000000000000000000	4.00000000000000000000
18.00000000000000000000	0.00000000000000000000	4161.53857421875000000000	4164.61523437500000000000	4155.89746093750000000000	4215.89746093750000000000	4157.43603515625000000000	4149.74365234375000000000	4137.43603515625000000000	4167.17919921875000000000	4132.82031250000000000000	4171.79492187500000000000	4168.71777343750000000000	4196.92285156250000000000	4192.82031250000000000000	4177.43603515625000000000	0.00000000000000000000	10251.00000000000000000000	10233.00000000000000000000	0.00000000000000000000	0.00000000000000000000	0.00000000000000000000	449.00000000000000000000	785.00000000000000000000	4.00000000000000000000	4.00000000000000000000	4.00000000000000000000	4.00000000000000000000	4.00000000000000000000	4.00000000000000000000	4.00000000000000000000	4.00000000000000000000	4.00000000000000000000	4.00000000000000000000	4.00000000000000000000	4.00000000000000000000	4.00000000000000000000	4.00000000000000000000	4.00000000000000000000	4.00000000000000000000
19.00000000000000000000	0.00000000000000000000	4143.58984375000000000000	4155.89746093750000000000	4138.97412109375000000000	4189.74365234375000000000	4165.12792968750000000000	4162.56396484375000000000	4138.97412109375000000000	4155.38427734375000000000	4147.69238281250000000000	4171.79492187500000000000	4185.64111328125000000000	4189.23046875000000000000	4182.56396484375000000000	4161.53857421875000000000	0.00000000000000000000	10251.00000000000000000000	10232.00000000000000000000	0.00000000000000000000	0.00000000000000000000	0.00000000000000000000	449.00000000000000000000	793.00000000000000000000	4.00000000000000000000	4.00000000000000000000	4.00000000000000000000	4.00000000000000000000	4.00000000000000000000	4.00000000000000000000	4.00000000000000000000	4.00000000000000000000	4.00000000000000000000	4.00000000000000000000	4.00000000000000000000	4.00000000000000000000	4.00000000000000000000	4.00000000000000000000	4.00000000000000000000	4.00000000000000000000
20.00000000000000000000	0.00000000000000000000	4151.79492187500000000000	4143.58984375000000000000	4146.15380859375000000000	4169.74365234375000000000	4146.15380859375000000000	4166.15380859375000000000	4146.15380859375000000000	4171.28173828125000000000	4157.94873046875000000000	4167.17919921875000000000	4178.46142578125000000000	4178.97412109375000000000	4179.48730468750000000000	4138.46142578125000000000	0.00000000000000000000	10251.00000000000000000000	10232.00000000000000000000	0.00000000000000000000	0.00000000000000000000	0.00000000000000000000	449.00000000000000000000	800.00000000000000000000	4.00000000000000000000	4.00000000000000000000	4.00000000000000000000	4.00000000000000000000	4.00000000000000000000	4.00000000000000000000	4.00000000000000000000	4.00000000000000000000	4.00000000000000000000	4.00000000000000000000	4.00000000000000000000	4.00000000000000000000	4.00000000000000000000	4.00000000000000000000	4.00000000000000000000	4.00000000000000000000
21.00000000000000000000	0.00000000000000000000	4141.53857421875000000000	4144.10253906250000000000	4133.84619140625000000000	4175.38427734375000000000	4142.56396484375000000000	4160.51269531250000000000	4158.97412109375000000000	4182.56396484375000000000	4156.41015625000000000000	4167.69238281250000000000	4159.48730468750000000000	4172.82031250000000000000	4178.97412109375000000000	4139.48730468750000000000	0.00000000000000000000	10248.00000000000000000000	10230.00000000000000000000	0.00000000000000000000	0.00000000000000000000	0.00000000000000000000	449.00000000000000000000	807.00000000000000000000	4.00000000000000000000	4.00000000000000000000	4.00000000000000000000	4.00000000000000000000	4.00000000000000000000	4.00000000000000000000	4.00000000000000000000	4.00000000000000000000	4.00000000000000000000	4.00000000000000000000	4.00000000000000000000	4.00000000000000000000	4.00000000000000000000	4.00000000000000000000	4.00000000000000000000	4.00000000000000000000
22.00000000000000000000	0.00000000000000000000	4151.28173828125000000000	4157.43603515625000000000	4144.61523437500000000000	4198.97412109375000000000	4162.05126953125000000000	4158.97412109375000000000	4164.61523437500000000000	4172.82031250000000000000	4151.79492187500000000000	4165.12792968750000000000	4166.15380859375000000000	4192.30761718750000000000	4179.48730468750000000000	4159.48730468750000000000	0.00000000000000000000	10248.00000000000000000000	10230.00000000000000000000	0.00000000000000000000	0.00000000000000000000	0.00000000000000000000	449.00000000000000000000	816.00000000000000000000	4.00000000000000000000	4.00000000000000000000	4.00000000000000000000	4.00000000000000000000	4.00000000000000000000	4.00000000000000000000	4.00000000000000000000	4.00000000000000000000	4.00000000000000000000	4.00000000000000000000	4.00000000000000000000	4.00000000000000000000	4.00000000000000000000	4.00000000000000000000	4.00000000000000000000	4.00000000000000000000
23.00000000000000000000	0.00000000000000000000	4163.58984375000000000000	4175.38427734375000000000	4154.87158203125000000000	4228.71777343750000000000	4162.05126953125000000000	4155.89746093750000000000	4163.07666015625000000000	4174.35888671875000000000	4155.38427734375000000000	4174.35888671875000000000	4196.92285156250000000000	4204.10253906250000000000	4197.94873046875000000000	4167.69238281250000000000	0.00000000000000000000	10246.00000000000000000000	10227.00000000000000000000	0.00000000000000000000	0.00000000000000000000	0.00000000000000000000	449.00000000000000000000	824.00000000000000000000	4.00000000000000000000	4.00000000000000000000	4.00000000000000000000	4.00000000000000000000	4.00000000000000000000	4.00000000000000000000	4.00000000000000000000	4.00000000000000000000	4.00000000000000000000	4.00000000000000000000	4.00000000000000000000	4.00000000000000000000	4.00000000000000000000	4.00000000000000000000	4.00000000000000000000	4.00000000000000000000
24.00000000000000000000	0.00000000000000000000	4156.92285156250000000000	4176.41015625000000000000	4148.20507812500000000000	4218.97412109375000000000	4148.71777343750000000000	4152.30761718750000000000	4161.53857421875000000000	4184.10253906250000000000	4162.05126953125000000000	4189.23046875000000000000	4203.58984375000000000000	4201.02539062500000000000	4209.74365234375000000000	4164.61523437500000000000	0.00000000000000000000	10246.00000000000000000000	10227.00000000000000000000	0.00000000000000000000	0.00000000000000000000	0.00000000000000000000	449.00000000000000000000	832.00000000000000000000	4.00000000000000000000	4.00000000000000000000	4.00000000000000000000	4.00000000000000000000	4.00000000000000000000	4.00000000000000000000	4.00000000000000000000	4.00000000000000000000	4.00000000000000000000	4.00000000000000000000	4.00000000000000000000	4.00000000000000000000	4.00000000000000000000	4.00000000000000000000	4.00000000000000000000	4.00000000000000000000
25.00000000000000000000	0.00000000000000000000	4162.56396484375000000000	4158.46142578125000000000	4160.00000000000000000000	4164.61523437500000000000	4146.15380859375000000000	4158.97412109375000000000	4158.46142578125000000000	4174.35888671875000000000	4153.84619140625000000000	4180.51269531250000000000	4192.30761718750000000000	4203.07666015625000000000	4191.28173828125000000000	4167.69238281250000000000	0.00000000000000000000	10243.00000000000000000000	10225.00000000000000000000	0.00000000000000000000	0.00000000000000000000	0.00000000000000000000	449.00000000000000000000	841.00000000000000000000	4.00000000000000000000	4.00000000000000000000	4.00000000000000000000	4.00000000000000000000	4.00000000000000000000	4.00000000000000000000	4.00000000000000000000	4.00000000000000000000	4.00000000000000000000	4.00000000000000000000	4.00000000000000000000	4.00000000000000000000	4.00000000000000000000	4.00000000000000000000	4.00000000000000000000	4.00000000000000000000
26.00000000000000000000	0.00000000000000000000	4147.69238281250000000000	4154.35888671875000000000	4141.53857421875000000000	4147.17919921875000000000	4154.35888671875000000000	4164.10253906250000000000	4157.43603515625000000000	4164.61523437500000000000	4146.15380859375000000000	4169.23046875000000000000	4176.41015625000000000000	4196.92285156250000000000	4187.69238281250000000000	4165.12792968750000000000	0.00000000000000000000	10243.00000000000000000000	10225.00000000000000000000	0.00000000000000000000	0.00000000000000000000	0.00000000000000000000	449.00000000000000000000	849.00000000000000000000	4.00000000000000000000	4.00000000000000000000	4.00000000000000000000	4.00000000000000000000	4.00000000000000000000	4.00000000000000000000	4.00000000000000000000	4.00000000000000000000	4.00000000000000000000	4.00000000000000000000	4.00000000000000000000	4.00000000000000000000	4.00000000000000000000	4.00000000000000000000	4.00000000000000000000	4.00000000000000000000
27.00000000000000000000	0.00000000000000000000	4153.84619140625000000000	4158.97412109375000000000	4144.61523437500000000000	4162.56396484375000000000	4150.76904296875000000000	4160.51269531250000000000	4156.41015625000000000000	4165.64111328125000000000	4146.15380859375000000000	4165.12792968750000000000	4160.00000000000000000000	4197.43603515625000000000	4190.76904296875000000000	4155.89746093750000000000	0.00000000000000000000	10244.00000000000000000000	10226.00000000000000000000	0.00000000000000000000	0.00000000000000000000	0.00000000000000000000	449.00000000000000000000	857.00000000000000000000	4.00000000000000000000	4.00000000000000000000	4.00000000000000000000	4.00000000000000000000	4.00000000000000000000	4.00000000000000000000	4.00000000000000000000	4.00000000000000000000	4.00000000000000000000	4.00000000000000000000	4.00000000000000000000	4.00000000000000000000	4.00000000000000000000	4.00000000000000000000	4.00000000000000000000	4.00000000000000000000
28.00000000000000000000	0.00000000000000000000	4162.05126953125000000000	4154.87158203125000000000	4158.46142578125000000000	4150.25634765625000000000	4151.79492187500000000000	4164.10253906250000000000	4156.41015625000000000000	4165.64111328125000000000	4148.71777343750000000000	4173.33300781250000000000	4183.07666015625000000000	4202.56396484375000000000	4185.12792968750000000000	4161.53857421875000000000	0.00000000000000000000	10244.00000000000000000000	10226.00000000000000000000	0.00000000000000000000	0.00000000000000000000	0.00000000000000000000	449.00000000000000000000	865.00000000000000000000	4.00000000000000000000	4.00000000000000000000	4.00000000000000000000	4.00000000000000000000	4.00000000000000000000	4.00000000000000000000	4.00000000000000000000	4.00000000000000000000	4.00000000000000000000	4.00000000000000000000	4.00000000000000000000	4.00000000000000000000	4.00000000000000000000	4.00000000000000000000	4.00000000000000000000	4.00000000000000000000
29.00000000000000000000	0.00000000000000000000	4147.69238281250000000000	4153.84619140625000000000	4147.69238281250000000000	4141.02539062500000000000	4156.41015625000000000000	4155.89746093750000000000	4151.28173828125000000000	4161.02539062500000000000	4144.10253906250000000000	4175.38427734375000000000	4186.66650390625000000000	4203.07666015625000000000	4192.30761718750000000000	4175.89746093750000000000	0.00000000000000000000	10244.00000000000000000000	10227.00000000000000000000	0.00000000000000000000	0.00000000000000000000	0.00000000000000000000	449.00000000000000000000	872.00000000000000000000	4.00000000000000000000	4.00000000000000000000	4.00000000000000000000	4.00000000000000000000	4.00000000000000000000	4.00000000000000000000	4.00000000000000000000	4.00000000000000000000	4.00000000000000000000	4.00000000000000000000	4.00000000000000000000	4.00000000000000000000	4.00000000000000000000	4.00000000000000000000	4.00000000000000000000	4.00000000000000000000
30.00000000000000000000	0.00000000000000000000	4160.51269531250000000000	4157.94873046875000000000	4160.00000000000000000000	4150.25634765625000000000	4136.92285156250000000000	4136.41015625000000000000	4139.48730468750000000000	4153.33300781250000000000	4128.20507812500000000000	4154.87158203125000000000	4156.41015625000000000000	4208.20507812500000000000	4189.23046875000000000000	4181.02539062500000000000	0.00000000000000000000	10244.00000000000000000000	10227.00000000000000000000	0.00000000000000000000	0.00000000000000000000	0.00000000000000000000	449.00000000000000000000	881.00000000000000000000	4.00000000000000000000	4.00000000000000000000	4.00000000000000000000	4.00000000000000000000	4.00000000000000000000	4.00000000000000000000	4.00000000000000000000	4.00000000000000000000	4.00000000000000000000	4.00000000000000000000	4.00000000000000000000	4.00000000000000000000	4.00000000000000000000	4.00000000000000000000	4.00000000000000000000	4.00000000000000000000
31.00000000000000000000	0.00000000000000000000	4158.97412109375000000000	4168.71777343750000000000	4155.89746093750000000000	4158.46142578125000000000	4131.28173828125000000000	4136.41015625000000000000	4143.07666015625000000000	4166.15380859375000000000	4136.92285156250000000000	4154.87158203125000000000	4182.05126953125000000000	4213.84619140625000000000	4193.84619140625000000000	4180.51269531250000000000	0.00000000000000000000	10245.00000000000000000000	10228.00000000000000000000	0.00000000000000000000	0.00000000000000000000	0.00000000000000000000	449.00000000000000000000	889.00000000000000000000	4.00000000000000000000	4.00000000000000000000	4.00000000000000000000	4.00000000000000000000	4.00000000000000000000	4.00000000000000000000	4.00000000000000000000	4.00000000000000000000	4.00000000000000000000	4.00000000000000000000	4.00000000000000000000	4.00000000000000000000	4.00000000000000000000	4.00000000000000000000	4.00000000000000000000	4.00000000000000000000
32.00000000000000000000	0.00000000000000000000	4164.61523437500000000000	4164.10253906250000000000	4160.51269531250000000000	4162.05126953125000000000	4146.66650390625000000000	4143.07666015625000000000	4155.38427734375000000000	4186.66650390625000000000	4166.66650390625000000000	4171.28173828125000000000	4209.74365234375000000000	4217.43603515625000000000	4209.74365234375000000000	4179.48730468750000000000	0.00000000000000000000	10245.00000000000000000000	10228.00000000000000000000	0.00000000000000000000	0.00000000000000000000	0.00000000000000000000	449.00000000000000000000	896.00000000000000000000	4.00000000000000000000	4.00000000000000000000	4.00000000000000000000	4.00000000000000000000	4.00000000000000000000	4.00000000000000000000	4.00000000000000000000	4.00000000000000000000	4.00000000000000000000	4.00000000000000000000	4.00000000000000000000	4.00000000000000000000	4.00000000000000000000	4.00000000000000000000	4.00000000000000000000	4.00000000000000000000
33.00000000000000000000	0.00000000000000000000	4166.15380859375000000000	4150.76904296875000000000	4165.64111328125000000000	4151.79492187500000000000	4152.82031250000000000000	4150.25634765625000000000	4161.53857421875000000000	4190.76904296875000000000	4170.76904296875000000000	4168.71777343750000000000	4179.48730468750000000000	4208.71777343750000000000	4202.05126953125000000000	4173.84619140625000000000	0.00000000000000000000	10246.00000000000000000000	10229.00000000000000000000	0.00000000000000000000	0.00000000000000000000	0.00000000000000000000	449.00000000000000000000	904.00000000000000000000	4.00000000000000000000	4.00000000000000000000	4.00000000000000000000	4.00000000000000000000	4.00000000000000000000	4.00000000000000000000	4.00000000000000000000	4.00000000000000000000	4.00000000000000000000	4.00000000000000000000	4.00000000000000000000	4.00000000000000000000	4.00000000000000000000	4.00000000000000000000	4.00000000000000000000	4.00000000000000000000
34.00000000000000000000	0.00000000000000000000	4140.00000000000000000000	4148.71777343750000000000	4142.56396484375000000000	4140.00000000000000000000	4146.66650390625000000000	4158.46142578125000000000	4157.43603515625000000000	4173.33300781250000000000	4135.89746093750000000000	4158.46142578125000000000	4169.74365234375000000000	4193.33300781250000000000	4179.48730468750000000000	4161.02539062500000000000	0.00000000000000000000	10246.00000000000000000000	10229.00000000000000000000	0.00000000000000000000	0.00000000000000000000	0.00000000000000000000	449.00000000000000000000	912.00000000000000000000	4.00000000000000000000	4.00000000000000000000	4.00000000000000000000	4.00000000000000000000	4.00000000000000000000	4.00000000000000000000	4.00000000000000000000	4.00000000000000000000	4.00000000000000000000	4.00000000000000000000	4.00000000000000000000	4.00000000000000000000	4.00000000000000000000	4.00000000000000000000	4.00000000000000000000	4.00000000000000000000
35.00000000000000000000	0.00000000000000000000	4152.30761718750000000000	4149.23046875000000000000	4150.25634765625000000000	4146.15380859375000000000	4146.15380859375000000000	4158.46142578125000000000	4152.30761718750000000000	4151.79492187500000000000	4113.84619140625000000000	4154.35888671875000000000	4164.61523437500000000000	4189.23046875000000000000	4170.25634765625000000000	4149.74365234375000000000	0.00000000000000000000	10246.00000000000000000000	10229.00000000000000000000	0.00000000000000000000	0.00000000000000000000	0.00000000000000000000	449.00000000000000000000	921.00000000000000000000	4.00000000000000000000	4.00000000000000000000	4.00000000000000000000	4.00000000000000000000	4.00000000000000000000	4.00000000000000000000	4.00000000000000000000	4.00000000000000000000	4.00000000000000000000	4.00000000000000000000	4.00000000000000000000	4.00000000000000000000	4.00000000000000000000	4.00000000000000000000	4.00000000000000000000	4.00000000000000000000
36.00000000000000000000	0.00000000000000000000	4158.97412109375000000000	4148.20507812500000000000	4148.20507812500000000000	4154.35888671875000000000	4144.61523437500000000000	4160.51269531250000000000	4160.51269531250000000000	4156.92285156250000000000	4134.35888671875000000000	4149.74365234375000000000	4143.07666015625000000000	4191.28173828125000000000	4182.05126953125000000000	4151.28173828125000000000	0.00000000000000000000	10246.00000000000000000000	10229.00000000000000000000	0.00000000000000000000	0.00000000000000000000	0.00000000000000000000	449.00000000000000000000	929.00000000000000000000	4.00000000000000000000	4.00000000000000000000	4.00000000000000000000	4.00000000000000000000	4.00000000000000000000	4.00000000000000000000	4.00000000000000000000	4.00000000000000000000	4.00000000000000000000	4.00000000000000000000	4.00000000000000000000	4.00000000000000000000	4.00000000000000000000	4.00000000000000000000	4.00000000000000000000	4.00000000000000000000
37.00000000000000000000	0.00000000000000000000	4159.48730468750000000000	4152.30761718750000000000	4150.25634765625000000000	4157.43603515625000000000	4130.76904296875000000000	4160.00000000000000000000	4162.05126953125000000000	4158.46142578125000000000	4146.15380859375000000000	4143.58984375000000000000	4157.43603515625000000000	4202.56396484375000000000	4187.17919921875000000000	4169.74365234375000000000	0.00000000000000000000	10247.00000000000000000000	10230.00000000000000000000	0.00000000000000000000	0.00000000000000000000	0.00000000000000000000	449.00000000000000000000	937.00000000000000000000	4.00000000000000000000	4.00000000000000000000	4.00000000000000000000	4.00000000000000000000	4.00000000000000000000	4.00000000000000000000	4.00000000000000000000	4.00000000000000000000	4.00000000000000000000	4.00000000000000000000	4.00000000000000000000	4.00000000000000000000	4.00000000000000000000	4.00000000000000000000	4.00000000000000000000	4.00000000000000000000
38.00000000000000000000	0.00000000000000000000	4173.33300781250000000000	4171.79492187500000000000	4168.20507812500000000000	4163.07666015625000000000	4145.64111328125000000000	4158.46142578125000000000	4162.56396484375000000000	4155.38427734375000000000	4140.51269531250000000000	4155.38427734375000000000	4185.64111328125000000000	4219.48730468750000000000	4201.02539062500000000000	4190.25634765625000000000	0.00000000000000000000	10247.00000000000000000000	10230.00000000000000000000	0.00000000000000000000	0.00000000000000000000	0.00000000000000000000	449.00000000000000000000	945.00000000000000000000	4.00000000000000000000	4.00000000000000000000	4.00000000000000000000	4.00000000000000000000	4.00000000000000000000	4.00000000000000000000	4.00000000000000000000	4.00000000000000000000	4.00000000000000000000	4.00000000000000000000	4.00000000000000000000	4.00000000000000000000	4.00000000000000000000	4.00000000000000000000	4.00000000000000000000	4.00000000000000000000
39.00000000000000000000	0.00000000000000000000	4168.20507812500000000000	4179.48730468750000000000	4162.05126953125000000000	4149.23046875000000000000	4162.56396484375000000000	4158.97412109375000000000	4164.61523437500000000000	4165.12792968750000000000	4145.64111328125000000000	4176.41015625000000000000	4193.84619140625000000000	4222.05126953125000000000	4221.02539062500000000000	4184.61523437500000000000	0.00000000000000000000	10246.00000000000000000000	10229.00000000000000000000	0.00000000000000000000	0.00000000000000000000	0.00000000000000000000	449.00000000000000000000	954.00000000000000000000	4.00000000000000000000	4.00000000000000000000	4.00000000000000000000	4.00000000000000000000	4.00000000000000000000	4.00000000000000000000	4.00000000000000000000	4.00000000000000000000	4.00000000000000000000	4.00000000000000000000	4.00000000000000000000	4.00000000000000000000	4.00000000000000000000	4.00000000000000000000	4.00000000000000000000	4.00000000000000000000
40.00000000000000000000	0.00000000000000000000	4178.46142578125000000000	4170.76904296875000000000	4172.82031250000000000000	4145.12792968750000000000	4149.74365234375000000000	4151.28173828125000000000	4154.35888671875000000000	4171.79492187500000000000	4156.41015625000000000000	4175.89746093750000000000	4204.10253906250000000000	4224.61523437500000000000	4217.94873046875000000000	4177.94873046875000000000	0.00000000000000000000	10246.00000000000000000000	10229.00000000000000000000	0.00000000000000000000	0.00000000000000000000	0.00000000000000000000	449.00000000000000000000	961.00000000000000000000	4.00000000000000000000	4.00000000000000000000	4.00000000000000000000	4.00000000000000000000	4.00000000000000000000	4.00000000000000000000	4.00000000000000000000	4.00000000000000000000	4.00000000000000000000	4.00000000000000000000	4.00000000000000000000	4.00000000000000000000	4.00000000000000000000	4.00000000000000000000	4.00000000000000000000	4.00000000000000000000
41.00000000000000000000	0.00000000000000000000	4165.64111328125000000000	4175.38427734375000000000	4165.12792968750000000000	4167.17919921875000000000	4147.69238281250000000000	4144.61523437500000000000	4144.61523437500000000000	4177.43603515625000000000	4166.15380859375000000000	4179.48730468750000000000	4207.69238281250000000000	4227.17919921875000000000	4207.69238281250000000000	4192.30761718750000000000	0.00000000000000000000	10244.00000000000000000000	10228.00000000000000000000	0.00000000000000000000	0.00000000000000000000	0.00000000000000000000	449.00000000000000000000	968.00000000000000000000	4.00000000000000000000	4.00000000000000000000	4.00000000000000000000	4.00000000000000000000	4.00000000000000000000	4.00000000000000000000	4.00000000000000000000	4.00000000000000000000	4.00000000000000000000	4.00000000000000000000	4.00000000000000000000	4.00000000000000000000	4.00000000000000000000	4.00000000000000000000	4.00000000000000000000	4.00000000000000000000
42.00000000000000000000	0.00000000000000000000	4159.48730468750000000000	4180.51269531250000000000	4157.94873046875000000000	4184.61523437500000000000	4151.28173828125000000000	4151.28173828125000000000	4150.76904296875000000000	4180.51269531250000000000	4163.58984375000000000000	4190.76904296875000000000	4192.30761718750000000000	4228.71777343750000000000	4205.64111328125000000000	4194.87158203125000000000	0.00000000000000000000	10244.00000000000000000000	10228.00000000000000000000	0.00000000000000000000	0.00000000000000000000	0.00000000000000000000	449.00000000000000000000	976.00000000000000000000	4.00000000000000000000	4.00000000000000000000	4.00000000000000000000	4.00000000000000000000	4.00000000000000000000	4.00000000000000000000	4.00000000000000000000	4.00000000000000000000	4.00000000000000000000	4.00000000000000000000	4.00000000000000000000	4.00000000000000000000	4.00000000000000000000	4.00000000000000000000	4.00000000000000000000	4.00000000000000000000
43.00000000000000000000	0.00000000000000000000	4177.94873046875000000000	4174.87158203125000000000	4167.17919921875000000000	4178.46142578125000000000	4148.71777343750000000000	4164.10253906250000000000	4165.64111328125000000000	4178.97412109375000000000	4154.35888671875000000000	4190.25634765625000000000	4178.46142578125000000000	4225.64111328125000000000	4213.84619140625000000000	4181.02539062500000000000	0.00000000000000000000	10248.00000000000000000000	10227.00000000000000000000	0.00000000000000000000	0.00000000000000000000	0.00000000000000000000	449.00000000000000000000	983.00000000000000000000	4.00000000000000000000	4.00000000000000000000	4.00000000000000000000	4.00000000000000000000	4.00000000000000000000	4.00000000000000000000	4.00000000000000000000	4.00000000000000000000	4.00000000000000000000	4.00000000000000000000	4.00000000000000000000	4.00000000000000000000	4.00000000000000000000	4.00000000000000000000	4.00000000000000000000	4.00000000000000000000
44.00000000000000000000	0.00000000000000000000	4156.92285156250000000000	4163.58984375000000000000	4146.15380859375000000000	4154.35888671875000000000	4156.92285156250000000000	4163.58984375000000000000	4174.35888671875000000000	4176.92285156250000000000	4155.89746093750000000000	4180.00000000000000000000	4175.89746093750000000000	4207.17919921875000000000	4205.64111328125000000000	4174.35888671875000000000	0.00000000000000000000	10248.00000000000000000000	10227.00000000000000000000	0.00000000000000000000	0.00000000000000000000	0.00000000000000000000	449.00000000000000000000	990.00000000000000000000	4.00000000000000000000	4.00000000000000000000	4.00000000000000000000	4.00000000000000000000	4.00000000000000000000	4.00000000000000000000	4.00000000000000000000	4.00000000000000000000	4.00000000000000000000	4.00000000000000000000	4.00000000000000000000	4.00000000000000000000	4.00000000000000000000	4.00000000000000000000	4.00000000000000000000	4.00000000000000000000
45.00000000000000000000	0.00000000000000000000	4151.79492187500000000000	4152.30761718750000000000	4147.69238281250000000000	4144.61523437500000000000	4156.92285156250000000000	4156.41015625000000000000	4178.46142578125000000000	4176.92285156250000000000	4161.02539062500000000000	4158.46142578125000000000	4180.00000000000000000000	4202.56396484375000000000	4189.23046875000000000000	4171.79492187500000000000	0.00000000000000000000	10248.00000000000000000000	10226.00000000000000000000	0.00000000000000000000	0.00000000000000000000	0.00000000000000000000	449.00000000000000000000	998.00000000000000000000	4.00000000000000000000	4.00000000000000000000	4.00000000000000000000	4.00000000000000000000	4.00000000000000000000	4.00000000000000000000	4.00000000000000000000	4.00000000000000000000	4.00000000000000000000	4.00000000000000000000	4.00000000000000000000	4.00000000000000000000	4.00000000000000000000	4.00000000000000000000	4.00000000000000000000	4.00000000000000000000
46.00000000000000000000	0.00000000000000000000	4155.89746093750000000000	4158.97412109375000000000	4149.23046875000000000000	4160.00000000000000000000	4153.33300781250000000000	4162.56396484375000000000	4184.61523437500000000000	4181.53857421875000000000	4159.48730468750000000000	4155.89746093750000000000	4183.07666015625000000000	4207.17919921875000000000	4197.94873046875000000000	4166.15380859375000000000	0.00000000000000000000	10248.00000000000000000000	10226.00000000000000000000	0.00000000000000000000	0.00000000000000000000	0.00000000000000000000	450.00000000000000000000	5.00000000000000000000	4.00000000000000000000	4.00000000000000000000	4.00000000000000000000	4.00000000000000000000	4.00000000000000000000	4.00000000000000000000	4.00000000000000000000	4.00000000000000000000	4.00000000000000000000	4.00000000000000000000	4.00000000000000000000	4.00000000000000000000	4.00000000000000000000	4.00000000000000000000	4.00000000000000000000	4.00000000000000000000
47.00000000000000000000	0.00000000000000000000	4158.97412109375000000000	4169.74365234375000000000	4151.79492187500000000000	4166.66650390625000000000	4151.28173828125000000000	4155.38427734375000000000	4173.84619140625000000000	4171.79492187500000000000	4145.64111328125000000000	4164.61523437500000000000	4170.76904296875000000000	4208.20507812500000000000	4197.94873046875000000000	4165.64111328125000000000	0.00000000000000000000	10246.00000000000000000000	10225.00000000000000000000	0.00000000000000000000	0.00000000000000000000	0.00000000000000000000	450.00000000000000000000	12.00000000000000000000	4.00000000000000000000	4.00000000000000000000	4.00000000000000000000	4.00000000000000000000	4.00000000000000000000	4.00000000000000000000	4.00000000000000000000	4.00000000000000000000	4.00000000000000000000	4.00000000000000000000	4.00000000000000000000	4.00000000000000000000	4.00000000000000000000	4.00000000000000000000	4.00000000000000000000	4.00000000000000000000
48.00000000000000000000	0.00000000000000000000	4165.64111328125000000000	4156.41015625000000000000	4162.56396484375000000000	4149.23046875000000000000	4136.41015625000000000000	4135.89746093750000000000	4149.74365234375000000000	4148.20507812500000000000	4129.74365234375000000000	4155.89746093750000000000	4163.58984375000000000000	4207.17919921875000000000	4182.05126953125000000000	4166.15380859375000000000	0.00000000000000000000	10246.00000000000000000000	10225.00000000000000000000	0.00000000000000000000	0.00000000000000000000	0.00000000000000000000	450.00000000000000000000	20.00000000000000000000	4.00000000000000000000	4.00000000000000000000	4.00000000000000000000	4.00000000000000000000	4.00000000000000000000	4.00000000000000000000	4.00000000000000000000	4.00000000000000000000	4.00000000000000000000	4.00000000000000000000	4.00000000000000000000	4.00000000000000000000	4.00000000000000000000	4.00000000000000000000	4.00000000000000000000	4.00000000000000000000
49.00000000000000000000	0.00000000000000000000	4152.82031250000000000000	4152.30761718750000000000	4146.15380859375000000000	4149.23046875000000000000	4139.48730468750000000000	4142.05126953125000000000	4146.66650390625000000000	4150.76904296875000000000	4131.28173828125000000000	4162.56396484375000000000	4188.20507812500000000000	4208.20507812500000000000	4194.35888671875000000000	4169.23046875000000000000	0.00000000000000000000	10247.00000000000000000000	10227.00000000000000000000	0.00000000000000000000	0.00000000000000000000	0.00000000000000000000	450.00000000000000000000	28.00000000000000000000	4.00000000000000000000	4.00000000000000000000	4.00000000000000000000	4.00000000000000000000	4.00000000000000000000	4.00000000000000000000	4.00000000000000000000	4.00000000000000000000	4.00000000000000000000	4.00000000000000000000	4.00000000000000000000	4.00000000000000000000	4.00000000000000000000	4.00000000000000000000	4.00000000000000000000	4.00000000000000000000
50.00000000000000000000	0.00000000000000000000	4173.33300781250000000000	4169.74365234375000000000	4163.58984375000000000000	4162.56396484375000000000	4154.87158203125000000000	4150.25634765625000000000	4154.35888671875000000000	4169.74365234375000000000	4143.58984375000000000000	4185.12792968750000000000	4190.76904296875000000000	4224.10253906250000000000	4208.20507812500000000000	4186.66650390625000000000	0.00000000000000000000	10247.00000000000000000000	10227.00000000000000000000	0.00000000000000000000	0.00000000000000000000	0.00000000000000000000	450.00000000000000000000	37.00000000000000000000	4.00000000000000000000	4.00000000000000000000	4.00000000000000000000	4.00000000000000000000	4.00000000000000000000	4.00000000000000000000	4.00000000000000000000	4.00000000000000000000	4.00000000000000000000	4.00000000000000000000	4.00000000000000000000	4.00000000000000000000	4.00000000000000000000	4.00000000000000000000	4.00000000000000000000	4.00000000000000000000
51.00000000000000000000	0.00000000000000000000	4172.82031250000000000000	4183.58984375000000000000	4169.74365234375000000000	4163.58984375000000000000	4160.00000000000000000000	4149.74365234375000000000	4154.35888671875000000000	4178.46142578125000000000	4163.07666015625000000000	4186.15380859375000000000	4167.69238281250000000000	4229.23046875000000000000	4197.94873046875000000000	4190.25634765625000000000	0.00000000000000000000	10248.00000000000000000000	10230.00000000000000000000	0.00000000000000000000	0.00000000000000000000	0.00000000000000000000	450.00000000000000000000	45.00000000000000000000	4.00000000000000000000	4.00000000000000000000	4.00000000000000000000	4.00000000000000000000	4.00000000000000000000	4.00000000000000000000	4.00000000000000000000	4.00000000000000000000	4.00000000000000000000	4.00000000000000000000	4.00000000000000000000	4.00000000000000000000	4.00000000000000000000	4.00000000000000000000	4.00000000000000000000	4.00000000000000000000
[truncated: 236 more rows]
