# Supplementary material for: Discriminating three motor imagery states of the same joint for brain-computer interface
Source: PeerJ. 2021 Aug 24;9:e12027. doi: 10.7717/peerj.12027 (PMC8395581; doi:10.7717/peerj.12027)
Supplement: Supplemental Information 1 [file peerj-09-12027-s001.zip › dataset/C/01-01-04.11.17.17.10.13.csv]

title:01	recorded:04.11.17 17.10.13	sampling:128	subject:01	labels:COUNTER INTERPOLATED AF3 F7 F3 FC5 T7 P7 O1 O2 P8 T8 FC6 F4 F8 AF4 RAW_CQ GYROX GYROY MARKER MARKER_HARDWARE SYNC TIME_STAMP_s TIME_STAMP_ms CQ_AF3 CQ_F7 CQ_F3 CQ_FC5 CQ_T7 CQ_P7 CQ_O1 CQ_O2 CQ_P8 CQ_T8 CQ_FC6 CQ_F4 CQ_F8 CQ_AF4 CQ_CMS CQ_DRL	chan:40	units:emotiv
96.00000000000000000000	0.00000000000000000000	4188.71777343750000000000	4193.84619140625000000000	4224.61523437500000000000	4158.46142578125000000000	4216.41015625000000000000	4196.41015625000000000000	4204.10253906250000000000	4182.05126953125000000000	4224.61523437500000000000	4857.43554687500000000000	4193.33300781250000000000	4234.87158203125000000000	4189.74365234375000000000	4183.07666015625000000000	2825.00000000000000000000	10247.00000000000000000000	10228.00000000000000000000	0.00000000000000000000	0.00000000000000000000	0.00000000000000000000	1675.00000000000000000000	451.00000000000000000000	0.00000000000000000000	0.00000000000000000000	0.00000000000000000000	0.00000000000000000000	0.00000000000000000000	0.00000000000000000000	0.00000000000000000000	0.00000000000000000000	0.00000000000000000000	0.00000000000000000000	0.00000000000000000000	0.00000000000000000000	0.00000000000000000000	0.00000000000000000000	0.00000000000000000000	0.00000000000000000000
97.00000000000000000000	0.00000000000000000000	4192.30761718750000000000	4196.41015625000000000000	4224.10253906250000000000	4164.61523437500000000000	4201.53857421875000000000	4187.69238281250000000000	4192.82031250000000000000	4169.74365234375000000000	4200.51269531250000000000	4845.12792968750000000000	4181.02539062500000000000	4229.74365234375000000000	4180.00000000000000000000	4181.02539062500000000000	2841.00000000000000000000	10245.00000000000000000000	10229.00000000000000000000	0.00000000000000000000	0.00000000000000000000	0.00000000000000000000	1675.00000000000000000000	459.00000000000000000000	0.00000000000000000000	0.00000000000000000000	0.00000000000000000000	0.00000000000000000000	0.00000000000000000000	0.00000000000000000000	0.00000000000000000000	0.00000000000000000000	0.00000000000000000000	0.00000000000000000000	0.00000000000000000000	0.00000000000000000000	0.00000000000000000000	0.00000000000000000000	0.00000000000000000000	0.00000000000000000000
98.00000000000000000000	0.00000000000000000000	4183.07666015625000000000	4194.35888671875000000000	4216.41015625000000000000	4159.48730468750000000000	4198.46142578125000000000	4193.84619140625000000000	4194.35888671875000000000	4163.07666015625000000000	4181.53857421875000000000	4822.56396484375000000000	4137.94873046875000000000	4217.43603515625000000000	4180.00000000000000000000	4177.94873046875000000000	3516.00000000000000000000	10245.00000000000000000000	10229.00000000000000000000	0.00000000000000000000	0.00000000000000000000	0.00000000000000000000	1675.00000000000000000000	468.00000000000000000000	0.00000000000000000000	0.00000000000000000000	0.00000000000000000000	0.00000000000000000000	0.00000000000000000000	0.00000000000000000000	0.00000000000000000000	0.00000000000000000000	0.00000000000000000000	0.00000000000000000000	0.00000000000000000000	0.00000000000000000000	0.00000000000000000000	0.00000000000000000000	0.00000000000000000000	0.00000000000000000000
99.00000000000000000000	0.00000000000000000000	4183.58984375000000000000	4182.05126953125000000000	4221.53857421875000000000	4154.35888671875000000000	4196.41015625000000000000	4188.20507812500000000000	4188.20507812500000000000	4158.46142578125000000000	4175.38427734375000000000	4806.15380859375000000000	4118.97412109375000000000	4218.97412109375000000000	4177.43603515625000000000	4177.94873046875000000000	3301.00000000000000000000	10245.00000000000000000000	10230.00000000000000000000	0.00000000000000000000	0.00000000000000000000	0.00000000000000000000	1675.00000000000000000000	476.00000000000000000000	0.00000000000000000000	0.00000000000000000000	0.00000000000000000000	0.00000000000000000000	0.00000000000000000000	0.00000000000000000000	0.00000000000000000000	0.00000000000000000000	0.00000000000000000000	0.00000000000000000000	0.00000000000000000000	0.00000000000000000000	0.00000000000000000000	0.00000000000000000000	0.00000000000000000000	0.00000000000000000000
100.00000000000000000000	0.00000000000000000000	4187.69238281250000000000	4183.58984375000000000000	4225.12792968750000000000	4157.94873046875000000000	4192.30761718750000000000	4178.46142578125000000000	4181.02539062500000000000	4156.92285156250000000000	4182.05126953125000000000	4812.30761718750000000000	4145.64111328125000000000	4219.48730468750000000000	4175.38427734375000000000	4174.87158203125000000000	2825.00000000000000000000	10245.00000000000000000000	10230.00000000000000000000	0.00000000000000000000	0.00000000000000000000	0.00000000000000000000	1675.00000000000000000000	484.00000000000000000000	0.00000000000000000000	0.00000000000000000000	0.00000000000000000000	0.00000000000000000000	0.00000000000000000000	0.00000000000000000000	0.00000000000000000000	0.00000000000000000000	0.00000000000000000000	0.00000000000000000000	0.00000000000000000000	0.00000000000000000000	0.00000000000000000000	0.00000000000000000000	0.00000000000000000000	0.00000000000000000000
101.00000000000000000000	0.00000000000000000000	4182.05126953125000000000	4187.69238281250000000000	4210.76904296875000000000	4156.41015625000000000000	4195.89746093750000000000	4175.38427734375000000000	4179.48730468750000000000	4154.35888671875000000000	4178.97412109375000000000	4814.87158203125000000000	4171.28173828125000000000	4213.33300781250000000000	4182.56396484375000000000	4170.25634765625000000000	2841.00000000000000000000	10244.00000000000000000000	10230.00000000000000000000	0.00000000000000000000	0.00000000000000000000	0.00000000000000000000	1675.00000000000000000000	493.00000000000000000000	0.00000000000000000000	0.00000000000000000000	0.00000000000000000000	0.00000000000000000000	0.00000000000000000000	0.00000000000000000000	0.00000000000000000000	0.00000000000000000000	0.00000000000000000000	0.00000000000000000000	0.00000000000000000000	0.00000000000000000000	0.00000000000000000000	0.00000000000000000000	0.00000000000000000000	0.00000000000000000000
102.00000000000000000000	0.00000000000000000000	4192.30761718750000000000	4181.02539062500000000000	4216.92285156250000000000	4151.79492187500000000000	4203.07666015625000000000	4177.94873046875000000000	4176.92285156250000000000	4149.74365234375000000000	4171.28173828125000000000	4801.53857421875000000000	4167.69238281250000000000	4222.56396484375000000000	4187.17919921875000000000	4178.46142578125000000000	3516.00000000000000000000	10244.00000000000000000000	10230.00000000000000000000	0.00000000000000000000	0.00000000000000000000	0.00000000000000000000	1675.00000000000000000000	501.00000000000000000000	0.00000000000000000000	0.00000000000000000000	0.00000000000000000000	0.00000000000000000000	0.00000000000000000000	0.00000000000000000000	0.00000000000000000000	0.00000000000000000000	0.00000000000000000000	0.00000000000000000000	0.00000000000000000000	0.00000000000000000000	0.00000000000000000000	0.00000000000000000000	0.00000000000000000000	0.00000000000000000000
103.00000000000000000000	0.00000000000000000000	4177.43603515625000000000	4181.02539062500000000000	4221.02539062500000000000	4153.33300781250000000000	4207.17919921875000000000	4189.74365234375000000000	4188.71777343750000000000	4164.61523437500000000000	4198.97412109375000000000	4796.41015625000000000000	4156.41015625000000000000	4224.61523437500000000000	4186.66650390625000000000	4176.41015625000000000000	3301.00000000000000000000	10244.00000000000000000000	10230.00000000000000000000	0.00000000000000000000	0.00000000000000000000	0.00000000000000000000	1675.00000000000000000000	509.00000000000000000000	0.00000000000000000000	0.00000000000000000000	0.00000000000000000000	0.00000000000000000000	0.00000000000000000000	0.00000000000000000000	0.00000000000000000000	0.00000000000000000000	0.00000000000000000000	0.00000000000000000000	0.00000000000000000000	0.00000000000000000000	0.00000000000000000000	0.00000000000000000000	0.00000000000000000000	0.00000000000000000000
104.00000000000000000000	0.00000000000000000000	4171.79492187500000000000	4178.46142578125000000000	4213.84619140625000000000	4152.82031250000000000000	4196.41015625000000000000	4187.69238281250000000000	4191.79492187500000000000	4167.17919921875000000000	4208.71777343750000000000	4784.61523437500000000000	4150.25634765625000000000	4210.76904296875000000000	4176.41015625000000000000	4156.92285156250000000000	2825.00000000000000000000	10244.00000000000000000000	10230.00000000000000000000	0.00000000000000000000	0.00000000000000000000	0.00000000000000000000	1675.00000000000000000000	518.00000000000000000000	0.00000000000000000000	0.00000000000000000000	0.00000000000000000000	0.00000000000000000000	0.00000000000000000000	0.00000000000000000000	0.00000000000000000000	0.00000000000000000000	0.00000000000000000000	0.00000000000000000000	0.00000000000000000000	0.00000000000000000000	0.00000000000000000000	0.00000000000000000000	0.00000000000000000000	0.00000000000000000000
105.00000000000000000000	0.00000000000000000000	4184.10253906250000000000	4181.02539062500000000000	4211.28173828125000000000	4149.74365234375000000000	4198.46142578125000000000	4186.15380859375000000000	4186.15380859375000000000	4155.89746093750000000000	4187.17919921875000000000	4786.66650390625000000000	4144.61523437500000000000	4209.23046875000000000000	4187.17919921875000000000	4168.20507812500000000000	2841.00000000000000000000	10244.00000000000000000000	10229.00000000000000000000	0.00000000000000000000	0.00000000000000000000	0.00000000000000000000	1675.00000000000000000000	526.00000000000000000000	0.00000000000000000000	0.00000000000000000000	0.00000000000000000000	0.00000000000000000000	0.00000000000000000000	0.00000000000000000000	0.00000000000000000000	0.00000000000000000000	0.00000000000000000000	0.00000000000000000000	0.00000000000000000000	0.00000000000000000000	0.00000000000000000000	0.00000000000000000000	0.00000000000000000000	0.00000000000000000000
106.00000000000000000000	0.00000000000000000000	4184.10253906250000000000	4191.79492187500000000000	4216.41015625000000000000	4161.02539062500000000000	4209.23046875000000000000	4192.82031250000000000000	4187.17919921875000000000	4158.46142578125000000000	4186.15380859375000000000	4800.51269531250000000000	4158.46142578125000000000	4222.05126953125000000000	4204.10253906250000000000	4193.33300781250000000000	3516.00000000000000000000	10244.00000000000000000000	10229.00000000000000000000	0.00000000000000000000	0.00000000000000000000	0.00000000000000000000	1675.00000000000000000000	535.00000000000000000000	0.00000000000000000000	0.00000000000000000000	0.00000000000000000000	0.00000000000000000000	0.00000000000000000000	0.00000000000000000000	0.00000000000000000000	0.00000000000000000000	0.00000000000000000000	0.00000000000000000000	0.00000000000000000000	0.00000000000000000000	0.00000000000000000000	0.00000000000000000000	0.00000000000000000000	0.00000000000000000000
107.00000000000000000000	0.00000000000000000000	4192.82031250000000000000	4188.71777343750000000000	4227.69238281250000000000	4165.12792968750000000000	4198.46142578125000000000	4180.51269531250000000000	4182.56396484375000000000	4159.48730468750000000000	4187.69238281250000000000	4777.94873046875000000000	4171.28173828125000000000	4224.61523437500000000000	4191.28173828125000000000	4183.07666015625000000000	3301.00000000000000000000	10246.00000000000000000000	10230.00000000000000000000	0.00000000000000000000	0.00000000000000000000	0.00000000000000000000	1675.00000000000000000000	543.00000000000000000000	0.00000000000000000000	0.00000000000000000000	0.00000000000000000000	0.00000000000000000000	0.00000000000000000000	0.00000000000000000000	0.00000000000000000000	0.00000000000000000000	0.00000000000000000000	0.00000000000000000000	0.00000000000000000000	0.00000000000000000000	0.00000000000000000000	0.00000000000000000000	0.00000000000000000000	0.00000000000000000000
108.00000000000000000000	0.00000000000000000000	4186.66650390625000000000	4189.74365234375000000000	4223.58984375000000000000	4152.82031250000000000000	4200.00000000000000000000	4182.56396484375000000000	4188.71777343750000000000	4165.64111328125000000000	4185.12792968750000000000	4766.15380859375000000000	4161.53857421875000000000	4220.51269531250000000000	4197.94873046875000000000	4174.35888671875000000000	2825.00000000000000000000	10246.00000000000000000000	10230.00000000000000000000	0.00000000000000000000	0.00000000000000000000	0.00000000000000000000	1675.00000000000000000000	551.00000000000000000000	0.00000000000000000000	0.00000000000000000000	0.00000000000000000000	0.00000000000000000000	0.00000000000000000000	0.00000000000000000000	0.00000000000000000000	0.00000000000000000000	0.00000000000000000000	0.00000000000000000000	0.00000000000000000000	0.00000000000000000000	0.00000000000000000000	0.00000000000000000000	0.00000000000000000000	0.00000000000000000000
109.00000000000000000000	0.00000000000000000000	4191.28173828125000000000	4191.28173828125000000000	4225.12792968750000000000	4158.46142578125000000000	4202.05126953125000000000	4194.87158203125000000000	4194.87158203125000000000	4167.17919921875000000000	4181.02539062500000000000	4772.82031250000000000000	4164.10253906250000000000	4230.25634765625000000000	4216.41015625000000000000	4192.30761718750000000000	2841.00000000000000000000	10247.00000000000000000000	10230.00000000000000000000	0.00000000000000000000	0.00000000000000000000	0.00000000000000000000	1675.00000000000000000000	560.00000000000000000000	0.00000000000000000000	0.00000000000000000000	0.00000000000000000000	0.00000000000000000000	0.00000000000000000000	0.00000000000000000000	0.00000000000000000000	0.00000000000000000000	0.00000000000000000000	0.00000000000000000000	0.00000000000000000000	0.00000000000000000000	0.00000000000000000000	0.00000000000000000000	0.00000000000000000000	0.00000000000000000000
110.00000000000000000000	0.00000000000000000000	4193.84619140625000000000	4181.53857421875000000000	4225.64111328125000000000	4167.69238281250000000000	4186.66650390625000000000	4188.20507812500000000000	4189.23046875000000000000	4166.15380859375000000000	4193.84619140625000000000	4758.46142578125000000000	4162.56396484375000000000	4230.76904296875000000000	4215.38427734375000000000	4194.35888671875000000000	3516.00000000000000000000	10247.00000000000000000000	10230.00000000000000000000	0.00000000000000000000	0.00000000000000000000	0.00000000000000000000	1675.00000000000000000000	568.00000000000000000000	0.00000000000000000000	0.00000000000000000000	0.00000000000000000000	0.00000000000000000000	0.00000000000000000000	0.00000000000000000000	0.00000000000000000000	0.00000000000000000000	0.00000000000000000000	0.00000000000000000000	0.00000000000000000000	0.00000000000000000000	0.00000000000000000000	0.00000000000000000000	0.00000000000000000000	0.00000000000000000000
111.00000000000000000000	0.00000000000000000000	4177.94873046875000000000	4178.46142578125000000000	4213.84619140625000000000	4154.87158203125000000000	4187.17919921875000000000	4185.64111328125000000000	4189.23046875000000000000	4172.82031250000000000000	4217.94873046875000000000	4743.07666015625000000000	4169.74365234375000000000	4225.12792968750000000000	4222.56396484375000000000	4181.02539062500000000000	3301.00000000000000000000	10246.00000000000000000000	10229.00000000000000000000	0.00000000000000000000	0.00000000000000000000	0.00000000000000000000	1675.00000000000000000000	577.00000000000000000000	0.00000000000000000000	0.00000000000000000000	0.00000000000000000000	0.00000000000000000000	0.00000000000000000000	0.00000000000000000000	0.00000000000000000000	0.00000000000000000000	0.00000000000000000000	0.00000000000000000000	0.00000000000000000000	0.00000000000000000000	0.00000000000000000000	0.00000000000000000000	0.00000000000000000000	0.00000000000000000000
112.00000000000000000000	0.00000000000000000000	4193.33300781250000000000	4187.69238281250000000000	4226.15380859375000000000	4153.33300781250000000000	4200.00000000000000000000	4193.33300781250000000000	4193.84619140625000000000	4173.84619140625000000000	4213.33300781250000000000	4757.43554687500000000000	4204.10253906250000000000	4231.79492187500000000000	4235.38427734375000000000	4187.69238281250000000000	2825.00000000000000000000	10246.00000000000000000000	10229.00000000000000000000	0.00000000000000000000	0.00000000000000000000	0.00000000000000000000	1675.00000000000000000000	585.00000000000000000000	0.00000000000000000000	0.00000000000000000000	0.00000000000000000000	0.00000000000000000000	0.00000000000000000000	0.00000000000000000000	0.00000000000000000000	0.00000000000000000000	0.00000000000000000000	0.00000000000000000000	0.00000000000000000000	0.00000000000000000000	0.00000000000000000000	0.00000000000000000000	0.00000000000000000000	0.00000000000000000000
113.00000000000000000000	0.00000000000000000000	4193.33300781250000000000	4200.51269531250000000000	4233.84619140625000000000	4170.25634765625000000000	4212.82031250000000000000	4195.38427734375000000000	4197.43603515625000000000	4180.00000000000000000000	4204.10253906250000000000	4757.43554687500000000000	4182.56396484375000000000	4235.38427734375000000000	4232.30761718750000000000	4197.94873046875000000000	2841.00000000000000000000	10247.00000000000000000000	10229.00000000000000000000	0.00000000000000000000	0.00000000000000000000	0.00000000000000000000	1675.00000000000000000000	593.00000000000000000000	0.00000000000000000000	0.00000000000000000000	0.00000000000000000000	0.00000000000000000000	0.00000000000000000000	0.00000000000000000000	0.00000000000000000000	0.00000000000000000000	0.00000000000000000000	0.00000000000000000000	0.00000000000000000000	0.00000000000000000000	0.00000000000000000000	0.00000000000000000000	0.00000000000000000000	0.00000000000000000000
114.00000000000000000000	0.00000000000000000000	4189.74365234375000000000	4200.00000000000000000000	4234.35888671875000000000	4171.28173828125000000000	4213.84619140625000000000	4190.76904296875000000000	4192.30761718750000000000	4180.51269531250000000000	4205.64111328125000000000	4648.20507812500000000000	4138.46142578125000000000	4238.46142578125000000000	4214.35888671875000000000	4190.76904296875000000000	3516.00000000000000000000	10247.00000000000000000000	10229.00000000000000000000	0.00000000000000000000	0.00000000000000000000	0.00000000000000000000	1675.00000000000000000000	602.00000000000000000000	0.00000000000000000000	0.00000000000000000000	0.00000000000000000000	0.00000000000000000000	0.00000000000000000000	0.00000000000000000000	0.00000000000000000000	0.00000000000000000000	0.00000000000000000000	0.00000000000000000000	0.00000000000000000000	0.00000000000000000000	0.00000000000000000000	0.00000000000000000000	0.00000000000000000000	0.00000000000000000000
115.00000000000000000000	0.00000000000000000000	4200.51269531250000000000	4196.41015625000000000000	4240.51269531250000000000	4162.05126953125000000000	4208.20507812500000000000	4193.33300781250000000000	4192.30761718750000000000	4173.84619140625000000000	4205.12792968750000000000	4480.00000000000000000000	4167.69238281250000000000	4239.48730468750000000000	4213.33300781250000000000	4195.38427734375000000000	3301.00000000000000000000	10249.00000000000000000000	10229.00000000000000000000	0.00000000000000000000	0.00000000000000000000	0.00000000000000000000	1675.00000000000000000000	610.00000000000000000000	0.00000000000000000000	0.00000000000000000000	0.00000000000000000000	0.00000000000000000000	0.00000000000000000000	0.00000000000000000000	0.00000000000000000000	0.00000000000000000000	0.00000000000000000000	0.00000000000000000000	0.00000000000000000000	0.00000000000000000000	0.00000000000000000000	0.00000000000000000000	0.00000000000000000000	0.00000000000000000000
116.00000000000000000000	0.00000000000000000000	4182.05126953125000000000	4184.10253906250000000000	4224.61523437500000000000	4157.94873046875000000000	4193.84619140625000000000	4190.25634765625000000000	4189.74365234375000000000	4164.10253906250000000000	4191.79492187500000000000	4375.89746093750000000000	4196.41015625000000000000	4228.71777343750000000000	4212.30761718750000000000	4194.87158203125000000000	2825.00000000000000000000	10249.00000000000000000000	10229.00000000000000000000	0.00000000000000000000	0.00000000000000000000	0.00000000000000000000	1675.00000000000000000000	618.00000000000000000000	0.00000000000000000000	0.00000000000000000000	0.00000000000000000000	0.00000000000000000000	0.00000000000000000000	0.00000000000000000000	0.00000000000000000000	0.00000000000000000000	0.00000000000000000000	0.00000000000000000000	0.00000000000000000000	0.00000000000000000000	0.00000000000000000000	0.00000000000000000000	0.00000000000000000000	0.00000000000000000000
117.00000000000000000000	0.00000000000000000000	4174.35888671875000000000	4162.56396484375000000000	4213.33300781250000000000	4142.56396484375000000000	4180.51269531250000000000	4182.05126953125000000000	4178.97412109375000000000	4152.82031250000000000000	4178.97412109375000000000	4321.53857421875000000000	4147.69238281250000000000	4208.71777343750000000000	4190.76904296875000000000	4163.58984375000000000000	2841.00000000000000000000	10249.00000000000000000000	10229.00000000000000000000	0.00000000000000000000	0.00000000000000000000	0.00000000000000000000	1675.00000000000000000000	627.00000000000000000000	0.00000000000000000000	0.00000000000000000000	0.00000000000000000000	0.00000000000000000000	0.00000000000000000000	0.00000000000000000000	0.00000000000000000000	0.00000000000000000000	0.00000000000000000000	0.00000000000000000000	0.00000000000000000000	0.00000000000000000000	0.00000000000000000000	0.00000000000000000000	0.00000000000000000000	0.00000000000000000000
118.00000000000000000000	0.00000000000000000000	4171.79492187500000000000	4175.38427734375000000000	4212.30761718750000000000	4132.30761718750000000000	4205.64111328125000000000	4203.58984375000000000000	4192.82031250000000000000	4166.66650390625000000000	4199.48730468750000000000	4269.23046875000000000000	4118.46142578125000000000	4199.48730468750000000000	4192.30761718750000000000	4153.84619140625000000000	3516.00000000000000000000	10249.00000000000000000000	10229.00000000000000000000	0.00000000000000000000	0.00000000000000000000	0.00000000000000000000	1675.00000000000000000000	634.00000000000000000000	0.00000000000000000000	0.00000000000000000000	0.00000000000000000000	0.00000000000000000000	0.00000000000000000000	0.00000000000000000000	0.00000000000000000000	0.00000000000000000000	0.00000000000000000000	0.00000000000000000000	0.00000000000000000000	0.00000000000000000000	0.00000000000000000000	0.00000000000000000000	0.00000000000000000000	0.00000000000000000000
119.00000000000000000000	0.00000000000000000000	4171.79492187500000000000	4190.25634765625000000000	4215.89746093750000000000	4144.61523437500000000000	4215.38427734375000000000	4210.76904296875000000000	4203.58984375000000000000	4175.38427734375000000000	4212.30761718750000000000	4225.64111328125000000000	4166.15380859375000000000	4210.76904296875000000000	4196.92285156250000000000	4172.30761718750000000000	3301.00000000000000000000	10248.00000000000000000000	10227.00000000000000000000	0.00000000000000000000	0.00000000000000000000	0.00000000000000000000	1675.00000000000000000000	642.00000000000000000000	0.00000000000000000000	0.00000000000000000000	0.00000000000000000000	0.00000000000000000000	0.00000000000000000000	0.00000000000000000000	0.00000000000000000000	0.00000000000000000000	0.00000000000000000000	0.00000000000000000000	0.00000000000000000000	0.00000000000000000000	0.00000000000000000000	0.00000000000000000000	0.00000000000000000000	0.00000000000000000000
120.00000000000000000000	0.00000000000000000000	4184.10253906250000000000	4190.76904296875000000000	4227.17919921875000000000	4167.17919921875000000000	4196.41015625000000000000	4192.82031250000000000000	4194.35888671875000000000	4172.30761718750000000000	4210.76904296875000000000	4207.69238281250000000000	4197.43603515625000000000	4217.94873046875000000000	4195.38427734375000000000	4175.89746093750000000000	2825.00000000000000000000	10248.00000000000000000000	10227.00000000000000000000	0.00000000000000000000	0.00000000000000000000	0.00000000000000000000	1675.00000000000000000000	649.00000000000000000000	0.00000000000000000000	0.00000000000000000000	0.00000000000000000000	0.00000000000000000000	0.00000000000000000000	0.00000000000000000000	0.00000000000000000000	0.00000000000000000000	0.00000000000000000000	0.00000000000000000000	0.00000000000000000000	0.00000000000000000000	0.00000000000000000000	0.00000000000000000000	0.00000000000000000000	0.00000000000000000000
121.00000000000000000000	0.00000000000000000000	4183.58984375000000000000	4204.10253906250000000000	4230.76904296875000000000	4174.35888671875000000000	4201.53857421875000000000	4189.74365234375000000000	4192.30761718750000000000	4184.10253906250000000000	4222.56396484375000000000	4193.84619140625000000000	4176.92285156250000000000	4222.05126953125000000000	4218.46142578125000000000	4183.58984375000000000000	2841.00000000000000000000	10247.00000000000000000000	10227.00000000000000000000	0.00000000000000000000	0.00000000000000000000	0.00000000000000000000	1675.00000000000000000000	656.00000000000000000000	0.00000000000000000000	0.00000000000000000000	0.00000000000000000000	0.00000000000000000000	0.00000000000000000000	0.00000000000000000000	0.00000000000000000000	0.00000000000000000000	0.00000000000000000000	0.00000000000000000000	0.00000000000000000000	0.00000000000000000000	0.00000000000000000000	0.00000000000000000000	0.00000000000000000000	0.00000000000000000000
122.00000000000000000000	0.00000000000000000000	4192.30761718750000000000	4194.87158203125000000000	4238.46142578125000000000	4154.35888671875000000000	4195.38427734375000000000	4173.84619140625000000000	4181.53857421875000000000	4177.43603515625000000000	4211.28173828125000000000	4161.02539062500000000000	4155.89746093750000000000	4235.89746093750000000000	4221.02539062500000000000	4203.07666015625000000000	3516.00000000000000000000	10247.00000000000000000000	10227.00000000000000000000	0.00000000000000000000	0.00000000000000000000	0.00000000000000000000	1675.00000000000000000000	664.00000000000000000000	0.00000000000000000000	0.00000000000000000000	0.00000000000000000000	0.00000000000000000000	0.00000000000000000000	0.00000000000000000000	0.00000000000000000000	0.00000000000000000000	0.00000000000000000000	0.00000000000000000000	0.00000000000000000000	0.00000000000000000000	0.00000000000000000000	0.00000000000000000000	0.00000000000000000000	0.00000000000000000000
123.00000000000000000000	0.00000000000000000000	4187.69238281250000000000	4175.38427734375000000000	4238.97412109375000000000	4136.41015625000000000000	4178.97412109375000000000	4165.64111328125000000000	4173.33300781250000000000	4164.61523437500000000000	4196.41015625000000000000	4128.20507812500000000000	4166.66650390625000000000	4234.35888671875000000000	4203.07666015625000000000	4201.02539062500000000000	3301.00000000000000000000	10248.00000000000000000000	10226.00000000000000000000	0.00000000000000000000	0.00000000000000000000	0.00000000000000000000	1675.00000000000000000000	671.00000000000000000000	0.00000000000000000000	0.00000000000000000000	0.00000000000000000000	0.00000000000000000000	0.00000000000000000000	0.00000000000000000000	0.00000000000000000000	0.00000000000000000000	0.00000000000000000000	0.00000000000000000000	0.00000000000000000000	0.00000000000000000000	0.00000000000000000000	0.00000000000000000000	0.00000000000000000000	0.00000000000000000000
124.00000000000000000000	0.00000000000000000000	4177.43603515625000000000	4174.35888671875000000000	4230.25634765625000000000	4139.48730468750000000000	4182.56396484375000000000	4183.58984375000000000000	4180.51269531250000000000	4170.76904296875000000000	4204.10253906250000000000	4100.00000000000000000000	4177.43603515625000000000	4227.17919921875000000000	4198.97412109375000000000	4187.69238281250000000000	2825.00000000000000000000	10248.00000000000000000000	10226.00000000000000000000	0.00000000000000000000	0.00000000000000000000	0.00000000000000000000	1675.00000000000000000000	679.00000000000000000000	0.00000000000000000000	0.00000000000000000000	0.00000000000000000000	0.00000000000000000000	0.00000000000000000000	0.00000000000000000000	0.00000000000000000000	0.00000000000000000000	0.00000000000000000000	0.00000000000000000000	0.00000000000000000000	0.00000000000000000000	0.00000000000000000000	0.00000000000000000000	0.00000000000000000000	0.00000000000000000000
125.00000000000000000000	0.00000000000000000000	4183.07666015625000000000	4181.53857421875000000000	4230.76904296875000000000	4143.07666015625000000000	4190.25634765625000000000	4196.41015625000000000000	4188.71777343750000000000	4176.41015625000000000000	4204.61523437500000000000	4075.89721679687500000000	4169.74365234375000000000	4229.23046875000000000000	4202.05126953125000000000	4186.15380859375000000000	2841.00000000000000000000	10247.00000000000000000000	10225.00000000000000000000	0.00000000000000000000	0.00000000000000000000	0.00000000000000000000	1675.00000000000000000000	686.00000000000000000000	0.00000000000000000000	0.00000000000000000000	0.00000000000000000000	0.00000000000000000000	0.00000000000000000000	0.00000000000000000000	0.00000000000000000000	0.00000000000000000000	0.00000000000000000000	0.00000000000000000000	0.00000000000000000000	0.00000000000000000000	0.00000000000000000000	0.00000000000000000000	0.00000000000000000000	0.00000000000000000000
126.00000000000000000000	0.00000000000000000000	4168.71777343750000000000	4188.20507812500000000000	4223.07666015625000000000	4138.97412109375000000000	4187.69238281250000000000	4192.82031250000000000000	4193.84619140625000000000	4169.74365234375000000000	4196.41015625000000000000	4058.46142578125000000000	4167.69238281250000000000	4221.53857421875000000000	4197.43603515625000000000	4174.35888671875000000000	3516.00000000000000000000	10247.00000000000000000000	10225.00000000000000000000	0.00000000000000000000	0.00000000000000000000	0.00000000000000000000	1675.00000000000000000000	693.00000000000000000000	0.00000000000000000000	0.00000000000000000000	0.00000000000000000000	0.00000000000000000000	0.00000000000000000000	0.00000000000000000000	0.00000000000000000000	0.00000000000000000000	0.00000000000000000000	0.00000000000000000000	0.00000000000000000000	0.00000000000000000000	0.00000000000000000000	0.00000000000000000000	0.00000000000000000000	0.00000000000000000000
127.00000000000000000000	0.00000000000000000000	4167.17919921875000000000	4180.00000000000000000000	4214.87158203125000000000	4135.38427734375000000000	4170.76904296875000000000	4177.94873046875000000000	4177.94873046875000000000	4149.23046875000000000000	4184.61523437500000000000	4023.07690429687500000000	4143.58984375000000000000	4205.12792968750000000000	4176.92285156250000000000	4151.28173828125000000000	52.00000000000000000000	10245.00000000000000000000	10226.00000000000000000000	0.00000000000000000000	0.00000000000000000000	0.00000000000000000000	1675.00000000000000000000	701.00000000000000000000	0.00000000000000000000	0.00000000000000000000	0.00000000000000000000	0.00000000000000000000	0.00000000000000000000	0.00000000000000000000	0.00000000000000000000	0.00000000000000000000	0.00000000000000000000	0.00000000000000000000	0.00000000000000000000	0.00000000000000000000	0.00000000000000000000	0.00000000000000000000	0.00000000000000000000	0.00000000000000000000
0.00000000000000000000	0.00000000000000000000	4171.28173828125000000000	4178.97412109375000000000	4213.84619140625000000000	4136.92285156250000000000	4181.02539062500000000000	4176.92285156250000000000	4167.69238281250000000000	4149.23046875000000000000	4191.79492187500000000000	4007.69213867187500000000	4129.74365234375000000000	4202.56396484375000000000	4178.97412109375000000000	4162.05126953125000000000	2803.00000000000000000000	10245.00000000000000000000	10226.00000000000000000000	0.00000000000000000000	0.00000000000000000000	0.00000000000000000000	1675.00000000000000000000	708.00000000000000000000	4.00000000000000000000	0.00000000000000000000	0.00000000000000000000	0.00000000000000000000	0.00000000000000000000	0.00000000000000000000	0.00000000000000000000	0.00000000000000000000	0.00000000000000000000	0.00000000000000000000	0.00000000000000000000	0.00000000000000000000	0.00000000000000000000	0.00000000000000000000	0.00000000000000000000	0.00000000000000000000
1.00000000000000000000	0.00000000000000000000	4174.87158203125000000000	4183.58984375000000000000	4219.48730468750000000000	4141.53857421875000000000	4205.64111328125000000000	4182.56396484375000000000	4173.84619140625000000000	4166.66650390625000000000	4204.61523437500000000000	4018.46142578125000000000	4152.82031250000000000000	4211.28173828125000000000	4189.74365234375000000000	4175.89746093750000000000	2782.00000000000000000000	10246.00000000000000000000	10227.00000000000000000000	0.00000000000000000000	0.00000000000000000000	0.00000000000000000000	1675.00000000000000000000	715.00000000000000000000	4.00000000000000000000	4.00000000000000000000	0.00000000000000000000	0.00000000000000000000	0.00000000000000000000	0.00000000000000000000	0.00000000000000000000	0.00000000000000000000	0.00000000000000000000	0.00000000000000000000	0.00000000000000000000	0.00000000000000000000	0.00000000000000000000	0.00000000000000000000	0.00000000000000000000	0.00000000000000000000
2.00000000000000000000	0.00000000000000000000	4188.20507812500000000000	4172.30761718750000000000	4229.74365234375000000000	4133.33300781250000000000	4188.20507812500000000000	4180.00000000000000000000	4173.84619140625000000000	4167.69238281250000000000	4200.51269531250000000000	4007.17944335937500000000	4179.48730468750000000000	4213.33300781250000000000	4172.82031250000000000000	4165.12792968750000000000	2401.00000000000000000000	10246.00000000000000000000	10227.00000000000000000000	0.00000000000000000000	0.00000000000000000000	0.00000000000000000000	1675.00000000000000000000	723.00000000000000000000	4.00000000000000000000	4.00000000000000000000	4.00000000000000000000	0.00000000000000000000	0.00000000000000000000	0.00000000000000000000	0.00000000000000000000	0.00000000000000000000	0.00000000000000000000	0.00000000000000000000	0.00000000000000000000	0.00000000000000000000	0.00000000000000000000	0.00000000000000000000	4.00000000000000000000	0.00000000000000000000
3.00000000000000000000	0.00000000000000000000	4174.87158203125000000000	4177.43603515625000000000	4224.10253906250000000000	4129.23046875000000000000	4171.79492187500000000000	4186.15380859375000000000	4180.51269531250000000000	4172.82031250000000000000	4206.66650390625000000000	3998.46142578125000000000	4197.94873046875000000000	4209.74365234375000000000	4178.97412109375000000000	4170.76904296875000000000	3476.00000000000000000000	10246.00000000000000000000	10227.00000000000000000000	0.00000000000000000000	0.00000000000000000000	0.00000000000000000000	1675.00000000000000000000	730.00000000000000000000	4.00000000000000000000	4.00000000000000000000	4.00000000000000000000	4.00000000000000000000	0.00000000000000000000	0.00000000000000000000	0.00000000000000000000	0.00000000000000000000	0.00000000000000000000	0.00000000000000000000	0.00000000000000000000	0.00000000000000000000	0.00000000000000000000	0.00000000000000000000	4.00000000000000000000	4.00000000000000000000
4.00000000000000000000	0.00000000000000000000	4176.92285156250000000000	4190.25634765625000000000	4223.58984375000000000000	4140.00000000000000000000	4179.48730468750000000000	4185.12792968750000000000	4186.15380859375000000000	4177.43603515625000000000	4208.71777343750000000000	3994.35888671875000000000	4151.79492187500000000000	4220.51269531250000000000	4202.56396484375000000000	4177.43603515625000000000	3538.00000000000000000000	10246.00000000000000000000	10227.00000000000000000000	0.00000000000000000000	0.00000000000000000000	0.00000000000000000000	1675.00000000000000000000	738.00000000000000000000	4.00000000000000000000	4.00000000000000000000	4.00000000000000000000	4.00000000000000000000	4.00000000000000000000	0.00000000000000000000	0.00000000000000000000	0.00000000000000000000	0.00000000000000000000	0.00000000000000000000	0.00000000000000000000	0.00000000000000000000	0.00000000000000000000	0.00000000000000000000	4.00000000000000000000	4.00000000000000000000
5.00000000000000000000	0.00000000000000000000	4175.89746093750000000000	4183.58984375000000000000	4216.41015625000000000000	4132.30761718750000000000	4181.53857421875000000000	4176.41015625000000000000	4188.20507812500000000000	4172.30761718750000000000	4198.97412109375000000000	3978.46142578125000000000	4102.05126953125000000000	4222.56396484375000000000	4194.87158203125000000000	4168.20507812500000000000	3403.00000000000000000000	10248.00000000000000000000	10226.00000000000000000000	0.00000000000000000000	0.00000000000000000000	0.00000000000000000000	1675.00000000000000000000	745.00000000000000000000	4.00000000000000000000	4.00000000000000000000	4.00000000000000000000	4.00000000000000000000	4.00000000000000000000	4.00000000000000000000	0.00000000000000000000	0.00000000000000000000	0.00000000000000000000	0.00000000000000000000	0.00000000000000000000	0.00000000000000000000	0.00000000000000000000	0.00000000000000000000	4.00000000000000000000	4.00000000000000000000
6.00000000000000000000	0.00000000000000000000	4156.92285156250000000000	4170.25634765625000000000	4202.56396484375000000000	4118.46142578125000000000	4176.41015625000000000000	4176.92285156250000000000	4187.69238281250000000000	4163.58984375000000000000	4189.23046875000000000000	3959.48706054687500000000	4127.17919921875000000000	4199.48730468750000000000	4169.23046875000000000000	4161.53857421875000000000	3476.00000000000000000000	10248.00000000000000000000	10226.00000000000000000000	0.00000000000000000000	0.00000000000000000000	0.00000000000000000000	1675.00000000000000000000	752.00000000000000000000	4.00000000000000000000	4.00000000000000000000	4.00000000000000000000	4.00000000000000000000	4.00000000000000000000	4.00000000000000000000	4.00000000000000000000	0.00000000000000000000	0.00000000000000000000	0.00000000000000000000	0.00000000000000000000	0.00000000000000000000	0.00000000000000000000	0.00000000000000000000	4.00000000000000000000	4.00000000000000000000
7.00000000000000000000	0.00000000000000000000	4163.07666015625000000000	4168.20507812500000000000	4206.66650390625000000000	4117.94873046875000000000	4176.92285156250000000000	4183.07666015625000000000	4183.07666015625000000000	4153.84619140625000000000	4180.51269531250000000000	3947.17944335937500000000	4169.74365234375000000000	4181.53857421875000000000	4156.41015625000000000000	4161.02539062500000000000	3436.00000000000000000000	10247.00000000000000000000	10227.00000000000000000000	0.00000000000000000000	0.00000000000000000000	0.00000000000000000000	1675.00000000000000000000	760.00000000000000000000	4.00000000000000000000	4.00000000000000000000	4.00000000000000000000	4.00000000000000000000	4.00000000000000000000	4.00000000000000000000	4.00000000000000000000	4.00000000000000000000	0.00000000000000000000	0.00000000000000000000	0.00000000000000000000	0.00000000000000000000	0.00000000000000000000	0.00000000000000000000	4.00000000000000000000	4.00000000000000000000
8.00000000000000000000	0.00000000000000000000	4158.97412109375000000000	4170.76904296875000000000	4202.05126953125000000000	4120.51269531250000000000	4177.94873046875000000000	4183.58984375000000000000	4181.02539062500000000000	4150.25634765625000000000	4174.87158203125000000000	3935.89746093750000000000	4174.87158203125000000000	4185.64111328125000000000	4154.87158203125000000000	4162.56396484375000000000	3436.00000000000000000000	10247.00000000000000000000	10227.00000000000000000000	0.00000000000000000000	0.00000000000000000000	0.00000000000000000000	1675.00000000000000000000	767.00000000000000000000	4.00000000000000000000	4.00000000000000000000	4.00000000000000000000	4.00000000000000000000	4.00000000000000000000	4.00000000000000000000	4.00000000000000000000	4.00000000000000000000	4.00000000000000000000	0.00000000000000000000	0.00000000000000000000	0.00000000000000000000	0.00000000000000000000	0.00000000000000000000	4.00000000000000000000	4.00000000000000000000
9.00000000000000000000	0.00000000000000000000	4168.71777343750000000000	4175.38427734375000000000	4213.33300781250000000000	4136.92285156250000000000	4173.33300781250000000000	4174.35888671875000000000	4174.35888671875000000000	4149.23046875000000000000	4168.20507812500000000000	3918.46142578125000000000	4145.12792968750000000000	4197.43603515625000000000	4163.58984375000000000000	4163.07666015625000000000	3083.00000000000000000000	10248.00000000000000000000	10228.00000000000000000000	0.00000000000000000000	0.00000000000000000000	0.00000000000000000000	1675.00000000000000000000	775.00000000000000000000	4.00000000000000000000	4.00000000000000000000	4.00000000000000000000	4.00000000000000000000	4.00000000000000000000	4.00000000000000000000	4.00000000000000000000	4.00000000000000000000	4.00000000000000000000	4.00000000000000000000	0.00000000000000000000	0.00000000000000000000	0.00000000000000000000	0.00000000000000000000	4.00000000000000000000	4.00000000000000000000
10.00000000000000000000	0.00000000000000000000	4184.10253906250000000000	4192.30761718750000000000	4231.28173828125000000000	4153.33300781250000000000	4182.56396484375000000000	4177.43603515625000000000	4175.38427734375000000000	4162.56396484375000000000	4182.05126953125000000000	3931.28198242187500000000	4140.51269531250000000000	4201.02539062500000000000	4193.84619140625000000000	4171.28173828125000000000	3523.00000000000000000000	10248.00000000000000000000	10228.00000000000000000000	0.00000000000000000000	0.00000000000000000000	0.00000000000000000000	1675.00000000000000000000	782.00000000000000000000	4.00000000000000000000	4.00000000000000000000	4.00000000000000000000	4.00000000000000000000	4.00000000000000000000	4.00000000000000000000	4.00000000000000000000	4.00000000000000000000	4.00000000000000000000	4.00000000000000000000	4.00000000000000000000	0.00000000000000000000	0.00000000000000000000	0.00000000000000000000	4.00000000000000000000	4.00000000000000000000
11.00000000000000000000	0.00000000000000000000	4175.89746093750000000000	4192.82031250000000000000	4225.64111328125000000000	4134.35888671875000000000	4181.02539062500000000000	4178.97412109375000000000	4177.94873046875000000000	4174.87158203125000000000	4196.41015625000000000000	3951.79467773437500000000	4149.74365234375000000000	4207.69238281250000000000	4195.38427734375000000000	4180.51269531250000000000	3318.00000000000000000000	10246.00000000000000000000	10228.00000000000000000000	0.00000000000000000000	0.00000000000000000000	0.00000000000000000000	1675.00000000000000000000	789.00000000000000000000	4.00000000000000000000	4.00000000000000000000	4.00000000000000000000	4.00000000000000000000	4.00000000000000000000	4.00000000000000000000	4.00000000000000000000	4.00000000000000000000	4.00000000000000000000	4.00000000000000000000	4.00000000000000000000	4.00000000000000000000	0.00000000000000000000	0.00000000000000000000	4.00000000000000000000	4.00000000000000000000
12.00000000000000000000	0.00000000000000000000	4181.53857421875000000000	4180.00000000000000000000	4228.71777343750000000000	4117.43603515625000000000	4166.15380859375000000000	4168.71777343750000000000	4173.84619140625000000000	4172.82031250000000000000	4187.69238281250000000000	3943.58959960937500000000	4150.25634765625000000000	4215.89746093750000000000	4171.28173828125000000000	4181.53857421875000000000	2900.00000000000000000000	10246.00000000000000000000	10228.00000000000000000000	0.00000000000000000000	0.00000000000000000000	0.00000000000000000000	1675.00000000000000000000	797.00000000000000000000	4.00000000000000000000	4.00000000000000000000	4.00000000000000000000	4.00000000000000000000	4.00000000000000000000	4.00000000000000000000	4.00000000000000000000	4.00000000000000000000	4.00000000000000000000	4.00000000000000000000	4.00000000000000000000	4.00000000000000000000	4.00000000000000000000	0.00000000000000000000	4.00000000000000000000	4.00000000000000000000
13.00000000000000000000	0.00000000000000000000	4174.35888671875000000000	4190.76904296875000000000	4228.71777343750000000000	4126.66650390625000000000	4182.56396484375000000000	4180.00000000000000000000	4184.61523437500000000000	4182.56396484375000000000	4197.94873046875000000000	3950.76904296875000000000	4178.97412109375000000000	4210.25634765625000000000	4185.12792968750000000000	4185.12792968750000000000	2840.00000000000000000000	10245.00000000000000000000	10228.00000000000000000000	0.00000000000000000000	0.00000000000000000000	0.00000000000000000000	1675.00000000000000000000	804.00000000000000000000	4.00000000000000000000	4.00000000000000000000	4.00000000000000000000	4.00000000000000000000	4.00000000000000000000	4.00000000000000000000	4.00000000000000000000	4.00000000000000000000	4.00000000000000000000	4.00000000000000000000	4.00000000000000000000	4.00000000000000000000	4.00000000000000000000	4.00000000000000000000	4.00000000000000000000	4.00000000000000000000
14.00000000000000000000	0.00000000000000000000	4168.20507812500000000000	4183.07666015625000000000	4221.02539062500000000000	4123.07666015625000000000	4180.00000000000000000000	4181.02539062500000000000	4182.05126953125000000000	4181.02539062500000000000	4197.94873046875000000000	3939.48706054687500000000	4183.07666015625000000000	4211.28173828125000000000	4191.79492187500000000000	4188.20507812500000000000	3523.00000000000000000000	10245.00000000000000000000	10228.00000000000000000000	0.00000000000000000000	0.00000000000000000000	0.00000000000000000000	1675.00000000000000000000	811.00000000000000000000	4.00000000000000000000	4.00000000000000000000	4.00000000000000000000	4.00000000000000000000	4.00000000000000000000	4.00000000000000000000	4.00000000000000000000	4.00000000000000000000	4.00000000000000000000	4.00000000000000000000	4.00000000000000000000	4.00000000000000000000	4.00000000000000000000	4.00000000000000000000	4.00000000000000000000	4.00000000000000000000
15.00000000000000000000	0.00000000000000000000	4166.66650390625000000000	4162.05126953125000000000	4213.33300781250000000000	4112.30761718750000000000	4158.46142578125000000000	4166.15380859375000000000	4169.74365234375000000000	4162.05126953125000000000	4166.15380859375000000000	3900.00000000000000000000	4144.61523437500000000000	4213.33300781250000000000	4171.28173828125000000000	4178.46142578125000000000	3318.00000000000000000000	10245.00000000000000000000	10229.00000000000000000000	0.00000000000000000000	0.00000000000000000000	0.00000000000000000000	1675.00000000000000000000	819.00000000000000000000	4.00000000000000000000	4.00000000000000000000	4.00000000000000000000	4.00000000000000000000	4.00000000000000000000	4.00000000000000000000	4.00000000000000000000	4.00000000000000000000	4.00000000000000000000	4.00000000000000000000	4.00000000000000000000	4.00000000000000000000	4.00000000000000000000	4.00000000000000000000	4.00000000000000000000	4.00000000000000000000
16.00000000000000000000	0.00000000000000000000	4151.28173828125000000000	4161.02539062500000000000	4200.51269531250000000000	4111.79492187500000000000	4161.53857421875000000000	4169.74365234375000000000	4171.28173828125000000000	4153.84619140625000000000	4156.92285156250000000000	3889.74340820312500000000	4130.25634765625000000000	4195.38427734375000000000	4160.51269531250000000000	4155.38427734375000000000	0.00000000000000000000	10245.00000000000000000000	10229.00000000000000000000	0.00000000000000000000	0.00000000000000000000	0.00000000000000000000	1675.00000000000000000000	826.00000000000000000000	4.00000000000000000000	4.00000000000000000000	4.00000000000000000000	4.00000000000000000000	4.00000000000000000000	4.00000000000000000000	4.00000000000000000000	4.00000000000000000000	4.00000000000000000000	4.00000000000000000000	4.00000000000000000000	4.00000000000000000000	4.00000000000000000000	4.00000000000000000000	4.00000000000000000000	4.00000000000000000000
17.00000000000000000000	0.00000000000000000000	4159.48730468750000000000	4158.46142578125000000000	4203.07666015625000000000	4103.58984375000000000000	4166.15380859375000000000	4171.28173828125000000000	4174.35888671875000000000	4149.23046875000000000000	4162.56396484375000000000	3882.56396484375000000000	4136.41015625000000000000	4188.71777343750000000000	4155.38427734375000000000	4145.64111328125000000000	0.00000000000000000000	10246.00000000000000000000	10226.00000000000000000000	0.00000000000000000000	0.00000000000000000000	0.00000000000000000000	1675.00000000000000000000	834.00000000000000000000	4.00000000000000000000	4.00000000000000000000	4.00000000000000000000	4.00000000000000000000	4.00000000000000000000	4.00000000000000000000	4.00000000000000000000	4.00000000000000000000	4.00000000000000000000	4.00000000000000000000	4.00000000000000000000	4.00000000000000000000	4.00000000000000000000	4.00000000000000000000	4.00000000000000000000	4.00000000000000000000
18.00000000000000000000	0.00000000000000000000	4163.58984375000000000000	4157.43603515625000000000	4208.20507812500000000000	4093.33325195312500000000	4172.82031250000000000000	4169.74365234375000000000	4177.43603515625000000000	4153.84619140625000000000	4160.51269531250000000000	3873.33325195312500000000	4141.53857421875000000000	4198.97412109375000000000	4157.94873046875000000000	4164.10253906250000000000	0.00000000000000000000	10246.00000000000000000000	10226.00000000000000000000	0.00000000000000000000	0.00000000000000000000	0.00000000000000000000	1675.00000000000000000000	841.00000000000000000000	4.00000000000000000000	4.00000000000000000000	4.00000000000000000000	4.00000000000000000000	4.00000000000000000000	4.00000000000000000000	4.00000000000000000000	4.00000000000000000000	4.00000000000000000000	4.00000000000000000000	4.00000000000000000000	4.00000000000000000000	4.00000000000000000000	4.00000000000000000000	4.00000000000000000000	4.00000000000000000000
19.00000000000000000000	0.00000000000000000000	4171.79492187500000000000	4161.53857421875000000000	4216.92285156250000000000	4095.38452148437500000000	4167.69238281250000000000	4167.69238281250000000000	4171.79492187500000000000	4157.43603515625000000000	4156.41015625000000000000	3887.69213867187500000000	4162.05126953125000000000	4207.69238281250000000000	4161.53857421875000000000	4180.00000000000000000000	0.00000000000000000000	10248.00000000000000000000	10230.00000000000000000000	0.00000000000000000000	0.00000000000000000000	0.00000000000000000000	1675.00000000000000000000	848.00000000000000000000	4.00000000000000000000	4.00000000000000000000	4.00000000000000000000	4.00000000000000000000	4.00000000000000000000	4.00000000000000000000	4.00000000000000000000	4.00000000000000000000	4.00000000000000000000	4.00000000000000000000	4.00000000000000000000	4.00000000000000000000	4.00000000000000000000	4.00000000000000000000	4.00000000000000000000	4.00000000000000000000
20.00000000000000000000	0.00000000000000000000	4182.05126953125000000000	4169.74365234375000000000	4229.23046875000000000000	4105.12792968750000000000	4165.12792968750000000000	4169.23046875000000000000	4170.25634765625000000000	4157.94873046875000000000	4167.17919921875000000000	3900.00000000000000000000	4175.89746093750000000000	4211.79492187500000000000	4184.61523437500000000000	4185.12792968750000000000	0.00000000000000000000	10248.00000000000000000000	10230.00000000000000000000	0.00000000000000000000	0.00000000000000000000	0.00000000000000000000	1675.00000000000000000000	856.00000000000000000000	4.00000000000000000000	4.00000000000000000000	4.00000000000000000000	4.00000000000000000000	4.00000000000000000000	4.00000000000000000000	4.00000000000000000000	4.00000000000000000000	4.00000000000000000000	4.00000000000000000000	4.00000000000000000000	4.00000000000000000000	4.00000000000000000000	4.00000000000000000000	4.00000000000000000000	4.00000000000000000000
21.00000000000000000000	0.00000000000000000000	4169.74365234375000000000	4178.46142578125000000000	4222.05126953125000000000	4120.00000000000000000000	4175.89746093750000000000	4170.25634765625000000000	4176.41015625000000000000	4161.02539062500000000000	4174.87158203125000000000	3901.02563476562500000000	4162.05126953125000000000	4210.76904296875000000000	4214.87158203125000000000	4180.51269531250000000000	0.00000000000000000000	10248.00000000000000000000	10231.00000000000000000000	0.00000000000000000000	0.00000000000000000000	0.00000000000000000000	1675.00000000000000000000	863.00000000000000000000	4.00000000000000000000	4.00000000000000000000	4.00000000000000000000	4.00000000000000000000	4.00000000000000000000	4.00000000000000000000	4.00000000000000000000	4.00000000000000000000	4.00000000000000000000	4.00000000000000000000	4.00000000000000000000	4.00000000000000000000	4.00000000000000000000	4.00000000000000000000	4.00000000000000000000	4.00000000000000000000
22.00000000000000000000	0.00000000000000000000	4176.92285156250000000000	4176.41015625000000000000	4222.05126953125000000000	4130.76904296875000000000	4165.12792968750000000000	4157.94873046875000000000	4172.30761718750000000000	4167.17919921875000000000	4177.43603515625000000000	3902.56396484375000000000	4149.74365234375000000000	4212.82031250000000000000	4204.10253906250000000000	4173.33300781250000000000	0.00000000000000000000	10248.00000000000000000000	10231.00000000000000000000	0.00000000000000000000	0.00000000000000000000	0.00000000000000000000	1675.00000000000000000000	870.00000000000000000000	4.00000000000000000000	4.00000000000000000000	4.00000000000000000000	4.00000000000000000000	4.00000000000000000000	4.00000000000000000000	4.00000000000000000000	4.00000000000000000000	4.00000000000000000000	4.00000000000000000000	4.00000000000000000000	4.00000000000000000000	4.00000000000000000000	4.00000000000000000000	4.00000000000000000000	4.00000000000000000000
23.00000000000000000000	0.00000000000000000000	4177.94873046875000000000	4185.64111328125000000000	4228.20507812500000000000	4127.17919921875000000000	4160.51269531250000000000	4164.61523437500000000000	4179.48730468750000000000	4197.94873046875000000000	4206.66650390625000000000	3910.25634765625000000000	4168.20507812500000000000	4221.02539062500000000000	4193.33300781250000000000	4186.66650390625000000000	0.00000000000000000000	10248.00000000000000000000	10231.00000000000000000000	0.00000000000000000000	0.00000000000000000000	0.00000000000000000000	1675.00000000000000000000	878.00000000000000000000	4.00000000000000000000	4.00000000000000000000	4.00000000000000000000	4.00000000000000000000	4.00000000000000000000	4.00000000000000000000	4.00000000000000000000	4.00000000000000000000	4.00000000000000000000	4.00000000000000000000	4.00000000000000000000	4.00000000000000000000	4.00000000000000000000	4.00000000000000000000	4.00000000000000000000	4.00000000000000000000
24.00000000000000000000	0.00000000000000000000	4173.84619140625000000000	4186.15380859375000000000	4228.71777343750000000000	4120.00000000000000000000	4166.66650390625000000000	4175.89746093750000000000	4181.53857421875000000000	4202.05126953125000000000	4202.56396484375000000000	3902.05126953125000000000	4181.02539062500000000000	4226.66650390625000000000	4190.76904296875000000000	4193.33300781250000000000	0.00000000000000000000	10248.00000000000000000000	10231.00000000000000000000	0.00000000000000000000	0.00000000000000000000	0.00000000000000000000	1675.00000000000000000000	885.00000000000000000000	4.00000000000000000000	4.00000000000000000000	4.00000000000000000000	4.00000000000000000000	4.00000000000000000000	4.00000000000000000000	4.00000000000000000000	4.00000000000000000000	4.00000000000000000000	4.00000000000000000000	4.00000000000000000000	4.00000000000000000000	4.00000000000000000000	4.00000000000000000000	4.00000000000000000000	4.00000000000000000000
25.00000000000000000000	0.00000000000000000000	4172.30761718750000000000	4169.74365234375000000000	4223.07666015625000000000	4116.92285156250000000000	4165.12792968750000000000	4175.89746093750000000000	4174.35888671875000000000	4171.79492187500000000000	4166.15380859375000000000	3889.23071289062500000000	4154.87158203125000000000	4214.35888671875000000000	4172.30761718750000000000	4175.89746093750000000000	0.00000000000000000000	10249.00000000000000000000	10231.00000000000000000000	0.00000000000000000000	0.00000000000000000000	0.00000000000000000000	1675.00000000000000000000	893.00000000000000000000	4.00000000000000000000	4.00000000000000000000	4.00000000000000000000	4.00000000000000000000	4.00000000000000000000	4.00000000000000000000	4.00000000000000000000	4.00000000000000000000	4.00000000000000000000	4.00000000000000000000	4.00000000000000000000	4.00000000000000000000	4.00000000000000000000	4.00000000000000000000	4.00000000000000000000	4.00000000000000000000
26.00000000000000000000	0.00000000000000000000	4152.30761718750000000000	4160.51269531250000000000	4206.66650390625000000000	4110.25634765625000000000	4158.97412109375000000000	4174.35888671875000000000	4182.05126953125000000000	4165.64111328125000000000	4171.79492187500000000000	3889.23071289062500000000	4135.89746093750000000000	4195.38427734375000000000	4167.17919921875000000000	4162.56396484375000000000	0.00000000000000000000	10249.00000000000000000000	10231.00000000000000000000	0.00000000000000000000	0.00000000000000000000	0.00000000000000000000	1675.00000000000000000000	900.00000000000000000000	4.00000000000000000000	4.00000000000000000000	4.00000000000000000000	4.00000000000000000000	4.00000000000000000000	4.00000000000000000000	4.00000000000000000000	4.00000000000000000000	4.00000000000000000000	4.00000000000000000000	4.00000000000000000000	4.00000000000000000000	4.00000000000000000000	4.00000000000000000000	4.00000000000000000000	4.00000000000000000000
27.00000000000000000000	0.00000000000000000000	4159.48730468750000000000	4153.84619140625000000000	4212.82031250000000000000	4104.10253906250000000000	4156.41015625000000000000	4174.35888671875000000000	4189.74365234375000000000	4170.25634765625000000000	4184.61523437500000000000	3889.74340820312500000000	4143.58984375000000000000	4198.46142578125000000000	4171.28173828125000000000	4160.00000000000000000000	0.00000000000000000000	10251.00000000000000000000	10232.00000000000000000000	0.00000000000000000000	0.00000000000000000000	0.00000000000000000000	1675.00000000000000000000	907.00000000000000000000	4.00000000000000000000	4.00000000000000000000	4.00000000000000000000	4.00000000000000000000	4.00000000000000000000	4.00000000000000000000	4.00000000000000000000	4.00000000000000000000	4.00000000000000000000	4.00000000000000000000	4.00000000000000000000	4.00000000000000000000	4.00000000000000000000	4.00000000000000000000	4.00000000000000000000	4.00000000000000000000
28.00000000000000000000	0.00000000000000000000	4160.51269531250000000000	4152.82031250000000000000	4214.87158203125000000000	4106.66650390625000000000	4161.02539062500000000000	4188.71777343750000000000	4193.84619140625000000000	4168.71777343750000000000	4178.97412109375000000000	3883.58959960937500000000	4150.25634765625000000000	4206.15380859375000000000	4167.69238281250000000000	4159.48730468750000000000	0.00000000000000000000	10251.00000000000000000000	10232.00000000000000000000	0.00000000000000000000	0.00000000000000000000	0.00000000000000000000	1675.00000000000000000000	915.00000000000000000000	4.00000000000000000000	4.00000000000000000000	4.00000000000000000000	4.00000000000000000000	4.00000000000000000000	4.00000000000000000000	4.00000000000000000000	4.00000000000000000000	4.00000000000000000000	4.00000000000000000000	4.00000000000000000000	4.00000000000000000000	4.00000000000000000000	4.00000000000000000000	4.00000000000000000000	4.00000000000000000000
29.00000000000000000000	0.00000000000000000000	4151.28173828125000000000	4145.64111328125000000000	4206.15380859375000000000	4105.64111328125000000000	4152.30761718750000000000	4189.74365234375000000000	4185.12792968750000000000	4158.46142578125000000000	4165.12792968750000000000	3867.17944335937500000000	4155.89746093750000000000	4205.64111328125000000000	4166.15380859375000000000	4158.46142578125000000000	0.00000000000000000000	10250.00000000000000000000	10229.00000000000000000000	0.00000000000000000000	0.00000000000000000000	0.00000000000000000000	1675.00000000000000000000	922.00000000000000000000	4.00000000000000000000	4.00000000000000000000	4.00000000000000000000	4.00000000000000000000	4.00000000000000000000	4.00000000000000000000	4.00000000000000000000	4.00000000000000000000	4.00000000000000000000	4.00000000000000000000	4.00000000000000000000	4.00000000000000000000	4.00000000000000000000	4.00000000000000000000	4.00000000000000000000	4.00000000000000000000
30.00000000000000000000	0.00000000000000000000	4165.64111328125000000000	4152.82031250000000000000	4218.46142578125000000000	4113.84619140625000000000	4154.87158203125000000000	4179.48730468750000000000	4173.84619140625000000000	4155.38427734375000000000	4163.07666015625000000000	3874.87158203125000000000	4157.94873046875000000000	4204.10253906250000000000	4180.51269531250000000000	4165.12792968750000000000	0.00000000000000000000	10250.00000000000000000000	10229.00000000000000000000	0.00000000000000000000	0.00000000000000000000	0.00000000000000000000	1675.00000000000000000000	930.00000000000000000000	4.00000000000000000000	4.00000000000000000000	4.00000000000000000000	4.00000000000000000000	4.00000000000000000000	4.00000000000000000000	4.00000000000000000000	4.00000000000000000000	4.00000000000000000000	4.00000000000000000000	4.00000000000000000000	4.00000000000000000000	4.00000000000000000000	4.00000000000000000000	4.00000000000000000000	4.00000000000000000000
31.00000000000000000000	0.00000000000000000000	4168.71777343750000000000	4178.97412109375000000000	4226.66650390625000000000	4134.35888671875000000000	4174.87158203125000000000	4182.05126953125000000000	4174.87158203125000000000	4167.17919921875000000000	4178.97412109375000000000	3897.94873046875000000000	4146.15380859375000000000	4207.17919921875000000000	4191.28173828125000000000	4173.84619140625000000000	0.00000000000000000000	10249.00000000000000000000	10228.00000000000000000000	0.00000000000000000000	0.00000000000000000000	0.00000000000000000000	1675.00000000000000000000	937.00000000000000000000	4.00000000000000000000	4.00000000000000000000	4.00000000000000000000	4.00000000000000000000	4.00000000000000000000	4.00000000000000000000	4.00000000000000000000	4.00000000000000000000	4.00000000000000000000	4.00000000000000000000	4.00000000000000000000	4.00000000000000000000	4.00000000000000000000	4.00000000000000000000	4.00000000000000000000	4.00000000000000000000
32.00000000000000000000	0.00000000000000000000	4176.92285156250000000000	4179.48730468750000000000	4227.69238281250000000000	4134.35888671875000000000	4167.17919921875000000000	4167.69238281250000000000	4162.56396484375000000000	4155.38427734375000000000	4173.33300781250000000000	3881.53833007812500000000	4144.61523437500000000000	4209.74365234375000000000	4182.05126953125000000000	4173.33300781250000000000	0.00000000000000000000	10249.00000000000000000000	10228.00000000000000000000	0.00000000000000000000	0.00000000000000000000	0.00000000000000000000	1675.00000000000000000000	944.00000000000000000000	4.00000000000000000000	4.00000000000000000000	4.00000000000000000000	4.00000000000000000000	4.00000000000000000000	4.00000000000000000000	4.00000000000000000000	4.00000000000000000000	4.00000000000000000000	4.00000000000000000000	4.00000000000000000000	4.00000000000000000000	4.00000000000000000000	4.00000000000000000000	4.00000000000000000000	4.00000000000000000000
33.00000000000000000000	0.00000000000000000000	4175.38427734375000000000	4177.43603515625000000000	4224.61523437500000000000	4118.97412109375000000000	4165.12792968750000000000	4164.61523437500000000000	4161.53857421875000000000	4153.84619140625000000000	4176.41015625000000000000	3880.00000000000000000000	4162.05126953125000000000	4214.35888671875000000000	4184.10253906250000000000	4180.51269531250000000000	0.00000000000000000000	10247.00000000000000000000	10227.00000000000000000000	0.00000000000000000000	0.00000000000000000000	0.00000000000000000000	1675.00000000000000000000	952.00000000000000000000	4.00000000000000000000	4.00000000000000000000	4.00000000000000000000	4.00000000000000000000	4.00000000000000000000	4.00000000000000000000	4.00000000000000000000	4.00000000000000000000	4.00000000000000000000	4.00000000000000000000	4.00000000000000000000	4.00000000000000000000	4.00000000000000000000	4.00000000000000000000	4.00000000000000000000	4.00000000000000000000
34.00000000000000000000	0.00000000000000000000	4167.17919921875000000000	4177.43603515625000000000	4223.58984375000000000000	4113.84619140625000000000	4170.76904296875000000000	4175.89746093750000000000	4175.89746093750000000000	4170.25634765625000000000	4191.28173828125000000000	3902.56396484375000000000	4174.35888671875000000000	4225.12792968750000000000	4180.51269531250000000000	4186.15380859375000000000	0.00000000000000000000	10247.00000000000000000000	10227.00000000000000000000	0.00000000000000000000	0.00000000000000000000	0.00000000000000000000	1675.00000000000000000000	959.00000000000000000000	4.00000000000000000000	4.00000000000000000000	4.00000000000000000000	4.00000000000000000000	4.00000000000000000000	4.00000000000000000000	4.00000000000000000000	4.00000000000000000000	4.00000000000000000000	4.00000000000000000000	4.00000000000000000000	4.00000000000000000000	4.00000000000000000000	4.00000000000000000000	4.00000000000000000000	4.00000000000000000000
35.00000000000000000000	0.00000000000000000000	4171.79492187500000000000	4165.12792968750000000000	4224.10253906250000000000	4107.69238281250000000000	4144.61523437500000000000	4167.17919921875000000000	4171.79492187500000000000	4160.51269531250000000000	4177.94873046875000000000	3881.53833007812500000000	4162.56396484375000000000	4216.92285156250000000000	4167.17919921875000000000	4168.71777343750000000000	0.00000000000000000000	10246.00000000000000000000	10227.00000000000000000000	0.00000000000000000000	0.00000000000000000000	0.00000000000000000000	1675.00000000000000000000	966.00000000000000000000	4.00000000000000000000	4.00000000000000000000	4.00000000000000000000	4.00000000000000000000	4.00000000000000000000	4.00000000000000000000	4.00000000000000000000	4.00000000000000000000	4.00000000000000000000	4.00000000000000000000	4.00000000000000000000	4.00000000000000000000	4.00000000000000000000	4.00000000000000000000	4.00000000000000000000	4.00000000000000000000
36.00000000000000000000	0.00000000000000000000	4160.00000000000000000000	4165.12792968750000000000	4216.41015625000000000000	4112.30761718750000000000	4137.43603515625000000000	4168.71777343750000000000	4174.87158203125000000000	4158.46142578125000000000	4173.84619140625000000000	3866.15380859375000000000	4146.15380859375000000000	4205.12792968750000000000	4176.92285156250000000000	4160.00000000000000000000	0.00000000000000000000	10246.00000000000000000000	10227.00000000000000000000	0.00000000000000000000	0.00000000000000000000	0.00000000000000000000	1675.00000000000000000000	974.00000000000000000000	4.00000000000000000000	4.00000000000000000000	4.00000000000000000000	4.00000000000000000000	4.00000000000000000000	4.00000000000000000000	4.00000000000000000000	4.00000000000000000000	4.00000000000000000000	4.00000000000000000000	4.00000000000000000000	4.00000000000000000000	4.00000000000000000000	4.00000000000000000000	4.00000000000000000000	4.00000000000000000000
37.00000000000000000000	0.00000000000000000000	4165.64111328125000000000	4158.97412109375000000000	4219.48730468750000000000	4130.25634765625000000000	4158.97412109375000000000	4183.07666015625000000000	4181.53857421875000000000	4162.56396484375000000000	4174.35888671875000000000	3890.25634765625000000000	4142.56396484375000000000	4207.69238281250000000000	4180.00000000000000000000	4163.07666015625000000000	0.00000000000000000000	10246.00000000000000000000	10227.00000000000000000000	0.00000000000000000000	0.00000000000000000000	0.00000000000000000000	1675.00000000000000000000	981.00000000000000000000	4.00000000000000000000	4.00000000000000000000	4.00000000000000000000	4.00000000000000000000	4.00000000000000000000	4.00000000000000000000	4.00000000000000000000	4.00000000000000000000	4.00000000000000000000	4.00000000000000000000	4.00000000000000000000	4.00000000000000000000	4.00000000000000000000	4.00000000000000000000	4.00000000000000000000	4.00000000000000000000
38.00000000000000000000	0.00000000000000000000	4165.64111328125000000000	4154.87158203125000000000	4213.33300781250000000000	4131.79492187500000000000	4166.15380859375000000000	4182.56396484375000000000	4176.41015625000000000000	4153.84619140625000000000	4160.51269531250000000000	3904.61523437500000000000	4134.87158203125000000000	4191.79492187500000000000	4163.58984375000000000000	4155.38427734375000000000	0.00000000000000000000	10246.00000000000000000000	10227.00000000000000000000	0.00000000000000000000	0.00000000000000000000	0.00000000000000000000	1675.00000000000000000000	989.00000000000000000000	4.00000000000000000000	4.00000000000000000000	4.00000000000000000000	4.00000000000000000000	4.00000000000000000000	4.00000000000000000000	4.00000000000000000000	4.00000000000000000000	4.00000000000000000000	4.00000000000000000000	4.00000000000000000000	4.00000000000000000000	4.00000000000000000000	4.00000000000000000000	4.00000000000000000000	4.00000000000000000000
39.00000000000000000000	0.00000000000000000000	4157.43603515625000000000	4166.66650390625000000000	4206.15380859375000000000	4124.61523437500000000000	4157.94873046875000000000	4178.46142578125000000000	4173.33300781250000000000	4154.35888671875000000000	4160.51269531250000000000	3884.61523437500000000000	4124.10253906250000000000	4189.23046875000000000000	4145.12792968750000000000	4153.33300781250000000000	0.00000000000000000000	10244.00000000000000000000	10228.00000000000000000000	0.00000000000000000000	0.00000000000000000000	0.00000000000000000000	1675.00000000000000000000	996.00000000000000000000	4.00000000000000000000	4.00000000000000000000	4.00000000000000000000	4.00000000000000000000	4.00000000000000000000	4.00000000000000000000	4.00000000000000000000	4.00000000000000000000	4.00000000000000000000	4.00000000000000000000	4.00000000000000000000	4.00000000000000000000	4.00000000000000000000	4.00000000000000000000	4.00000000000000000000	4.00000000000000000000
40.00000000000000000000	0.00000000000000000000	4174.35888671875000000000	4171.79492187500000000000	4225.64111328125000000000	4117.43603515625000000000	4162.56396484375000000000	4186.66650390625000000000	4182.05126953125000000000	4170.76904296875000000000	4181.02539062500000000000	3882.56396484375000000000	4160.51269531250000000000	4213.33300781250000000000	4150.25634765625000000000	4166.66650390625000000000	0.00000000000000000000	10244.00000000000000000000	10228.00000000000000000000	0.00000000000000000000	0.00000000000000000000	0.00000000000000000000	1676.00000000000000000000	3.00000000000000000000	4.00000000000000000000	4.00000000000000000000	4.00000000000000000000	4.00000000000000000000	4.00000000000000000000	4.00000000000000000000	4.00000000000000000000	4.00000000000000000000	4.00000000000000000000	4.00000000000000000000	4.00000000000000000000	4.00000000000000000000	4.00000000000000000000	4.00000000000000000000	4.00000000000000000000	4.00000000000000000000
41.00000000000000000000	0.00000000000000000000	4165.64111328125000000000	4166.66650390625000000000	4227.17919921875000000000	4113.33300781250000000000	4172.82031250000000000000	4189.23046875000000000000	4187.69238281250000000000	4177.94873046875000000000	4195.38427734375000000000	3905.64086914062500000000	4185.12792968750000000000	4207.69238281250000000000	4180.51269531250000000000	4170.25634765625000000000	0.00000000000000000000	10244.00000000000000000000	10230.00000000000000000000	0.00000000000000000000	0.00000000000000000000	0.00000000000000000000	1676.00000000000000000000	11.00000000000000000000	4.00000000000000000000	4.00000000000000000000	4.00000000000000000000	4.00000000000000000000	4.00000000000000000000	4.00000000000000000000	4.00000000000000000000	4.00000000000000000000	4.00000000000000000000	4.00000000000000000000	4.00000000000000000000	4.00000000000000000000	4.00000000000000000000	4.00000000000000000000	4.00000000000000000000	4.00000000000000000000
42.00000000000000000000	0.00000000000000000000	4156.41015625000000000000	4158.97412109375000000000	4221.02539062500000000000	4114.87158203125000000000	4151.28173828125000000000	4169.74365234375000000000	4174.35888671875000000000	4162.05126953125000000000	4176.92285156250000000000	3889.23071289062500000000	4120.51269531250000000000	4193.33300781250000000000	4175.38427734375000000000	4151.79492187500000000000	0.00000000000000000000	10244.00000000000000000000	10230.00000000000000000000	0.00000000000000000000	0.00000000000000000000	0.00000000000000000000	1676.00000000000000000000	18.00000000000000000000	4.00000000000000000000	4.00000000000000000000	4.00000000000000000000	4.00000000000000000000	4.00000000000000000000	4.00000000000000000000	4.00000000000000000000	4.00000000000000000000	4.00000000000000000000	4.00000000000000000000	4.00000000000000000000	4.00000000000000000000	4.00000000000000000000	4.00000000000000000000	4.00000000000000000000	4.00000000000000000000
43.00000000000000000000	0.00000000000000000000	4160.00000000000000000000	4163.07666015625000000000	4223.58984375000000000000	4124.10253906250000000000	4141.53857421875000000000	4165.64111328125000000000	4178.46142578125000000000	4162.05126953125000000000	4167.69238281250000000000	3882.56396484375000000000	4109.74365234375000000000	4196.92285156250000000000	4150.25634765625000000000	4147.69238281250000000000	0.00000000000000000000	10244.00000000000000000000	10229.00000000000000000000	0.00000000000000000000	0.00000000000000000000	0.00000000000000000000	1676.00000000000000000000	26.00000000000000000000	4.00000000000000000000	4.00000000000000000000	4.00000000000000000000	4.00000000000000000000	4.00000000000000000000	4.00000000000000000000	4.00000000000000000000	4.00000000000000000000	4.00000000000000000000	4.00000000000000000000	4.00000000000000000000	4.00000000000000000000	4.00000000000000000000	4.00000000000000000000	4.00000000000000000000	4.00000000000000000000
44.00000000000000000000	0.00000000000000000000	4157.94873046875000000000	4167.17919921875000000000	4219.48730468750000000000	4143.07666015625000000000	4154.35888671875000000000	4173.33300781250000000000	4191.28173828125000000000	4175.38427734375000000000	4181.02539062500000000000	3906.66650390625000000000	4174.87158203125000000000	4199.48730468750000000000	4141.53857421875000000000	4155.89746093750000000000	0.00000000000000000000	10244.00000000000000000000	10229.00000000000000000000	0.00000000000000000000	0.00000000000000000000	0.00000000000000000000	1676.00000000000000000000	33.00000000000000000000	4.00000000000000000000	4.00000000000000000000	4.00000000000000000000	4.00000000000000000000	4.00000000000000000000	4.00000000000000000000	4.00000000000000000000	4.00000000000000000000	4.00000000000000000000	4.00000000000000000000	4.00000000000000000000	4.00000000000000000000	4.00000000000000000000	4.00000000000000000000	4.00000000000000000000	4.00000000000000000000
45.00000000000000000000	0.00000000000000000000	4170.25634765625000000000	4165.12792968750000000000	4223.58984375000000000000	4154.87158203125000000000	4158.97412109375000000000	4173.84619140625000000000	4185.12792968750000000000	4173.84619140625000000000	4192.82031250000000000000	3903.58959960937500000000	4185.12792968750000000000	4197.94873046875000000000	4144.10253906250000000000	4153.33300781250000000000	0.00000000000000000000	10246.00000000000000000000	10231.00000000000000000000	0.00000000000000000000	0.00000000000000000000	0.00000000000000000000	1676.00000000000000000000	40.00000000000000000000	4.00000000000000000000	4.00000000000000000000	4.00000000000000000000	4.00000000000000000000	4.00000000000000000000	4.00000000000000000000	4.00000000000000000000	4.00000000000000000000	4.00000000000000000000	4.00000000000000000000	4.00000000000000000000	4.00000000000000000000	4.00000000000000000000	4.00000000000000000000	4.00000000000000000000	4.00000000000000000000
46.00000000000000000000	0.00000000000000000000	4165.64111328125000000000	4173.84619140625000000000	4223.07666015625000000000	4145.64111328125000000000	4171.79492187500000000000	4186.66650390625000000000	4183.07666015625000000000	4171.79492187500000000000	4194.87158203125000000000	3898.46142578125000000000	4137.94873046875000000000	4196.41015625000000000000	4161.53857421875000000000	4151.28173828125000000000	0.00000000000000000000	10246.00000000000000000000	10231.00000000000000000000	0.00000000000000000000	0.00000000000000000000	0.00000000000000000000	1676.00000000000000000000	48.00000000000000000000	4.00000000000000000000	4.00000000000000000000	4.00000000000000000000	4.00000000000000000000	4.00000000000000000000	4.00000000000000000000	4.00000000000000000000	4.00000000000000000000	4.00000000000000000000	4.00000000000000000000	4.00000000000000000000	4.00000000000000000000	4.00000000000000000000	4.00000000000000000000	4.00000000000000000000	4.00000000000000000000
47.00000000000000000000	0.00000000000000000000	4165.12792968750000000000	4174.35888671875000000000	4222.56396484375000000000	4134.35888671875000000000	4172.30761718750000000000	4187.69238281250000000000	4178.46142578125000000000	4157.43603515625000000000	4169.23046875000000000000	3892.30761718750000000000	4110.76904296875000000000	4201.53857421875000000000	4156.92285156250000000000	4154.35888671875000000000	0.00000000000000000000	10245.00000000000000000000	10230.00000000000000000000	0.00000000000000000000	0.00000000000000000000	0.00000000000000000000	1676.00000000000000000000	55.00000000000000000000	4.00000000000000000000	4.00000000000000000000	4.00000000000000000000	4.00000000000000000000	4.00000000000000000000	4.00000000000000000000	4.00000000000000000000	4.00000000000000000000	4.00000000000000000000	4.00000000000000000000	4.00000000000000000000	4.00000000000000000000	4.00000000000000000000	4.00000000000000000000	4.00000000000000000000	4.00000000000000000000
48.00000000000000000000	0.00000000000000000000	4167.17919921875000000000	4171.28173828125000000000	4220.00000000000000000000	4137.94873046875000000000	4158.46142578125000000000	4170.25634765625000000000	4167.69238281250000000000	4138.46142578125000000000	4149.74365234375000000000	3884.61523437500000000000	4135.38427734375000000000	4199.48730468750000000000	4134.87158203125000000000	4157.43603515625000000000	0.00000000000000000000	10245.00000000000000000000	10230.00000000000000000000	0.00000000000000000000	0.00000000000000000000	0.00000000000000000000	1676.00000000000000000000	62.00000000000000000000	4.00000000000000000000	4.00000000000000000000	4.00000000000000000000	4.00000000000000000000	4.00000000000000000000	4.00000000000000000000	4.00000000000000000000	4.00000000000000000000	4.00000000000000000000	4.00000000000000000000	4.00000000000000000000	4.00000000000000000000	4.00000000000000000000	4.00000000000000000000	4.00000000000000000000	4.00000000000000000000
49.00000000000000000000	0.00000000000000000000	4158.46142578125000000000	4170.76904296875000000000	4214.87158203125000000000	4141.53857421875000000000	4152.30761718750000000000	4168.20507812500000000000	4162.05126953125000000000	4138.46142578125000000000	4157.43603515625000000000	3897.94873046875000000000	4153.84619140625000000000	4191.79492187500000000000	4140.00000000000000000000	4153.33300781250000000000	0.00000000000000000000	10245.00000000000000000000	10226.00000000000000000000	0.00000000000000000000	0.00000000000000000000	0.00000000000000000000	1676.00000000000000000000	70.00000000000000000000	4.00000000000000000000	4.00000000000000000000	4.00000000000000000000	4.00000000000000000000	4.00000000000000000000	4.00000000000000000000	4.00000000000000000000	4.00000000000000000000	4.00000000000000000000	4.00000000000000000000	4.00000000000000000000	4.00000000000000000000	4.00000000000000000000	4.00000000000000000000	4.00000000000000000000	4.00000000000000000000
50.00000000000000000000	0.00000000000000000000	4176.41015625000000000000	4168.20507812500000000000	4229.23046875000000000000	4143.58984375000000000000	4152.30761718750000000000	4185.12792968750000000000	4169.74365234375000000000	4156.41015625000000000000	4170.76904296875000000000	3911.28198242187500000000	4155.89746093750000000000	4204.61523437500000000000	4159.48730468750000000000	4163.58984375000000000000	0.00000000000000000000	10245.00000000000000000000	10226.00000000000000000000	0.00000000000000000000	0.00000000000000000000	0.00000000000000000000	1676.00000000000000000000	77.00000000000000000000	4.00000000000000000000	4.00000000000000000000	4.00000000000000000000	4.00000000000000000000	4.00000000000000000000	4.00000000000000000000	4.00000000000000000000	4.00000000000000000000	4.00000000000000000000	4.00000000000000000000	4.00000000000000000000	4.00000000000000000000	4.00000000000000000000	4.00000000000000000000	4.00000000000000000000	4.00000000000000000000
51.00000000000000000000	0.00000000000000000000	4174.35888671875000000000	4172.82031250000000000000	4228.71777343750000000000	4137.43603515625000000000	4160.51269531250000000000	4194.87158203125000000000	4191.79492187500000000000	4181.02539062500000000000	4189.23046875000000000000	3928.20507812500000000000	4172.82031250000000000000	4222.56396484375000000000	4176.41015625000000000000	4188.71777343750000000000	0.00000000000000000000	10245.00000000000000000000	10227.00000000000000000000	0.00000000000000000000	0.00000000000000000000	0.00000000000000000000	1676.00000000000000000000	85.00000000000000000000	4.00000000000000000000	4.00000000000000000000	4.00000000000000000000	4.00000000000000000000	4.00000000000000000000	4.00000000000000000000	4.00000000000000000000	4.00000000000000000000	4.00000000000000000000	4.00000000000000000000	4.00000000000000000000	4.00000000000000000000	4.00000000000000000000	4.00000000000000000000	4.00000000000000000000	4.00000000000000000000
52.00000000000000000000	0.00000000000000000000	4169.74365234375000000000	4167.17919921875000000000	4220.00000000000000000000	4127.17919921875000000000	4160.51269531250000000000	4181.53857421875000000000	4193.84619140625000000000	4184.10253906250000000000	4193.84619140625000000000	3936.41015625000000000000	4168.20507812500000000000	4216.92285156250000000000	4175.38427734375000000000	4185.64111328125000000000	0.00000000000000000000	10245.00000000000000000000	10227.00000000000000000000	0.00000000000000000000	0.00000000000000000000	0.00000000000000000000	1676.00000000000000000000	92.00000000000000000000	4.00000000000000000000	4.00000000000000000000	4.00000000000000000000	4.00000000000000000000	4.00000000000000000000	4.00000000000000000000	4.00000000000000000000	4.00000000000000000000	4.00000000000000000000	4.00000000000000000000	4.00000000000000000000	4.00000000000000000000	4.00000000000000000000	4.00000000000000000000	4.00000000000000000000	4.00000000000000000000
53.00000000000000000000	0.00000000000000000000	4177.94873046875000000000	4165.64111328125000000000	4223.58984375000000000000	4137.43603515625000000000	4156.92285156250000000000	4178.46142578125000000000	4182.56396484375000000000	4173.84619140625000000000	4179.48730468750000000000	3915.89746093750000000000	4130.76904296875000000000	4205.12792968750000000000	4164.10253906250000000000	4169.23046875000000000000	0.00000000000000000000	10246.00000000000000000000	10227.00000000000000000000	0.00000000000000000000	0.00000000000000000000	0.00000000000000000000	1676.00000000000000000000	99.00000000000000000000	4.00000000000000000000	4.00000000000000000000	4.00000000000000000000	4.00000000000000000000	4.00000000000000000000	4.00000000000000000000	4.00000000000000000000	4.00000000000000000000	4.00000000000000000000	4.00000000000000000000	4.00000000000000000000	4.00000000000000000000	4.00000000000000000000	4.00000000000000000000	4.00000000000000000000	4.00000000000000000000
54.00000000000000000000	0.00000000000000000000	4160.00000000000000000000	4173.33300781250000000000	4215.38427734375000000000	4140.00000000000000000000	4155.89746093750000000000	4178.97412109375000000000	4176.41015625000000000000	4166.66650390625000000000	4174.35888671875000000000	3900.00000000000000000000	4138.97412109375000000000	4203.07666015625000000000	4150.25634765625000000000	4160.00000000000000000000	0.00000000000000000000	10246.00000000000000000000	10227.00000000000000000000	0.00000000000000000000	0.00000000000000000000	0.00000000000000000000	1676.00000000000000000000	107.00000000000000000000	4.00000000000000000000	4.00000000000000000000	4.00000000000000000000	4.00000000000000000000	4.00000000000000000000	4.00000000000000000000	4.00000000000000000000	4.00000000000000000000	4.00000000000000000000	4.00000000000000000000	4.00000000000000000000	4.00000000000000000000	4.00000000000000000000	4.00000000000000000000	4.00000000000000000000	4.00000000000000000000
55.00000000000000000000	0.00000000000000000000	4150.25634765625000000000	4162.56396484375000000000	4207.69238281250000000000	4122.56396484375000000000	4141.53857421875000000000	4162.05126953125000000000	4164.61523437500000000000	4153.33300781250000000000	4167.17919921875000000000	3897.94873046875000000000	4174.87158203125000000000	4195.38427734375000000000	4143.58984375000000000000	4145.12792968750000000000	0.00000000000000000000	10246.00000000000000000000	10226.00000000000000000000	0.00000000000000000000	0.00000000000000000000	0.00000000000000000000	1676.00000000000000000000	114.00000000000000000000	4.00000000000000000000	4.00000000000000000000	4.00000000000000000000	4.00000000000000000000	4.00000000000000000000	4.00000000000000000000	4.00000000000000000000	4.00000000000000000000	4.00000000000000000000	4.00000000000000000000	4.00000000000000000000	4.00000000000000000000	4.00000000000000000000	4.00000000000000000000	4.00000000000000000000	4.00000000000000000000
56.00000000000000000000	0.00000000000000000000	4146.15380859375000000000	4160.00000000000000000000	4206.66650390625000000000	4121.53857421875000000000	4144.10253906250000000000	4172.30761718750000000000	4171.28173828125000000000	4153.84619140625000000000	4158.97412109375000000000	3907.17944335937500000000	4156.92285156250000000000	4187.69238281250000000000	4160.00000000000000000000	4140.00000000000000000000	0.00000000000000000000	10246.00000000000000000000	10226.00000000000000000000	0.00000000000000000000	0.00000000000000000000	0.00000000000000000000	1676.00000000000000000000	122.00000000000000000000	4.00000000000000000000	4.00000000000000000000	4.00000000000000000000	4.00000000000000000000	4.00000000000000000000	4.00000000000000000000	4.00000000000000000000	4.00000000000000000000	4.00000000000000000000	4.00000000000000000000	4.00000000000000000000	4.00000000000000000000	4.00000000000000000000	4.00000000000000000000	4.00000000000000000000	4.00000000000000000000
57.00000000000000000000	0.00000000000000000000	4156.41015625000000000000	4166.15380859375000000000	4212.30761718750000000000	4130.25634765625000000000	4153.84619140625000000000	4188.71777343750000000000	4180.51269531250000000000	4154.87158203125000000000	4155.38427734375000000000	3912.30761718750000000000	4114.87158203125000000000	4189.74365234375000000000	4162.56396484375000000000	4141.02539062500000000000	0.00000000000000000000	10244.00000000000000000000	10226.00000000000000000000	0.00000000000000000000	0.00000000000000000000	0.00000000000000000000	1676.00000000000000000000	129.00000000000000000000	4.00000000000000000000	4.00000000000000000000	4.00000000000000000000	4.00000000000000000000	4.00000000000000000000	4.00000000000000000000	4.00000000000000000000	4.00000000000000000000	4.00000000000000000000	4.00000000000000000000	4.00000000000000000000	4.00000000000000000000	4.00000000000000000000	4.00000000000000000000	4.00000000000000000000	4.00000000000000000000
58.00000000000000000000	0.00000000000000000000	4164.10253906250000000000	4162.56396484375000000000	4210.25634765625000000000	4123.58984375000000000000	4151.28173828125000000000	4184.10253906250000000000	4175.89746093750000000000	4146.66650390625000000000	4158.97412109375000000000	3904.10253906250000000000	4108.20507812500000000000	4190.25634765625000000000	4142.05126953125000000000	4138.46142578125000000000	0.00000000000000000000	10244.00000000000000000000	10226.00000000000000000000	0.00000000000000000000	0.00000000000000000000	0.00000000000000000000	1676.00000000000000000000	136.00000000000000000000	4.00000000000000000000	4.00000000000000000000	4.00000000000000000000	4.00000000000000000000	4.00000000000000000000	4.00000000000000000000	4.00000000000000000000	4.00000000000000000000	4.00000000000000000000	4.00000000000000000000	4.00000000000000000000	4.00000000000000000000	4.00000000000000000000	4.00000000000000000000	4.00000000000000000000	4.00000000000000000000
59.00000000000000000000	0.00000000000000000000	4150.25634765625000000000	4161.53857421875000000000	4204.10253906250000000000	4123.07666015625000000000	4151.79492187500000000000	4181.53857421875000000000	4176.41015625000000000000	4151.28173828125000000000	4170.25634765625000000000	3909.23071289062500000000	4155.89746093750000000000	4193.84619140625000000000	4146.15380859375000000000	4152.82031250000000000000	0.00000000000000000000	10244.00000000000000000000	10228.00000000000000000000	0.00000000000000000000	0.00000000000000000000	0.00000000000000000000	1676.00000000000000000000	144.00000000000000000000	4.00000000000000000000	4.00000000000000000000	4.00000000000000000000	4.00000000000000000000	4.00000000000000000000	4.00000000000000000000	4.00000000000000000000	4.00000000000000000000	4.00000000000000000000	4.00000000000000000000	4.00000000000000000000	4.00000000000000000000	4.00000000000000000000	4.00000000000000000000	4.00000000000000000000	4.00000000000000000000
60.00000000000000000000	0.00000000000000000000	4168.20507812500000000000	4169.23046875000000000000	4225.12792968750000000000	4131.79492187500000000000	4145.64111328125000000000	4177.43603515625000000000	4180.51269531250000000000	4156.41015625000000000000	4166.66650390625000000000	3923.58959960937500000000	4190.25634765625000000000	4209.23046875000000000000	4174.35888671875000000000	4177.94873046875000000000	0.00000000000000000000	10244.00000000000000000000	10228.00000000000000000000	0.00000000000000000000	0.00000000000000000000	0.00000000000000000000	1676.00000000000000000000	151.00000000000000000000	4.00000000000000000000	4.00000000000000000000	4.00000000000000000000	4.00000000000000000000	4.00000000000000000000	4.00000000000000000000	4.00000000000000000000	4.00000000000000000000	4.00000000000000000000	4.00000000000000000000	4.00000000000000000000	4.00000000000000000000	4.00000000000000000000	4.00000000000000000000	4.00000000000000000000	4.00000000000000000000
61.00000000000000000000	0.00000000000000000000	4173.84619140625000000000	4178.46142578125000000000	4232.82031250000000000000	4135.38427734375000000000	4143.58984375000000000000	4172.30761718750000000000	4183.58984375000000000000	4162.56396484375000000000	4166.15380859375000000000	3926.15380859375000000000	4159.48730468750000000000	4214.35888671875000000000	4178.46142578125000000000	4184.10253906250000000000	0.00000000000000000000	10245.00000000000000000000	10228.00000000000000000000	0.00000000000000000000	0.00000000000000000000	0.00000000000000000000	1676.00000000000000000000	158.00000000000000000000	4.00000000000000000000	4.00000000000000000000	4.00000000000000000000	4.00000000000000000000	4.00000000000000000000	4.00000000000000000000	4.00000000000000000000	4.00000000000000000000	4.00000000000000000000	4.00000000000000000000	4.00000000000000000000	4.00000000000000000000	4.00000000000000000000	4.00000000000000000000	4.00000000000000000000	4.00000000000000000000
62.00000000000000000000	0.00000000000000000000	4160.51269531250000000000	4170.76904296875000000000	4223.07666015625000000000	4141.02539062500000000000	4134.35888671875000000000	4163.58984375000000000000	4174.87158203125000000000	4158.97412109375000000000	4165.12792968750000000000	3904.10253906250000000000	4119.48730468750000000000	4204.10253906250000000000	4146.66650390625000000000	4165.64111328125000000000	0.00000000000000000000	10245.00000000000000000000	10228.00000000000000000000	0.00000000000000000000	0.00000000000000000000	0.00000000000000000000	1676.00000000000000000000	166.00000000000000000000	4.00000000000000000000	4.00000000000000000000	4.00000000000000000000	4.00000000000000000000	4.00000000000000000000	4.00000000000000000000	4.00000000000000000000	4.00000000000000000000	4.00000000000000000000	4.00000000000000000000	4.00000000000000000000	4.00000000000000000000	4.00000000000000000000	4.00000000000000000000	4.00000000000000000000	4.00000000000000000000
63.00000000000000000000	0.00000000000000000000	4165.64111328125000000000	4168.20507812500000000000	4229.23046875000000000000	4137.94873046875000000000	4138.46142578125000000000	4167.17919921875000000000	4171.79492187500000000000	4153.84619140625000000000	4165.12792968750000000000	3896.41015625000000000000	4138.97412109375000000000	4198.97412109375000000000	4146.15380859375000000000	4162.56396484375000000000	0.00000000000000000000	10245.00000000000000000000	10229.00000000000000000000	0.00000000000000000000	0.00000000000000000000	0.00000000000000000000	1676.00000000000000000000	173.00000000000000000000	4.00000000000000000000	4.00000000000000000000	4.00000000000000000000	4.00000000000000000000	4.00000000000000000000	4.00000000000000000000	4.00000000000000000000	4.00000000000000000000	4.00000000000000000000	4.00000000000000000000	4.00000000000000000000	4.00000000000000000000	4.00000000000000000000	4.00000000000000000000	4.00000000000000000000	4.00000000000000000000
64.00000000000000000000	0.00000000000000000000	4161.53857421875000000000	4180.51269531250000000000	4225.64111328125000000000	4126.66650390625000000000	4162.56396484375000000000	4187.17919921875000000000	4183.58984375000000000000	4160.51269531250000000000	4179.48730468750000000000	3918.97436523437500000000	4165.12792968750000000000	4202.05126953125000000000	4173.84619140625000000000	4171.79492187500000000000	2795.00000000000000000000	10245.00000000000000000000	10229.00000000000000000000	0.00000000000000000000	0.00000000000000000000	0.00000000000000000000	1676.00000000000000000000	182.00000000000000000000	4.00000000000000000000	4.00000000000000000000	4.00000000000000000000	4.00000000000000000000	4.00000000000000000000	4.00000000000000000000	4.00000000000000000000	4.00000000000000000000	4.00000000000000000000	4.00000000000000000000	4.00000000000000000000	4.00000000000000000000	4.00000000000000000000	4.00000000000000000000	4.00000000000000000000	4.00000000000000000000
65.00000000000000000000	0.00000000000000000000	4165.64111328125000000000	4173.33300781250000000000	4222.56396484375000000000	4125.64111328125000000000	4152.82031250000000000000	4183.58984375000000000000	4175.89746093750000000000	4148.71777343750000000000	4166.15380859375000000000	3917.43579101562500000000	4128.71777343750000000000	4201.02539062500000000000	4155.89746093750000000000	4159.48730468750000000000	2771.00000000000000000000	10246.00000000000000000000	10229.00000000000000000000	0.00000000000000000000	0.00000000000000000000	0.00000000000000000000	1676.00000000000000000000	190.00000000000000000000	4.00000000000000000000	4.00000000000000000000	4.00000000000000000000	4.00000000000000000000	4.00000000000000000000	4.00000000000000000000	4.00000000000000000000	4.00000000000000000000	4.00000000000000000000	4.00000000000000000000	4.00000000000000000000	4.00000000000000000000	4.00000000000000000000	4.00000000000000000000	4.00000000000000000000	4.00000000000000000000
66.00000000000000000000	0.00000000000000000000	4158.46142578125000000000	4166.15380859375000000000	4215.38427734375000000000	4135.89746093750000000000	4148.71777343750000000000	4180.51269531250000000000	4173.33300781250000000000	4143.58984375000000000000	4159.48730468750000000000	3918.46142578125000000000	4123.58984375000000000000	4187.69238281250000000000	4147.17919921875000000000	4148.71777343750000000000	2402.00000000000000000000	10246.00000000000000000000	10229.00000000000000000000	0.00000000000000000000	0.00000000000000000000	0.00000000000000000000	1676.00000000000000000000	198.00000000000000000000	4.00000000000000000000	4.00000000000000000000	4.00000000000000000000	4.00000000000000000000	4.00000000000000000000	4.00000000000000000000	4.00000000000000000000	4.00000000000000000000	4.00000000000000000000	4.00000000000000000000	4.00000000000000000000	4.00000000000000000000	4.00000000000000000000	4.00000000000000000000	4.00000000000000000000	4.00000000000000000000
67.00000000000000000000	0.00000000000000000000	4153.33300781250000000000	4166.66650390625000000000	4210.76904296875000000000	4141.53857421875000000000	4157.43603515625000000000	4192.30761718750000000000	4186.15380859375000000000	4159.48730468750000000000	4181.02539062500000000000	3937.43579101562500000000	4160.00000000000000000000	4191.28173828125000000000	4174.35888671875000000000	4157.94873046875000000000	3474.00000000000000000000	10246.00000000000000000000	10229.00000000000000000000	0.00000000000000000000	0.00000000000000000000	0.00000000000000000000	1676.00000000000000000000	207.00000000000000000000	4.00000000000000000000	4.00000000000000000000	4.00000000000000000000	4.00000000000000000000	4.00000000000000000000	4.00000000000000000000	4.00000000000000000000	4.00000000000000000000	4.00000000000000000000	4.00000000000000000000	4.00000000000000000000	4.00000000000000000000	4.00000000000000000000	4.00000000000000000000	4.00000000000000000000	4.00000000000000000000
68.00000000000000000000	0.00000000000000000000	4169.74365234375000000000	4164.10253906250000000000	4227.17919921875000000000	4130.25634765625000000000	4151.28173828125000000000	4191.79492187500000000000	4195.89746093750000000000	4173.84619140625000000000	4194.35888671875000000000	3935.38452148437500000000	4155.38427734375000000000	4210.25634765625000000000	4169.74365234375000000000	4168.20507812500000000000	3548.00000000000000000000	10246.00000000000000000000	10229.00000000000000000000	0.00000000000000000000	0.00000000000000000000	0.00000000000000000000	1676.00000000000000000000	215.00000000000000000000	4.00000000000000000000	4.00000000000000000000	4.00000000000000000000	4.00000000000000000000	4.00000000000000000000	4.00000000000000000000	4.00000000000000000000	4.00000000000000000000	4.00000000000000000000	4.00000000000000000000	4.00000000000000000000	4.00000000000000000000	4.00000000000000000000	4.00000000000000000000	4.00000000000000000000	4.00000000000000000000
69.00000000000000000000	0.00000000000000000000	4163.58984375000000000000	4172.30761718750000000000	4229.74365234375000000000	4126.15380859375000000000	4153.84619140625000000000	4189.74365234375000000000	4203.58984375000000000000	4181.53857421875000000000	4195.38427734375000000000	3938.46142578125000000000	4150.76904296875000000000	4209.23046875000000000000	4165.12792968750000000000	4173.84619140625000000000	3411.00000000000000000000	10247.00000000000000000000	10228.00000000000000000000	0.00000000000000000000	0.00000000000000000000	0.00000000000000000000	1676.00000000000000000000	224.00000000000000000000	4.00000000000000000000	4.00000000000000000000	4.00000000000000000000	4.00000000000000000000	4.00000000000000000000	4.00000000000000000000	4.00000000000000000000	4.00000000000000000000	4.00000000000000000000	4.00000000000000000000	4.00000000000000000000	4.00000000000000000000	4.00000000000000000000	4.00000000000000000000	4.00000000000000000000	4.00000000000000000000
70.00000000000000000000	0.00000000000000000000	4168.20507812500000000000	4175.38427734375000000000	4225.12792968750000000000	4140.00000000000000000000	4150.76904296875000000000	4185.64111328125000000000	4194.35888671875000000000	4166.15380859375000000000	4185.64111328125000000000	3951.28198242187500000000	4163.58984375000000000000	4199.48730468750000000000	4174.87158203125000000000	4167.69238281250000000000	3476.00000000000000000000	10247.00000000000000000000	10228.00000000000000000000	0.00000000000000000000	0.00000000000000000000	0.00000000000000000000	1676.00000000000000000000	232.00000000000000000000	4.00000000000000000000	4.00000000000000000000	4.00000000000000000000	4.00000000000000000000	4.00000000000000000000	4.00000000000000000000	4.00000000000000000000	4.00000000000000000000	4.00000000000000000000	4.00000000000000000000	4.00000000000000000000	4.00000000000000000000	4.00000000000000000000	4.00000000000000000000	4.00000000000000000000	4.00000000000000000000
71.00000000000000000000	0.00000000000000000000	4173.84619140625000000000	4178.46142578125000000000	4227.17919921875000000000	4146.66650390625000000000	4150.76904296875000000000	4187.17919921875000000000	4187.69238281250000000000	4158.97412109375000000000	4183.07666015625000000000	3957.43579101562500000000	4160.51269531250000000000	4202.05126953125000000000	4175.38427734375000000000	4169.23046875000000000000	3426.00000000000000000000	10247.00000000000000000000	10227.00000000000000000000	0.00000000000000000000	0.00000000000000000000	0.00000000000000000000	1676.00000000000000000000	240.00000000000000000000	4.00000000000000000000	4.00000000000000000000	4.00000000000000000000	4.00000000000000000000	4.00000000000000000000	4.00000000000000000000	4.00000000000000000000	4.00000000000000000000	4.00000000000000000000	4.00000000000000000000	4.00000000000000000000	4.00000000000000000000	4.00000000000000000000	4.00000000000000000000	4.00000000000000000000	4.00000000000000000000
72.00000000000000000000	0.00000000000000000000	4168.71777343750000000000	4183.58984375000000000000	4229.74365234375000000000	4144.10253906250000000000	4163.58984375000000000000	4187.17919921875000000000	4192.82031250000000000000	4172.30761718750000000000	4187.17919921875000000000	3956.41015625000000000000	4160.51269531250000000000	4214.87158203125000000000	4176.41015625000000000000	4185.64111328125000000000	3429.00000000000000000000	10247.00000000000000000000	10227.00000000000000000000	0.00000000000000000000	0.00000000000000000000	0.00000000000000000000	1676.00000000000000000000	249.00000000000000000000	4.00000000000000000000	4.00000000000000000000	4.00000000000000000000	4.00000000000000000000	4.00000000000000000000	4.00000000000000000000	4.00000000000000000000	4.00000000000000000000	4.00000000000000000000	4.00000000000000000000	4.00000000000000000000	4.00000000000000000000	4.00000000000000000000	4.00000000000000000000	4.00000000000000000000	4.00000000000000000000
73.00000000000000000000	0.00000000000000000000	4174.35888671875000000000	4180.00000000000000000000	4229.74365234375000000000	4141.53857421875000000000	4160.00000000000000000000	4181.53857421875000000000	4193.84619140625000000000	4174.35888671875000000000	4184.10253906250000000000	3955.89746093750000000000	4157.94873046875000000000	4211.28173828125000000000	4182.05126953125000000000	4180.51269531250000000000	3118.00000000000000000000	10247.00000000000000000000	10227.00000000000000000000	0.00000000000000000000	0.00000000000000000000	0.00000000000000000000	1676.00000000000000000000	257.00000000000000000000	4.00000000000000000000	4.00000000000000000000	4.00000000000000000000	4.00000000000000000000	4.00000000000000000000	4.00000000000000000000	4.00000000000000000000	4.00000000000000000000	4.00000000000000000000	4.00000000000000000000	4.00000000000000000000	4.00000000000000000000	4.00000000000000000000	4.00000000000000000000	4.00000000000000000000	4.00000000000000000000
74.00000000000000000000	0.00000000000000000000	4163.58984375000000000000	4179.48730468750000000000	4218.97412109375000000000	4137.94873046875000000000	4154.87158203125000000000	4188.20507812500000000000	4199.48730468750000000000	4169.23046875000000000000	4182.56396484375000000000	3957.94873046875000000000	4161.53857421875000000000	4194.35888671875000000000	4178.97412109375000000000	4166.15380859375000000000	3491.00000000000000000000	10247.00000000000000000000	10227.00000000000000000000	0.00000000000000000000	0.00000000000000000000	0.00000000000000000000	1676.00000000000000000000	265.00000000000000000000	4.00000000000000000000	4.00000000000000000000	4.00000000000000000000	4.00000000000000000000	4.00000000000000000000	4.00000000000000000000	4.00000000000000000000	4.00000000000000000000	4.00000000000000000000	4.00000000000000000000	4.00000000000000000000	4.00000000000000000000	4.00000000000000000000	4.00000000000000000000	4.00000000000000000000	4.00000000000000000000
75.00000000000000000000	0.00000000000000000000	4170.25634765625000000000	4175.38427734375000000000	4223.58984375000000000000	4141.53857421875000000000	4156.41015625000000000000	4191.79492187500000000000	4201.02539062500000000000	4164.61523437500000000000	4173.33300781250000000000	3948.20507812500000000000	4158.97412109375000000000	4202.05126953125000000000	4165.12792968750000000000	4175.89746093750000000000	3287.00000000000000000000	10248.00000000000000000000	10226.00000000000000000000	0.00000000000000000000	0.00000000000000000000	0.00000000000000000000	1676.00000000000000000000	274.00000000000000000000	4.00000000000000000000	4.00000000000000000000	4.00000000000000000000	4.00000000000000000000	4.00000000000000000000	4.00000000000000000000	4.00000000000000000000	4.00000000000000000000	4.00000000000000000000	4.00000000000000000000	4.00000000000000000000	4.00000000000000000000	4.00000000000000000000	4.00000000000000000000	4.00000000000000000000	4.00000000000000000000
76.00000000000000000000	0.00000000000000000000	4177.43603515625000000000	4180.51269531250000000000	4227.17919921875000000000	4150.25634765625000000000	4163.07666015625000000000	4194.35888671875000000000	4208.20507812500000000000	4181.02539062500000000000	4185.12792968750000000000	3967.17944335937500000000	4149.74365234375000000000	4217.43603515625000000000	4178.97412109375000000000	4192.82031250000000000000	2795.00000000000000000000	10248.00000000000000000000	10226.00000000000000000000	0.00000000000000000000	0.00000000000000000000	0.00000000000000000000	1676.00000000000000000000	282.00000000000000000000	4.00000000000000000000	4.00000000000000000000	4.00000000000000000000	4.00000000000000000000	4.00000000000000000000	4.00000000000000000000	4.00000000000000000000	4.00000000000000000000	4.00000000000000000000	4.00000000000000000000	4.00000000000000000000	4.00000000000000000000	4.00000000000000000000	4.00000000000000000000	4.00000000000000000000	4.00000000000000000000
77.00000000000000000000	0.00000000000000000000	4161.53857421875000000000	4181.53857421875000000000	4214.87158203125000000000	4144.61523437500000000000	4156.41015625000000000000	4190.25634765625000000000	4207.17919921875000000000	4190.76904296875000000000	4193.33300781250000000000	3983.07690429687500000000	4154.35888671875000000000	4207.17919921875000000000	4188.20507812500000000000	4177.94873046875000000000	2827.00000000000000000000	10247.00000000000000000000	10227.00000000000000000000	0.00000000000000000000	0.00000000000000000000	0.00000000000000000000	1676.00000000000000000000	291.00000000000000000000	4.00000000000000000000	4.00000000000000000000	4.00000000000000000000	4.00000000000000000000	4.00000000000000000000	4.00000000000000000000	4.00000000000000000000	4.00000000000000000000	4.00000000000000000000	4.00000000000000000000	4.00000000000000000000	4.00000000000000000000	4.00000000000000000000	4.00000000000000000000	4.00000000000000000000	4.00000000000000000000
78.00000000000000000000	0.00000000000000000000	4166.66650390625000000000	4173.84619140625000000000	4216.41015625000000000000	4133.33300781250000000000	4141.53857421875000000000	4176.41015625000000000000	4188.71777343750000000000	4169.74365234375000000000	4163.07666015625000000000	3953.33325195312500000000	4161.02539062500000000000	4196.92285156250000000000	4169.23046875000000000000	4166.15380859375000000000	3491.00000000000000000000	10247.00000000000000000000	10227.00000000000000000000	0.00000000000000000000	0.00000000000000000000	0.00000000000000000000	1676.00000000000000000000	299.00000000000000000000	4.00000000000000000000	4.00000000000000000000	4.00000000000000000000	4.00000000000000000000	4.00000000000000000000	4.00000000000000000000	4.00000000000000000000	4.00000000000000000000	4.00000000000000000000	4.00000000000000000000	4.00000000000000000000	4.00000000000000000000	4.00000000000000000000	4.00000000000000000000	4.00000000000000000000	4.00000000000000000000
79.00000000000000000000	0.00000000000000000000	4170.76904296875000000000	4181.53857421875000000000	4224.61523437500000000000	4134.87158203125000000000	4155.38427734375000000000	4187.69238281250000000000	4194.87158203125000000000	4172.30761718750000000000	4163.07666015625000000000	3952.30761718750000000000	4170.25634765625000000000	4201.53857421875000000000	4180.00000000000000000000	4186.15380859375000000000	3287.00000000000000000000	10248.00000000000000000000	10227.00000000000000000000	0.00000000000000000000	0.00000000000000000000	0.00000000000000000000	1676.00000000000000000000	307.00000000000000000000	4.00000000000000000000	4.00000000000000000000	4.00000000000000000000	4.00000000000000000000	4.00000000000000000000	4.00000000000000000000	4.00000000000000000000	4.00000000000000000000	4.00000000000000000000	4.00000000000000000000	4.00000000000000000000	4.00000000000000000000	4.00000000000000000000	4.00000000000000000000	4.00000000000000000000	4.00000000000000000000
80.00000000000000000000	0.00000000000000000000	4181.53857421875000000000	4180.51269531250000000000	4234.87158203125000000000	4140.51269531250000000000	4163.07666015625000000000	4197.94873046875000000000	4206.66650390625000000000	4187.17919921875000000000	4184.10253906250000000000	3970.25634765625000000000	4153.33300781250000000000	4207.17919921875000000000	4185.12792968750000000000	4191.79492187500000000000	2795.00000000000000000000	10248.00000000000000000000	10227.00000000000000000000	0.00000000000000000000	0.00000000000000000000	0.00000000000000000000	1676.00000000000000000000	316.00000000000000000000	4.00000000000000000000	4.00000000000000000000	4.00000000000000000000	4.00000000000000000000	4.00000000000000000000	4.00000000000000000000	4.00000000000000000000	4.00000000000000000000	4.00000000000000000000	4.00000000000000000000	4.00000000000000000000	4.00000000000000000000	4.00000000000000000000	4.00000000000000000000	4.00000000000000000000	4.00000000000000000000
81.00000000000000000000	0.00000000000000000000	4182.05126953125000000000	4179.48730468750000000000	4233.84619140625000000000	4149.74365234375000000000	4150.25634765625000000000	4195.89746093750000000000	4206.66650390625000000000	4187.17919921875000000000	4181.53857421875000000000	3969.23071289062500000000	4151.79492187500000000000	4204.61523437500000000000	4170.25634765625000000000	4186.15380859375000000000	2827.00000000000000000000	10248.00000000000000000000	10227.00000000000000000000	0.00000000000000000000	0.00000000000000000000	0.00000000000000000000	1676.00000000000000000000	324.00000000000000000000	4.00000000000000000000	4.00000000000000000000	4.00000000000000000000	4.00000000000000000000	4.00000000000000000000	4.00000000000000000000	4.00000000000000000000	4.00000000000000000000	4.00000000000000000000	4.00000000000000000000	4.00000000000000000000	4.00000000000000000000	4.00000000000000000000	4.00000000000000000000	4.00000000000000000000	4.00000000000000000000
82.00000000000000000000	0.00000000000000000000	4168.20507812500000000000	4192.30761718750000000000	4222.56396484375000000000	4160.51269531250000000000	4146.66650390625000000000	4194.35888671875000000000	4206.66650390625000000000	4178.97412109375000000000	4169.74365234375000000000	3966.15380859375000000000	4170.25634765625000000000	4201.53857421875000000000	4179.48730468750000000000	4185.12792968750000000000	3491.00000000000000000000	10248.00000000000000000000	10227.00000000000000000000	0.00000000000000000000	0.00000000000000000000	0.00000000000000000000	1676.00000000000000000000	332.00000000000000000000	4.00000000000000000000	4.00000000000000000000	4.00000000000000000000	4.00000000000000000000	4.00000000000000000000	4.00000000000000000000	4.00000000000000000000	4.00000000000000000000	4.00000000000000000000	4.00000000000000000000	4.00000000000000000000	4.00000000000000000000	4.00000000000000000000	4.00000000000000000000	4.00000000000000000000	4.00000000000000000000
83.00000000000000000000	0.00000000000000000000	4175.38427734375000000000	4186.15380859375000000000	4225.12792968750000000000	4148.71777343750000000000	4145.12792968750000000000	4188.20507812500000000000	4202.05126953125000000000	4166.66650390625000000000	4160.00000000000000000000	3956.41015625000000000000	4139.48730468750000000000	4196.41015625000000000000	4185.12792968750000000000	4183.07666015625000000000	3287.00000000000000000000	10247.00000000000000000000	10227.00000000000000000000	0.00000000000000000000	0.00000000000000000000	0.00000000000000000000	1676.00000000000000000000	341.00000000000000000000	4.00000000000000000000	4.00000000000000000000	4.00000000000000000000	4.00000000000000000000	4.00000000000000000000	4.00000000000000000000	4.00000000000000000000	4.00000000000000000000	4.00000000000000000000	4.00000000000000000000	4.00000000000000000000	4.00000000000000000000	4.00000000000000000000	4.00000000000000000000	4.00000000000000000000	4.00000000000000000000
84.00000000000000000000	0.00000000000000000000	4165.12792968750000000000	4175.38427734375000000000	4221.53857421875000000000	4137.43603515625000000000	4150.25634765625000000000	4186.15380859375000000000	4196.92285156250000000000	4168.71777343750000000000	4168.71777343750000000000	3961.02563476562500000000	4135.38427734375000000000	4187.69238281250000000000	4176.41015625000000000000	4185.12792968750000000000	2795.00000000000000000000	10247.00000000000000000000	10227.00000000000000000000	0.00000000000000000000	0.00000000000000000000	0.00000000000000000000	1676.00000000000000000000	349.00000000000000000000	4.00000000000000000000	4.00000000000000000000	4.00000000000000000000	4.00000000000000000000	4.00000000000000000000	4.00000000000000000000	4.00000000000000000000	4.00000000000000000000	4.00000000000000000000	4.00000000000000000000	4.00000000000000000000	4.00000000000000000000	4.00000000000000000000	4.00000000000000000000	4.00000000000000000000	4.00000000000000000000
85.00000000000000000000	0.00000000000000000000	4170.76904296875000000000	4176.92285156250000000000	4228.20507812500000000000	4145.12792968750000000000	4157.94873046875000000000	4184.61523437500000000000	4192.82031250000000000000	4173.84619140625000000000	4172.30761718750000000000	3977.43579101562500000000	4175.38427734375000000000	4202.05126953125000000000	4190.76904296875000000000	4197.43603515625000000000	2827.00000000000000000000	10246.00000000000000000000	10230.00000000000000000000	0.00000000000000000000	0.00000000000000000000	0.00000000000000000000	1676.00000000000000000000	358.00000000000000000000	4.00000000000000000000	4.00000000000000000000	4.00000000000000000000	4.00000000000000000000	4.00000000000000000000	4.00000000000000000000	4.00000000000000000000	4.00000000000000000000	4.00000000000000000000	4.00000000000000000000	4.00000000000000000000	4.00000000000000000000	4.00000000000000000000	4.00000000000000000000	4.00000000000000000000	4.00000000000000000000
86.00000000000000000000	0.00000000000000000000	4191.28173828125000000000	4188.71777343750000000000	4242.56396484375000000000	4147.69238281250000000000	4166.66650390625000000000	4184.10253906250000000000	4197.94873046875000000000	4181.53857421875000000000	4170.25634765625000000000	3976.92309570312500000000	4176.41015625000000000000	4223.07666015625000000000	4210.25634765625000000000	4212.82031250000000000000	3491.00000000000000000000	10246.00000000000000000000	10230.00000000000000000000	0.00000000000000000000	0.00000000000000000000	0.00000000000000000000	1676.00000000000000000000	366.00000000000000000000	4.00000000000000000000	4.00000000000000000000	4.00000000000000000000	4.00000000000000000000	4.00000000000000000000	4.00000000000000000000	4.00000000000000000000	4.00000000000000000000	4.00000000000000000000	4.00000000000000000000	4.00000000000000000000	4.00000000000000000000	4.00000000000000000000	4.00000000000000000000	4.00000000000000000000	4.00000000000000000000
87.00000000000000000000	0.00000000000000000000	4181.02539062500000000000	4193.33300781250000000000	4231.28173828125000000000	4152.82031250000000000000	4159.48730468750000000000	4184.61523437500000000000	4202.05126953125000000000	4192.82031250000000000000	4177.43603515625000000000	3965.12817382812500000000	4153.84619140625000000000	4222.05126953125000000000	4189.74365234375000000000	4211.79492187500000000000	3287.00000000000000000000	10245.00000000000000000000	10229.00000000000000000000	0.00000000000000000000	0.00000000000000000000	0.00000000000000000000	1676.00000000000000000000	374.00000000000000000000	4.00000000000000000000	4.00000000000000000000	4.00000000000000000000	4.00000000000000000000	4.00000000000000000000	4.00000000000000000000	4.00000000000000000000	4.00000000000000000000	4.00000000000000000000	4.00000000000000000000	4.00000000000000000000	4.00000000000000000000	4.00000000000000000000	4.00000000000000000000	4.00000000000000000000	4.00000000000000000000
88.00000000000000000000	0.00000000000000000000	4180.00000000000000000000	4183.58984375000000000000	4226.15380859375000000000	4164.10253906250000000000	4147.17919921875000000000	4181.02539062500000000000	4196.41015625000000000000	4187.17919921875000000000	4177.94873046875000000000	3964.10253906250000000000	4155.38427734375000000000	4209.23046875000000000000	4168.71777343750000000000	4192.82031250000000000000	2795.00000000000000000000	10245.00000000000000000000	10229.00000000000000000000	0.00000000000000000000	0.00000000000000000000	0.00000000000000000000	1676.00000000000000000000	383.00000000000000000000	4.00000000000000000000	4.00000000000000000000	4.00000000000000000000	4.00000000000000000000	4.00000000000000000000	4.00000000000000000000	4.00000000000000000000	4.00000000000000000000	4.00000000000000000000	4.00000000000000000000	4.00000000000000000000	4.00000000000000000000	4.00000000000000000000	4.00000000000000000000	4.00000000000000000000	4.00000000000000000000
89.00000000000000000000	0.00000000000000000000	4171.79492187500000000000	4181.02539062500000000000	4222.05126953125000000000	4154.35888671875000000000	4161.02539062500000000000	4190.25634765625000000000	4200.00000000000000000000	4181.02539062500000000000	4177.43603515625000000000	3973.33325195312500000000	4156.92285156250000000000	4192.30761718750000000000	4190.76904296875000000000	4181.53857421875000000000	2827.00000000000000000000	10244.00000000000000000000	10230.00000000000000000000	0.00000000000000000000	0.00000000000000000000	0.00000000000000000000	1676.00000000000000000000	391.00000000000000000000	4.00000000000000000000	4.00000000000000000000	4.00000000000000000000	4.00000000000000000000	4.00000000000000000000	4.00000000000000000000	4.00000000000000000000	4.00000000000000000000	4.00000000000000000000	4.00000000000000000000	4.00000000000000000000	4.00000000000000000000	4.00000000000000000000	4.00000000000000000000	4.00000000000000000000	4.00000000000000000000
90.00000000000000000000	0.00000000000000000000	4167.69238281250000000000	4169.74365234375000000000	4217.43603515625000000000	4132.30761718750000000000	4146.15380859375000000000	4182.05126953125000000000	4191.79492187500000000000	4172.30761718750000000000	4161.53857421875000000000	3953.84594726562500000000	4142.56396484375000000000	4186.66650390625000000000	4184.61523437500000000000	4180.51269531250000000000	3491.00000000000000000000	10244.00000000000000000000	10230.00000000000000000000	0.00000000000000000000	0.00000000000000000000	0.00000000000000000000	1676.00000000000000000000	399.00000000000000000000	4.00000000000000000000	4.00000000000000000000	4.00000000000000000000	4.00000000000000000000	4.00000000000000000000	4.00000000000000000000	4.00000000000000000000	4.00000000000000000000	4.00000000000000000000	4.00000000000000000000	4.00000000000000000000	4.00000000000000000000	4.00000000000000000000	4.00000000000000000000	4.00000000000000000000	4.00000000000000000000
91.00000000000000000000	0.00000000000000000000	4175.38427734375000000000	4164.10253906250000000000	4222.05126953125000000000	4134.87158203125000000000	4122.05126953125000000000	4168.71777343750000000000	4177.94873046875000000000	4157.43603515625000000000	4143.58984375000000000000	3943.07690429687500000000	4142.05126953125000000000	4191.28173828125000000000	4160.00000000000000000000	4181.02539062500000000000	3287.00000000000000000000	10245.00000000000000000000	10231.00000000000000000000	0.00000000000000000000	0.00000000000000000000	0.00000000000000000000	1676.00000000000000000000	408.00000000000000000000	4.00000000000000000000	4.00000000000000000000	4.00000000000000000000	4.00000000000000000000	4.00000000000000000000	4.00000000000000000000	4.00000000000000000000	4.00000000000000000000	4.00000000000000000000	4.00000000000000000000	4.00000000000000000000	4.00000000000000000000	4.00000000000000000000	4.00000000000000000000	4.00000000000000000000	4.00000000000000000000
92.00000000000000000000	0.00000000000000000000	4169.74365234375000000000	4179.48730468750000000000	4222.56396484375000000000	4151.79492187500000000000	4152.30761718750000000000	4180.51269531250000000000	4189.23046875000000000000	4164.61523437500000000000	4160.00000000000000000000	3972.82031250000000000000	4142.05126953125000000000	4196.41015625000000000000	4178.46142578125000000000	4184.10253906250000000000	2795.00000000000000000000	10245.00000000000000000000	10231.00000000000000000000	0.00000000000000000000	0.00000000000000000000	0.00000000000000000000	1676.00000000000000000000	416.00000000000000000000	4.00000000000000000000	4.00000000000000000000	4.00000000000000000000	4.00000000000000000000	4.00000000000000000000	4.00000000000000000000	4.00000000000000000000	4.00000000000000000000	4.00000000000000000000	4.00000000000000000000	4.00000000000000000000	4.00000000000000000000	4.00000000000000000000	4.00000000000000000000	4.00000000000000000000	4.00000000000000000000
93.00000000000000000000	0.00000000000000000000	4181.53857421875000000000	4177.94873046875000000000	4231.28173828125000000000	4141.53857421875000000000	4175.89746093750000000000	4184.61523437500000000000	4196.41015625000000000000	4175.38427734375000000000	4171.79492187500000000000	3980.51269531250000000000	4140.51269531250000000000	4202.56396484375000000000	4187.17919921875000000000	4185.12792968750000000000	2827.00000000000000000000	10245.00000000000000000000	10230.00000000000000000000	0.00000000000000000000	0.00000000000000000000	0.00000000000000000000	1676.00000000000000000000	425.00000000000000000000	4.00000000000000000000	4.00000000000000000000	4.00000000000000000000	4.00000000000000000000	4.00000000000000000000	4.00000000000000000000	4.00000000000000000000	4.00000000000000000000	4.00000000000000000000	4.00000000000000000000	4.00000000000000000000	4.00000000000000000000	4.00000000000000000000	4.00000000000000000000	4.00000000000000000000	4.00000000000000000000
94.00000000000000000000	0.00000000000000000000	4177.43603515625000000000	4168.71777343750000000000	4232.30761718750000000000	4130.25634765625000000000	4158.46142578125000000000	4176.92285156250000000000	4185.64111328125000000000	4170.25634765625000000000	4152.82031250000000000000	3960.00000000000000000000	4157.43603515625000000000	4198.97412109375000000000	4171.79492187500000000000	4189.23046875000000000000	3491.00000000000000000000	10245.00000000000000000000	10230.00000000000000000000	0.00000000000000000000	0.00000000000000000000	0.00000000000000000000	1676.00000000000000000000	433.00000000000000000000	4.00000000000000000000	4.00000000000000000000	4.00000000000000000000	4.00000000000000000000	4.00000000000000000000	4.00000000000000000000	4.00000000000000000000	4.00000000000000000000	4.00000000000000000000	4.00000000000000000000	4.00000000000000000000	4.00000000000000000000	4.00000000000000000000	4.00000000000000000000	4.00000000000000000000	4.00000000000000000000
95.00000000000000000000	0.00000000000000000000	4170.76904296875000000000	4170.76904296875000000000	4232.82031250000000000000	4148.20507812500000000000	4141.53857421875000000000	4170.25634765625000000000	4171.79492187500000000000	4156.41015625000000000000	4129.74365234375000000000	3947.69213867187500000000	4161.02539062500000000000	4197.94873046875000000000	4163.58984375000000000000	4191.79492187500000000000	3287.00000000000000000000	10245.00000000000000000000	10231.00000000000000000000	0.00000000000000000000	0.00000000000000000000	0.00000000000000000000	1676.00000000000000000000	441.00000000000000000000	4.00000000000000000000	4.00000000000000000000	4.00000000000000000000	4.00000000000000000000	4.00000000000000000000	4.00000000000000000000	4.00000000000000000000	4.00000000000000000000	4.00000000000000000000	4.00000000000000000000	4.00000000000000000000	4.00000000000000000000	4.00000000000000000000	4.00000000000000000000	4.00000000000000000000	4.00000000000000000000
96.00000000000000000000	0.00000000000000000000	4181.53857421875000000000	4183.07666015625000000000	4238.46142578125000000000	4165.12792968750000000000	4156.41015625000000000000	4174.35888671875000000000	4174.35888671875000000000	4160.51269531250000000000	4142.56396484375000000000	3960.00000000000000000000	4152.82031250000000000000	4203.07666015625000000000	4168.71777343750000000000	4193.84619140625000000000	2795.00000000000000000000	10245.00000000000000000000	10231.00000000000000000000	0.00000000000000000000	0.00000000000000000000	0.00000000000000000000	1676.00000000000000000000	450.00000000000000000000	4.00000000000000000000	4.00000000000000000000	4.00000000000000000000	4.00000000000000000000	4.00000000000000000000	4.00000000000000000000	4.00000000000000000000	4.00000000000000000000	4.00000000000000000000	4.00000000000000000000	4.00000000000000000000	4.00000000000000000000	4.00000000000000000000	4.00000000000000000000	4.00000000000000000000	4.00000000000000000000
97.00000000000000000000	0.00000000000000000000	4169.74365234375000000000	4179.48730468750000000000	4226.66650390625000000000	4149.74365234375000000000	4157.94873046875000000000	4177.43603515625000000000	4182.56396484375000000000	4174.87158203125000000000	4162.56396484375000000000	3977.94873046875000000000	4154.87158203125000000000	4196.41015625000000000000	4168.71777343750000000000	4194.35888671875000000000	2827.00000000000000000000	10245.00000000000000000000	10230.00000000000000000000	0.00000000000000000000	0.00000000000000000000	0.00000000000000000000	1676.00000000000000000000	458.00000000000000000000	4.00000000000000000000	4.00000000000000000000	4.00000000000000000000	4.00000000000000000000	4.00000000000000000000	4.00000000000000000000	4.00000000000000000000	4.00000000000000000000	4.00000000000000000000	4.00000000000000000000	4.00000000000000000000	4.00000000000000000000	4.00000000000000000000	4.00000000000000000000	4.00000000000000000000	4.00000000000000000000
98.00000000000000000000	0.00000000000000000000	4167.69238281250000000000	4160.00000000000000000000	4220.51269531250000000000	4133.33300781250000000000	4133.33300781250000000000	4163.58984375000000000000	4173.33300781250000000000	4163.07666015625000000000	4143.07666015625000000000	3969.23071289062500000000	4152.30761718750000000000	4182.05126953125000000000	4152.30761718750000000000	4178.97412109375000000000	3491.00000000000000000000	10245.00000000000000000000	10230.00000000000000000000	0.00000000000000000000	0.00000000000000000000	0.00000000000000000000	1676.00000000000000000000	467.00000000000000000000	4.00000000000000000000	4.00000000000000000000	4.00000000000000000000	4.00000000000000000000	4.00000000000000000000	4.00000000000000000000	4.00000000000000000000	4.00000000000000000000	4.00000000000000000000	4.00000000000000000000	4.00000000000000000000	4.00000000000000000000	4.00000000000000000000	4.00000000000000000000	4.00000000000000000000	4.00000000000000000000
99.00000000000000000000	0.00000000000000000000	4170.76904296875000000000	4169.23046875000000000000	4222.05126953125000000000	4143.07666015625000000000	4148.71777343750000000000	4168.20507812500000000000	4176.92285156250000000000	4161.53857421875000000000	4143.58984375000000000000	3966.15380859375000000000	4143.58984375000000000000	4181.53857421875000000000	4149.74365234375000000000	4169.23046875000000000000	3287.00000000000000000000	10245.00000000000000000000	10230.00000000000000000000	0.00000000000000000000	0.00000000000000000000	0.00000000000000000000	1676.00000000000000000000	475.00000000000000000000	4.00000000000000000000	4.00000000000000000000	4.00000000000000000000	4.00000000000000000000	4.00000000000000000000	4.00000000000000000000	4.00000000000000000000	4.00000000000000000000	4.00000000000000000000	4.00000000000000000000	4.00000000000000000000	4.00000000000000000000	4.00000000000000000000	4.00000000000000000000	4.00000000000000000000	4.00000000000000000000
100.00000000000000000000	0.00000000000000000000	4174.87158203125000000000	4176.92285156250000000000	4229.23046875000000000000	4142.56396484375000000000	4166.66650390625000000000	4182.56396484375000000000	4184.61523437500000000000	4172.30761718750000000000	4162.56396484375000000000	3974.35888671875000000000	4134.35888671875000000000	4194.35888671875000000000	4148.71777343750000000000	4177.43603515625000000000	2795.00000000000000000000	10245.00000000000000000000	10230.00000000000000000000	0.00000000000000000000	0.00000000000000000000	0.00000000000000000000	1676.00000000000000000000	483.00000000000000000000	4.00000000000000000000	4.00000000000000000000	4.00000000000000000000	4.00000000000000000000	4.00000000000000000000	4.00000000000000000000	4.00000000000000000000	4.00000000000000000000	4.00000000000000000000	4.00000000000000000000	4.00000000000000000000	4.00000000000000000000	4.00000000000000000000	4.00000000000000000000	4.00000000000000000000	4.00000000000000000000
101.00000000000000000000	0.00000000000000000000	4183.58984375000000000000	4167.17919921875000000000	4232.82031250000000000000	4132.82031250000000000000	4156.92285156250000000000	4179.48730468750000000000	4175.89746093750000000000	4166.15380859375000000000	4150.25634765625000000000	3973.33325195312500000000	4142.05126953125000000000	4192.30761718750000000000	4152.82031250000000000000	4184.10253906250000000000	2827.00000000000000000000	10247.00000000000000000000	10229.00000000000000000000	0.00000000000000000000	0.00000000000000000000	0.00000000000000000000	1676.00000000000000000000	492.00000000000000000000	4.00000000000000000000	4.00000000000000000000	4.00000000000000000000	4.00000000000000000000	4.00000000000000000000	4.00000000000000000000	4.00000000000000000000	4.00000000000000000000	4.00000000000000000000	4.00000000000000000000	4.00000000000000000000	4.00000000000000000000	4.00000000000000000000	4.00000000000000000000	4.00000000000000000000	4.00000000000000000000
102.00000000000000000000	0.00000000000000000000	4168.71777343750000000000	4172.82031250000000000000	4216.41015625000000000000	4144.61523437500000000000	4169.74365234375000000000	4176.92285156250000000000	4180.00000000000000000000	4168.20507812500000000000	4148.20507812500000000000	3980.00000000000000000000	4163.58984375000000000000	4183.07666015625000000000	4174.87158203125000000000	4185.12792968750000000000	3491.00000000000000000000	10247.00000000000000000000	10229.00000000000000000000	0.00000000000000000000	0.00000000000000000000	0.00000000000000000000	1676.00000000000000000000	500.00000000000000000000	4.00000000000000000000	4.00000000000000000000	4.00000000000000000000	4.00000000000000000000	4.00000000000000000000	4.00000000000000000000	4.00000000000000000000	4.00000000000000000000	4.00000000000000000000	4.00000000000000000000	4.00000000000000000000	4.00000000000000000000	4.00000000000000000000	4.00000000000000000000	4.00000000000000000000	4.00000000000000000000
103.00000000000000000000	0.00000000000000000000	4169.74365234375000000000	4169.74365234375000000000	4215.38427734375000000000	4156.41015625000000000000	4165.12792968750000000000	4171.79492187500000000000	4181.02539062500000000000	4168.20507812500000000000	4154.87158203125000000000	3980.51269531250000000000	4148.71777343750000000000	4187.69238281250000000000	4171.28173828125000000000	4188.71777343750000000000	3287.00000000000000000000	10246.00000000000000000000	10227.00000000000000000000	0.00000000000000000000	0.00000000000000000000	0.00000000000000000000	1676.00000000000000000000	508.00000000000000000000	4.00000000000000000000	4.00000000000000000000	4.00000000000000000000	4.00000000000000000000	4.00000000000000000000	4.00000000000000000000	4.00000000000000000000	4.00000000000000000000	4.00000000000000000000	4.00000000000000000000	4.00000000000000000000	4.00000000000000000000	4.00000000000000000000	4.00000000000000000000	4.00000000000000000000	4.00000000000000000000
104.00000000000000000000	0.00000000000000000000	4167.17919921875000000000	4164.10253906250000000000	4220.51269531250000000000	4146.66650390625000000000	4140.51269531250000000000	4166.66650390625000000000	4171.79492187500000000000	4161.02539062500000000000	4142.05126953125000000000	3984.61523437500000000000	4141.53857421875000000000	4191.28173828125000000000	4153.84619140625000000000	4191.79492187500000000000	2795.00000000000000000000	10246.00000000000000000000	10227.00000000000000000000	0.00000000000000000000	0.00000000000000000000	0.00000000000000000000	1676.00000000000000000000	517.00000000000000000000	4.00000000000000000000	4.00000000000000000000	4.00000000000000000000	4.00000000000000000000	4.00000000000000000000	4.00000000000000000000	4.00000000000000000000	4.00000000000000000000	4.00000000000000000000	4.00000000000000000000	4.00000000000000000000	4.00000000000000000000	4.00000000000000000000	4.00000000000000000000	4.00000000000000000000	4.00000000000000000000
105.00000000000000000000	0.00000000000000000000	4160.51269531250000000000	4165.12792968750000000000	4213.33300781250000000000	4138.46142578125000000000	4148.71777343750000000000	4162.56396484375000000000	4166.15380859375000000000	4156.41015625000000000000	4125.12792968750000000000	3984.10253906250000000000	4163.07666015625000000000	4190.25634765625000000000	4149.23046875000000000000	4180.51269531250000000000	2827.00000000000000000000	10246.00000000000000000000	10227.00000000000000000000	0.00000000000000000000	0.00000000000000000000	0.00000000000000000000	1676.00000000000000000000	525.00000000000000000000	4.00000000000000000000	4.00000000000000000000	4.00000000000000000000	4.00000000000000000000	4.00000000000000000000	4.00000000000000000000	4.00000000000000000000	4.00000000000000000000	4.00000000000000000000	4.00000000000000000000	4.00000000000000000000	4.00000000000000000000	4.00000000000000000000	4.00000000000000000000	4.00000000000000000000	4.00000000000000000000
106.00000000000000000000	0.00000000000000000000	4177.94873046875000000000	4164.61523437500000000000	4221.53857421875000000000	4135.89746093750000000000	4165.12792968750000000000	4164.61523437500000000000	4174.35888671875000000000	4160.00000000000000000000	4133.33300781250000000000	3970.76904296875000000000	4144.10253906250000000000	4191.79492187500000000000	4148.20507812500000000000	4174.87158203125000000000	3491.00000000000000000000	10246.00000000000000000000	10227.00000000000000000000	0.00000000000000000000	0.00000000000000000000	0.00000000000000000000	1676.00000000000000000000	534.00000000000000000000	4.00000000000000000000	4.00000000000000000000	4.00000000000000000000	4.00000000000000000000	4.00000000000000000000	4.00000000000000000000	4.00000000000000000000	4.00000000000000000000	4.00000000000000000000	4.00000000000000000000	4.00000000000000000000	4.00000000000000000000	4.00000000000000000000	4.00000000000000000000	4.00000000000000000000	4.00000000000000000000
107.00000000000000000000	0.00000000000000000000	4168.71777343750000000000	4169.74365234375000000000	4226.15380859375000000000	4137.43603515625000000000	4160.00000000000000000000	4177.43603515625000000000	4188.71777343750000000000	4169.74365234375000000000	4144.10253906250000000000	3978.97436523437500000000	4122.56396484375000000000	4191.28173828125000000000	4154.35888671875000000000	4183.07666015625000000000	3287.00000000000000000000	10246.00000000000000000000	10228.00000000000000000000	0.00000000000000000000	0.00000000000000000000	0.00000000000000000000	1676.00000000000000000000	542.00000000000000000000	4.00000000000000000000	4.00000000000000000000	4.00000000000000000000	4.00000000000000000000	4.00000000000000000000	4.00000000000000000000	4.00000000000000000000	4.00000000000000000000	4.00000000000000000000	4.00000000000000000000	4.00000000000000000000	4.00000000000000000000	4.00000000000000000000	4.00000000000000000000	4.00000000000000000000	4.00000000000000000000
108.00000000000000000000	0.00000000000000000000	4165.64111328125000000000	4165.64111328125000000000	4227.17919921875000000000	4148.20507812500000000000	4153.84619140625000000000	4176.41015625000000000000	4182.56396484375000000000	4164.10253906250000000000	4132.30761718750000000000	3991.79467773437500000000	4154.87158203125000000000	4187.17919921875000000000	4158.46142578125000000000	4175.38427734375000000000	2795.00000000000000000000	10246.00000000000000000000	10228.00000000000000000000	0.00000000000000000000	0.00000000000000000000	0.00000000000000000000	1676.00000000000000000000	550.00000000000000000000	4.00000000000000000000	4.00000000000000000000	4.00000000000000000000	4.00000000000000000000	4.00000000000000000000	4.00000000000000000000	4.00000000000000000000	4.00000000000000000000	4.00000000000000000000	4.00000000000000000000	4.00000000000000000000	4.00000000000000000000	4.00000000000000000000	4.00000000000000000000	4.00000000000000000000	4.00000000000000000000
109.00000000000000000000	0.00000000000000000000	4167.69238281250000000000	4152.82031250000000000000	4221.02539062500000000000	4141.53857421875000000000	4160.00000000000000000000	4168.20507812500000000000	4176.41015625000000000000	4164.61523437500000000000	4141.02539062500000000000	3990.76904296875000000000	4160.00000000000000000000	4180.00000000000000000000	4162.05126953125000000000	4165.64111328125000000000	2827.00000000000000000000	10247.00000000000000000000	10229.00000000000000000000	0.00000000000000000000	0.00000000000000000000	0.00000000000000000000	1676.00000000000000000000	559.00000000000000000000	4.00000000000000000000	4.00000000000000000000	4.00000000000000000000	4.00000000000000000000	4.00000000000000000000	4.00000000000000000000	4.00000000000000000000	4.00000000000000000000	4.00000000000000000000	4.00000000000000000000	4.00000000000000000000	4.00000000000000000000	4.00000000000000000000	4.00000000000000000000	4.00000000000000000000	4.00000000000000000000
110.00000000000000000000	0.00000000000000000000	4160.51269531250000000000	4146.15380859375000000000	4211.28173828125000000000	4129.74365234375000000000	4154.35888671875000000000	4169.23046875000000000000	4183.58984375000000000000	4177.43603515625000000000	4160.51269531250000000000	3986.15380859375000000000	4118.97412109375000000000	4186.15380859375000000000	4157.94873046875000000000	4175.38427734375000000000	3491.00000000000000000000	10247.00000000000000000000	10229.00000000000000000000	0.00000000000000000000	0.00000000000000000000	0.00000000000000000000	1676.00000000000000000000	567.00000000000000000000	4.00000000000000000000	4.00000000000000000000	4.00000000000000000000	4.00000000000000000000	4.00000000000000000000	4.00000000000000000000	4.00000000000000000000	4.00000000000000000000	4.00000000000000000000	4.00000000000000000000	4.00000000000000000000	4.00000000000000000000	4.00000000000000000000	4.00000000000000000000	4.00000000000000000000	4.00000000000000000000
111.00000000000000000000	0.00000000000000000000	4170.76904296875000000000	4153.33300781250000000000	4221.02539062500000000000	4142.05126953125000000000	4149.23046875000000000000	4178.46142578125000000000	4187.17919921875000000000	4176.92285156250000000000	4155.38427734375000000000	3990.76904296875000000000	4131.79492187500000000000	4194.87158203125000000000	4141.53857421875000000000	4177.94873046875000000000	3287.00000000000000000000	10246.00000000000000000000	10229.00000000000000000000	0.00000000000000000000	0.00000000000000000000	0.00000000000000000000	1676.00000000000000000000	576.00000000000000000000	4.00000000000000000000	4.00000000000000000000	4.00000000000000000000	4.00000000000000000000	4.00000000000000000000	4.00000000000000000000	4.00000000000000000000	4.00000000000000000000	4.00000000000000000000	4.00000000000000000000	4.00000000000000000000	4.00000000000000000000	4.00000000000000000000	4.00000000000000000000	4.00000000000000000000	4.00000000000000000000
112.00000000000000000000	0.00000000000000000000	4165.12792968750000000000	4165.64111328125000000000	4225.64111328125000000000	4150.25634765625000000000	4163.58984375000000000000	4184.61523437500000000000	4187.69238281250000000000	4174.35888671875000000000	4155.38427734375000000000	4003.58959960937500000000	4163.07666015625000000000	4190.76904296875000000000	4148.71777343750000000000	4174.87158203125000000000	2795.00000000000000000000	10246.00000000000000000000	10229.00000000000000000000	0.00000000000000000000	0.00000000000000000000	0.00000000000000000000	1676.00000000000000000000	584.00000000000000000000	4.00000000000000000000	4.00000000000000000000	4.00000000000000000000	4.00000000000000000000	4.00000000000000000000	4.00000000000000000000	4.00000000000000000000	4.00000000000000000000	4.00000000000000000000	4.00000000000000000000	4.00000000000000000000	4.00000000000000000000	4.00000000000000000000	4.00000000000000000000	4.00000000000000000000	4.00000000000000000000
113.00000000000000000000	0.00000000000000000000	4167.69238281250000000000	4162.56396484375000000000	4225.64111328125000000000	4141.53857421875000000000	4164.10253906250000000000	4172.30761718750000000000	4182.05126953125000000000	4170.76904296875000000000	4154.87158203125000000000	4004.10253906250000000000	4148.20507812500000000000	4193.84619140625000000000	4169.23046875000000000000	4186.66650390625000000000	2827.00000000000000000000	10246.00000000000000000000	10227.00000000000000000000	0.00000000000000000000	0.00000000000000000000	0.00000000000000000000	1676.00000000000000000000	592.00000000000000000000	4.00000000000000000000	4.00000000000000000000	4.00000000000000000000	4.00000000000000000000	4.00000000000000000000	4.00000000000000000000	4.00000000000000000000	4.00000000000000000000	4.00000000000000000000	4.00000000000000000000	4.00000000000000000000	4.00000000000000000000	4.00000000000000000000	4.00000000000000000000	4.00000000000000000000	4.00000000000000000000
114.00000000000000000000	0.00000000000000000000	4167.17919921875000000000	4160.00000000000000000000	4223.07666015625000000000	4137.43603515625000000000	4162.56396484375000000000	4174.35888671875000000000	4185.64111328125000000000	4173.84619140625000000000	4153.33300781250000000000	4015.38452148437500000000	4148.71777343750000000000	4198.97412109375000000000	4181.02539062500000000000	4196.41015625000000000000	3491.00000000000000000000	10246.00000000000000000000	10227.00000000000000000000	0.00000000000000000000	0.00000000000000000000	0.00000000000000000000	1676.00000000000000000000	601.00000000000000000000	4.00000000000000000000	4.00000000000000000000	4.00000000000000000000	4.00000000000000000000	4.00000000000000000000	4.00000000000000000000	4.00000000000000000000	4.00000000000000000000	4.00000000000000000000	4.00000000000000000000	4.00000000000000000000	4.00000000000000000000	4.00000000000000000000	4.00000000000000000000	4.00000000000000000000	4.00000000000000000000
115.00000000000000000000	0.00000000000000000000	4155.38427734375000000000	4156.41015625000000000000	4214.87158203125000000000	4137.43603515625000000000	4154.87158203125000000000	4175.38427734375000000000	4183.07666015625000000000	4170.76904296875000000000	4152.30761718750000000000	4020.51269531250000000000	4150.76904296875000000000	4191.79492187500000000000	4169.74365234375000000000	4181.53857421875000000000	3287.00000000000000000000	10244.00000000000000000000	10226.00000000000000000000	0.00000000000000000000	0.00000000000000000000	0.00000000000000000000	1676.00000000000000000000	609.00000000000000000000	4.00000000000000000000	4.00000000000000000000	4.00000000000000000000	4.00000000000000000000	4.00000000000000000000	4.00000000000000000000	4.00000000000000000000	4.00000000000000000000	4.00000000000000000000	4.00000000000000000000	4.00000000000000000000	4.00000000000000000000	4.00000000000000000000	4.00000000000000000000	4.00000000000000000000	4.00000000000000000000
116.00000000000000000000	0.00000000000000000000	4169.23046875000000000000	4152.30761718750000000000	4218.97412109375000000000	4139.48730468750000000000	4134.87158203125000000000	4156.92285156250000000000	4167.69238281250000000000	4153.84619140625000000000	4138.46142578125000000000	4003.58959960937500000000	4130.76904296875000000000	4185.12792968750000000000	4156.41015625000000000000	4168.20507812500000000000	2795.00000000000000000000	10244.00000000000000000000	10226.00000000000000000000	0.00000000000000000000	0.00000000000000000000	0.00000000000000000000	1676.00000000000000000000	617.00000000000000000000	4.00000000000000000000	4.00000000000000000000	4.00000000000000000000	4.00000000000000000000	4.00000000000000000000	4.00000000000000000000	4.00000000000000000000	4.00000000000000000000	4.00000000000000000000	4.00000000000000000000	4.00000000000000000000	4.00000000000000000000	4.00000000000000000000	4.00000000000000000000	4.00000000000000000000	4.00000000000000000000
117.00000000000000000000	0.00000000000000000000	4170.76904296875000000000	4171.28173828125000000000	4221.53857421875000000000	4153.84619140625000000000	4152.30761718750000000000	4165.12792968750000000000	4176.92285156250000000000	4161.02539062500000000000	4142.56396484375000000000	4006.66650390625000000000	4140.00000000000000000000	4188.20507812500000000000	4173.33300781250000000000	4176.41015625000000000000	2827.00000000000000000000	10245.00000000000000000000	10226.00000000000000000000	0.00000000000000000000	0.00000000000000000000	0.00000000000000000000	1676.00000000000000000000	626.00000000000000000000	4.00000000000000000000	4.00000000000000000000	4.00000000000000000000	4.00000000000000000000	4.00000000000000000000	4.00000000000000000000	4.00000000000000000000	4.00000000000000000000	4.00000000000000000000	4.00000000000000000000	4.00000000000000000000	4.00000000000000000000	4.00000000000000000000	4.00000000000000000000	4.00000000000000000000	4.00000000000000000000
118.00000000000000000000	0.00000000000000000000	4175.38427734375000000000	4176.41015625000000000000	4230.25634765625000000000	4159.48730468750000000000	4177.43603515625000000000	4178.46142578125000000000	4184.61523437500000000000	4169.74365234375000000000	4149.74365234375000000000	4012.30761718750000000000	4158.97412109375000000000	4201.53857421875000000000	4171.28173828125000000000	4182.05126953125000000000	3491.00000000000000000000	10245.00000000000000000000	10226.00000000000000000000	0.00000000000000000000	0.00000000000000000000	0.00000000000000000000	1676.00000000000000000000	634.00000000000000000000	4.00000000000000000000	4.00000000000000000000	4.00000000000000000000	4.00000000000000000000	4.00000000000000000000	4.00000000000000000000	4.00000000000000000000	4.00000000000000000000	4.00000000000000000000	4.00000000000000000000	4.00000000000000000000	4.00000000000000000000	4.00000000000000000000	4.00000000000000000000	4.00000000000000000000	4.00000000000000000000
119.00000000000000000000	0.00000000000000000000	4176.92285156250000000000	4161.53857421875000000000	4233.33300781250000000000	4144.61523437500000000000	4168.71777343750000000000	4173.33300781250000000000	4177.43603515625000000000	4161.02539062500000000000	4144.61523437500000000000	4008.20507812500000000000	4153.33300781250000000000	4203.07666015625000000000	4154.87158203125000000000	4180.51269531250000000000	3287.00000000000000000000	10244.00000000000000000000	10227.00000000000000000000	0.00000000000000000000	0.00000000000000000000	0.00000000000000000000	1676.00000000000000000000	643.00000000000000000000	4.00000000000000000000	4.00000000000000000000	4.00000000000000000000	4.00000000000000000000	4.00000000000000000000	4.00000000000000000000	4.00000000000000000000	4.00000000000000000000	4.00000000000000000000	4.00000000000000000000	4.00000000000000000000	4.00000000000000000000	4.00000000000000000000	4.00000000000000000000	4.00000000000000000000	4.00000000000000000000
120.00000000000000000000	0.00000000000000000000	4160.51269531250000000000	4158.46142578125000000000	4218.97412109375000000000	4133.33300781250000000000	4156.92285156250000000000	4171.79492187500000000000	4172.30761718750000000000	4154.87158203125000000000	4142.56396484375000000000	4026.66650390625000000000	4141.53857421875000000000	4191.28173828125000000000	4151.79492187500000000000	4177.94873046875000000000	2795.00000000000000000000	10244.00000000000000000000	10227.00000000000000000000	0.00000000000000000000	0.00000000000000000000	0.00000000000000000000	1676.00000000000000000000	651.00000000000000000000	4.00000000000000000000	4.00000000000000000000	4.00000000000000000000	4.00000000000000000000	4.00000000000000000000	4.00000000000000000000	4.00000000000000000000	4.00000000000000000000	4.00000000000000000000	4.00000000000000000000	4.00000000000000000000	4.00000000000000000000	4.00000000000000000000	4.00000000000000000000	4.00000000000000000000	4.00000000000000000000
121.00000000000000000000	0.00000000000000000000	4167.69238281250000000000	4161.02539062500000000000	4218.46142578125000000000	4136.92285156250000000000	4164.10253906250000000000	4173.33300781250000000000	4171.28173828125000000000	4155.89746093750000000000	4143.07666015625000000000	4043.07690429687500000000	4132.82031250000000000000	4187.69238281250000000000	4144.61523437500000000000	4173.33300781250000000000	2827.00000000000000000000	10243.00000000000000000000	10228.00000000000000000000	0.00000000000000000000	0.00000000000000000000	0.00000000000000000000	1676.00000000000000000000	659.00000000000000000000	4.00000000000000000000	4.00000000000000000000	4.00000000000000000000	4.00000000000000000000	4.00000000000000000000	4.00000000000000000000	4.00000000000000000000	4.00000000000000000000	4.00000000000000000000	4.00000000000000000000	4.00000000000000000000	4.00000000000000000000	4.00000000000000000000	4.00000000000000000000	4.00000000000000000000	4.00000000000000000000
122.00000000000000000000	0.00000000000000000000	4162.56396484375000000000	4161.53857421875000000000	4212.30761718750000000000	4139.48730468750000000000	4169.74365234375000000000	4171.79492187500000000000	4174.87158203125000000000	4164.10253906250000000000	4153.84619140625000000000	4035.38452148437500000000	4136.92285156250000000000	4185.12792968750000000000	4148.71777343750000000000	4171.79492187500000000000	3491.00000000000000000000	10243.00000000000000000000	10228.00000000000000000000	0.00000000000000000000	0.00000000000000000000	0.00000000000000000000	1676.00000000000000000000	668.00000000000000000000	4.00000000000000000000	4.00000000000000000000	4.00000000000000000000	4.00000000000000000000	4.00000000000000000000	4.00000000000000000000	4.00000000000000000000	4.00000000000000000000	4.00000000000000000000	4.00000000000000000000	4.00000000000000000000	4.00000000000000000000	4.00000000000000000000	4.00000000000000000000	4.00000000000000000000	4.00000000000000000000
123.00000000000000000000	0.00000000000000000000	4162.05126953125000000000	4156.92285156250000000000	4210.76904296875000000000	4137.94873046875000000000	4151.79492187500000000000	4160.51269531250000000000	4164.61523437500000000000	4155.89746093750000000000	4146.15380859375000000000	4022.56396484375000000000	4144.10253906250000000000	4184.10253906250000000000	4152.30761718750000000000	4168.71777343750000000000	3287.00000000000000000000	10243.00000000000000000000	10230.00000000000000000000	0.00000000000000000000	0.00000000000000000000	0.00000000000000000000	1676.00000000000000000000	676.00000000000000000000	4.00000000000000000000	4.00000000000000000000	4.00000000000000000000	4.00000000000000000000	4.00000000000000000000	4.00000000000000000000	4.00000000000000000000	4.00000000000000000000	4.00000000000000000000	4.00000000000000000000	4.00000000000000000000	4.00000000000000000000	4.00000000000000000000	4.00000000000000000000	4.00000000000000000000	4.00000000000000000000
124.00000000000000000000	0.00000000000000000000	4177.94873046875000000000	4161.02539062500000000000	4226.66650390625000000000	4145.12792968750000000000	4153.84619140625000000000	4159.48730468750000000000	4164.10253906250000000000	4152.30761718750000000000	4137.43603515625000000000	4029.23071289062500000000	4158.46142578125000000000	4193.84619140625000000000	4152.82031250000000000000	4171.79492187500000000000	2795.00000000000000000000	10243.00000000000000000000	10230.00000000000000000000	0.00000000000000000000	0.00000000000000000000	0.00000000000000000000	1676.00000000000000000000	685.00000000000000000000	4.00000000000000000000	4.00000000000000000000	4.00000000000000000000	4.00000000000000000000	4.00000000000000000000	4.00000000000000000000	4.00000000000000000000	4.00000000000000000000	4.00000000000000000000	4.00000000000000000000	4.00000000000000000000	4.00000000000000000000	4.00000000000000000000	4.00000000000000000000	4.00000000000000000000	4.00000000000000000000
125.00000000000000000000	0.00000000000000000000	4169.74365234375000000000	4164.61523437500000000000	4224.10253906250000000000	4141.53857421875000000000	4176.41015625000000000000	4164.61523437500000000000	4173.33300781250000000000	4160.51269531250000000000	4142.56396484375000000000	4035.89721679687500000000	4166.66650390625000000000	4197.94873046875000000000	4165.12792968750000000000	4173.33300781250000000000	2827.00000000000000000000	10246.00000000000000000000	10228.00000000000000000000	0.00000000000000000000	0.00000000000000000000	0.00000000000000000000	1676.00000000000000000000	693.00000000000000000000	4.00000000000000000000	4.00000000000000000000	4.00000000000000000000	4.00000000000000000000	4.00000000000000000000	4.00000000000000000000	4.00000000000000000000	4.00000000000000000000	4.00000000000000000000	4.00000000000000000000	4.00000000000000000000	4.00000000000000000000	4.00000000000000000000	4.00000000000000000000	4.00000000000000000000	4.00000000000000000000
126.00000000000000000000	0.00000000000000000000	4167.69238281250000000000	4159.48730468750000000000	4222.05126953125000000000	4127.69238281250000000000	4167.69238281250000000000	4156.41015625000000000000	4163.07666015625000000000	4147.17919921875000000000	4130.25634765625000000000	4026.66650390625000000000	4122.05126953125000000000	4195.38427734375000000000	4165.12792968750000000000	4167.17919921875000000000	3491.00000000000000000000	10246.00000000000000000000	10228.00000000000000000000	0.00000000000000000000	0.00000000000000000000	0.00000000000000000000	1676.00000000000000000000	701.00000000000000000000	4.00000000000000000000	4.00000000000000000000	4.00000000000000000000	4.00000000000000000000	4.00000000000000000000	4.00000000000000000000	4.00000000000000000000	4.00000000000000000000	4.00000000000000000000	4.00000000000000000000	4.00000000000000000000	4.00000000000000000000	4.00000000000000000000	4.00000000000000000000	4.00000000000000000000	4.00000000000000000000
127.00000000000000000000	0.00000000000000000000	4160.51269531250000000000	4164.61523437500000000000	4217.43603515625000000000	4126.66650390625000000000	4167.69238281250000000000	4162.05126953125000000000	4161.53857421875000000000	4144.10253906250000000000	4126.66650390625000000000	4030.25634765625000000000	4093.33325195312500000000	4192.30761718750000000000	4156.41015625000000000000	4171.28173828125000000000	52.00000000000000000000	10246.00000000000000000000	10229.00000000000000000000	0.00000000000000000000	0.00000000000000000000	0.00000000000000000000	1676.00000000000000000000	710.00000000000000000000	4.00000000000000000000	4.00000000000000000000	4.00000000000000000000	4.00000000000000000000	4.00000000000000000000	4.00000000000000000000	4.00000000000000000000	4.00000000000000000000	4.00000000000000000000	4.00000000000000000000	4.00000000000000000000	4.00000000000000000000	4.00000000000000000000	4.00000000000000000000	4.00000000000000000000	4.00000000000000000000
0.00000000000000000000	0.00000000000000000000	4157.94873046875000000000	4156.41015625000000000000	4209.74365234375000000000	4131.79492187500000000000	4178.46142578125000000000	4171.28173828125000000000	4168.71777343750000000000	4150.25634765625000000000	4133.84619140625000000000	4040.00000000000000000000	4128.20507812500000000000	4189.74365234375000000000	4149.23046875000000000000	4168.20507812500000000000	2805.00000000000000000000	10246.00000000000000000000	10229.00000000000000000000	0.00000000000000000000	0.00000000000000000000	0.00000000000000000000	1676.00000000000000000000	718.00000000000000000000	4.00000000000000000000	4.00000000000000000000	4.00000000000000000000	4.00000000000000000000	4.00000000000000000000	4.00000000000000000000	4.00000000000000000000	4.00000000000000000000	4.00000000000000000000	4.00000000000000000000	4.00000000000000000000	4.00000000000000000000	4.00000000000000000000	4.00000000000000000000	4.00000000000000000000	4.00000000000000000000
1.00000000000000000000	0.00000000000000000000	4163.58984375000000000000	4148.71777343750000000000	4209.23046875000000000000	4133.84619140625000000000	4161.02539062500000000000	4171.79492187500000000000	4168.71777343750000000000	4150.25634765625000000000	4135.89746093750000000000	4043.58959960937500000000	4164.61523437500000000000	4186.15380859375000000000	4149.74365234375000000000	4160.00000000000000000000	2778.00000000000000000000	10247.00000000000000000000	10231.00000000000000000000	0.00000000000000000000	0.00000000000000000000	0.00000000000000000000	1676.00000000000000000000	726.00000000000000000000	4.00000000000000000000	4.00000000000000000000	4.00000000000000000000	4.00000000000000000000	4.00000000000000000000	4.00000000000000000000	4.00000000000000000000	4.00000000000000000000	4.00000000000000000000	4.00000000000000000000	4.00000000000000000000	4.00000000000000000000	4.00000000000000000000	4.00000000000000000000	4.00000000000000000000	4.00000000000000000000
2.00000000000000000000	0.00000000000000000000	4154.35888671875000000000	4167.17919921875000000000	4209.23046875000000000000	4140.00000000000000000000	4150.76904296875000000000	4178.46142578125000000000	4173.84619140625000000000	4162.56396484375000000000	4150.76904296875000000000	4051.79467773437500000000	4175.89746093750000000000	4191.79492187500000000000	4165.64111328125000000000	4167.69238281250000000000	2408.00000000000000000000	10247.00000000000000000000	10231.00000000000000000000	0.00000000000000000000	0.00000000000000000000	0.00000000000000000000	1676.00000000000000000000	734.00000000000000000000	4.00000000000000000000	4.00000000000000000000	4.00000000000000000000	4.00000000000000000000	4.00000000000000000000	4.00000000000000000000	4.00000000000000000000	4.00000000000000000000	4.00000000000000000000	4.00000000000000000000	4.00000000000000000000	4.00000000000000000000	4.00000000000000000000	4.00000000000000000000	4.00000000000000000000	4.00000000000000000000
3.00000000000000000000	0.00000000000000000000	4166.15380859375000000000	4170.25634765625000000000	4224.10253906250000000000	4139.48730468750000000000	4167.69238281250000000000	4177.43603515625000000000	4173.84619140625000000000	4169.23046875000000000000	4160.00000000000000000000	4049.23071289062500000000	4147.17919921875000000000	4207.69238281250000000000	4176.41015625000000000000	4176.92285156250000000000	3483.00000000000000000000	10246.00000000000000000000	10233.00000000000000000000	0.00000000000000000000	0.00000000000000000000	0.00000000000000000000	1676.00000000000000000000	742.00000000000000000000	4.00000000000000000000	4.00000000000000000000	4.00000000000000000000	4.00000000000000000000	4.00000000000000000000	4.00000000000000000000	4.00000000000000000000	4.00000000000000000000	4.00000000000000000000	4.00000000000000000000	4.00000000000000000000	4.00000000000000000000	4.00000000000000000000	4.00000000000000000000	4.00000000000000000000	4.00000000000000000000
4.00000000000000000000	0.00000000000000000000	4166.15380859375000000000	4163.58984375000000000000	4224.61523437500000000000	4129.74365234375000000000	4183.58984375000000000000	4171.79492187500000000000	4170.25634765625000000000	4167.17919921875000000000	4157.43603515625000000000	4049.74340820312500000000	4106.15380859375000000000	4205.12792968750000000000	4174.87158203125000000000	4183.58984375000000000000	3303.00000000000000000000	10246.00000000000000000000	10233.00000000000000000000	0.00000000000000000000	0.00000000000000000000	0.00000000000000000000	1676.00000000000000000000	749.00000000000000000000	4.00000000000000000000	4.00000000000000000000	4.00000000000000000000	4.00000000000000000000	4.00000000000000000000	4.00000000000000000000	4.00000000000000000000	4.00000000000000000000	4.00000000000000000000	4.00000000000000000000	4.00000000000000000000	4.00000000000000000000	4.00000000000000000000	4.00000000000000000000	4.00000000000000000000	4.00000000000000000000
5.00000000000000000000	0.00000000000000000000	4163.58984375000000000000	4169.74365234375000000000	4216.92285156250000000000	4135.89746093750000000000	4168.20507812500000000000	4170.25634765625000000000	4165.12792968750000000000	4162.05126953125000000000	4151.28173828125000000000	4056.92309570312500000000	4142.05126953125000000000	4193.33300781250000000000	4168.71777343750000000000	4187.17919921875000000000	3414.00000000000000000000	10247.00000000000000000000	10232.00000000000000000000	0.00000000000000000000	0.00000000000000000000	0.00000000000000000000	1676.00000000000000000000	756.00000000000000000000	4.00000000000000000000	4.00000000000000000000	4.00000000000000000000	4.00000000000000000000	4.00000000000000000000	4.00000000000000000000	4.00000000000000000000	4.00000000000000000000	4.00000000000000000000	4.00000000000000000000	4.00000000000000000000	4.00000000000000000000	4.00000000000000000000	4.00000000000000000000	4.00000000000000000000	4.00000000000000000000
6.00000000000000000000	0.00000000000000000000	4177.94873046875000000000	4176.92285156250000000000	4223.58984375000000000000	4147.17919921875000000000	4162.56396484375000000000	4174.87158203125000000000	4163.58984375000000000000	4155.89746093750000000000	4148.71777343750000000000	4058.46142578125000000000	4200.51269531250000000000	4195.38427734375000000000	4183.07666015625000000000	4186.66650390625000000000	3489.00000000000000000000	10247.00000000000000000000	10232.00000000000000000000	0.00000000000000000000	0.00000000000000000000	0.00000000000000000000	1676.00000000000000000000	764.00000000000000000000	4.00000000000000000000	4.00000000000000000000	4.00000000000000000000	4.00000000000000000000	4.00000000000000000000	4.00000000000000000000	4.00000000000000000000	4.00000000000000000000	4.00000000000000000000	4.00000000000000000000	4.00000000000000000000	4.00000000000000000000	4.00000000000000000000	4.00000000000000000000	4.00000000000000000000	4.00000000000000000000
7.00000000000000000000	0.00000000000000000000	4164.10253906250000000000	4172.82031250000000000000	4218.46142578125000000000	4141.02539062500000000000	4173.33300781250000000000	4176.41015625000000000000	4160.51269531250000000000	4147.69238281250000000000	4146.15380859375000000000	4056.41015625000000000000	4162.05126953125000000000	4195.38427734375000000000	4190.25634765625000000000	4177.94873046875000000000	3452.00000000000000000000	10248.00000000000000000000	10231.00000000000000000000	0.00000000000000000000	0.00000000000000000000	0.00000000000000000000	1676.00000000000000000000	771.00000000000000000000	4.00000000000000000000	4.00000000000000000000	4.00000000000000000000	4.00000000000000000000	4.00000000000000000000	4.00000000000000000000	4.00000000000000000000	4.00000000000000000000	4.00000000000000000000	4.00000000000000000000	4.00000000000000000000	4.00000000000000000000	4.00000000000000000000	4.00000000000000000000	4.00000000000000000000	4.00000000000000000000
8.00000000000000000000	0.00000000000000000000	4165.64111328125000000000	4163.07666015625000000000	4220.00000000000000000000	4138.46142578125000000000	4155.38427734375000000000	4163.07666015625000000000	4148.71777343750000000000	4134.35888671875000000000	4127.69238281250000000000	4038.97436523437500000000	4108.71777343750000000000	4185.64111328125000000000	4163.58984375000000000000	4163.58984375000000000000	3444.00000000000000000000	10248.00000000000000000000	10231.00000000000000000000	0.00000000000000000000	0.00000000000000000000	0.00000000000000000000	1676.00000000000000000000	779.00000000000000000000	4.00000000000000000000	4.00000000000000000000	4.00000000000000000000	4.00000000000000000000	4.00000000000000000000	4.00000000000000000000	4.00000000000000000000	4.00000000000000000000	4.00000000000000000000	4.00000000000000000000	4.00000000000000000000	4.00000000000000000000	4.00000000000000000000	4.00000000000000000000	4.00000000000000000000	4.00000000000000000000
9.00000000000000000000	0.00000000000000000000	4173.33300781250000000000	4175.89746093750000000000	4224.10253906250000000000	4152.30761718750000000000	4163.58984375000000000000	4173.33300781250000000000	4160.00000000000000000000	4149.23046875000000000000	4135.89746093750000000000	4032.82031250000000000000	4136.92285156250000000000	4182.56396484375000000000	4163.58984375000000000000	4166.66650390625000000000	3116.00000000000000000000	10248.00000000000000000000	10228.00000000000000000000	0.00000000000000000000	0.00000000000000000000	0.00000000000000000000	1676.00000000000000000000	786.00000000000000000000	4.00000000000000000000	4.00000000000000000000	4.00000000000000000000	4.00000000000000000000	4.00000000000000000000	4.00000000000000000000	4.00000000000000000000	4.00000000000000000000	4.00000000000000000000	4.00000000000000000000	4.00000000000000000000	4.00000000000000000000	4.00000000000000000000	4.00000000000000000000	4.00000000000000000000	4.00000000000000000000
10.00000000000000000000	0.00000000000000000000	4168.20507812500000000000	4180.00000000000000000000	4218.97412109375000000000	4152.82031250000000000000	4186.15380859375000000000	4188.71777343750000000000	4173.33300781250000000000	4167.17919921875000000000	4152.30761718750000000000	4043.58959960937500000000	4156.41015625000000000000	4193.33300781250000000000	4174.35888671875000000000	4174.87158203125000000000	3485.00000000000000000000	10248.00000000000000000000	10228.00000000000000000000	0.00000000000000000000	0.00000000000000000000	0.00000000000000000000	1676.00000000000000000000	793.00000000000000000000	4.00000000000000000000	4.00000000000000000000	4.00000000000000000000	4.00000000000000000000	4.00000000000000000000	4.00000000000000000000	4.00000000000000000000	4.00000000000000000000	4.00000000000000000000	4.00000000000000000000	4.00000000000000000000	4.00000000000000000000	4.00000000000000000000	4.00000000000000000000	4.00000000000000000000	4.00000000000000000000
11.00000000000000000000	0.00000000000000000000	4170.25634765625000000000	4162.56396484375000000000	4218.97412109375000000000	4134.35888671875000000000	4174.87158203125000000000	4174.35888671875000000000	4165.64111328125000000000	4155.38427734375000000000	4143.58984375000000000000	4042.05126953125000000000	4143.58984375000000000000	4193.33300781250000000000	4160.00000000000000000000	4169.23046875000000000000	3307.00000000000000000000	10246.00000000000000000000	10227.00000000000000000000	0.00000000000000000000	0.00000000000000000000	0.00000000000000000000	1676.00000000000000000000	801.00000000000000000000	4.00000000000000000000	4.00000000000000000000	4.00000000000000000000	4.00000000000000000000	4.00000000000000000000	4.00000000000000000000	4.00000000000000000000	4.00000000000000000000	4.00000000000000000000	4.00000000000000000000	4.00000000000000000000	4.00000000000000000000	4.00000000000000000000	4.00000000000000000000	4.00000000000000000000	4.00000000000000000000
12.00000000000000000000	0.00000000000000000000	4162.05126953125000000000	4163.58984375000000000000	4214.87158203125000000000	4135.38427734375000000000	4167.17919921875000000000	4166.66650390625000000000	4160.51269531250000000000	4150.25634765625000000000	4143.58984375000000000000	4042.05126953125000000000	4148.71777343750000000000	4189.74365234375000000000	4155.89746093750000000000	4171.79492187500000000000	2832.00000000000000000000	10246.00000000000000000000	10227.00000000000000000000	0.00000000000000000000	0.00000000000000000000	0.00000000000000000000	1676.00000000000000000000	808.00000000000000000000	4.00000000000000000000	4.00000000000000000000	4.00000000000000000000	4.00000000000000000000	4.00000000000000000000	4.00000000000000000000	4.00000000000000000000	4.00000000000000000000	4.00000000000000000000	4.00000000000000000000	4.00000000000000000000	4.00000000000000000000	4.00000000000000000000	4.00000000000000000000	4.00000000000000000000	4.00000000000000000000
13.00000000000000000000	0.00000000000000000000	4169.23046875000000000000	4168.20507812500000000000	4214.87158203125000000000	4147.17919921875000000000	4167.17919921875000000000	4169.74365234375000000000	4151.79492187500000000000	4144.61523437500000000000	4141.53857421875000000000	4042.05126953125000000000	4130.25634765625000000000	4204.61523437500000000000	4154.35888671875000000000	4185.64111328125000000000	2853.00000000000000000000	10246.00000000000000000000	10227.00000000000000000000	0.00000000000000000000	0.00000000000000000000	0.00000000000000000000	1676.00000000000000000000	816.00000000000000000000	4.00000000000000000000	4.00000000000000000000	4.00000000000000000000	4.00000000000000000000	4.00000000000000000000	4.00000000000000000000	4.00000000000000000000	4.00000000000000000000	4.00000000000000000000	4.00000000000000000000	4.00000000000000000000	4.00000000000000000000	4.00000000000000000000	4.00000000000000000000	4.00000000000000000000	4.00000000000000000000
14.00000000000000000000	0.00000000000000000000	4166.15380859375000000000	4169.23046875000000000000	4214.35888671875000000000	4145.64111328125000000000	4172.30761718750000000000	4178.46142578125000000000	4154.35888671875000000000	4146.66650390625000000000	4143.07666015625000000000	4050.25634765625000000000	4122.05126953125000000000	4202.05126953125000000000	4153.33300781250000000000	4184.61523437500000000000	3485.00000000000000000000	10246.00000000000000000000	10227.00000000000000000000	0.00000000000000000000	0.00000000000000000000	0.00000000000000000000	1676.00000000000000000000	823.00000000000000000000	4.00000000000000000000	4.00000000000000000000	4.00000000000000000000	4.00000000000000000000	4.00000000000000000000	4.00000000000000000000	4.00000000000000000000	4.00000000000000000000	4.00000000000000000000	4.00000000000000000000	4.00000000000000000000	4.00000000000000000000	4.00000000000000000000	4.00000000000000000000	4.00000000000000000000	4.00000000000000000000
15.00000000000000000000	0.00000000000000000000	4153.33300781250000000000	4167.17919921875000000000	4212.30761718750000000000	4146.66650390625000000000	4173.33300781250000000000	4178.46142578125000000000	4164.61523437500000000000	4153.84619140625000000000	4147.69238281250000000000	4049.74340820312500000000	4152.30761718750000000000	4183.58984375000000000000	4152.82031250000000000000	4166.15380859375000000000	3307.00000000000000000000	10244.00000000000000000000	10226.00000000000000000000	0.00000000000000000000	0.00000000000000000000	0.00000000000000000000	1676.00000000000000000000	830.00000000000000000000	4.00000000000000000000	4.00000000000000000000	4.00000000000000000000	4.00000000000000000000	4.00000000000000000000	4.00000000000000000000	4.00000000000000000000	4.00000000000000000000	4.00000000000000000000	4.00000000000000000000	4.00000000000000000000	4.00000000000000000000	4.00000000000000000000	4.00000000000000000000	4.00000000000000000000	4.00000000000000000000
16.00000000000000000000	0.00000000000000000000	4167.69238281250000000000	4163.58984375000000000000	4223.07666015625000000000	4152.82031250000000000000	4160.51269531250000000000	4168.71777343750000000000	4162.05126953125000000000	4149.74365234375000000000	4141.02539062500000000000	4033.84594726562500000000	4152.30761718750000000000	4189.74365234375000000000	4144.61523437500000000000	4170.76904296875000000000	0.00000000000000000000	10244.00000000000000000000	10226.00000000000000000000	0.00000000000000000000	0.00000000000000000000	0.00000000000000000000	1676.00000000000000000000	838.00000000000000000000	4.00000000000000000000	4.00000000000000000000	4.00000000000000000000	4.00000000000000000000	4.00000000000000000000	4.00000000000000000000	4.00000000000000000000	4.00000000000000000000	4.00000000000000000000	4.00000000000000000000	4.00000000000000000000	4.00000000000000000000	4.00000000000000000000	4.00000000000000000000	4.00000000000000000000	4.00000000000000000000
17.00000000000000000000	0.00000000000000000000	4163.58984375000000000000	4169.74365234375000000000	4221.53857421875000000000	4144.10253906250000000000	4170.25634765625000000000	4173.84619140625000000000	4167.17919921875000000000	4156.92285156250000000000	4153.33300781250000000000	4052.30761718750000000000	4135.38427734375000000000	4206.15380859375000000000	4148.20507812500000000000	4190.76904296875000000000	0.00000000000000000000	10244.00000000000000000000	10227.00000000000000000000	0.00000000000000000000	0.00000000000000000000	0.00000000000000000000	1676.00000000000000000000	845.00000000000000000000	4.00000000000000000000	4.00000000000000000000	4.00000000000000000000	4.00000000000000000000	4.00000000000000000000	4.00000000000000000000	4.00000000000000000000	4.00000000000000000000	4.00000000000000000000	4.00000000000000000000	4.00000000000000000000	4.00000000000000000000	4.00000000000000000000	4.00000000000000000000	4.00000000000000000000	4.00000000000000000000
18.00000000000000000000	0.00000000000000000000	4158.97412109375000000000	4160.00000000000000000000	4211.79492187500000000000	4124.10253906250000000000	4176.92285156250000000000	4168.20507812500000000000	4167.17919921875000000000	4156.41015625000000000000	4157.43603515625000000000	4071.79467773437500000000	4133.84619140625000000000	4197.94873046875000000000	4151.28173828125000000000	4172.30761718750000000000	0.00000000000000000000	10244.00000000000000000000	10227.00000000000000000000	0.00000000000000000000	0.00000000000000000000	0.00000000000000000000	1676.00000000000000000000	852.00000000000000000000	4.00000000000000000000	4.00000000000000000000	4.00000000000000000000	4.00000000000000000000	4.00000000000000000000	4.00000000000000000000	4.00000000000000000000	4.00000000000000000000	4.00000000000000000000	4.00000000000000000000	4.00000000000000000000	4.00000000000000000000	4.00000000000000000000	4.00000000000000000000	4.00000000000000000000	4.00000000000000000000
19.00000000000000000000	0.00000000000000000000	4162.05126953125000000000	4156.92285156250000000000	4206.66650390625000000000	4131.28173828125000000000	4171.28173828125000000000	4163.07666015625000000000	4162.05126953125000000000	4149.74365234375000000000	4144.61523437500000000000	4058.46142578125000000000	4148.20507812500000000000	4184.10253906250000000000	4162.56396484375000000000	4157.94873046875000000000	0.00000000000000000000	10244.00000000000000000000	10228.00000000000000000000	0.00000000000000000000	0.00000000000000000000	0.00000000000000000000	1676.00000000000000000000	860.00000000000000000000	4.00000000000000000000	4.00000000000000000000	4.00000000000000000000	4.00000000000000000000	4.00000000000000000000	4.00000000000000000000	4.00000000000000000000	4.00000000000000000000	4.00000000000000000000	4.00000000000000000000	4.00000000000000000000	4.00000000000000000000	4.00000000000000000000	4.00000000000000000000	4.00000000000000000000	4.00000000000000000000
20.00000000000000000000	0.00000000000000000000	4165.12792968750000000000	4173.84619140625000000000	4213.84619140625000000000	4166.66650390625000000000	4172.82031250000000000000	4171.28173828125000000000	4166.15380859375000000000	4158.46142578125000000000	4149.74365234375000000000	4051.79467773437500000000	4171.28173828125000000000	4196.92285156250000000000	4183.07666015625000000000	4180.51269531250000000000	0.00000000000000000000	10244.00000000000000000000	10228.00000000000000000000	0.00000000000000000000	0.00000000000000000000	0.00000000000000000000	1676.00000000000000000000	867.00000000000000000000	4.00000000000000000000	4.00000000000000000000	4.00000000000000000000	4.00000000000000000000	4.00000000000000000000	4.00000000000000000000	4.00000000000000000000	4.00000000000000000000	4.00000000000000000000	4.00000000000000000000	4.00000000000000000000	4.00000000000000000000	4.00000000000000000000	4.00000000000000000000	4.00000000000000000000	4.00000000000000000000
21.00000000000000000000	0.00000000000000000000	4177.94873046875000000000	4173.84619140625000000000	4230.76904296875000000000	4165.64111328125000000000	4167.17919921875000000000	4166.15380859375000000000	4165.64111328125000000000	4160.51269531250000000000	4152.82031250000000000000	4058.97436523437500000000	4163.07666015625000000000	4213.84619140625000000000	4180.00000000000000000000	4191.28173828125000000000	0.00000000000000000000	10244.00000000000000000000	10228.00000000000000000000	0.00000000000000000000	0.00000000000000000000	0.00000000000000000000	1676.00000000000000000000	875.00000000000000000000	4.00000000000000000000	4.00000000000000000000	4.00000000000000000000	4.00000000000000000000	4.00000000000000000000	4.00000000000000000000	4.00000000000000000000	4.00000000000000000000	4.00000000000000000000	4.00000000000000000000	4.00000000000000000000	4.00000000000000000000	4.00000000000000000000	4.00000000000000000000	4.00000000000000000000	4.00000000000000000000
22.00000000000000000000	0.00000000000000000000	4164.10253906250000000000	4164.10253906250000000000	4218.97412109375000000000	4140.51269531250000000000	4164.61523437500000000000	4160.00000000000000000000	4160.51269531250000000000	4156.41015625000000000000	4145.12792968750000000000	4061.02563476562500000000	4132.30761718750000000000	4202.05126953125000000000	4170.76904296875000000000	4180.51269531250000000000	0.00000000000000000000	10244.00000000000000000000	10228.00000000000000000000	0.00000000000000000000	0.00000000000000000000	0.00000000000000000000	1676.00000000000000000000	882.00000000000000000000	4.00000000000000000000	4.00000000000000000000	4.00000000000000000000	4.00000000000000000000	4.00000000000000000000	4.00000000000000000000	4.00000000000000000000	4.00000000000000000000	4.00000000000000000000	4.00000000000000000000	4.00000000000000000000	4.00000000000000000000	4.00000000000000000000	4.00000000000000000000	4.00000000000000000000	4.00000000000000000000
23.00000000000000000000	0.00000000000000000000	4161.53857421875000000000	4158.46142578125000000000	4206.66650390625000000000	4133.84619140625000000000	4168.71777343750000000000	4163.58984375000000000000	4153.84619140625000000000	4153.33300781250000000000	4142.05126953125000000000	4051.28198242187500000000	4134.35888671875000000000	4187.69238281250000000000	4164.61523437500000000000	4169.23046875000000000000	0.00000000000000000000	10245.00000000000000000000	10228.00000000000000000000	0.00000000000000000000	0.00000000000000000000	0.00000000000000000000	1676.00000000000000000000	889.00000000000000000000	4.00000000000000000000	4.00000000000000000000	4.00000000000000000000	4.00000000000000000000	4.00000000000000000000	4.00000000000000000000	4.00000000000000000000	4.00000000000000000000	4.00000000000000000000	4.00000000000000000000	4.00000000000000000000	4.00000000000000000000	4.00000000000000000000	4.00000000000000000000	4.00000000000000000000	4.00000000000000000000
24.00000000000000000000	0.00000000000000000000	4163.07666015625000000000	4151.79492187500000000000	4204.61523437500000000000	4128.71777343750000000000	4167.17919921875000000000	4165.12792968750000000000	4157.43603515625000000000	4154.35888671875000000000	4143.58984375000000000000	4053.33325195312500000000	4142.05126953125000000000	4182.05126953125000000000	4155.89746093750000000000	4166.15380859375000000000	0.00000000000000000000	10245.00000000000000000000	10228.00000000000000000000	0.00000000000000000000	0.00000000000000000000	0.00000000000000000000	1676.00000000000000000000	897.00000000000000000000	4.00000000000000000000	4.00000000000000000000	4.00000000000000000000	4.00000000000000000000	4.00000000000000000000	4.00000000000000000000	4.00000000000000000000	4.00000000000000000000	4.00000000000000000000	4.00000000000000000000	4.00000000000000000000	4.00000000000000000000	4.00000000000000000000	4.00000000000000000000	4.00000000000000000000	4.00000000000000000000
25.00000000000000000000	0.00000000000000000000	4147.17919921875000000000	4145.12792968750000000000	4193.84619140625000000000	4130.25634765625000000000	4156.41015625000000000000	4154.35888671875000000000	4162.05126953125000000000	4147.69238281250000000000	4129.74365234375000000000	4047.17944335937500000000	4118.46142578125000000000	4175.38427734375000000000	4144.61523437500000000000	4163.07666015625000000000	0.00000000000000000000	10244.00000000000000000000	10229.00000000000000000000	0.00000000000000000000	0.00000000000000000000	0.00000000000000000000	1676.00000000000000000000	904.00000000000000000000	4.00000000000000000000	4.00000000000000000000	4.00000000000000000000	4.00000000000000000000	4.00000000000000000000	4.00000000000000000000	4.00000000000000000000	4.00000000000000000000	4.00000000000000000000	4.00000000000000000000	4.00000000000000000000	4.00000000000000000000	4.00000000000000000000	4.00000000000000000000	4.00000000000000000000	4.00000000000000000000
26.00000000000000000000	0.00000000000000000000	4163.58984375000000000000	4154.35888671875000000000	4204.10253906250000000000	4147.17919921875000000000	4150.76904296875000000000	4148.71777343750000000000	4161.02539062500000000000	4142.05126953125000000000	4117.43603515625000000000	4031.28198242187500000000	4122.05126953125000000000	4178.97412109375000000000	4144.10253906250000000000	4160.00000000000000000000	0.00000000000000000000	10244.00000000000000000000	10229.00000000000000000000	0.00000000000000000000	0.00000000000000000000	0.00000000000000000000	1676.00000000000000000000	911.00000000000000000000	4.00000000000000000000	4.00000000000000000000	4.00000000000000000000	4.00000000000000000000	4.00000000000000000000	4.00000000000000000000	4.00000000000000000000	4.00000000000000000000	4.00000000000000000000	4.00000000000000000000	4.00000000000000000000	4.00000000000000000000	4.00000000000000000000	4.00000000000000000000	4.00000000000000000000	4.00000000000000000000
27.00000000000000000000	0.00000000000000000000	4171.28173828125000000000	4177.94873046875000000000	4218.97412109375000000000	4162.56396484375000000000	4165.64111328125000000000	4165.12792968750000000000	4173.33300781250000000000	4162.05126953125000000000	4144.61523437500000000000	4054.87158203125000000000	4148.20507812500000000000	4196.92285156250000000000	4167.17919921875000000000	4173.33300781250000000000	0.00000000000000000000	10243.00000000000000000000	10228.00000000000000000000	0.00000000000000000000	0.00000000000000000000	0.00000000000000000000	1676.00000000000000000000	919.00000000000000000000	4.00000000000000000000	4.00000000000000000000	4.00000000000000000000	4.00000000000000000000	4.00000000000000000000	4.00000000000000000000	4.00000000000000000000	4.00000000000000000000	4.00000000000000000000	4.00000000000000000000	4.00000000000000000000	4.00000000000000000000	4.00000000000000000000	4.00000000000000000000	4.00000000000000000000	4.00000000000000000000
28.00000000000000000000	0.00000000000000000000	4167.69238281250000000000	4177.94873046875000000000	4224.10253906250000000000	4166.66650390625000000000	4170.25634765625000000000	4166.15380859375000000000	4172.82031250000000000000	4168.20507812500000000000	4156.41015625000000000000	4064.10253906250000000000	4123.07666015625000000000	4212.30761718750000000000	4172.82031250000000000000	4181.53857421875000000000	0.00000000000000000000	10243.00000000000000000000	10228.00000000000000000000	0.00000000000000000000	0.00000000000000000000	0.00000000000000000000	1676.00000000000000000000	926.00000000000000000000	4.00000000000000000000	4.00000000000000000000	4.00000000000000000000	4.00000000000000000000	4.00000000000000000000	4.00000000000000000000	4.00000000000000000000	4.00000000000000000000	4.00000000000000000000	4.00000000000000000000	4.00000000000000000000	4.00000000000000000000	4.00000000000000000000	4.00000000000000000000	4.00000000000000000000	4.00000000000000000000
29.00000000000000000000	0.00000000000000000000	4171.28173828125000000000	4169.74365234375000000000	4221.53857421875000000000	4161.02539062500000000000	4176.92285156250000000000	4165.12792968750000000000	4166.15380859375000000000	4157.43603515625000000000	4146.66650390625000000000	4060.51269531250000000000	4117.94873046875000000000	4206.15380859375000000000	4175.89746093750000000000	4180.51269531250000000000	0.00000000000000000000	10243.00000000000000000000	10227.00000000000000000000	0.00000000000000000000	0.00000000000000000000	0.00000000000000000000	1676.00000000000000000000	933.00000000000000000000	4.00000000000000000000	4.00000000000000000000	4.00000000000000000000	4.00000000000000000000	4.00000000000000000000	4.00000000000000000000	4.00000000000000000000	4.00000000000000000000	4.00000000000000000000	4.00000000000000000000	4.00000000000000000000	4.00000000000000000000	4.00000000000000000000	4.00000000000000000000	4.00000000000000000000	4.00000000000000000000
30.00000000000000000000	0.00000000000000000000	4165.64111328125000000000	4163.07666015625000000000	4209.74365234375000000000	4146.66650390625000000000	4180.00000000000000000000	4169.74365234375000000000	4166.15380859375000000000	4160.00000000000000000000	4147.69238281250000000000	4081.02563476562500000000	4165.12792968750000000000	4192.30761718750000000000	4188.71777343750000000000	4183.07666015625000000000	0.00000000000000000000	10243.00000000000000000000	10227.00000000000000000000	0.00000000000000000000	0.00000000000000000000	0.00000000000000000000	1676.00000000000000000000	941.00000000000000000000	4.00000000000000000000	4.00000000000000000000	4.00000000000000000000	4.00000000000000000000	4.00000000000000000000	4.00000000000000000000	4.00000000000000000000	4.00000000000000000000	4.00000000000000000000	4.00000000000000000000	4.00000000000000000000	4.00000000000000000000	4.00000000000000000000	4.00000000000000000000	4.00000000000000000000	4.00000000000000000000
31.00000000000000000000	0.00000000000000000000	4167.17919921875000000000	4145.64111328125000000000	4203.07666015625000000000	4143.58984375000000000000	4146.15380859375000000000	4150.76904296875000000000	4148.71777343750000000000	4156.41015625000000000000	4140.51269531250000000000	4072.82031250000000000000	4157.43603515625000000000	4187.69238281250000000000	4170.76904296875000000000	4177.94873046875000000000	0.00000000000000000000	10245.00000000000000000000	10228.00000000000000000000	0.00000000000000000000	0.00000000000000000000	0.00000000000000000000	1676.00000000000000000000	948.00000000000000000000	4.00000000000000000000	4.00000000000000000000	4.00000000000000000000	4.00000000000000000000	4.00000000000000000000	4.00000000000000000000	4.00000000000000000000	4.00000000000000000000	4.00000000000000000000	4.00000000000000000000	4.00000000000000000000	4.00000000000000000000	4.00000000000000000000	4.00000000000000000000	4.00000000000000000000	4.00000000000000000000
32.00000000000000000000	0.00000000000000000000	4153.33300781250000000000	4150.76904296875000000000	4194.35888671875000000000	4163.58984375000000000000	4140.00000000000000000000	4148.20507812500000000000	4145.12792968750000000000	4153.84619140625000000000	4140.51269531250000000000	4058.97436523437500000000	4120.00000000000000000000	4186.15380859375000000000	4157.94873046875000000000	4168.71777343750000000000	0.00000000000000000000	10245.00000000000000000000	10228.00000000000000000000	0.00000000000000000000	0.00000000000000000000	0.00000000000000000000	1676.00000000000000000000	956.00000000000000000000	4.00000000000000000000	4.00000000000000000000	4.00000000000000000000	4.00000000000000000000	4.00000000000000000000	4.00000000000000000000	4.00000000000000000000	4.00000000000000000000	4.00000000000000000000	4.00000000000000000000	4.00000000000000000000	4.00000000000000000000	4.00000000000000000000	4.00000000000000000000	4.00000000000000000000	4.00000000000000000000
33.00000000000000000000	0.00000000000000000000	4152.82031250000000000000	4161.53857421875000000000	4201.02539062500000000000	4171.28173828125000000000	4168.20507812500000000000	4165.12792968750000000000	4159.48730468750000000000	4157.94873046875000000000	4143.07666015625000000000	4067.17944335937500000000	4105.12792968750000000000	4193.84619140625000000000	4163.07666015625000000000	4168.71777343750000000000	0.00000000000000000000	10246.00000000000000000000	10229.00000000000000000000	0.00000000000000000000	0.00000000000000000000	0.00000000000000000000	1676.00000000000000000000	963.00000000000000000000	4.00000000000000000000	4.00000000000000000000	4.00000000000000000000	4.00000000000000000000	4.00000000000000000000	4.00000000000000000000	4.00000000000000000000	4.00000000000000000000	4.00000000000000000000	4.00000000000000000000	4.00000000000000000000	4.00000000000000000000	4.00000000000000000000	4.00000000000000000000	4.00000000000000000000	4.00000000000000000000
34.00000000000000000000	0.00000000000000000000	4164.10253906250000000000	4162.05126953125000000000	4214.87158203125000000000	4157.43603515625000000000	4178.97412109375000000000	4171.79492187500000000000	4167.69238281250000000000	4165.64111328125000000000	4138.97412109375000000000	4065.12817382812500000000	4092.82031250000000000000	4200.00000000000000000000	4157.94873046875000000000	4174.87158203125000000000	0.00000000000000000000	10246.00000000000000000000	10229.00000000000000000000	0.00000000000000000000	0.00000000000000000000	0.00000000000000000000	1676.00000000000000000000	970.00000000000000000000	4.00000000000000000000	4.00000000000000000000	4.00000000000000000000	4.00000000000000000000	4.00000000000000000000	4.00000000000000000000	4.00000000000000000000	4.00000000000000000000	4.00000000000000000000	4.00000000000000000000	4.00000000000000000000	4.00000000000000000000	4.00000000000000000000	4.00000000000000000000	4.00000000000000000000	4.00000000000000000000
35.00000000000000000000	0.00000000000000000000	4152.82031250000000000000	4160.51269531250000000000	4205.12792968750000000000	4140.51269531250000000000	4168.71777343750000000000	4165.64111328125000000000	4163.07666015625000000000	4167.17919921875000000000	4142.56396484375000000000	4058.97436523437500000000	4120.00000000000000000000	4194.87158203125000000000	4158.97412109375000000000	4170.76904296875000000000	0.00000000000000000000	10247.00000000000000000000	10226.00000000000000000000	0.00000000000000000000	0.00000000000000000000	0.00000000000000000000	1676.00000000000000000000	978.00000000000000000000	4.00000000000000000000	4.00000000000000000000	4.00000000000000000000	4.00000000000000000000	4.00000000000000000000	4.00000000000000000000	4.00000000000000000000	4.00000000000000000000	4.00000000000000000000	4.00000000000000000000	4.00000000000000000000	4.00000000000000000000	4.00000000000000000000	4.00000000000000000000	4.00000000000000000000	4.00000000000000000000
36.00000000000000000000	0.00000000000000000000	4162.56396484375000000000	4148.71777343750000000000	4204.61523437500000000000	4137.43603515625000000000	4148.71777343750000000000	4149.23046875000000000000	4153.33300781250000000000	4152.30761718750000000000	4139.48730468750000000000	4064.61523437500000000000	4171.28173828125000000000	4195.38427734375000000000	4171.79492187500000000000	4170.25634765625000000000	0.00000000000000000000	10247.00000000000000000000	10226.00000000000000000000	0.00000000000000000000	0.00000000000000000000	0.00000000000000000000	1676.00000000000000000000	985.00000000000000000000	4.00000000000000000000	4.00000000000000000000	4.00000000000000000000	4.00000000000000000000	4.00000000000000000000	4.00000000000000000000	4.00000000000000000000	4.00000000000000000000	4.00000000000000000000	4.00000000000000000000	4.00000000000000000000	4.00000000000000000000	4.00000000000000000000	4.00000000000000000000	4.00000000000000000000	4.00000000000000000000
37.00000000000000000000	0.00000000000000000000	4168.71777343750000000000	4160.00000000000000000000	4211.79492187500000000000	4155.89746093750000000000	4155.38427734375000000000	4154.35888671875000000000	4169.74365234375000000000	4163.58984375000000000000	4153.33300781250000000000	4084.10253906250000000000	4168.71777343750000000000	4195.89746093750000000000	4190.76904296875000000000	4188.71777343750000000000	0.00000000000000000000	10245.00000000000000000000	10228.00000000000000000000	0.00000000000000000000	0.00000000000000000000	0.00000000000000000000	1676.00000000000000000000	992.00000000000000000000	4.00000000000000000000	4.00000000000000000000	4.00000000000000000000	4.00000000000000000000	4.00000000000000000000	4.00000000000000000000	4.00000000000000000000	4.00000000000000000000	4.00000000000000000000	4.00000000000000000000	4.00000000000000000000	4.00000000000000000000	4.00000000000000000000	4.00000000000000000000	4.00000000000000000000	4.00000000000000000000
38.00000000000000000000	0.00000000000000000000	4174.87158203125000000000	4188.20507812500000000000	4222.05126953125000000000	4182.05126953125000000000	4169.74365234375000000000	4172.82031250000000000000	4191.28173828125000000000	4188.71777343750000000000	4175.89746093750000000000	4094.87158203125000000000	4149.23046875000000000000	4203.07666015625000000000	4201.53857421875000000000	4203.07666015625000000000	0.00000000000000000000	10245.00000000000000000000	10228.00000000000000000000	0.00000000000000000000	0.00000000000000000000	0.00000000000000000000	1676.00000000000000000000	1000.00000000000000000000	4.00000000000000000000	4.00000000000000000000	4.00000000000000000000	4.00000000000000000000	4.00000000000000000000	4.00000000000000000000	4.00000000000000000000	4.00000000000000000000	4.00000000000000000000	4.00000000000000000000	4.00000000000000000000	4.00000000000000000000	4.00000000000000000000	4.00000000000000000000	4.00000000000000000000	4.00000000000000000000
39.00000000000000000000	0.00000000000000000000	4186.15380859375000000000	4193.84619140625000000000	4229.74365234375000000000	4191.28173828125000000000	4177.43603515625000000000	4174.87158203125000000000	4188.71777343750000000000	4182.05126953125000000000	4166.66650390625000000000	4088.71777343750000000000	4145.64111328125000000000	4216.92285156250000000000	4213.84619140625000000000	4210.25634765625000000000	0.00000000000000000000	10248.00000000000000000000	10230.00000000000000000000	0.00000000000000000000	0.00000000000000000000	0.00000000000000000000	1677.00000000000000000000	7.00000000000000000000	4.00000000000000000000	4.00000000000000000000	4.00000000000000000000	4.00000000000000000000	4.00000000000000000000	4.00000000000000000000	4.00000000000000000000	4.00000000000000000000	4.00000000000000000000	4.00000000000000000000	4.00000000000000000000	4.00000000000000000000	4.00000000000000000000	4.00000000000000000000	4.00000000000000000000	4.00000000000000000000
40.00000000000000000000	0.00000000000000000000	4160.51269531250000000000	4172.82031250000000000000	4207.69238281250000000000	4167.17919921875000000000	4178.97412109375000000000	4166.66650390625000000000	4175.38427734375000000000	4165.64111328125000000000	4154.87158203125000000000	4084.61523437500000000000	4131.79492187500000000000	4206.66650390625000000000	4208.71777343750000000000	4200.00000000000000000000	0.00000000000000000000	10248.00000000000000000000	10230.00000000000000000000	0.00000000000000000000	0.00000000000000000000	0.00000000000000000000	1677.00000000000000000000	15.00000000000000000000	4.00000000000000000000	4.00000000000000000000	4.00000000000000000000	4.00000000000000000000	4.00000000000000000000	4.00000000000000000000	4.00000000000000000000	4.00000000000000000000	4.00000000000000000000	4.00000000000000000000	4.00000000000000000000	4.00000000000000000000	4.00000000000000000000	4.00000000000000000000	4.00000000000000000000	4.00000000000000000000
41.00000000000000000000	0.00000000000000000000	4152.82031250000000000000	4152.82031250000000000000	4198.97412109375000000000	4141.53857421875000000000	4168.71777343750000000000	4161.53857421875000000000	4158.97412109375000000000	4161.53857421875000000000	4162.05126953125000000000	4087.17944335937500000000	4142.56396484375000000000	4187.17919921875000000000	4176.41015625000000000000	4173.84619140625000000000	0.00000000000000000000	10249.00000000000000000000	10229.00000000000000000000	0.00000000000000000000	0.00000000000000000000	0.00000000000000000000	1677.00000000000000000000	22.00000000000000000000	4.00000000000000000000	4.00000000000000000000	4.00000000000000000000	4.00000000000000000000	4.00000000000000000000	4.00000000000000000000	4.00000000000000000000	4.00000000000000000000	4.00000000000000000000	4.00000000000000000000	4.00000000000000000000	4.00000000000000000000	4.00000000000000000000	4.00000000000000000000	4.00000000000000000000	4.00000000000000000000
42.00000000000000000000	0.00000000000000000000	4150.25634765625000000000	4156.41015625000000000000	4200.00000000000000000000	4145.12792968750000000000	4158.97412109375000000000	4165.64111328125000000000	4150.76904296875000000000	4160.51269531250000000000	4161.02539062500000000000	4095.89721679687500000000	4163.58984375000000000000	4176.41015625000000000000	4177.43603515625000000000	4164.10253906250000000000	0.00000000000000000000	10249.00000000000000000000	10229.00000000000000000000	0.00000000000000000000	0.00000000000000000000	0.00000000000000000000	1677.00000000000000000000	29.00000000000000000000	4.00000000000000000000	4.00000000000000000000	4.00000000000000000000	4.00000000000000000000	4.00000000000000000000	4.00000000000000000000	4.00000000000000000000	4.00000000000000000000	4.00000000000000000000	4.00000000000000000000	4.00000000000000000000	4.00000000000000000000	4.00000000000000000000	4.00000000000000000000	4.00000000000000000000	4.00000000000000000000
43.00000000000000000000	0.00000000000000000000	4144.10253906250000000000	4154.87158203125000000000	4193.33300781250000000000	4161.02539062500000000000	4151.28173828125000000000	4168.20507812500000000000	4151.28173828125000000000	4146.66650390625000000000	4136.92285156250000000000	4091.28198242187500000000	4125.64111328125000000000	4177.43603515625000000000	4192.82031250000000000000	4171.28173828125000000000	0.00000000000000000000	10249.00000000000000000000	10230.00000000000000000000	0.00000000000000000000	0.00000000000000000000	0.00000000000000000000	1677.00000000000000000000	37.00000000000000000000	4.00000000000000000000	4.00000000000000000000	4.00000000000000000000	4.00000000000000000000	4.00000000000000000000	4.00000000000000000000	4.00000000000000000000	4.00000000000000000000	4.00000000000000000000	4.00000000000000000000	4.00000000000000000000	4.00000000000000000000	4.00000000000000000000	4.00000000000000000000	4.00000000000000000000	4.00000000000000000000
44.00000000000000000000	0.00000000000000000000	4156.41015625000000000000	4146.15380859375000000000	4198.97412109375000000000	4160.00000000000000000000	4156.92285156250000000000	4174.87158203125000000000	4166.66650390625000000000	4145.64111328125000000000	4145.64111328125000000000	4089.74340820312500000000	4096.41015625000000000000	4181.53857421875000000000	4184.10253906250000000000	4171.79492187500000000000	0.00000000000000000000	10249.00000000000000000000	10230.00000000000000000000	0.00000000000000000000	0.00000000000000000000	0.00000000000000000000	1677.00000000000000000000	44.00000000000000000000	4.00000000000000000000	4.00000000000000000000	4.00000000000000000000	4.00000000000000000000	4.00000000000000000000	4.00000000000000000000	4.00000000000000000000	4.00000000000000000000	4.00000000000000000000	4.00000000000000000000	4.00000000000000000000	4.00000000000000000000	4.00000000000000000000	4.00000000000000000000	4.00000000000000000000	4.00000000000000000000
45.00000000000000000000	0.00000000000000000000	4151.79492187500000000000	4156.41015625000000000000	4203.07666015625000000000	4155.89746093750000000000	4166.15380859375000000000	4181.02539062500000000000	4188.71777343750000000000	4172.30761718750000000000	4185.64111328125000000000	4108.20507812500000000000	4147.17919921875000000000	4178.97412109375000000000	4183.07666015625000000000	4168.71777343750000000000	0.00000000000000000000	10247.00000000000000000000	10230.00000000000000000000	0.00000000000000000000	0.00000000000000000000	0.00000000000000000000	1677.00000000000000000000	51.00000000000000000000	4.00000000000000000000	4.00000000000000000000	4.00000000000000000000	4.00000000000000000000	4.00000000000000000000	4.00000000000000000000	4.00000000000000000000	4.00000000000000000000	4.00000000000000000000	4.00000000000000000000	4.00000000000000000000	4.00000000000000000000	4.00000000000000000000	4.00000000000000000000	4.00000000000000000000	4.00000000000000000000
46.00000000000000000000	0.00000000000000000000	4163.58984375000000000000	4171.79492187500000000000	4212.82031250000000000000	4166.15380859375000000000	4163.58984375000000000000	4173.84619140625000000000	4188.71777343750000000000	4181.53857421875000000000	4178.97412109375000000000	4108.71777343750000000000	4178.46142578125000000000	4186.15380859375000000000	4192.82031250000000000000	4179.48730468750000000000	0.00000000000000000000	10247.00000000000000000000	10230.00000000000000000000	0.00000000000000000000	0.00000000000000000000	0.00000000000000000000	1677.00000000000000000000	59.00000000000000000000	4.00000000000000000000	4.00000000000000000000	4.00000000000000000000	4.00000000000000000000	4.00000000000000000000	4.00000000000000000000	4.00000000000000000000	4.00000000000000000000	4.00000000000000000000	4.00000000000000000000	4.00000000000000000000	4.00000000000000000000	4.00000000000000000000	4.00000000000000000000	4.00000000000000000000	4.00000000000000000000
47.00000000000000000000	0.00000000000000000000	4172.30761718750000000000	4178.46142578125000000000	4217.94873046875000000000	4162.05126953125000000000	4180.00000000000000000000	4179.48730468750000000000	4188.71777343750000000000	4183.58984375000000000000	4170.25634765625000000000	4110.25634765625000000000	4166.66650390625000000000	4198.46142578125000000000	4203.07666015625000000000	4203.58984375000000000000	0.00000000000000000000	10248.00000000000000000000	10229.00000000000000000000	0.00000000000000000000	0.00000000000000000000	0.00000000000000000000	1677.00000000000000000000	66.00000000000000000000	4.00000000000000000000	4.00000000000000000000	4.00000000000000000000	4.00000000000000000000	4.00000000000000000000	4.00000000000000000000	4.00000000000000000000	4.00000000000000000000	4.00000000000000000000	4.00000000000000000000	4.00000000000000000000	4.00000000000000000000	4.00000000000000000000	4.00000000000000000000	4.00000000000000000000	4.00000000000000000000
48.00000000000000000000	0.00000000000000000000	4164.61523437500000000000	4172.30761718750000000000	4217.94873046875000000000	4152.30761718750000000000	4187.17919921875000000000	4182.05126953125000000000	4181.02539062500000000000	4181.53857421875000000000	4181.53857421875000000000	4126.15380859375000000000	4151.28173828125000000000	4201.02539062500000000000	4197.94873046875000000000	4209.74365234375000000000	0.00000000000000000000	10248.00000000000000000000	10229.00000000000000000000	0.00000000000000000000	0.00000000000000000000	0.00000000000000000000	1677.00000000000000000000	73.00000000000000000000	4.00000000000000000000	4.00000000000000000000	4.00000000000000000000	4.00000000000000000000	4.00000000000000000000	4.00000000000000000000	4.00000000000000000000	4.00000000000000000000	4.00000000000000000000	4.00000000000000000000	4.00000000000000000000	4.00000000000000000000	4.00000000000000000000	4.00000000000000000000	4.00000000000000000000	4.00000000000000000000
49.00000000000000000000	0.00000000000000000000	4174.87158203125000000000	4177.94873046875000000000	4227.69238281250000000000	4173.33300781250000000000	4171.28173828125000000000	4171.79492187500000000000	4162.05126953125000000000	4161.02539062500000000000	4165.12792968750000000000	4121.53857421875000000000	4135.89746093750000000000	4203.07666015625000000000	4187.69238281250000000000	4198.97412109375000000000	0.00000000000000000000	10247.00000000000000000000	10228.00000000000000000000	0.00000000000000000000	0.00000000000000000000	0.00000000000000000000	1677.00000000000000000000	81.00000000000000000000	4.00000000000000000000	4.00000000000000000000	4.00000000000000000000	4.00000000000000000000	4.00000000000000000000	4.00000000000000000000	4.00000000000000000000	4.00000000000000000000	4.00000000000000000000	4.00000000000000000000	4.00000000000000000000	4.00000000000000000000	4.00000000000000000000	4.00000000000000000000	4.00000000000000000000	4.00000000000000000000
50.00000000000000000000	0.00000000000000000000	4173.33300781250000000000	4192.82031250000000000000	4224.10253906250000000000	4193.33300781250000000000	4173.84619140625000000000	4176.92285156250000000000	4167.17919921875000000000	4156.92285156250000000000	4154.35888671875000000000	4111.28173828125000000000	4164.10253906250000000000	4211.79492187500000000000	4192.82031250000000000000	4204.10253906250000000000	0.00000000000000000000	10247.00000000000000000000	10228.00000000000000000000	0.00000000000000000000	0.00000000000000000000	0.00000000000000000000	1677.00000000000000000000	88.00000000000000000000	4.00000000000000000000	4.00000000000000000000	4.00000000000000000000	4.00000000000000000000	4.00000000000000000000	4.00000000000000000000	4.00000000000000000000	4.00000000000000000000	4.00000000000000000000	4.00000000000000000000	4.00000000000000000000	4.00000000000000000000	4.00000000000000000000	4.00000000000000000000	4.00000000000000000000	4.00000000000000000000
51.00000000000000000000	0.00000000000000000000	4170.25634765625000000000	4169.74365234375000000000	4215.38427734375000000000	4179.48730468750000000000	4177.94873046875000000000	4174.87158203125000000000	4173.33300781250000000000	4155.38427734375000000000	4155.38427734375000000000	4105.12792968750000000000	4163.07666015625000000000	4207.69238281250000000000	4178.97412109375000000000	4197.94873046875000000000	0.00000000000000000000	10246.00000000000000000000	10228.00000000000000000000	0.00000000000000000000	0.00000000000000000000	0.00000000000000000000	1677.00000000000000000000	95.00000000000000000000	4.00000000000000000000	4.00000000000000000000	4.00000000000000000000	4.00000000000000000000	4.00000000000000000000	4.00000000000000000000	4.00000000000000000000	4.00000000000000000000	4.00000000000000000000	4.00000000000000000000	4.00000000000000000000	4.00000000000000000000	4.00000000000000000000	4.00000000000000000000	4.00000000000000000000	4.00000000000000000000
52.00000000000000000000	0.00000000000000000000	4156.92285156250000000000	4151.28173828125000000000	4198.46142578125000000000	4158.97412109375000000000	4177.43603515625000000000	4173.33300781250000000000	4176.92285156250000000000	4161.02539062500000000000	4169.23046875000000000000	4110.76904296875000000000	4127.69238281250000000000	4182.05126953125000000000	4158.97412109375000000000	4173.84619140625000000000	0.00000000000000000000	10246.00000000000000000000	10228.00000000000000000000	0.00000000000000000000	0.00000000000000000000	0.00000000000000000000	1677.00000000000000000000	103.00000000000000000000	4.00000000000000000000	4.00000000000000000000	4.00000000000000000000	4.00000000000000000000	4.00000000000000000000	4.00000000000000000000	4.00000000000000000000	4.00000000000000000000	4.00000000000000000000	4.00000000000000000000	4.00000000000000000000	4.00000000000000000000	4.00000000000000000000	4.00000000000000000000	4.00000000000000000000	4.00000000000000000000
53.00000000000000000000	0.00000000000000000000	4145.64111328125000000000	4166.15380859375000000000	4188.71777343750000000000	4157.43603515625000000000	4181.02539062500000000000	4183.07666015625000000000	4186.15380859375000000000	4183.07666015625000000000	4193.84619140625000000000	4125.64111328125000000000	4132.30761718750000000000	4175.38427734375000000000	4165.64111328125000000000	4167.69238281250000000000	0.00000000000000000000	10248.00000000000000000000	10228.00000000000000000000	0.00000000000000000000	0.00000000000000000000	0.00000000000000000000	1677.00000000000000000000	110.00000000000000000000	4.00000000000000000000	4.00000000000000000000	4.00000000000000000000	4.00000000000000000000	4.00000000000000000000	4.00000000000000000000	4.00000000000000000000	4.00000000000000000000	4.00000000000000000000	4.00000000000000000000	4.00000000000000000000	4.00000000000000000000	4.00000000000000000000	4.00000000000000000000	4.00000000000000000000	4.00000000000000000000
54.00000000000000000000	0.00000000000000000000	4156.41015625000000000000	4165.64111328125000000000	4196.41015625000000000000	4155.89746093750000000000	4166.15380859375000000000	4178.46142578125000000000	4180.00000000000000000000	4177.94873046875000000000	4190.76904296875000000000	4121.53857421875000000000	4145.64111328125000000000	4179.48730468750000000000	4170.76904296875000000000	4172.30761718750000000000	0.00000000000000000000	10248.00000000000000000000	10228.00000000000000000000	0.00000000000000000000	0.00000000000000000000	0.00000000000000000000	1677.00000000000000000000	117.00000000000000000000	4.00000000000000000000	4.00000000000000000000	4.00000000000000000000	4.00000000000000000000	4.00000000000000000000	4.00000000000000000000	4.00000000000000000000	4.00000000000000000000	4.00000000000000000000	4.00000000000000000000	4.00000000000000000000	4.00000000000000000000	4.00000000000000000000	4.00000000000000000000	4.00000000000000000000	4.00000000000000000000
55.00000000000000000000	0.00000000000000000000	4147.17919921875000000000	4166.15380859375000000000	4189.74365234375000000000	4162.56396484375000000000	4163.07666015625000000000	4174.87158203125000000000	4170.76904296875000000000	4159.48730468750000000000	4175.89746093750000000000	4111.28173828125000000000	4143.58984375000000000000	4173.33300781250000000000	4155.89746093750000000000	4169.23046875000000000000	0.00000000000000000000	10249.00000000000000000000	10228.00000000000000000000	0.00000000000000000000	0.00000000000000000000	0.00000000000000000000	1677.00000000000000000000	125.00000000000000000000	4.00000000000000000000	4.00000000000000000000	4.00000000000000000000	4.00000000000000000000	4.00000000000000000000	4.00000000000000000000	4.00000000000000000000	4.00000000000000000000	4.00000000000000000000	4.00000000000000000000	4.00000000000000000000	4.00000000000000000000	4.00000000000000000000	4.00000000000000000000	4.00000000000000000000	4.00000000000000000000
56.00000000000000000000	0.00000000000000000000	4153.84619140625000000000	4171.79492187500000000000	4193.33300781250000000000	4174.35888671875000000000	4174.87158203125000000000	4179.48730468750000000000	4169.23046875000000000000	4154.35888671875000000000	4172.30761718750000000000	4108.71777343750000000000	4150.76904296875000000000	4178.97412109375000000000	4148.71777343750000000000	4167.17919921875000000000	0.00000000000000000000	10249.00000000000000000000	10228.00000000000000000000	0.00000000000000000000	0.00000000000000000000	0.00000000000000000000	1677.00000000000000000000	132.00000000000000000000	4.00000000000000000000	4.00000000000000000000	4.00000000000000000000	4.00000000000000000000	4.00000000000000000000	4.00000000000000000000	4.00000000000000000000	4.00000000000000000000	4.00000000000000000000	4.00000000000000000000	4.00000000000000000000	4.00000000000000000000	4.00000000000000000000	4.00000000000000000000	4.00000000000000000000	4.00000000000000000000
57.00000000000000000000	0.00000000000000000000	4164.10253906250000000000	4162.05126953125000000000	4204.61523437500000000000	4165.64111328125000000000	4177.43603515625000000000	4181.53857421875000000000	4169.23046875000000000000	4146.66650390625000000000	4165.12792968750000000000	4113.33300781250000000000	4155.89746093750000000000	4180.51269531250000000000	4161.53857421875000000000	4168.20507812500000000000	0.00000000000000000000	10250.00000000000000000000	10228.00000000000000000000	0.00000000000000000000	0.00000000000000000000	0.00000000000000000000	1677.00000000000000000000	140.00000000000000000000	4.00000000000000000000	4.00000000000000000000	4.00000000000000000000	4.00000000000000000000	4.00000000000000000000	4.00000000000000000000	4.00000000000000000000	4.00000000000000000000	4.00000000000000000000	4.00000000000000000000	4.00000000000000000000	4.00000000000000000000	4.00000000000000000000	4.00000000000000000000	4.00000000000000000000	4.00000000000000000000
58.00000000000000000000	0.00000000000000000000	4155.89746093750000000000	4154.87158203125000000000	4201.02539062500000000000	4164.61523437500000000000	4169.74365234375000000000	4173.84619140625000000000	4168.71777343750000000000	4142.05126953125000000000	4151.28173828125000000000	4115.38427734375000000000	4117.43603515625000000000	4179.48730468750000000000	4160.00000000000000000000	4167.69238281250000000000	0.00000000000000000000	10250.00000000000000000000	10228.00000000000000000000	0.00000000000000000000	0.00000000000000000000	0.00000000000000000000	1677.00000000000000000000	147.00000000000000000000	4.00000000000000000000	4.00000000000000000000	4.00000000000000000000	4.00000000000000000000	4.00000000000000000000	4.00000000000000000000	4.00000000000000000000	4.00000000000000000000	4.00000000000000000000	4.00000000000000000000	4.00000000000000000000	4.00000000000000000000	4.00000000000000000000	4.00000000000000000000	4.00000000000000000000	4.00000000000000000000
59.00000000000000000000	0.00000000000000000000	4163.07666015625000000000	4155.38427734375000000000	4203.07666015625000000000	4166.66650390625000000000	4150.25634765625000000000	4158.97412109375000000000	4168.71777343750000000000	4150.25634765625000000000	4145.64111328125000000000	4100.00000000000000000000	4096.92285156250000000000	4186.66650390625000000000	4140.00000000000000000000	4171.28173828125000000000	0.00000000000000000000	10249.00000000000000000000	10227.00000000000000000000	0.00000000000000000000	0.00000000000000000000	0.00000000000000000000	1677.00000000000000000000	154.00000000000000000000	4.00000000000000000000	4.00000000000000000000	4.00000000000000000000	4.00000000000000000000	4.00000000000000000000	4.00000000000000000000	4.00000000000000000000	4.00000000000000000000	4.00000000000000000000	4.00000000000000000000	4.00000000000000000000	4.00000000000000000000	4.00000000000000000000	4.00000000000000000000	4.00000000000000000000	4.00000000000000000000
60.00000000000000000000	0.00000000000000000000	4153.33300781250000000000	4155.38427734375000000000	4196.41015625000000000000	4151.28173828125000000000	4150.76904296875000000000	4159.48730468750000000000	4177.94873046875000000000	4159.48730468750000000000	4147.69238281250000000000	4093.84594726562500000000	4134.35888671875000000000	4181.02539062500000000000	4144.10253906250000000000	4177.94873046875000000000	0.00000000000000000000	10249.00000000000000000000	10227.00000000000000000000	0.00000000000000000000	0.00000000000000000000	0.00000000000000000000	1677.00000000000000000000	162.00000000000000000000	4.00000000000000000000	4.00000000000000000000	4.00000000000000000000	4.00000000000000000000	4.00000000000000000000	4.00000000000000000000	4.00000000000000000000	4.00000000000000000000	4.00000000000000000000	4.00000000000000000000	4.00000000000000000000	4.00000000000000000000	4.00000000000000000000	4.00000000000000000000	4.00000000000000000000	4.00000000000000000000
61.00000000000000000000	0.00000000000000000000	4159.48730468750000000000	4157.94873046875000000000	4199.48730468750000000000	4158.46142578125000000000	4170.25634765625000000000	4167.69238281250000000000	4182.05126953125000000000	4160.00000000000000000000	4154.87158203125000000000	4098.46142578125000000000	4155.38427734375000000000	4176.92285156250000000000	4158.46142578125000000000	4178.46142578125000000000	0.00000000000000000000	10247.00000000000000000000	10229.00000000000000000000	0.00000000000000000000	0.00000000000000000000	0.00000000000000000000	1677.00000000000000000000	169.00000000000000000000	4.00000000000000000000	4.00000000000000000000	4.00000000000000000000	4.00000000000000000000	4.00000000000000000000	4.00000000000000000000	4.00000000000000000000	4.00000000000000000000	4.00000000000000000000	4.00000000000000000000	4.00000000000000000000	4.00000000000000000000	4.00000000000000000000	4.00000000000000000000	4.00000000000000000000	4.00000000000000000000
62.00000000000000000000	0.00000000000000000000	4175.38427734375000000000	4178.46142578125000000000	4213.84619140625000000000	4183.07666015625000000000	4180.00000000000000000000	4176.92285156250000000000	4179.48730468750000000000	4172.30761718750000000000	4173.33300781250000000000	4116.41015625000000000000	4152.82031250000000000000	4188.20507812500000000000	4170.25634765625000000000	4182.56396484375000000000	0.00000000000000000000	10247.00000000000000000000	10229.00000000000000000000	0.00000000000000000000	0.00000000000000000000	0.00000000000000000000	1677.00000000000000000000	176.00000000000000000000	4.00000000000000000000	4.00000000000000000000	4.00000000000000000000	4.00000000000000000000	4.00000000000000000000	4.00000000000000000000	4.00000000000000000000	4.00000000000000000000	4.00000000000000000000	4.00000000000000000000	4.00000000000000000000	4.00000000000000000000	4.00000000000000000000	4.00000000000000000000	4.00000000000000000000	4.00000000000000000000
63.00000000000000000000	0.00000000000000000000	4164.61523437500000000000	4182.05126953125000000000	4212.30761718750000000000	4181.53857421875000000000	4171.28173828125000000000	4176.92285156250000000000	4171.28173828125000000000	4175.89746093750000000000	4166.66650390625000000000	4125.12792968750000000000	4144.10253906250000000000	4195.38427734375000000000	4175.89746093750000000000	4188.20507812500000000000	0.00000000000000000000	10247.00000000000000000000	10229.00000000000000000000	0.00000000000000000000	0.00000000000000000000	0.00000000000000000000	1677.00000000000000000000	185.00000000000000000000	4.00000000000000000000	4.00000000000000000000	4.00000000000000000000	4.00000000000000000000	4.00000000000000000000	4.00000000000000000000	4.00000000000000000000	4.00000000000000000000	4.00000000000000000000	4.00000000000000000000	4.00000000000000000000	4.00000000000000000000	4.00000000000000000000	4.00000000000000000000	4.00000000000000000000	4.00000000000000000000
64.00000000000000000000	0.00000000000000000000	4168.20507812500000000000	4162.05126953125000000000	4211.28173828125000000000	4173.33300781250000000000	4167.17919921875000000000	4169.74365234375000000000	4163.58984375000000000000	4165.12792968750000000000	4154.87158203125000000000	4115.89746093750000000000	4121.02539062500000000000	4187.69238281250000000000	4161.53857421875000000000	4181.53857421875000000000	2805.00000000000000000000	10247.00000000000000000000	10229.00000000000000000000	0.00000000000000000000	0.00000000000000000000	0.00000000000000000000	1677.00000000000000000000	193.00000000000000000000	4.00000000000000000000	4.00000000000000000000	4.00000000000000000000	4.00000000000000000000	4.00000000000000000000	4.00000000000000000000	4.00000000000000000000	4.00000000000000000000	4.00000000000000000000	4.00000000000000000000	4.00000000000000000000	4.00000000000000000000	4.00000000000000000000	4.00000000000000000000	4.00000000000000000000	4.00000000000000000000
65.00000000000000000000	0.00000000000000000000	4157.94873046875000000000	4158.46142578125000000000	4202.56396484375000000000	4164.10253906250000000000	4177.94873046875000000000	4176.92285156250000000000	4172.30761718750000000000	4182.05126953125000000000	4183.07666015625000000000	4118.97412109375000000000	4116.92285156250000000000	4173.33300781250000000000	4155.89746093750000000000	4173.84619140625000000000	2769.00000000000000000000	10246.00000000000000000000	10230.00000000000000000000	0.00000000000000000000	0.00000000000000000000	0.00000000000000000000	1677.00000000000000000000	201.00000000000000000000	4.00000000000000000000	4.00000000000000000000	4.00000000000000000000	4.00000000000000000000	4.00000000000000000000	4.00000000000000000000	4.00000000000000000000	4.00000000000000000000	4.00000000000000000000	4.00000000000000000000	4.00000000000000000000	4.00000000000000000000	4.00000000000000000000	4.00000000000000000000	4.00000000000000000000	4.00000000000000000000
66.00000000000000000000	0.00000000000000000000	4142.56396484375000000000	4145.64111328125000000000	4187.69238281250000000000	4136.41015625000000000000	4166.15380859375000000000	4169.74365234375000000000	4166.15380859375000000000	4177.94873046875000000000	4177.43603515625000000000	4103.07666015625000000000	4130.25634765625000000000	4164.61523437500000000000	4148.71777343750000000000	4160.00000000000000000000	2401.00000000000000000000	10246.00000000000000000000	10230.00000000000000000000	0.00000000000000000000	0.00000000000000000000	0.00000000000000000000	1677.00000000000000000000	210.00000000000000000000	4.00000000000000000000	4.00000000000000000000	4.00000000000000000000	4.00000000000000000000	4.00000000000000000000	4.00000000000000000000	4.00000000000000000000	4.00000000000000000000	4.00000000000000000000	4.00000000000000000000	4.00000000000000000000	4.00000000000000000000	4.00000000000000000000	4.00000000000000000000	4.00000000000000000000	4.00000000000000000000
67.00000000000000000000	0.00000000000000000000	4147.17919921875000000000	4145.64111328125000000000	4187.69238281250000000000	4149.74365234375000000000	4165.12792968750000000000	4164.10253906250000000000	4161.02539062500000000000	4152.30761718750000000000	4153.33300781250000000000	4099.48730468750000000000	4130.25634765625000000000	4163.58984375000000000000	4149.74365234375000000000	4152.82031250000000000000	3471.00000000000000000000	10245.00000000000000000000	10230.00000000000000000000	0.00000000000000000000	0.00000000000000000000	0.00000000000000000000	1677.00000000000000000000	218.00000000000000000000	4.00000000000000000000	4.00000000000000000000	4.00000000000000000000	4.00000000000000000000	4.00000000000000000000	4.00000000000000000000	4.00000000000000000000	4.00000000000000000000	4.00000000000000000000	4.00000000000000000000	4.00000000000000000000	4.00000000000000000000	4.00000000000000000000	4.00000000000000000000	4.00000000000000000000	4.00000000000000000000
68.00000000000000000000	0.00000000000000000000	4145.64111328125000000000	4170.76904296875000000000	4188.71777343750000000000	4187.69238281250000000000	4176.92285156250000000000	4178.46142578125000000000	4172.30761718750000000000	4151.79492187500000000000	4168.71777343750000000000	4130.76904296875000000000	4129.23046875000000000000	4164.61523437500000000000	4166.15380859375000000000	4160.00000000000000000000	3456.00000000000000000000	10245.00000000000000000000	10230.00000000000000000000	0.00000000000000000000	0.00000000000000000000	0.00000000000000000000	1677.00000000000000000000	226.00000000000000000000	4.00000000000000000000	4.00000000000000000000	4.00000000000000000000	4.00000000000000000000	4.00000000000000000000	4.00000000000000000000	4.00000000000000000000	4.00000000000000000000	4.00000000000000000000	4.00000000000000000000	4.00000000000000000000	4.00000000000000000000	4.00000000000000000000	4.00000000000000000000	4.00000000000000000000	4.00000000000000000000
69.00000000000000000000	0.00000000000000000000	4157.43603515625000000000	4165.12792968750000000000	4195.38427734375000000000	4173.84619140625000000000	4165.64111328125000000000	4172.82031250000000000000	4168.71777343750000000000	4154.35888671875000000000	4166.66650390625000000000	4127.17919921875000000000	4119.48730468750000000000	4165.64111328125000000000	4162.56396484375000000000	4157.94873046875000000000	3396.00000000000000000000	10244.00000000000000000000	10230.00000000000000000000	0.00000000000000000000	0.00000000000000000000	0.00000000000000000000	1677.00000000000000000000	235.00000000000000000000	4.00000000000000000000	4.00000000000000000000	4.00000000000000000000	4.00000000000000000000	4.00000000000000000000	4.00000000000000000000	4.00000000000000000000	4.00000000000000000000	4.00000000000000000000	4.00000000000000000000	4.00000000000000000000	4.00000000000000000000	4.00000000000000000000	4.00000000000000000000	4.00000000000000000000	4.00000000000000000000
70.00000000000000000000	0.00000000000000000000	4157.43603515625000000000	4157.43603515625000000000	4196.92285156250000000000	4162.05126953125000000000	4176.41015625000000000000	4167.69238281250000000000	4168.71777343750000000000	4162.56396484375000000000	4161.02539062500000000000	4114.87158203125000000000	4128.71777343750000000000	4170.25634765625000000000	4164.10253906250000000000	4164.10253906250000000000	3697.00000000000000000000	10244.00000000000000000000	10230.00000000000000000000	0.00000000000000000000	0.00000000000000000000	0.00000000000000000000	1677.00000000000000000000	243.00000000000000000000	4.00000000000000000000	4.00000000000000000000	4.00000000000000000000	4.00000000000000000000	4.00000000000000000000	4.00000000000000000000	4.00000000000000000000	4.00000000000000000000	4.00000000000000000000	4.00000000000000000000	4.00000000000000000000	4.00000000000000000000	4.00000000000000000000	4.00000000000000000000	4.00000000000000000000	4.00000000000000000000
71.00000000000000000000	0.00000000000000000000	4154.87158203125000000000	4165.12792968750000000000	4195.38427734375000000000	4177.94873046875000000000	4184.61523437500000000000	4168.20507812500000000000	4165.64111328125000000000	4165.12792968750000000000	4164.10253906250000000000	4119.48730468750000000000	4141.02539062500000000000	4176.92285156250000000000	4164.61523437500000000000	4175.38427734375000000000	3442.00000000000000000000	10245.00000000000000000000	10231.00000000000000000000	0.00000000000000000000	0.00000000000000000000	0.00000000000000000000	1677.00000000000000000000	251.00000000000000000000	4.00000000000000000000	4.00000000000000000000	4.00000000000000000000	4.00000000000000000000	4.00000000000000000000	4.00000000000000000000	4.00000000000000000000	4.00000000000000000000	4.00000000000000000000	4.00000000000000000000	4.00000000000000000000	4.00000000000000000000	4.00000000000000000000	4.00000000000000000000	4.00000000000000000000	4.00000000000000000000
72.00000000000000000000	0.00000000000000000000	4166.15380859375000000000	4167.69238281250000000000	4202.56396484375000000000	4171.28173828125000000000	4172.30761718750000000000	4165.64111328125000000000	4158.97412109375000000000	4159.48730468750000000000	4163.58984375000000000000	4116.41015625000000000000	4128.71777343750000000000	4175.89746093750000000000	4167.69238281250000000000	4179.48730468750000000000	3628.00000000000000000000	10245.00000000000000000000	10231.00000000000000000000	0.00000000000000000000	0.00000000000000000000	0.00000000000000000000	1677.00000000000000000000	260.00000000000000000000	4.00000000000000000000	4.00000000000000000000	4.00000000000000000000	4.00000000000000000000	4.00000000000000000000	4.00000000000000000000	4.00000000000000000000	4.00000000000000000000	4.00000000000000000000	4.00000000000000000000	4.00000000000000000000	4.00000000000000000000	4.00000000000000000000	4.00000000000000000000	4.00000000000000000000	4.00000000000000000000
73.00000000000000000000	0.00000000000000000000	4165.64111328125000000000	4165.12792968750000000000	4206.66650390625000000000	4164.61523437500000000000	4176.41015625000000000000	4167.17919921875000000000	4166.66650390625000000000	4167.17919921875000000000	4176.41015625000000000000	4122.05126953125000000000	4142.56396484375000000000	4183.07666015625000000000	4181.02539062500000000000	4181.02539062500000000000	3089.00000000000000000000	10246.00000000000000000000	10230.00000000000000000000	0.00000000000000000000	0.00000000000000000000	0.00000000000000000000	1677.00000000000000000000	268.00000000000000000000	4.00000000000000000000	4.00000000000000000000	4.00000000000000000000	4.00000000000000000000	4.00000000000000000000	4.00000000000000000000	4.00000000000000000000	4.00000000000000000000	4.00000000000000000000	4.00000000000000000000	4.00000000000000000000	4.00000000000000000000	4.00000000000000000000	4.00000000000000000000	4.00000000000000000000	4.00000000000000000000
74.00000000000000000000	0.00000000000000000000	4175.38427734375000000000	4160.00000000000000000000	4214.35888671875000000000	4180.51269531250000000000	4171.28173828125000000000	4161.02539062500000000000	4163.58984375000000000000	4165.12792968750000000000	4179.48730468750000000000	4135.38427734375000000000	4153.84619140625000000000	4199.48730468750000000000	4174.87158203125000000000	4179.48730468750000000000	3496.00000000000000000000	10246.00000000000000000000	10230.00000000000000000000	0.00000000000000000000	0.00000000000000000000	0.00000000000000000000	1677.00000000000000000000	277.00000000000000000000	4.00000000000000000000	4.00000000000000000000	4.00000000000000000000	4.00000000000000000000	4.00000000000000000000	4.00000000000000000000	4.00000000000000000000	4.00000000000000000000	4.00000000000000000000	4.00000000000000000000	4.00000000000000000000	4.00000000000000000000	4.00000000000000000000	4.00000000000000000000	4.00000000000000000000	4.00000000000000000000
75.00000000000000000000	0.00000000000000000000	4166.15380859375000000000	4167.69238281250000000000	4209.74365234375000000000	4186.15380859375000000000	4164.61523437500000000000	4165.64111328125000000000	4161.02539062500000000000	4163.58984375000000000000	4182.05126953125000000000	4141.53857421875000000000	4131.79492187500000000000	4192.82031250000000000000	4176.41015625000000000000	4179.48730468750000000000	3315.00000000000000000000	10244.00000000000000000000	10230.00000000000000000000	0.00000000000000000000	0.00000000000000000000	0.00000000000000000000	1677.00000000000000000000	285.00000000000000000000	4.00000000000000000000	4.00000000000000000000	4.00000000000000000000	4.00000000000000000000	4.00000000000000000000	4.00000000000000000000	4.00000000000000000000	4.00000000000000000000	4.00000000000000000000	4.00000000000000000000	4.00000000000000000000	4.00000000000000000000	4.00000000000000000000	4.00000000000000000000	4.00000000000000000000	4.00000000000000000000
76.00000000000000000000	0.00000000000000000000	4156.41015625000000000000	4166.15380859375000000000	4200.51269531250000000000	4172.82031250000000000000	4168.20507812500000000000	4174.35888671875000000000	4164.61523437500000000000	4164.61523437500000000000	4180.51269531250000000000	4129.74365234375000000000	4118.46142578125000000000	4175.89746093750000000000	4178.46142578125000000000	4172.30761718750000000000	2860.00000000000000000000	10244.00000000000000000000	10230.00000000000000000000	0.00000000000000000000	0.00000000000000000000	0.00000000000000000000	1677.00000000000000000000	293.00000000000000000000	4.00000000000000000000	4.00000000000000000000	4.00000000000000000000	4.00000000000000000000	4.00000000000000000000	4.00000000000000000000	4.00000000000000000000	4.00000000000000000000	4.00000000000000000000	4.00000000000000000000	4.00000000000000000000	4.00000000000000000000	4.00000000000000000000	4.00000000000000000000	4.00000000000000000000	4.00000000000000000000
77.00000000000000000000	0.00000000000000000000	4165.12792968750000000000	4151.79492187500000000000	4200.00000000000000000000	4157.94873046875000000000	4163.07666015625000000000	4163.58984375000000000000	4158.97412109375000000000	4154.35888671875000000000	4157.94873046875000000000	4110.76904296875000000000	4135.38427734375000000000	4171.79492187500000000000	4156.92285156250000000000	4165.64111328125000000000	2861.00000000000000000000	10243.00000000000000000000	10231.00000000000000000000	0.00000000000000000000	0.00000000000000000000	0.00000000000000000000	1677.00000000000000000000	302.00000000000000000000	4.00000000000000000000	4.00000000000000000000	4.00000000000000000000	4.00000000000000000000	4.00000000000000000000	4.00000000000000000000	4.00000000000000000000	4.00000000000000000000	4.00000000000000000000	4.00000000000000000000	4.00000000000000000000	4.00000000000000000000	4.00000000000000000000	4.00000000000000000000	4.00000000000000000000	4.00000000000000000000
78.00000000000000000000	0.00000000000000000000	4158.97412109375000000000	4154.35888671875000000000	4192.30761718750000000000	4159.48730468750000000000	4172.82031250000000000000	4155.38427734375000000000	4157.94873046875000000000	4150.76904296875000000000	4153.84619140625000000000	4121.53857421875000000000	4140.51269531250000000000	4176.92285156250000000000	4150.76904296875000000000	4163.58984375000000000000	3496.00000000000000000000	10243.00000000000000000000	10231.00000000000000000000	0.00000000000000000000	0.00000000000000000000	0.00000000000000000000	1677.00000000000000000000	310.00000000000000000000	4.00000000000000000000	4.00000000000000000000	4.00000000000000000000	4.00000000000000000000	4.00000000000000000000	4.00000000000000000000	4.00000000000000000000	4.00000000000000000000	4.00000000000000000000	4.00000000000000000000	4.00000000000000000000	4.00000000000000000000	4.00000000000000000000	4.00000000000000000000	4.00000000000000000000	4.00000000000000000000
79.00000000000000000000	0.00000000000000000000	4167.69238281250000000000	4160.00000000000000000000	4194.35888671875000000000	4168.71777343750000000000	4182.56396484375000000000	4160.00000000000000000000	4158.46142578125000000000	4147.69238281250000000000	4158.46142578125000000000	4130.76904296875000000000	4122.56396484375000000000	4180.51269531250000000000	4165.12792968750000000000	4161.02539062500000000000	3315.00000000000000000000	10247.00000000000000000000	10230.00000000000000000000	0.00000000000000000000	0.00000000000000000000	0.00000000000000000000	1677.00000000000000000000	318.00000000000000000000	4.00000000000000000000	4.00000000000000000000	4.00000000000000000000	4.00000000000000000000	4.00000000000000000000	4.00000000000000000000	4.00000000000000000000	4.00000000000000000000	4.00000000000000000000	4.00000000000000000000	4.00000000000000000000	4.00000000000000000000	4.00000000000000000000	4.00000000000000000000	4.00000000000000000000	4.00000000000000000000
80.00000000000000000000	0.00000000000000000000	4163.07666015625000000000	4164.10253906250000000000	4190.76904296875000000000	4171.79492187500000000000	4178.97412109375000000000	4168.20507812500000000000	4155.89746093750000000000	4143.07666015625000000000	4147.17919921875000000000	4118.46142578125000000000	4117.43603515625000000000	4170.76904296875000000000	4169.74365234375000000000	4163.58984375000000000000	2860.00000000000000000000	10247.00000000000000000000	10230.00000000000000000000	0.00000000000000000000	0.00000000000000000000	0.00000000000000000000	1677.00000000000000000000	327.00000000000000000000	4.00000000000000000000	4.00000000000000000000	4.00000000000000000000	4.00000000000000000000	4.00000000000000000000	4.00000000000000000000	4.00000000000000000000	4.00000000000000000000	4.00000000000000000000	4.00000000000000000000	4.00000000000000000000	4.00000000000000000000	4.00000000000000000000	4.00000000000000000000	4.00000000000000000000	4.00000000000000000000
81.00000000000000000000	0.00000000000000000000	4155.89746093750000000000	4172.82031250000000000000	4190.76904296875000000000	4179.48730468750000000000	4171.28173828125000000000	4164.10253906250000000000	4149.74365234375000000000	4141.53857421875000000000	4141.53857421875000000000	4112.30761718750000000000	4136.92285156250000000000	4176.41015625000000000000	4161.53857421875000000000	4170.76904296875000000000	2861.00000000000000000000	10247.00000000000000000000	10229.00000000000000000000	0.00000000000000000000	0.00000000000000000000	0.00000000000000000000	1677.00000000000000000000	335.00000000000000000000	4.00000000000000000000	4.00000000000000000000	4.00000000000000000000	4.00000000000000000000	4.00000000000000000000	4.00000000000000000000	4.00000000000000000000	4.00000000000000000000	4.00000000000000000000	4.00000000000000000000	4.00000000000000000000	4.00000000000000000000	4.00000000000000000000	4.00000000000000000000	4.00000000000000000000	4.00000000000000000000
82.00000000000000000000	0.00000000000000000000	4172.82031250000000000000	4177.43603515625000000000	4210.25634765625000000000	4185.64111328125000000000	4171.28173828125000000000	4155.89746093750000000000	4145.64111328125000000000	4150.76904296875000000000	4163.58984375000000000000	4125.64111328125000000000	4143.07666015625000000000	4200.00000000000000000000	4165.64111328125000000000	4178.46142578125000000000	3496.00000000000000000000	10247.00000000000000000000	10229.00000000000000000000	0.00000000000000000000	0.00000000000000000000	0.00000000000000000000	1677.00000000000000000000	343.00000000000000000000	4.00000000000000000000	4.00000000000000000000	4.00000000000000000000	4.00000000000000000000	4.00000000000000000000	4.00000000000000000000	4.00000000000000000000	4.00000000000000000000	4.00000000000000000000	4.00000000000000000000	4.00000000000000000000	4.00000000000000000000	4.00000000000000000000	4.00000000000000000000	4.00000000000000000000	4.00000000000000000000
83.00000000000000000000	0.00000000000000000000	4162.05126953125000000000	4166.15380859375000000000	4204.10253906250000000000	4174.35888671875000000000	4187.69238281250000000000	4164.61523437500000000000	4147.69238281250000000000	4164.10253906250000000000	4185.12792968750000000000	4143.07666015625000000000	4131.79492187500000000000	4197.94873046875000000000	4173.84619140625000000000	4177.43603515625000000000	3315.00000000000000000000	10247.00000000000000000000	10229.00000000000000000000	0.00000000000000000000	0.00000000000000000000	0.00000000000000000000	1677.00000000000000000000	352.00000000000000000000	4.00000000000000000000	4.00000000000000000000	4.00000000000000000000	4.00000000000000000000	4.00000000000000000000	4.00000000000000000000	4.00000000000000000000	4.00000000000000000000	4.00000000000000000000	4.00000000000000000000	4.00000000000000000000	4.00000000000000000000	4.00000000000000000000	4.00000000000000000000	4.00000000000000000000	4.00000000000000000000
84.00000000000000000000	0.00000000000000000000	4159.48730468750000000000	4149.23046875000000000000	4192.30761718750000000000	4161.02539062500000000000	4185.64111328125000000000	4165.64111328125000000000	4142.05126953125000000000	4150.25634765625000000000	4158.97412109375000000000	4138.97412109375000000000	4134.35888671875000000000	4178.46142578125000000000	4161.53857421875000000000	4168.71777343750000000000	2860.00000000000000000000	10247.00000000000000000000	10229.00000000000000000000	0.00000000000000000000	0.00000000000000000000	0.00000000000000000000	1677.00000000000000000000	360.00000000000000000000	4.00000000000000000000	4.00000000000000000000	4.00000000000000000000	4.00000000000000000000	4.00000000000000000000	4.00000000000000000000	4.00000000000000000000	4.00000000000000000000	4.00000000000000000000	4.00000000000000000000	4.00000000000000000000	4.00000000000000000000	4.00000000000000000000	4.00000000000000000000	4.00000000000000000000	4.00000000000000000000
85.00000000000000000000	0.00000000000000000000	4163.07666015625000000000	4158.97412109375000000000	4192.82031250000000000000	4165.12792968750000000000	4176.92285156250000000000	4166.66650390625000000000	4148.71777343750000000000	4143.07666015625000000000	4142.05126953125000000000	4134.35888671875000000000	4136.41015625000000000000	4173.33300781250000000000	4167.17919921875000000000	4166.66650390625000000000	2861.00000000000000000000	10249.00000000000000000000	10229.00000000000000000000	0.00000000000000000000	0.00000000000000000000	0.00000000000000000000	1677.00000000000000000000	368.00000000000000000000	4.00000000000000000000	4.00000000000000000000	4.00000000000000000000	4.00000000000000000000	4.00000000000000000000	4.00000000000000000000	4.00000000000000000000	4.00000000000000000000	4.00000000000000000000	4.00000000000000000000	4.00000000000000000000	4.00000000000000000000	4.00000000000000000000	4.00000000000000000000	4.00000000000000000000	4.00000000000000000000
86.00000000000000000000	0.00000000000000000000	4155.38427734375000000000	4167.69238281250000000000	4190.25634765625000000000	4174.35888671875000000000	4178.46142578125000000000	4173.33300781250000000000	4157.94873046875000000000	4153.84619140625000000000	4158.97412109375000000000	4128.71777343750000000000	4132.82031250000000000000	4173.33300781250000000000	4182.56396484375000000000	4157.94873046875000000000	3496.00000000000000000000	10249.00000000000000000000	10229.00000000000000000000	0.00000000000000000000	0.00000000000000000000	0.00000000000000000000	1677.00000000000000000000	377.00000000000000000000	4.00000000000000000000	4.00000000000000000000	4.00000000000000000000	4.00000000000000000000	4.00000000000000000000	4.00000000000000000000	4.00000000000000000000	4.00000000000000000000	4.00000000000000000000	4.00000000000000000000	4.00000000000000000000	4.00000000000000000000	4.00000000000000000000	4.00000000000000000000	4.00000000000000000000	4.00000000000000000000
87.00000000000000000000	0.00000000000000000000	4160.00000000000000000000	4152.30761718750000000000	4190.25634765625000000000	4166.15380859375000000000	4181.53857421875000000000	4170.76904296875000000000	4151.28173828125000000000	4148.20507812500000000000	4158.97412109375000000000	4117.43603515625000000000	4138.97412109375000000000	4169.74365234375000000000	4157.43603515625000000000	4141.53857421875000000000	3315.00000000000000000000	10248.00000000000000000000	10227.00000000000000000000	0.00000000000000000000	0.00000000000000000000	0.00000000000000000000	1677.00000000000000000000	385.00000000000000000000	4.00000000000000000000	4.00000000000000000000	4.00000000000000000000	4.00000000000000000000	4.00000000000000000000	4.00000000000000000000	4.00000000000000000000	4.00000000000000000000	4.00000000000000000000	4.00000000000000000000	4.00000000000000000000	4.00000000000000000000	4.00000000000000000000	4.00000000000000000000	4.00000000000000000000	4.00000000000000000000
88.00000000000000000000	0.00000000000000000000	4149.74365234375000000000	4147.69238281250000000000	4184.61523437500000000000	4155.89746093750000000000	4188.71777343750000000000	4168.20507812500000000000	4149.74365234375000000000	4142.05126953125000000000	4152.82031250000000000000	4127.69238281250000000000	4117.94873046875000000000	4168.20507812500000000000	4144.10253906250000000000	4143.07666015625000000000	2860.00000000000000000000	10248.00000000000000000000	10227.00000000000000000000	0.00000000000000000000	0.00000000000000000000	0.00000000000000000000	1677.00000000000000000000	393.00000000000000000000	4.00000000000000000000	4.00000000000000000000	4.00000000000000000000	4.00000000000000000000	4.00000000000000000000	4.00000000000000000000	4.00000000000000000000	4.00000000000000000000	4.00000000000000000000	4.00000000000000000000	4.00000000000000000000	4.00000000000000000000	4.00000000000000000000	4.00000000000000000000	4.00000000000000000000	4.00000000000000000000
89.00000000000000000000	0.00000000000000000000	4152.82031250000000000000	4153.33300781250000000000	4188.20507812500000000000	4166.15380859375000000000	4173.33300781250000000000	4153.84619140625000000000	4136.41015625000000000000	4135.89746093750000000000	4150.76904296875000000000	4127.69238281250000000000	4091.28198242187500000000	4167.69238281250000000000	4161.02539062500000000000	4152.30761718750000000000	2861.00000000000000000000	10246.00000000000000000000	10226.00000000000000000000	0.00000000000000000000	0.00000000000000000000	0.00000000000000000000	1677.00000000000000000000	402.00000000000000000000	4.00000000000000000000	4.00000000000000000000	4.00000000000000000000	4.00000000000000000000	4.00000000000000000000	4.00000000000000000000	4.00000000000000000000	4.00000000000000000000	4.00000000000000000000	4.00000000000000000000	4.00000000000000000000	4.00000000000000000000	4.00000000000000000000	4.00000000000000000000	4.00000000000000000000	4.00000000000000000000
90.00000000000000000000	0.00000000000000000000	4161.02539062500000000000	4161.02539062500000000000	4192.82031250000000000000	4177.94873046875000000000	4166.15380859375000000000	4146.66650390625000000000	4129.74365234375000000000	4138.97412109375000000000	4158.97412109375000000000	4122.56396484375000000000	4111.79492187500000000000	4168.71777343750000000000	4170.76904296875000000000	4158.97412109375000000000	3496.00000000000000000000	10246.00000000000000000000	10226.00000000000000000000	0.00000000000000000000	0.00000000000000000000	0.00000000000000000000	1677.00000000000000000000	410.00000000000000000000	4.00000000000000000000	4.00000000000000000000	4.00000000000000000000	4.00000000000000000000	4.00000000000000000000	4.00000000000000000000	4.00000000000000000000	4.00000000000000000000	4.00000000000000000000	4.00000000000000000000	4.00000000000000000000	4.00000000000000000000	4.00000000000000000000	4.00000000000000000000	4.00000000000000000000	4.00000000000000000000
91.00000000000000000000	0.00000000000000000000	4155.38427734375000000000	4163.58984375000000000000	4188.71777343750000000000	4172.82031250000000000000	4184.10253906250000000000	4155.38427734375000000000	4137.43603515625000000000	4146.66650390625000000000	4161.02539062500000000000	4134.35888671875000000000	4140.51269531250000000000	4172.30761718750000000000	4166.66650390625000000000	4163.07666015625000000000	3315.00000000000000000000	10248.00000000000000000000	10226.00000000000000000000	0.00000000000000000000	0.00000000000000000000	0.00000000000000000000	1677.00000000000000000000	418.00000000000000000000	4.00000000000000000000	4.00000000000000000000	4.00000000000000000000	4.00000000000000000000	4.00000000000000000000	4.00000000000000000000	4.00000000000000000000	4.00000000000000000000	4.00000000000000000000	4.00000000000000000000	4.00000000000000000000	4.00000000000000000000	4.00000000000000000000	4.00000000000000000000	4.00000000000000000000	4.00000000000000000000
92.00000000000000000000	0.00000000000000000000	4162.05126953125000000000	4152.82031250000000000000	4191.79492187500000000000	4168.20507812500000000000	4187.17919921875000000000	4156.92285156250000000000	4133.33300781250000000000	4137.43603515625000000000	4137.94873046875000000000	4120.51269531250000000000	4128.20507812500000000000	4169.74365234375000000000	4154.35888671875000000000	4157.94873046875000000000	2860.00000000000000000000	10248.00000000000000000000	10226.00000000000000000000	0.00000000000000000000	0.00000000000000000000	0.00000000000000000000	1677.00000000000000000000	427.00000000000000000000	4.00000000000000000000	4.00000000000000000000	4.00000000000000000000	4.00000000000000000000	4.00000000000000000000	4.00000000000000000000	4.00000000000000000000	4.00000000000000000000	4.00000000000000000000	4.00000000000000000000	4.00000000000000000000	4.00000000000000000000	4.00000000000000000000	4.00000000000000000000	4.00000000000000000000	4.00000000000000000000
93.00000000000000000000	0.00000000000000000000	4147.69238281250000000000	4142.56396484375000000000	4182.05126953125000000000	4173.84619140625000000000	4176.41015625000000000000	4154.87158203125000000000	4139.48730468750000000000	4139.48730468750000000000	4132.30761718750000000000	4108.71777343750000000000	4121.53857421875000000000	4162.05126953125000000000	4150.76904296875000000000	4152.82031250000000000000	2861.00000000000000000000	10246.00000000000000000000	10227.00000000000000000000	0.00000000000000000000	0.00000000000000000000	0.00000000000000000000	1677.00000000000000000000	435.00000000000000000000	4.00000000000000000000	4.00000000000000000000	4.00000000000000000000	4.00000000000000000000	4.00000000000000000000	4.00000000000000000000	4.00000000000000000000	4.00000000000000000000	4.00000000000000000000	4.00000000000000000000	4.00000000000000000000	4.00000000000000000000	4.00000000000000000000	4.00000000000000000000	4.00000000000000000000	4.00000000000000000000
94.00000000000000000000	0.00000000000000000000	4144.61523437500000000000	4136.41015625000000000000	4181.53857421875000000000	4168.71777343750000000000	4164.61523437500000000000	4143.58984375000000000000	4147.17919921875000000000	4148.71777343750000000000	4141.53857421875000000000	4127.17919921875000000000	4121.53857421875000000000	4165.12792968750000000000	4158.97412109375000000000	4151.79492187500000000000	3496.00000000000000000000	10246.00000000000000000000	10227.00000000000000000000	0.00000000000000000000	0.00000000000000000000	0.00000000000000000000	1677.00000000000000000000	444.00000000000000000000	4.00000000000000000000	4.00000000000000000000	4.00000000000000000000	4.00000000000000000000	4.00000000000000000000	4.00000000000000000000	4.00000000000000000000	4.00000000000000000000	4.00000000000000000000	4.00000000000000000000	4.00000000000000000000	4.00000000000000000000	4.00000000000000000000	4.00000000000000000000	4.00000000000000000000	4.00000000000000000000
95.00000000000000000000	0.00000000000000000000	4157.94873046875000000000	4155.38427734375000000000	4192.82031250000000000000	4165.64111328125000000000	4170.25634765625000000000	4146.15380859375000000000	4151.79492187500000000000	4160.51269531250000000000	4153.84619140625000000000	4145.64111328125000000000	4112.82031250000000000000	4173.84619140625000000000	4175.89746093750000000000	4162.56396484375000000000	3315.00000000000000000000	10247.00000000000000000000	10230.00000000000000000000	0.00000000000000000000	0.00000000000000000000	0.00000000000000000000	1677.00000000000000000000	452.00000000000000000000	4.00000000000000000000	4.00000000000000000000	4.00000000000000000000	4.00000000000000000000	4.00000000000000000000	4.00000000000000000000	4.00000000000000000000	4.00000000000000000000	4.00000000000000000000	4.00000000000000000000	4.00000000000000000000	4.00000000000000000000	4.00000000000000000000	4.00000000000000000000	4.00000000000000000000	4.00000000000000000000
96.00000000000000000000	0.00000000000000000000	4152.30761718750000000000	4171.28173828125000000000	4189.23046875000000000000	4173.33300781250000000000	4181.02539062500000000000	4163.58984375000000000000	4156.41015625000000000000	4170.76904296875000000000	4163.58984375000000000000	4143.07666015625000000000	4122.05126953125000000000	4172.82031250000000000000	4169.74365234375000000000	4164.10253906250000000000	2860.00000000000000000000	10247.00000000000000000000	10230.00000000000000000000	0.00000000000000000000	0.00000000000000000000	0.00000000000000000000	1677.00000000000000000000	460.00000000000000000000	4.00000000000000000000	4.00000000000000000000	4.00000000000000000000	4.00000000000000000000	4.00000000000000000000	4.00000000000000000000	4.00000000000000000000	4.00000000000000000000	4.00000000000000000000	4.00000000000000000000	4.00000000000000000000	4.00000000000000000000	4.00000000000000000000	4.00000000000000000000	4.00000000000000000000	4.00000000000000000000
97.00000000000000000000	0.00000000000000000000	4156.41015625000000000000	4154.35888671875000000000	4188.71777343750000000000	4170.76904296875000000000	4177.43603515625000000000	4161.02539062500000000000	4153.33300781250000000000	4162.56396484375000000000	4156.92285156250000000000	4130.25634765625000000000	4139.48730468750000000000	4170.76904296875000000000	4150.25634765625000000000	4150.25634765625000000000	2861.00000000000000000000	10246.00000000000000000000	10229.00000000000000000000	0.00000000000000000000	0.00000000000000000000	0.00000000000000000000	1677.00000000000000000000	469.00000000000000000000	4.00000000000000000000	4.00000000000000000000	4.00000000000000000000	4.00000000000000000000	4.00000000000000000000	4.00000000000000000000	4.00000000000000000000	4.00000000000000000000	4.00000000000000000000	4.00000000000000000000	4.00000000000000000000	4.00000000000000000000	4.00000000000000000000	4.00000000000000000000	4.00000000000000000000	4.00000000000000000000
98.00000000000000000000	0.00000000000000000000	4155.38427734375000000000	4158.97412109375000000000	4192.30761718750000000000	4169.74365234375000000000	4187.17919921875000000000	4162.05126953125000000000	4157.43603515625000000000	4163.07666015625000000000	4166.15380859375000000000	4143.07666015625000000000	4146.15380859375000000000	4178.46142578125000000000	4172.30761718750000000000	4156.92285156250000000000	3496.00000000000000000000	10246.00000000000000000000	10229.00000000000000000000	0.00000000000000000000	0.00000000000000000000	0.00000000000000000000	1677.00000000000000000000	477.00000000000000000000	4.00000000000000000000	4.00000000000000000000	4.00000000000000000000	4.00000000000000000000	4.00000000000000000000	4.00000000000000000000	4.00000000000000000000	4.00000000000000000000	4.00000000000000000000	4.00000000000000000000	4.00000000000000000000	4.00000000000000000000	4.00000000000000000000	4.00000000000000000000	4.00000000000000000000	4.00000000000000000000
99.00000000000000000000	0.00000000000000000000	4160.00000000000000000000	4169.74365234375000000000	4201.02539062500000000000	4178.46142578125000000000	4185.64111328125000000000	4163.58984375000000000000	4156.92285156250000000000	4164.10253906250000000000	4165.12792968750000000000	4154.87158203125000000000	4125.64111328125000000000	4194.87158203125000000000	4191.79492187500000000000	4170.76904296875000000000	3315.00000000000000000000	10244.00000000000000000000	10228.00000000000000000000	0.00000000000000000000	0.00000000000000000000	0.00000000000000000000	1677.00000000000000000000	485.00000000000000000000	4.00000000000000000000	4.00000000000000000000	4.00000000000000000000	4.00000000000000000000	4.00000000000000000000	4.00000000000000000000	4.00000000000000000000	4.00000000000000000000	4.00000000000000000000	4.00000000000000000000	4.00000000000000000000	4.00000000000000000000	4.00000000000000000000	4.00000000000000000000	4.00000000000000000000	4.00000000000000000000
100.00000000000000000000	0.00000000000000000000	4157.94873046875000000000	4152.30761718750000000000	4193.84619140625000000000	4170.25634765625000000000	4167.17919921875000000000	4150.76904296875000000000	4147.17919921875000000000	4151.28173828125000000000	4145.12792968750000000000	4140.51269531250000000000	4107.69238281250000000000	4188.71777343750000000000	4174.87158203125000000000	4158.97412109375000000000	2860.00000000000000000000	10244.00000000000000000000	10228.00000000000000000000	0.00000000000000000000	0.00000000000000000000	0.00000000000000000000	1677.00000000000000000000	494.00000000000000000000	4.00000000000000000000	4.00000000000000000000	4.00000000000000000000	4.00000000000000000000	4.00000000000000000000	4.00000000000000000000	4.00000000000000000000	4.00000000000000000000	4.00000000000000000000	4.00000000000000000000	4.00000000000000000000	4.00000000000000000000	4.00000000000000000000	4.00000000000000000000	4.00000000000000000000	4.00000000000000000000
101.00000000000000000000	0.00000000000000000000	4137.43603515625000000000	4138.97412109375000000000	4168.71777343750000000000	4160.51269531250000000000	4163.58984375000000000000	4142.56396484375000000000	4141.02539062500000000000	4143.07666015625000000000	4140.00000000000000000000	4124.10253906250000000000	4112.82031250000000000000	4174.35888671875000000000	4155.38427734375000000000	4148.20507812500000000000	2861.00000000000000000000	10244.00000000000000000000	10228.00000000000000000000	0.00000000000000000000	0.00000000000000000000	0.00000000000000000000	1677.00000000000000000000	502.00000000000000000000	4.00000000000000000000	4.00000000000000000000	4.00000000000000000000	4.00000000000000000000	4.00000000000000000000	4.00000000000000000000	4.00000000000000000000	4.00000000000000000000	4.00000000000000000000	4.00000000000000000000	4.00000000000000000000	4.00000000000000000000	4.00000000000000000000	4.00000000000000000000	4.00000000000000000000	4.00000000000000000000
102.00000000000000000000	0.00000000000000000000	4151.28173828125000000000	4147.17919921875000000000	4175.89746093750000000000	4172.30761718750000000000	4165.64111328125000000000	4147.17919921875000000000	4143.07666015625000000000	4145.64111328125000000000	4143.58984375000000000000	4120.51269531250000000000	4123.07666015625000000000	4189.74365234375000000000	4150.76904296875000000000	4152.82031250000000000000	3496.00000000000000000000	10244.00000000000000000000	10228.00000000000000000000	0.00000000000000000000	0.00000000000000000000	0.00000000000000000000	1677.00000000000000000000	510.00000000000000000000	4.00000000000000000000	4.00000000000000000000	4.00000000000000000000	4.00000000000000000000	4.00000000000000000000	4.00000000000000000000	4.00000000000000000000	4.00000000000000000000	4.00000000000000000000	4.00000000000000000000	4.00000000000000000000	4.00000000000000000000	4.00000000000000000000	4.00000000000000000000	4.00000000000000000000	4.00000000000000000000
103.00000000000000000000	0.00000000000000000000	4154.35888671875000000000	4163.07666015625000000000	4184.10253906250000000000	4183.07666015625000000000	4172.82031250000000000000	4163.58984375000000000000	4158.97412109375000000000	4161.02539062500000000000	4150.76904296875000000000	4137.43603515625000000000	4144.10253906250000000000	4201.53857421875000000000	4163.07666015625000000000	4151.79492187500000000000	3315.00000000000000000000	10249.00000000000000000000	10228.00000000000000000000	0.00000000000000000000	0.00000000000000000000	0.00000000000000000000	1677.00000000000000000000	519.00000000000000000000	4.00000000000000000000	4.00000000000000000000	4.00000000000000000000	4.00000000000000000000	4.00000000000000000000	4.00000000000000000000	4.00000000000000000000	4.00000000000000000000	4.00000000000000000000	4.00000000000000000000	4.00000000000000000000	4.00000000000000000000	4.00000000000000000000	4.00000000000000000000	4.00000000000000000000	4.00000000000000000000
104.00000000000000000000	0.00000000000000000000	4154.87158203125000000000	4166.15380859375000000000	4187.17919921875000000000	4183.58984375000000000000	4182.05126953125000000000	4168.71777343750000000000	4164.10253906250000000000	4167.69238281250000000000	4156.92285156250000000000	4147.17919921875000000000	4132.82031250000000000000	4198.46142578125000000000	4169.23046875000000000000	4147.69238281250000000000	2860.00000000000000000000	10249.00000000000000000000	10228.00000000000000000000	0.00000000000000000000	0.00000000000000000000	0.00000000000000000000	1677.00000000000000000000	527.00000000000000000000	4.00000000000000000000	4.00000000000000000000	4.00000000000000000000	4.00000000000000000000	4.00000000000000000000	4.00000000000000000000	4.00000000000000000000	4.00000000000000000000	4.00000000000000000000	4.00000000000000000000	4.00000000000000000000	4.00000000000000000000	4.00000000000000000000	4.00000000000000000000	4.00000000000000000000	4.00000000000000000000
105.00000000000000000000	0.00000000000000000000	4165.12792968750000000000	4158.46142578125000000000	4200.00000000000000000000	4170.25634765625000000000	4186.15380859375000000000	4167.69238281250000000000	4153.84619140625000000000	4161.53857421875000000000	4155.38427734375000000000	4138.46142578125000000000	4118.46142578125000000000	4202.05126953125000000000	4162.05126953125000000000	4154.87158203125000000000	2861.00000000000000000000	10249.00000000000000000000	10230.00000000000000000000	0.00000000000000000000	0.00000000000000000000	0.00000000000000000000	1677.00000000000000000000	535.00000000000000000000	4.00000000000000000000	4.00000000000000000000	4.00000000000000000000	4.00000000000000000000	4.00000000000000000000	4.00000000000000000000	4.00000000000000000000	4.00000000000000000000	4.00000000000000000000	4.00000000000000000000	4.00000000000000000000	4.00000000000000000000	4.00000000000000000000	4.00000000000000000000	4.00000000000000000000	4.00000000000000000000
106.00000000000000000000	0.00000000000000000000	4151.28173828125000000000	4150.76904296875000000000	4193.33300781250000000000	4155.38427734375000000000	4177.43603515625000000000	4160.00000000000000000000	4144.10253906250000000000	4155.38427734375000000000	4151.79492187500000000000	4126.66650390625000000000	4122.56396484375000000000	4209.23046875000000000000	4153.33300781250000000000	4160.00000000000000000000	3496.00000000000000000000	10249.00000000000000000000	10230.00000000000000000000	0.00000000000000000000	0.00000000000000000000	0.00000000000000000000	1677.00000000000000000000	544.00000000000000000000	4.00000000000000000000	4.00000000000000000000	4.00000000000000000000	4.00000000000000000000	4.00000000000000000000	4.00000000000000000000	4.00000000000000000000	4.00000000000000000000	4.00000000000000000000	4.00000000000000000000	4.00000000000000000000	4.00000000000000000000	4.00000000000000000000	4.00000000000000000000	4.00000000000000000000	4.00000000000000000000
107.00000000000000000000	0.00000000000000000000	4156.41015625000000000000	4152.82031250000000000000	4196.92285156250000000000	4173.84619140625000000000	4170.25634765625000000000	4151.79492187500000000000	4145.64111328125000000000	4158.46142578125000000000	4157.43603515625000000000	4118.97412109375000000000	4109.74365234375000000000	4223.07666015625000000000	4154.87158203125000000000	4163.58984375000000000000	3315.00000000000000000000	10247.00000000000000000000	10231.00000000000000000000	0.00000000000000000000	0.00000000000000000000	0.00000000000000000000	1677.00000000000000000000	552.00000000000000000000	4.00000000000000000000	4.00000000000000000000	4.00000000000000000000	4.00000000000000000000	4.00000000000000000000	4.00000000000000000000	4.00000000000000000000	4.00000000000000000000	4.00000000000000000000	4.00000000000000000000	4.00000000000000000000	4.00000000000000000000	4.00000000000000000000	4.00000000000000000000	4.00000000000000000000	4.00000000000000000000
108.00000000000000000000	0.00000000000000000000	4160.00000000000000000000	4167.69238281250000000000	4206.15380859375000000000	4200.00000000000000000000	4186.66650390625000000000	4166.15380859375000000000	4160.51269531250000000000	4170.76904296875000000000	4166.66650390625000000000	4134.87158203125000000000	4120.00000000000000000000	4233.33300781250000000000	4170.76904296875000000000	4174.35888671875000000000	2860.00000000000000000000	10247.00000000000000000000	10231.00000000000000000000	0.00000000000000000000	0.00000000000000000000	0.00000000000000000000	1677.00000000000000000000	560.00000000000000000000	4.00000000000000000000	4.00000000000000000000	4.00000000000000000000	4.00000000000000000000	4.00000000000000000000	4.00000000000000000000	4.00000000000000000000	4.00000000000000000000	4.00000000000000000000	4.00000000000000000000	4.00000000000000000000	4.00000000000000000000	4.00000000000000000000	4.00000000000000000000	4.00000000000000000000	4.00000000000000000000
109.00000000000000000000	0.00000000000000000000	4152.82031250000000000000	4153.84619140625000000000	4200.00000000000000000000	4183.07666015625000000000	4174.35888671875000000000	4161.53857421875000000000	4154.87158203125000000000	4158.46142578125000000000	4151.28173828125000000000	4143.07666015625000000000	4134.87158203125000000000	4225.12792968750000000000	4161.53857421875000000000	4160.00000000000000000000	2861.00000000000000000000	10248.00000000000000000000	10232.00000000000000000000	0.00000000000000000000	0.00000000000000000000	0.00000000000000000000	1677.00000000000000000000	569.00000000000000000000	4.00000000000000000000	4.00000000000000000000	4.00000000000000000000	4.00000000000000000000	4.00000000000000000000	4.00000000000000000000	4.00000000000000000000	4.00000000000000000000	4.00000000000000000000	4.00000000000000000000	4.00000000000000000000	4.00000000000000000000	4.00000000000000000000	4.00000000000000000000	4.00000000000000000000	4.00000000000000000000
110.00000000000000000000	0.00000000000000000000	4150.76904296875000000000	4134.35888671875000000000	4190.25634765625000000000	4157.94873046875000000000	4147.69238281250000000000	4141.53857421875000000000	4142.56396484375000000000	4142.05126953125000000000	4137.94873046875000000000	4129.23046875000000000000	4131.28173828125000000000	4211.28173828125000000000	4137.43603515625000000000	4136.92285156250000000000	3496.00000000000000000000	10248.00000000000000000000	10232.00000000000000000000	0.00000000000000000000	0.00000000000000000000	0.00000000000000000000	1677.00000000000000000000	577.00000000000000000000	4.00000000000000000000	4.00000000000000000000	4.00000000000000000000	4.00000000000000000000	4.00000000000000000000	4.00000000000000000000	4.00000000000000000000	4.00000000000000000000	4.00000000000000000000	4.00000000000000000000	4.00000000000000000000	4.00000000000000000000	4.00000000000000000000	4.00000000000000000000	4.00000000000000000000	4.00000000000000000000
111.00000000000000000000	0.00000000000000000000	4140.00000000000000000000	4138.97412109375000000000	4182.05126953125000000000	4162.56396484375000000000	4157.94873046875000000000	4147.17919921875000000000	4148.20507812500000000000	4147.69238281250000000000	4144.61523437500000000000	4129.74365234375000000000	4118.46142578125000000000	4213.84619140625000000000	4144.61523437500000000000	4142.56396484375000000000	3315.00000000000000000000	10250.00000000000000000000	10232.00000000000000000000	0.00000000000000000000	0.00000000000000000000	0.00000000000000000000	1677.00000000000000000000	586.00000000000000000000	4.00000000000000000000	4.00000000000000000000	4.00000000000000000000	4.00000000000000000000	4.00000000000000000000	4.00000000000000000000	4.00000000000000000000	4.00000000000000000000	4.00000000000000000000	4.00000000000000000000	4.00000000000000000000	4.00000000000000000000	4.00000000000000000000	4.00000000000000000000	4.00000000000000000000	4.00000000000000000000
112.00000000000000000000	0.00000000000000000000	4146.66650390625000000000	4126.15380859375000000000	4183.07666015625000000000	4157.94873046875000000000	4162.05126953125000000000	4147.69238281250000000000	4136.92285156250000000000	4135.38427734375000000000	4129.74365234375000000000	4122.05126953125000000000	4088.20507812500000000000	4222.56396484375000000000	4144.10253906250000000000	4141.53857421875000000000	2860.00000000000000000000	10250.00000000000000000000	10232.00000000000000000000	0.00000000000000000000	0.00000000000000000000	0.00000000000000000000	1677.00000000000000000000	594.00000000000000000000	4.00000000000000000000	4.00000000000000000000	4.00000000000000000000	4.00000000000000000000	4.00000000000000000000	4.00000000000000000000	4.00000000000000000000	4.00000000000000000000	4.00000000000000000000	4.00000000000000000000	4.00000000000000000000	4.00000000000000000000	4.00000000000000000000	4.00000000000000000000	4.00000000000000000000	4.00000000000000000000
113.00000000000000000000	0.00000000000000000000	4145.12792968750000000000	4128.20507812500000000000	4181.53857421875000000000	4148.20507812500000000000	4161.53857421875000000000	4149.23046875000000000000	4133.84619140625000000000	4138.97412109375000000000	4135.38427734375000000000	4116.41015625000000000000	4082.05126953125000000000	4224.10253906250000000000	4138.97412109375000000000	4130.76904296875000000000	2861.00000000000000000000	10251.00000000000000000000	10230.00000000000000000000	0.00000000000000000000	0.00000000000000000000	0.00000000000000000000	1677.00000000000000000000	602.00000000000000000000	4.00000000000000000000	4.00000000000000000000	4.00000000000000000000	4.00000000000000000000	4.00000000000000000000	4.00000000000000000000	4.00000000000000000000	4.00000000000000000000	4.00000000000000000000	4.00000000000000000000	4.00000000000000000000	4.00000000000000000000	4.00000000000000000000	4.00000000000000000000	4.00000000000000000000	4.00000000000000000000
114.00000000000000000000	0.00000000000000000000	4142.56396484375000000000	4151.28173828125000000000	4185.12792968750000000000	4161.53857421875000000000	4167.69238281250000000000	4161.02539062500000000000	4144.10253906250000000000	4162.05126953125000000000	4161.53857421875000000000	4131.28173828125000000000	4115.38427734375000000000	4233.33300781250000000000	4147.69238281250000000000	4132.30761718750000000000	3496.00000000000000000000	10251.00000000000000000000	10230.00000000000000000000	0.00000000000000000000	0.00000000000000000000	0.00000000000000000000	1677.00000000000000000000	611.00000000000000000000	4.00000000000000000000	4.00000000000000000000	4.00000000000000000000	4.00000000000000000000	4.00000000000000000000	4.00000000000000000000	4.00000000000000000000	4.00000000000000000000	4.00000000000000000000	4.00000000000000000000	4.00000000000000000000	4.00000000000000000000	4.00000000000000000000	4.00000000000000000000	4.00000000000000000000	4.00000000000000000000
115.00000000000000000000	0.00000000000000000000	4151.79492187500000000000	4147.17919921875000000000	4188.71777343750000000000	4170.76904296875000000000	4169.23046875000000000000	4165.12792968750000000000	4142.05126953125000000000	4155.89746093750000000000	4149.74365234375000000000	4145.12792968750000000000	4143.07666015625000000000	4235.38427734375000000000	4152.82031250000000000000	4135.38427734375000000000	3315.00000000000000000000	10250.00000000000000000000	10229.00000000000000000000	0.00000000000000000000	0.00000000000000000000	0.00000000000000000000	1677.00000000000000000000	619.00000000000000000000	4.00000000000000000000	4.00000000000000000000	4.00000000000000000000	4.00000000000000000000	4.00000000000000000000	4.00000000000000000000	4.00000000000000000000	4.00000000000000000000	4.00000000000000000000	4.00000000000000000000	4.00000000000000000000	4.00000000000000000000	4.00000000000000000000	4.00000000000000000000	4.00000000000000000000	4.00000000000000000000
116.00000000000000000000	0.00000000000000000000	4140.00000000000000000000	4138.97412109375000000000	4175.38427734375000000000	4154.35888671875000000000	4172.82031250000000000000	4167.17919921875000000000	4149.23046875000000000000	4151.28173828125000000000	4140.00000000000000000000	4148.71777343750000000000	4125.12792968750000000000	4221.53857421875000000000	4163.58984375000000000000	4128.20507812500000000000	2860.00000000000000000000	10250.00000000000000000000	10229.00000000000000000000	0.00000000000000000000	0.00000000000000000000	0.00000000000000000000	1677.00000000000000000000	627.00000000000000000000	4.00000000000000000000	4.00000000000000000000	4.00000000000000000000	4.00000000000000000000	4.00000000000000000000	4.00000000000000000000	4.00000000000000000000	4.00000000000000000000	4.00000000000000000000	4.00000000000000000000	4.00000000000000000000	4.00000000000000000000	4.00000000000000000000	4.00000000000000000000	4.00000000000000000000	4.00000000000000000000
117.00000000000000000000	0.00000000000000000000	4147.17919921875000000000	4140.51269531250000000000	4177.94873046875000000000	4136.92285156250000000000	4164.61523437500000000000	4161.02539062500000000000	4153.84619140625000000000	4155.38427734375000000000	4144.61523437500000000000	4127.17919921875000000000	4104.61523437500000000000	4227.69238281250000000000	4155.89746093750000000000	4125.12792968750000000000	2861.00000000000000000000	10247.00000000000000000000	10227.00000000000000000000	0.00000000000000000000	0.00000000000000000000	0.00000000000000000000	1677.00000000000000000000	636.00000000000000000000	4.00000000000000000000	4.00000000000000000000	4.00000000000000000000	4.00000000000000000000	4.00000000000000000000	4.00000000000000000000	4.00000000000000000000	4.00000000000000000000	4.00000000000000000000	4.00000000000000000000	4.00000000000000000000	4.00000000000000000000	4.00000000000000000000	4.00000000000000000000	4.00000000000000000000	4.00000000000000000000
118.00000000000000000000	0.00000000000000000000	4148.71777343750000000000	4141.53857421875000000000	4180.51269531250000000000	4140.00000000000000000000	4166.66650390625000000000	4155.38427734375000000000	4150.76904296875000000000	4153.33300781250000000000	4145.12792968750000000000	4114.87158203125000000000	4109.23046875000000000000	4237.43603515625000000000	4140.51269531250000000000	4132.82031250000000000000	3496.00000000000000000000	10247.00000000000000000000	10227.00000000000000000000	0.00000000000000000000	0.00000000000000000000	0.00000000000000000000	1677.00000000000000000000	644.00000000000000000000	4.00000000000000000000	4.00000000000000000000	4.00000000000000000000	4.00000000000000000000	4.00000000000000000000	4.00000000000000000000	4.00000000000000000000	4.00000000000000000000	4.00000000000000000000	4.00000000000000000000	4.00000000000000000000	4.00000000000000000000	4.00000000000000000000	4.00000000000000000000	4.00000000000000000000	4.00000000000000000000
119.00000000000000000000	0.00000000000000000000	4137.43603515625000000000	4136.92285156250000000000	4178.97412109375000000000	4153.33300781250000000000	4171.79492187500000000000	4151.28173828125000000000	4144.10253906250000000000	4152.30761718750000000000	4145.12792968750000000000	4128.71777343750000000000	4120.51269531250000000000	4233.84619140625000000000	4143.58984375000000000000	4141.02539062500000000000	3315.00000000000000000000	10246.00000000000000000000	10227.00000000000000000000	0.00000000000000000000	0.00000000000000000000	0.00000000000000000000	1677.00000000000000000000	652.00000000000000000000	4.00000000000000000000	4.00000000000000000000	4.00000000000000000000	4.00000000000000000000	4.00000000000000000000	4.00000000000000000000	4.00000000000000000000	4.00000000000000000000	4.00000000000000000000	4.00000000000000000000	4.00000000000000000000	4.00000000000000000000	4.00000000000000000000	4.00000000000000000000	4.00000000000000000000	4.00000000000000000000
120.00000000000000000000	0.00000000000000000000	4153.84619140625000000000	4144.61523437500000000000	4194.35888671875000000000	4164.61523437500000000000	4159.48730468750000000000	4150.76904296875000000000	4140.00000000000000000000	4154.87158203125000000000	4145.12792968750000000000	4146.66650390625000000000	4126.15380859375000000000	4237.43603515625000000000	4162.56396484375000000000	4155.38427734375000000000	2860.00000000000000000000	10246.00000000000000000000	10227.00000000000000000000	0.00000000000000000000	0.00000000000000000000	0.00000000000000000000	1677.00000000000000000000	661.00000000000000000000	4.00000000000000000000	4.00000000000000000000	4.00000000000000000000	4.00000000000000000000	4.00000000000000000000	4.00000000000000000000	4.00000000000000000000	4.00000000000000000000	4.00000000000000000000	4.00000000000000000000	4.00000000000000000000	4.00000000000000000000	4.00000000000000000000	4.00000000000000000000	4.00000000000000000000	4.00000000000000000000
121.00000000000000000000	0.00000000000000000000	4155.38427734375000000000	4161.53857421875000000000	4191.28173828125000000000	4170.25634765625000000000	4164.10253906250000000000	4165.12792968750000000000	4147.17919921875000000000	4156.92285156250000000000	4149.74365234375000000000	4153.84619140625000000000	4117.94873046875000000000	4245.12792968750000000000	4175.38427734375000000000	4159.48730468750000000000	2861.00000000000000000000	10245.00000000000000000000	10228.00000000000000000000	0.00000000000000000000	0.00000000000000000000	0.00000000000000000000	1677.00000000000000000000	669.00000000000000000000	4.00000000000000000000	4.00000000000000000000	4.00000000000000000000	4.00000000000000000000	4.00000000000000000000	4.00000000000000000000	4.00000000000000000000	4.00000000000000000000	4.00000000000000000000	4.00000000000000000000	4.00000000000000000000	4.00000000000000000000	4.00000000000000000000	4.00000000000000000000	4.00000000000000000000	4.00000000000000000000
122.00000000000000000000	0.00000000000000000000	4154.35888671875000000000	4150.76904296875000000000	4183.58984375000000000000	4156.41015625000000000000	4176.41015625000000000000	4168.71777343750000000000	4146.15380859375000000000	4146.66650390625000000000	4146.66650390625000000000	4143.58984375000000000000	4111.79492187500000000000	4242.56396484375000000000	4164.61523437500000000000	4140.51269531250000000000	3496.00000000000000000000	10245.00000000000000000000	10228.00000000000000000000	0.00000000000000000000	0.00000000000000000000	0.00000000000000000000	1677.00000000000000000000	677.00000000000000000000	4.00000000000000000000	4.00000000000000000000	4.00000000000000000000	4.00000000000000000000	4.00000000000000000000	4.00000000000000000000	4.00000000000000000000	4.00000000000000000000	4.00000000000000000000	4.00000000000000000000	4.00000000000000000000	4.00000000000000000000	4.00000000000000000000	4.00000000000000000000	4.00000000000000000000	4.00000000000000000000
123.00000000000000000000	0.00000000000000000000	4146.66650390625000000000	4132.82031250000000000000	4181.02539062500000000000	4135.89746093750000000000	4171.28173828125000000000	4163.58984375000000000000	4143.58984375000000000000	4146.66650390625000000000	4157.94873046875000000000	4147.69238281250000000000	4123.07666015625000000000	4227.17919921875000000000	4164.61523437500000000000	4133.84619140625000000000	3315.00000000000000000000	10243.00000000000000000000	10228.00000000000000000000	0.00000000000000000000	0.00000000000000000000	0.00000000000000000000	1677.00000000000000000000	686.00000000000000000000	4.00000000000000000000	4.00000000000000000000	4.00000000000000000000	4.00000000000000000000	4.00000000000000000000	4.00000000000000000000	4.00000000000000000000	4.00000000000000000000	4.00000000000000000000	4.00000000000000000000	4.00000000000000000000	4.00000000000000000000	4.00000000000000000000	4.00000000000000000000	4.00000000000000000000	4.00000000000000000000
124.00000000000000000000	0.00000000000000000000	4134.87158203125000000000	4130.25634765625000000000	4174.87158203125000000000	4145.12792968750000000000	4160.51269531250000000000	4164.10253906250000000000	4145.64111328125000000000	4155.38427734375000000000	4168.71777343750000000000	4152.30761718750000000000	4147.69238281250000000000	4224.61523437500000000000	4169.23046875000000000000	4145.12792968750000000000	2860.00000000000000000000	10243.00000000000000000000	10228.00000000000000000000	0.00000000000000000000	0.00000000000000000000	0.00000000000000000000	1677.00000000000000000000	693.00000000000000000000	4.00000000000000000000	4.00000000000000000000	4.00000000000000000000	4.00000000000000000000	4.00000000000000000000	4.00000000000000000000	4.00000000000000000000	4.00000000000000000000	4.00000000000000000000	4.00000000000000000000	4.00000000000000000000	4.00000000000000000000	4.00000000000000000000	4.00000000000000000000	4.00000000000000000000	4.00000000000000000000
125.00000000000000000000	0.00000000000000000000	4151.28173828125000000000	4137.94873046875000000000	4185.12792968750000000000	4166.66650390625000000000	4165.64111328125000000000	4164.10253906250000000000	4150.25634765625000000000	4161.02539062500000000000	4160.51269531250000000000	4143.58984375000000000000	4142.05126953125000000000	4239.48730468750000000000	4168.20507812500000000000	4152.30761718750000000000	2861.00000000000000000000	10245.00000000000000000000	10228.00000000000000000000	0.00000000000000000000	0.00000000000000000000	0.00000000000000000000	1677.00000000000000000000	701.00000000000000000000	4.00000000000000000000	4.00000000000000000000	4.00000000000000000000	4.00000000000000000000	4.00000000000000000000	4.00000000000000000000	4.00000000000000000000	4.00000000000000000000	4.00000000000000000000	4.00000000000000000000	4.00000000000000000000	4.00000000000000000000	4.00000000000000000000	4.00000000000000000000	4.00000000000000000000	4.00000000000000000000
126.00000000000000000000	0.00000000000000000000	4152.30761718750000000000	4154.87158203125000000000	4187.17919921875000000000	4166.66650390625000000000	4173.33300781250000000000	4162.56396484375000000000	4162.05126953125000000000	4174.35888671875000000000	4166.66650390625000000000	4148.20507812500000000000	4123.58984375000000000000	4240.51269531250000000000	4172.82031250000000000000	4150.25634765625000000000	3496.00000000000000000000	10245.00000000000000000000	10228.00000000000000000000	0.00000000000000000000	0.00000000000000000000	0.00000000000000000000	1677.00000000000000000000	708.00000000000000000000	4.00000000000000000000	4.00000000000000000000	4.00000000000000000000	4.00000000000000000000	4.00000000000000000000	4.00000000000000000000	4.00000000000000000000	4.00000000000000000000	4.00000000000000000000	4.00000000000000000000	4.00000000000000000000	4.00000000000000000000	4.00000000000000000000	4.00000000000000000000	4.00000000000000000000	4.00000000000000000000
127.00000000000000000000	0.00000000000000000000	4158.97412109375000000000	4159.48730468750000000000	4191.28173828125000000000	4160.00000000000000000000	4161.53857421875000000000	4157.43603515625000000000	4166.66650390625000000000	4176.41015625000000000000	4171.79492187500000000000	4145.64111328125000000000	4127.69238281250000000000	4238.97412109375000000000	4171.79492187500000000000	4149.23046875000000000000	52.00000000000000000000	10245.00000000000000000000	10229.00000000000000000000	0.00000000000000000000	0.00000000000000000000	0.00000000000000000000	1677.00000000000000000000	716.00000000000000000000	4.00000000000000000000	4.00000000000000000000	4.00000000000000000000	4.00000000000000000000	4.00000000000000000000	4.00000000000000000000	4.00000000000000000000	4.00000000000000000000	4.00000000000000000000	4.00000000000000000000	4.00000000000000000000	4.00000000000000000000	4.00000000000000000000	4.00000000000000000000	4.00000000000000000000	4.00000000000000000000
0.00000000000000000000	0.00000000000000000000	4165.12792968750000000000	4161.02539062500000000000	4199.48730468750000000000	4159.48730468750000000000	4164.10253906250000000000	4159.48730468750000000000	4168.20507812500000000000	4173.84619140625000000000	4168.71777343750000000000	4138.46142578125000000000	4134.87158203125000000000	4249.74365234375000000000	4176.92285156250000000000	4162.56396484375000000000	2794.00000000000000000000	10245.00000000000000000000	10229.00000000000000000000	0.00000000000000000000	0.00000000000000000000	0.00000000000000000000	1677.00000000000000000000	723.00000000000000000000	4.00000000000000000000	4.00000000000000000000	4.00000000000000000000	4.00000000000000000000	4.00000000000000000000	4.00000000000000000000	4.00000000000000000000	4.00000000000000000000	4.00000000000000000000	4.00000000000000000000	4.00000000000000000000	4.00000000000000000000	4.00000000000000000000	4.00000000000000000000	4.00000000000000000000	4.00000000000000000000
1.00000000000000000000	0.00000000000000000000	4152.82031250000000000000	4157.43603515625000000000	4188.20507812500000000000	4152.30761718750000000000	4164.61523437500000000000	4156.41015625000000000000	4158.46142578125000000000	4163.58984375000000000000	4153.33300781250000000000	4133.33300781250000000000	4138.46142578125000000000	4254.87158203125000000000	4180.00000000000000000000	4168.71777343750000000000	2764.00000000000000000000	10246.00000000000000000000	10228.00000000000000000000	0.00000000000000000000	0.00000000000000000000	0.00000000000000000000	1677.00000000000000000000	730.00000000000000000000	4.00000000000000000000	4.00000000000000000000	4.00000000000000000000	4.00000000000000000000	4.00000000000000000000	4.00000000000000000000	4.00000000000000000000	4.00000000000000000000	4.00000000000000000000	4.00000000000000000000	4.00000000000000000000	4.00000000000000000000	4.00000000000000000000	4.00000000000000000000	4.00000000000000000000	4.00000000000000000000
2.00000000000000000000	0.00000000000000000000	4163.58984375000000000000	4148.71777343750000000000	4182.56396484375000000000	4156.41015625000000000000	4154.35888671875000000000	4147.69238281250000000000	4140.51269531250000000000	4140.51269531250000000000	4127.69238281250000000000	4124.10253906250000000000	4130.25634765625000000000	4249.23046875000000000000	4173.84619140625000000000	4157.43603515625000000000	2395.00000000000000000000	10246.00000000000000000000	10228.00000000000000000000	0.00000000000000000000	0.00000000000000000000	0.00000000000000000000	1677.00000000000000000000	738.00000000000000000000	4.00000000000000000000	4.00000000000000000000	4.00000000000000000000	4.00000000000000000000	4.00000000000000000000	4.00000000000000000000	4.00000000000000000000	4.00000000000000000000	4.00000000000000000000	4.00000000000000000000	4.00000000000000000000	4.00000000000000000000	4.00000000000000000000	4.00000000000000000000	4.00000000000000000000	4.00000000000000000000
3.00000000000000000000	0.00000000000000000000	4156.41015625000000000000	4157.94873046875000000000	4176.41015625000000000000	4178.46142578125000000000	4177.43603515625000000000	4161.53857421875000000000	4149.23046875000000000000	4147.17919921875000000000	4134.35888671875000000000	4135.38427734375000000000	4109.23046875000000000000	4247.69238281250000000000	4180.00000000000000000000	4149.74365234375000000000	3466.00000000000000000000	10248.00000000000000000000	10229.00000000000000000000	0.00000000000000000000	0.00000000000000000000	0.00000000000000000000	1677.00000000000000000000	745.00000000000000000000	4.00000000000000000000	4.00000000000000000000	4.00000000000000000000	4.00000000000000000000	4.00000000000000000000	4.00000000000000000000	4.00000000000000000000	4.00000000000000000000	4.00000000000000000000	4.00000000000000000000	4.00000000000000000000	4.00000000000000000000	4.00000000000000000000	4.00000000000000000000	4.00000000000000000000	4.00000000000000000000
4.00000000000000000000	0.00000000000000000000	4147.17919921875000000000	4153.33300781250000000000	4167.69238281250000000000	4172.82031250000000000000	4176.41015625000000000000	4164.61523437500000000000	4150.76904296875000000000	4155.89746093750000000000	4150.25634765625000000000	4137.94873046875000000000	4095.89721679687500000000	4246.66650390625000000000	4172.82031250000000000000	4143.58984375000000000000	3519.00000000000000000000	10248.00000000000000000000	10229.00000000000000000000	0.00000000000000000000	0.00000000000000000000	0.00000000000000000000	1677.00000000000000000000	752.00000000000000000000	4.00000000000000000000	4.00000000000000000000	4.00000000000000000000	4.00000000000000000000	4.00000000000000000000	4.00000000000000000000	4.00000000000000000000	4.00000000000000000000	4.00000000000000000000	4.00000000000000000000	4.00000000000000000000	4.00000000000000000000	4.00000000000000000000	4.00000000000000000000	4.00000000000000000000	4.00000000000000000000
5.00000000000000000000	0.00000000000000000000	4152.82031250000000000000	4147.69238281250000000000	4166.66650390625000000000	4153.33300781250000000000	4152.82031250000000000000	4162.56396484375000000000	4145.64111328125000000000	4153.33300781250000000000	4154.35888671875000000000	4129.23046875000000000000	4124.61523437500000000000	4235.38427734375000000000	4157.43603515625000000000	4141.02539062500000000000	3399.00000000000000000000	10248.00000000000000000000	10229.00000000000000000000	0.00000000000000000000	0.00000000000000000000	0.00000000000000000000	1677.00000000000000000000	760.00000000000000000000	4.00000000000000000000	4.00000000000000000000	4.00000000000000000000	4.00000000000000000000	4.00000000000000000000	4.00000000000000000000	4.00000000000000000000	4.00000000000000000000	4.00000000000000000000	4.00000000000000000000	4.00000000000000000000	4.00000000000000000000	4.00000000000000000000	4.00000000000000000000	4.00000000000000000000	4.00000000000000000000
6.00000000000000000000	0.00000000000000000000	4149.74365234375000000000	4155.38427734375000000000	4167.17919921875000000000	4154.35888671875000000000	4163.58984375000000000000	4173.33300781250000000000	4158.97412109375000000000	4164.10253906250000000000	4157.94873046875000000000	4134.35888671875000000000	4162.56396484375000000000	4235.38427734375000000000	4164.10253906250000000000	4143.58984375000000000000	3527.00000000000000000000	10248.00000000000000000000	10229.00000000000000000000	0.00000000000000000000	0.00000000000000000000	0.00000000000000000000	1677.00000000000000000000	767.00000000000000000000	4.00000000000000000000	4.00000000000000000000	4.00000000000000000000	4.00000000000000000000	4.00000000000000000000	4.00000000000000000000	4.00000000000000000000	4.00000000000000000000	4.00000000000000000000	4.00000000000000000000	4.00000000000000000000	4.00000000000000000000	4.00000000000000000000	4.00000000000000000000	4.00000000000000000000	4.00000000000000000000
7.00000000000000000000	0.00000000000000000000	4157.94873046875000000000	4147.69238281250000000000	4171.28173828125000000000	4146.15380859375000000000	4166.15380859375000000000	4167.17919921875000000000	4163.58984375000000000000	4164.10253906250000000000	4152.82031250000000000000	4126.66650390625000000000	4135.38427734375000000000	4247.17919921875000000000	4171.79492187500000000000	4142.05126953125000000000	3421.00000000000000000000	10247.00000000000000000000	10226.00000000000000000000	0.00000000000000000000	0.00000000000000000000	0.00000000000000000000	1677.00000000000000000000	774.00000000000000000000	4.00000000000000000000	4.00000000000000000000	4.00000000000000000000	4.00000000000000000000	4.00000000000000000000	4.00000000000000000000	4.00000000000000000000	4.00000000000000000000	4.00000000000000000000	4.00000000000000000000	4.00000000000000000000	4.00000000000000000000	4.00000000000000000000	4.00000000000000000000	4.00000000000000000000	4.00000000000000000000
8.00000000000000000000	0.00000000000000000000	4150.76904296875000000000	4142.56396484375000000000	4172.82031250000000000000	4134.87158203125000000000	4154.87158203125000000000	4159.48730468750000000000	4159.48730468750000000000	4158.46142578125000000000	4150.25634765625000000000	4126.15380859375000000000	4092.82031250000000000000	4252.82031250000000000000	4175.38427734375000000000	4153.33300781250000000000	3447.00000000000000000000	10247.00000000000000000000	10226.00000000000000000000	0.00000000000000000000	0.00000000000000000000	0.00000000000000000000	1677.00000000000000000000	782.00000000000000000000	4.00000000000000000000	4.00000000000000000000	4.00000000000000000000	4.00000000000000000000	4.00000000000000000000	4.00000000000000000000	4.00000000000000000000	4.00000000000000000000	4.00000000000000000000	4.00000000000000000000	4.00000000000000000000	4.00000000000000000000	4.00000000000000000000	4.00000000000000000000	4.00000000000000000000	4.00000000000000000000
9.00000000000000000000	0.00000000000000000000	4147.17919921875000000000	4144.61523437500000000000	4183.07666015625000000000	4147.69238281250000000000	4152.30761718750000000000	4152.82031250000000000000	4152.82031250000000000000	4153.84619140625000000000	4136.92285156250000000000	4131.79492187500000000000	4101.53857421875000000000	4258.97412109375000000000	4166.15380859375000000000	4164.61523437500000000000	3094.00000000000000000000	10246.00000000000000000000	10225.00000000000000000000	0.00000000000000000000	0.00000000000000000000	0.00000000000000000000	1677.00000000000000000000	789.00000000000000000000	4.00000000000000000000	4.00000000000000000000	4.00000000000000000000	4.00000000000000000000	4.00000000000000000000	4.00000000000000000000	4.00000000000000000000	4.00000000000000000000	4.00000000000000000000	4.00000000000000000000	4.00000000000000000000	4.00000000000000000000	4.00000000000000000000	4.00000000000000000000	4.00000000000000000000	4.00000000000000000000
10.00000000000000000000	0.00000000000000000000	4152.82031250000000000000	4145.64111328125000000000	4182.56396484375000000000	4154.35888671875000000000	4151.79492187500000000000	4144.10253906250000000000	4149.74365234375000000000	4149.74365234375000000000	4127.69238281250000000000	4121.53857421875000000000	4131.28173828125000000000	4259.48730468750000000000	4153.84619140625000000000	4153.84619140625000000000	3502.00000000000000000000	10246.00000000000000000000	10225.00000000000000000000	0.00000000000000000000	0.00000000000000000000	0.00000000000000000000	1677.00000000000000000000	796.00000000000000000000	4.00000000000000000000	4.00000000000000000000	4.00000000000000000000	4.00000000000000000000	4.00000000000000000000	4.00000000000000000000	4.00000000000000000000	4.00000000000000000000	4.00000000000000000000	4.00000000000000000000	4.00000000000000000000	4.00000000000000000000	4.00000000000000000000	4.00000000000000000000	4.00000000000000000000	4.00000000000000000000
11.00000000000000000000	0.00000000000000000000	4147.17919921875000000000	4148.20507812500000000000	4169.74365234375000000000	4146.15380859375000000000	4152.82031250000000000000	4146.15380859375000000000	4150.25634765625000000000	4155.89746093750000000000	4146.66650390625000000000	4121.53857421875000000000	4137.43603515625000000000	4258.46142578125000000000	4164.10253906250000000000	4140.00000000000000000000	3310.00000000000000000000	10248.00000000000000000000	10225.00000000000000000000	0.00000000000000000000	0.00000000000000000000	0.00000000000000000000	1677.00000000000000000000	804.00000000000000000000	4.00000000000000000000	4.00000000000000000000	4.00000000000000000000	4.00000000000000000000	4.00000000000000000000	4.00000000000000000000	4.00000000000000000000	4.00000000000000000000	4.00000000000000000000	4.00000000000000000000	4.00000000000000000000	4.00000000000000000000	4.00000000000000000000	4.00000000000000000000	4.00000000000000000000	4.00000000000000000000
12.00000000000000000000	0.00000000000000000000	4159.48730468750000000000	4147.17919921875000000000	4180.51269531250000000000	4145.12792968750000000000	4148.20507812500000000000	4150.25634765625000000000	4141.02539062500000000000	4153.84619140625000000000	4148.20507812500000000000	4128.20507812500000000000	4122.56396484375000000000	4268.71777343750000000000	4170.25634765625000000000	4143.07666015625000000000	2869.00000000000000000000	10248.00000000000000000000	10225.00000000000000000000	0.00000000000000000000	0.00000000000000000000	0.00000000000000000000	1677.00000000000000000000	811.00000000000000000000	4.00000000000000000000	4.00000000000000000000	4.00000000000000000000	4.00000000000000000000	4.00000000000000000000	4.00000000000000000000	4.00000000000000000000	4.00000000000000000000	4.00000000000000000000	4.00000000000000000000	4.00000000000000000000	4.00000000000000000000	4.00000000000000000000	4.00000000000000000000	4.00000000000000000000	4.00000000000000000000
13.00000000000000000000	0.00000000000000000000	4157.43603515625000000000	4161.53857421875000000000	4187.17919921875000000000	4148.20507812500000000000	4155.38427734375000000000	4162.05126953125000000000	4146.66650390625000000000	4159.48730468750000000000	4147.17919921875000000000	4135.89746093750000000000	4116.92285156250000000000	4276.41015625000000000000	4176.41015625000000000000	4164.10253906250000000000	2837.00000000000000000000	10247.00000000000000000000	10225.00000000000000000000	0.00000000000000000000	0.00000000000000000000	0.00000000000000000000	1677.00000000000000000000	818.00000000000000000000	4.00000000000000000000	4.00000000000000000000	4.00000000000000000000	4.00000000000000000000	4.00000000000000000000	4.00000000000000000000	4.00000000000000000000	4.00000000000000000000	4.00000000000000000000	4.00000000000000000000	4.00000000000000000000	4.00000000000000000000	4.00000000000000000000	4.00000000000000000000	4.00000000000000000000	4.00000000000000000000
14.00000000000000000000	0.00000000000000000000	4156.41015625000000000000	4165.64111328125000000000	4184.61523437500000000000	4148.20507812500000000000	4166.15380859375000000000	4163.58984375000000000000	4160.00000000000000000000	4166.66650390625000000000	4158.97412109375000000000	4145.12792968750000000000	4122.05126953125000000000	4276.92285156250000000000	4174.35888671875000000000	4166.15380859375000000000	3502.00000000000000000000	10247.00000000000000000000	10225.00000000000000000000	0.00000000000000000000	0.00000000000000000000	0.00000000000000000000	1677.00000000000000000000	826.00000000000000000000	4.00000000000000000000	4.00000000000000000000	4.00000000000000000000	4.00000000000000000000	4.00000000000000000000	4.00000000000000000000	4.00000000000000000000	4.00000000000000000000	4.00000000000000000000	4.00000000000000000000	4.00000000000000000000	4.00000000000000000000	4.00000000000000000000	4.00000000000000000000	4.00000000000000000000	4.00000000000000000000
15.00000000000000000000	0.00000000000000000000	4161.02539062500000000000	4142.56396484375000000000	4185.12792968750000000000	4141.53857421875000000000	4164.10253906250000000000	4154.35888671875000000000	4163.07666015625000000000	4165.12792968750000000000	4164.61523437500000000000	4153.33300781250000000000	4133.84619140625000000000	4268.20507812500000000000	4161.53857421875000000000	4142.05126953125000000000	3310.00000000000000000000	10247.00000000000000000000	10226.00000000000000000000	0.00000000000000000000	0.00000000000000000000	0.00000000000000000000	1677.00000000000000000000	833.00000000000000000000	4.00000000000000000000	4.00000000000000000000	4.00000000000000000000	4.00000000000000000000	4.00000000000000000000	4.00000000000000000000	4.00000000000000000000	4.00000000000000000000	4.00000000000000000000	4.00000000000000000000	4.00000000000000000000	4.00000000000000000000	4.00000000000000000000	4.00000000000000000000	4.00000000000000000000	4.00000000000000000000
16.00000000000000000000	0.00000000000000000000	4139.48730468750000000000	4137.94873046875000000000	4173.33300781250000000000	4141.53857421875000000000	4157.43603515625000000000	4152.82031250000000000000	4165.64111328125000000000	4170.25634765625000000000	4168.20507812500000000000	4148.71777343750000000000	4138.46142578125000000000	4262.56396484375000000000	4161.02539062500000000000	4133.33300781250000000000	0.00000000000000000000	10247.00000000000000000000	10226.00000000000000000000	0.00000000000000000000	0.00000000000000000000	0.00000000000000000000	1677.00000000000000000000	841.00000000000000000000	4.00000000000000000000	4.00000000000000000000	4.00000000000000000000	4.00000000000000000000	4.00000000000000000000	4.00000000000000000000	4.00000000000000000000	4.00000000000000000000	4.00000000000000000000	4.00000000000000000000	4.00000000000000000000	4.00000000000000000000	4.00000000000000000000	4.00000000000000000000	4.00000000000000000000	4.00000000000000000000
17.00000000000000000000	0.00000000000000000000	4149.74365234375000000000	4160.51269531250000000000	4174.35888671875000000000	4162.56396484375000000000	4159.48730468750000000000	4150.76904296875000000000	4163.58984375000000000000	4172.82031250000000000000	4166.15380859375000000000	4134.87158203125000000000	4125.12792968750000000000	4271.79492187500000000000	4167.17919921875000000000	4144.61523437500000000000	0.00000000000000000000	10245.00000000000000000000	10229.00000000000000000000	0.00000000000000000000	0.00000000000000000000	0.00000000000000000000	1677.00000000000000000000	848.00000000000000000000	4.00000000000000000000	4.00000000000000000000	4.00000000000000000000	4.00000000000000000000	4.00000000000000000000	4.00000000000000000000	4.00000000000000000000	4.00000000000000000000	4.00000000000000000000	4.00000000000000000000	4.00000000000000000000	4.00000000000000000000	4.00000000000000000000	4.00000000000000000000	4.00000000000000000000	4.00000000000000000000
18.00000000000000000000	0.00000000000000000000	4162.05126953125000000000	4171.28173828125000000000	4178.97412109375000000000	4172.30761718750000000000	4173.84619140625000000000	4156.41015625000000000000	4167.17919921875000000000	4171.79492187500000000000	4168.71777343750000000000	4150.76904296875000000000	4114.35888671875000000000	4273.84619140625000000000	4181.02539062500000000000	4148.20507812500000000000	0.00000000000000000000	10245.00000000000000000000	10229.00000000000000000000	0.00000000000000000000	0.00000000000000000000	0.00000000000000000000	1677.00000000000000000000	855.00000000000000000000	4.00000000000000000000	4.00000000000000000000	4.00000000000000000000	4.00000000000000000000	4.00000000000000000000	4.00000000000000000000	4.00000000000000000000	4.00000000000000000000	4.00000000000000000000	4.00000000000000000000	4.00000000000000000000	4.00000000000000000000	4.00000000000000000000	4.00000000000000000000	4.00000000000000000000	4.00000000000000000000
19.00000000000000000000	0.00000000000000000000	4152.82031250000000000000	4152.30761718750000000000	4175.89746093750000000000	4151.79492187500000000000	4166.15380859375000000000	4155.89746093750000000000	4161.53857421875000000000	4162.05126953125000000000	4163.07666015625000000000	4166.66650390625000000000	4115.38427734375000000000	4268.71777343750000000000	4174.35888671875000000000	4140.51269531250000000000	0.00000000000000000000	10246.00000000000000000000	10229.00000000000000000000	0.00000000000000000000	0.00000000000000000000	0.00000000000000000000	1677.00000000000000000000	863.00000000000000000000	4.00000000000000000000	4.00000000000000000000	4.00000000000000000000	4.00000000000000000000	4.00000000000000000000	4.00000000000000000000	4.00000000000000000000	4.00000000000000000000	4.00000000000000000000	4.00000000000000000000	4.00000000000000000000	4.00000000000000000000	4.00000000000000000000	4.00000000000000000000	4.00000000000000000000	4.00000000000000000000
20.00000000000000000000	0.00000000000000000000	4155.89746093750000000000	4155.38427734375000000000	4182.05126953125000000000	4147.17919921875000000000	4157.43603515625000000000	4157.94873046875000000000	4152.82031250000000000000	4154.87158203125000000000	4150.25634765625000000000	4162.05126953125000000000	4141.02539062500000000000	4271.79492187500000000000	4169.74365234375000000000	4146.66650390625000000000	0.00000000000000000000	10246.00000000000000000000	10229.00000000000000000000	0.00000000000000000000	0.00000000000000000000	0.00000000000000000000	1677.00000000000000000000	870.00000000000000000000	4.00000000000000000000	4.00000000000000000000	4.00000000000000000000	4.00000000000000000000	4.00000000000000000000	4.00000000000000000000	4.00000000000000000000	4.00000000000000000000	4.00000000000000000000	4.00000000000000000000	4.00000000000000000000	4.00000000000000000000	4.00000000000000000000	4.00000000000000000000	4.00000000000000000000	4.00000000000000000000
21.00000000000000000000	0.00000000000000000000	4154.35888671875000000000	4175.89746093750000000000	4183.07666015625000000000	4160.51269531250000000000	4171.28173828125000000000	4174.87158203125000000000	4164.61523437500000000000	4167.17919921875000000000	4153.33300781250000000000	4161.53857421875000000000	4155.89746093750000000000	4283.58984375000000000000	4185.64111328125000000000	4154.87158203125000000000	0.00000000000000000000	10247.00000000000000000000	10229.00000000000000000000	0.00000000000000000000	0.00000000000000000000	0.00000000000000000000	1677.00000000000000000000	877.00000000000000000000	4.00000000000000000000	4.00000000000000000000	4.00000000000000000000	4.00000000000000000000	4.00000000000000000000	4.00000000000000000000	4.00000000000000000000	4.00000000000000000000	4.00000000000000000000	4.00000000000000000000	4.00000000000000000000	4.00000000000000000000	4.00000000000000000000	4.00000000000000000000	4.00000000000000000000	4.00000000000000000000
22.00000000000000000000	0.00000000000000000000	4156.92285156250000000000	4151.79492187500000000000	4181.53857421875000000000	4151.79492187500000000000	4157.94873046875000000000	4161.02539062500000000000	4156.41015625000000000000	4161.02539062500000000000	4148.20507812500000000000	4146.15380859375000000000	4104.10253906250000000000	4281.53857421875000000000	4156.41015625000000000000	4137.43603515625000000000	0.00000000000000000000	10247.00000000000000000000	10229.00000000000000000000	0.00000000000000000000	0.00000000000000000000	0.00000000000000000000	1677.00000000000000000000	885.00000000000000000000	4.00000000000000000000	4.00000000000000000000	4.00000000000000000000	4.00000000000000000000	4.00000000000000000000	4.00000000000000000000	4.00000000000000000000	4.00000000000000000000	4.00000000000000000000	4.00000000000000000000	4.00000000000000000000	4.00000000000000000000	4.00000000000000000000	4.00000000000000000000	4.00000000000000000000	4.00000000000000000000
23.00000000000000000000	0.00000000000000000000	4151.28173828125000000000	4138.97412109375000000000	4173.33300781250000000000	4151.79492187500000000000	4151.79492187500000000000	4144.61523437500000000000	4143.07666015625000000000	4152.82031250000000000000	4150.25634765625000000000	4144.61523437500000000000	4093.84594726562500000000	4263.07666015625000000000	4138.97412109375000000000	4132.30761718750000000000	0.00000000000000000000	10246.00000000000000000000	10229.00000000000000000000	0.00000000000000000000	0.00000000000000000000	0.00000000000000000000	1677.00000000000000000000	892.00000000000000000000	4.00000000000000000000	4.00000000000000000000	4.00000000000000000000	4.00000000000000000000	4.00000000000000000000	4.00000000000000000000	4.00000000000000000000	4.00000000000000000000	4.00000000000000000000	4.00000000000000000000	4.00000000000000000000	4.00000000000000000000	4.00000000000000000000	4.00000000000000000000	4.00000000000000000000	4.00000000000000000000
24.00000000000000000000	0.00000000000000000000	4152.82031250000000000000	4153.84619140625000000000	4173.33300781250000000000	4163.07666015625000000000	4161.53857421875000000000	4155.89746093750000000000	4149.74365234375000000000	4157.43603515625000000000	4154.87158203125000000000	4152.82031250000000000000	4136.41015625000000000000	4268.20507812500000000000	4170.25634765625000000000	4153.33300781250000000000	0.00000000000000000000	10246.00000000000000000000	10229.00000000000000000000	0.00000000000000000000	0.00000000000000000000	0.00000000000000000000	1677.00000000000000000000	899.00000000000000000000	4.00000000000000000000	4.00000000000000000000	4.00000000000000000000	4.00000000000000000000	4.00000000000000000000	4.00000000000000000000	4.00000000000000000000	4.00000000000000000000	4.00000000000000000000	4.00000000000000000000	4.00000000000000000000	4.00000000000000000000	4.00000000000000000000	4.00000000000000000000	4.00000000000000000000	4.00000000000000000000
25.00000000000000000000	0.00000000000000000000	4167.17919921875000000000	4150.25634765625000000000	4186.66650390625000000000	4155.89746093750000000000	4158.46142578125000000000	4162.05126953125000000000	4156.41015625000000000000	4158.97412109375000000000	4149.74365234375000000000	4145.12792968750000000000	4125.12792968750000000000	4292.30761718750000000000	4172.82031250000000000000	4163.07666015625000000000	0.00000000000000000000	10247.00000000000000000000	10228.00000000000000000000	0.00000000000000000000	0.00000000000000000000	0.00000000000000000000	1677.00000000000000000000	907.00000000000000000000	4.00000000000000000000	4.00000000000000000000	4.00000000000000000000	4.00000000000000000000	4.00000000000000000000	4.00000000000000000000	4.00000000000000000000	4.00000000000000000000	4.00000000000000000000	4.00000000000000000000	4.00000000000000000000	4.00000000000000000000	4.00000000000000000000	4.00000000000000000000	4.00000000000000000000	4.00000000000000000000
26.00000000000000000000	0.00000000000000000000	4151.28173828125000000000	4150.76904296875000000000	4181.02539062500000000000	4156.92285156250000000000	4165.12792968750000000000	4157.94873046875000000000	4157.43603515625000000000	4162.05126953125000000000	4157.43603515625000000000	4162.05126953125000000000	4106.66650390625000000000	4288.20507812500000000000	4155.38427734375000000000	4154.35888671875000000000	0.00000000000000000000	10247.00000000000000000000	10228.00000000000000000000	0.00000000000000000000	0.00000000000000000000	0.00000000000000000000	1677.00000000000000000000	914.00000000000000000000	4.00000000000000000000	4.00000000000000000000	4.00000000000000000000	4.00000000000000000000	4.00000000000000000000	4.00000000000000000000	4.00000000000000000000	4.00000000000000000000	4.00000000000000000000	4.00000000000000000000	4.00000000000000000000	4.00000000000000000000	4.00000000000000000000	4.00000000000000000000	4.00000000000000000000	4.00000000000000000000
27.00000000000000000000	0.00000000000000000000	4145.64111328125000000000	4155.89746093750000000000	4176.92285156250000000000	4171.79492187500000000000	4171.79492187500000000000	4157.94873046875000000000	4151.79492187500000000000	4157.94873046875000000000	4157.94873046875000000000	4172.82031250000000000000	4121.53857421875000000000	4273.33300781250000000000	4156.92285156250000000000	4141.53857421875000000000	0.00000000000000000000	10246.00000000000000000000	10228.00000000000000000000	0.00000000000000000000	0.00000000000000000000	0.00000000000000000000	1677.00000000000000000000	921.00000000000000000000	4.00000000000000000000	4.00000000000000000000	4.00000000000000000000	4.00000000000000000000	4.00000000000000000000	4.00000000000000000000	4.00000000000000000000	4.00000000000000000000	4.00000000000000000000	4.00000000000000000000	4.00000000000000000000	4.00000000000000000000	4.00000000000000000000	4.00000000000000000000	4.00000000000000000000	4.00000000000000000000
27.00000000000000000000	0.00000000000000000000	4145.64111328125000000000	4155.89746093750000000000	4176.92285156250000000000	4171.79492187500000000000	4171.79492187500000000000	4157.94873046875000000000	4151.79492187500000000000	4157.94873046875000000000	4157.94873046875000000000	4172.82031250000000000000	4121.53857421875000000000	4273.33300781250000000000	4156.92285156250000000000	4141.53857421875000000000	0.00000000000000000000	10246.00000000000000000000	10228.00000000000000000000	0.00000000000000000000	0.00000000000000000000	0.00000000000000000000	1677.00000000000000000000	929.00000000000000000000	4.00000000000000000000	4.00000000000000000000	4.00000000000000000000	4.00000000000000000000	4.00000000000000000000	4.00000000000000000000	4.00000000000000000000	4.00000000000000000000	4.00000000000000000000	4.00000000000000000000	4.00000000000000000000	4.00000000000000000000	4.00000000000000000000	4.00000000000000000000	4.00000000000000000000	4.00000000000000000000
28.00000000000000000000	0.00000000000000000000	4145.64111328125000000000	4154.87158203125000000000	4172.82031250000000000000	4171.28173828125000000000	4164.61523437500000000000	4166.66650390625000000000	4156.92285156250000000000	4156.41015625000000000000	4152.30761718750000000000	4154.87158203125000000000	4137.43603515625000000000	4275.38427734375000000000	4165.12792968750000000000	4137.94873046875000000000	0.00000000000000000000	10246.00000000000000000000	10228.00000000000000000000	0.00000000000000000000	0.00000000000000000000	0.00000000000000000000	1677.00000000000000000000	936.00000000000000000000	4.00000000000000000000	4.00000000000000000000	4.00000000000000000000	4.00000000000000000000	4.00000000000000000000	4.00000000000000000000	4.00000000000000000000	4.00000000000000000000	4.00000000000000000000	4.00000000000000000000	4.00000000000000000000	4.00000000000000000000	4.00000000000000000000	4.00000000000000000000	4.00000000000000000000	4.00000000000000000000
29.00000000000000000000	0.00000000000000000000	4142.56396484375000000000	4154.87158203125000000000	4167.69238281250000000000	4163.07666015625000000000	4149.23046875000000000000	4158.97412109375000000000	4156.41015625000000000000	4153.84619140625000000000	4147.69238281250000000000	4147.69238281250000000000	4127.69238281250000000000	4282.05126953125000000000	4148.71777343750000000000	4140.00000000000000000000	0.00000000000000000000	10246.00000000000000000000	10228.00000000000000000000	0.00000000000000000000	0.00000000000000000000	0.00000000000000000000	1677.00000000000000000000	944.00000000000000000000	4.00000000000000000000	4.00000000000000000000	4.00000000000000000000	4.00000000000000000000	4.00000000000000000000	4.00000000000000000000	4.00000000000000000000	4.00000000000000000000	4.00000000000000000000	4.00000000000000000000	4.00000000000000000000	4.00000000000000000000	4.00000000000000000000	4.00000000000000000000	4.00000000000000000000	4.00000000000000000000
30.00000000000000000000	0.00000000000000000000	4157.43603515625000000000	4156.41015625000000000000	4182.05126953125000000000	4160.51269531250000000000	4138.46142578125000000000	4147.69238281250000000000	4146.66650390625000000000	4147.69238281250000000000	4141.53857421875000000000	4148.20507812500000000000	4105.12792968750000000000	4286.66650390625000000000	4141.53857421875000000000	4142.56396484375000000000	0.00000000000000000000	10246.00000000000000000000	10228.00000000000000000000	0.00000000000000000000	0.00000000000000000000	0.00000000000000000000	1677.00000000000000000000	951.00000000000000000000	4.00000000000000000000	4.00000000000000000000	4.00000000000000000000	4.00000000000000000000	4.00000000000000000000	4.00000000000000000000	4.00000000000000000000	4.00000000000000000000	4.00000000000000000000	4.00000000000000000000	4.00000000000000000000	4.00000000000000000000	4.00000000000000000000	4.00000000000000000000	4.00000000000000000000	4.00000000000000000000
31.00000000000000000000	0.00000000000000000000	4150.76904296875000000000	4164.61523437500000000000	4182.56396484375000000000	4164.61523437500000000000	4153.84619140625000000000	4166.15380859375000000000	4153.84619140625000000000	4158.97412109375000000000	4158.46142578125000000000	4154.35888671875000000000	4108.71777343750000000000	4285.64111328125000000000	4171.28173828125000000000	4155.89746093750000000000	0.00000000000000000000	10248.00000000000000000000	10228.00000000000000000000	0.00000000000000000000	0.00000000000000000000	0.00000000000000000000	1677.00000000000000000000	958.00000000000000000000	4.00000000000000000000	4.00000000000000000000	4.00000000000000000000	4.00000000000000000000	4.00000000000000000000	4.00000000000000000000	4.00000000000000000000	4.00000000000000000000	4.00000000000000000000	4.00000000000000000000	4.00000000000000000000	4.00000000000000000000	4.00000000000000000000	4.00000000000000000000	4.00000000000000000000	4.00000000000000000000
32.00000000000000000000	0.00000000000000000000	4154.35888671875000000000	4164.61523437500000000000	4182.56396484375000000000	4172.30761718750000000000	4164.10253906250000000000	4174.35888671875000000000	4158.46142578125000000000	4165.64111328125000000000	4166.66650390625000000000	4161.53857421875000000000	4124.10253906250000000000	4281.53857421875000000000	4177.94873046875000000000	4158.46142578125000000000	0.00000000000000000000	10248.00000000000000000000	10228.00000000000000000000	0.00000000000000000000	0.00000000000000000000	0.00000000000000000000	1677.00000000000000000000	966.00000000000000000000	4.00000000000000000000	4.00000000000000000000	4.00000000000000000000	4.00000000000000000000	4.00000000000000000000	4.00000000000000000000	4.00000000000000000000	4.00000000000000000000	4.00000000000000000000	4.00000000000000000000	4.00000000000000000000	4.00000000000000000000	4.00000000000000000000	4.00000000000000000000	4.00000000000000000000	4.00000000000000000000
33.00000000000000000000	0.00000000000000000000	4157.94873046875000000000	4161.02539062500000000000	4185.12792968750000000000	4166.66650390625000000000	4162.05126953125000000000	4164.61523437500000000000	4156.92285156250000000000	4165.64111328125000000000	4161.02539062500000000000	4168.20507812500000000000	4124.10253906250000000000	4275.89746093750000000000	4153.84619140625000000000	4148.71777343750000000000	0.00000000000000000000	10250.00000000000000000000	10228.00000000000000000000	0.00000000000000000000	0.00000000000000000000	0.00000000000000000000	1677.00000000000000000000	973.00000000000000000000	4.00000000000000000000	4.00000000000000000000	4.00000000000000000000	4.00000000000000000000	4.00000000000000000000	4.00000000000000000000	4.00000000000000000000	4.00000000000000000000	4.00000000000000000000	4.00000000000000000000	4.00000000000000000000	4.00000000000000000000	4.00000000000000000000	4.00000000000000000000	4.00000000000000000000	4.00000000000000000000
34.00000000000000000000	0.00000000000000000000	4144.10253906250000000000	4156.41015625000000000000	4175.38427734375000000000	4162.56396484375000000000	4157.43603515625000000000	4159.48730468750000000000	4155.89746093750000000000	4166.15380859375000000000	4161.53857421875000000000	4174.87158203125000000000	4130.25634765625000000000	4276.41015625000000000000	4147.69238281250000000000	4147.69238281250000000000	0.00000000000000000000	10250.00000000000000000000	10228.00000000000000000000	0.00000000000000000000	0.00000000000000000000	0.00000000000000000000	1677.00000000000000000000	980.00000000000000000000	4.00000000000000000000	4.00000000000000000000	4.00000000000000000000	4.00000000000000000000	4.00000000000000000000	4.00000000000000000000	4.00000000000000000000	4.00000000000000000000	4.00000000000000000000	4.00000000000000000000	4.00000000000000000000	4.00000000000000000000	4.00000000000000000000	4.00000000000000000000	4.00000000000000000000	4.00000000000000000000
35.00000000000000000000	0.00000000000000000000	4156.92285156250000000000	4150.25634765625000000000	4178.97412109375000000000	4165.64111328125000000000	4157.43603515625000000000	4157.94873046875000000000	4153.33300781250000000000	4157.94873046875000000000	4153.84619140625000000000	4172.30761718750000000000	4125.64111328125000000000	4283.07666015625000000000	4156.92285156250000000000	4153.84619140625000000000	0.00000000000000000000	10248.00000000000000000000	10228.00000000000000000000	0.00000000000000000000	0.00000000000000000000	0.00000000000000000000	1677.00000000000000000000	988.00000000000000000000	4.00000000000000000000	4.00000000000000000000	4.00000000000000000000	4.00000000000000000000	4.00000000000000000000	4.00000000000000000000	4.00000000000000000000	4.00000000000000000000	4.00000000000000000000	4.00000000000000000000	4.00000000000000000000	4.00000000000000000000	4.00000000000000000000	4.00000000000000000000	4.00000000000000000000	4.00000000000000000000
36.00000000000000000000	0.00000000000000000000	4161.02539062500000000000	4154.87158203125000000000	4183.58984375000000000000	4157.43603515625000000000	4164.10253906250000000000	4163.58984375000000000000	4161.53857421875000000000	4163.07666015625000000000	4150.76904296875000000000	4166.66650390625000000000	4102.56396484375000000000	4284.10253906250000000000	4160.51269531250000000000	4156.92285156250000000000	0.00000000000000000000	10248.00000000000000000000	10228.00000000000000000000	0.00000000000000000000	0.00000000000000000000	0.00000000000000000000	1677.00000000000000000000	995.00000000000000000000	4.00000000000000000000	4.00000000000000000000	4.00000000000000000000	4.00000000000000000000	4.00000000000000000000	4.00000000000000000000	4.00000000000000000000	4.00000000000000000000	4.00000000000000000000	4.00000000000000000000	4.00000000000000000000	4.00000000000000000000	4.00000000000000000000	4.00000000000000000000	4.00000000000000000000	4.00000000000000000000
37.00000000000000000000	0.00000000000000000000	4165.12792968750000000000	4158.97412109375000000000	4189.23046875000000000000	4163.58984375000000000000	4158.46142578125000000000	4164.61523437500000000000	4166.66650390625000000000	4177.94873046875000000000	4164.10253906250000000000	4163.58984375000000000000	4117.43603515625000000000	4290.76904296875000000000	4156.41015625000000000000	4167.17919921875000000000	0.00000000000000000000	10248.00000000000000000000	10228.00000000000000000000	0.00000000000000000000	0.00000000000000000000	0.00000000000000000000	1678.00000000000000000000	2.00000000000000000000	4.00000000000000000000	4.00000000000000000000	4.00000000000000000000	4.00000000000000000000	4.00000000000000000000	4.00000000000000000000	4.00000000000000000000	4.00000000000000000000	4.00000000000000000000	4.00000000000000000000	4.00000000000000000000	4.00000000000000000000	4.00000000000000000000	4.00000000000000000000	4.00000000000000000000	4.00000000000000000000
38.00000000000000000000	0.00000000000000000000	4165.64111328125000000000	4167.17919921875000000000	4192.30761718750000000000	4185.12792968750000000000	4167.69238281250000000000	4164.10253906250000000000	4164.61523437500000000000	4182.05126953125000000000	4173.84619140625000000000	4173.33300781250000000000	4137.43603515625000000000	4290.76904296875000000000	4157.43603515625000000000	4178.46142578125000000000	0.00000000000000000000	10248.00000000000000000000	10228.00000000000000000000	0.00000000000000000000	0.00000000000000000000	0.00000000000000000000	1678.00000000000000000000	10.00000000000000000000	4.00000000000000000000	4.00000000000000000000	4.00000000000000000000	4.00000000000000000000	4.00000000000000000000	4.00000000000000000000	4.00000000000000000000	4.00000000000000000000	4.00000000000000000000	4.00000000000000000000	4.00000000000000000000	4.00000000000000000000	4.00000000000000000000	4.00000000000000000000	4.00000000000000000000	4.00000000000000000000
39.00000000000000000000	0.00000000000000000000	4145.64111328125000000000	4160.51269531250000000000	4178.97412109375000000000	4173.33300781250000000000	4176.41015625000000000000	4162.56396484375000000000	4155.38427734375000000000	4164.61523437500000000000	4154.35888671875000000000	4168.20507812500000000000	4129.74365234375000000000	4270.25634765625000000000	4153.33300781250000000000	4159.48730468750000000000	0.00000000000000000000	10246.00000000000000000000	10228.00000000000000000000	0.00000000000000000000	0.00000000000000000000	0.00000000000000000000	1678.00000000000000000000	17.00000000000000000000	4.00000000000000000000	4.00000000000000000000	4.00000000000000000000	4.00000000000000000000	4.00000000000000000000	4.00000000000000000000	4.00000000000000000000	4.00000000000000000000	4.00000000000000000000	4.00000000000000000000	4.00000000000000000000	4.00000000000000000000	4.00000000000000000000	4.00000000000000000000	4.00000000000000000000	4.00000000000000000000
40.00000000000000000000	0.00000000000000000000	4156.41015625000000000000	4145.12792968750000000000	4180.00000000000000000000	4157.43603515625000000000	4159.48730468750000000000	4161.53857421875000000000	4148.71777343750000000000	4150.76904296875000000000	4138.46142578125000000000	4151.79492187500000000000	4136.92285156250000000000	4261.02539062500000000000	4157.43603515625000000000	4140.51269531250000000000	0.00000000000000000000	10246.00000000000000000000	10228.00000000000000000000	0.00000000000000000000	0.00000000000000000000	0.00000000000000000000	1678.00000000000000000000	24.00000000000000000000	4.00000000000000000000	4.00000000000000000000	4.00000000000000000000	4.00000000000000000000	4.00000000000000000000	4.00000000000000000000	4.00000000000000000000	4.00000000000000000000	4.00000000000000000000	4.00000000000000000000	4.00000000000000000000	4.00000000000000000000	4.00000000000000000000	4.00000000000000000000	4.00000000000000000000	4.00000000000000000000
41.00000000000000000000	0.00000000000000000000	4162.05126953125000000000	4165.12792968750000000000	4184.61523437500000000000	4179.48730468750000000000	4164.61523437500000000000	4173.33300781250000000000	4160.51269531250000000000	4168.20507812500000000000	4163.07666015625000000000	4163.07666015625000000000	4125.64111328125000000000	4269.74365234375000000000	4182.56396484375000000000	4159.48730468750000000000	0.00000000000000000000	10246.00000000000000000000	10230.00000000000000000000	0.00000000000000000000	0.00000000000000000000	0.00000000000000000000	1678.00000000000000000000	32.00000000000000000000	4.00000000000000000000	4.00000000000000000000	4.00000000000000000000	4.00000000000000000000	4.00000000000000000000	4.00000000000000000000	4.00000000000000000000	4.00000000000000000000	4.00000000000000000000	4.00000000000000000000	4.00000000000000000000	4.00000000000000000000	4.00000000000000000000	4.00000000000000000000	4.00000000000000000000	4.00000000000000000000
42.00000000000000000000	0.00000000000000000000	4158.46142578125000000000	4170.76904296875000000000	4185.12792968750000000000	4178.97412109375000000000	4161.02539062500000000000	4160.00000000000000000000	4154.35888671875000000000	4162.56396484375000000000	4155.89746093750000000000	4154.87158203125000000000	4087.69213867187500000000	4268.20507812500000000000	4172.82031250000000000000	4168.71777343750000000000	0.00000000000000000000	10246.00000000000000000000	10230.00000000000000000000	0.00000000000000000000	0.00000000000000000000	0.00000000000000000000	1678.00000000000000000000	39.00000000000000000000	4.00000000000000000000	4.00000000000000000000	4.00000000000000000000	4.00000000000000000000	4.00000000000000000000	4.00000000000000000000	4.00000000000000000000	4.00000000000000000000	4.00000000000000000000	4.00000000000000000000	4.00000000000000000000	4.00000000000000000000	4.00000000000000000000	4.00000000000000000000	4.00000000000000000000	4.00000000000000000000
43.00000000000000000000	0.00000000000000000000	4160.51269531250000000000	4155.89746093750000000000	4191.28173828125000000000	4155.38427734375000000000	4153.33300781250000000000	4149.23046875000000000000	4149.23046875000000000000	4146.66650390625000000000	4138.97412109375000000000	4145.12792968750000000000	4115.89746093750000000000	4252.30761718750000000000	4157.43603515625000000000	4166.15380859375000000000	0.00000000000000000000	10244.00000000000000000000	10230.00000000000000000000	0.00000000000000000000	0.00000000000000000000	0.00000000000000000000	1678.00000000000000000000	47.00000000000000000000	4.00000000000000000000	4.00000000000000000000	4.00000000000000000000	4.00000000000000000000	4.00000000000000000000	4.00000000000000000000	4.00000000000000000000	4.00000000000000000000	4.00000000000000000000	4.00000000000000000000	4.00000000000000000000	4.00000000000000000000	4.00000000000000000000	4.00000000000000000000	4.00000000000000000000	4.00000000000000000000
44.00000000000000000000	0.00000000000000000000	4157.43603515625000000000	4163.58984375000000000000	4187.69238281250000000000	4166.15380859375000000000	4173.84619140625000000000	4174.35888671875000000000	4169.74365234375000000000	4169.74365234375000000000	4169.74365234375000000000	4167.69238281250000000000	4169.74365234375000000000	4243.07666015625000000000	4177.94873046875000000000	4177.43603515625000000000	0.00000000000000000000	10244.00000000000000000000	10230.00000000000000000000	0.00000000000000000000	0.00000000000000000000	0.00000000000000000000	1678.00000000000000000000	56.00000000000000000000	4.00000000000000000000	4.00000000000000000000	4.00000000000000000000	4.00000000000000000000	4.00000000000000000000	4.00000000000000000000	4.00000000000000000000	4.00000000000000000000	4.00000000000000000000	4.00000000000000000000	4.00000000000000000000	4.00000000000000000000	4.00000000000000000000	4.00000000000000000000	4.00000000000000000000	4.00000000000000000000
45.00000000000000000000	0.00000000000000000000	4168.20507812500000000000	4158.97412109375000000000	4182.56396484375000000000	4175.89746093750000000000	4169.23046875000000000000	4174.87158203125000000000	4170.25634765625000000000	4176.41015625000000000000	4173.84619140625000000000	4166.66650390625000000000	4151.28173828125000000000	4231.28173828125000000000	4178.97412109375000000000	4172.82031250000000000000	0.00000000000000000000	10244.00000000000000000000	10230.00000000000000000000	0.00000000000000000000	0.00000000000000000000	0.00000000000000000000	1678.00000000000000000000	64.00000000000000000000	4.00000000000000000000	4.00000000000000000000	4.00000000000000000000	4.00000000000000000000	4.00000000000000000000	4.00000000000000000000	4.00000000000000000000	4.00000000000000000000	4.00000000000000000000	4.00000000000000000000	4.00000000000000000000	4.00000000000000000000	4.00000000000000000000	4.00000000000000000000	4.00000000000000000000	4.00000000000000000000
46.00000000000000000000	0.00000000000000000000	4159.48730468750000000000	4147.17919921875000000000	4174.87158203125000000000	4162.56396484375000000000	4161.02539062500000000000	4155.89746093750000000000	4162.05126953125000000000	4168.20507812500000000000	4155.89746093750000000000	4156.41015625000000000000	4131.28173828125000000000	4215.38427734375000000000	4167.69238281250000000000	4159.48730468750000000000	0.00000000000000000000	10244.00000000000000000000	10230.00000000000000000000	0.00000000000000000000	0.00000000000000000000	0.00000000000000000000	1678.00000000000000000000	72.00000000000000000000	4.00000000000000000000	4.00000000000000000000	4.00000000000000000000	4.00000000000000000000	4.00000000000000000000	4.00000000000000000000	4.00000000000000000000	4.00000000000000000000	4.00000000000000000000	4.00000000000000000000	4.00000000000000000000	4.00000000000000000000	4.00000000000000000000	4.00000000000000000000	4.00000000000000000000	4.00000000000000000000
47.00000000000000000000	0.00000000000000000000	4157.94873046875000000000	4155.89746093750000000000	4178.46142578125000000000	4156.41015625000000000000	4181.02539062500000000000	4156.92285156250000000000	4163.07666015625000000000	4171.28173828125000000000	4159.48730468750000000000	4164.61523437500000000000	4119.48730468750000000000	4225.12792968750000000000	4168.71777343750000000000	4167.69238281250000000000	0.00000000000000000000	10244.00000000000000000000	10230.00000000000000000000	0.00000000000000000000	0.00000000000000000000	0.00000000000000000000	1678.00000000000000000000	81.00000000000000000000	4.00000000000000000000	4.00000000000000000000	4.00000000000000000000	4.00000000000000000000	4.00000000000000000000	4.00000000000000000000	4.00000000000000000000	4.00000000000000000000	4.00000000000000000000	4.00000000000000000000	4.00000000000000000000	4.00000000000000000000	4.00000000000000000000	4.00000000000000000000	4.00000000000000000000	4.00000000000000000000
48.00000000000000000000	0.00000000000000000000	4167.69238281250000000000	4168.71777343750000000000	4181.53857421875000000000	4157.43603515625000000000	4181.53857421875000000000	4164.10253906250000000000	4158.97412109375000000000	4170.76904296875000000000	4160.51269531250000000000	4170.76904296875000000000	4106.66650390625000000000	4229.74365234375000000000	4168.20507812500000000000	4175.38427734375000000000	0.00000000000000000000	10244.00000000000000000000	10230.00000000000000000000	0.00000000000000000000	0.00000000000000000000	0.00000000000000000000	1678.00000000000000000000	89.00000000000000000000	4.00000000000000000000	4.00000000000000000000	4.00000000000000000000	4.00000000000000000000	4.00000000000000000000	4.00000000000000000000	4.00000000000000000000	4.00000000000000000000	4.00000000000000000000	4.00000000000000000000	4.00000000000000000000	4.00000000000000000000	4.00000000000000000000	4.00000000000000000000	4.00000000000000000000	4.00000000000000000000
49.00000000000000000000	0.00000000000000000000	4149.23046875000000000000	4162.56396484375000000000	4167.69238281250000000000	4161.02539062500000000000	4162.56396484375000000000	4158.46142578125000000000	4148.20507812500000000000	4160.00000000000000000000	4149.74365234375000000000	4152.82031250000000000000	4135.89746093750000000000	4208.71777343750000000000	4171.79492187500000000000	4161.53857421875000000000	0.00000000000000000000	10244.00000000000000000000	10229.00000000000000000000	0.00000000000000000000	0.00000000000000000000	0.00000000000000000000	1678.00000000000000000000	97.00000000000000000000	4.00000000000000000000	4.00000000000000000000	4.00000000000000000000	4.00000000000000000000	4.00000000000000000000	4.00000000000000000000	4.00000000000000000000	4.00000000000000000000	4.00000000000000000000	4.00000000000000000000	4.00000000000000000000	4.00000000000000000000	4.00000000000000000000	4.00000000000000000000	4.00000000000000000000	4.00000000000000000000
50.00000000000000000000	0.00000000000000000000	4153.84619140625000000000	4150.76904296875000000000	4172.82031250000000000000	4170.76904296875000000000	4157.43603515625000000000	4148.20507812500000000000	4139.48730468750000000000	4147.69238281250000000000	4142.05126953125000000000	4129.23046875000000000000	4145.12792968750000000000	4198.46142578125000000000	4167.69238281250000000000	4152.30761718750000000000	0.00000000000000000000	10244.00000000000000000000	10229.00000000000000000000	0.00000000000000000000	0.00000000000000000000	0.00000000000000000000	1678.00000000000000000000	106.00000000000000000000	4.00000000000000000000	4.00000000000000000000	4.00000000000000000000	4.00000000000000000000	4.00000000000000000000	4.00000000000000000000	4.00000000000000000000	4.00000000000000000000	4.00000000000000000000	4.00000000000000000000	4.00000000000000000000	4.00000000000000000000	4.00000000000000000000	4.00000000000000000000	4.00000000000000000000	4.00000000000000000000
51.00000000000000000000	0.00000000000000000000	4153.33300781250000000000	4149.74365234375000000000	4174.87158203125000000000	4162.56396484375000000000	4166.66650390625000000000	4155.89746093750000000000	4147.17919921875000000000	4152.82031250000000000000	4153.84619140625000000000	4150.76904296875000000000	4131.79492187500000000000	4188.71777343750000000000	4164.10253906250000000000	4155.38427734375000000000	0.00000000000000000000	10246.00000000000000000000	10229.00000000000000000000	0.00000000000000000000	0.00000000000000000000	0.00000000000000000000	1678.00000000000000000000	114.00000000000000000000	4.00000000000000000000	4.00000000000000000000	4.00000000000000000000	4.00000000000000000000	4.00000000000000000000	4.00000000000000000000	4.00000000000000000000	4.00000000000000000000	4.00000000000000000000	4.00000000000000000000	4.00000000000000000000	4.00000000000000000000	4.00000000000000000000	4.00000000000000000000	4.00000000000000000000	4.00000000000000000000
52.00000000000000000000	0.00000000000000000000	4147.69238281250000000000	4147.17919921875000000000	4167.69238281250000000000	4157.94873046875000000000	4159.48730468750000000000	4154.87158203125000000000	4155.38427734375000000000	4152.82031250000000000000	4152.30761718750000000000	4168.71777343750000000000	4116.92285156250000000000	4178.97412109375000000000	4166.15380859375000000000	4149.23046875000000000000	0.00000000000000000000	10246.00000000000000000000	10229.00000000000000000000	0.00000000000000000000	0.00000000000000000000	0.00000000000000000000	1678.00000000000000000000	122.00000000000000000000	4.00000000000000000000	4.00000000000000000000	4.00000000000000000000	4.00000000000000000000	4.00000000000000000000	4.00000000000000000000	4.00000000000000000000	4.00000000000000000000	4.00000000000000000000	4.00000000000000000000	4.00000000000000000000	4.00000000000000000000	4.00000000000000000000	4.00000000000000000000	4.00000000000000000000	4.00000000000000000000
53.00000000000000000000	0.00000000000000000000	4161.53857421875000000000	4161.02539062500000000000	4174.35888671875000000000	4179.48730468750000000000	4158.46142578125000000000	4149.74365234375000000000	4162.05126953125000000000	4154.87158203125000000000	4149.74365234375000000000	4152.82031250000000000000	4087.69213867187500000000	4186.66650390625000000000	4171.79492187500000000000	4150.76904296875000000000	0.00000000000000000000	10248.00000000000000000000	10229.00000000000000000000	0.00000000000000000000	0.00000000000000000000	0.00000000000000000000	1678.00000000000000000000	131.00000000000000000000	4.00000000000000000000	4.00000000000000000000	4.00000000000000000000	4.00000000000000000000	4.00000000000000000000	4.00000000000000000000	4.00000000000000000000	4.00000000000000000000	4.00000000000000000000	4.00000000000000000000	4.00000000000000000000	4.00000000000000000000	4.00000000000000000000	4.00000000000000000000	4.00000000000000000000	4.00000000000000000000
54.00000000000000000000	0.00000000000000000000	4155.89746093750000000000	4179.48730468750000000000	4172.30761718750000000000	4174.87158203125000000000	4178.46142578125000000000	4163.58984375000000000000	4174.35888671875000000000	4171.28173828125000000000	4164.10253906250000000000	4163.58984375000000000000	4120.51269531250000000000	4185.64111328125000000000	4178.97412109375000000000	4158.46142578125000000000	0.00000000000000000000	10248.00000000000000000000	10229.00000000000000000000	0.00000000000000000000	0.00000000000000000000	0.00000000000000000000	1678.00000000000000000000	139.00000000000000000000	4.00000000000000000000	4.00000000000000000000	4.00000000000000000000	4.00000000000000000000	4.00000000000000000000	4.00000000000000000000	4.00000000000000000000	4.00000000000000000000	4.00000000000000000000	4.00000000000000000000	4.00000000000000000000	4.00000000000000000000	4.00000000000000000000	4.00000000000000000000	4.00000000000000000000	4.00000000000000000000
55.00000000000000000000	0.00000000000000000000	4159.48730468750000000000	4168.20507812500000000000	4172.82031250000000000000	4153.84619140625000000000	4177.94873046875000000000	4168.71777343750000000000	4171.28173828125000000000	4172.30761718750000000000	4164.61523437500000000000	4177.94873046875000000000	4179.48730468750000000000	4173.84619140625000000000	4171.79492187500000000000	4156.41015625000000000000	0.00000000000000000000	10247.00000000000000000000	10229.00000000000000000000	0.00000000000000000000	0.00000000000000000000	0.00000000000000000000	1678.00000000000000000000	147.00000000000000000000	4.00000000000000000000	4.00000000000000000000	4.00000000000000000000	4.00000000000000000000	4.00000000000000000000	4.00000000000000000000	4.00000000000000000000	4.00000000000000000000	4.00000000000000000000	4.00000000000000000000	4.00000000000000000000	4.00000000000000000000	4.00000000000000000000	4.00000000000000000000	4.00000000000000000000	4.00000000000000000000
56.00000000000000000000	0.00000000000000000000	4165.12792968750000000000	4169.23046875000000000000	4176.41015625000000000000	4168.20507812500000000000	4174.35888671875000000000	4165.64111328125000000000	4164.61523437500000000000	4172.30761718750000000000	4165.12792968750000000000	4168.20507812500000000000	4141.53857421875000000000	4177.43603515625000000000	4172.82031250000000000000	4169.74365234375000000000	0.00000000000000000000	10247.00000000000000000000	10229.00000000000000000000	0.00000000000000000000	0.00000000000000000000	0.00000000000000000000	1678.00000000000000000000	156.00000000000000000000	4.00000000000000000000	4.00000000000000000000	4.00000000000000000000	4.00000000000000000000	4.00000000000000000000	4.00000000000000000000	4.00000000000000000000	4.00000000000000000000	4.00000000000000000000	4.00000000000000000000	4.00000000000000000000	4.00000000000000000000	4.00000000000000000000	4.00000000000000000000	4.00000000000000000000	4.00000000000000000000
57.00000000000000000000	0.00000000000000000000	4167.17919921875000000000	4173.84619140625000000000	4182.56396484375000000000	4184.10253906250000000000	4176.92285156250000000000	4153.84619140625000000000	4153.84619140625000000000	4169.23046875000000000000	4164.10253906250000000000	4171.79492187500000000000	4107.69238281250000000000	4185.12792968750000000000	4188.71777343750000000000	4185.12792968750000000000	0.00000000000000000000	10248.00000000000000000000	10228.00000000000000000000	0.00000000000000000000	0.00000000000000000000	0.00000000000000000000	1678.00000000000000000000	164.00000000000000000000	4.00000000000000000000	4.00000000000000000000	4.00000000000000000000	4.00000000000000000000	4.00000000000000000000	4.00000000000000000000	4.00000000000000000000	4.00000000000000000000	4.00000000000000000000	4.00000000000000000000	4.00000000000000000000	4.00000000000000000000	4.00000000000000000000	4.00000000000000000000	4.00000000000000000000	4.00000000000000000000
58.00000000000000000000	0.00000000000000000000	4172.82031250000000000000	4156.92285156250000000000	4187.69238281250000000000	4167.17919921875000000000	4167.17919921875000000000	4145.64111328125000000000	4142.56396484375000000000	4155.38427734375000000000	4155.89746093750000000000	4187.69238281250000000000	4154.35888671875000000000	4176.41015625000000000000	4201.02539062500000000000	4182.05126953125000000000	0.00000000000000000000	10248.00000000000000000000	10228.00000000000000000000	0.00000000000000000000	0.00000000000000000000	0.00000000000000000000	1678.00000000000000000000	172.00000000000000000000	4.00000000000000000000	4.00000000000000000000	4.00000000000000000000	4.00000000000000000000	4.00000000000000000000	4.00000000000000000000	4.00000000000000000000	4.00000000000000000000	4.00000000000000000000	4.00000000000000000000	4.00000000000000000000	4.00000000000000000000	4.00000000000000000000	4.00000000000000000000	4.00000000000000000000	4.00000000000000000000
59.00000000000000000000	0.00000000000000000000	4161.02539062500000000000	4157.43603515625000000000	4174.87158203125000000000	4163.58984375000000000000	4164.61523437500000000000	4157.94873046875000000000	4147.69238281250000000000	4155.38427734375000000000	4164.61523437500000000000	4184.10253906250000000000	4150.25634765625000000000	4163.07666015625000000000	4189.23046875000000000000	4176.92285156250000000000	0.00000000000000000000	10249.00000000000000000000	10228.00000000000000000000	0.00000000000000000000	0.00000000000000000000	0.00000000000000000000	1678.00000000000000000000	181.00000000000000000000	4.00000000000000000000	4.00000000000000000000	4.00000000000000000000	4.00000000000000000000	4.00000000000000000000	4.00000000000000000000	4.00000000000000000000	4.00000000000000000000	4.00000000000000000000	4.00000000000000000000	4.00000000000000000000	4.00000000000000000000	4.00000000000000000000	4.00000000000000000000	4.00000000000000000000	4.00000000000000000000
60.00000000000000000000	0.00000000000000000000	4166.15380859375000000000	4167.17919921875000000000	4175.38427734375000000000	4175.38427734375000000000	4158.97412109375000000000	4156.92285156250000000000	4144.10253906250000000000	4153.33300781250000000000	4160.00000000000000000000	4164.10253906250000000000	4115.89746093750000000000	4155.89746093750000000000	4157.94873046875000000000	4165.64111328125000000000	0.00000000000000000000	10249.00000000000000000000	10228.00000000000000000000	0.00000000000000000000	0.00000000000000000000	0.00000000000000000000	1678.00000000000000000000	189.00000000000000000000	4.00000000000000000000	4.00000000000000000000	4.00000000000000000000	4.00000000000000000000	4.00000000000000000000	4.00000000000000000000	4.00000000000000000000	4.00000000000000000000	4.00000000000000000000	4.00000000000000000000	4.00000000000000000000	4.00000000000000000000	4.00000000000000000000	4.00000000000000000000	4.00000000000000000000	4.00000000000000000000
61.00000000000000000000	0.00000000000000000000	4159.48730468750000000000	4160.00000000000000000000	4174.87158203125000000000	4163.07666015625000000000	4147.69238281250000000000	4148.20507812500000000000	4133.84619140625000000000	4142.56396484375000000000	4134.87158203125000000000	4149.74365234375000000000	4128.71777343750000000000	4140.51269531250000000000	4151.28173828125000000000	4148.71777343750000000000	0.00000000000000000000	10250.00000000000000000000	10228.00000000000000000000	0.00000000000000000000	0.00000000000000000000	0.00000000000000000000	1678.00000000000000000000	198.00000000000000000000	4.00000000000000000000	4.00000000000000000000	4.00000000000000000000	4.00000000000000000000	4.00000000000000000000	4.00000000000000000000	4.00000000000000000000	4.00000000000000000000	4.00000000000000000000	4.00000000000000000000	4.00000000000000000000	4.00000000000000000000	4.00000000000000000000	4.00000000000000000000	4.00000000000000000000	4.00000000000000000000
62.00000000000000000000	0.00000000000000000000	4145.12792968750000000000	4145.12792968750000000000	4162.56396484375000000000	4153.84619140625000000000	4141.53857421875000000000	4149.74365234375000000000	4140.51269531250000000000	4144.10253906250000000000	4133.84619140625000000000	4141.02539062500000000000	4114.35888671875000000000	4128.71777343750000000000	4149.74365234375000000000	4135.89746093750000000000	0.00000000000000000000	10250.00000000000000000000	10228.00000000000000000000	0.00000000000000000000	0.00000000000000000000	0.00000000000000000000	1678.00000000000000000000	206.00000000000000000000	4.00000000000000000000	4.00000000000000000000	4.00000000000000000000	4.00000000000000000000	4.00000000000000000000	4.00000000000000000000	4.00000000000000000000	4.00000000000000000000	4.00000000000000000000	4.00000000000000000000	4.00000000000000000000	4.00000000000000000000	4.00000000000000000000	4.00000000000000000000	4.00000000000000000000	4.00000000000000000000
63.00000000000000000000	0.00000000000000000000	4159.48730468750000000000	4147.69238281250000000000	4170.25634765625000000000	4164.61523437500000000000	4157.94873046875000000000	4156.92285156250000000000	4161.02539062500000000000	4166.15380859375000000000	4164.61523437500000000000	4153.33300781250000000000	4092.30761718750000000000	4132.82031250000000000000	4144.61523437500000000000	4140.00000000000000000000	0.00000000000000000000	10248.00000000000000000000	10227.00000000000000000000	0.00000000000000000000	0.00000000000000000000	0.00000000000000000000	1678.00000000000000000000	214.00000000000000000000	4.00000000000000000000	4.00000000000000000000	4.00000000000000000000	4.00000000000000000000	4.00000000000000000000	4.00000000000000000000	4.00000000000000000000	4.00000000000000000000	4.00000000000000000000	4.00000000000000000000	4.00000000000000000000	4.00000000000000000000	4.00000000000000000000	4.00000000000000000000	4.00000000000000000000	4.00000000000000000000
64.00000000000000000000	0.00000000000000000000	4157.94873046875000000000	4165.64111328125000000000	4174.35888671875000000000	4168.71777343750000000000	4181.02539062500000000000	4170.76904296875000000000	4181.53857421875000000000	4190.76904296875000000000	4191.28173828125000000000	4187.69238281250000000000	4127.17919921875000000000	4140.51269531250000000000	4164.61523437500000000000	4160.00000000000000000000	2801.00000000000000000000	10248.00000000000000000000	10227.00000000000000000000	0.00000000000000000000	0.00000000000000000000	0.00000000000000000000	1678.00000000000000000000	223.00000000000000000000	4.00000000000000000000	4.00000000000000000000	4.00000000000000000000	4.00000000000000000000	4.00000000000000000000	4.00000000000000000000	4.00000000000000000000	4.00000000000000000000	4.00000000000000000000	4.00000000000000000000	4.00000000000000000000	4.00000000000000000000	4.00000000000000000000	4.00000000000000000000	4.00000000000000000000	4.00000000000000000000
65.00000000000000000000	0.00000000000000000000	4166.15380859375000000000	4167.69238281250000000000	4177.94873046875000000000	4173.84619140625000000000	4171.79492187500000000000	4174.35888671875000000000	4182.05126953125000000000	4188.71777343750000000000	4192.30761718750000000000	4194.87158203125000000000	4141.53857421875000000000	4148.20507812500000000000	4176.41015625000000000000	4170.25634765625000000000	2762.00000000000000000000	10248.00000000000000000000	10228.00000000000000000000	0.00000000000000000000	0.00000000000000000000	0.00000000000000000000	1678.00000000000000000000	231.00000000000000000000	4.00000000000000000000	4.00000000000000000000	4.00000000000000000000	4.00000000000000000000	4.00000000000000000000	4.00000000000000000000	4.00000000000000000000	4.00000000000000000000	4.00000000000000000000	4.00000000000000000000	4.00000000000000000000	4.00000000000000000000	4.00000000000000000000	4.00000000000000000000	4.00000000000000000000	4.00000000000000000000
66.00000000000000000000	0.00000000000000000000	4178.46142578125000000000	4173.33300781250000000000	4192.82031250000000000000	4184.61523437500000000000	4170.25634765625000000000	4167.69238281250000000000	4176.92285156250000000000	4187.69238281250000000000	4191.79492187500000000000	4195.38427734375000000000	4149.23046875000000000000	4157.94873046875000000000	4180.00000000000000000000	4177.94873046875000000000	2398.00000000000000000000	10248.00000000000000000000	10228.00000000000000000000	0.00000000000000000000	0.00000000000000000000	0.00000000000000000000	1678.00000000000000000000	239.00000000000000000000	4.00000000000000000000	4.00000000000000000000	4.00000000000000000000	4.00000000000000000000	4.00000000000000000000	4.00000000000000000000	4.00000000000000000000	4.00000000000000000000	4.00000000000000000000	4.00000000000000000000	4.00000000000000000000	4.00000000000000000000	4.00000000000000000000	4.00000000000000000000	4.00000000000000000000	4.00000000000000000000
67.00000000000000000000	0.00000000000000000000	4170.76904296875000000000	4176.92285156250000000000	4202.56396484375000000000	4180.51269531250000000000	4171.28173828125000000000	4149.74365234375000000000	4162.05126953125000000000	4184.61523437500000000000	4182.56396484375000000000	4203.58984375000000000000	4174.35888671875000000000	4178.46142578125000000000	4187.17919921875000000000	4199.48730468750000000000	3471.00000000000000000000	10248.00000000000000000000	10227.00000000000000000000	0.00000000000000000000	0.00000000000000000000	0.00000000000000000000	1678.00000000000000000000	248.00000000000000000000	4.00000000000000000000	4.00000000000000000000	4.00000000000000000000	4.00000000000000000000	4.00000000000000000000	4.00000000000000000000	4.00000000000000000000	4.00000000000000000000	4.00000000000000000000	4.00000000000000000000	4.00000000000000000000	4.00000000000000000000	4.00000000000000000000	4.00000000000000000000	4.00000000000000000000	4.00000000000000000000
68.00000000000000000000	0.00000000000000000000	4172.30761718750000000000	4162.05126953125000000000	4197.43603515625000000000	4169.23046875000000000000	4151.28173828125000000000	4137.94873046875000000000	4135.89746093750000000000	4160.51269531250000000000	4156.92285156250000000000	4188.71777343750000000000	4153.84619140625000000000	4187.17919921875000000000	4184.10253906250000000000	4202.56396484375000000000	3538.00000000000000000000	10248.00000000000000000000	10227.00000000000000000000	0.00000000000000000000	0.00000000000000000000	0.00000000000000000000	1678.00000000000000000000	256.00000000000000000000	4.00000000000000000000	4.00000000000000000000	4.00000000000000000000	4.00000000000000000000	4.00000000000000000000	4.00000000000000000000	4.00000000000000000000	4.00000000000000000000	4.00000000000000000000	4.00000000000000000000	4.00000000000000000000	4.00000000000000000000	4.00000000000000000000	4.00000000000000000000	4.00000000000000000000	4.00000000000000000000
69.00000000000000000000	0.00000000000000000000	4157.43603515625000000000	4159.48730468750000000000	4176.92285156250000000000	4171.28173828125000000000	4160.51269531250000000000	4160.00000000000000000000	4139.48730468750000000000	4155.89746093750000000000	4154.35888671875000000000	4184.10253906250000000000	4130.25634765625000000000	4153.84619140625000000000	4179.48730468750000000000	4173.84619140625000000000	3412.00000000000000000000	10247.00000000000000000000	10227.00000000000000000000	0.00000000000000000000	0.00000000000000000000	0.00000000000000000000	1678.00000000000000000000	264.00000000000000000000	4.00000000000000000000	4.00000000000000000000	4.00000000000000000000	4.00000000000000000000	4.00000000000000000000	4.00000000000000000000	4.00000000000000000000	4.00000000000000000000	4.00000000000000000000	4.00000000000000000000	4.00000000000000000000	4.00000000000000000000	4.00000000000000000000	4.00000000000000000000	4.00000000000000000000	4.00000000000000000000
70.00000000000000000000	0.00000000000000000000	4154.35888671875000000000	4157.43603515625000000000	4173.33300781250000000000	4165.64111328125000000000	4175.38427734375000000000	4174.35888671875000000000	4152.30761718750000000000	4159.48730468750000000000	4152.30761718750000000000	4186.66650390625000000000	4136.41015625000000000000	4124.61523437500000000000	4155.38427734375000000000	4151.79492187500000000000	3480.00000000000000000000	10247.00000000000000000000	10227.00000000000000000000	0.00000000000000000000	0.00000000000000000000	0.00000000000000000000	1678.00000000000000000000	273.00000000000000000000	4.00000000000000000000	4.00000000000000000000	4.00000000000000000000	4.00000000000000000000	4.00000000000000000000	4.00000000000000000000	4.00000000000000000000	4.00000000000000000000	4.00000000000000000000	4.00000000000000000000	4.00000000000000000000	4.00000000000000000000	4.00000000000000000000	4.00000000000000000000	4.00000000000000000000	4.00000000000000000000
71.00000000000000000000	0.00000000000000000000	4156.41015625000000000000	4142.05126953125000000000	4171.79492187500000000000	4152.30761718750000000000	4167.17919921875000000000	4169.74365234375000000000	4159.48730468750000000000	4157.94873046875000000000	4153.84619140625000000000	4180.00000000000000000000	4117.43603515625000000000	4127.69238281250000000000	4129.74365234375000000000	4152.30761718750000000000	3417.00000000000000000000	10247.00000000000000000000	10228.00000000000000000000	0.00000000000000000000	0.00000000000000000000	0.00000000000000000000	1678.00000000000000000000	281.00000000000000000000	4.00000000000000000000	4.00000000000000000000	4.00000000000000000000	4.00000000000000000000	4.00000000000000000000	4.00000000000000000000	4.00000000000000000000	4.00000000000000000000	4.00000000000000000000	4.00000000000000000000	4.00000000000000000000	4.00000000000000000000	4.00000000000000000000	4.00000000000000000000	4.00000000000000000000	4.00000000000000000000
72.00000000000000000000	0.00000000000000000000	4144.10253906250000000000	4134.35888671875000000000	4159.48730468750000000000	4161.02539062500000000000	4165.12792968750000000000	4174.35888671875000000000	4168.71777343750000000000	4160.00000000000000000000	4162.56396484375000000000	4175.89746093750000000000	4095.38452148437500000000	4137.43603515625000000000	4137.43603515625000000000	4151.79492187500000000000	3412.00000000000000000000	10247.00000000000000000000	10228.00000000000000000000	0.00000000000000000000	0.00000000000000000000	0.00000000000000000000	1678.00000000000000000000	289.00000000000000000000	4.00000000000000000000	4.00000000000000000000	4.00000000000000000000	4.00000000000000000000	4.00000000000000000000	4.00000000000000000000	4.00000000000000000000	4.00000000000000000000	4.00000000000000000000	4.00000000000000000000	4.00000000000000000000	4.00000000000000000000	4.00000000000000000000	4.00000000000000000000	4.00000000000000000000	4.00000000000000000000
73.00000000000000000000	0.00000000000000000000	4158.97412109375000000000	4148.71777343750000000000	4170.76904296875000000000	4169.23046875000000000000	4176.41015625000000000000	4180.51269531250000000000	4171.28173828125000000000	4158.46142578125000000000	4152.82031250000000000000	4175.89746093750000000000	4131.28173828125000000000	4139.48730468750000000000	4162.56396484375000000000	4155.38427734375000000000	3121.00000000000000000000	10244.00000000000000000000	10229.00000000000000000000	0.00000000000000000000	0.00000000000000000000	0.00000000000000000000	1678.00000000000000000000	298.00000000000000000000	4.00000000000000000000	4.00000000000000000000	4.00000000000000000000	4.00000000000000000000	4.00000000000000000000	4.00000000000000000000	4.00000000000000000000	4.00000000000000000000	4.00000000000000000000	4.00000000000000000000	4.00000000000000000000	4.00000000000000000000	4.00000000000000000000	4.00000000000000000000	4.00000000000000000000	4.00000000000000000000
74.00000000000000000000	0.00000000000000000000	4162.05126953125000000000	4170.25634765625000000000	4173.84619140625000000000	4166.66650390625000000000	4175.89746093750000000000	4167.17919921875000000000	4166.66650390625000000000	4164.10253906250000000000	4159.48730468750000000000	4185.64111328125000000000	4158.46142578125000000000	4140.00000000000000000000	4182.56396484375000000000	4171.79492187500000000000	3497.00000000000000000000	10244.00000000000000000000	10229.00000000000000000000	0.00000000000000000000	0.00000000000000000000	0.00000000000000000000	1678.00000000000000000000	306.00000000000000000000	4.00000000000000000000	4.00000000000000000000	4.00000000000000000000	4.00000000000000000000	4.00000000000000000000	4.00000000000000000000	4.00000000000000000000	4.00000000000000000000	4.00000000000000000000	4.00000000000000000000	4.00000000000000000000	4.00000000000000000000	4.00000000000000000000	4.00000000000000000000	4.00000000000000000000	4.00000000000000000000
75.00000000000000000000	0.00000000000000000000	4165.12792968750000000000	4163.07666015625000000000	4172.30761718750000000000	4174.35888671875000000000	4156.41015625000000000000	4146.66650390625000000000	4149.23046875000000000000	4162.56396484375000000000	4166.66650390625000000000	4185.12792968750000000000	4136.92285156250000000000	4150.25634765625000000000	4180.00000000000000000000	4174.35888671875000000000	3306.00000000000000000000	10244.00000000000000000000	10228.00000000000000000000	0.00000000000000000000	0.00000000000000000000	0.00000000000000000000	1678.00000000000000000000	314.00000000000000000000	4.00000000000000000000	4.00000000000000000000	4.00000000000000000000	4.00000000000000000000	4.00000000000000000000	4.00000000000000000000	4.00000000000000000000	4.00000000000000000000	4.00000000000000000000	4.00000000000000000000	4.00000000000000000000	4.00000000000000000000	4.00000000000000000000	4.00000000000000000000	4.00000000000000000000	4.00000000000000000000
76.00000000000000000000	0.00000000000000000000	4177.43603515625000000000	4164.61523437500000000000	4185.12792968750000000000	4179.48730468750000000000	4164.61523437500000000000	4155.89746093750000000000	4144.61523437500000000000	4161.53857421875000000000	4160.51269531250000000000	4184.10253906250000000000	4152.30761718750000000000	4156.41015625000000000000	4177.43603515625000000000	4175.89746093750000000000	2913.00000000000000000000	10244.00000000000000000000	10228.00000000000000000000	0.00000000000000000000	0.00000000000000000000	0.00000000000000000000	1678.00000000000000000000	323.00000000000000000000	4.00000000000000000000	4.00000000000000000000	4.00000000000000000000	4.00000000000000000000	4.00000000000000000000	4.00000000000000000000	4.00000000000000000000	4.00000000000000000000	4.00000000000000000000	4.00000000000000000000	4.00000000000000000000	4.00000000000000000000	4.00000000000000000000	4.00000000000000000000	4.00000000000000000000	4.00000000000000000000
77.00000000000000000000	0.00000000000000000000	4175.38427734375000000000	4186.15380859375000000000	4195.38427734375000000000	4181.53857421875000000000	4191.79492187500000000000	4169.74365234375000000000	4154.35888671875000000000	4170.25634765625000000000	4161.53857421875000000000	4195.89746093750000000000	4169.23046875000000000000	4162.05126953125000000000	4174.87158203125000000000	4190.25634765625000000000	2842.00000000000000000000	10246.00000000000000000000	10227.00000000000000000000	0.00000000000000000000	0.00000000000000000000	0.00000000000000000000	1678.00000000000000000000	331.00000000000000000000	4.00000000000000000000	4.00000000000000000000	4.00000000000000000000	4.00000000000000000000	4.00000000000000000000	4.00000000000000000000	4.00000000000000000000	4.00000000000000000000	4.00000000000000000000	4.00000000000000000000	4.00000000000000000000	4.00000000000000000000	4.00000000000000000000	4.00000000000000000000	4.00000000000000000000	4.00000000000000000000
78.00000000000000000000	0.00000000000000000000	4183.07666015625000000000	4178.97412109375000000000	4198.46142578125000000000	4188.71777343750000000000	4188.20507812500000000000	4156.92285156250000000000	4150.25634765625000000000	4160.51269531250000000000	4149.23046875000000000000	4185.12792968750000000000	4132.82031250000000000000	4160.51269531250000000000	4158.46142578125000000000	4185.12792968750000000000	3497.00000000000000000000	10246.00000000000000000000	10227.00000000000000000000	0.00000000000000000000	0.00000000000000000000	0.00000000000000000000	1678.00000000000000000000	339.00000000000000000000	4.00000000000000000000	4.00000000000000000000	4.00000000000000000000	4.00000000000000000000	4.00000000000000000000	4.00000000000000000000	4.00000000000000000000	4.00000000000000000000	4.00000000000000000000	4.00000000000000000000	4.00000000000000000000	4.00000000000000000000	4.00000000000000000000	4.00000000000000000000	4.00000000000000000000	4.00000000000000000000
79.00000000000000000000	0.00000000000000000000	4170.76904296875000000000	4171.28173828125000000000	4184.10253906250000000000	4194.87158203125000000000	4187.17919921875000000000	4157.94873046875000000000	4154.35888671875000000000	4158.46142578125000000000	4147.17919921875000000000	4174.87158203125000000000	4124.10253906250000000000	4143.58984375000000000000	4161.02539062500000000000	4176.41015625000000000000	3306.00000000000000000000	10247.00000000000000000000	10227.00000000000000000000	0.00000000000000000000	0.00000000000000000000	0.00000000000000000000	1678.00000000000000000000	348.00000000000000000000	4.00000000000000000000	4.00000000000000000000	4.00000000000000000000	4.00000000000000000000	4.00000000000000000000	4.00000000000000000000	4.00000000000000000000	4.00000000000000000000	4.00000000000000000000	4.00000000000000000000	4.00000000000000000000	4.00000000000000000000	4.00000000000000000000	4.00000000000000000000	4.00000000000000000000	4.00000000000000000000
80.00000000000000000000	0.00000000000000000000	4160.51269531250000000000	4178.46142578125000000000	4172.30761718750000000000	4185.12792968750000000000	4184.10253906250000000000	4157.43603515625000000000	4153.84619140625000000000	4164.61523437500000000000	4161.02539062500000000000	4178.97412109375000000000	4129.74365234375000000000	4137.94873046875000000000	4169.23046875000000000000	4177.94873046875000000000	2913.00000000000000000000	10247.00000000000000000000	10227.00000000000000000000	0.00000000000000000000	0.00000000000000000000	0.00000000000000000000	1678.00000000000000000000	356.00000000000000000000	4.00000000000000000000	4.00000000000000000000	4.00000000000000000000	4.00000000000000000000	4.00000000000000000000	4.00000000000000000000	4.00000000000000000000	4.00000000000000000000	4.00000000000000000000	4.00000000000000000000	4.00000000000000000000	4.00000000000000000000	4.00000000000000000000	4.00000000000000000000	4.00000000000000000000	4.00000000000000000000
81.00000000000000000000	0.00000000000000000000	4159.48730468750000000000	4178.46142578125000000000	4167.69238281250000000000	4170.76904296875000000000	4166.66650390625000000000	4146.66650390625000000000	4145.12792968750000000000	4159.48730468750000000000	4162.05126953125000000000	4177.94873046875000000000	4100.51269531250000000000	4132.30761718750000000000	4160.51269531250000000000	4162.56396484375000000000	2842.00000000000000000000	10250.00000000000000000000	10231.00000000000000000000	0.00000000000000000000	0.00000000000000000000	0.00000000000000000000	1678.00000000000000000000	364.00000000000000000000	4.00000000000000000000	4.00000000000000000000	4.00000000000000000000	4.00000000000000000000	4.00000000000000000000	4.00000000000000000000	4.00000000000000000000	4.00000000000000000000	4.00000000000000000000	4.00000000000000000000	4.00000000000000000000	4.00000000000000000000	4.00000000000000000000	4.00000000000000000000	4.00000000000000000000	4.00000000000000000000
82.00000000000000000000	0.00000000000000000000	4151.28173828125000000000	4176.41015625000000000000	4163.07666015625000000000	4170.76904296875000000000	4176.41015625000000000000	4160.51269531250000000000	4151.79492187500000000000	4151.28173828125000000000	4150.25634765625000000000	4178.97412109375000000000	4129.74365234375000000000	4118.97412109375000000000	4155.38427734375000000000	4144.10253906250000000000	3497.00000000000000000000	10250.00000000000000000000	10231.00000000000000000000	0.00000000000000000000	0.00000000000000000000	0.00000000000000000000	1678.00000000000000000000	373.00000000000000000000	4.00000000000000000000	4.00000000000000000000	4.00000000000000000000	4.00000000000000000000	4.00000000000000000000	4.00000000000000000000	4.00000000000000000000	4.00000000000000000000	4.00000000000000000000	4.00000000000000000000	4.00000000000000000000	4.00000000000000000000	4.00000000000000000000	4.00000000000000000000	4.00000000000000000000	4.00000000000000000000
83.00000000000000000000	0.00000000000000000000	4167.69238281250000000000	4175.89746093750000000000	4177.43603515625000000000	4177.94873046875000000000	4197.94873046875000000000	4171.79492187500000000000	4153.84619140625000000000	4146.15380859375000000000	4152.82031250000000000000	4181.02539062500000000000	4160.51269531250000000000	4125.12792968750000000000	4161.02539062500000000000	4155.38427734375000000000	3306.00000000000000000000	10248.00000000000000000000	10230.00000000000000000000	0.00000000000000000000	0.00000000000000000000	0.00000000000000000000	1678.00000000000000000000	381.00000000000000000000	4.00000000000000000000	4.00000000000000000000	4.00000000000000000000	4.00000000000000000000	4.00000000000000000000	4.00000000000000000000	4.00000000000000000000	4.00000000000000000000	4.00000000000000000000	4.00000000000000000000	4.00000000000000000000	4.00000000000000000000	4.00000000000000000000	4.00000000000000000000	4.00000000000000000000	4.00000000000000000000
84.00000000000000000000	0.00000000000000000000	4162.05126953125000000000	4178.46142578125000000000	4180.00000000000000000000	4187.17919921875000000000	4204.10253906250000000000	4170.76904296875000000000	4150.25634765625000000000	4151.28173828125000000000	4167.69238281250000000000	4179.48730468750000000000	4116.92285156250000000000	4137.94873046875000000000	4165.64111328125000000000	4174.87158203125000000000	2913.00000000000000000000	10248.00000000000000000000	10230.00000000000000000000	0.00000000000000000000	0.00000000000000000000	0.00000000000000000000	1678.00000000000000000000	389.00000000000000000000	4.00000000000000000000	4.00000000000000000000	4.00000000000000000000	4.00000000000000000000	4.00000000000000000000	4.00000000000000000000	4.00000000000000000000	4.00000000000000000000	4.00000000000000000000	4.00000000000000000000	4.00000000000000000000	4.00000000000000000000	4.00000000000000000000	4.00000000000000000000	4.00000000000000000000	4.00000000000000000000
85.00000000000000000000	0.00000000000000000000	4155.89746093750000000000	4172.82031250000000000000	4172.82031250000000000000	4187.69238281250000000000	4187.69238281250000000000	4162.56396484375000000000	4146.15380859375000000000	4145.64111328125000000000	4146.66650390625000000000	4170.76904296875000000000	4100.51269531250000000000	4135.89746093750000000000	4150.25634765625000000000	4165.64111328125000000000	2842.00000000000000000000	10248.00000000000000000000	10232.00000000000000000000	0.00000000000000000000	0.00000000000000000000	0.00000000000000000000	1678.00000000000000000000	397.00000000000000000000	4.00000000000000000000	4.00000000000000000000	4.00000000000000000000	4.00000000000000000000	4.00000000000000000000	4.00000000000000000000	4.00000000000000000000	4.00000000000000000000	4.00000000000000000000	4.00000000000000000000	4.00000000000000000000	4.00000000000000000000	4.00000000000000000000	4.00000000000000000000	4.00000000000000000000	4.00000000000000000000
86.00000000000000000000	0.00000000000000000000	4171.28173828125000000000	4169.74365234375000000000	4178.46142578125000000000	4174.87158203125000000000	4180.00000000000000000000	4160.51269531250000000000	4149.23046875000000000000	4149.74365234375000000000	4135.89746093750000000000	4173.33300781250000000000	4123.07666015625000000000	4130.25634765625000000000	4134.87158203125000000000	4160.00000000000000000000	3497.00000000000000000000	10248.00000000000000000000	10232.00000000000000000000	0.00000000000000000000	0.00000000000000000000	0.00000000000000000000	1678.00000000000000000000	404.00000000000000000000	4.00000000000000000000	4.00000000000000000000	4.00000000000000000000	4.00000000000000000000	4.00000000000000000000	4.00000000000000000000	4.00000000000000000000	4.00000000000000000000	4.00000000000000000000	4.00000000000000000000	4.00000000000000000000	4.00000000000000000000	4.00000000000000000000	4.00000000000000000000	4.00000000000000000000	4.00000000000000000000
87.00000000000000000000	0.00000000000000000000	4154.87158203125000000000	4169.74365234375000000000	4170.25634765625000000000	4167.17919921875000000000	4185.12792968750000000000	4169.74365234375000000000	4157.43603515625000000000	4171.79492187500000000000	4163.58984375000000000000	4178.46142578125000000000	4118.97412109375000000000	4126.15380859375000000000	4135.89746093750000000000	4164.10253906250000000000	3306.00000000000000000000	10249.00000000000000000000	10231.00000000000000000000	0.00000000000000000000	0.00000000000000000000	0.00000000000000000000	1678.00000000000000000000	412.00000000000000000000	4.00000000000000000000	4.00000000000000000000	4.00000000000000000000	4.00000000000000000000	4.00000000000000000000	4.00000000000000000000	4.00000000000000000000	4.00000000000000000000	4.00000000000000000000	4.00000000000000000000	4.00000000000000000000	4.00000000000000000000	4.00000000000000000000	4.00000000000000000000	4.00000000000000000000	4.00000000000000000000
88.00000000000000000000	0.00000000000000000000	4148.71777343750000000000	4162.05126953125000000000	4163.58984375000000000000	4172.30761718750000000000	4175.38427734375000000000	4165.12792968750000000000	4152.82031250000000000000	4165.64111328125000000000	4156.92285156250000000000	4157.43603515625000000000	4121.02539062500000000000	4112.82031250000000000000	4128.71777343750000000000	4143.07666015625000000000	2913.00000000000000000000	10249.00000000000000000000	10231.00000000000000000000	0.00000000000000000000	0.00000000000000000000	0.00000000000000000000	1678.00000000000000000000	419.00000000000000000000	4.00000000000000000000	4.00000000000000000000	4.00000000000000000000	4.00000000000000000000	4.00000000000000000000	4.00000000000000000000	4.00000000000000000000	4.00000000000000000000	4.00000000000000000000	4.00000000000000000000	4.00000000000000000000	4.00000000000000000000	4.00000000000000000000	4.00000000000000000000	4.00000000000000000000	4.00000000000000000000
89.00000000000000000000	0.00000000000000000000	4151.28173828125000000000	4170.25634765625000000000	4162.05126953125000000000	4174.35888671875000000000	4183.58984375000000000000	4162.56396484375000000000	4158.46142578125000000000	4157.43603515625000000000	4142.56396484375000000000	4152.82031250000000000000	4128.71777343750000000000	4104.10253906250000000000	4133.84619140625000000000	4131.28173828125000000000	2842.00000000000000000000	10250.00000000000000000000	10229.00000000000000000000	0.00000000000000000000	0.00000000000000000000	0.00000000000000000000	1678.00000000000000000000	426.00000000000000000000	4.00000000000000000000	4.00000000000000000000	4.00000000000000000000	4.00000000000000000000	4.00000000000000000000	4.00000000000000000000	4.00000000000000000000	4.00000000000000000000	4.00000000000000000000	4.00000000000000000000	4.00000000000000000000	4.00000000000000000000	4.00000000000000000000	4.00000000000000000000	4.00000000000000000000	4.00000000000000000000
90.00000000000000000000	0.00000000000000000000	4151.28173828125000000000	4173.84619140625000000000	4163.07666015625000000000	4169.74365234375000000000	4188.71777343750000000000	4159.48730468750000000000	4163.58984375000000000000	4162.05126953125000000000	4151.79492187500000000000	4167.17919921875000000000	4094.87158203125000000000	4118.46142578125000000000	4142.05126953125000000000	4145.64111328125000000000	3497.00000000000000000000	10250.00000000000000000000	10229.00000000000000000000	0.00000000000000000000	0.00000000000000000000	0.00000000000000000000	1678.00000000000000000000	434.00000000000000000000	4.00000000000000000000	4.00000000000000000000	4.00000000000000000000	4.00000000000000000000	4.00000000000000000000	4.00000000000000000000	4.00000000000000000000	4.00000000000000000000	4.00000000000000000000	4.00000000000000000000	4.00000000000000000000	4.00000000000000000000	4.00000000000000000000	4.00000000000000000000	4.00000000000000000000	4.00000000000000000000
91.00000000000000000000	0.00000000000000000000	4162.56396484375000000000	4163.07666015625000000000	4172.30761718750000000000	4173.33300781250000000000	4167.69238281250000000000	4152.82031250000000000000	4153.84619140625000000000	4155.38427734375000000000	4150.76904296875000000000	4164.10253906250000000000	4080.51269531250000000000	4133.84619140625000000000	4136.41015625000000000000	4158.97412109375000000000	3306.00000000000000000000	10249.00000000000000000000	10228.00000000000000000000	0.00000000000000000000	0.00000000000000000000	0.00000000000000000000	1678.00000000000000000000	441.00000000000000000000	4.00000000000000000000	4.00000000000000000000	4.00000000000000000000	4.00000000000000000000	4.00000000000000000000	4.00000000000000000000	4.00000000000000000000	4.00000000000000000000	4.00000000000000000000	4.00000000000000000000	4.00000000000000000000	4.00000000000000000000	4.00000000000000000000	4.00000000000000000000	4.00000000000000000000	4.00000000000000000000
92.00000000000000000000	0.00000000000000000000	4152.82031250000000000000	4160.00000000000000000000	4164.10253906250000000000	4174.35888671875000000000	4163.07666015625000000000	4151.79492187500000000000	4146.66650390625000000000	4151.79492187500000000000	4148.71777343750000000000	4153.84619140625000000000	4113.84619140625000000000	4126.15380859375000000000	4135.38427734375000000000	4158.46142578125000000000	2913.00000000000000000000	10249.00000000000000000000	10228.00000000000000000000	0.00000000000000000000	0.00000000000000000000	0.00000000000000000000	1678.00000000000000000000	448.00000000000000000000	4.00000000000000000000	4.00000000000000000000	4.00000000000000000000	4.00000000000000000000	4.00000000000000000000	4.00000000000000000000	4.00000000000000000000	4.00000000000000000000	4.00000000000000000000	4.00000000000000000000	4.00000000000000000000	4.00000000000000000000	4.00000000000000000000	4.00000000000000000000	4.00000000000000000000	4.00000000000000000000
93.00000000000000000000	0.00000000000000000000	4152.82031250000000000000	4156.92285156250000000000	4162.05126953125000000000	4165.12792968750000000000	4168.71777343750000000000	4144.10253906250000000000	4140.00000000000000000000	4149.23046875000000000000	4149.74365234375000000000	4145.12792968750000000000	4113.33300781250000000000	4121.53857421875000000000	4127.69238281250000000000	4150.25634765625000000000	2842.00000000000000000000	10245.00000000000000000000	10229.00000000000000000000	0.00000000000000000000	0.00000000000000000000	0.00000000000000000000	1678.00000000000000000000	456.00000000000000000000	4.00000000000000000000	4.00000000000000000000	4.00000000000000000000	4.00000000000000000000	4.00000000000000000000	4.00000000000000000000	4.00000000000000000000	4.00000000000000000000	4.00000000000000000000	4.00000000000000000000	4.00000000000000000000	4.00000000000000000000	4.00000000000000000000	4.00000000000000000000	4.00000000000000000000	4.00000000000000000000
94.00000000000000000000	0.00000000000000000000	4152.82031250000000000000	4159.48730468750000000000	4164.10253906250000000000	4156.41015625000000000000	4168.71777343750000000000	4147.17919921875000000000	4145.12792968750000000000	4145.64111328125000000000	4141.02539062500000000000	4143.58984375000000000000	4112.30761718750000000000	4122.56396484375000000000	4122.05126953125000000000	4150.25634765625000000000	3497.00000000000000000000	10245.00000000000000000000	10229.00000000000000000000	0.00000000000000000000	0.00000000000000000000	0.00000000000000000000	1678.00000000000000000000	463.00000000000000000000	4.00000000000000000000	4.00000000000000000000	4.00000000000000000000	4.00000000000000000000	4.00000000000000000000	4.00000000000000000000	4.00000000000000000000	4.00000000000000000000	4.00000000000000000000	4.00000000000000000000	4.00000000000000000000	4.00000000000000000000	4.00000000000000000000	4.00000000000000000000	4.00000000000000000000	4.00000000000000000000
95.00000000000000000000	0.00000000000000000000	4149.23046875000000000000	4158.46142578125000000000	4161.53857421875000000000	4153.84619140625000000000	4168.71777343750000000000	4151.79492187500000000000	4147.69238281250000000000	4137.94873046875000000000	4128.20507812500000000000	4137.94873046875000000000	4124.61523437500000000000	4116.41015625000000000000	4117.43603515625000000000	4151.79492187500000000000	3306.00000000000000000000	10244.00000000000000000000	10229.00000000000000000000	0.00000000000000000000	0.00000000000000000000	0.00000000000000000000	1678.00000000000000000000	470.00000000000000000000	4.00000000000000000000	4.00000000000000000000	4.00000000000000000000	4.00000000000000000000	4.00000000000000000000	4.00000000000000000000	4.00000000000000000000	4.00000000000000000000	4.00000000000000000000	4.00000000000000000000	4.00000000000000000000	4.00000000000000000000	4.00000000000000000000	4.00000000000000000000	4.00000000000000000000	4.00000000000000000000
96.00000000000000000000	0.00000000000000000000	4159.48730468750000000000	4152.30761718750000000000	4162.56396484375000000000	4160.00000000000000000000	4171.79492187500000000000	4145.64111328125000000000	4145.12792968750000000000	4138.46142578125000000000	4134.35888671875000000000	4128.20507812500000000000	4093.84594726562500000000	4113.84619140625000000000	4112.82031250000000000000	4151.79492187500000000000	2913.00000000000000000000	10244.00000000000000000000	10229.00000000000000000000	0.00000000000000000000	0.00000000000000000000	0.00000000000000000000	1678.00000000000000000000	478.00000000000000000000	4.00000000000000000000	4.00000000000000000000	4.00000000000000000000	4.00000000000000000000	4.00000000000000000000	4.00000000000000000000	4.00000000000000000000	4.00000000000000000000	4.00000000000000000000	4.00000000000000000000	4.00000000000000000000	4.00000000000000000000	4.00000000000000000000	4.00000000000000000000	4.00000000000000000000	4.00000000000000000000
97.00000000000000000000	0.00000000000000000000	4151.79492187500000000000	4163.07666015625000000000	4158.97412109375000000000	4169.74365234375000000000	4174.35888671875000000000	4147.69238281250000000000	4155.38427734375000000000	4158.97412109375000000000	4157.43603515625000000000	4141.02539062500000000000	4069.23071289062500000000	4117.94873046875000000000	4131.28173828125000000000	4156.92285156250000000000	2842.00000000000000000000	10245.00000000000000000000	10228.00000000000000000000	0.00000000000000000000	0.00000000000000000000	0.00000000000000000000	1678.00000000000000000000	485.00000000000000000000	4.00000000000000000000	4.00000000000000000000	4.00000000000000000000	4.00000000000000000000	4.00000000000000000000	4.00000000000000000000	4.00000000000000000000	4.00000000000000000000	4.00000000000000000000	4.00000000000000000000	4.00000000000000000000	4.00000000000000000000	4.00000000000000000000	4.00000000000000000000	4.00000000000000000000	4.00000000000000000000
98.00000000000000000000	0.00000000000000000000	4161.53857421875000000000	4169.74365234375000000000	4173.84619140625000000000	4176.92285156250000000000	4162.56396484375000000000	4150.76904296875000000000	4159.48730468750000000000	4165.64111328125000000000	4156.92285156250000000000	4163.58984375000000000000	4111.28173828125000000000	4127.17919921875000000000	4146.66650390625000000000	4165.64111328125000000000	3497.00000000000000000000	10245.00000000000000000000	10228.00000000000000000000	0.00000000000000000000	0.00000000000000000000	0.00000000000000000000	1678.00000000000000000000	492.00000000000000000000	4.00000000000000000000	4.00000000000000000000	4.00000000000000000000	4.00000000000000000000	4.00000000000000000000	4.00000000000000000000	4.00000000000000000000	4.00000000000000000000	4.00000000000000000000	4.00000000000000000000	4.00000000000000000000	4.00000000000000000000	4.00000000000000000000	4.00000000000000000000	4.00000000000000000000	4.00000000000000000000
99.00000000000000000000	0.00000000000000000000	4169.23046875000000000000	4173.84619140625000000000	4185.12792968750000000000	4173.33300781250000000000	4174.87158203125000000000	4151.79492187500000000000	4162.05126953125000000000	4167.17919921875000000000	4165.12792968750000000000	4178.97412109375000000000	4153.33300781250000000000	4133.84619140625000000000	4163.07666015625000000000	4173.84619140625000000000	3306.00000000000000000000	10244.00000000000000000000	10228.00000000000000000000	0.00000000000000000000	0.00000000000000000000	0.00000000000000000000	1678.00000000000000000000	500.00000000000000000000	4.00000000000000000000	4.00000000000000000000	4.00000000000000000000	4.00000000000000000000	4.00000000000000000000	4.00000000000000000000	4.00000000000000000000	4.00000000000000000000	4.00000000000000000000	4.00000000000000000000	4.00000000000000000000	4.00000000000000000000	4.00000000000000000000	4.00000000000000000000	4.00000000000000000000	4.00000000000000000000
100.00000000000000000000	0.00000000000000000000	4160.00000000000000000000	4178.46142578125000000000	4175.38427734375000000000	4161.02539062500000000000	4192.30761718750000000000	4150.25634765625000000000	4162.56396484375000000000	4166.15380859375000000000	4177.43603515625000000000	4171.28173828125000000000	4142.05126953125000000000	4143.07666015625000000000	4177.43603515625000000000	4175.38427734375000000000	2913.00000000000000000000	10244.00000000000000000000	10228.00000000000000000000	0.00000000000000000000	0.00000000000000000000	0.00000000000000000000	1678.00000000000000000000	507.00000000000000000000	4.00000000000000000000	4.00000000000000000000	4.00000000000000000000	4.00000000000000000000	4.00000000000000000000	4.00000000000000000000	4.00000000000000000000	4.00000000000000000000	4.00000000000000000000	4.00000000000000000000	4.00000000000000000000	4.00000000000000000000	4.00000000000000000000	4.00000000000000000000	4.00000000000000000000	4.00000000000000000000
101.00000000000000000000	0.00000000000000000000	4164.10253906250000000000	4168.71777343750000000000	4177.43603515625000000000	4152.30761718750000000000	4167.17919921875000000000	4141.02539062500000000000	4143.58984375000000000000	4144.10253906250000000000	4147.69238281250000000000	4156.92285156250000000000	4135.38427734375000000000	4145.64111328125000000000	4176.41015625000000000000	4172.82031250000000000000	2842.00000000000000000000	10245.00000000000000000000	10227.00000000000000000000	0.00000000000000000000	0.00000000000000000000	0.00000000000000000000	1678.00000000000000000000	514.00000000000000000000	4.00000000000000000000	4.00000000000000000000	4.00000000000000000000	4.00000000000000000000	4.00000000000000000000	4.00000000000000000000	4.00000000000000000000	4.00000000000000000000	4.00000000000000000000	4.00000000000000000000	4.00000000000000000000	4.00000000000000000000	4.00000000000000000000	4.00000000000000000000	4.00000000000000000000	4.00000000000000000000
102.00000000000000000000	0.00000000000000000000	4153.33300781250000000000	4167.69238281250000000000	4171.28173828125000000000	4155.38427734375000000000	4156.92285156250000000000	4144.10253906250000000000	4133.84619140625000000000	4135.89746093750000000000	4134.87158203125000000000	4175.89746093750000000000	4148.20507812500000000000	4127.17919921875000000000	4180.00000000000000000000	4166.66650390625000000000	3497.00000000000000000000	10245.00000000000000000000	10227.00000000000000000000	0.00000000000000000000	0.00000000000000000000	0.00000000000000000000	1678.00000000000000000000	522.00000000000000000000	4.00000000000000000000	4.00000000000000000000	4.00000000000000000000	4.00000000000000000000	4.00000000000000000000	4.00000000000000000000	4.00000000000000000000	4.00000000000000000000	4.00000000000000000000	4.00000000000000000000	4.00000000000000000000	4.00000000000000000000	4.00000000000000000000	4.00000000000000000000	4.00000000000000000000	4.00000000000000000000
103.00000000000000000000	0.00000000000000000000	4155.38427734375000000000	4170.76904296875000000000	4161.53857421875000000000	4162.05126953125000000000	4180.00000000000000000000	4150.25634765625000000000	4141.53857421875000000000	4145.64111328125000000000	4155.89746093750000000000	4180.00000000000000000000	4122.56396484375000000000	4117.94873046875000000000	4178.46142578125000000000	4161.02539062500000000000	3306.00000000000000000000	10246.00000000000000000000	10228.00000000000000000000	0.00000000000000000000	0.00000000000000000000	0.00000000000000000000	1678.00000000000000000000	529.00000000000000000000	4.00000000000000000000	4.00000000000000000000	4.00000000000000000000	4.00000000000000000000	4.00000000000000000000	4.00000000000000000000	4.00000000000000000000	4.00000000000000000000	4.00000000000000000000	4.00000000000000000000	4.00000000000000000000	4.00000000000000000000	4.00000000000000000000	4.00000000000000000000	4.00000000000000000000	4.00000000000000000000
104.00000000000000000000	0.00000000000000000000	4159.48730468750000000000	4169.23046875000000000000	4164.10253906250000000000	4152.30761718750000000000	4192.82031250000000000000	4154.87158203125000000000	4154.87158203125000000000	4156.92285156250000000000	4166.66650390625000000000	4169.74365234375000000000	4115.89746093750000000000	4122.56396484375000000000	4177.94873046875000000000	4166.15380859375000000000	2913.00000000000000000000	10246.00000000000000000000	10228.00000000000000000000	0.00000000000000000000	0.00000000000000000000	0.00000000000000000000	1678.00000000000000000000	536.00000000000000000000	4.00000000000000000000	4.00000000000000000000	4.00000000000000000000	4.00000000000000000000	4.00000000000000000000	4.00000000000000000000	4.00000000000000000000	4.00000000000000000000	4.00000000000000000000	4.00000000000000000000	4.00000000000000000000	4.00000000000000000000	4.00000000000000000000	4.00000000000000000000	4.00000000000000000000	4.00000000000000000000
105.00000000000000000000	0.00000000000000000000	4153.33300781250000000000	4166.66650390625000000000	4172.82031250000000000000	4144.10253906250000000000	4174.35888671875000000000	4146.66650390625000000000	4154.35888671875000000000	4157.94873046875000000000	4154.87158203125000000000	4167.17919921875000000000	4142.56396484375000000000	4133.33300781250000000000	4170.76904296875000000000	4173.84619140625000000000	2842.00000000000000000000	10246.00000000000000000000	10228.00000000000000000000	0.00000000000000000000	0.00000000000000000000	0.00000000000000000000	1678.00000000000000000000	544.00000000000000000000	4.00000000000000000000	4.00000000000000000000	4.00000000000000000000	4.00000000000000000000	4.00000000000000000000	4.00000000000000000000	4.00000000000000000000	4.00000000000000000000	4.00000000000000000000	4.00000000000000000000	4.00000000000000000000	4.00000000000000000000	4.00000000000000000000	4.00000000000000000000	4.00000000000000000000	4.00000000000000000000
106.00000000000000000000	0.00000000000000000000	4169.74365234375000000000	4168.71777343750000000000	4187.17919921875000000000	4151.28173828125000000000	4161.53857421875000000000	4132.30761718750000000000	4146.15380859375000000000	4155.38427734375000000000	4150.25634765625000000000	4150.76904296875000000000	4138.97412109375000000000	4144.10253906250000000000	4156.41015625000000000000	4178.97412109375000000000	3497.00000000000000000000	10246.00000000000000000000	10228.00000000000000000000	0.00000000000000000000	0.00000000000000000000	0.00000000000000000000	1678.00000000000000000000	551.00000000000000000000	4.00000000000000000000	4.00000000000000000000	4.00000000000000000000	4.00000000000000000000	4.00000000000000000000	4.00000000000000000000	4.00000000000000000000	4.00000000000000000000	4.00000000000000000000	4.00000000000000000000	4.00000000000000000000	4.00000000000000000000	4.00000000000000000000	4.00000000000000000000	4.00000000000000000000	4.00000000000000000000
107.00000000000000000000	0.00000000000000000000	4162.56396484375000000000	4167.17919921875000000000	4180.51269531250000000000	4149.74365234375000000000	4174.87158203125000000000	4134.87158203125000000000	4151.79492187500000000000	4165.64111328125000000000	4170.25634765625000000000	4158.46142578125000000000	4120.51269531250000000000	4144.61523437500000000000	4165.12792968750000000000	4185.64111328125000000000	3306.00000000000000000000	10248.00000000000000000000	10231.00000000000000000000	0.00000000000000000000	0.00000000000000000000	0.00000000000000000000	1678.00000000000000000000	558.00000000000000000000	4.00000000000000000000	4.00000000000000000000	4.00000000000000000000	4.00000000000000000000	4.00000000000000000000	4.00000000000000000000	4.00000000000000000000	4.00000000000000000000	4.00000000000000000000	4.00000000000000000000	4.00000000000000000000	4.00000000000000000000	4.00000000000000000000	4.00000000000000000000	4.00000000000000000000	4.00000000000000000000
108.00000000000000000000	0.00000000000000000000	4162.05126953125000000000	4150.25634765625000000000	4177.43603515625000000000	4135.89746093750000000000	4165.12792968750000000000	4129.74365234375000000000	4145.64111328125000000000	4158.46142578125000000000	4164.10253906250000000000	4169.74365234375000000000	4108.71777343750000000000	4147.17919921875000000000	4169.74365234375000000000	4185.64111328125000000000	2913.00000000000000000000	10248.00000000000000000000	10231.00000000000000000000	0.00000000000000000000	0.00000000000000000000	0.00000000000000000000	1678.00000000000000000000	566.00000000000000000000	4.00000000000000000000	4.00000000000000000000	4.00000000000000000000	4.00000000000000000000	4.00000000000000000000	4.00000000000000000000	4.00000000000000000000	4.00000000000000000000	4.00000000000000000000	4.00000000000000000000	4.00000000000000000000	4.00000000000000000000	4.00000000000000000000	4.00000000000000000000	4.00000000000000000000	4.00000000000000000000
109.00000000000000000000	0.00000000000000000000	4170.25634765625000000000	4157.94873046875000000000	4184.10253906250000000000	4144.10253906250000000000	4165.64111328125000000000	4132.82031250000000000000	4141.02539062500000000000	4151.79492187500000000000	4148.71777343750000000000	4170.25634765625000000000	4126.15380859375000000000	4146.66650390625000000000	4169.74365234375000000000	4186.66650390625000000000	2842.00000000000000000000	10248.00000000000000000000	10230.00000000000000000000	0.00000000000000000000	0.00000000000000000000	0.00000000000000000000	1678.00000000000000000000	573.00000000000000000000	4.00000000000000000000	4.00000000000000000000	4.00000000000000000000	4.00000000000000000000	4.00000000000000000000	4.00000000000000000000	4.00000000000000000000	4.00000000000000000000	4.00000000000000000000	4.00000000000000000000	4.00000000000000000000	4.00000000000000000000	4.00000000000000000000	4.00000000000000000000	4.00000000000000000000	4.00000000000000000000
110.00000000000000000000	0.00000000000000000000	4155.38427734375000000000	4182.05126953125000000000	4177.94873046875000000000	4167.17919921875000000000	4190.25634765625000000000	4151.28173828125000000000	4154.35888671875000000000	4166.66650390625000000000	4162.56396484375000000000	4185.64111328125000000000	4154.87158203125000000000	4134.87158203125000000000	4180.51269531250000000000	4183.07666015625000000000	3497.00000000000000000000	10248.00000000000000000000	10230.00000000000000000000	0.00000000000000000000	0.00000000000000000000	0.00000000000000000000	1678.00000000000000000000	580.00000000000000000000	4.00000000000000000000	4.00000000000000000000	4.00000000000000000000	4.00000000000000000000	4.00000000000000000000	4.00000000000000000000	4.00000000000000000000	4.00000000000000000000	4.00000000000000000000	4.00000000000000000000	4.00000000000000000000	4.00000000000000000000	4.00000000000000000000	4.00000000000000000000	4.00000000000000000000	4.00000000000000000000
111.00000000000000000000	0.00000000000000000000	4155.38427734375000000000	4171.79492187500000000000	4174.35888671875000000000	4146.66650390625000000000	4187.17919921875000000000	4151.79492187500000000000	4152.30761718750000000000	4164.61523437500000000000	4161.53857421875000000000	4183.58984375000000000000	4151.79492187500000000000	4122.05126953125000000000	4171.28173828125000000000	4161.02539062500000000000	3306.00000000000000000000	10245.00000000000000000000	10227.00000000000000000000	0.00000000000000000000	0.00000000000000000000	0.00000000000000000000	1678.00000000000000000000	588.00000000000000000000	4.00000000000000000000	4.00000000000000000000	4.00000000000000000000	4.00000000000000000000	4.00000000000000000000	4.00000000000000000000	4.00000000000000000000	4.00000000000000000000	4.00000000000000000000	4.00000000000000000000	4.00000000000000000000	4.00000000000000000000	4.00000000000000000000	4.00000000000000000000	4.00000000000000000000	4.00000000000000000000
112.00000000000000000000	0.00000000000000000000	4148.20507812500000000000	4157.94873046875000000000	4165.64111328125000000000	4113.33300781250000000000	4178.97412109375000000000	4150.25634765625000000000	4148.20507812500000000000	4151.79492187500000000000	4147.69238281250000000000	4165.12792968750000000000	4136.92285156250000000000	4120.51269531250000000000	4148.71777343750000000000	4156.92285156250000000000	2913.00000000000000000000	10245.00000000000000000000	10227.00000000000000000000	0.00000000000000000000	0.00000000000000000000	0.00000000000000000000	1678.00000000000000000000	595.00000000000000000000	4.00000000000000000000	4.00000000000000000000	4.00000000000000000000	4.00000000000000000000	4.00000000000000000000	4.00000000000000000000	4.00000000000000000000	4.00000000000000000000	4.00000000000000000000	4.00000000000000000000	4.00000000000000000000	4.00000000000000000000	4.00000000000000000000	4.00000000000000000000	4.00000000000000000000	4.00000000000000000000
113.00000000000000000000	0.00000000000000000000	4150.76904296875000000000	4161.02539062500000000000	4167.17919921875000000000	4121.02539062500000000000	4176.92285156250000000000	4146.15380859375000000000	4149.74365234375000000000	4150.25634765625000000000	4152.82031250000000000000	4167.17919921875000000000	4128.71777343750000000000	4134.87158203125000000000	4147.17919921875000000000	4172.82031250000000000000	2842.00000000000000000000	10245.00000000000000000000	10226.00000000000000000000	0.00000000000000000000	0.00000000000000000000	0.00000000000000000000	1678.00000000000000000000	603.00000000000000000000	4.00000000000000000000	4.00000000000000000000	4.00000000000000000000	4.00000000000000000000	4.00000000000000000000	4.00000000000000000000	4.00000000000000000000	4.00000000000000000000	4.00000000000000000000	4.00000000000000000000	4.00000000000000000000	4.00000000000000000000	4.00000000000000000000	4.00000000000000000000	4.00000000000000000000	4.00000000000000000000
114.00000000000000000000	0.00000000000000000000	4166.15380859375000000000	4171.28173828125000000000	4184.61523437500000000000	4141.02539062500000000000	4185.64111328125000000000	4145.12792968750000000000	4154.87158203125000000000	4166.15380859375000000000	4173.84619140625000000000	4187.69238281250000000000	4117.94873046875000000000	4145.12792968750000000000	4172.30761718750000000000	4186.66650390625000000000	3497.00000000000000000000	10245.00000000000000000000	10226.00000000000000000000	0.00000000000000000000	0.00000000000000000000	0.00000000000000000000	1678.00000000000000000000	610.00000000000000000000	4.00000000000000000000	4.00000000000000000000	4.00000000000000000000	4.00000000000000000000	4.00000000000000000000	4.00000000000000000000	4.00000000000000000000	4.00000000000000000000	4.00000000000000000000	4.00000000000000000000	4.00000000000000000000	4.00000000000000000000	4.00000000000000000000	4.00000000000000000000	4.00000000000000000000	4.00000000000000000000
[truncated: 236 more rows]
