# Supplementary material for: Discriminating three motor imagery states of the same joint for brain-computer interface
Source: PeerJ. 2021 Aug 24;9:e12027. doi: 10.7717/peerj.12027 (PMC8395581; doi:10.7717/peerj.12027)
Supplement: Supplemental Information 1 [file peerj-09-12027-s001.zip › dataset/C/01-01-04.11.17.17.46.45.csv]

title:01	recorded:04.11.17 17.46.45	sampling:128	subject:01	labels:COUNTER INTERPOLATED AF3 F7 F3 FC5 T7 P7 O1 O2 P8 T8 FC6 F4 F8 AF4 RAW_CQ GYROX GYROY MARKER MARKER_HARDWARE SYNC TIME_STAMP_s TIME_STAMP_ms CQ_AF3 CQ_F7 CQ_F3 CQ_FC5 CQ_T7 CQ_P7 CQ_O1 CQ_O2 CQ_P8 CQ_T8 CQ_FC6 CQ_F4 CQ_F8 CQ_AF4 CQ_CMS CQ_DRL	chan:40	units:emotiv
30.00000000000000000000	0.00000000000000000000	4183.07666015625000000000	4181.02539062500000000000	4172.82031250000000000000	4197.94873046875000000000	4189.74365234375000000000	4165.12792968750000000000	4154.87158203125000000000	4175.89746093750000000000	4118.46142578125000000000	4137.94873046875000000000	4795.89746093750000000000	4197.94873046875000000000	4150.76904296875000000000	4188.71777343750000000000	0.00000000000000000000	10249.00000000000000000000	10229.00000000000000000000	0.00000000000000000000	0.00000000000000000000	0.00000000000000000000	438.00000000000000000000	59.00000000000000000000	0.00000000000000000000	0.00000000000000000000	0.00000000000000000000	0.00000000000000000000	0.00000000000000000000	0.00000000000000000000	0.00000000000000000000	0.00000000000000000000	0.00000000000000000000	0.00000000000000000000	0.00000000000000000000	0.00000000000000000000	0.00000000000000000000	0.00000000000000000000	0.00000000000000000000	0.00000000000000000000
31.00000000000000000000	0.00000000000000000000	4167.69238281250000000000	4193.33300781250000000000	4158.97412109375000000000	4203.58984375000000000000	4203.58984375000000000000	4181.02539062500000000000	4164.61523437500000000000	4195.89746093750000000000	4143.58984375000000000000	4168.20507812500000000000	4840.51269531250000000000	4214.87158203125000000000	4183.58984375000000000000	4214.35888671875000000000	0.00000000000000000000	10246.00000000000000000000	10230.00000000000000000000	0.00000000000000000000	0.00000000000000000000	0.00000000000000000000	438.00000000000000000000	68.00000000000000000000	0.00000000000000000000	0.00000000000000000000	0.00000000000000000000	0.00000000000000000000	0.00000000000000000000	0.00000000000000000000	0.00000000000000000000	0.00000000000000000000	0.00000000000000000000	0.00000000000000000000	0.00000000000000000000	0.00000000000000000000	0.00000000000000000000	0.00000000000000000000	0.00000000000000000000	0.00000000000000000000
32.00000000000000000000	0.00000000000000000000	4172.30761718750000000000	4183.58984375000000000000	4165.12792968750000000000	4200.51269531250000000000	4196.41015625000000000000	4171.28173828125000000000	4154.35888671875000000000	4192.30761718750000000000	4145.64111328125000000000	4167.17919921875000000000	4838.46142578125000000000	4211.79492187500000000000	4195.38427734375000000000	4204.61523437500000000000	0.00000000000000000000	10246.00000000000000000000	10230.00000000000000000000	0.00000000000000000000	0.00000000000000000000	0.00000000000000000000	438.00000000000000000000	76.00000000000000000000	0.00000000000000000000	0.00000000000000000000	0.00000000000000000000	0.00000000000000000000	0.00000000000000000000	0.00000000000000000000	0.00000000000000000000	0.00000000000000000000	0.00000000000000000000	0.00000000000000000000	0.00000000000000000000	0.00000000000000000000	0.00000000000000000000	0.00000000000000000000	0.00000000000000000000	0.00000000000000000000
33.00000000000000000000	0.00000000000000000000	4176.92285156250000000000	4178.46142578125000000000	4171.79492187500000000000	4188.20507812500000000000	4196.41015625000000000000	4168.20507812500000000000	4158.97412109375000000000	4182.56396484375000000000	4134.87158203125000000000	4144.10253906250000000000	4822.56396484375000000000	4209.74365234375000000000	4179.48730468750000000000	4202.05126953125000000000	0.00000000000000000000	10246.00000000000000000000	10231.00000000000000000000	0.00000000000000000000	0.00000000000000000000	0.00000000000000000000	438.00000000000000000000	84.00000000000000000000	0.00000000000000000000	0.00000000000000000000	0.00000000000000000000	0.00000000000000000000	0.00000000000000000000	0.00000000000000000000	0.00000000000000000000	0.00000000000000000000	0.00000000000000000000	0.00000000000000000000	0.00000000000000000000	0.00000000000000000000	0.00000000000000000000	0.00000000000000000000	0.00000000000000000000	0.00000000000000000000
34.00000000000000000000	0.00000000000000000000	4164.61523437500000000000	4188.71777343750000000000	4166.66650390625000000000	4196.92285156250000000000	4209.23046875000000000000	4184.10253906250000000000	4180.51269531250000000000	4190.25634765625000000000	4146.66650390625000000000	4150.76904296875000000000	4835.89746093750000000000	4223.07666015625000000000	4174.35888671875000000000	4211.28173828125000000000	0.00000000000000000000	10246.00000000000000000000	10231.00000000000000000000	0.00000000000000000000	0.00000000000000000000	0.00000000000000000000	438.00000000000000000000	91.00000000000000000000	0.00000000000000000000	0.00000000000000000000	0.00000000000000000000	0.00000000000000000000	0.00000000000000000000	0.00000000000000000000	0.00000000000000000000	0.00000000000000000000	0.00000000000000000000	0.00000000000000000000	0.00000000000000000000	0.00000000000000000000	0.00000000000000000000	0.00000000000000000000	0.00000000000000000000	0.00000000000000000000
35.00000000000000000000	0.00000000000000000000	4182.56396484375000000000	4180.00000000000000000000	4179.48730468750000000000	4204.10253906250000000000	4190.25634765625000000000	4171.79492187500000000000	4163.58984375000000000000	4172.30761718750000000000	4133.33300781250000000000	4137.43603515625000000000	4796.41015625000000000000	4221.02539062500000000000	4155.89746093750000000000	4186.15380859375000000000	0.00000000000000000000	10246.00000000000000000000	10231.00000000000000000000	0.00000000000000000000	0.00000000000000000000	0.00000000000000000000	438.00000000000000000000	98.00000000000000000000	0.00000000000000000000	0.00000000000000000000	0.00000000000000000000	0.00000000000000000000	0.00000000000000000000	0.00000000000000000000	0.00000000000000000000	0.00000000000000000000	0.00000000000000000000	0.00000000000000000000	0.00000000000000000000	0.00000000000000000000	0.00000000000000000000	0.00000000000000000000	0.00000000000000000000	0.00000000000000000000
36.00000000000000000000	0.00000000000000000000	4163.07666015625000000000	4196.41015625000000000000	4153.33300781250000000000	4203.58984375000000000000	4196.92285156250000000000	4173.84619140625000000000	4166.66650390625000000000	4181.53857421875000000000	4133.84619140625000000000	4130.76904296875000000000	4776.41015625000000000000	4219.48730468750000000000	4162.05126953125000000000	4191.79492187500000000000	0.00000000000000000000	10246.00000000000000000000	10231.00000000000000000000	0.00000000000000000000	0.00000000000000000000	0.00000000000000000000	438.00000000000000000000	106.00000000000000000000	0.00000000000000000000	0.00000000000000000000	0.00000000000000000000	0.00000000000000000000	0.00000000000000000000	0.00000000000000000000	0.00000000000000000000	0.00000000000000000000	0.00000000000000000000	0.00000000000000000000	0.00000000000000000000	0.00000000000000000000	0.00000000000000000000	0.00000000000000000000	0.00000000000000000000	0.00000000000000000000
37.00000000000000000000	0.00000000000000000000	4164.10253906250000000000	4172.82031250000000000000	4153.84619140625000000000	4186.15380859375000000000	4176.92285156250000000000	4150.25634765625000000000	4148.71777343750000000000	4175.38427734375000000000	4121.02539062500000000000	4120.00000000000000000000	4798.97412109375000000000	4213.84619140625000000000	4148.20507812500000000000	4192.30761718750000000000	0.00000000000000000000	10246.00000000000000000000	10232.00000000000000000000	0.00000000000000000000	0.00000000000000000000	0.00000000000000000000	438.00000000000000000000	113.00000000000000000000	0.00000000000000000000	0.00000000000000000000	0.00000000000000000000	0.00000000000000000000	0.00000000000000000000	0.00000000000000000000	0.00000000000000000000	0.00000000000000000000	0.00000000000000000000	0.00000000000000000000	0.00000000000000000000	0.00000000000000000000	0.00000000000000000000	0.00000000000000000000	0.00000000000000000000	0.00000000000000000000
38.00000000000000000000	0.00000000000000000000	4179.48730468750000000000	4159.48730468750000000000	4169.74365234375000000000	4180.00000000000000000000	4179.48730468750000000000	4156.41015625000000000000	4150.25634765625000000000	4185.64111328125000000000	4142.05126953125000000000	4146.66650390625000000000	4826.15380859375000000000	4215.38427734375000000000	4162.05126953125000000000	4195.89746093750000000000	0.00000000000000000000	10246.00000000000000000000	10232.00000000000000000000	0.00000000000000000000	0.00000000000000000000	0.00000000000000000000	438.00000000000000000000	120.00000000000000000000	0.00000000000000000000	0.00000000000000000000	0.00000000000000000000	0.00000000000000000000	0.00000000000000000000	0.00000000000000000000	0.00000000000000000000	0.00000000000000000000	0.00000000000000000000	0.00000000000000000000	0.00000000000000000000	0.00000000000000000000	0.00000000000000000000	0.00000000000000000000	0.00000000000000000000	0.00000000000000000000
39.00000000000000000000	0.00000000000000000000	4165.64111328125000000000	4175.89746093750000000000	4163.07666015625000000000	4191.28173828125000000000	4212.30761718750000000000	4191.79492187500000000000	4174.87158203125000000000	4209.74365234375000000000	4176.41015625000000000000	4182.56396484375000000000	4825.12792968750000000000	4215.38427734375000000000	4182.05126953125000000000	4197.43603515625000000000	0.00000000000000000000	10246.00000000000000000000	10231.00000000000000000000	0.00000000000000000000	0.00000000000000000000	0.00000000000000000000	438.00000000000000000000	128.00000000000000000000	0.00000000000000000000	0.00000000000000000000	0.00000000000000000000	0.00000000000000000000	0.00000000000000000000	0.00000000000000000000	0.00000000000000000000	0.00000000000000000000	0.00000000000000000000	0.00000000000000000000	0.00000000000000000000	0.00000000000000000000	0.00000000000000000000	0.00000000000000000000	0.00000000000000000000	0.00000000000000000000
40.00000000000000000000	0.00000000000000000000	4173.84619140625000000000	4158.46142578125000000000	4173.33300781250000000000	4187.17919921875000000000	4183.58984375000000000000	4165.12792968750000000000	4150.25634765625000000000	4174.87158203125000000000	4133.33300781250000000000	4148.71777343750000000000	4781.02539062500000000000	4188.20507812500000000000	4141.53857421875000000000	4157.43603515625000000000	0.00000000000000000000	10246.00000000000000000000	10231.00000000000000000000	0.00000000000000000000	0.00000000000000000000	0.00000000000000000000	438.00000000000000000000	135.00000000000000000000	0.00000000000000000000	0.00000000000000000000	0.00000000000000000000	0.00000000000000000000	0.00000000000000000000	0.00000000000000000000	0.00000000000000000000	0.00000000000000000000	0.00000000000000000000	0.00000000000000000000	0.00000000000000000000	0.00000000000000000000	0.00000000000000000000	0.00000000000000000000	0.00000000000000000000	0.00000000000000000000
41.00000000000000000000	0.00000000000000000000	4162.05126953125000000000	4181.53857421875000000000	4154.35888671875000000000	4190.76904296875000000000	4185.12792968750000000000	4166.66650390625000000000	4155.89746093750000000000	4174.35888671875000000000	4126.66650390625000000000	4146.66650390625000000000	4778.46142578125000000000	4189.23046875000000000000	4154.35888671875000000000	4173.33300781250000000000	0.00000000000000000000	10246.00000000000000000000	10230.00000000000000000000	0.00000000000000000000	0.00000000000000000000	0.00000000000000000000	438.00000000000000000000	142.00000000000000000000	0.00000000000000000000	0.00000000000000000000	0.00000000000000000000	0.00000000000000000000	0.00000000000000000000	0.00000000000000000000	0.00000000000000000000	0.00000000000000000000	0.00000000000000000000	0.00000000000000000000	0.00000000000000000000	0.00000000000000000000	0.00000000000000000000	0.00000000000000000000	0.00000000000000000000	0.00000000000000000000
42.00000000000000000000	0.00000000000000000000	4170.76904296875000000000	4194.35888671875000000000	4160.00000000000000000000	4202.05126953125000000000	4196.92285156250000000000	4178.46142578125000000000	4160.00000000000000000000	4183.07666015625000000000	4137.94873046875000000000	4144.10253906250000000000	4797.43554687500000000000	4208.20507812500000000000	4170.25634765625000000000	4198.97412109375000000000	0.00000000000000000000	10246.00000000000000000000	10230.00000000000000000000	0.00000000000000000000	0.00000000000000000000	0.00000000000000000000	438.00000000000000000000	150.00000000000000000000	0.00000000000000000000	0.00000000000000000000	0.00000000000000000000	0.00000000000000000000	0.00000000000000000000	0.00000000000000000000	0.00000000000000000000	0.00000000000000000000	0.00000000000000000000	0.00000000000000000000	0.00000000000000000000	0.00000000000000000000	0.00000000000000000000	0.00000000000000000000	0.00000000000000000000	0.00000000000000000000
43.00000000000000000000	0.00000000000000000000	4178.97412109375000000000	4177.94873046875000000000	4174.87158203125000000000	4189.74365234375000000000	4181.53857421875000000000	4170.76904296875000000000	4152.30761718750000000000	4174.35888671875000000000	4129.74365234375000000000	4124.61523437500000000000	4797.94873046875000000000	4205.12792968750000000000	4162.05126953125000000000	4187.17919921875000000000	0.00000000000000000000	10248.00000000000000000000	10229.00000000000000000000	0.00000000000000000000	0.00000000000000000000	0.00000000000000000000	438.00000000000000000000	158.00000000000000000000	0.00000000000000000000	0.00000000000000000000	0.00000000000000000000	0.00000000000000000000	0.00000000000000000000	0.00000000000000000000	0.00000000000000000000	0.00000000000000000000	0.00000000000000000000	0.00000000000000000000	0.00000000000000000000	0.00000000000000000000	0.00000000000000000000	0.00000000000000000000	0.00000000000000000000	0.00000000000000000000
44.00000000000000000000	0.00000000000000000000	4154.87158203125000000000	4174.35888671875000000000	4160.00000000000000000000	4168.20507812500000000000	4177.94873046875000000000	4173.33300781250000000000	4163.58984375000000000000	4186.66650390625000000000	4142.05126953125000000000	4145.64111328125000000000	4794.35888671875000000000	4208.20507812500000000000	4174.87158203125000000000	4187.17919921875000000000	0.00000000000000000000	10248.00000000000000000000	10229.00000000000000000000	0.00000000000000000000	0.00000000000000000000	0.00000000000000000000	438.00000000000000000000	167.00000000000000000000	0.00000000000000000000	0.00000000000000000000	0.00000000000000000000	0.00000000000000000000	0.00000000000000000000	0.00000000000000000000	0.00000000000000000000	0.00000000000000000000	0.00000000000000000000	0.00000000000000000000	0.00000000000000000000	0.00000000000000000000	0.00000000000000000000	0.00000000000000000000	0.00000000000000000000	0.00000000000000000000
45.00000000000000000000	0.00000000000000000000	4178.46142578125000000000	4163.07666015625000000000	4176.92285156250000000000	4177.43603515625000000000	4178.97412109375000000000	4170.25634765625000000000	4165.12792968750000000000	4191.79492187500000000000	4143.07666015625000000000	4156.92285156250000000000	4793.84619140625000000000	4217.43603515625000000000	4169.23046875000000000000	4191.79492187500000000000	0.00000000000000000000	10249.00000000000000000000	10229.00000000000000000000	0.00000000000000000000	0.00000000000000000000	0.00000000000000000000	438.00000000000000000000	175.00000000000000000000	0.00000000000000000000	0.00000000000000000000	0.00000000000000000000	0.00000000000000000000	0.00000000000000000000	0.00000000000000000000	0.00000000000000000000	0.00000000000000000000	0.00000000000000000000	0.00000000000000000000	0.00000000000000000000	0.00000000000000000000	0.00000000000000000000	0.00000000000000000000	0.00000000000000000000	0.00000000000000000000
46.00000000000000000000	0.00000000000000000000	4173.84619140625000000000	4180.00000000000000000000	4167.69238281250000000000	4203.58984375000000000000	4203.07666015625000000000	4185.12792968750000000000	4186.15380859375000000000	4209.23046875000000000000	4153.84619140625000000000	4172.30761718750000000000	4809.74365234375000000000	4220.00000000000000000000	4180.00000000000000000000	4207.17919921875000000000	0.00000000000000000000	10249.00000000000000000000	10229.00000000000000000000	0.00000000000000000000	0.00000000000000000000	0.00000000000000000000	438.00000000000000000000	183.00000000000000000000	0.00000000000000000000	0.00000000000000000000	0.00000000000000000000	0.00000000000000000000	0.00000000000000000000	0.00000000000000000000	0.00000000000000000000	0.00000000000000000000	0.00000000000000000000	0.00000000000000000000	0.00000000000000000000	0.00000000000000000000	0.00000000000000000000	0.00000000000000000000	0.00000000000000000000	0.00000000000000000000
47.00000000000000000000	0.00000000000000000000	4165.64111328125000000000	4170.25634765625000000000	4163.07666015625000000000	4191.79492187500000000000	4186.66650390625000000000	4166.66650390625000000000	4167.69238281250000000000	4188.20507812500000000000	4136.92285156250000000000	4151.79492187500000000000	4768.71777343750000000000	4212.30761718750000000000	4163.58984375000000000000	4194.87158203125000000000	0.00000000000000000000	10250.00000000000000000000	10229.00000000000000000000	0.00000000000000000000	0.00000000000000000000	0.00000000000000000000	438.00000000000000000000	192.00000000000000000000	0.00000000000000000000	0.00000000000000000000	0.00000000000000000000	0.00000000000000000000	0.00000000000000000000	0.00000000000000000000	0.00000000000000000000	0.00000000000000000000	0.00000000000000000000	0.00000000000000000000	0.00000000000000000000	0.00000000000000000000	0.00000000000000000000	0.00000000000000000000	0.00000000000000000000	0.00000000000000000000
48.00000000000000000000	0.00000000000000000000	4177.43603515625000000000	4161.53857421875000000000	4172.30761718750000000000	4176.41015625000000000000	4169.74365234375000000000	4155.38427734375000000000	4148.20507812500000000000	4177.94873046875000000000	4129.23046875000000000000	4127.69238281250000000000	4750.25634765625000000000	4210.25634765625000000000	4152.82031250000000000000	4189.74365234375000000000	0.00000000000000000000	10250.00000000000000000000	10229.00000000000000000000	0.00000000000000000000	0.00000000000000000000	0.00000000000000000000	438.00000000000000000000	200.00000000000000000000	0.00000000000000000000	0.00000000000000000000	0.00000000000000000000	0.00000000000000000000	0.00000000000000000000	0.00000000000000000000	0.00000000000000000000	0.00000000000000000000	0.00000000000000000000	0.00000000000000000000	0.00000000000000000000	0.00000000000000000000	0.00000000000000000000	0.00000000000000000000	0.00000000000000000000	0.00000000000000000000
49.00000000000000000000	0.00000000000000000000	4158.46142578125000000000	4175.38427734375000000000	4150.76904296875000000000	4177.94873046875000000000	4178.97412109375000000000	4173.84619140625000000000	4168.20507812500000000000	4211.79492187500000000000	4154.87158203125000000000	4151.79492187500000000000	4813.33300781250000000000	4212.82031250000000000000	4182.05126953125000000000	4204.10253906250000000000	0.00000000000000000000	10248.00000000000000000000	10230.00000000000000000000	0.00000000000000000000	0.00000000000000000000	0.00000000000000000000	438.00000000000000000000	208.00000000000000000000	0.00000000000000000000	0.00000000000000000000	0.00000000000000000000	0.00000000000000000000	0.00000000000000000000	0.00000000000000000000	0.00000000000000000000	0.00000000000000000000	0.00000000000000000000	0.00000000000000000000	0.00000000000000000000	0.00000000000000000000	0.00000000000000000000	0.00000000000000000000	0.00000000000000000000	0.00000000000000000000
50.00000000000000000000	0.00000000000000000000	4174.35888671875000000000	4150.76904296875000000000	4166.15380859375000000000	4169.74365234375000000000	4157.94873046875000000000	4161.02539062500000000000	4157.94873046875000000000	4193.84619140625000000000	4131.79492187500000000000	4139.48730468750000000000	4800.00000000000000000000	4205.64111328125000000000	4165.12792968750000000000	4187.69238281250000000000	0.00000000000000000000	10248.00000000000000000000	10230.00000000000000000000	0.00000000000000000000	0.00000000000000000000	0.00000000000000000000	438.00000000000000000000	217.00000000000000000000	0.00000000000000000000	0.00000000000000000000	0.00000000000000000000	0.00000000000000000000	0.00000000000000000000	0.00000000000000000000	0.00000000000000000000	0.00000000000000000000	0.00000000000000000000	0.00000000000000000000	0.00000000000000000000	0.00000000000000000000	0.00000000000000000000	0.00000000000000000000	0.00000000000000000000	0.00000000000000000000
51.00000000000000000000	0.00000000000000000000	4175.38427734375000000000	4166.66650390625000000000	4170.76904296875000000000	4176.92285156250000000000	4190.25634765625000000000	4183.07666015625000000000	4176.41015625000000000000	4192.30761718750000000000	4141.02539062500000000000	4140.00000000000000000000	4757.94873046875000000000	4211.79492187500000000000	4166.66650390625000000000	4195.89746093750000000000	0.00000000000000000000	10250.00000000000000000000	10228.00000000000000000000	0.00000000000000000000	0.00000000000000000000	0.00000000000000000000	438.00000000000000000000	225.00000000000000000000	0.00000000000000000000	0.00000000000000000000	0.00000000000000000000	0.00000000000000000000	0.00000000000000000000	0.00000000000000000000	0.00000000000000000000	0.00000000000000000000	0.00000000000000000000	0.00000000000000000000	0.00000000000000000000	0.00000000000000000000	0.00000000000000000000	0.00000000000000000000	0.00000000000000000000	0.00000000000000000000
52.00000000000000000000	0.00000000000000000000	4171.79492187500000000000	4181.02539062500000000000	4168.71777343750000000000	4186.66650390625000000000	4204.61523437500000000000	4186.66650390625000000000	4182.56396484375000000000	4197.94873046875000000000	4152.82031250000000000000	4145.12792968750000000000	4769.74365234375000000000	4207.69238281250000000000	4163.58984375000000000000	4189.74365234375000000000	0.00000000000000000000	10250.00000000000000000000	10228.00000000000000000000	0.00000000000000000000	0.00000000000000000000	0.00000000000000000000	438.00000000000000000000	233.00000000000000000000	0.00000000000000000000	0.00000000000000000000	0.00000000000000000000	0.00000000000000000000	0.00000000000000000000	0.00000000000000000000	0.00000000000000000000	0.00000000000000000000	0.00000000000000000000	0.00000000000000000000	0.00000000000000000000	0.00000000000000000000	0.00000000000000000000	0.00000000000000000000	0.00000000000000000000	0.00000000000000000000
53.00000000000000000000	0.00000000000000000000	4180.00000000000000000000	4170.25634765625000000000	4173.84619140625000000000	4184.10253906250000000000	4178.97412109375000000000	4170.76904296875000000000	4169.74365234375000000000	4188.20507812500000000000	4137.94873046875000000000	4140.51269531250000000000	4773.33300781250000000000	4190.76904296875000000000	4148.71777343750000000000	4176.41015625000000000000	0.00000000000000000000	10248.00000000000000000000	10226.00000000000000000000	0.00000000000000000000	0.00000000000000000000	0.00000000000000000000	438.00000000000000000000	242.00000000000000000000	0.00000000000000000000	0.00000000000000000000	0.00000000000000000000	0.00000000000000000000	0.00000000000000000000	0.00000000000000000000	0.00000000000000000000	0.00000000000000000000	0.00000000000000000000	0.00000000000000000000	0.00000000000000000000	0.00000000000000000000	0.00000000000000000000	0.00000000000000000000	0.00000000000000000000	0.00000000000000000000
54.00000000000000000000	0.00000000000000000000	4156.41015625000000000000	4184.61523437500000000000	4154.35888671875000000000	4190.25634765625000000000	4188.71777343750000000000	4176.92285156250000000000	4180.00000000000000000000	4201.02539062500000000000	4150.76904296875000000000	4150.76904296875000000000	4754.35888671875000000000	4197.94873046875000000000	4173.33300781250000000000	4202.05126953125000000000	0.00000000000000000000	10248.00000000000000000000	10226.00000000000000000000	0.00000000000000000000	0.00000000000000000000	0.00000000000000000000	438.00000000000000000000	250.00000000000000000000	0.00000000000000000000	0.00000000000000000000	0.00000000000000000000	0.00000000000000000000	0.00000000000000000000	0.00000000000000000000	0.00000000000000000000	0.00000000000000000000	0.00000000000000000000	0.00000000000000000000	0.00000000000000000000	0.00000000000000000000	0.00000000000000000000	0.00000000000000000000	0.00000000000000000000	0.00000000000000000000
55.00000000000000000000	0.00000000000000000000	4173.33300781250000000000	4167.17919921875000000000	4170.25634765625000000000	4182.05126953125000000000	4167.17919921875000000000	4144.10253906250000000000	4156.92285156250000000000	4182.56396484375000000000	4134.35888671875000000000	4125.12792968750000000000	4754.87158203125000000000	4203.58984375000000000000	4169.23046875000000000000	4204.61523437500000000000	0.00000000000000000000	10248.00000000000000000000	10226.00000000000000000000	0.00000000000000000000	0.00000000000000000000	0.00000000000000000000	438.00000000000000000000	259.00000000000000000000	0.00000000000000000000	0.00000000000000000000	0.00000000000000000000	0.00000000000000000000	0.00000000000000000000	0.00000000000000000000	0.00000000000000000000	0.00000000000000000000	0.00000000000000000000	0.00000000000000000000	0.00000000000000000000	0.00000000000000000000	0.00000000000000000000	0.00000000000000000000	0.00000000000000000000	0.00000000000000000000
56.00000000000000000000	0.00000000000000000000	4173.33300781250000000000	4165.12792968750000000000	4168.71777343750000000000	4167.69238281250000000000	4175.89746093750000000000	4159.48730468750000000000	4168.20507812500000000000	4190.76904296875000000000	4147.69238281250000000000	4138.97412109375000000000	4788.20507812500000000000	4207.69238281250000000000	4173.33300781250000000000	4213.84619140625000000000	0.00000000000000000000	10248.00000000000000000000	10226.00000000000000000000	0.00000000000000000000	0.00000000000000000000	0.00000000000000000000	438.00000000000000000000	266.00000000000000000000	0.00000000000000000000	0.00000000000000000000	0.00000000000000000000	0.00000000000000000000	0.00000000000000000000	0.00000000000000000000	0.00000000000000000000	0.00000000000000000000	0.00000000000000000000	0.00000000000000000000	0.00000000000000000000	0.00000000000000000000	0.00000000000000000000	0.00000000000000000000	0.00000000000000000000	0.00000000000000000000
57.00000000000000000000	0.00000000000000000000	4167.69238281250000000000	4178.46142578125000000000	4165.12792968750000000000	4166.15380859375000000000	4204.10253906250000000000	4194.87158203125000000000	4190.76904296875000000000	4211.28173828125000000000	4171.79492187500000000000	4167.69238281250000000000	4771.79492187500000000000	4211.79492187500000000000	4172.82031250000000000000	4211.28173828125000000000	0.00000000000000000000	10247.00000000000000000000	10227.00000000000000000000	0.00000000000000000000	0.00000000000000000000	0.00000000000000000000	438.00000000000000000000	273.00000000000000000000	0.00000000000000000000	0.00000000000000000000	0.00000000000000000000	0.00000000000000000000	0.00000000000000000000	0.00000000000000000000	0.00000000000000000000	0.00000000000000000000	0.00000000000000000000	0.00000000000000000000	0.00000000000000000000	0.00000000000000000000	0.00000000000000000000	0.00000000000000000000	0.00000000000000000000	0.00000000000000000000
58.00000000000000000000	0.00000000000000000000	4189.23046875000000000000	4192.82031250000000000000	4182.05126953125000000000	4185.64111328125000000000	4198.46142578125000000000	4187.17919921875000000000	4183.58984375000000000000	4204.10253906250000000000	4163.58984375000000000000	4157.43603515625000000000	4753.33300781250000000000	4202.05126953125000000000	4162.56396484375000000000	4191.28173828125000000000	0.00000000000000000000	10247.00000000000000000000	10227.00000000000000000000	0.00000000000000000000	0.00000000000000000000	0.00000000000000000000	438.00000000000000000000	281.00000000000000000000	0.00000000000000000000	0.00000000000000000000	0.00000000000000000000	0.00000000000000000000	0.00000000000000000000	0.00000000000000000000	0.00000000000000000000	0.00000000000000000000	0.00000000000000000000	0.00000000000000000000	0.00000000000000000000	0.00000000000000000000	0.00000000000000000000	0.00000000000000000000	0.00000000000000000000	0.00000000000000000000
59.00000000000000000000	0.00000000000000000000	4165.64111328125000000000	4206.66650390625000000000	4159.48730468750000000000	4198.46142578125000000000	4197.43603515625000000000	4185.64111328125000000000	4184.10253906250000000000	4206.15380859375000000000	4165.64111328125000000000	4165.64111328125000000000	4785.12792968750000000000	4193.33300781250000000000	4188.20507812500000000000	4196.92285156250000000000	0.00000000000000000000	10249.00000000000000000000	10226.00000000000000000000	0.00000000000000000000	0.00000000000000000000	0.00000000000000000000	438.00000000000000000000	288.00000000000000000000	0.00000000000000000000	0.00000000000000000000	0.00000000000000000000	0.00000000000000000000	0.00000000000000000000	0.00000000000000000000	0.00000000000000000000	0.00000000000000000000	0.00000000000000000000	0.00000000000000000000	0.00000000000000000000	0.00000000000000000000	0.00000000000000000000	0.00000000000000000000	0.00000000000000000000	0.00000000000000000000
60.00000000000000000000	0.00000000000000000000	4171.79492187500000000000	4175.89746093750000000000	4163.58984375000000000000	4181.02539062500000000000	4181.02539062500000000000	4172.82031250000000000000	4163.58984375000000000000	4183.58984375000000000000	4142.56396484375000000000	4157.94873046875000000000	4753.84619140625000000000	4194.35888671875000000000	4183.07666015625000000000	4188.20507812500000000000	0.00000000000000000000	10249.00000000000000000000	10226.00000000000000000000	0.00000000000000000000	0.00000000000000000000	0.00000000000000000000	438.00000000000000000000	295.00000000000000000000	0.00000000000000000000	0.00000000000000000000	0.00000000000000000000	0.00000000000000000000	0.00000000000000000000	0.00000000000000000000	0.00000000000000000000	0.00000000000000000000	0.00000000000000000000	0.00000000000000000000	0.00000000000000000000	0.00000000000000000000	0.00000000000000000000	0.00000000000000000000	0.00000000000000000000	0.00000000000000000000
61.00000000000000000000	0.00000000000000000000	4173.84619140625000000000	4181.02539062500000000000	4162.56396484375000000000	4171.28173828125000000000	4193.33300781250000000000	4182.05126953125000000000	4177.94873046875000000000	4194.87158203125000000000	4151.79492187500000000000	4151.28173828125000000000	4727.69238281250000000000	4204.10253906250000000000	4173.33300781250000000000	4197.43603515625000000000	0.00000000000000000000	10248.00000000000000000000	10228.00000000000000000000	0.00000000000000000000	0.00000000000000000000	0.00000000000000000000	438.00000000000000000000	303.00000000000000000000	0.00000000000000000000	0.00000000000000000000	0.00000000000000000000	0.00000000000000000000	0.00000000000000000000	0.00000000000000000000	0.00000000000000000000	0.00000000000000000000	0.00000000000000000000	0.00000000000000000000	0.00000000000000000000	0.00000000000000000000	0.00000000000000000000	0.00000000000000000000	0.00000000000000000000	0.00000000000000000000
62.00000000000000000000	0.00000000000000000000	4154.87158203125000000000	4173.84619140625000000000	4154.87158203125000000000	4157.94873046875000000000	4181.53857421875000000000	4179.48730468750000000000	4180.51269531250000000000	4203.07666015625000000000	4162.56396484375000000000	4142.05126953125000000000	4752.82031250000000000000	4188.71777343750000000000	4153.84619140625000000000	4181.53857421875000000000	0.00000000000000000000	10248.00000000000000000000	10228.00000000000000000000	0.00000000000000000000	0.00000000000000000000	0.00000000000000000000	438.00000000000000000000	310.00000000000000000000	0.00000000000000000000	0.00000000000000000000	0.00000000000000000000	0.00000000000000000000	0.00000000000000000000	0.00000000000000000000	0.00000000000000000000	0.00000000000000000000	0.00000000000000000000	0.00000000000000000000	0.00000000000000000000	0.00000000000000000000	0.00000000000000000000	0.00000000000000000000	0.00000000000000000000	0.00000000000000000000
63.00000000000000000000	0.00000000000000000000	4171.79492187500000000000	4137.94873046875000000000	4173.84619140625000000000	4150.25634765625000000000	4154.35888671875000000000	4163.58984375000000000000	4155.38427734375000000000	4180.00000000000000000000	4142.56396484375000000000	4137.94873046875000000000	4748.71777343750000000000	4171.79492187500000000000	4140.00000000000000000000	4151.79492187500000000000	0.00000000000000000000	10246.00000000000000000000	10229.00000000000000000000	0.00000000000000000000	0.00000000000000000000	0.00000000000000000000	438.00000000000000000000	317.00000000000000000000	0.00000000000000000000	0.00000000000000000000	0.00000000000000000000	0.00000000000000000000	0.00000000000000000000	0.00000000000000000000	0.00000000000000000000	0.00000000000000000000	0.00000000000000000000	0.00000000000000000000	0.00000000000000000000	0.00000000000000000000	0.00000000000000000000	0.00000000000000000000	0.00000000000000000000	0.00000000000000000000
64.00000000000000000000	0.00000000000000000000	4164.10253906250000000000	4169.74365234375000000000	4161.02539062500000000000	4173.33300781250000000000	4195.38427734375000000000	4190.25634765625000000000	4178.97412109375000000000	4199.48730468750000000000	4167.17919921875000000000	4167.69238281250000000000	4738.97412109375000000000	4189.74365234375000000000	4168.20507812500000000000	4182.05126953125000000000	1106.00000000000000000000	10246.00000000000000000000	10229.00000000000000000000	0.00000000000000000000	0.00000000000000000000	0.00000000000000000000	438.00000000000000000000	325.00000000000000000000	4.00000000000000000000	0.00000000000000000000	0.00000000000000000000	0.00000000000000000000	0.00000000000000000000	0.00000000000000000000	0.00000000000000000000	0.00000000000000000000	0.00000000000000000000	0.00000000000000000000	0.00000000000000000000	0.00000000000000000000	0.00000000000000000000	0.00000000000000000000	0.00000000000000000000	0.00000000000000000000
65.00000000000000000000	0.00000000000000000000	4171.79492187500000000000	4191.28173828125000000000	4168.71777343750000000000	4180.51269531250000000000	4205.12792968750000000000	4174.35888671875000000000	4168.71777343750000000000	4191.79492187500000000000	4155.38427734375000000000	4148.20507812500000000000	4729.74365234375000000000	4196.92285156250000000000	4149.74365234375000000000	4179.48730468750000000000	2181.00000000000000000000	10247.00000000000000000000	10226.00000000000000000000	0.00000000000000000000	0.00000000000000000000	0.00000000000000000000	438.00000000000000000000	333.00000000000000000000	4.00000000000000000000	4.00000000000000000000	0.00000000000000000000	0.00000000000000000000	0.00000000000000000000	0.00000000000000000000	0.00000000000000000000	0.00000000000000000000	0.00000000000000000000	0.00000000000000000000	0.00000000000000000000	0.00000000000000000000	0.00000000000000000000	0.00000000000000000000	0.00000000000000000000	0.00000000000000000000
66.00000000000000000000	0.00000000000000000000	4169.23046875000000000000	4190.25634765625000000000	4168.20507812500000000000	4185.64111328125000000000	4196.41015625000000000000	4163.58984375000000000000	4160.00000000000000000000	4183.58984375000000000000	4143.58984375000000000000	4131.28173828125000000000	4730.25634765625000000000	4189.74365234375000000000	4154.87158203125000000000	4164.10253906250000000000	1396.00000000000000000000	10247.00000000000000000000	10226.00000000000000000000	0.00000000000000000000	0.00000000000000000000	0.00000000000000000000	438.00000000000000000000	341.00000000000000000000	4.00000000000000000000	4.00000000000000000000	4.00000000000000000000	0.00000000000000000000	0.00000000000000000000	0.00000000000000000000	0.00000000000000000000	0.00000000000000000000	0.00000000000000000000	0.00000000000000000000	0.00000000000000000000	0.00000000000000000000	0.00000000000000000000	0.00000000000000000000	4.00000000000000000000	0.00000000000000000000
67.00000000000000000000	0.00000000000000000000	4157.94873046875000000000	4183.58984375000000000000	4159.48730468750000000000	4195.38427734375000000000	4202.05126953125000000000	4184.61523437500000000000	4182.05126953125000000000	4208.71777343750000000000	4176.92285156250000000000	4152.30761718750000000000	4749.23046875000000000000	4196.92285156250000000000	4197.43603515625000000000	4186.15380859375000000000	3468.00000000000000000000	10248.00000000000000000000	10226.00000000000000000000	0.00000000000000000000	0.00000000000000000000	0.00000000000000000000	438.00000000000000000000	348.00000000000000000000	4.00000000000000000000	4.00000000000000000000	4.00000000000000000000	4.00000000000000000000	0.00000000000000000000	0.00000000000000000000	0.00000000000000000000	0.00000000000000000000	0.00000000000000000000	0.00000000000000000000	0.00000000000000000000	0.00000000000000000000	0.00000000000000000000	0.00000000000000000000	4.00000000000000000000	4.00000000000000000000
68.00000000000000000000	0.00000000000000000000	4180.51269531250000000000	4163.07666015625000000000	4180.51269531250000000000	4175.89746093750000000000	4186.15380859375000000000	4170.76904296875000000000	4172.82031250000000000000	4200.00000000000000000000	4171.79492187500000000000	4143.07666015625000000000	4756.92285156250000000000	4198.46142578125000000000	4184.61523437500000000000	4196.41015625000000000000	3535.00000000000000000000	10248.00000000000000000000	10226.00000000000000000000	0.00000000000000000000	0.00000000000000000000	0.00000000000000000000	438.00000000000000000000	357.00000000000000000000	4.00000000000000000000	4.00000000000000000000	4.00000000000000000000	4.00000000000000000000	4.00000000000000000000	0.00000000000000000000	0.00000000000000000000	0.00000000000000000000	0.00000000000000000000	0.00000000000000000000	0.00000000000000000000	0.00000000000000000000	0.00000000000000000000	0.00000000000000000000	4.00000000000000000000	4.00000000000000000000
69.00000000000000000000	0.00000000000000000000	4162.05126953125000000000	4176.92285156250000000000	4163.58984375000000000000	4159.48730468750000000000	4187.69238281250000000000	4169.23046875000000000000	4170.76904296875000000000	4189.23046875000000000000	4157.94873046875000000000	4135.38427734375000000000	4748.20507812500000000000	4194.35888671875000000000	4169.23046875000000000000	4188.20507812500000000000	3409.00000000000000000000	10247.00000000000000000000	10227.00000000000000000000	0.00000000000000000000	0.00000000000000000000	0.00000000000000000000	438.00000000000000000000	365.00000000000000000000	4.00000000000000000000	4.00000000000000000000	4.00000000000000000000	4.00000000000000000000	4.00000000000000000000	4.00000000000000000000	0.00000000000000000000	0.00000000000000000000	0.00000000000000000000	0.00000000000000000000	0.00000000000000000000	0.00000000000000000000	0.00000000000000000000	0.00000000000000000000	4.00000000000000000000	4.00000000000000000000
70.00000000000000000000	0.00000000000000000000	4170.25634765625000000000	4180.51269531250000000000	4170.76904296875000000000	4180.51269531250000000000	4194.35888671875000000000	4181.53857421875000000000	4173.33300781250000000000	4185.64111328125000000000	4153.84619140625000000000	4134.87158203125000000000	4727.17919921875000000000	4198.46142578125000000000	4170.76904296875000000000	4177.43603515625000000000	3447.00000000000000000000	10247.00000000000000000000	10227.00000000000000000000	0.00000000000000000000	0.00000000000000000000	0.00000000000000000000	438.00000000000000000000	373.00000000000000000000	4.00000000000000000000	4.00000000000000000000	4.00000000000000000000	4.00000000000000000000	4.00000000000000000000	4.00000000000000000000	4.00000000000000000000	0.00000000000000000000	0.00000000000000000000	0.00000000000000000000	0.00000000000000000000	0.00000000000000000000	0.00000000000000000000	0.00000000000000000000	4.00000000000000000000	4.00000000000000000000
71.00000000000000000000	0.00000000000000000000	4177.94873046875000000000	4183.07666015625000000000	4180.00000000000000000000	4198.46142578125000000000	4222.05126953125000000000	4210.25634765625000000000	4195.89746093750000000000	4210.25634765625000000000	4176.92285156250000000000	4154.35888671875000000000	4744.10253906250000000000	4207.17919921875000000000	4201.53857421875000000000	4203.58984375000000000000	3393.00000000000000000000	10246.00000000000000000000	10227.00000000000000000000	0.00000000000000000000	0.00000000000000000000	0.00000000000000000000	438.00000000000000000000	381.00000000000000000000	4.00000000000000000000	4.00000000000000000000	4.00000000000000000000	4.00000000000000000000	4.00000000000000000000	4.00000000000000000000	4.00000000000000000000	4.00000000000000000000	0.00000000000000000000	0.00000000000000000000	0.00000000000000000000	0.00000000000000000000	0.00000000000000000000	0.00000000000000000000	4.00000000000000000000	4.00000000000000000000
72.00000000000000000000	0.00000000000000000000	4154.35888671875000000000	4175.89746093750000000000	4160.51269531250000000000	4177.94873046875000000000	4219.48730468750000000000	4204.10253906250000000000	4192.82031250000000000000	4218.46142578125000000000	4181.53857421875000000000	4156.92285156250000000000	4737.94873046875000000000	4205.12792968750000000000	4202.56396484375000000000	4210.76904296875000000000	3411.00000000000000000000	10246.00000000000000000000	10227.00000000000000000000	0.00000000000000000000	0.00000000000000000000	0.00000000000000000000	438.00000000000000000000	389.00000000000000000000	4.00000000000000000000	4.00000000000000000000	4.00000000000000000000	4.00000000000000000000	4.00000000000000000000	4.00000000000000000000	4.00000000000000000000	4.00000000000000000000	4.00000000000000000000	0.00000000000000000000	0.00000000000000000000	0.00000000000000000000	0.00000000000000000000	0.00000000000000000000	4.00000000000000000000	4.00000000000000000000
73.00000000000000000000	0.00000000000000000000	4173.84619140625000000000	4157.43603515625000000000	4170.25634765625000000000	4164.10253906250000000000	4174.87158203125000000000	4160.00000000000000000000	4157.43603515625000000000	4187.17919921875000000000	4150.25634765625000000000	4114.35888671875000000000	4694.87158203125000000000	4193.33300781250000000000	4157.43603515625000000000	4178.46142578125000000000	3115.00000000000000000000	10245.00000000000000000000	10227.00000000000000000000	0.00000000000000000000	0.00000000000000000000	0.00000000000000000000	438.00000000000000000000	398.00000000000000000000	4.00000000000000000000	4.00000000000000000000	4.00000000000000000000	4.00000000000000000000	4.00000000000000000000	4.00000000000000000000	4.00000000000000000000	4.00000000000000000000	4.00000000000000000000	4.00000000000000000000	0.00000000000000000000	0.00000000000000000000	0.00000000000000000000	0.00000000000000000000	4.00000000000000000000	4.00000000000000000000
74.00000000000000000000	0.00000000000000000000	4168.20507812500000000000	4188.20507812500000000000	4166.15380859375000000000	4183.07666015625000000000	4199.48730468750000000000	4183.58984375000000000000	4184.10253906250000000000	4207.69238281250000000000	4175.38427734375000000000	4126.66650390625000000000	4736.92285156250000000000	4201.02539062500000000000	4164.61523437500000000000	4189.23046875000000000000	3517.00000000000000000000	10245.00000000000000000000	10227.00000000000000000000	0.00000000000000000000	0.00000000000000000000	0.00000000000000000000	438.00000000000000000000	405.00000000000000000000	4.00000000000000000000	4.00000000000000000000	4.00000000000000000000	4.00000000000000000000	4.00000000000000000000	4.00000000000000000000	4.00000000000000000000	4.00000000000000000000	4.00000000000000000000	4.00000000000000000000	4.00000000000000000000	0.00000000000000000000	0.00000000000000000000	0.00000000000000000000	4.00000000000000000000	4.00000000000000000000
75.00000000000000000000	0.00000000000000000000	4168.71777343750000000000	4181.02539062500000000000	4172.82031250000000000000	4181.53857421875000000000	4205.64111328125000000000	4193.33300781250000000000	4186.66650390625000000000	4202.56396484375000000000	4176.41015625000000000000	4141.02539062500000000000	4749.23046875000000000000	4201.53857421875000000000	4158.97412109375000000000	4184.61523437500000000000	3302.00000000000000000000	10245.00000000000000000000	10229.00000000000000000000	0.00000000000000000000	0.00000000000000000000	0.00000000000000000000	438.00000000000000000000	412.00000000000000000000	4.00000000000000000000	4.00000000000000000000	4.00000000000000000000	4.00000000000000000000	4.00000000000000000000	4.00000000000000000000	4.00000000000000000000	4.00000000000000000000	4.00000000000000000000	4.00000000000000000000	4.00000000000000000000	4.00000000000000000000	0.00000000000000000000	0.00000000000000000000	4.00000000000000000000	4.00000000000000000000
76.00000000000000000000	0.00000000000000000000	4173.84619140625000000000	4158.97412109375000000000	4169.74365234375000000000	4172.82031250000000000000	4185.64111328125000000000	4183.07666015625000000000	4171.28173828125000000000	4182.05126953125000000000	4152.82031250000000000000	4128.71777343750000000000	4695.38427734375000000000	4188.20507812500000000000	4153.84619140625000000000	4170.76904296875000000000	2542.00000000000000000000	10245.00000000000000000000	10229.00000000000000000000	0.00000000000000000000	0.00000000000000000000	0.00000000000000000000	438.00000000000000000000	420.00000000000000000000	4.00000000000000000000	4.00000000000000000000	4.00000000000000000000	4.00000000000000000000	4.00000000000000000000	4.00000000000000000000	4.00000000000000000000	4.00000000000000000000	4.00000000000000000000	4.00000000000000000000	4.00000000000000000000	4.00000000000000000000	4.00000000000000000000	0.00000000000000000000	4.00000000000000000000	4.00000000000000000000
77.00000000000000000000	0.00000000000000000000	4153.84619140625000000000	4176.92285156250000000000	4151.28173828125000000000	4188.71777343750000000000	4203.07666015625000000000	4190.76904296875000000000	4185.12792968750000000000	4201.53857421875000000000	4160.51269531250000000000	4134.35888671875000000000	4698.46142578125000000000	4189.74365234375000000000	4178.46142578125000000000	4185.12792968750000000000	2478.00000000000000000000	10246.00000000000000000000	10228.00000000000000000000	0.00000000000000000000	0.00000000000000000000	0.00000000000000000000	438.00000000000000000000	428.00000000000000000000	4.00000000000000000000	4.00000000000000000000	4.00000000000000000000	4.00000000000000000000	4.00000000000000000000	4.00000000000000000000	4.00000000000000000000	4.00000000000000000000	4.00000000000000000000	4.00000000000000000000	4.00000000000000000000	4.00000000000000000000	4.00000000000000000000	4.00000000000000000000	4.00000000000000000000	4.00000000000000000000
78.00000000000000000000	0.00000000000000000000	4170.25634765625000000000	4173.33300781250000000000	4175.38427734375000000000	4186.15380859375000000000	4203.58984375000000000000	4174.87158203125000000000	4175.38427734375000000000	4203.07666015625000000000	4160.51269531250000000000	4134.87158203125000000000	4716.41015625000000000000	4197.94873046875000000000	4160.51269531250000000000	4183.58984375000000000000	3517.00000000000000000000	10246.00000000000000000000	10228.00000000000000000000	0.00000000000000000000	0.00000000000000000000	0.00000000000000000000	438.00000000000000000000	435.00000000000000000000	4.00000000000000000000	4.00000000000000000000	4.00000000000000000000	4.00000000000000000000	4.00000000000000000000	4.00000000000000000000	4.00000000000000000000	4.00000000000000000000	4.00000000000000000000	4.00000000000000000000	4.00000000000000000000	4.00000000000000000000	4.00000000000000000000	4.00000000000000000000	4.00000000000000000000	4.00000000000000000000
79.00000000000000000000	0.00000000000000000000	4162.56396484375000000000	4178.46142578125000000000	4167.69238281250000000000	4175.38427734375000000000	4211.79492187500000000000	4187.69238281250000000000	4191.28173828125000000000	4220.51269531250000000000	4186.66650390625000000000	4157.43603515625000000000	4714.35888671875000000000	4212.30761718750000000000	4160.51269531250000000000	4198.46142578125000000000	3302.00000000000000000000	10248.00000000000000000000	10228.00000000000000000000	0.00000000000000000000	0.00000000000000000000	0.00000000000000000000	438.00000000000000000000	443.00000000000000000000	4.00000000000000000000	4.00000000000000000000	4.00000000000000000000	4.00000000000000000000	4.00000000000000000000	4.00000000000000000000	4.00000000000000000000	4.00000000000000000000	4.00000000000000000000	4.00000000000000000000	4.00000000000000000000	4.00000000000000000000	4.00000000000000000000	4.00000000000000000000	4.00000000000000000000	4.00000000000000000000
80.00000000000000000000	0.00000000000000000000	4162.56396484375000000000	4166.15380859375000000000	4166.15380859375000000000	4181.53857421875000000000	4192.30761718750000000000	4187.69238281250000000000	4189.74365234375000000000	4212.82031250000000000000	4177.94873046875000000000	4140.51269531250000000000	4696.92285156250000000000	4204.10253906250000000000	4150.76904296875000000000	4192.82031250000000000000	2542.00000000000000000000	10248.00000000000000000000	10228.00000000000000000000	0.00000000000000000000	0.00000000000000000000	0.00000000000000000000	438.00000000000000000000	451.00000000000000000000	4.00000000000000000000	4.00000000000000000000	4.00000000000000000000	4.00000000000000000000	4.00000000000000000000	4.00000000000000000000	4.00000000000000000000	4.00000000000000000000	4.00000000000000000000	4.00000000000000000000	4.00000000000000000000	4.00000000000000000000	4.00000000000000000000	4.00000000000000000000	4.00000000000000000000	4.00000000000000000000
81.00000000000000000000	0.00000000000000000000	4175.38427734375000000000	4168.71777343750000000000	4177.43603515625000000000	4190.25634765625000000000	4188.20507812500000000000	4181.53857421875000000000	4182.56396484375000000000	4206.66650390625000000000	4161.02539062500000000000	4130.25634765625000000000	4714.87158203125000000000	4192.30761718750000000000	4141.53857421875000000000	4186.66650390625000000000	2478.00000000000000000000	10248.00000000000000000000	10230.00000000000000000000	0.00000000000000000000	0.00000000000000000000	0.00000000000000000000	438.00000000000000000000	459.00000000000000000000	4.00000000000000000000	4.00000000000000000000	4.00000000000000000000	4.00000000000000000000	4.00000000000000000000	4.00000000000000000000	4.00000000000000000000	4.00000000000000000000	4.00000000000000000000	4.00000000000000000000	4.00000000000000000000	4.00000000000000000000	4.00000000000000000000	4.00000000000000000000	4.00000000000000000000	4.00000000000000000000
82.00000000000000000000	0.00000000000000000000	4157.94873046875000000000	4198.46142578125000000000	4159.48730468750000000000	4188.71777343750000000000	4214.87158203125000000000	4198.97412109375000000000	4199.48730468750000000000	4226.15380859375000000000	4180.00000000000000000000	4155.38427734375000000000	4739.48730468750000000000	4202.56396484375000000000	4164.10253906250000000000	4201.02539062500000000000	3517.00000000000000000000	10248.00000000000000000000	10230.00000000000000000000	0.00000000000000000000	0.00000000000000000000	0.00000000000000000000	438.00000000000000000000	467.00000000000000000000	4.00000000000000000000	4.00000000000000000000	4.00000000000000000000	4.00000000000000000000	4.00000000000000000000	4.00000000000000000000	4.00000000000000000000	4.00000000000000000000	4.00000000000000000000	4.00000000000000000000	4.00000000000000000000	4.00000000000000000000	4.00000000000000000000	4.00000000000000000000	4.00000000000000000000	4.00000000000000000000
83.00000000000000000000	0.00000000000000000000	4173.33300781250000000000	4182.56396484375000000000	4172.30761718750000000000	4178.46142578125000000000	4190.76904296875000000000	4185.12792968750000000000	4180.00000000000000000000	4197.43603515625000000000	4155.38427734375000000000	4123.58984375000000000000	4703.58984375000000000000	4199.48730468750000000000	4149.74365234375000000000	4179.48730468750000000000	3302.00000000000000000000	10248.00000000000000000000	10231.00000000000000000000	0.00000000000000000000	0.00000000000000000000	0.00000000000000000000	438.00000000000000000000	475.00000000000000000000	4.00000000000000000000	4.00000000000000000000	4.00000000000000000000	4.00000000000000000000	4.00000000000000000000	4.00000000000000000000	4.00000000000000000000	4.00000000000000000000	4.00000000000000000000	4.00000000000000000000	4.00000000000000000000	4.00000000000000000000	4.00000000000000000000	4.00000000000000000000	4.00000000000000000000	4.00000000000000000000
84.00000000000000000000	0.00000000000000000000	4169.23046875000000000000	4189.23046875000000000000	4169.74365234375000000000	4187.17919921875000000000	4193.84619140625000000000	4185.64111328125000000000	4182.56396484375000000000	4200.51269531250000000000	4164.10253906250000000000	4138.46142578125000000000	4692.82031250000000000000	4204.10253906250000000000	4160.51269531250000000000	4194.87158203125000000000	2542.00000000000000000000	10248.00000000000000000000	10231.00000000000000000000	0.00000000000000000000	0.00000000000000000000	0.00000000000000000000	438.00000000000000000000	484.00000000000000000000	4.00000000000000000000	4.00000000000000000000	4.00000000000000000000	4.00000000000000000000	4.00000000000000000000	4.00000000000000000000	4.00000000000000000000	4.00000000000000000000	4.00000000000000000000	4.00000000000000000000	4.00000000000000000000	4.00000000000000000000	4.00000000000000000000	4.00000000000000000000	4.00000000000000000000	4.00000000000000000000
85.00000000000000000000	0.00000000000000000000	4165.12792968750000000000	4181.53857421875000000000	4171.79492187500000000000	4192.30761718750000000000	4193.84619140625000000000	4170.76904296875000000000	4177.94873046875000000000	4209.74365234375000000000	4181.53857421875000000000	4171.79492187500000000000	4702.56396484375000000000	4216.41015625000000000000	4168.71777343750000000000	4218.97412109375000000000	2478.00000000000000000000	10246.00000000000000000000	10231.00000000000000000000	0.00000000000000000000	0.00000000000000000000	0.00000000000000000000	438.00000000000000000000	492.00000000000000000000	4.00000000000000000000	4.00000000000000000000	4.00000000000000000000	4.00000000000000000000	4.00000000000000000000	4.00000000000000000000	4.00000000000000000000	4.00000000000000000000	4.00000000000000000000	4.00000000000000000000	4.00000000000000000000	4.00000000000000000000	4.00000000000000000000	4.00000000000000000000	4.00000000000000000000	4.00000000000000000000
86.00000000000000000000	0.00000000000000000000	4175.38427734375000000000	4170.25634765625000000000	4182.56396484375000000000	4185.12792968750000000000	4191.28173828125000000000	4172.30761718750000000000	4175.89746093750000000000	4197.94873046875000000000	4169.23046875000000000000	4151.79492187500000000000	4714.35888671875000000000	4216.92285156250000000000	4155.89746093750000000000	4215.38427734375000000000	3517.00000000000000000000	10246.00000000000000000000	10231.00000000000000000000	0.00000000000000000000	0.00000000000000000000	0.00000000000000000000	438.00000000000000000000	500.00000000000000000000	4.00000000000000000000	4.00000000000000000000	4.00000000000000000000	4.00000000000000000000	4.00000000000000000000	4.00000000000000000000	4.00000000000000000000	4.00000000000000000000	4.00000000000000000000	4.00000000000000000000	4.00000000000000000000	4.00000000000000000000	4.00000000000000000000	4.00000000000000000000	4.00000000000000000000	4.00000000000000000000
87.00000000000000000000	0.00000000000000000000	4157.94873046875000000000	4192.30761718750000000000	4162.56396484375000000000	4180.00000000000000000000	4212.30761718750000000000	4212.30761718750000000000	4198.97412109375000000000	4210.76904296875000000000	4174.35888671875000000000	4139.48730468750000000000	4711.79492187500000000000	4217.43603515625000000000	4165.64111328125000000000	4211.79492187500000000000	3302.00000000000000000000	10248.00000000000000000000	10232.00000000000000000000	0.00000000000000000000	0.00000000000000000000	0.00000000000000000000	438.00000000000000000000	509.00000000000000000000	4.00000000000000000000	4.00000000000000000000	4.00000000000000000000	4.00000000000000000000	4.00000000000000000000	4.00000000000000000000	4.00000000000000000000	4.00000000000000000000	4.00000000000000000000	4.00000000000000000000	4.00000000000000000000	4.00000000000000000000	4.00000000000000000000	4.00000000000000000000	4.00000000000000000000	4.00000000000000000000
88.00000000000000000000	0.00000000000000000000	4173.84619140625000000000	4167.69238281250000000000	4176.41015625000000000000	4172.30761718750000000000	4178.97412109375000000000	4190.76904296875000000000	4173.84619140625000000000	4196.41015625000000000000	4158.46142578125000000000	4130.76904296875000000000	4682.05126953125000000000	4209.23046875000000000000	4156.41015625000000000000	4183.58984375000000000000	2542.00000000000000000000	10248.00000000000000000000	10232.00000000000000000000	0.00000000000000000000	0.00000000000000000000	0.00000000000000000000	438.00000000000000000000	517.00000000000000000000	4.00000000000000000000	4.00000000000000000000	4.00000000000000000000	4.00000000000000000000	4.00000000000000000000	4.00000000000000000000	4.00000000000000000000	4.00000000000000000000	4.00000000000000000000	4.00000000000000000000	4.00000000000000000000	4.00000000000000000000	4.00000000000000000000	4.00000000000000000000	4.00000000000000000000	4.00000000000000000000
89.00000000000000000000	0.00000000000000000000	4166.66650390625000000000	4170.25634765625000000000	4169.74365234375000000000	4184.61523437500000000000	4184.10253906250000000000	4184.10253906250000000000	4172.82031250000000000000	4202.56396484375000000000	4170.76904296875000000000	4161.53857421875000000000	4710.76904296875000000000	4207.17919921875000000000	4174.87158203125000000000	4194.35888671875000000000	2478.00000000000000000000	10248.00000000000000000000	10230.00000000000000000000	0.00000000000000000000	0.00000000000000000000	0.00000000000000000000	438.00000000000000000000	525.00000000000000000000	4.00000000000000000000	4.00000000000000000000	4.00000000000000000000	4.00000000000000000000	4.00000000000000000000	4.00000000000000000000	4.00000000000000000000	4.00000000000000000000	4.00000000000000000000	4.00000000000000000000	4.00000000000000000000	4.00000000000000000000	4.00000000000000000000	4.00000000000000000000	4.00000000000000000000	4.00000000000000000000
90.00000000000000000000	0.00000000000000000000	4155.89746093750000000000	4184.10253906250000000000	4161.53857421875000000000	4193.84619140625000000000	4202.56396484375000000000	4186.15380859375000000000	4174.35888671875000000000	4209.74365234375000000000	4169.74365234375000000000	4162.56396484375000000000	4709.74365234375000000000	4210.25634765625000000000	4173.84619140625000000000	4209.74365234375000000000	3517.00000000000000000000	10248.00000000000000000000	10230.00000000000000000000	0.00000000000000000000	0.00000000000000000000	0.00000000000000000000	438.00000000000000000000	533.00000000000000000000	4.00000000000000000000	4.00000000000000000000	4.00000000000000000000	4.00000000000000000000	4.00000000000000000000	4.00000000000000000000	4.00000000000000000000	4.00000000000000000000	4.00000000000000000000	4.00000000000000000000	4.00000000000000000000	4.00000000000000000000	4.00000000000000000000	4.00000000000000000000	4.00000000000000000000	4.00000000000000000000
91.00000000000000000000	0.00000000000000000000	4168.71777343750000000000	4172.82031250000000000000	4176.41015625000000000000	4188.71777343750000000000	4180.51269531250000000000	4169.23046875000000000000	4159.48730468750000000000	4195.89746093750000000000	4141.02539062500000000000	4126.15380859375000000000	4667.69238281250000000000	4207.69238281250000000000	4145.12792968750000000000	4203.07666015625000000000	3302.00000000000000000000	10247.00000000000000000000	10227.00000000000000000000	0.00000000000000000000	0.00000000000000000000	0.00000000000000000000	438.00000000000000000000	540.00000000000000000000	4.00000000000000000000	4.00000000000000000000	4.00000000000000000000	4.00000000000000000000	4.00000000000000000000	4.00000000000000000000	4.00000000000000000000	4.00000000000000000000	4.00000000000000000000	4.00000000000000000000	4.00000000000000000000	4.00000000000000000000	4.00000000000000000000	4.00000000000000000000	4.00000000000000000000	4.00000000000000000000
92.00000000000000000000	0.00000000000000000000	4151.79492187500000000000	4182.05126953125000000000	4162.56396484375000000000	4187.69238281250000000000	4193.84619140625000000000	4185.12792968750000000000	4182.56396484375000000000	4205.12792968750000000000	4156.41015625000000000000	4147.69238281250000000000	4686.66650390625000000000	4211.28173828125000000000	4154.35888671875000000000	4212.30761718750000000000	2542.00000000000000000000	10247.00000000000000000000	10227.00000000000000000000	0.00000000000000000000	0.00000000000000000000	0.00000000000000000000	438.00000000000000000000	549.00000000000000000000	4.00000000000000000000	4.00000000000000000000	4.00000000000000000000	4.00000000000000000000	4.00000000000000000000	4.00000000000000000000	4.00000000000000000000	4.00000000000000000000	4.00000000000000000000	4.00000000000000000000	4.00000000000000000000	4.00000000000000000000	4.00000000000000000000	4.00000000000000000000	4.00000000000000000000	4.00000000000000000000
93.00000000000000000000	0.00000000000000000000	4171.28173828125000000000	4168.20507812500000000000	4174.35888671875000000000	4182.05126953125000000000	4198.46142578125000000000	4188.20507812500000000000	4184.61523437500000000000	4197.94873046875000000000	4157.43603515625000000000	4152.30761718750000000000	4683.07666015625000000000	4212.30761718750000000000	4145.64111328125000000000	4201.02539062500000000000	2478.00000000000000000000	10246.00000000000000000000	10227.00000000000000000000	0.00000000000000000000	0.00000000000000000000	0.00000000000000000000	438.00000000000000000000	557.00000000000000000000	4.00000000000000000000	4.00000000000000000000	4.00000000000000000000	4.00000000000000000000	4.00000000000000000000	4.00000000000000000000	4.00000000000000000000	4.00000000000000000000	4.00000000000000000000	4.00000000000000000000	4.00000000000000000000	4.00000000000000000000	4.00000000000000000000	4.00000000000000000000	4.00000000000000000000	4.00000000000000000000
94.00000000000000000000	0.00000000000000000000	4168.71777343750000000000	4168.71777343750000000000	4165.64111328125000000000	4182.05126953125000000000	4193.84619140625000000000	4197.43603515625000000000	4186.15380859375000000000	4209.23046875000000000000	4169.23046875000000000000	4150.25634765625000000000	4669.23046875000000000000	4210.25634765625000000000	4166.66650390625000000000	4200.00000000000000000000	3517.00000000000000000000	10246.00000000000000000000	10227.00000000000000000000	0.00000000000000000000	0.00000000000000000000	0.00000000000000000000	438.00000000000000000000	565.00000000000000000000	4.00000000000000000000	4.00000000000000000000	4.00000000000000000000	4.00000000000000000000	4.00000000000000000000	4.00000000000000000000	4.00000000000000000000	4.00000000000000000000	4.00000000000000000000	4.00000000000000000000	4.00000000000000000000	4.00000000000000000000	4.00000000000000000000	4.00000000000000000000	4.00000000000000000000	4.00000000000000000000
95.00000000000000000000	0.00000000000000000000	4151.79492187500000000000	4166.66650390625000000000	4150.25634765625000000000	4180.51269531250000000000	4175.89746093750000000000	4183.58984375000000000000	4173.84619140625000000000	4206.66650390625000000000	4168.71777343750000000000	4155.89746093750000000000	4693.84619140625000000000	4204.10253906250000000000	4187.17919921875000000000	4201.02539062500000000000	3302.00000000000000000000	10246.00000000000000000000	10226.00000000000000000000	0.00000000000000000000	0.00000000000000000000	0.00000000000000000000	438.00000000000000000000	572.00000000000000000000	4.00000000000000000000	4.00000000000000000000	4.00000000000000000000	4.00000000000000000000	4.00000000000000000000	4.00000000000000000000	4.00000000000000000000	4.00000000000000000000	4.00000000000000000000	4.00000000000000000000	4.00000000000000000000	4.00000000000000000000	4.00000000000000000000	4.00000000000000000000	4.00000000000000000000	4.00000000000000000000
96.00000000000000000000	0.00000000000000000000	4174.35888671875000000000	4164.10253906250000000000	4169.74365234375000000000	4185.64111328125000000000	4177.94873046875000000000	4171.79492187500000000000	4168.71777343750000000000	4195.89746093750000000000	4154.35888671875000000000	4141.53857421875000000000	4684.61523437500000000000	4210.25634765625000000000	4165.12792968750000000000	4199.48730468750000000000	2542.00000000000000000000	10246.00000000000000000000	10226.00000000000000000000	0.00000000000000000000	0.00000000000000000000	0.00000000000000000000	438.00000000000000000000	580.00000000000000000000	4.00000000000000000000	4.00000000000000000000	4.00000000000000000000	4.00000000000000000000	4.00000000000000000000	4.00000000000000000000	4.00000000000000000000	4.00000000000000000000	4.00000000000000000000	4.00000000000000000000	4.00000000000000000000	4.00000000000000000000	4.00000000000000000000	4.00000000000000000000	4.00000000000000000000	4.00000000000000000000
97.00000000000000000000	0.00000000000000000000	4160.00000000000000000000	4180.00000000000000000000	4162.56396484375000000000	4194.87158203125000000000	4201.53857421875000000000	4203.07666015625000000000	4203.07666015625000000000	4229.74365234375000000000	4187.17919921875000000000	4151.79492187500000000000	4655.38427734375000000000	4227.17919921875000000000	4161.53857421875000000000	4213.33300781250000000000	2478.00000000000000000000	10245.00000000000000000000	10227.00000000000000000000	0.00000000000000000000	0.00000000000000000000	0.00000000000000000000	438.00000000000000000000	588.00000000000000000000	4.00000000000000000000	4.00000000000000000000	4.00000000000000000000	4.00000000000000000000	4.00000000000000000000	4.00000000000000000000	4.00000000000000000000	4.00000000000000000000	4.00000000000000000000	4.00000000000000000000	4.00000000000000000000	4.00000000000000000000	4.00000000000000000000	4.00000000000000000000	4.00000000000000000000	4.00000000000000000000
98.00000000000000000000	0.00000000000000000000	4166.15380859375000000000	4153.33300781250000000000	4176.92285156250000000000	4173.33300781250000000000	4164.10253906250000000000	4186.66650390625000000000	4187.17919921875000000000	4215.89746093750000000000	4184.10253906250000000000	4161.02539062500000000000	4661.53857421875000000000	4216.92285156250000000000	4155.38427734375000000000	4198.97412109375000000000	3517.00000000000000000000	10245.00000000000000000000	10227.00000000000000000000	0.00000000000000000000	0.00000000000000000000	0.00000000000000000000	438.00000000000000000000	596.00000000000000000000	4.00000000000000000000	4.00000000000000000000	4.00000000000000000000	4.00000000000000000000	4.00000000000000000000	4.00000000000000000000	4.00000000000000000000	4.00000000000000000000	4.00000000000000000000	4.00000000000000000000	4.00000000000000000000	4.00000000000000000000	4.00000000000000000000	4.00000000000000000000	4.00000000000000000000	4.00000000000000000000
99.00000000000000000000	0.00000000000000000000	4172.30761718750000000000	4171.79492187500000000000	4177.43603515625000000000	4163.58984375000000000000	4178.46142578125000000000	4187.69238281250000000000	4184.10253906250000000000	4206.66650390625000000000	4180.51269531250000000000	4180.51269531250000000000	4688.71777343750000000000	4218.46142578125000000000	4188.71777343750000000000	4217.43603515625000000000	3302.00000000000000000000	10246.00000000000000000000	10227.00000000000000000000	0.00000000000000000000	0.00000000000000000000	0.00000000000000000000	438.00000000000000000000	603.00000000000000000000	4.00000000000000000000	4.00000000000000000000	4.00000000000000000000	4.00000000000000000000	4.00000000000000000000	4.00000000000000000000	4.00000000000000000000	4.00000000000000000000	4.00000000000000000000	4.00000000000000000000	4.00000000000000000000	4.00000000000000000000	4.00000000000000000000	4.00000000000000000000	4.00000000000000000000	4.00000000000000000000
100.00000000000000000000	0.00000000000000000000	4160.51269531250000000000	4202.05126953125000000000	4161.53857421875000000000	4175.38427734375000000000	4204.10253906250000000000	4191.28173828125000000000	4185.12792968750000000000	4214.35888671875000000000	4183.58984375000000000000	4175.38427734375000000000	4675.89746093750000000000	4229.74365234375000000000	4201.02539062500000000000	4236.41015625000000000000	2542.00000000000000000000	10246.00000000000000000000	10227.00000000000000000000	0.00000000000000000000	0.00000000000000000000	0.00000000000000000000	438.00000000000000000000	610.00000000000000000000	4.00000000000000000000	4.00000000000000000000	4.00000000000000000000	4.00000000000000000000	4.00000000000000000000	4.00000000000000000000	4.00000000000000000000	4.00000000000000000000	4.00000000000000000000	4.00000000000000000000	4.00000000000000000000	4.00000000000000000000	4.00000000000000000000	4.00000000000000000000	4.00000000000000000000	4.00000000000000000000
101.00000000000000000000	0.00000000000000000000	4173.33300781250000000000	4168.71777343750000000000	4172.30761718750000000000	4170.76904296875000000000	4158.97412109375000000000	4154.87158203125000000000	4153.33300781250000000000	4186.66650390625000000000	4153.33300781250000000000	4138.46142578125000000000	4637.43554687500000000000	4209.74365234375000000000	4157.94873046875000000000	4200.51269531250000000000	2478.00000000000000000000	10247.00000000000000000000	10228.00000000000000000000	0.00000000000000000000	0.00000000000000000000	0.00000000000000000000	438.00000000000000000000	618.00000000000000000000	4.00000000000000000000	4.00000000000000000000	4.00000000000000000000	4.00000000000000000000	4.00000000000000000000	4.00000000000000000000	4.00000000000000000000	4.00000000000000000000	4.00000000000000000000	4.00000000000000000000	4.00000000000000000000	4.00000000000000000000	4.00000000000000000000	4.00000000000000000000	4.00000000000000000000	4.00000000000000000000
102.00000000000000000000	0.00000000000000000000	4159.48730468750000000000	4164.61523437500000000000	4164.10253906250000000000	4163.07666015625000000000	4171.28173828125000000000	4170.25634765625000000000	4172.30761718750000000000	4205.64111328125000000000	4172.30761718750000000000	4161.02539062500000000000	4657.43554687500000000000	4205.64111328125000000000	4171.79492187500000000000	4199.48730468750000000000	3517.00000000000000000000	10247.00000000000000000000	10228.00000000000000000000	0.00000000000000000000	0.00000000000000000000	0.00000000000000000000	438.00000000000000000000	625.00000000000000000000	4.00000000000000000000	4.00000000000000000000	4.00000000000000000000	4.00000000000000000000	4.00000000000000000000	4.00000000000000000000	4.00000000000000000000	4.00000000000000000000	4.00000000000000000000	4.00000000000000000000	4.00000000000000000000	4.00000000000000000000	4.00000000000000000000	4.00000000000000000000	4.00000000000000000000	4.00000000000000000000
103.00000000000000000000	0.00000000000000000000	4167.69238281250000000000	4168.71777343750000000000	4174.35888671875000000000	4158.97412109375000000000	4187.69238281250000000000	4177.43603515625000000000	4176.92285156250000000000	4213.84619140625000000000	4176.92285156250000000000	4170.25634765625000000000	4678.46142578125000000000	4219.48730468750000000000	4176.92285156250000000000	4216.92285156250000000000	3302.00000000000000000000	10248.00000000000000000000	10228.00000000000000000000	0.00000000000000000000	0.00000000000000000000	0.00000000000000000000	438.00000000000000000000	633.00000000000000000000	4.00000000000000000000	4.00000000000000000000	4.00000000000000000000	4.00000000000000000000	4.00000000000000000000	4.00000000000000000000	4.00000000000000000000	4.00000000000000000000	4.00000000000000000000	4.00000000000000000000	4.00000000000000000000	4.00000000000000000000	4.00000000000000000000	4.00000000000000000000	4.00000000000000000000	4.00000000000000000000
104.00000000000000000000	0.00000000000000000000	4172.30761718750000000000	4179.48730468750000000000	4172.30761718750000000000	4166.15380859375000000000	4186.15380859375000000000	4179.48730468750000000000	4178.46142578125000000000	4210.25634765625000000000	4170.25634765625000000000	4160.00000000000000000000	4671.79492187500000000000	4221.53857421875000000000	4171.79492187500000000000	4226.15380859375000000000	2542.00000000000000000000	10248.00000000000000000000	10228.00000000000000000000	0.00000000000000000000	0.00000000000000000000	0.00000000000000000000	438.00000000000000000000	641.00000000000000000000	4.00000000000000000000	4.00000000000000000000	4.00000000000000000000	4.00000000000000000000	4.00000000000000000000	4.00000000000000000000	4.00000000000000000000	4.00000000000000000000	4.00000000000000000000	4.00000000000000000000	4.00000000000000000000	4.00000000000000000000	4.00000000000000000000	4.00000000000000000000	4.00000000000000000000	4.00000000000000000000
105.00000000000000000000	0.00000000000000000000	4161.02539062500000000000	4181.02539062500000000000	4163.58984375000000000000	4171.28173828125000000000	4189.74365234375000000000	4197.43603515625000000000	4191.28173828125000000000	4220.00000000000000000000	4180.51269531250000000000	4163.58984375000000000000	4663.07666015625000000000	4217.94873046875000000000	4186.66650390625000000000	4224.61523437500000000000	2478.00000000000000000000	10248.00000000000000000000	10229.00000000000000000000	0.00000000000000000000	0.00000000000000000000	0.00000000000000000000	438.00000000000000000000	650.00000000000000000000	4.00000000000000000000	4.00000000000000000000	4.00000000000000000000	4.00000000000000000000	4.00000000000000000000	4.00000000000000000000	4.00000000000000000000	4.00000000000000000000	4.00000000000000000000	4.00000000000000000000	4.00000000000000000000	4.00000000000000000000	4.00000000000000000000	4.00000000000000000000	4.00000000000000000000	4.00000000000000000000
106.00000000000000000000	0.00000000000000000000	4178.97412109375000000000	4157.43603515625000000000	4180.00000000000000000000	4162.05126953125000000000	4171.79492187500000000000	4186.15380859375000000000	4173.33300781250000000000	4202.56396484375000000000	4162.05126953125000000000	4150.25634765625000000000	4640.51269531250000000000	4212.30761718750000000000	4180.00000000000000000000	4211.79492187500000000000	3517.00000000000000000000	10248.00000000000000000000	10229.00000000000000000000	0.00000000000000000000	0.00000000000000000000	0.00000000000000000000	438.00000000000000000000	657.00000000000000000000	4.00000000000000000000	4.00000000000000000000	4.00000000000000000000	4.00000000000000000000	4.00000000000000000000	4.00000000000000000000	4.00000000000000000000	4.00000000000000000000	4.00000000000000000000	4.00000000000000000000	4.00000000000000000000	4.00000000000000000000	4.00000000000000000000	4.00000000000000000000	4.00000000000000000000	4.00000000000000000000
107.00000000000000000000	0.00000000000000000000	4159.48730468750000000000	4172.30761718750000000000	4156.92285156250000000000	4162.56396484375000000000	4170.25634765625000000000	4182.56396484375000000000	4169.74365234375000000000	4203.07666015625000000000	4164.61523437500000000000	4163.07666015625000000000	4652.82031250000000000000	4212.30761718750000000000	4186.15380859375000000000	4218.46142578125000000000	3302.00000000000000000000	10247.00000000000000000000	10228.00000000000000000000	0.00000000000000000000	0.00000000000000000000	0.00000000000000000000	438.00000000000000000000	665.00000000000000000000	4.00000000000000000000	4.00000000000000000000	4.00000000000000000000	4.00000000000000000000	4.00000000000000000000	4.00000000000000000000	4.00000000000000000000	4.00000000000000000000	4.00000000000000000000	4.00000000000000000000	4.00000000000000000000	4.00000000000000000000	4.00000000000000000000	4.00000000000000000000	4.00000000000000000000	4.00000000000000000000
108.00000000000000000000	0.00000000000000000000	4162.56396484375000000000	4166.66650390625000000000	4162.56396484375000000000	4163.07666015625000000000	4158.46142578125000000000	4168.20507812500000000000	4155.38427734375000000000	4199.48730468750000000000	4160.00000000000000000000	4163.07666015625000000000	4655.38427734375000000000	4212.30761718750000000000	4171.28173828125000000000	4204.10253906250000000000	2542.00000000000000000000	10247.00000000000000000000	10228.00000000000000000000	0.00000000000000000000	0.00000000000000000000	0.00000000000000000000	438.00000000000000000000	673.00000000000000000000	4.00000000000000000000	4.00000000000000000000	4.00000000000000000000	4.00000000000000000000	4.00000000000000000000	4.00000000000000000000	4.00000000000000000000	4.00000000000000000000	4.00000000000000000000	4.00000000000000000000	4.00000000000000000000	4.00000000000000000000	4.00000000000000000000	4.00000000000000000000	4.00000000000000000000	4.00000000000000000000
109.00000000000000000000	0.00000000000000000000	4174.35888671875000000000	4168.20507812500000000000	4177.43603515625000000000	4168.20507812500000000000	4174.35888671875000000000	4175.89746093750000000000	4167.69238281250000000000	4208.71777343750000000000	4172.82031250000000000000	4169.23046875000000000000	4639.48730468750000000000	4221.02539062500000000000	4168.20507812500000000000	4213.33300781250000000000	2478.00000000000000000000	10246.00000000000000000000	10226.00000000000000000000	0.00000000000000000000	0.00000000000000000000	0.00000000000000000000	438.00000000000000000000	682.00000000000000000000	4.00000000000000000000	4.00000000000000000000	4.00000000000000000000	4.00000000000000000000	4.00000000000000000000	4.00000000000000000000	4.00000000000000000000	4.00000000000000000000	4.00000000000000000000	4.00000000000000000000	4.00000000000000000000	4.00000000000000000000	4.00000000000000000000	4.00000000000000000000	4.00000000000000000000	4.00000000000000000000
110.00000000000000000000	0.00000000000000000000	4158.97412109375000000000	4186.15380859375000000000	4166.66650390625000000000	4171.79492187500000000000	4200.00000000000000000000	4191.79492187500000000000	4188.20507812500000000000	4219.48730468750000000000	4193.84619140625000000000	4193.84619140625000000000	4644.10253906250000000000	4225.64111328125000000000	4177.43603515625000000000	4227.17919921875000000000	3517.00000000000000000000	10246.00000000000000000000	10226.00000000000000000000	0.00000000000000000000	0.00000000000000000000	0.00000000000000000000	438.00000000000000000000	689.00000000000000000000	4.00000000000000000000	4.00000000000000000000	4.00000000000000000000	4.00000000000000000000	4.00000000000000000000	4.00000000000000000000	4.00000000000000000000	4.00000000000000000000	4.00000000000000000000	4.00000000000000000000	4.00000000000000000000	4.00000000000000000000	4.00000000000000000000	4.00000000000000000000	4.00000000000000000000	4.00000000000000000000
111.00000000000000000000	0.00000000000000000000	4172.82031250000000000000	4164.61523437500000000000	4180.51269531250000000000	4160.00000000000000000000	4170.25634765625000000000	4175.38427734375000000000	4168.71777343750000000000	4194.87158203125000000000	4167.17919921875000000000	4173.84619140625000000000	4645.12792968750000000000	4201.02539062500000000000	4161.02539062500000000000	4196.41015625000000000000	3302.00000000000000000000	10245.00000000000000000000	10226.00000000000000000000	0.00000000000000000000	0.00000000000000000000	0.00000000000000000000	438.00000000000000000000	697.00000000000000000000	4.00000000000000000000	4.00000000000000000000	4.00000000000000000000	4.00000000000000000000	4.00000000000000000000	4.00000000000000000000	4.00000000000000000000	4.00000000000000000000	4.00000000000000000000	4.00000000000000000000	4.00000000000000000000	4.00000000000000000000	4.00000000000000000000	4.00000000000000000000	4.00000000000000000000	4.00000000000000000000
112.00000000000000000000	0.00000000000000000000	4155.89746093750000000000	4164.61523437500000000000	4158.97412109375000000000	4157.94873046875000000000	4165.12792968750000000000	4180.00000000000000000000	4171.28173828125000000000	4204.10253906250000000000	4171.79492187500000000000	4163.07666015625000000000	4656.41015625000000000000	4188.20507812500000000000	4181.53857421875000000000	4211.79492187500000000000	2542.00000000000000000000	10245.00000000000000000000	10226.00000000000000000000	0.00000000000000000000	0.00000000000000000000	0.00000000000000000000	438.00000000000000000000	705.00000000000000000000	4.00000000000000000000	4.00000000000000000000	4.00000000000000000000	4.00000000000000000000	4.00000000000000000000	4.00000000000000000000	4.00000000000000000000	4.00000000000000000000	4.00000000000000000000	4.00000000000000000000	4.00000000000000000000	4.00000000000000000000	4.00000000000000000000	4.00000000000000000000	4.00000000000000000000	4.00000000000000000000
113.00000000000000000000	0.00000000000000000000	4157.43603515625000000000	4153.33300781250000000000	4154.35888671875000000000	4155.89746093750000000000	4154.35888671875000000000	4160.51269531250000000000	4153.84619140625000000000	4196.92285156250000000000	4163.58984375000000000000	4150.25634765625000000000	4645.12792968750000000000	4191.79492187500000000000	4176.92285156250000000000	4224.10253906250000000000	2478.00000000000000000000	10247.00000000000000000000	10229.00000000000000000000	0.00000000000000000000	0.00000000000000000000	0.00000000000000000000	438.00000000000000000000	714.00000000000000000000	4.00000000000000000000	4.00000000000000000000	4.00000000000000000000	4.00000000000000000000	4.00000000000000000000	4.00000000000000000000	4.00000000000000000000	4.00000000000000000000	4.00000000000000000000	4.00000000000000000000	4.00000000000000000000	4.00000000000000000000	4.00000000000000000000	4.00000000000000000000	4.00000000000000000000	4.00000000000000000000
114.00000000000000000000	0.00000000000000000000	4172.82031250000000000000	4145.12792968750000000000	4171.28173828125000000000	4157.43603515625000000000	4146.15380859375000000000	4160.51269531250000000000	4154.87158203125000000000	4193.84619140625000000000	4161.53857421875000000000	4161.02539062500000000000	4643.07666015625000000000	4197.43603515625000000000	4166.15380859375000000000	4208.71777343750000000000	3517.00000000000000000000	10247.00000000000000000000	10229.00000000000000000000	0.00000000000000000000	0.00000000000000000000	0.00000000000000000000	438.00000000000000000000	721.00000000000000000000	4.00000000000000000000	4.00000000000000000000	4.00000000000000000000	4.00000000000000000000	4.00000000000000000000	4.00000000000000000000	4.00000000000000000000	4.00000000000000000000	4.00000000000000000000	4.00000000000000000000	4.00000000000000000000	4.00000000000000000000	4.00000000000000000000	4.00000000000000000000	4.00000000000000000000	4.00000000000000000000
115.00000000000000000000	0.00000000000000000000	4157.43603515625000000000	4164.10253906250000000000	4163.58984375000000000000	4169.23046875000000000000	4170.76904296875000000000	4195.89746093750000000000	4188.20507812500000000000	4221.53857421875000000000	4192.82031250000000000000	4195.89746093750000000000	4654.87158203125000000000	4207.17919921875000000000	4184.10253906250000000000	4205.12792968750000000000	3302.00000000000000000000	10249.00000000000000000000	10229.00000000000000000000	0.00000000000000000000	0.00000000000000000000	0.00000000000000000000	438.00000000000000000000	728.00000000000000000000	4.00000000000000000000	4.00000000000000000000	4.00000000000000000000	4.00000000000000000000	4.00000000000000000000	4.00000000000000000000	4.00000000000000000000	4.00000000000000000000	4.00000000000000000000	4.00000000000000000000	4.00000000000000000000	4.00000000000000000000	4.00000000000000000000	4.00000000000000000000	4.00000000000000000000	4.00000000000000000000
116.00000000000000000000	0.00000000000000000000	4175.38427734375000000000	4162.05126953125000000000	4180.51269531250000000000	4172.30761718750000000000	4173.84619140625000000000	4187.17919921875000000000	4176.92285156250000000000	4210.76904296875000000000	4183.58984375000000000000	4180.51269531250000000000	4643.07666015625000000000	4206.66650390625000000000	4173.33300781250000000000	4203.07666015625000000000	2542.00000000000000000000	10249.00000000000000000000	10229.00000000000000000000	0.00000000000000000000	0.00000000000000000000	0.00000000000000000000	438.00000000000000000000	736.00000000000000000000	4.00000000000000000000	4.00000000000000000000	4.00000000000000000000	4.00000000000000000000	4.00000000000000000000	4.00000000000000000000	4.00000000000000000000	4.00000000000000000000	4.00000000000000000000	4.00000000000000000000	4.00000000000000000000	4.00000000000000000000	4.00000000000000000000	4.00000000000000000000	4.00000000000000000000	4.00000000000000000000
117.00000000000000000000	0.00000000000000000000	4164.10253906250000000000	4177.94873046875000000000	4168.20507812500000000000	4176.92285156250000000000	4184.10253906250000000000	4186.15380859375000000000	4181.53857421875000000000	4216.41015625000000000000	4185.64111328125000000000	4173.33300781250000000000	4643.58984375000000000000	4210.25634765625000000000	4182.56396484375000000000	4228.71777343750000000000	2478.00000000000000000000	10246.00000000000000000000	10226.00000000000000000000	0.00000000000000000000	0.00000000000000000000	0.00000000000000000000	438.00000000000000000000	744.00000000000000000000	4.00000000000000000000	4.00000000000000000000	4.00000000000000000000	4.00000000000000000000	4.00000000000000000000	4.00000000000000000000	4.00000000000000000000	4.00000000000000000000	4.00000000000000000000	4.00000000000000000000	4.00000000000000000000	4.00000000000000000000	4.00000000000000000000	4.00000000000000000000	4.00000000000000000000	4.00000000000000000000
118.00000000000000000000	0.00000000000000000000	4158.46142578125000000000	4168.71777343750000000000	4160.51269531250000000000	4171.28173828125000000000	4163.07666015625000000000	4168.71777343750000000000	4170.25634765625000000000	4202.56396484375000000000	4165.64111328125000000000	4147.17919921875000000000	4620.00000000000000000000	4207.69238281250000000000	4162.56396484375000000000	4217.43603515625000000000	3517.00000000000000000000	10246.00000000000000000000	10226.00000000000000000000	0.00000000000000000000	0.00000000000000000000	0.00000000000000000000	438.00000000000000000000	752.00000000000000000000	4.00000000000000000000	4.00000000000000000000	4.00000000000000000000	4.00000000000000000000	4.00000000000000000000	4.00000000000000000000	4.00000000000000000000	4.00000000000000000000	4.00000000000000000000	4.00000000000000000000	4.00000000000000000000	4.00000000000000000000	4.00000000000000000000	4.00000000000000000000	4.00000000000000000000	4.00000000000000000000
119.00000000000000000000	0.00000000000000000000	4177.43603515625000000000	4159.48730468750000000000	4172.30761718750000000000	4155.38427734375000000000	4161.02539062500000000000	4163.07666015625000000000	4157.94873046875000000000	4189.74365234375000000000	4154.87158203125000000000	4145.12792968750000000000	4625.12792968750000000000	4204.10253906250000000000	4149.74365234375000000000	4196.92285156250000000000	3302.00000000000000000000	10246.00000000000000000000	10228.00000000000000000000	0.00000000000000000000	0.00000000000000000000	0.00000000000000000000	438.00000000000000000000	759.00000000000000000000	4.00000000000000000000	4.00000000000000000000	4.00000000000000000000	4.00000000000000000000	4.00000000000000000000	4.00000000000000000000	4.00000000000000000000	4.00000000000000000000	4.00000000000000000000	4.00000000000000000000	4.00000000000000000000	4.00000000000000000000	4.00000000000000000000	4.00000000000000000000	4.00000000000000000000	4.00000000000000000000
120.00000000000000000000	0.00000000000000000000	4159.48730468750000000000	4171.79492187500000000000	4158.46142578125000000000	4154.87158203125000000000	4183.07666015625000000000	4188.20507812500000000000	4174.35888671875000000000	4215.89746093750000000000	4188.71777343750000000000	4192.30761718750000000000	4661.53857421875000000000	4206.15380859375000000000	4180.51269531250000000000	4213.33300781250000000000	2542.00000000000000000000	10246.00000000000000000000	10228.00000000000000000000	0.00000000000000000000	0.00000000000000000000	0.00000000000000000000	438.00000000000000000000	766.00000000000000000000	4.00000000000000000000	4.00000000000000000000	4.00000000000000000000	4.00000000000000000000	4.00000000000000000000	4.00000000000000000000	4.00000000000000000000	4.00000000000000000000	4.00000000000000000000	4.00000000000000000000	4.00000000000000000000	4.00000000000000000000	4.00000000000000000000	4.00000000000000000000	4.00000000000000000000	4.00000000000000000000
121.00000000000000000000	0.00000000000000000000	4166.15380859375000000000	4143.07666015625000000000	4171.28173828125000000000	4167.69238281250000000000	4143.07666015625000000000	4162.05126953125000000000	4150.25634765625000000000	4191.28173828125000000000	4166.15380859375000000000	4161.02539062500000000000	4622.56396484375000000000	4190.76904296875000000000	4155.38427734375000000000	4193.33300781250000000000	2478.00000000000000000000	10247.00000000000000000000	10229.00000000000000000000	0.00000000000000000000	0.00000000000000000000	0.00000000000000000000	438.00000000000000000000	775.00000000000000000000	4.00000000000000000000	4.00000000000000000000	4.00000000000000000000	4.00000000000000000000	4.00000000000000000000	4.00000000000000000000	4.00000000000000000000	4.00000000000000000000	4.00000000000000000000	4.00000000000000000000	4.00000000000000000000	4.00000000000000000000	4.00000000000000000000	4.00000000000000000000	4.00000000000000000000	4.00000000000000000000
122.00000000000000000000	0.00000000000000000000	4160.51269531250000000000	4162.05126953125000000000	4168.71777343750000000000	4188.71777343750000000000	4161.02539062500000000000	4164.61523437500000000000	4151.28173828125000000000	4177.43603515625000000000	4154.35888671875000000000	4145.12792968750000000000	4607.17919921875000000000	4192.30761718750000000000	4151.79492187500000000000	4189.74365234375000000000	3517.00000000000000000000	10247.00000000000000000000	10229.00000000000000000000	0.00000000000000000000	0.00000000000000000000	0.00000000000000000000	438.00000000000000000000	782.00000000000000000000	4.00000000000000000000	4.00000000000000000000	4.00000000000000000000	4.00000000000000000000	4.00000000000000000000	4.00000000000000000000	4.00000000000000000000	4.00000000000000000000	4.00000000000000000000	4.00000000000000000000	4.00000000000000000000	4.00000000000000000000	4.00000000000000000000	4.00000000000000000000	4.00000000000000000000	4.00000000000000000000
123.00000000000000000000	0.00000000000000000000	4163.58984375000000000000	4189.23046875000000000000	4169.74365234375000000000	4185.64111328125000000000	4195.89746093750000000000	4178.97412109375000000000	4156.92285156250000000000	4175.38427734375000000000	4156.41015625000000000000	4162.56396484375000000000	4629.23046875000000000000	4206.15380859375000000000	4165.64111328125000000000	4210.76904296875000000000	3302.00000000000000000000	10246.00000000000000000000	10230.00000000000000000000	0.00000000000000000000	0.00000000000000000000	0.00000000000000000000	438.00000000000000000000	790.00000000000000000000	4.00000000000000000000	4.00000000000000000000	4.00000000000000000000	4.00000000000000000000	4.00000000000000000000	4.00000000000000000000	4.00000000000000000000	4.00000000000000000000	4.00000000000000000000	4.00000000000000000000	4.00000000000000000000	4.00000000000000000000	4.00000000000000000000	4.00000000000000000000	4.00000000000000000000	4.00000000000000000000
124.00000000000000000000	0.00000000000000000000	4179.48730468750000000000	4169.23046875000000000000	4173.33300781250000000000	4169.23046875000000000000	4182.56396484375000000000	4165.12792968750000000000	4145.64111328125000000000	4166.15380859375000000000	4145.64111328125000000000	4139.48730468750000000000	4620.51269531250000000000	4203.07666015625000000000	4149.74365234375000000000	4218.97412109375000000000	2542.00000000000000000000	10246.00000000000000000000	10230.00000000000000000000	0.00000000000000000000	0.00000000000000000000	0.00000000000000000000	438.00000000000000000000	798.00000000000000000000	4.00000000000000000000	4.00000000000000000000	4.00000000000000000000	4.00000000000000000000	4.00000000000000000000	4.00000000000000000000	4.00000000000000000000	4.00000000000000000000	4.00000000000000000000	4.00000000000000000000	4.00000000000000000000	4.00000000000000000000	4.00000000000000000000	4.00000000000000000000	4.00000000000000000000	4.00000000000000000000
125.00000000000000000000	0.00000000000000000000	4154.87158203125000000000	4155.89746093750000000000	4151.28173828125000000000	4167.17919921875000000000	4177.94873046875000000000	4165.12792968750000000000	4156.41015625000000000000	4185.12792968750000000000	4164.10253906250000000000	4142.05126953125000000000	4632.30761718750000000000	4202.05126953125000000000	4157.43603515625000000000	4217.94873046875000000000	2478.00000000000000000000	10247.00000000000000000000	10230.00000000000000000000	0.00000000000000000000	0.00000000000000000000	0.00000000000000000000	438.00000000000000000000	806.00000000000000000000	4.00000000000000000000	4.00000000000000000000	4.00000000000000000000	4.00000000000000000000	4.00000000000000000000	4.00000000000000000000	4.00000000000000000000	4.00000000000000000000	4.00000000000000000000	4.00000000000000000000	4.00000000000000000000	4.00000000000000000000	4.00000000000000000000	4.00000000000000000000	4.00000000000000000000	4.00000000000000000000
126.00000000000000000000	0.00000000000000000000	4167.69238281250000000000	4143.58984375000000000000	4175.38427734375000000000	4165.12792968750000000000	4158.46142578125000000000	4155.38427734375000000000	4147.69238281250000000000	4178.46142578125000000000	4158.46142578125000000000	4160.51269531250000000000	4640.00000000000000000000	4203.58984375000000000000	4165.12792968750000000000	4202.56396484375000000000	3517.00000000000000000000	10247.00000000000000000000	10230.00000000000000000000	0.00000000000000000000	0.00000000000000000000	0.00000000000000000000	438.00000000000000000000	813.00000000000000000000	4.00000000000000000000	4.00000000000000000000	4.00000000000000000000	4.00000000000000000000	4.00000000000000000000	4.00000000000000000000	4.00000000000000000000	4.00000000000000000000	4.00000000000000000000	4.00000000000000000000	4.00000000000000000000	4.00000000000000000000	4.00000000000000000000	4.00000000000000000000	4.00000000000000000000	4.00000000000000000000
127.00000000000000000000	0.00000000000000000000	4165.12792968750000000000	4164.61523437500000000000	4175.38427734375000000000	4173.33300781250000000000	4165.64111328125000000000	4164.10253906250000000000	4156.92285156250000000000	4176.41015625000000000000	4153.84619140625000000000	4166.66650390625000000000	4618.97412109375000000000	4203.07666015625000000000	4170.76904296875000000000	4209.23046875000000000000	52.00000000000000000000	10247.00000000000000000000	10230.00000000000000000000	0.00000000000000000000	0.00000000000000000000	0.00000000000000000000	438.00000000000000000000	821.00000000000000000000	4.00000000000000000000	4.00000000000000000000	4.00000000000000000000	4.00000000000000000000	4.00000000000000000000	4.00000000000000000000	4.00000000000000000000	4.00000000000000000000	4.00000000000000000000	4.00000000000000000000	4.00000000000000000000	4.00000000000000000000	4.00000000000000000000	4.00000000000000000000	4.00000000000000000000	4.00000000000000000000
0.00000000000000000000	0.00000000000000000000	4160.51269531250000000000	4165.12792968750000000000	4164.10253906250000000000	4168.71777343750000000000	4163.07666015625000000000	4161.02539062500000000000	4155.38427734375000000000	4169.74365234375000000000	4148.71777343750000000000	4143.07666015625000000000	4592.82031250000000000000	4197.43603515625000000000	4147.69238281250000000000	4197.43603515625000000000	1112.00000000000000000000	10247.00000000000000000000	10230.00000000000000000000	0.00000000000000000000	0.00000000000000000000	0.00000000000000000000	438.00000000000000000000	829.00000000000000000000	4.00000000000000000000	4.00000000000000000000	4.00000000000000000000	4.00000000000000000000	4.00000000000000000000	4.00000000000000000000	4.00000000000000000000	4.00000000000000000000	4.00000000000000000000	4.00000000000000000000	4.00000000000000000000	4.00000000000000000000	4.00000000000000000000	4.00000000000000000000	4.00000000000000000000	4.00000000000000000000
1.00000000000000000000	0.00000000000000000000	4181.53857421875000000000	4152.30761718750000000000	4180.51269531250000000000	4156.41015625000000000000	4160.00000000000000000000	4163.58984375000000000000	4148.71777343750000000000	4167.17919921875000000000	4147.17919921875000000000	4140.51269531250000000000	4612.82031250000000000000	4199.48730468750000000000	4142.56396484375000000000	4192.30761718750000000000	2176.00000000000000000000	10249.00000000000000000000	10229.00000000000000000000	0.00000000000000000000	0.00000000000000000000	0.00000000000000000000	438.00000000000000000000	837.00000000000000000000	4.00000000000000000000	4.00000000000000000000	4.00000000000000000000	4.00000000000000000000	4.00000000000000000000	4.00000000000000000000	4.00000000000000000000	4.00000000000000000000	4.00000000000000000000	4.00000000000000000000	4.00000000000000000000	4.00000000000000000000	4.00000000000000000000	4.00000000000000000000	4.00000000000000000000	4.00000000000000000000
2.00000000000000000000	0.00000000000000000000	4160.51269531250000000000	4182.56396484375000000000	4165.64111328125000000000	4174.35888671875000000000	4200.51269531250000000000	4194.35888671875000000000	4174.87158203125000000000	4197.94873046875000000000	4173.84619140625000000000	4179.48730468750000000000	4640.00000000000000000000	4215.89746093750000000000	4190.76904296875000000000	4232.82031250000000000000	1393.00000000000000000000	10249.00000000000000000000	10229.00000000000000000000	0.00000000000000000000	0.00000000000000000000	0.00000000000000000000	438.00000000000000000000	845.00000000000000000000	4.00000000000000000000	4.00000000000000000000	4.00000000000000000000	4.00000000000000000000	4.00000000000000000000	4.00000000000000000000	4.00000000000000000000	4.00000000000000000000	4.00000000000000000000	4.00000000000000000000	4.00000000000000000000	4.00000000000000000000	4.00000000000000000000	4.00000000000000000000	4.00000000000000000000	4.00000000000000000000
3.00000000000000000000	0.00000000000000000000	4172.30761718750000000000	4176.92285156250000000000	4172.82031250000000000000	4185.64111328125000000000	4191.79492187500000000000	4173.33300781250000000000	4161.53857421875000000000	4188.71777343750000000000	4160.00000000000000000000	4167.17919921875000000000	4614.87158203125000000000	4213.33300781250000000000	4185.12792968750000000000	4229.74365234375000000000	3457.00000000000000000000	10249.00000000000000000000	10229.00000000000000000000	0.00000000000000000000	0.00000000000000000000	0.00000000000000000000	438.00000000000000000000	854.00000000000000000000	4.00000000000000000000	4.00000000000000000000	4.00000000000000000000	4.00000000000000000000	4.00000000000000000000	4.00000000000000000000	4.00000000000000000000	4.00000000000000000000	4.00000000000000000000	4.00000000000000000000	4.00000000000000000000	4.00000000000000000000	4.00000000000000000000	4.00000000000000000000	4.00000000000000000000	4.00000000000000000000
4.00000000000000000000	0.00000000000000000000	4175.38427734375000000000	4177.94873046875000000000	4171.79492187500000000000	4178.97412109375000000000	4181.02539062500000000000	4172.82031250000000000000	4163.58984375000000000000	4193.33300781250000000000	4168.71777343750000000000	4170.76904296875000000000	4631.79492187500000000000	4206.66650390625000000000	4178.97412109375000000000	4221.53857421875000000000	3513.00000000000000000000	10249.00000000000000000000	10229.00000000000000000000	0.00000000000000000000	0.00000000000000000000	0.00000000000000000000	438.00000000000000000000	862.00000000000000000000	4.00000000000000000000	4.00000000000000000000	4.00000000000000000000	4.00000000000000000000	4.00000000000000000000	4.00000000000000000000	4.00000000000000000000	4.00000000000000000000	4.00000000000000000000	4.00000000000000000000	4.00000000000000000000	4.00000000000000000000	4.00000000000000000000	4.00000000000000000000	4.00000000000000000000	4.00000000000000000000
5.00000000000000000000	0.00000000000000000000	4159.48730468750000000000	4172.82031250000000000000	4166.15380859375000000000	4158.97412109375000000000	4169.74365234375000000000	4177.94873046875000000000	4167.17919921875000000000	4196.92285156250000000000	4179.48730468750000000000	4175.38427734375000000000	4632.30761718750000000000	4207.69238281250000000000	4164.61523437500000000000	4214.35888671875000000000	3404.00000000000000000000	10250.00000000000000000000	10229.00000000000000000000	0.00000000000000000000	0.00000000000000000000	0.00000000000000000000	438.00000000000000000000	870.00000000000000000000	4.00000000000000000000	4.00000000000000000000	4.00000000000000000000	4.00000000000000000000	4.00000000000000000000	4.00000000000000000000	4.00000000000000000000	4.00000000000000000000	4.00000000000000000000	4.00000000000000000000	4.00000000000000000000	4.00000000000000000000	4.00000000000000000000	4.00000000000000000000	4.00000000000000000000	4.00000000000000000000
6.00000000000000000000	0.00000000000000000000	4176.41015625000000000000	4145.12792968750000000000	4180.51269531250000000000	4143.58984375000000000000	4146.15380859375000000000	4149.23046875000000000000	4142.05126953125000000000	4166.15380859375000000000	4147.69238281250000000000	4138.46142578125000000000	4575.89746093750000000000	4200.00000000000000000000	4126.66650390625000000000	4195.38427734375000000000	3467.00000000000000000000	10250.00000000000000000000	10229.00000000000000000000	0.00000000000000000000	0.00000000000000000000	0.00000000000000000000	438.00000000000000000000	877.00000000000000000000	4.00000000000000000000	4.00000000000000000000	4.00000000000000000000	4.00000000000000000000	4.00000000000000000000	4.00000000000000000000	4.00000000000000000000	4.00000000000000000000	4.00000000000000000000	4.00000000000000000000	4.00000000000000000000	4.00000000000000000000	4.00000000000000000000	4.00000000000000000000	4.00000000000000000000	4.00000000000000000000
7.00000000000000000000	0.00000000000000000000	4163.58984375000000000000	4168.71777343750000000000	4157.43603515625000000000	4160.00000000000000000000	4186.15380859375000000000	4166.66650390625000000000	4159.48730468750000000000	4184.61523437500000000000	4165.64111328125000000000	4158.46142578125000000000	4598.97412109375000000000	4200.00000000000000000000	4171.28173828125000000000	4216.41015625000000000000	3398.00000000000000000000	10249.00000000000000000000	10229.00000000000000000000	0.00000000000000000000	0.00000000000000000000	0.00000000000000000000	438.00000000000000000000	885.00000000000000000000	4.00000000000000000000	4.00000000000000000000	4.00000000000000000000	4.00000000000000000000	4.00000000000000000000	4.00000000000000000000	4.00000000000000000000	4.00000000000000000000	4.00000000000000000000	4.00000000000000000000	4.00000000000000000000	4.00000000000000000000	4.00000000000000000000	4.00000000000000000000	4.00000000000000000000	4.00000000000000000000
8.00000000000000000000	0.00000000000000000000	4166.15380859375000000000	4168.71777343750000000000	4163.07666015625000000000	4166.15380859375000000000	4185.12792968750000000000	4164.61523437500000000000	4153.84619140625000000000	4183.58984375000000000000	4165.64111328125000000000	4158.97412109375000000000	4632.30761718750000000000	4194.87158203125000000000	4192.30761718750000000000	4212.82031250000000000000	3434.00000000000000000000	10249.00000000000000000000	10229.00000000000000000000	0.00000000000000000000	0.00000000000000000000	0.00000000000000000000	438.00000000000000000000	892.00000000000000000000	4.00000000000000000000	4.00000000000000000000	4.00000000000000000000	4.00000000000000000000	4.00000000000000000000	4.00000000000000000000	4.00000000000000000000	4.00000000000000000000	4.00000000000000000000	4.00000000000000000000	4.00000000000000000000	4.00000000000000000000	4.00000000000000000000	4.00000000000000000000	4.00000000000000000000	4.00000000000000000000
9.00000000000000000000	0.00000000000000000000	4166.15380859375000000000	4164.10253906250000000000	4171.79492187500000000000	4161.02539062500000000000	4158.97412109375000000000	4154.35888671875000000000	4150.76904296875000000000	4174.87158203125000000000	4155.38427734375000000000	4139.48730468750000000000	4612.30761718750000000000	4196.92285156250000000000	4166.15380859375000000000	4211.28173828125000000000	3114.00000000000000000000	10250.00000000000000000000	10227.00000000000000000000	0.00000000000000000000	0.00000000000000000000	0.00000000000000000000	438.00000000000000000000	900.00000000000000000000	4.00000000000000000000	4.00000000000000000000	4.00000000000000000000	4.00000000000000000000	4.00000000000000000000	4.00000000000000000000	4.00000000000000000000	4.00000000000000000000	4.00000000000000000000	4.00000000000000000000	4.00000000000000000000	4.00000000000000000000	4.00000000000000000000	4.00000000000000000000	4.00000000000000000000	4.00000000000000000000
10.00000000000000000000	0.00000000000000000000	4159.48730468750000000000	4168.20507812500000000000	4166.66650390625000000000	4168.20507812500000000000	4170.25634765625000000000	4158.46142578125000000000	4160.00000000000000000000	4181.53857421875000000000	4164.10253906250000000000	4158.97412109375000000000	4612.82031250000000000000	4206.66650390625000000000	4150.76904296875000000000	4222.56396484375000000000	3485.00000000000000000000	10250.00000000000000000000	10227.00000000000000000000	0.00000000000000000000	0.00000000000000000000	0.00000000000000000000	438.00000000000000000000	907.00000000000000000000	4.00000000000000000000	4.00000000000000000000	4.00000000000000000000	4.00000000000000000000	4.00000000000000000000	4.00000000000000000000	4.00000000000000000000	4.00000000000000000000	4.00000000000000000000	4.00000000000000000000	4.00000000000000000000	4.00000000000000000000	4.00000000000000000000	4.00000000000000000000	4.00000000000000000000	4.00000000000000000000
11.00000000000000000000	0.00000000000000000000	4178.97412109375000000000	4150.76904296875000000000	4180.51269531250000000000	4164.10253906250000000000	4171.28173828125000000000	4152.30761718750000000000	4146.15380859375000000000	4168.20507812500000000000	4146.66650390625000000000	4171.28173828125000000000	4612.82031250000000000000	4197.94873046875000000000	4143.07666015625000000000	4206.66650390625000000000	3288.00000000000000000000	10251.00000000000000000000	10227.00000000000000000000	0.00000000000000000000	0.00000000000000000000	0.00000000000000000000	438.00000000000000000000	916.00000000000000000000	4.00000000000000000000	4.00000000000000000000	4.00000000000000000000	4.00000000000000000000	4.00000000000000000000	4.00000000000000000000	4.00000000000000000000	4.00000000000000000000	4.00000000000000000000	4.00000000000000000000	4.00000000000000000000	4.00000000000000000000	4.00000000000000000000	4.00000000000000000000	4.00000000000000000000	4.00000000000000000000
12.00000000000000000000	0.00000000000000000000	4158.46142578125000000000	4158.46142578125000000000	4160.00000000000000000000	4155.38427734375000000000	4168.20507812500000000000	4165.64111328125000000000	4155.89746093750000000000	4170.76904296875000000000	4145.12792968750000000000	4175.89746093750000000000	4580.51269531250000000000	4191.28173828125000000000	4156.41015625000000000000	4198.97412109375000000000	2527.00000000000000000000	10251.00000000000000000000	10227.00000000000000000000	0.00000000000000000000	0.00000000000000000000	0.00000000000000000000	438.00000000000000000000	924.00000000000000000000	4.00000000000000000000	4.00000000000000000000	4.00000000000000000000	4.00000000000000000000	4.00000000000000000000	4.00000000000000000000	4.00000000000000000000	4.00000000000000000000	4.00000000000000000000	4.00000000000000000000	4.00000000000000000000	4.00000000000000000000	4.00000000000000000000	4.00000000000000000000	4.00000000000000000000	4.00000000000000000000
13.00000000000000000000	0.00000000000000000000	4164.61523437500000000000	4152.82031250000000000000	4164.61523437500000000000	4162.56396484375000000000	4149.74365234375000000000	4146.66650390625000000000	4146.66650390625000000000	4160.00000000000000000000	4132.30761718750000000000	4153.33300781250000000000	4554.35888671875000000000	4182.05126953125000000000	4137.94873046875000000000	4181.02539062500000000000	2476.00000000000000000000	10249.00000000000000000000	10228.00000000000000000000	0.00000000000000000000	0.00000000000000000000	0.00000000000000000000	438.00000000000000000000	932.00000000000000000000	4.00000000000000000000	4.00000000000000000000	4.00000000000000000000	4.00000000000000000000	4.00000000000000000000	4.00000000000000000000	4.00000000000000000000	4.00000000000000000000	4.00000000000000000000	4.00000000000000000000	4.00000000000000000000	4.00000000000000000000	4.00000000000000000000	4.00000000000000000000	4.00000000000000000000	4.00000000000000000000
14.00000000000000000000	0.00000000000000000000	4174.87158203125000000000	4169.23046875000000000000	4173.33300781250000000000	4184.10253906250000000000	4170.76904296875000000000	4147.17919921875000000000	4152.82031250000000000000	4176.41015625000000000000	4148.20507812500000000000	4157.94873046875000000000	4605.64111328125000000000	4183.07666015625000000000	4150.25634765625000000000	4195.89746093750000000000	3485.00000000000000000000	10249.00000000000000000000	10228.00000000000000000000	0.00000000000000000000	0.00000000000000000000	0.00000000000000000000	438.00000000000000000000	940.00000000000000000000	4.00000000000000000000	4.00000000000000000000	4.00000000000000000000	4.00000000000000000000	4.00000000000000000000	4.00000000000000000000	4.00000000000000000000	4.00000000000000000000	4.00000000000000000000	4.00000000000000000000	4.00000000000000000000	4.00000000000000000000	4.00000000000000000000	4.00000000000000000000	4.00000000000000000000	4.00000000000000000000
15.00000000000000000000	0.00000000000000000000	4155.89746093750000000000	4177.43603515625000000000	4161.02539062500000000000	4178.46142578125000000000	4178.46142578125000000000	4158.97412109375000000000	4161.02539062500000000000	4196.41015625000000000000	4171.28173828125000000000	4166.15380859375000000000	4638.97412109375000000000	4192.82031250000000000000	4170.25634765625000000000	4214.35888671875000000000	3288.00000000000000000000	10249.00000000000000000000	10228.00000000000000000000	0.00000000000000000000	0.00000000000000000000	0.00000000000000000000	438.00000000000000000000	949.00000000000000000000	4.00000000000000000000	4.00000000000000000000	4.00000000000000000000	4.00000000000000000000	4.00000000000000000000	4.00000000000000000000	4.00000000000000000000	4.00000000000000000000	4.00000000000000000000	4.00000000000000000000	4.00000000000000000000	4.00000000000000000000	4.00000000000000000000	4.00000000000000000000	4.00000000000000000000	4.00000000000000000000
16.00000000000000000000	0.00000000000000000000	4173.33300781250000000000	4145.64111328125000000000	4177.94873046875000000000	4160.00000000000000000000	4144.10253906250000000000	4140.51269531250000000000	4138.46142578125000000000	4168.20507812500000000000	4146.66650390625000000000	4151.28173828125000000000	4593.84619140625000000000	4190.76904296875000000000	4145.12792968750000000000	4188.71777343750000000000	0.00000000000000000000	10249.00000000000000000000	10228.00000000000000000000	0.00000000000000000000	0.00000000000000000000	0.00000000000000000000	438.00000000000000000000	957.00000000000000000000	4.00000000000000000000	4.00000000000000000000	4.00000000000000000000	4.00000000000000000000	4.00000000000000000000	4.00000000000000000000	4.00000000000000000000	4.00000000000000000000	4.00000000000000000000	4.00000000000000000000	4.00000000000000000000	4.00000000000000000000	4.00000000000000000000	4.00000000000000000000	4.00000000000000000000	4.00000000000000000000
17.00000000000000000000	0.00000000000000000000	4164.10253906250000000000	4167.17919921875000000000	4166.66650390625000000000	4165.64111328125000000000	4183.58984375000000000000	4169.74365234375000000000	4163.58984375000000000000	4182.05126953125000000000	4166.66650390625000000000	4189.23046875000000000000	4588.20507812500000000000	4194.87158203125000000000	4160.51269531250000000000	4191.79492187500000000000	0.00000000000000000000	10247.00000000000000000000	10228.00000000000000000000	0.00000000000000000000	0.00000000000000000000	0.00000000000000000000	438.00000000000000000000	965.00000000000000000000	4.00000000000000000000	4.00000000000000000000	4.00000000000000000000	4.00000000000000000000	4.00000000000000000000	4.00000000000000000000	4.00000000000000000000	4.00000000000000000000	4.00000000000000000000	4.00000000000000000000	4.00000000000000000000	4.00000000000000000000	4.00000000000000000000	4.00000000000000000000	4.00000000000000000000	4.00000000000000000000
18.00000000000000000000	0.00000000000000000000	4166.66650390625000000000	4170.25634765625000000000	4167.17919921875000000000	4154.35888671875000000000	4191.79492187500000000000	4167.17919921875000000000	4161.02539062500000000000	4182.05126953125000000000	4166.15380859375000000000	4176.41015625000000000000	4583.07666015625000000000	4193.33300781250000000000	4151.28173828125000000000	4193.33300781250000000000	0.00000000000000000000	10247.00000000000000000000	10228.00000000000000000000	0.00000000000000000000	0.00000000000000000000	0.00000000000000000000	438.00000000000000000000	974.00000000000000000000	4.00000000000000000000	4.00000000000000000000	4.00000000000000000000	4.00000000000000000000	4.00000000000000000000	4.00000000000000000000	4.00000000000000000000	4.00000000000000000000	4.00000000000000000000	4.00000000000000000000	4.00000000000000000000	4.00000000000000000000	4.00000000000000000000	4.00000000000000000000	4.00000000000000000000	4.00000000000000000000
19.00000000000000000000	0.00000000000000000000	4174.87158203125000000000	4155.89746093750000000000	4171.79492187500000000000	4152.30761718750000000000	4157.43603515625000000000	4154.35888671875000000000	4146.66650390625000000000	4170.76904296875000000000	4148.71777343750000000000	4151.28173828125000000000	4580.51269531250000000000	4189.23046875000000000000	4137.94873046875000000000	4200.00000000000000000000	0.00000000000000000000	10246.00000000000000000000	10229.00000000000000000000	0.00000000000000000000	0.00000000000000000000	0.00000000000000000000	438.00000000000000000000	982.00000000000000000000	4.00000000000000000000	4.00000000000000000000	4.00000000000000000000	4.00000000000000000000	4.00000000000000000000	4.00000000000000000000	4.00000000000000000000	4.00000000000000000000	4.00000000000000000000	4.00000000000000000000	4.00000000000000000000	4.00000000000000000000	4.00000000000000000000	4.00000000000000000000	4.00000000000000000000	4.00000000000000000000
20.00000000000000000000	0.00000000000000000000	4155.89746093750000000000	4162.56396484375000000000	4160.51269531250000000000	4173.84619140625000000000	4168.71777343750000000000	4173.33300781250000000000	4161.53857421875000000000	4187.17919921875000000000	4167.69238281250000000000	4188.20507812500000000000	4606.66650390625000000000	4195.89746093750000000000	4167.69238281250000000000	4216.41015625000000000000	0.00000000000000000000	10246.00000000000000000000	10229.00000000000000000000	0.00000000000000000000	0.00000000000000000000	0.00000000000000000000	438.00000000000000000000	989.00000000000000000000	4.00000000000000000000	4.00000000000000000000	4.00000000000000000000	4.00000000000000000000	4.00000000000000000000	4.00000000000000000000	4.00000000000000000000	4.00000000000000000000	4.00000000000000000000	4.00000000000000000000	4.00000000000000000000	4.00000000000000000000	4.00000000000000000000	4.00000000000000000000	4.00000000000000000000	4.00000000000000000000
21.00000000000000000000	0.00000000000000000000	4173.84619140625000000000	4161.02539062500000000000	4180.51269531250000000000	4175.89746093750000000000	4181.02539062500000000000	4160.00000000000000000000	4149.23046875000000000000	4181.53857421875000000000	4164.10253906250000000000	4178.97412109375000000000	4603.58984375000000000000	4197.94873046875000000000	4166.15380859375000000000	4207.17919921875000000000	0.00000000000000000000	10246.00000000000000000000	10230.00000000000000000000	0.00000000000000000000	0.00000000000000000000	0.00000000000000000000	438.00000000000000000000	997.00000000000000000000	4.00000000000000000000	4.00000000000000000000	4.00000000000000000000	4.00000000000000000000	4.00000000000000000000	4.00000000000000000000	4.00000000000000000000	4.00000000000000000000	4.00000000000000000000	4.00000000000000000000	4.00000000000000000000	4.00000000000000000000	4.00000000000000000000	4.00000000000000000000	4.00000000000000000000	4.00000000000000000000
22.00000000000000000000	0.00000000000000000000	4167.17919921875000000000	4178.46142578125000000000	4167.17919921875000000000	4168.20507812500000000000	4182.05126953125000000000	4164.10253906250000000000	4160.51269531250000000000	4192.82031250000000000000	4173.33300781250000000000	4166.66650390625000000000	4602.05126953125000000000	4198.97412109375000000000	4166.15380859375000000000	4214.35888671875000000000	0.00000000000000000000	10246.00000000000000000000	10230.00000000000000000000	0.00000000000000000000	0.00000000000000000000	0.00000000000000000000	439.00000000000000000000	4.00000000000000000000	4.00000000000000000000	4.00000000000000000000	4.00000000000000000000	4.00000000000000000000	4.00000000000000000000	4.00000000000000000000	4.00000000000000000000	4.00000000000000000000	4.00000000000000000000	4.00000000000000000000	4.00000000000000000000	4.00000000000000000000	4.00000000000000000000	4.00000000000000000000	4.00000000000000000000	4.00000000000000000000
23.00000000000000000000	0.00000000000000000000	4167.17919921875000000000	4163.58984375000000000000	4168.20507812500000000000	4158.46142578125000000000	4162.05126953125000000000	4168.20507812500000000000	4165.64111328125000000000	4190.25634765625000000000	4170.76904296875000000000	4178.46142578125000000000	4590.25634765625000000000	4192.82031250000000000000	4152.82031250000000000000	4209.74365234375000000000	0.00000000000000000000	10245.00000000000000000000	10230.00000000000000000000	0.00000000000000000000	0.00000000000000000000	0.00000000000000000000	439.00000000000000000000	12.00000000000000000000	4.00000000000000000000	4.00000000000000000000	4.00000000000000000000	4.00000000000000000000	4.00000000000000000000	4.00000000000000000000	4.00000000000000000000	4.00000000000000000000	4.00000000000000000000	4.00000000000000000000	4.00000000000000000000	4.00000000000000000000	4.00000000000000000000	4.00000000000000000000	4.00000000000000000000	4.00000000000000000000
24.00000000000000000000	0.00000000000000000000	4180.51269531250000000000	4154.35888671875000000000	4181.53857421875000000000	4154.35888671875000000000	4173.84619140625000000000	4169.23046875000000000000	4167.69238281250000000000	4182.05126953125000000000	4171.79492187500000000000	4195.38427734375000000000	4583.58984375000000000000	4189.23046875000000000000	4144.61523437500000000000	4213.33300781250000000000	0.00000000000000000000	10245.00000000000000000000	10230.00000000000000000000	0.00000000000000000000	0.00000000000000000000	0.00000000000000000000	439.00000000000000000000	21.00000000000000000000	4.00000000000000000000	4.00000000000000000000	4.00000000000000000000	4.00000000000000000000	4.00000000000000000000	4.00000000000000000000	4.00000000000000000000	4.00000000000000000000	4.00000000000000000000	4.00000000000000000000	4.00000000000000000000	4.00000000000000000000	4.00000000000000000000	4.00000000000000000000	4.00000000000000000000	4.00000000000000000000
24.00000000000000000000	0.00000000000000000000	4180.51269531250000000000	4154.35888671875000000000	4181.53857421875000000000	4154.35888671875000000000	4173.84619140625000000000	4169.23046875000000000000	4167.69238281250000000000	4182.05126953125000000000	4171.79492187500000000000	4195.38427734375000000000	4583.58984375000000000000	4189.23046875000000000000	4144.61523437500000000000	4213.33300781250000000000	0.00000000000000000000	10245.00000000000000000000	10230.00000000000000000000	0.00000000000000000000	0.00000000000000000000	0.00000000000000000000	439.00000000000000000000	29.00000000000000000000	4.00000000000000000000	4.00000000000000000000	4.00000000000000000000	4.00000000000000000000	4.00000000000000000000	4.00000000000000000000	4.00000000000000000000	4.00000000000000000000	4.00000000000000000000	4.00000000000000000000	4.00000000000000000000	4.00000000000000000000	4.00000000000000000000	4.00000000000000000000	4.00000000000000000000	4.00000000000000000000
25.00000000000000000000	0.00000000000000000000	4166.15380859375000000000	4179.48730468750000000000	4163.58984375000000000000	4167.69238281250000000000	4200.51269531250000000000	4175.89746093750000000000	4181.02539062500000000000	4195.89746093750000000000	4186.15380859375000000000	4202.56396484375000000000	4596.92285156250000000000	4198.46142578125000000000	4170.25634765625000000000	4235.38427734375000000000	0.00000000000000000000	10244.00000000000000000000	10231.00000000000000000000	0.00000000000000000000	0.00000000000000000000	0.00000000000000000000	439.00000000000000000000	38.00000000000000000000	4.00000000000000000000	4.00000000000000000000	4.00000000000000000000	4.00000000000000000000	4.00000000000000000000	4.00000000000000000000	4.00000000000000000000	4.00000000000000000000	4.00000000000000000000	4.00000000000000000000	4.00000000000000000000	4.00000000000000000000	4.00000000000000000000	4.00000000000000000000	4.00000000000000000000	4.00000000000000000000
26.00000000000000000000	0.00000000000000000000	4180.51269531250000000000	4169.23046875000000000000	4176.41015625000000000000	4179.48730468750000000000	4175.89746093750000000000	4160.51269531250000000000	4166.15380859375000000000	4185.12792968750000000000	4160.00000000000000000000	4166.66650390625000000000	4588.71777343750000000000	4196.41015625000000000000	4168.71777343750000000000	4220.51269531250000000000	0.00000000000000000000	10244.00000000000000000000	10231.00000000000000000000	0.00000000000000000000	0.00000000000000000000	0.00000000000000000000	439.00000000000000000000	46.00000000000000000000	4.00000000000000000000	4.00000000000000000000	4.00000000000000000000	4.00000000000000000000	4.00000000000000000000	4.00000000000000000000	4.00000000000000000000	4.00000000000000000000	4.00000000000000000000	4.00000000000000000000	4.00000000000000000000	4.00000000000000000000	4.00000000000000000000	4.00000000000000000000	4.00000000000000000000	4.00000000000000000000
27.00000000000000000000	0.00000000000000000000	4167.17919921875000000000	4172.30761718750000000000	4167.17919921875000000000	4184.10253906250000000000	4185.12792968750000000000	4182.05126953125000000000	4184.10253906250000000000	4198.97412109375000000000	4170.25634765625000000000	4180.51269531250000000000	4608.20507812500000000000	4196.92285156250000000000	4177.43603515625000000000	4216.41015625000000000000	0.00000000000000000000	10246.00000000000000000000	10229.00000000000000000000	0.00000000000000000000	0.00000000000000000000	0.00000000000000000000	439.00000000000000000000	54.00000000000000000000	4.00000000000000000000	4.00000000000000000000	4.00000000000000000000	4.00000000000000000000	4.00000000000000000000	4.00000000000000000000	4.00000000000000000000	4.00000000000000000000	4.00000000000000000000	4.00000000000000000000	4.00000000000000000000	4.00000000000000000000	4.00000000000000000000	4.00000000000000000000	4.00000000000000000000	4.00000000000000000000
28.00000000000000000000	0.00000000000000000000	4164.61523437500000000000	4171.79492187500000000000	4165.12792968750000000000	4180.00000000000000000000	4185.12792968750000000000	4182.05126953125000000000	4187.17919921875000000000	4202.05126953125000000000	4182.56396484375000000000	4200.00000000000000000000	4617.94873046875000000000	4201.53857421875000000000	4174.35888671875000000000	4207.17919921875000000000	0.00000000000000000000	10246.00000000000000000000	10229.00000000000000000000	0.00000000000000000000	0.00000000000000000000	0.00000000000000000000	439.00000000000000000000	62.00000000000000000000	4.00000000000000000000	4.00000000000000000000	4.00000000000000000000	4.00000000000000000000	4.00000000000000000000	4.00000000000000000000	4.00000000000000000000	4.00000000000000000000	4.00000000000000000000	4.00000000000000000000	4.00000000000000000000	4.00000000000000000000	4.00000000000000000000	4.00000000000000000000	4.00000000000000000000	4.00000000000000000000
29.00000000000000000000	0.00000000000000000000	4184.10253906250000000000	4164.61523437500000000000	4177.94873046875000000000	4172.30761718750000000000	4169.74365234375000000000	4162.05126953125000000000	4171.79492187500000000000	4195.38427734375000000000	4177.43603515625000000000	4180.51269531250000000000	4579.48730468750000000000	4198.97412109375000000000	4163.07666015625000000000	4192.30761718750000000000	0.00000000000000000000	10246.00000000000000000000	10230.00000000000000000000	0.00000000000000000000	0.00000000000000000000	0.00000000000000000000	439.00000000000000000000	69.00000000000000000000	4.00000000000000000000	4.00000000000000000000	4.00000000000000000000	4.00000000000000000000	4.00000000000000000000	4.00000000000000000000	4.00000000000000000000	4.00000000000000000000	4.00000000000000000000	4.00000000000000000000	4.00000000000000000000	4.00000000000000000000	4.00000000000000000000	4.00000000000000000000	4.00000000000000000000	4.00000000000000000000
30.00000000000000000000	0.00000000000000000000	4162.05126953125000000000	4168.20507812500000000000	4160.51269531250000000000	4159.48730468750000000000	4184.61523437500000000000	4171.79492187500000000000	4178.46142578125000000000	4207.17919921875000000000	4183.58984375000000000000	4182.56396484375000000000	4561.02539062500000000000	4190.76904296875000000000	4163.58984375000000000000	4198.97412109375000000000	0.00000000000000000000	10246.00000000000000000000	10230.00000000000000000000	0.00000000000000000000	0.00000000000000000000	0.00000000000000000000	439.00000000000000000000	76.00000000000000000000	4.00000000000000000000	4.00000000000000000000	4.00000000000000000000	4.00000000000000000000	4.00000000000000000000	4.00000000000000000000	4.00000000000000000000	4.00000000000000000000	4.00000000000000000000	4.00000000000000000000	4.00000000000000000000	4.00000000000000000000	4.00000000000000000000	4.00000000000000000000	4.00000000000000000000	4.00000000000000000000
31.00000000000000000000	0.00000000000000000000	4172.82031250000000000000	4151.28173828125000000000	4173.84619140625000000000	4154.87158203125000000000	4169.74365234375000000000	4165.64111328125000000000	4165.12792968750000000000	4186.66650390625000000000	4157.94873046875000000000	4181.53857421875000000000	4571.28173828125000000000	4180.00000000000000000000	4138.46142578125000000000	4195.89746093750000000000	0.00000000000000000000	10247.00000000000000000000	10230.00000000000000000000	0.00000000000000000000	0.00000000000000000000	0.00000000000000000000	439.00000000000000000000	84.00000000000000000000	4.00000000000000000000	4.00000000000000000000	4.00000000000000000000	4.00000000000000000000	4.00000000000000000000	4.00000000000000000000	4.00000000000000000000	4.00000000000000000000	4.00000000000000000000	4.00000000000000000000	4.00000000000000000000	4.00000000000000000000	4.00000000000000000000	4.00000000000000000000	4.00000000000000000000	4.00000000000000000000
32.00000000000000000000	0.00000000000000000000	4170.25634765625000000000	4177.43603515625000000000	4168.71777343750000000000	4181.02539062500000000000	4183.58984375000000000000	4183.58984375000000000000	4185.12792968750000000000	4212.82031250000000000000	4182.05126953125000000000	4206.66650390625000000000	4593.33300781250000000000	4194.87158203125000000000	4166.15380859375000000000	4218.46142578125000000000	0.00000000000000000000	10247.00000000000000000000	10230.00000000000000000000	0.00000000000000000000	0.00000000000000000000	0.00000000000000000000	439.00000000000000000000	91.00000000000000000000	4.00000000000000000000	4.00000000000000000000	4.00000000000000000000	4.00000000000000000000	4.00000000000000000000	4.00000000000000000000	4.00000000000000000000	4.00000000000000000000	4.00000000000000000000	4.00000000000000000000	4.00000000000000000000	4.00000000000000000000	4.00000000000000000000	4.00000000000000000000	4.00000000000000000000	4.00000000000000000000
33.00000000000000000000	0.00000000000000000000	4158.46142578125000000000	4171.79492187500000000000	4163.07666015625000000000	4184.61523437500000000000	4183.07666015625000000000	4182.05126953125000000000	4188.71777343750000000000	4228.71777343750000000000	4197.43603515625000000000	4204.61523437500000000000	4594.87158203125000000000	4208.20507812500000000000	4178.97412109375000000000	4220.00000000000000000000	0.00000000000000000000	10247.00000000000000000000	10230.00000000000000000000	0.00000000000000000000	0.00000000000000000000	0.00000000000000000000	439.00000000000000000000	98.00000000000000000000	4.00000000000000000000	4.00000000000000000000	4.00000000000000000000	4.00000000000000000000	4.00000000000000000000	4.00000000000000000000	4.00000000000000000000	4.00000000000000000000	4.00000000000000000000	4.00000000000000000000	4.00000000000000000000	4.00000000000000000000	4.00000000000000000000	4.00000000000000000000	4.00000000000000000000	4.00000000000000000000
34.00000000000000000000	0.00000000000000000000	4170.25634765625000000000	4136.92285156250000000000	4176.41015625000000000000	4162.05126953125000000000	4156.41015625000000000000	4162.05126953125000000000	4166.15380859375000000000	4192.30761718750000000000	4165.12792968750000000000	4175.38427734375000000000	4588.20507812500000000000	4197.43603515625000000000	4152.82031250000000000000	4197.43603515625000000000	0.00000000000000000000	10247.00000000000000000000	10230.00000000000000000000	0.00000000000000000000	0.00000000000000000000	0.00000000000000000000	439.00000000000000000000	106.00000000000000000000	4.00000000000000000000	4.00000000000000000000	4.00000000000000000000	4.00000000000000000000	4.00000000000000000000	4.00000000000000000000	4.00000000000000000000	4.00000000000000000000	4.00000000000000000000	4.00000000000000000000	4.00000000000000000000	4.00000000000000000000	4.00000000000000000000	4.00000000000000000000	4.00000000000000000000	4.00000000000000000000
35.00000000000000000000	0.00000000000000000000	4158.97412109375000000000	4172.30761718750000000000	4162.56396484375000000000	4170.76904296875000000000	4188.71777343750000000000	4183.07666015625000000000	4185.64111328125000000000	4201.53857421875000000000	4181.02539062500000000000	4193.33300781250000000000	4593.33300781250000000000	4208.71777343750000000000	4169.74365234375000000000	4212.82031250000000000000	0.00000000000000000000	10248.00000000000000000000	10228.00000000000000000000	0.00000000000000000000	0.00000000000000000000	0.00000000000000000000	439.00000000000000000000	113.00000000000000000000	4.00000000000000000000	4.00000000000000000000	4.00000000000000000000	4.00000000000000000000	4.00000000000000000000	4.00000000000000000000	4.00000000000000000000	4.00000000000000000000	4.00000000000000000000	4.00000000000000000000	4.00000000000000000000	4.00000000000000000000	4.00000000000000000000	4.00000000000000000000	4.00000000000000000000	4.00000000000000000000
36.00000000000000000000	0.00000000000000000000	4178.46142578125000000000	4184.61523437500000000000	4173.84619140625000000000	4177.43603515625000000000	4192.30761718750000000000	4174.35888671875000000000	4178.46142578125000000000	4199.48730468750000000000	4179.48730468750000000000	4190.25634765625000000000	4574.35888671875000000000	4216.41015625000000000000	4165.64111328125000000000	4205.12792968750000000000	0.00000000000000000000	10248.00000000000000000000	10228.00000000000000000000	0.00000000000000000000	0.00000000000000000000	0.00000000000000000000	439.00000000000000000000	120.00000000000000000000	4.00000000000000000000	4.00000000000000000000	4.00000000000000000000	4.00000000000000000000	4.00000000000000000000	4.00000000000000000000	4.00000000000000000000	4.00000000000000000000	4.00000000000000000000	4.00000000000000000000	4.00000000000000000000	4.00000000000000000000	4.00000000000000000000	4.00000000000000000000	4.00000000000000000000	4.00000000000000000000
37.00000000000000000000	0.00000000000000000000	4172.30761718750000000000	4170.76904296875000000000	4166.66650390625000000000	4164.10253906250000000000	4176.41015625000000000000	4170.76904296875000000000	4171.79492187500000000000	4191.79492187500000000000	4168.71777343750000000000	4194.87158203125000000000	4572.82031250000000000000	4200.00000000000000000000	4169.23046875000000000000	4204.61523437500000000000	0.00000000000000000000	10249.00000000000000000000	10227.00000000000000000000	0.00000000000000000000	0.00000000000000000000	0.00000000000000000000	439.00000000000000000000	128.00000000000000000000	4.00000000000000000000	4.00000000000000000000	4.00000000000000000000	4.00000000000000000000	4.00000000000000000000	4.00000000000000000000	4.00000000000000000000	4.00000000000000000000	4.00000000000000000000	4.00000000000000000000	4.00000000000000000000	4.00000000000000000000	4.00000000000000000000	4.00000000000000000000	4.00000000000000000000	4.00000000000000000000
38.00000000000000000000	0.00000000000000000000	4160.00000000000000000000	4160.00000000000000000000	4158.97412109375000000000	4167.17919921875000000000	4173.84619140625000000000	4170.76904296875000000000	4168.71777343750000000000	4196.92285156250000000000	4172.30761718750000000000	4202.56396484375000000000	4581.53857421875000000000	4198.46142578125000000000	4168.71777343750000000000	4226.15380859375000000000	0.00000000000000000000	10249.00000000000000000000	10227.00000000000000000000	0.00000000000000000000	0.00000000000000000000	0.00000000000000000000	439.00000000000000000000	135.00000000000000000000	4.00000000000000000000	4.00000000000000000000	4.00000000000000000000	4.00000000000000000000	4.00000000000000000000	4.00000000000000000000	4.00000000000000000000	4.00000000000000000000	4.00000000000000000000	4.00000000000000000000	4.00000000000000000000	4.00000000000000000000	4.00000000000000000000	4.00000000000000000000	4.00000000000000000000	4.00000000000000000000
39.00000000000000000000	0.00000000000000000000	4181.53857421875000000000	4172.30761718750000000000	4177.43603515625000000000	4190.76904296875000000000	4190.25634765625000000000	4169.23046875000000000000	4167.69238281250000000000	4200.51269531250000000000	4179.48730468750000000000	4197.43603515625000000000	4588.20507812500000000000	4216.92285156250000000000	4154.35888671875000000000	4224.10253906250000000000	0.00000000000000000000	10247.00000000000000000000	10227.00000000000000000000	0.00000000000000000000	0.00000000000000000000	0.00000000000000000000	439.00000000000000000000	143.00000000000000000000	4.00000000000000000000	4.00000000000000000000	4.00000000000000000000	4.00000000000000000000	4.00000000000000000000	4.00000000000000000000	4.00000000000000000000	4.00000000000000000000	4.00000000000000000000	4.00000000000000000000	4.00000000000000000000	4.00000000000000000000	4.00000000000000000000	4.00000000000000000000	4.00000000000000000000	4.00000000000000000000
40.00000000000000000000	0.00000000000000000000	4162.05126953125000000000	4200.51269531250000000000	4163.58984375000000000000	4189.23046875000000000000	4215.38427734375000000000	4193.33300781250000000000	4194.35888671875000000000	4217.43603515625000000000	4202.05126953125000000000	4223.58984375000000000000	4608.71777343750000000000	4221.53857421875000000000	4177.43603515625000000000	4211.28173828125000000000	0.00000000000000000000	10247.00000000000000000000	10227.00000000000000000000	0.00000000000000000000	0.00000000000000000000	0.00000000000000000000	439.00000000000000000000	150.00000000000000000000	4.00000000000000000000	4.00000000000000000000	4.00000000000000000000	4.00000000000000000000	4.00000000000000000000	4.00000000000000000000	4.00000000000000000000	4.00000000000000000000	4.00000000000000000000	4.00000000000000000000	4.00000000000000000000	4.00000000000000000000	4.00000000000000000000	4.00000000000000000000	4.00000000000000000000	4.00000000000000000000
41.00000000000000000000	0.00000000000000000000	4171.28173828125000000000	4163.58984375000000000000	4177.43603515625000000000	4160.51269531250000000000	4173.84619140625000000000	4172.82031250000000000000	4177.43603515625000000000	4197.43603515625000000000	4180.00000000000000000000	4212.30761718750000000000	4567.69238281250000000000	4203.07666015625000000000	4167.17919921875000000000	4194.87158203125000000000	0.00000000000000000000	10247.00000000000000000000	10227.00000000000000000000	0.00000000000000000000	0.00000000000000000000	0.00000000000000000000	439.00000000000000000000	157.00000000000000000000	4.00000000000000000000	4.00000000000000000000	4.00000000000000000000	4.00000000000000000000	4.00000000000000000000	4.00000000000000000000	4.00000000000000000000	4.00000000000000000000	4.00000000000000000000	4.00000000000000000000	4.00000000000000000000	4.00000000000000000000	4.00000000000000000000	4.00000000000000000000	4.00000000000000000000	4.00000000000000000000
42.00000000000000000000	0.00000000000000000000	4174.35888671875000000000	4155.38427734375000000000	4174.87158203125000000000	4168.71777343750000000000	4171.28173828125000000000	4164.10253906250000000000	4172.30761718750000000000	4194.35888671875000000000	4168.71777343750000000000	4197.43603515625000000000	4553.84619140625000000000	4196.92285156250000000000	4161.53857421875000000000	4204.61523437500000000000	0.00000000000000000000	10247.00000000000000000000	10227.00000000000000000000	0.00000000000000000000	0.00000000000000000000	0.00000000000000000000	439.00000000000000000000	165.00000000000000000000	4.00000000000000000000	4.00000000000000000000	4.00000000000000000000	4.00000000000000000000	4.00000000000000000000	4.00000000000000000000	4.00000000000000000000	4.00000000000000000000	4.00000000000000000000	4.00000000000000000000	4.00000000000000000000	4.00000000000000000000	4.00000000000000000000	4.00000000000000000000	4.00000000000000000000	4.00000000000000000000
43.00000000000000000000	0.00000000000000000000	4154.87158203125000000000	4167.17919921875000000000	4153.33300781250000000000	4176.41015625000000000000	4183.07666015625000000000	4165.12792968750000000000	4169.23046875000000000000	4196.41015625000000000000	4167.69238281250000000000	4189.23046875000000000000	4580.51269531250000000000	4186.66650390625000000000	4155.89746093750000000000	4188.71777343750000000000	0.00000000000000000000	10248.00000000000000000000	10228.00000000000000000000	0.00000000000000000000	0.00000000000000000000	0.00000000000000000000	439.00000000000000000000	172.00000000000000000000	4.00000000000000000000	4.00000000000000000000	4.00000000000000000000	4.00000000000000000000	4.00000000000000000000	4.00000000000000000000	4.00000000000000000000	4.00000000000000000000	4.00000000000000000000	4.00000000000000000000	4.00000000000000000000	4.00000000000000000000	4.00000000000000000000	4.00000000000000000000	4.00000000000000000000	4.00000000000000000000
44.00000000000000000000	0.00000000000000000000	4168.71777343750000000000	4147.17919921875000000000	4169.23046875000000000000	4164.10253906250000000000	4156.41015625000000000000	4151.28173828125000000000	4150.25634765625000000000	4180.00000000000000000000	4152.30761718750000000000	4171.28173828125000000000	4569.23046875000000000000	4181.02539062500000000000	4132.30761718750000000000	4174.35888671875000000000	0.00000000000000000000	10248.00000000000000000000	10228.00000000000000000000	0.00000000000000000000	0.00000000000000000000	0.00000000000000000000	439.00000000000000000000	179.00000000000000000000	4.00000000000000000000	4.00000000000000000000	4.00000000000000000000	4.00000000000000000000	4.00000000000000000000	4.00000000000000000000	4.00000000000000000000	4.00000000000000000000	4.00000000000000000000	4.00000000000000000000	4.00000000000000000000	4.00000000000000000000	4.00000000000000000000	4.00000000000000000000	4.00000000000000000000	4.00000000000000000000
45.00000000000000000000	0.00000000000000000000	4161.53857421875000000000	4168.71777343750000000000	4168.71777343750000000000	4180.51269531250000000000	4187.17919921875000000000	4182.56396484375000000000	4184.61523437500000000000	4209.23046875000000000000	4180.00000000000000000000	4200.51269531250000000000	4583.58984375000000000000	4209.74365234375000000000	4155.89746093750000000000	4218.46142578125000000000	0.00000000000000000000	10247.00000000000000000000	10228.00000000000000000000	0.00000000000000000000	0.00000000000000000000	0.00000000000000000000	439.00000000000000000000	187.00000000000000000000	4.00000000000000000000	4.00000000000000000000	4.00000000000000000000	4.00000000000000000000	4.00000000000000000000	4.00000000000000000000	4.00000000000000000000	4.00000000000000000000	4.00000000000000000000	4.00000000000000000000	4.00000000000000000000	4.00000000000000000000	4.00000000000000000000	4.00000000000000000000	4.00000000000000000000	4.00000000000000000000
46.00000000000000000000	0.00000000000000000000	4174.35888671875000000000	4165.12792968750000000000	4180.00000000000000000000	4176.92285156250000000000	4187.69238281250000000000	4174.87158203125000000000	4184.10253906250000000000	4207.17919921875000000000	4177.94873046875000000000	4200.51269531250000000000	4568.20507812500000000000	4210.25634765625000000000	4147.17919921875000000000	4206.15380859375000000000	0.00000000000000000000	10247.00000000000000000000	10228.00000000000000000000	0.00000000000000000000	0.00000000000000000000	0.00000000000000000000	439.00000000000000000000	194.00000000000000000000	4.00000000000000000000	4.00000000000000000000	4.00000000000000000000	4.00000000000000000000	4.00000000000000000000	4.00000000000000000000	4.00000000000000000000	4.00000000000000000000	4.00000000000000000000	4.00000000000000000000	4.00000000000000000000	4.00000000000000000000	4.00000000000000000000	4.00000000000000000000	4.00000000000000000000	4.00000000000000000000
47.00000000000000000000	0.00000000000000000000	4173.84619140625000000000	4155.38427734375000000000	4172.30761718750000000000	4156.92285156250000000000	4172.30761718750000000000	4163.07666015625000000000	4173.84619140625000000000	4199.48730468750000000000	4176.41015625000000000000	4188.71777343750000000000	4539.48730468750000000000	4193.84619140625000000000	4144.10253906250000000000	4181.02539062500000000000	0.00000000000000000000	10246.00000000000000000000	10229.00000000000000000000	0.00000000000000000000	0.00000000000000000000	0.00000000000000000000	439.00000000000000000000	202.00000000000000000000	4.00000000000000000000	4.00000000000000000000	4.00000000000000000000	4.00000000000000000000	4.00000000000000000000	4.00000000000000000000	4.00000000000000000000	4.00000000000000000000	4.00000000000000000000	4.00000000000000000000	4.00000000000000000000	4.00000000000000000000	4.00000000000000000000	4.00000000000000000000	4.00000000000000000000	4.00000000000000000000
48.00000000000000000000	0.00000000000000000000	4155.89746093750000000000	4169.74365234375000000000	4156.92285156250000000000	4167.69238281250000000000	4176.92285156250000000000	4175.38427734375000000000	4177.43603515625000000000	4202.05126953125000000000	4178.46142578125000000000	4186.66650390625000000000	4553.33300781250000000000	4204.61523437500000000000	4165.12792968750000000000	4200.00000000000000000000	0.00000000000000000000	10246.00000000000000000000	10229.00000000000000000000	0.00000000000000000000	0.00000000000000000000	0.00000000000000000000	439.00000000000000000000	211.00000000000000000000	4.00000000000000000000	4.00000000000000000000	4.00000000000000000000	4.00000000000000000000	4.00000000000000000000	4.00000000000000000000	4.00000000000000000000	4.00000000000000000000	4.00000000000000000000	4.00000000000000000000	4.00000000000000000000	4.00000000000000000000	4.00000000000000000000	4.00000000000000000000	4.00000000000000000000	4.00000000000000000000
49.00000000000000000000	0.00000000000000000000	4178.97412109375000000000	4171.79492187500000000000	4180.00000000000000000000	4185.12792968750000000000	4172.82031250000000000000	4164.61523437500000000000	4158.97412109375000000000	4182.05126953125000000000	4152.82031250000000000000	4175.38427734375000000000	4564.10253906250000000000	4211.28173828125000000000	4151.79492187500000000000	4206.66650390625000000000	0.00000000000000000000	10245.00000000000000000000	10229.00000000000000000000	0.00000000000000000000	0.00000000000000000000	0.00000000000000000000	439.00000000000000000000	219.00000000000000000000	4.00000000000000000000	4.00000000000000000000	4.00000000000000000000	4.00000000000000000000	4.00000000000000000000	4.00000000000000000000	4.00000000000000000000	4.00000000000000000000	4.00000000000000000000	4.00000000000000000000	4.00000000000000000000	4.00000000000000000000	4.00000000000000000000	4.00000000000000000000	4.00000000000000000000	4.00000000000000000000
50.00000000000000000000	0.00000000000000000000	4162.56396484375000000000	4176.41015625000000000000	4166.66650390625000000000	4183.58984375000000000000	4184.61523437500000000000	4166.66650390625000000000	4165.64111328125000000000	4201.02539062500000000000	4178.46142578125000000000	4195.89746093750000000000	4568.71777343750000000000	4203.07666015625000000000	4154.35888671875000000000	4198.46142578125000000000	0.00000000000000000000	10245.00000000000000000000	10229.00000000000000000000	0.00000000000000000000	0.00000000000000000000	0.00000000000000000000	439.00000000000000000000	227.00000000000000000000	4.00000000000000000000	4.00000000000000000000	4.00000000000000000000	4.00000000000000000000	4.00000000000000000000	4.00000000000000000000	4.00000000000000000000	4.00000000000000000000	4.00000000000000000000	4.00000000000000000000	4.00000000000000000000	4.00000000000000000000	4.00000000000000000000	4.00000000000000000000	4.00000000000000000000	4.00000000000000000000
51.00000000000000000000	0.00000000000000000000	4160.51269531250000000000	4149.74365234375000000000	4167.69238281250000000000	4167.69238281250000000000	4158.46142578125000000000	4151.79492187500000000000	4151.79492187500000000000	4194.87158203125000000000	4176.41015625000000000000	4186.15380859375000000000	4564.61523437500000000000	4189.74365234375000000000	4137.94873046875000000000	4175.38427734375000000000	0.00000000000000000000	10245.00000000000000000000	10226.00000000000000000000	0.00000000000000000000	0.00000000000000000000	0.00000000000000000000	439.00000000000000000000	236.00000000000000000000	4.00000000000000000000	4.00000000000000000000	4.00000000000000000000	4.00000000000000000000	4.00000000000000000000	4.00000000000000000000	4.00000000000000000000	4.00000000000000000000	4.00000000000000000000	4.00000000000000000000	4.00000000000000000000	4.00000000000000000000	4.00000000000000000000	4.00000000000000000000	4.00000000000000000000	4.00000000000000000000
52.00000000000000000000	0.00000000000000000000	4175.38427734375000000000	4163.07666015625000000000	4178.46142578125000000000	4173.84619140625000000000	4165.64111328125000000000	4165.64111328125000000000	4161.02539062500000000000	4185.64111328125000000000	4162.05126953125000000000	4183.58984375000000000000	4567.69238281250000000000	4200.51269531250000000000	4137.43603515625000000000	4196.92285156250000000000	0.00000000000000000000	10245.00000000000000000000	10226.00000000000000000000	0.00000000000000000000	0.00000000000000000000	0.00000000000000000000	439.00000000000000000000	244.00000000000000000000	4.00000000000000000000	4.00000000000000000000	4.00000000000000000000	4.00000000000000000000	4.00000000000000000000	4.00000000000000000000	4.00000000000000000000	4.00000000000000000000	4.00000000000000000000	4.00000000000000000000	4.00000000000000000000	4.00000000000000000000	4.00000000000000000000	4.00000000000000000000	4.00000000000000000000	4.00000000000000000000
53.00000000000000000000	0.00000000000000000000	4163.58984375000000000000	4191.28173828125000000000	4167.69238281250000000000	4183.58984375000000000000	4204.10253906250000000000	4186.15380859375000000000	4182.56396484375000000000	4196.92285156250000000000	4173.33300781250000000000	4198.97412109375000000000	4537.94873046875000000000	4210.76904296875000000000	4150.25634765625000000000	4211.28173828125000000000	0.00000000000000000000	10248.00000000000000000000	10226.00000000000000000000	0.00000000000000000000	0.00000000000000000000	0.00000000000000000000	439.00000000000000000000	253.00000000000000000000	4.00000000000000000000	4.00000000000000000000	4.00000000000000000000	4.00000000000000000000	4.00000000000000000000	4.00000000000000000000	4.00000000000000000000	4.00000000000000000000	4.00000000000000000000	4.00000000000000000000	4.00000000000000000000	4.00000000000000000000	4.00000000000000000000	4.00000000000000000000	4.00000000000000000000	4.00000000000000000000
54.00000000000000000000	0.00000000000000000000	4175.89746093750000000000	4163.58984375000000000000	4177.43603515625000000000	4168.20507812500000000000	4187.69238281250000000000	4165.64111328125000000000	4161.02539062500000000000	4182.05126953125000000000	4155.38427734375000000000	4170.25634765625000000000	4511.28173828125000000000	4190.76904296875000000000	4124.10253906250000000000	4173.33300781250000000000	0.00000000000000000000	10248.00000000000000000000	10226.00000000000000000000	0.00000000000000000000	0.00000000000000000000	0.00000000000000000000	439.00000000000000000000	261.00000000000000000000	4.00000000000000000000	4.00000000000000000000	4.00000000000000000000	4.00000000000000000000	4.00000000000000000000	4.00000000000000000000	4.00000000000000000000	4.00000000000000000000	4.00000000000000000000	4.00000000000000000000	4.00000000000000000000	4.00000000000000000000	4.00000000000000000000	4.00000000000000000000	4.00000000000000000000	4.00000000000000000000
55.00000000000000000000	0.00000000000000000000	4161.53857421875000000000	4169.23046875000000000000	4162.56396484375000000000	4169.74365234375000000000	4182.05126953125000000000	4178.97412109375000000000	4170.76904296875000000000	4201.53857421875000000000	4166.15380859375000000000	4175.89746093750000000000	4549.74365234375000000000	4191.79492187500000000000	4136.41015625000000000000	4191.79492187500000000000	0.00000000000000000000	10247.00000000000000000000	10227.00000000000000000000	0.00000000000000000000	0.00000000000000000000	0.00000000000000000000	439.00000000000000000000	269.00000000000000000000	4.00000000000000000000	4.00000000000000000000	4.00000000000000000000	4.00000000000000000000	4.00000000000000000000	4.00000000000000000000	4.00000000000000000000	4.00000000000000000000	4.00000000000000000000	4.00000000000000000000	4.00000000000000000000	4.00000000000000000000	4.00000000000000000000	4.00000000000000000000	4.00000000000000000000	4.00000000000000000000
56.00000000000000000000	0.00000000000000000000	4163.58984375000000000000	4170.25634765625000000000	4164.61523437500000000000	4184.61523437500000000000	4171.28173828125000000000	4167.69238281250000000000	4160.00000000000000000000	4197.43603515625000000000	4164.61523437500000000000	4189.23046875000000000000	4562.05126953125000000000	4200.51269531250000000000	4143.07666015625000000000	4202.56396484375000000000	0.00000000000000000000	10247.00000000000000000000	10227.00000000000000000000	0.00000000000000000000	0.00000000000000000000	0.00000000000000000000	439.00000000000000000000	278.00000000000000000000	4.00000000000000000000	4.00000000000000000000	4.00000000000000000000	4.00000000000000000000	4.00000000000000000000	4.00000000000000000000	4.00000000000000000000	4.00000000000000000000	4.00000000000000000000	4.00000000000000000000	4.00000000000000000000	4.00000000000000000000	4.00000000000000000000	4.00000000000000000000	4.00000000000000000000	4.00000000000000000000
57.00000000000000000000	0.00000000000000000000	4173.84619140625000000000	4165.12792968750000000000	4172.30761718750000000000	4181.53857421875000000000	4173.33300781250000000000	4153.33300781250000000000	4152.82031250000000000000	4181.53857421875000000000	4156.92285156250000000000	4183.58984375000000000000	4556.41015625000000000000	4193.33300781250000000000	4141.02539062500000000000	4182.56396484375000000000	0.00000000000000000000	10245.00000000000000000000	10228.00000000000000000000	0.00000000000000000000	0.00000000000000000000	0.00000000000000000000	439.00000000000000000000	286.00000000000000000000	4.00000000000000000000	4.00000000000000000000	4.00000000000000000000	4.00000000000000000000	4.00000000000000000000	4.00000000000000000000	4.00000000000000000000	4.00000000000000000000	4.00000000000000000000	4.00000000000000000000	4.00000000000000000000	4.00000000000000000000	4.00000000000000000000	4.00000000000000000000	4.00000000000000000000	4.00000000000000000000
58.00000000000000000000	0.00000000000000000000	4156.41015625000000000000	4176.41015625000000000000	4161.53857421875000000000	4173.84619140625000000000	4195.89746093750000000000	4176.92285156250000000000	4178.97412109375000000000	4201.53857421875000000000	4174.35888671875000000000	4182.05126953125000000000	4560.51269531250000000000	4195.89746093750000000000	4149.23046875000000000000	4186.66650390625000000000	0.00000000000000000000	10245.00000000000000000000	10228.00000000000000000000	0.00000000000000000000	0.00000000000000000000	0.00000000000000000000	439.00000000000000000000	294.00000000000000000000	4.00000000000000000000	4.00000000000000000000	4.00000000000000000000	4.00000000000000000000	4.00000000000000000000	4.00000000000000000000	4.00000000000000000000	4.00000000000000000000	4.00000000000000000000	4.00000000000000000000	4.00000000000000000000	4.00000000000000000000	4.00000000000000000000	4.00000000000000000000	4.00000000000000000000	4.00000000000000000000
59.00000000000000000000	0.00000000000000000000	4177.43603515625000000000	4168.20507812500000000000	4182.56396484375000000000	4182.56396484375000000000	4182.56396484375000000000	4171.28173828125000000000	4167.17919921875000000000	4192.30761718750000000000	4158.97412109375000000000	4171.28173828125000000000	4537.94873046875000000000	4202.56396484375000000000	4135.89746093750000000000	4181.02539062500000000000	0.00000000000000000000	10245.00000000000000000000	10228.00000000000000000000	0.00000000000000000000	0.00000000000000000000	0.00000000000000000000	439.00000000000000000000	303.00000000000000000000	4.00000000000000000000	4.00000000000000000000	4.00000000000000000000	4.00000000000000000000	4.00000000000000000000	4.00000000000000000000	4.00000000000000000000	4.00000000000000000000	4.00000000000000000000	4.00000000000000000000	4.00000000000000000000	4.00000000000000000000	4.00000000000000000000	4.00000000000000000000	4.00000000000000000000	4.00000000000000000000
60.00000000000000000000	0.00000000000000000000	4172.30761718750000000000	4185.12792968750000000000	4167.17919921875000000000	4197.43603515625000000000	4190.25634765625000000000	4168.71777343750000000000	4162.56396484375000000000	4193.84619140625000000000	4166.66650390625000000000	4193.33300781250000000000	4532.82031250000000000000	4211.79492187500000000000	4160.51269531250000000000	4197.94873046875000000000	0.00000000000000000000	10245.00000000000000000000	10228.00000000000000000000	0.00000000000000000000	0.00000000000000000000	0.00000000000000000000	439.00000000000000000000	311.00000000000000000000	4.00000000000000000000	4.00000000000000000000	4.00000000000000000000	4.00000000000000000000	4.00000000000000000000	4.00000000000000000000	4.00000000000000000000	4.00000000000000000000	4.00000000000000000000	4.00000000000000000000	4.00000000000000000000	4.00000000000000000000	4.00000000000000000000	4.00000000000000000000	4.00000000000000000000	4.00000000000000000000
61.00000000000000000000	0.00000000000000000000	4170.25634765625000000000	4176.92285156250000000000	4158.46142578125000000000	4181.02539062500000000000	4177.43603515625000000000	4154.87158203125000000000	4149.23046875000000000000	4185.12792968750000000000	4158.97412109375000000000	4180.51269531250000000000	4526.66650390625000000000	4209.23046875000000000000	4160.00000000000000000000	4206.15380859375000000000	0.00000000000000000000	10246.00000000000000000000	10228.00000000000000000000	0.00000000000000000000	0.00000000000000000000	0.00000000000000000000	439.00000000000000000000	319.00000000000000000000	4.00000000000000000000	4.00000000000000000000	4.00000000000000000000	4.00000000000000000000	4.00000000000000000000	4.00000000000000000000	4.00000000000000000000	4.00000000000000000000	4.00000000000000000000	4.00000000000000000000	4.00000000000000000000	4.00000000000000000000	4.00000000000000000000	4.00000000000000000000	4.00000000000000000000	4.00000000000000000000
62.00000000000000000000	0.00000000000000000000	4181.02539062500000000000	4168.71777343750000000000	4173.33300781250000000000	4173.33300781250000000000	4170.25634765625000000000	4157.43603515625000000000	4149.74365234375000000000	4183.07666015625000000000	4152.30761718750000000000	4158.46142578125000000000	4537.94873046875000000000	4203.07666015625000000000	4146.66650390625000000000	4197.94873046875000000000	0.00000000000000000000	10246.00000000000000000000	10228.00000000000000000000	0.00000000000000000000	0.00000000000000000000	0.00000000000000000000	439.00000000000000000000	328.00000000000000000000	4.00000000000000000000	4.00000000000000000000	4.00000000000000000000	4.00000000000000000000	4.00000000000000000000	4.00000000000000000000	4.00000000000000000000	4.00000000000000000000	4.00000000000000000000	4.00000000000000000000	4.00000000000000000000	4.00000000000000000000	4.00000000000000000000	4.00000000000000000000	4.00000000000000000000	4.00000000000000000000
63.00000000000000000000	0.00000000000000000000	4164.61523437500000000000	4193.33300781250000000000	4164.10253906250000000000	4193.84619140625000000000	4205.64111328125000000000	4187.69238281250000000000	4188.20507812500000000000	4223.58984375000000000000	4198.46142578125000000000	4201.02539062500000000000	4591.28173828125000000000	4215.89746093750000000000	4172.30761718750000000000	4214.35888671875000000000	0.00000000000000000000	10249.00000000000000000000	10228.00000000000000000000	0.00000000000000000000	0.00000000000000000000	0.00000000000000000000	439.00000000000000000000	336.00000000000000000000	4.00000000000000000000	4.00000000000000000000	4.00000000000000000000	4.00000000000000000000	4.00000000000000000000	4.00000000000000000000	4.00000000000000000000	4.00000000000000000000	4.00000000000000000000	4.00000000000000000000	4.00000000000000000000	4.00000000000000000000	4.00000000000000000000	4.00000000000000000000	4.00000000000000000000	4.00000000000000000000
64.00000000000000000000	0.00000000000000000000	4183.58984375000000000000	4168.71777343750000000000	4177.43603515625000000000	4187.69238281250000000000	4182.56396484375000000000	4167.17919921875000000000	4176.41015625000000000000	4212.82031250000000000000	4185.64111328125000000000	4196.92285156250000000000	4563.07666015625000000000	4217.43603515625000000000	4150.76904296875000000000	4204.61523437500000000000	1119.00000000000000000000	10249.00000000000000000000	10228.00000000000000000000	0.00000000000000000000	0.00000000000000000000	0.00000000000000000000	439.00000000000000000000	344.00000000000000000000	4.00000000000000000000	4.00000000000000000000	4.00000000000000000000	4.00000000000000000000	4.00000000000000000000	4.00000000000000000000	4.00000000000000000000	4.00000000000000000000	4.00000000000000000000	4.00000000000000000000	4.00000000000000000000	4.00000000000000000000	4.00000000000000000000	4.00000000000000000000	4.00000000000000000000	4.00000000000000000000
65.00000000000000000000	0.00000000000000000000	4175.38427734375000000000	4169.74365234375000000000	4165.64111328125000000000	4185.12792968750000000000	4174.35888671875000000000	4168.20507812500000000000	4166.15380859375000000000	4191.79492187500000000000	4153.84619140625000000000	4181.02539062500000000000	4510.76904296875000000000	4212.30761718750000000000	4141.02539062500000000000	4195.38427734375000000000	2159.00000000000000000000	10250.00000000000000000000	10231.00000000000000000000	0.00000000000000000000	0.00000000000000000000	0.00000000000000000000	439.00000000000000000000	352.00000000000000000000	4.00000000000000000000	4.00000000000000000000	4.00000000000000000000	4.00000000000000000000	4.00000000000000000000	4.00000000000000000000	4.00000000000000000000	4.00000000000000000000	4.00000000000000000000	4.00000000000000000000	4.00000000000000000000	4.00000000000000000000	4.00000000000000000000	4.00000000000000000000	4.00000000000000000000	4.00000000000000000000
66.00000000000000000000	0.00000000000000000000	4167.69238281250000000000	4178.46142578125000000000	4161.53857421875000000000	4191.79492187500000000000	4175.89746093750000000000	4167.17919921875000000000	4157.94873046875000000000	4177.94873046875000000000	4142.56396484375000000000	4177.94873046875000000000	4535.38427734375000000000	4207.17919921875000000000	4149.23046875000000000000	4188.71777343750000000000	1384.00000000000000000000	10250.00000000000000000000	10231.00000000000000000000	0.00000000000000000000	0.00000000000000000000	0.00000000000000000000	439.00000000000000000000	359.00000000000000000000	4.00000000000000000000	4.00000000000000000000	4.00000000000000000000	4.00000000000000000000	4.00000000000000000000	4.00000000000000000000	4.00000000000000000000	4.00000000000000000000	4.00000000000000000000	4.00000000000000000000	4.00000000000000000000	4.00000000000000000000	4.00000000000000000000	4.00000000000000000000	4.00000000000000000000	4.00000000000000000000
67.00000000000000000000	0.00000000000000000000	4184.10253906250000000000	4170.76904296875000000000	4175.89746093750000000000	4189.23046875000000000000	4170.76904296875000000000	4154.87158203125000000000	4155.38427734375000000000	4180.51269531250000000000	4151.79492187500000000000	4170.76904296875000000000	4552.30761718750000000000	4201.53857421875000000000	4163.58984375000000000000	4195.89746093750000000000	3444.00000000000000000000	10249.00000000000000000000	10232.00000000000000000000	0.00000000000000000000	0.00000000000000000000	0.00000000000000000000	439.00000000000000000000	366.00000000000000000000	4.00000000000000000000	4.00000000000000000000	4.00000000000000000000	4.00000000000000000000	4.00000000000000000000	4.00000000000000000000	4.00000000000000000000	4.00000000000000000000	4.00000000000000000000	4.00000000000000000000	4.00000000000000000000	4.00000000000000000000	4.00000000000000000000	4.00000000000000000000	4.00000000000000000000	4.00000000000000000000
68.00000000000000000000	0.00000000000000000000	4165.64111328125000000000	4184.61523437500000000000	4158.46142578125000000000	4184.61523437500000000000	4193.33300781250000000000	4177.43603515625000000000	4178.97412109375000000000	4211.79492187500000000000	4185.12792968750000000000	4190.76904296875000000000	4530.76904296875000000000	4209.23046875000000000000	4182.56396484375000000000	4224.61523437500000000000	3493.00000000000000000000	10249.00000000000000000000	10232.00000000000000000000	0.00000000000000000000	0.00000000000000000000	0.00000000000000000000	439.00000000000000000000	374.00000000000000000000	4.00000000000000000000	4.00000000000000000000	4.00000000000000000000	4.00000000000000000000	4.00000000000000000000	4.00000000000000000000	4.00000000000000000000	4.00000000000000000000	4.00000000000000000000	4.00000000000000000000	4.00000000000000000000	4.00000000000000000000	4.00000000000000000000	4.00000000000000000000	4.00000000000000000000	4.00000000000000000000
69.00000000000000000000	0.00000000000000000000	4178.97412109375000000000	4167.69238281250000000000	4171.79492187500000000000	4167.69238281250000000000	4176.41015625000000000000	4162.56396484375000000000	4160.51269531250000000000	4198.46142578125000000000	4169.74365234375000000000	4181.53857421875000000000	4527.69238281250000000000	4210.76904296875000000000	4140.00000000000000000000	4209.74365234375000000000	3406.00000000000000000000	10247.00000000000000000000	10232.00000000000000000000	0.00000000000000000000	0.00000000000000000000	0.00000000000000000000	439.00000000000000000000	381.00000000000000000000	4.00000000000000000000	4.00000000000000000000	4.00000000000000000000	4.00000000000000000000	4.00000000000000000000	4.00000000000000000000	4.00000000000000000000	4.00000000000000000000	4.00000000000000000000	4.00000000000000000000	4.00000000000000000000	4.00000000000000000000	4.00000000000000000000	4.00000000000000000000	4.00000000000000000000	4.00000000000000000000
70.00000000000000000000	0.00000000000000000000	4177.43603515625000000000	4170.76904296875000000000	4171.79492187500000000000	4169.74365234375000000000	4181.02539062500000000000	4169.23046875000000000000	4171.28173828125000000000	4202.05126953125000000000	4169.74365234375000000000	4182.56396484375000000000	4550.25634765625000000000	4215.89746093750000000000	4143.58984375000000000000	4212.30761718750000000000	3469.00000000000000000000	10247.00000000000000000000	10232.00000000000000000000	0.00000000000000000000	0.00000000000000000000	0.00000000000000000000	439.00000000000000000000	389.00000000000000000000	4.00000000000000000000	4.00000000000000000000	4.00000000000000000000	4.00000000000000000000	4.00000000000000000000	4.00000000000000000000	4.00000000000000000000	4.00000000000000000000	4.00000000000000000000	4.00000000000000000000	4.00000000000000000000	4.00000000000000000000	4.00000000000000000000	4.00000000000000000000	4.00000000000000000000	4.00000000000000000000
71.00000000000000000000	0.00000000000000000000	4169.74365234375000000000	4178.46142578125000000000	4166.66650390625000000000	4189.23046875000000000000	4187.17919921875000000000	4185.64111328125000000000	4182.56396484375000000000	4204.10253906250000000000	4171.28173828125000000000	4182.05126953125000000000	4534.35888671875000000000	4220.00000000000000000000	4172.30761718750000000000	4220.00000000000000000000	3382.00000000000000000000	10248.00000000000000000000	10233.00000000000000000000	0.00000000000000000000	0.00000000000000000000	0.00000000000000000000	439.00000000000000000000	396.00000000000000000000	4.00000000000000000000	4.00000000000000000000	4.00000000000000000000	4.00000000000000000000	4.00000000000000000000	4.00000000000000000000	4.00000000000000000000	4.00000000000000000000	4.00000000000000000000	4.00000000000000000000	4.00000000000000000000	4.00000000000000000000	4.00000000000000000000	4.00000000000000000000	4.00000000000000000000	4.00000000000000000000
72.00000000000000000000	0.00000000000000000000	4185.64111328125000000000	4168.71777343750000000000	4177.43603515625000000000	4187.69238281250000000000	4168.20507812500000000000	4173.84619140625000000000	4165.64111328125000000000	4191.79492187500000000000	4163.07666015625000000000	4170.76904296875000000000	4531.79492187500000000000	4214.87158203125000000000	4162.05126953125000000000	4206.66650390625000000000	3435.00000000000000000000	10248.00000000000000000000	10233.00000000000000000000	0.00000000000000000000	0.00000000000000000000	0.00000000000000000000	439.00000000000000000000	403.00000000000000000000	4.00000000000000000000	4.00000000000000000000	4.00000000000000000000	4.00000000000000000000	4.00000000000000000000	4.00000000000000000000	4.00000000000000000000	4.00000000000000000000	4.00000000000000000000	4.00000000000000000000	4.00000000000000000000	4.00000000000000000000	4.00000000000000000000	4.00000000000000000000	4.00000000000000000000	4.00000000000000000000
73.00000000000000000000	0.00000000000000000000	4164.10253906250000000000	4171.79492187500000000000	4157.94873046875000000000	4171.79492187500000000000	4177.94873046875000000000	4171.79492187500000000000	4173.84619140625000000000	4213.33300781250000000000	4186.66650390625000000000	4194.35888671875000000000	4562.05126953125000000000	4213.33300781250000000000	4163.07666015625000000000	4201.53857421875000000000	3129.00000000000000000000	10249.00000000000000000000	10232.00000000000000000000	0.00000000000000000000	0.00000000000000000000	0.00000000000000000000	439.00000000000000000000	411.00000000000000000000	4.00000000000000000000	4.00000000000000000000	4.00000000000000000000	4.00000000000000000000	4.00000000000000000000	4.00000000000000000000	4.00000000000000000000	4.00000000000000000000	4.00000000000000000000	4.00000000000000000000	4.00000000000000000000	4.00000000000000000000	4.00000000000000000000	4.00000000000000000000	4.00000000000000000000	4.00000000000000000000
74.00000000000000000000	0.00000000000000000000	4172.30761718750000000000	4154.87158203125000000000	4170.25634765625000000000	4172.82031250000000000000	4171.28173828125000000000	4156.41015625000000000000	4161.53857421875000000000	4199.48730468750000000000	4166.15380859375000000000	4191.28173828125000000000	4534.35888671875000000000	4208.20507812500000000000	4150.25634765625000000000	4185.64111328125000000000	3479.00000000000000000000	10249.00000000000000000000	10232.00000000000000000000	0.00000000000000000000	0.00000000000000000000	0.00000000000000000000	439.00000000000000000000	418.00000000000000000000	4.00000000000000000000	4.00000000000000000000	4.00000000000000000000	4.00000000000000000000	4.00000000000000000000	4.00000000000000000000	4.00000000000000000000	4.00000000000000000000	4.00000000000000000000	4.00000000000000000000	4.00000000000000000000	4.00000000000000000000	4.00000000000000000000	4.00000000000000000000	4.00000000000000000000	4.00000000000000000000
75.00000000000000000000	0.00000000000000000000	4175.38427734375000000000	4178.97412109375000000000	4173.33300781250000000000	4186.15380859375000000000	4185.64111328125000000000	4178.46142578125000000000	4175.89746093750000000000	4206.15380859375000000000	4171.79492187500000000000	4198.97412109375000000000	4526.66650390625000000000	4214.87158203125000000000	4162.56396484375000000000	4211.28173828125000000000	3293.00000000000000000000	10249.00000000000000000000	10230.00000000000000000000	0.00000000000000000000	0.00000000000000000000	0.00000000000000000000	439.00000000000000000000	425.00000000000000000000	4.00000000000000000000	4.00000000000000000000	4.00000000000000000000	4.00000000000000000000	4.00000000000000000000	4.00000000000000000000	4.00000000000000000000	4.00000000000000000000	4.00000000000000000000	4.00000000000000000000	4.00000000000000000000	4.00000000000000000000	4.00000000000000000000	4.00000000000000000000	4.00000000000000000000	4.00000000000000000000
76.00000000000000000000	0.00000000000000000000	4169.74365234375000000000	4195.89746093750000000000	4165.64111328125000000000	4174.35888671875000000000	4196.41015625000000000000	4188.71777343750000000000	4188.20507812500000000000	4225.12792968750000000000	4196.41015625000000000000	4204.10253906250000000000	4533.33300781250000000000	4220.00000000000000000000	4170.25634765625000000000	4229.23046875000000000000	2580.00000000000000000000	10249.00000000000000000000	10230.00000000000000000000	0.00000000000000000000	0.00000000000000000000	0.00000000000000000000	439.00000000000000000000	433.00000000000000000000	4.00000000000000000000	4.00000000000000000000	4.00000000000000000000	4.00000000000000000000	4.00000000000000000000	4.00000000000000000000	4.00000000000000000000	4.00000000000000000000	4.00000000000000000000	4.00000000000000000000	4.00000000000000000000	4.00000000000000000000	4.00000000000000000000	4.00000000000000000000	4.00000000000000000000	4.00000000000000000000
77.00000000000000000000	0.00000000000000000000	4188.20507812500000000000	4176.41015625000000000000	4178.97412109375000000000	4170.76904296875000000000	4184.10253906250000000000	4167.17919921875000000000	4171.28173828125000000000	4203.07666015625000000000	4174.35888671875000000000	4182.56396484375000000000	4518.97412109375000000000	4209.74365234375000000000	4154.87158203125000000000	4210.25634765625000000000	2476.00000000000000000000	10245.00000000000000000000	10230.00000000000000000000	0.00000000000000000000	0.00000000000000000000	0.00000000000000000000	439.00000000000000000000	440.00000000000000000000	4.00000000000000000000	4.00000000000000000000	4.00000000000000000000	4.00000000000000000000	4.00000000000000000000	4.00000000000000000000	4.00000000000000000000	4.00000000000000000000	4.00000000000000000000	4.00000000000000000000	4.00000000000000000000	4.00000000000000000000	4.00000000000000000000	4.00000000000000000000	4.00000000000000000000	4.00000000000000000000
78.00000000000000000000	0.00000000000000000000	4164.61523437500000000000	4178.46142578125000000000	4158.97412109375000000000	4189.23046875000000000000	4187.17919921875000000000	4173.84619140625000000000	4175.38427734375000000000	4198.46142578125000000000	4166.66650390625000000000	4190.76904296875000000000	4549.74365234375000000000	4202.05126953125000000000	4170.76904296875000000000	4212.30761718750000000000	3479.00000000000000000000	10245.00000000000000000000	10230.00000000000000000000	0.00000000000000000000	0.00000000000000000000	0.00000000000000000000	439.00000000000000000000	447.00000000000000000000	4.00000000000000000000	4.00000000000000000000	4.00000000000000000000	4.00000000000000000000	4.00000000000000000000	4.00000000000000000000	4.00000000000000000000	4.00000000000000000000	4.00000000000000000000	4.00000000000000000000	4.00000000000000000000	4.00000000000000000000	4.00000000000000000000	4.00000000000000000000	4.00000000000000000000	4.00000000000000000000
79.00000000000000000000	0.00000000000000000000	4165.64111328125000000000	4151.79492187500000000000	4165.12792968750000000000	4179.48730468750000000000	4153.33300781250000000000	4153.84619140625000000000	4151.28173828125000000000	4178.97412109375000000000	4145.64111328125000000000	4169.74365234375000000000	4550.76904296875000000000	4195.89746093750000000000	4150.76904296875000000000	4190.76904296875000000000	3293.00000000000000000000	10244.00000000000000000000	10228.00000000000000000000	0.00000000000000000000	0.00000000000000000000	0.00000000000000000000	439.00000000000000000000	456.00000000000000000000	4.00000000000000000000	4.00000000000000000000	4.00000000000000000000	4.00000000000000000000	4.00000000000000000000	4.00000000000000000000	4.00000000000000000000	4.00000000000000000000	4.00000000000000000000	4.00000000000000000000	4.00000000000000000000	4.00000000000000000000	4.00000000000000000000	4.00000000000000000000	4.00000000000000000000	4.00000000000000000000
80.00000000000000000000	0.00000000000000000000	4169.23046875000000000000	4153.33300781250000000000	4169.74365234375000000000	4170.76904296875000000000	4158.97412109375000000000	4157.43603515625000000000	4153.84619140625000000000	4188.71777343750000000000	4157.94873046875000000000	4164.10253906250000000000	4525.64111328125000000000	4206.15380859375000000000	4138.46142578125000000000	4190.25634765625000000000	2580.00000000000000000000	10244.00000000000000000000	10228.00000000000000000000	0.00000000000000000000	0.00000000000000000000	0.00000000000000000000	439.00000000000000000000	464.00000000000000000000	4.00000000000000000000	4.00000000000000000000	4.00000000000000000000	4.00000000000000000000	4.00000000000000000000	4.00000000000000000000	4.00000000000000000000	4.00000000000000000000	4.00000000000000000000	4.00000000000000000000	4.00000000000000000000	4.00000000000000000000	4.00000000000000000000	4.00000000000000000000	4.00000000000000000000	4.00000000000000000000
81.00000000000000000000	0.00000000000000000000	4161.53857421875000000000	4171.28173828125000000000	4166.15380859375000000000	4178.97412109375000000000	4188.71777343750000000000	4172.82031250000000000000	4175.38427734375000000000	4208.71777343750000000000	4183.58984375000000000000	4190.25634765625000000000	4517.94873046875000000000	4217.94873046875000000000	4153.84619140625000000000	4202.56396484375000000000	2476.00000000000000000000	10244.00000000000000000000	10228.00000000000000000000	0.00000000000000000000	0.00000000000000000000	0.00000000000000000000	439.00000000000000000000	472.00000000000000000000	4.00000000000000000000	4.00000000000000000000	4.00000000000000000000	4.00000000000000000000	4.00000000000000000000	4.00000000000000000000	4.00000000000000000000	4.00000000000000000000	4.00000000000000000000	4.00000000000000000000	4.00000000000000000000	4.00000000000000000000	4.00000000000000000000	4.00000000000000000000	4.00000000000000000000	4.00000000000000000000
82.00000000000000000000	0.00000000000000000000	4183.07666015625000000000	4155.38427734375000000000	4185.12792968750000000000	4176.92285156250000000000	4168.20507812500000000000	4157.94873046875000000000	4162.56396484375000000000	4186.15380859375000000000	4156.92285156250000000000	4181.53857421875000000000	4501.02539062500000000000	4204.10253906250000000000	4155.38427734375000000000	4189.74365234375000000000	3479.00000000000000000000	10244.00000000000000000000	10228.00000000000000000000	0.00000000000000000000	0.00000000000000000000	0.00000000000000000000	439.00000000000000000000	481.00000000000000000000	4.00000000000000000000	4.00000000000000000000	4.00000000000000000000	4.00000000000000000000	4.00000000000000000000	4.00000000000000000000	4.00000000000000000000	4.00000000000000000000	4.00000000000000000000	4.00000000000000000000	4.00000000000000000000	4.00000000000000000000	4.00000000000000000000	4.00000000000000000000	4.00000000000000000000	4.00000000000000000000
83.00000000000000000000	0.00000000000000000000	4163.07666015625000000000	4169.23046875000000000000	4165.12792968750000000000	4163.07666015625000000000	4168.20507812500000000000	4168.71777343750000000000	4168.71777343750000000000	4189.74365234375000000000	4158.46142578125000000000	4177.43603515625000000000	4518.46142578125000000000	4200.00000000000000000000	4163.07666015625000000000	4206.15380859375000000000	3293.00000000000000000000	10244.00000000000000000000	10228.00000000000000000000	0.00000000000000000000	0.00000000000000000000	0.00000000000000000000	439.00000000000000000000	489.00000000000000000000	4.00000000000000000000	4.00000000000000000000	4.00000000000000000000	4.00000000000000000000	4.00000000000000000000	4.00000000000000000000	4.00000000000000000000	4.00000000000000000000	4.00000000000000000000	4.00000000000000000000	4.00000000000000000000	4.00000000000000000000	4.00000000000000000000	4.00000000000000000000	4.00000000000000000000	4.00000000000000000000
84.00000000000000000000	0.00000000000000000000	4169.23046875000000000000	4168.71777343750000000000	4169.74365234375000000000	4152.30761718750000000000	4164.10253906250000000000	4153.33300781250000000000	4153.33300781250000000000	4181.53857421875000000000	4152.30761718750000000000	4163.58984375000000000000	4533.33300781250000000000	4203.07666015625000000000	4138.97412109375000000000	4207.69238281250000000000	2580.00000000000000000000	10244.00000000000000000000	10228.00000000000000000000	0.00000000000000000000	0.00000000000000000000	0.00000000000000000000	439.00000000000000000000	498.00000000000000000000	4.00000000000000000000	4.00000000000000000000	4.00000000000000000000	4.00000000000000000000	4.00000000000000000000	4.00000000000000000000	4.00000000000000000000	4.00000000000000000000	4.00000000000000000000	4.00000000000000000000	4.00000000000000000000	4.00000000000000000000	4.00000000000000000000	4.00000000000000000000	4.00000000000000000000	4.00000000000000000000
85.00000000000000000000	0.00000000000000000000	4180.51269531250000000000	4168.20507812500000000000	4174.87158203125000000000	4174.35888671875000000000	4167.17919921875000000000	4145.12792968750000000000	4149.74365234375000000000	4180.51269531250000000000	4149.74365234375000000000	4170.25634765625000000000	4529.74365234375000000000	4201.02539062500000000000	4148.71777343750000000000	4202.05126953125000000000	2476.00000000000000000000	10245.00000000000000000000	10228.00000000000000000000	0.00000000000000000000	0.00000000000000000000	0.00000000000000000000	439.00000000000000000000	506.00000000000000000000	4.00000000000000000000	4.00000000000000000000	4.00000000000000000000	4.00000000000000000000	4.00000000000000000000	4.00000000000000000000	4.00000000000000000000	4.00000000000000000000	4.00000000000000000000	4.00000000000000000000	4.00000000000000000000	4.00000000000000000000	4.00000000000000000000	4.00000000000000000000	4.00000000000000000000	4.00000000000000000000
86.00000000000000000000	0.00000000000000000000	4161.53857421875000000000	4168.71777343750000000000	4161.02539062500000000000	4194.87158203125000000000	4170.25634765625000000000	4158.97412109375000000000	4159.48730468750000000000	4201.53857421875000000000	4173.33300781250000000000	4183.07666015625000000000	4515.38427734375000000000	4206.15380859375000000000	4165.64111328125000000000	4205.64111328125000000000	3479.00000000000000000000	10245.00000000000000000000	10228.00000000000000000000	0.00000000000000000000	0.00000000000000000000	0.00000000000000000000	439.00000000000000000000	514.00000000000000000000	4.00000000000000000000	4.00000000000000000000	4.00000000000000000000	4.00000000000000000000	4.00000000000000000000	4.00000000000000000000	4.00000000000000000000	4.00000000000000000000	4.00000000000000000000	4.00000000000000000000	4.00000000000000000000	4.00000000000000000000	4.00000000000000000000	4.00000000000000000000	4.00000000000000000000	4.00000000000000000000
87.00000000000000000000	0.00000000000000000000	4175.89746093750000000000	4155.89746093750000000000	4176.92285156250000000000	4176.92285156250000000000	4157.43603515625000000000	4146.66650390625000000000	4152.30761718750000000000	4197.43603515625000000000	4167.69238281250000000000	4168.71777343750000000000	4494.87158203125000000000	4211.79492187500000000000	4133.33300781250000000000	4194.35888671875000000000	3293.00000000000000000000	10246.00000000000000000000	10228.00000000000000000000	0.00000000000000000000	0.00000000000000000000	0.00000000000000000000	439.00000000000000000000	523.00000000000000000000	4.00000000000000000000	4.00000000000000000000	4.00000000000000000000	4.00000000000000000000	4.00000000000000000000	4.00000000000000000000	4.00000000000000000000	4.00000000000000000000	4.00000000000000000000	4.00000000000000000000	4.00000000000000000000	4.00000000000000000000	4.00000000000000000000	4.00000000000000000000	4.00000000000000000000	4.00000000000000000000
88.00000000000000000000	0.00000000000000000000	4164.61523437500000000000	4186.15380859375000000000	4163.07666015625000000000	4171.79492187500000000000	4196.41015625000000000000	4160.00000000000000000000	4176.92285156250000000000	4205.12792968750000000000	4170.76904296875000000000	4191.28173828125000000000	4529.23046875000000000000	4215.38427734375000000000	4158.46142578125000000000	4211.79492187500000000000	2580.00000000000000000000	10246.00000000000000000000	10228.00000000000000000000	0.00000000000000000000	0.00000000000000000000	0.00000000000000000000	439.00000000000000000000	531.00000000000000000000	4.00000000000000000000	4.00000000000000000000	4.00000000000000000000	4.00000000000000000000	4.00000000000000000000	4.00000000000000000000	4.00000000000000000000	4.00000000000000000000	4.00000000000000000000	4.00000000000000000000	4.00000000000000000000	4.00000000000000000000	4.00000000000000000000	4.00000000000000000000	4.00000000000000000000	4.00000000000000000000
89.00000000000000000000	0.00000000000000000000	4170.25634765625000000000	4185.12792968750000000000	4169.74365234375000000000	4179.48730468750000000000	4194.87158203125000000000	4160.00000000000000000000	4168.71777343750000000000	4191.79492187500000000000	4163.07666015625000000000	4192.82031250000000000000	4543.58984375000000000000	4204.61523437500000000000	4171.79492187500000000000	4219.48730468750000000000	2476.00000000000000000000	10246.00000000000000000000	10227.00000000000000000000	0.00000000000000000000	0.00000000000000000000	0.00000000000000000000	439.00000000000000000000	539.00000000000000000000	4.00000000000000000000	4.00000000000000000000	4.00000000000000000000	4.00000000000000000000	4.00000000000000000000	4.00000000000000000000	4.00000000000000000000	4.00000000000000000000	4.00000000000000000000	4.00000000000000000000	4.00000000000000000000	4.00000000000000000000	4.00000000000000000000	4.00000000000000000000	4.00000000000000000000	4.00000000000000000000
90.00000000000000000000	0.00000000000000000000	4180.51269531250000000000	4173.33300781250000000000	4176.92285156250000000000	4174.87158203125000000000	4168.20507812500000000000	4161.02539062500000000000	4157.43603515625000000000	4190.25634765625000000000	4169.74365234375000000000	4185.64111328125000000000	4521.02539062500000000000	4201.02539062500000000000	4154.87158203125000000000	4218.46142578125000000000	3479.00000000000000000000	10246.00000000000000000000	10227.00000000000000000000	0.00000000000000000000	0.00000000000000000000	0.00000000000000000000	439.00000000000000000000	548.00000000000000000000	4.00000000000000000000	4.00000000000000000000	4.00000000000000000000	4.00000000000000000000	4.00000000000000000000	4.00000000000000000000	4.00000000000000000000	4.00000000000000000000	4.00000000000000000000	4.00000000000000000000	4.00000000000000000000	4.00000000000000000000	4.00000000000000000000	4.00000000000000000000	4.00000000000000000000	4.00000000000000000000
91.00000000000000000000	0.00000000000000000000	4162.05126953125000000000	4176.41015625000000000000	4157.94873046875000000000	4168.71777343750000000000	4168.71777343750000000000	4163.58984375000000000000	4162.56396484375000000000	4201.02539062500000000000	4177.43603515625000000000	4193.84619140625000000000	4523.58984375000000000000	4202.05126953125000000000	4157.43603515625000000000	4212.30761718750000000000	3293.00000000000000000000	10248.00000000000000000000	10228.00000000000000000000	0.00000000000000000000	0.00000000000000000000	0.00000000000000000000	439.00000000000000000000	556.00000000000000000000	4.00000000000000000000	4.00000000000000000000	4.00000000000000000000	4.00000000000000000000	4.00000000000000000000	4.00000000000000000000	4.00000000000000000000	4.00000000000000000000	4.00000000000000000000	4.00000000000000000000	4.00000000000000000000	4.00000000000000000000	4.00000000000000000000	4.00000000000000000000	4.00000000000000000000	4.00000000000000000000
91.00000000000000000000	0.00000000000000000000	4162.05126953125000000000	4176.41015625000000000000	4157.94873046875000000000	4168.71777343750000000000	4168.71777343750000000000	4163.58984375000000000000	4162.56396484375000000000	4201.02539062500000000000	4177.43603515625000000000	4193.84619140625000000000	4523.58984375000000000000	4202.05126953125000000000	4157.43603515625000000000	4212.30761718750000000000	3293.00000000000000000000	10248.00000000000000000000	10228.00000000000000000000	0.00000000000000000000	0.00000000000000000000	0.00000000000000000000	439.00000000000000000000	564.00000000000000000000	4.00000000000000000000	4.00000000000000000000	4.00000000000000000000	4.00000000000000000000	4.00000000000000000000	4.00000000000000000000	4.00000000000000000000	4.00000000000000000000	4.00000000000000000000	4.00000000000000000000	4.00000000000000000000	4.00000000000000000000	4.00000000000000000000	4.00000000000000000000	4.00000000000000000000	4.00000000000000000000
92.00000000000000000000	0.00000000000000000000	4177.94873046875000000000	4159.48730468750000000000	4175.38427734375000000000	4170.76904296875000000000	4163.07666015625000000000	4134.35888671875000000000	4142.05126953125000000000	4180.51269531250000000000	4150.25634765625000000000	4172.82031250000000000000	4514.35888671875000000000	4190.25634765625000000000	4145.64111328125000000000	4187.69238281250000000000	2580.00000000000000000000	10248.00000000000000000000	10228.00000000000000000000	0.00000000000000000000	0.00000000000000000000	0.00000000000000000000	439.00000000000000000000	572.00000000000000000000	4.00000000000000000000	4.00000000000000000000	4.00000000000000000000	4.00000000000000000000	4.00000000000000000000	4.00000000000000000000	4.00000000000000000000	4.00000000000000000000	4.00000000000000000000	4.00000000000000000000	4.00000000000000000000	4.00000000000000000000	4.00000000000000000000	4.00000000000000000000	4.00000000000000000000	4.00000000000000000000
93.00000000000000000000	0.00000000000000000000	4168.71777343750000000000	4182.56396484375000000000	4170.76904296875000000000	4184.10253906250000000000	4181.02539062500000000000	4153.84619140625000000000	4160.51269531250000000000	4197.94873046875000000000	4173.84619140625000000000	4185.64111328125000000000	4500.00000000000000000000	4197.43603515625000000000	4152.82031250000000000000	4198.46142578125000000000	2476.00000000000000000000	10248.00000000000000000000	10227.00000000000000000000	0.00000000000000000000	0.00000000000000000000	0.00000000000000000000	439.00000000000000000000	579.00000000000000000000	4.00000000000000000000	4.00000000000000000000	4.00000000000000000000	4.00000000000000000000	4.00000000000000000000	4.00000000000000000000	4.00000000000000000000	4.00000000000000000000	4.00000000000000000000	4.00000000000000000000	4.00000000000000000000	4.00000000000000000000	4.00000000000000000000	4.00000000000000000000	4.00000000000000000000	4.00000000000000000000
94.00000000000000000000	0.00000000000000000000	4172.82031250000000000000	4188.20507812500000000000	4172.30761718750000000000	4180.00000000000000000000	4171.28173828125000000000	4163.07666015625000000000	4161.02539062500000000000	4196.92285156250000000000	4180.00000000000000000000	4181.53857421875000000000	4497.43554687500000000000	4203.58984375000000000000	4142.56396484375000000000	4201.53857421875000000000	3479.00000000000000000000	10248.00000000000000000000	10227.00000000000000000000	0.00000000000000000000	0.00000000000000000000	0.00000000000000000000	439.00000000000000000000	586.00000000000000000000	4.00000000000000000000	4.00000000000000000000	4.00000000000000000000	4.00000000000000000000	4.00000000000000000000	4.00000000000000000000	4.00000000000000000000	4.00000000000000000000	4.00000000000000000000	4.00000000000000000000	4.00000000000000000000	4.00000000000000000000	4.00000000000000000000	4.00000000000000000000	4.00000000000000000000	4.00000000000000000000
95.00000000000000000000	0.00000000000000000000	4186.66650390625000000000	4183.07666015625000000000	4178.46142578125000000000	4172.82031250000000000000	4177.43603515625000000000	4158.97412109375000000000	4156.92285156250000000000	4186.66650390625000000000	4169.23046875000000000000	4174.87158203125000000000	4525.64111328125000000000	4196.92285156250000000000	4151.79492187500000000000	4207.69238281250000000000	3293.00000000000000000000	10246.00000000000000000000	10227.00000000000000000000	0.00000000000000000000	0.00000000000000000000	0.00000000000000000000	439.00000000000000000000	594.00000000000000000000	4.00000000000000000000	4.00000000000000000000	4.00000000000000000000	4.00000000000000000000	4.00000000000000000000	4.00000000000000000000	4.00000000000000000000	4.00000000000000000000	4.00000000000000000000	4.00000000000000000000	4.00000000000000000000	4.00000000000000000000	4.00000000000000000000	4.00000000000000000000	4.00000000000000000000	4.00000000000000000000
96.00000000000000000000	0.00000000000000000000	4164.10253906250000000000	4191.28173828125000000000	4158.97412109375000000000	4175.38427734375000000000	4202.56396484375000000000	4166.66650390625000000000	4173.33300781250000000000	4209.23046875000000000000	4187.69238281250000000000	4199.48730468750000000000	4532.82031250000000000000	4199.48730468750000000000	4186.15380859375000000000	4226.15380859375000000000	2580.00000000000000000000	10246.00000000000000000000	10227.00000000000000000000	0.00000000000000000000	0.00000000000000000000	0.00000000000000000000	439.00000000000000000000	601.00000000000000000000	4.00000000000000000000	4.00000000000000000000	4.00000000000000000000	4.00000000000000000000	4.00000000000000000000	4.00000000000000000000	4.00000000000000000000	4.00000000000000000000	4.00000000000000000000	4.00000000000000000000	4.00000000000000000000	4.00000000000000000000	4.00000000000000000000	4.00000000000000000000	4.00000000000000000000	4.00000000000000000000
97.00000000000000000000	0.00000000000000000000	4173.33300781250000000000	4160.51269531250000000000	4172.82031250000000000000	4165.12792968750000000000	4157.94873046875000000000	4142.56396484375000000000	4148.71777343750000000000	4192.30761718750000000000	4166.15380859375000000000	4170.76904296875000000000	4493.33300781250000000000	4194.35888671875000000000	4154.35888671875000000000	4200.51269531250000000000	2476.00000000000000000000	10246.00000000000000000000	10227.00000000000000000000	0.00000000000000000000	0.00000000000000000000	0.00000000000000000000	439.00000000000000000000	608.00000000000000000000	4.00000000000000000000	4.00000000000000000000	4.00000000000000000000	4.00000000000000000000	4.00000000000000000000	4.00000000000000000000	4.00000000000000000000	4.00000000000000000000	4.00000000000000000000	4.00000000000000000000	4.00000000000000000000	4.00000000000000000000	4.00000000000000000000	4.00000000000000000000	4.00000000000000000000	4.00000000000000000000
98.00000000000000000000	0.00000000000000000000	4167.69238281250000000000	4161.53857421875000000000	4168.20507812500000000000	4163.07666015625000000000	4162.05126953125000000000	4156.92285156250000000000	4160.00000000000000000000	4195.38427734375000000000	4174.35888671875000000000	4170.25634765625000000000	4496.41015625000000000000	4197.94873046875000000000	4146.66650390625000000000	4202.56396484375000000000	3479.00000000000000000000	10246.00000000000000000000	10227.00000000000000000000	0.00000000000000000000	0.00000000000000000000	0.00000000000000000000	439.00000000000000000000	616.00000000000000000000	4.00000000000000000000	4.00000000000000000000	4.00000000000000000000	4.00000000000000000000	4.00000000000000000000	4.00000000000000000000	4.00000000000000000000	4.00000000000000000000	4.00000000000000000000	4.00000000000000000000	4.00000000000000000000	4.00000000000000000000	4.00000000000000000000	4.00000000000000000000	4.00000000000000000000	4.00000000000000000000
99.00000000000000000000	0.00000000000000000000	4167.69238281250000000000	4167.17919921875000000000	4169.74365234375000000000	4157.43603515625000000000	4185.64111328125000000000	4161.02539062500000000000	4169.23046875000000000000	4198.46142578125000000000	4181.02539062500000000000	4187.69238281250000000000	4509.74365234375000000000	4198.97412109375000000000	4160.00000000000000000000	4200.51269531250000000000	3293.00000000000000000000	10248.00000000000000000000	10226.00000000000000000000	0.00000000000000000000	0.00000000000000000000	0.00000000000000000000	439.00000000000000000000	623.00000000000000000000	4.00000000000000000000	4.00000000000000000000	4.00000000000000000000	4.00000000000000000000	4.00000000000000000000	4.00000000000000000000	4.00000000000000000000	4.00000000000000000000	4.00000000000000000000	4.00000000000000000000	4.00000000000000000000	4.00000000000000000000	4.00000000000000000000	4.00000000000000000000	4.00000000000000000000	4.00000000000000000000
100.00000000000000000000	0.00000000000000000000	4177.94873046875000000000	4161.02539062500000000000	4178.46142578125000000000	4157.94873046875000000000	4167.69238281250000000000	4148.71777343750000000000	4154.87158203125000000000	4182.56396484375000000000	4155.89746093750000000000	4166.66650390625000000000	4507.17919921875000000000	4183.07666015625000000000	4151.28173828125000000000	4183.58984375000000000000	2580.00000000000000000000	10248.00000000000000000000	10226.00000000000000000000	0.00000000000000000000	0.00000000000000000000	0.00000000000000000000	439.00000000000000000000	630.00000000000000000000	4.00000000000000000000	4.00000000000000000000	4.00000000000000000000	4.00000000000000000000	4.00000000000000000000	4.00000000000000000000	4.00000000000000000000	4.00000000000000000000	4.00000000000000000000	4.00000000000000000000	4.00000000000000000000	4.00000000000000000000	4.00000000000000000000	4.00000000000000000000	4.00000000000000000000	4.00000000000000000000
101.00000000000000000000	0.00000000000000000000	4160.00000000000000000000	4172.82031250000000000000	4158.46142578125000000000	4176.41015625000000000000	4168.71777343750000000000	4162.05126953125000000000	4162.56396484375000000000	4190.76904296875000000000	4155.89746093750000000000	4157.94873046875000000000	4513.33300781250000000000	4185.64111328125000000000	4156.41015625000000000000	4201.53857421875000000000	2476.00000000000000000000	10249.00000000000000000000	10225.00000000000000000000	0.00000000000000000000	0.00000000000000000000	0.00000000000000000000	439.00000000000000000000	638.00000000000000000000	4.00000000000000000000	4.00000000000000000000	4.00000000000000000000	4.00000000000000000000	4.00000000000000000000	4.00000000000000000000	4.00000000000000000000	4.00000000000000000000	4.00000000000000000000	4.00000000000000000000	4.00000000000000000000	4.00000000000000000000	4.00000000000000000000	4.00000000000000000000	4.00000000000000000000	4.00000000000000000000
102.00000000000000000000	0.00000000000000000000	4180.51269531250000000000	4162.56396484375000000000	4174.35888671875000000000	4174.87158203125000000000	4167.69238281250000000000	4140.00000000000000000000	4150.76904296875000000000	4183.07666015625000000000	4143.07666015625000000000	4153.84619140625000000000	4497.43554687500000000000	4195.89746093750000000000	4153.33300781250000000000	4209.23046875000000000000	3479.00000000000000000000	10249.00000000000000000000	10225.00000000000000000000	0.00000000000000000000	0.00000000000000000000	0.00000000000000000000	439.00000000000000000000	645.00000000000000000000	4.00000000000000000000	4.00000000000000000000	4.00000000000000000000	4.00000000000000000000	4.00000000000000000000	4.00000000000000000000	4.00000000000000000000	4.00000000000000000000	4.00000000000000000000	4.00000000000000000000	4.00000000000000000000	4.00000000000000000000	4.00000000000000000000	4.00000000000000000000	4.00000000000000000000	4.00000000000000000000
103.00000000000000000000	0.00000000000000000000	4173.33300781250000000000	4175.38427734375000000000	4173.84619140625000000000	4168.71777343750000000000	4181.53857421875000000000	4143.07666015625000000000	4163.07666015625000000000	4204.10253906250000000000	4153.84619140625000000000	4176.92285156250000000000	4499.48730468750000000000	4203.07666015625000000000	4170.76904296875000000000	4219.48730468750000000000	3293.00000000000000000000	10248.00000000000000000000	10226.00000000000000000000	0.00000000000000000000	0.00000000000000000000	0.00000000000000000000	439.00000000000000000000	653.00000000000000000000	4.00000000000000000000	4.00000000000000000000	4.00000000000000000000	4.00000000000000000000	4.00000000000000000000	4.00000000000000000000	4.00000000000000000000	4.00000000000000000000	4.00000000000000000000	4.00000000000000000000	4.00000000000000000000	4.00000000000000000000	4.00000000000000000000	4.00000000000000000000	4.00000000000000000000	4.00000000000000000000
104.00000000000000000000	0.00000000000000000000	4163.07666015625000000000	4168.71777343750000000000	4171.28173828125000000000	4162.56396484375000000000	4169.74365234375000000000	4153.33300781250000000000	4167.69238281250000000000	4214.35888671875000000000	4158.46142578125000000000	4182.56396484375000000000	4498.97412109375000000000	4203.07666015625000000000	4167.69238281250000000000	4213.84619140625000000000	2580.00000000000000000000	10248.00000000000000000000	10226.00000000000000000000	0.00000000000000000000	0.00000000000000000000	0.00000000000000000000	439.00000000000000000000	660.00000000000000000000	4.00000000000000000000	4.00000000000000000000	4.00000000000000000000	4.00000000000000000000	4.00000000000000000000	4.00000000000000000000	4.00000000000000000000	4.00000000000000000000	4.00000000000000000000	4.00000000000000000000	4.00000000000000000000	4.00000000000000000000	4.00000000000000000000	4.00000000000000000000	4.00000000000000000000	4.00000000000000000000
105.00000000000000000000	0.00000000000000000000	4186.15380859375000000000	4160.51269531250000000000	4183.07666015625000000000	4158.97412109375000000000	4163.58984375000000000000	4158.97412109375000000000	4164.61523437500000000000	4202.05126953125000000000	4154.35888671875000000000	4167.69238281250000000000	4505.64111328125000000000	4201.53857421875000000000	4162.05126953125000000000	4204.61523437500000000000	2476.00000000000000000000	10247.00000000000000000000	10229.00000000000000000000	0.00000000000000000000	0.00000000000000000000	0.00000000000000000000	439.00000000000000000000	667.00000000000000000000	4.00000000000000000000	4.00000000000000000000	4.00000000000000000000	4.00000000000000000000	4.00000000000000000000	4.00000000000000000000	4.00000000000000000000	4.00000000000000000000	4.00000000000000000000	4.00000000000000000000	4.00000000000000000000	4.00000000000000000000	4.00000000000000000000	4.00000000000000000000	4.00000000000000000000	4.00000000000000000000
106.00000000000000000000	0.00000000000000000000	4174.87158203125000000000	4200.00000000000000000000	4165.64111328125000000000	4171.79492187500000000000	4201.02539062500000000000	4185.64111328125000000000	4185.64111328125000000000	4213.33300781250000000000	4175.38427734375000000000	4191.79492187500000000000	4540.00000000000000000000	4210.76904296875000000000	4186.66650390625000000000	4226.15380859375000000000	3479.00000000000000000000	10247.00000000000000000000	10229.00000000000000000000	0.00000000000000000000	0.00000000000000000000	0.00000000000000000000	439.00000000000000000000	676.00000000000000000000	4.00000000000000000000	4.00000000000000000000	4.00000000000000000000	4.00000000000000000000	4.00000000000000000000	4.00000000000000000000	4.00000000000000000000	4.00000000000000000000	4.00000000000000000000	4.00000000000000000000	4.00000000000000000000	4.00000000000000000000	4.00000000000000000000	4.00000000000000000000	4.00000000000000000000	4.00000000000000000000
107.00000000000000000000	0.00000000000000000000	4182.56396484375000000000	4191.28173828125000000000	4177.94873046875000000000	4170.25634765625000000000	4176.41015625000000000000	4164.10253906250000000000	4161.53857421875000000000	4185.12792968750000000000	4143.07666015625000000000	4184.61523437500000000000	4505.64111328125000000000	4204.10253906250000000000	4157.43603515625000000000	4214.35888671875000000000	3293.00000000000000000000	10248.00000000000000000000	10229.00000000000000000000	0.00000000000000000000	0.00000000000000000000	0.00000000000000000000	439.00000000000000000000	684.00000000000000000000	4.00000000000000000000	4.00000000000000000000	4.00000000000000000000	4.00000000000000000000	4.00000000000000000000	4.00000000000000000000	4.00000000000000000000	4.00000000000000000000	4.00000000000000000000	4.00000000000000000000	4.00000000000000000000	4.00000000000000000000	4.00000000000000000000	4.00000000000000000000	4.00000000000000000000	4.00000000000000000000
108.00000000000000000000	0.00000000000000000000	4175.89746093750000000000	4180.00000000000000000000	4172.30761718750000000000	4155.89746093750000000000	4162.56396484375000000000	4156.41015625000000000000	4163.58984375000000000000	4193.84619140625000000000	4147.69238281250000000000	4176.41015625000000000000	4485.12792968750000000000	4201.53857421875000000000	4164.61523437500000000000	4217.43603515625000000000	2580.00000000000000000000	10248.00000000000000000000	10229.00000000000000000000	0.00000000000000000000	0.00000000000000000000	0.00000000000000000000	439.00000000000000000000	692.00000000000000000000	4.00000000000000000000	4.00000000000000000000	4.00000000000000000000	4.00000000000000000000	4.00000000000000000000	4.00000000000000000000	4.00000000000000000000	4.00000000000000000000	4.00000000000000000000	4.00000000000000000000	4.00000000000000000000	4.00000000000000000000	4.00000000000000000000	4.00000000000000000000	4.00000000000000000000	4.00000000000000000000
109.00000000000000000000	0.00000000000000000000	4165.64111328125000000000	4176.41015625000000000000	4163.07666015625000000000	4141.53857421875000000000	4174.35888671875000000000	4164.61523437500000000000	4177.94873046875000000000	4226.15380859375000000000	4184.61523437500000000000	4182.56396484375000000000	4508.20507812500000000000	4211.28173828125000000000	4194.35888671875000000000	4234.35888671875000000000	2476.00000000000000000000	10248.00000000000000000000	10230.00000000000000000000	0.00000000000000000000	0.00000000000000000000	0.00000000000000000000	439.00000000000000000000	701.00000000000000000000	4.00000000000000000000	4.00000000000000000000	4.00000000000000000000	4.00000000000000000000	4.00000000000000000000	4.00000000000000000000	4.00000000000000000000	4.00000000000000000000	4.00000000000000000000	4.00000000000000000000	4.00000000000000000000	4.00000000000000000000	4.00000000000000000000	4.00000000000000000000	4.00000000000000000000	4.00000000000000000000
110.00000000000000000000	0.00000000000000000000	4182.56396484375000000000	4162.56396484375000000000	4179.48730468750000000000	4137.94873046875000000000	4172.30761718750000000000	4157.94873046875000000000	4166.15380859375000000000	4211.79492187500000000000	4175.38427734375000000000	4181.02539062500000000000	4498.46142578125000000000	4207.17919921875000000000	4178.46142578125000000000	4222.56396484375000000000	3479.00000000000000000000	10248.00000000000000000000	10230.00000000000000000000	0.00000000000000000000	0.00000000000000000000	0.00000000000000000000	439.00000000000000000000	709.00000000000000000000	4.00000000000000000000	4.00000000000000000000	4.00000000000000000000	4.00000000000000000000	4.00000000000000000000	4.00000000000000000000	4.00000000000000000000	4.00000000000000000000	4.00000000000000000000	4.00000000000000000000	4.00000000000000000000	4.00000000000000000000	4.00000000000000000000	4.00000000000000000000	4.00000000000000000000	4.00000000000000000000
111.00000000000000000000	0.00000000000000000000	4167.69238281250000000000	4179.48730468750000000000	4167.69238281250000000000	4152.82031250000000000000	4191.79492187500000000000	4171.28173828125000000000	4178.97412109375000000000	4210.76904296875000000000	4173.84619140625000000000	4197.94873046875000000000	4500.51269531250000000000	4196.41015625000000000000	4180.00000000000000000000	4214.87158203125000000000	3293.00000000000000000000	10246.00000000000000000000	10230.00000000000000000000	0.00000000000000000000	0.00000000000000000000	0.00000000000000000000	439.00000000000000000000	717.00000000000000000000	4.00000000000000000000	4.00000000000000000000	4.00000000000000000000	4.00000000000000000000	4.00000000000000000000	4.00000000000000000000	4.00000000000000000000	4.00000000000000000000	4.00000000000000000000	4.00000000000000000000	4.00000000000000000000	4.00000000000000000000	4.00000000000000000000	4.00000000000000000000	4.00000000000000000000	4.00000000000000000000
112.00000000000000000000	0.00000000000000000000	4183.07666015625000000000	4173.84619140625000000000	4180.51269531250000000000	4151.79492187500000000000	4183.07666015625000000000	4159.48730468750000000000	4169.74365234375000000000	4201.02539062500000000000	4163.58984375000000000000	4188.71777343750000000000	4507.17919921875000000000	4190.25634765625000000000	4170.76904296875000000000	4204.10253906250000000000	2580.00000000000000000000	10246.00000000000000000000	10230.00000000000000000000	0.00000000000000000000	0.00000000000000000000	0.00000000000000000000	439.00000000000000000000	726.00000000000000000000	4.00000000000000000000	4.00000000000000000000	4.00000000000000000000	4.00000000000000000000	4.00000000000000000000	4.00000000000000000000	4.00000000000000000000	4.00000000000000000000	4.00000000000000000000	4.00000000000000000000	4.00000000000000000000	4.00000000000000000000	4.00000000000000000000	4.00000000000000000000	4.00000000000000000000	4.00000000000000000000
113.00000000000000000000	0.00000000000000000000	4175.38427734375000000000	4167.17919921875000000000	4174.87158203125000000000	4133.84619140625000000000	4169.23046875000000000000	4149.74365234375000000000	4158.97412109375000000000	4201.53857421875000000000	4169.74365234375000000000	4182.05126953125000000000	4514.87158203125000000000	4193.84619140625000000000	4171.79492187500000000000	4216.41015625000000000000	2476.00000000000000000000	10246.00000000000000000000	10228.00000000000000000000	0.00000000000000000000	0.00000000000000000000	0.00000000000000000000	439.00000000000000000000	734.00000000000000000000	4.00000000000000000000	4.00000000000000000000	4.00000000000000000000	4.00000000000000000000	4.00000000000000000000	4.00000000000000000000	4.00000000000000000000	4.00000000000000000000	4.00000000000000000000	4.00000000000000000000	4.00000000000000000000	4.00000000000000000000	4.00000000000000000000	4.00000000000000000000	4.00000000000000000000	4.00000000000000000000
114.00000000000000000000	0.00000000000000000000	4147.69238281250000000000	4149.74365234375000000000	4153.33300781250000000000	4125.12792968750000000000	4134.35888671875000000000	4130.76904296875000000000	4137.94873046875000000000	4187.69238281250000000000	4155.89746093750000000000	4161.53857421875000000000	4504.10253906250000000000	4185.12792968750000000000	4161.02539062500000000000	4204.61523437500000000000	3479.00000000000000000000	10246.00000000000000000000	10228.00000000000000000000	0.00000000000000000000	0.00000000000000000000	0.00000000000000000000	439.00000000000000000000	742.00000000000000000000	4.00000000000000000000	4.00000000000000000000	4.00000000000000000000	4.00000000000000000000	4.00000000000000000000	4.00000000000000000000	4.00000000000000000000	4.00000000000000000000	4.00000000000000000000	4.00000000000000000000	4.00000000000000000000	4.00000000000000000000	4.00000000000000000000	4.00000000000000000000	4.00000000000000000000	4.00000000000000000000
115.00000000000000000000	0.00000000000000000000	4171.79492187500000000000	4140.51269531250000000000	4172.82031250000000000000	4142.56396484375000000000	4125.64111328125000000000	4124.61523437500000000000	4132.30761718750000000000	4172.30761718750000000000	4131.79492187500000000000	4146.66650390625000000000	4474.35888671875000000000	4179.48730468750000000000	4149.74365234375000000000	4188.20507812500000000000	3293.00000000000000000000	10248.00000000000000000000	10226.00000000000000000000	0.00000000000000000000	0.00000000000000000000	0.00000000000000000000	439.00000000000000000000	751.00000000000000000000	4.00000000000000000000	4.00000000000000000000	4.00000000000000000000	4.00000000000000000000	4.00000000000000000000	4.00000000000000000000	4.00000000000000000000	4.00000000000000000000	4.00000000000000000000	4.00000000000000000000	4.00000000000000000000	4.00000000000000000000	4.00000000000000000000	4.00000000000000000000	4.00000000000000000000	4.00000000000000000000
116.00000000000000000000	0.00000000000000000000	4168.20507812500000000000	4183.58984375000000000000	4169.74365234375000000000	4160.51269531250000000000	4195.38427734375000000000	4174.87158203125000000000	4187.17919921875000000000	4217.43603515625000000000	4180.00000000000000000000	4195.38427734375000000000	4484.61523437500000000000	4202.05126953125000000000	4186.66650390625000000000	4222.56396484375000000000	2580.00000000000000000000	10248.00000000000000000000	10226.00000000000000000000	0.00000000000000000000	0.00000000000000000000	0.00000000000000000000	439.00000000000000000000	759.00000000000000000000	4.00000000000000000000	4.00000000000000000000	4.00000000000000000000	4.00000000000000000000	4.00000000000000000000	4.00000000000000000000	4.00000000000000000000	4.00000000000000000000	4.00000000000000000000	4.00000000000000000000	4.00000000000000000000	4.00000000000000000000	4.00000000000000000000	4.00000000000000000000	4.00000000000000000000	4.00000000000000000000
117.00000000000000000000	0.00000000000000000000	4171.79492187500000000000	4172.82031250000000000000	4176.92285156250000000000	4146.66650390625000000000	4186.66650390625000000000	4164.10253906250000000000	4177.43603515625000000000	4213.33300781250000000000	4182.56396484375000000000	4186.66650390625000000000	4494.35888671875000000000	4195.89746093750000000000	4166.15380859375000000000	4212.30761718750000000000	2476.00000000000000000000	10247.00000000000000000000	10227.00000000000000000000	0.00000000000000000000	0.00000000000000000000	0.00000000000000000000	439.00000000000000000000	767.00000000000000000000	4.00000000000000000000	4.00000000000000000000	4.00000000000000000000	4.00000000000000000000	4.00000000000000000000	4.00000000000000000000	4.00000000000000000000	4.00000000000000000000	4.00000000000000000000	4.00000000000000000000	4.00000000000000000000	4.00000000000000000000	4.00000000000000000000	4.00000000000000000000	4.00000000000000000000	4.00000000000000000000
118.00000000000000000000	0.00000000000000000000	4171.28173828125000000000	4155.38427734375000000000	4172.30761718750000000000	4144.10253906250000000000	4161.02539062500000000000	4147.17919921875000000000	4150.25634765625000000000	4192.82031250000000000000	4164.10253906250000000000	4155.89746093750000000000	4491.28173828125000000000	4180.51269531250000000000	4149.74365234375000000000	4200.51269531250000000000	3479.00000000000000000000	10247.00000000000000000000	10227.00000000000000000000	0.00000000000000000000	0.00000000000000000000	0.00000000000000000000	439.00000000000000000000	775.00000000000000000000	4.00000000000000000000	4.00000000000000000000	4.00000000000000000000	4.00000000000000000000	4.00000000000000000000	4.00000000000000000000	4.00000000000000000000	4.00000000000000000000	4.00000000000000000000	4.00000000000000000000	4.00000000000000000000	4.00000000000000000000	4.00000000000000000000	4.00000000000000000000	4.00000000000000000000	4.00000000000000000000
119.00000000000000000000	0.00000000000000000000	4156.92285156250000000000	4160.00000000000000000000	4157.94873046875000000000	4155.38427734375000000000	4180.51269531250000000000	4163.07666015625000000000	4157.43603515625000000000	4200.00000000000000000000	4168.71777343750000000000	4153.84619140625000000000	4482.56396484375000000000	4186.66650390625000000000	4171.79492187500000000000	4211.79492187500000000000	3293.00000000000000000000	10248.00000000000000000000	10229.00000000000000000000	0.00000000000000000000	0.00000000000000000000	0.00000000000000000000	439.00000000000000000000	783.00000000000000000000	4.00000000000000000000	4.00000000000000000000	4.00000000000000000000	4.00000000000000000000	4.00000000000000000000	4.00000000000000000000	4.00000000000000000000	4.00000000000000000000	4.00000000000000000000	4.00000000000000000000	4.00000000000000000000	4.00000000000000000000	4.00000000000000000000	4.00000000000000000000	4.00000000000000000000	4.00000000000000000000
120.00000000000000000000	0.00000000000000000000	4172.30761718750000000000	4142.05126953125000000000	4173.84619140625000000000	4139.48730468750000000000	4156.92285156250000000000	4150.76904296875000000000	4147.17919921875000000000	4184.61523437500000000000	4149.74365234375000000000	4138.97412109375000000000	4481.02539062500000000000	4180.00000000000000000000	4155.89746093750000000000	4192.30761718750000000000	2580.00000000000000000000	10248.00000000000000000000	10229.00000000000000000000	0.00000000000000000000	0.00000000000000000000	0.00000000000000000000	439.00000000000000000000	790.00000000000000000000	4.00000000000000000000	4.00000000000000000000	4.00000000000000000000	4.00000000000000000000	4.00000000000000000000	4.00000000000000000000	4.00000000000000000000	4.00000000000000000000	4.00000000000000000000	4.00000000000000000000	4.00000000000000000000	4.00000000000000000000	4.00000000000000000000	4.00000000000000000000	4.00000000000000000000	4.00000000000000000000
121.00000000000000000000	0.00000000000000000000	4155.89746093750000000000	4156.41015625000000000000	4163.07666015625000000000	4136.41015625000000000000	4148.71777343750000000000	4158.97412109375000000000	4162.05126953125000000000	4196.41015625000000000000	4163.58984375000000000000	4167.69238281250000000000	4506.15380859375000000000	4177.43603515625000000000	4154.35888671875000000000	4196.41015625000000000000	2476.00000000000000000000	10250.00000000000000000000	10228.00000000000000000000	0.00000000000000000000	0.00000000000000000000	0.00000000000000000000	439.00000000000000000000	797.00000000000000000000	4.00000000000000000000	4.00000000000000000000	4.00000000000000000000	4.00000000000000000000	4.00000000000000000000	4.00000000000000000000	4.00000000000000000000	4.00000000000000000000	4.00000000000000000000	4.00000000000000000000	4.00000000000000000000	4.00000000000000000000	4.00000000000000000000	4.00000000000000000000	4.00000000000000000000	4.00000000000000000000
122.00000000000000000000	0.00000000000000000000	4164.10253906250000000000	4157.94873046875000000000	4176.41015625000000000000	4153.84619140625000000000	4154.87158203125000000000	4153.84619140625000000000	4158.97412109375000000000	4195.38427734375000000000	4165.64111328125000000000	4166.15380859375000000000	4473.33300781250000000000	4186.15380859375000000000	4151.79492187500000000000	4197.43603515625000000000	3479.00000000000000000000	10250.00000000000000000000	10228.00000000000000000000	0.00000000000000000000	0.00000000000000000000	0.00000000000000000000	439.00000000000000000000	805.00000000000000000000	4.00000000000000000000	4.00000000000000000000	4.00000000000000000000	4.00000000000000000000	4.00000000000000000000	4.00000000000000000000	4.00000000000000000000	4.00000000000000000000	4.00000000000000000000	4.00000000000000000000	4.00000000000000000000	4.00000000000000000000	4.00000000000000000000	4.00000000000000000000	4.00000000000000000000	4.00000000000000000000
123.00000000000000000000	0.00000000000000000000	4174.35888671875000000000	4164.61523437500000000000	4183.58984375000000000000	4159.48730468750000000000	4170.76904296875000000000	4155.89746093750000000000	4157.94873046875000000000	4191.28173828125000000000	4165.64111328125000000000	4150.76904296875000000000	4445.64111328125000000000	4188.71777343750000000000	4164.10253906250000000000	4201.02539062500000000000	3293.00000000000000000000	10249.00000000000000000000	10228.00000000000000000000	0.00000000000000000000	0.00000000000000000000	0.00000000000000000000	439.00000000000000000000	812.00000000000000000000	4.00000000000000000000	4.00000000000000000000	4.00000000000000000000	4.00000000000000000000	4.00000000000000000000	4.00000000000000000000	4.00000000000000000000	4.00000000000000000000	4.00000000000000000000	4.00000000000000000000	4.00000000000000000000	4.00000000000000000000	4.00000000000000000000	4.00000000000000000000	4.00000000000000000000	4.00000000000000000000
124.00000000000000000000	0.00000000000000000000	4157.94873046875000000000	4177.94873046875000000000	4161.02539062500000000000	4152.30761718750000000000	4176.41015625000000000000	4160.51269531250000000000	4163.07666015625000000000	4194.35888671875000000000	4172.30761718750000000000	4169.74365234375000000000	4485.64111328125000000000	4181.02539062500000000000	4172.30761718750000000000	4209.74365234375000000000	2580.00000000000000000000	10249.00000000000000000000	10228.00000000000000000000	0.00000000000000000000	0.00000000000000000000	0.00000000000000000000	439.00000000000000000000	819.00000000000000000000	4.00000000000000000000	4.00000000000000000000	4.00000000000000000000	4.00000000000000000000	4.00000000000000000000	4.00000000000000000000	4.00000000000000000000	4.00000000000000000000	4.00000000000000000000	4.00000000000000000000	4.00000000000000000000	4.00000000000000000000	4.00000000000000000000	4.00000000000000000000	4.00000000000000000000	4.00000000000000000000
125.00000000000000000000	0.00000000000000000000	4175.38427734375000000000	4160.00000000000000000000	4172.82031250000000000000	4153.84619140625000000000	4157.94873046875000000000	4140.51269531250000000000	4144.10253906250000000000	4180.00000000000000000000	4154.35888671875000000000	4157.43603515625000000000	4503.07666015625000000000	4170.76904296875000000000	4143.07666015625000000000	4194.35888671875000000000	2476.00000000000000000000	10250.00000000000000000000	10229.00000000000000000000	0.00000000000000000000	0.00000000000000000000	0.00000000000000000000	439.00000000000000000000	827.00000000000000000000	4.00000000000000000000	4.00000000000000000000	4.00000000000000000000	4.00000000000000000000	4.00000000000000000000	4.00000000000000000000	4.00000000000000000000	4.00000000000000000000	4.00000000000000000000	4.00000000000000000000	4.00000000000000000000	4.00000000000000000000	4.00000000000000000000	4.00000000000000000000	4.00000000000000000000	4.00000000000000000000
126.00000000000000000000	0.00000000000000000000	4161.53857421875000000000	4164.61523437500000000000	4163.58984375000000000000	4157.43603515625000000000	4176.92285156250000000000	4158.46142578125000000000	4161.02539062500000000000	4202.05126953125000000000	4176.41015625000000000000	4164.10253906250000000000	4494.35888671875000000000	4175.89746093750000000000	4163.58984375000000000000	4197.43603515625000000000	3479.00000000000000000000	10250.00000000000000000000	10229.00000000000000000000	0.00000000000000000000	0.00000000000000000000	0.00000000000000000000	439.00000000000000000000	834.00000000000000000000	4.00000000000000000000	4.00000000000000000000	4.00000000000000000000	4.00000000000000000000	4.00000000000000000000	4.00000000000000000000	4.00000000000000000000	4.00000000000000000000	4.00000000000000000000	4.00000000000000000000	4.00000000000000000000	4.00000000000000000000	4.00000000000000000000	4.00000000000000000000	4.00000000000000000000	4.00000000000000000000
127.00000000000000000000	0.00000000000000000000	4164.61523437500000000000	4150.25634765625000000000	4168.71777343750000000000	4144.61523437500000000000	4156.92285156250000000000	4150.25634765625000000000	4150.76904296875000000000	4194.87158203125000000000	4168.71777343750000000000	4158.97412109375000000000	4473.84619140625000000000	4177.43603515625000000000	4165.64111328125000000000	4190.25634765625000000000	52.00000000000000000000	10250.00000000000000000000	10229.00000000000000000000	0.00000000000000000000	0.00000000000000000000	0.00000000000000000000	439.00000000000000000000	842.00000000000000000000	4.00000000000000000000	4.00000000000000000000	4.00000000000000000000	4.00000000000000000000	4.00000000000000000000	4.00000000000000000000	4.00000000000000000000	4.00000000000000000000	4.00000000000000000000	4.00000000000000000000	4.00000000000000000000	4.00000000000000000000	4.00000000000000000000	4.00000000000000000000	4.00000000000000000000	4.00000000000000000000
0.00000000000000000000	0.00000000000000000000	4180.00000000000000000000	4160.00000000000000000000	4180.51269531250000000000	4158.97412109375000000000	4147.17919921875000000000	4148.20507812500000000000	4146.15380859375000000000	4181.53857421875000000000	4142.56396484375000000000	4140.51269531250000000000	4472.82031250000000000000	4181.53857421875000000000	4149.23046875000000000000	4198.46142578125000000000	1113.00000000000000000000	10250.00000000000000000000	10229.00000000000000000000	0.00000000000000000000	0.00000000000000000000	0.00000000000000000000	439.00000000000000000000	850.00000000000000000000	4.00000000000000000000	4.00000000000000000000	4.00000000000000000000	4.00000000000000000000	4.00000000000000000000	4.00000000000000000000	4.00000000000000000000	4.00000000000000000000	4.00000000000000000000	4.00000000000000000000	4.00000000000000000000	4.00000000000000000000	4.00000000000000000000	4.00000000000000000000	4.00000000000000000000	4.00000000000000000000
1.00000000000000000000	0.00000000000000000000	4162.05126953125000000000	4193.33300781250000000000	4165.64111328125000000000	4175.89746093750000000000	4184.10253906250000000000	4175.89746093750000000000	4175.38427734375000000000	4198.97412109375000000000	4152.82031250000000000000	4155.38427734375000000000	4468.71777343750000000000	4186.15380859375000000000	4162.05126953125000000000	4216.41015625000000000000	2163.00000000000000000000	10247.00000000000000000000	10231.00000000000000000000	0.00000000000000000000	0.00000000000000000000	0.00000000000000000000	439.00000000000000000000	858.00000000000000000000	4.00000000000000000000	4.00000000000000000000	4.00000000000000000000	4.00000000000000000000	4.00000000000000000000	4.00000000000000000000	4.00000000000000000000	4.00000000000000000000	4.00000000000000000000	4.00000000000000000000	4.00000000000000000000	4.00000000000000000000	4.00000000000000000000	4.00000000000000000000	4.00000000000000000000	4.00000000000000000000
2.00000000000000000000	0.00000000000000000000	4176.92285156250000000000	4164.10253906250000000000	4178.97412109375000000000	4158.46142578125000000000	4173.84619140625000000000	4162.56396484375000000000	4165.64111328125000000000	4185.64111328125000000000	4144.61523437500000000000	4158.46142578125000000000	4439.48730468750000000000	4174.87158203125000000000	4158.97412109375000000000	4198.97412109375000000000	1389.00000000000000000000	10247.00000000000000000000	10231.00000000000000000000	0.00000000000000000000	0.00000000000000000000	0.00000000000000000000	439.00000000000000000000	866.00000000000000000000	4.00000000000000000000	4.00000000000000000000	4.00000000000000000000	4.00000000000000000000	4.00000000000000000000	4.00000000000000000000	4.00000000000000000000	4.00000000000000000000	4.00000000000000000000	4.00000000000000000000	4.00000000000000000000	4.00000000000000000000	4.00000000000000000000	4.00000000000000000000	4.00000000000000000000	4.00000000000000000000
3.00000000000000000000	0.00000000000000000000	4167.69238281250000000000	4162.56396484375000000000	4165.64111328125000000000	4169.74365234375000000000	4178.97412109375000000000	4169.74365234375000000000	4174.35888671875000000000	4202.05126953125000000000	4160.51269531250000000000	4180.00000000000000000000	4482.05126953125000000000	4177.43603515625000000000	4182.56396484375000000000	4220.51269531250000000000	3445.00000000000000000000	10245.00000000000000000000	10232.00000000000000000000	0.00000000000000000000	0.00000000000000000000	0.00000000000000000000	439.00000000000000000000	875.00000000000000000000	4.00000000000000000000	4.00000000000000000000	4.00000000000000000000	4.00000000000000000000	4.00000000000000000000	4.00000000000000000000	4.00000000000000000000	4.00000000000000000000	4.00000000000000000000	4.00000000000000000000	4.00000000000000000000	4.00000000000000000000	4.00000000000000000000	4.00000000000000000000	4.00000000000000000000	4.00000000000000000000
4.00000000000000000000	0.00000000000000000000	4161.53857421875000000000	4160.00000000000000000000	4161.53857421875000000000	4172.82031250000000000000	4151.28173828125000000000	4155.89746093750000000000	4164.61523437500000000000	4202.56396484375000000000	4159.48730468750000000000	4173.33300781250000000000	4510.76904296875000000000	4171.28173828125000000000	4171.79492187500000000000	4223.07666015625000000000	3500.00000000000000000000	10245.00000000000000000000	10232.00000000000000000000	0.00000000000000000000	0.00000000000000000000	0.00000000000000000000	439.00000000000000000000	883.00000000000000000000	4.00000000000000000000	4.00000000000000000000	4.00000000000000000000	4.00000000000000000000	4.00000000000000000000	4.00000000000000000000	4.00000000000000000000	4.00000000000000000000	4.00000000000000000000	4.00000000000000000000	4.00000000000000000000	4.00000000000000000000	4.00000000000000000000	4.00000000000000000000	4.00000000000000000000	4.00000000000000000000
5.00000000000000000000	0.00000000000000000000	4173.33300781250000000000	4139.48730468750000000000	4172.82031250000000000000	4150.25634765625000000000	4120.51269531250000000000	4140.00000000000000000000	4150.25634765625000000000	4183.07666015625000000000	4150.25634765625000000000	4151.28173828125000000000	4466.15380859375000000000	4156.92285156250000000000	4149.74365234375000000000	4198.46142578125000000000	3384.00000000000000000000	10244.00000000000000000000	10231.00000000000000000000	0.00000000000000000000	0.00000000000000000000	0.00000000000000000000	439.00000000000000000000	891.00000000000000000000	4.00000000000000000000	4.00000000000000000000	4.00000000000000000000	4.00000000000000000000	4.00000000000000000000	4.00000000000000000000	4.00000000000000000000	4.00000000000000000000	4.00000000000000000000	4.00000000000000000000	4.00000000000000000000	4.00000000000000000000	4.00000000000000000000	4.00000000000000000000	4.00000000000000000000	4.00000000000000000000
6.00000000000000000000	0.00000000000000000000	4162.56396484375000000000	4154.35888671875000000000	4162.56396484375000000000	4161.53857421875000000000	4166.15380859375000000000	4170.25634765625000000000	4173.33300781250000000000	4200.00000000000000000000	4171.28173828125000000000	4171.79492187500000000000	4456.41015625000000000000	4167.69238281250000000000	4173.33300781250000000000	4204.10253906250000000000	3454.00000000000000000000	10244.00000000000000000000	10231.00000000000000000000	0.00000000000000000000	0.00000000000000000000	0.00000000000000000000	439.00000000000000000000	899.00000000000000000000	4.00000000000000000000	4.00000000000000000000	4.00000000000000000000	4.00000000000000000000	4.00000000000000000000	4.00000000000000000000	4.00000000000000000000	4.00000000000000000000	4.00000000000000000000	4.00000000000000000000	4.00000000000000000000	4.00000000000000000000	4.00000000000000000000	4.00000000000000000000	4.00000000000000000000	4.00000000000000000000
7.00000000000000000000	0.00000000000000000000	4175.89746093750000000000	4157.94873046875000000000	4180.00000000000000000000	4168.71777343750000000000	4174.87158203125000000000	4162.56396484375000000000	4165.12792968750000000000	4190.25634765625000000000	4149.74365234375000000000	4165.12792968750000000000	4464.10253906250000000000	4170.25634765625000000000	4161.53857421875000000000	4188.71777343750000000000	3376.00000000000000000000	10245.00000000000000000000	10230.00000000000000000000	0.00000000000000000000	0.00000000000000000000	0.00000000000000000000	439.00000000000000000000	908.00000000000000000000	4.00000000000000000000	4.00000000000000000000	4.00000000000000000000	4.00000000000000000000	4.00000000000000000000	4.00000000000000000000	4.00000000000000000000	4.00000000000000000000	4.00000000000000000000	4.00000000000000000000	4.00000000000000000000	4.00000000000000000000	4.00000000000000000000	4.00000000000000000000	4.00000000000000000000	4.00000000000000000000
8.00000000000000000000	0.00000000000000000000	4164.10253906250000000000	4170.76904296875000000000	4168.71777343750000000000	4157.43603515625000000000	4163.07666015625000000000	4156.41015625000000000000	4165.64111328125000000000	4191.28173828125000000000	4145.12792968750000000000	4157.94873046875000000000	4465.12792968750000000000	4163.58984375000000000000	4168.20507812500000000000	4188.71777343750000000000	3424.00000000000000000000	10245.00000000000000000000	10230.00000000000000000000	0.00000000000000000000	0.00000000000000000000	0.00000000000000000000	439.00000000000000000000	915.00000000000000000000	4.00000000000000000000	4.00000000000000000000	4.00000000000000000000	4.00000000000000000000	4.00000000000000000000	4.00000000000000000000	4.00000000000000000000	4.00000000000000000000	4.00000000000000000000	4.00000000000000000000	4.00000000000000000000	4.00000000000000000000	4.00000000000000000000	4.00000000000000000000	4.00000000000000000000	4.00000000000000000000
9.00000000000000000000	0.00000000000000000000	4160.51269531250000000000	4164.61523437500000000000	4159.48730468750000000000	4159.48730468750000000000	4157.94873046875000000000	4150.76904296875000000000	4154.87158203125000000000	4186.15380859375000000000	4147.69238281250000000000	4153.84619140625000000000	4464.61523437500000000000	4161.53857421875000000000	4176.41015625000000000000	4194.87158203125000000000	3099.00000000000000000000	10244.00000000000000000000	10230.00000000000000000000	0.00000000000000000000	0.00000000000000000000	0.00000000000000000000	439.00000000000000000000	922.00000000000000000000	4.00000000000000000000	4.00000000000000000000	4.00000000000000000000	4.00000000000000000000	4.00000000000000000000	4.00000000000000000000	4.00000000000000000000	4.00000000000000000000	4.00000000000000000000	4.00000000000000000000	4.00000000000000000000	4.00000000000000000000	4.00000000000000000000	4.00000000000000000000	4.00000000000000000000	4.00000000000000000000
10.00000000000000000000	0.00000000000000000000	4174.35888671875000000000	4146.66650390625000000000	4172.30761718750000000000	4164.10253906250000000000	4156.92285156250000000000	4142.56396484375000000000	4143.07666015625000000000	4174.87158203125000000000	4138.46142578125000000000	4154.35888671875000000000	4462.05126953125000000000	4159.48730468750000000000	4149.74365234375000000000	4192.82031250000000000000	3204.00000000000000000000	10244.00000000000000000000	10230.00000000000000000000	0.00000000000000000000	0.00000000000000000000	0.00000000000000000000	439.00000000000000000000	931.00000000000000000000	4.00000000000000000000	4.00000000000000000000	4.00000000000000000000	4.00000000000000000000	4.00000000000000000000	4.00000000000000000000	4.00000000000000000000	4.00000000000000000000	4.00000000000000000000	4.00000000000000000000	4.00000000000000000000	4.00000000000000000000	4.00000000000000000000	4.00000000000000000000	4.00000000000000000000	4.00000000000000000000
11.00000000000000000000	0.00000000000000000000	4153.84619140625000000000	4147.17919921875000000000	4162.56396484375000000000	4158.97412109375000000000	4169.74365234375000000000	4157.94873046875000000000	4165.12792968750000000000	4201.53857421875000000000	4162.05126953125000000000	4169.23046875000000000000	4461.53857421875000000000	4161.53857421875000000000	4149.23046875000000000000	4201.02539062500000000000	3517.00000000000000000000	10245.00000000000000000000	10229.00000000000000000000	0.00000000000000000000	0.00000000000000000000	0.00000000000000000000	439.00000000000000000000	939.00000000000000000000	4.00000000000000000000	4.00000000000000000000	4.00000000000000000000	4.00000000000000000000	4.00000000000000000000	4.00000000000000000000	4.00000000000000000000	4.00000000000000000000	4.00000000000000000000	4.00000000000000000000	4.00000000000000000000	4.00000000000000000000	4.00000000000000000000	4.00000000000000000000	4.00000000000000000000	4.00000000000000000000
12.00000000000000000000	0.00000000000000000000	4173.33300781250000000000	4142.05126953125000000000	4180.51269531250000000000	4166.15380859375000000000	4164.61523437500000000000	4156.41015625000000000000	4158.97412109375000000000	4198.97412109375000000000	4162.05126953125000000000	4157.43603515625000000000	4450.76904296875000000000	4161.02539062500000000000	4162.05126953125000000000	4191.79492187500000000000	2566.00000000000000000000	10245.00000000000000000000	10229.00000000000000000000	0.00000000000000000000	0.00000000000000000000	0.00000000000000000000	439.00000000000000000000	946.00000000000000000000	4.00000000000000000000	4.00000000000000000000	4.00000000000000000000	4.00000000000000000000	4.00000000000000000000	4.00000000000000000000	4.00000000000000000000	4.00000000000000000000	4.00000000000000000000	4.00000000000000000000	4.00000000000000000000	4.00000000000000000000	4.00000000000000000000	4.00000000000000000000	4.00000000000000000000	4.00000000000000000000
13.00000000000000000000	0.00000000000000000000	4174.87158203125000000000	4175.89746093750000000000	4171.79492187500000000000	4176.41015625000000000000	4184.10253906250000000000	4168.71777343750000000000	4163.58984375000000000000	4195.89746093750000000000	4161.53857421875000000000	4172.82031250000000000000	4472.82031250000000000000	4171.79492187500000000000	4192.82031250000000000000	4205.64111328125000000000	2481.00000000000000000000	10246.00000000000000000000	10229.00000000000000000000	0.00000000000000000000	0.00000000000000000000	0.00000000000000000000	439.00000000000000000000	953.00000000000000000000	4.00000000000000000000	4.00000000000000000000	4.00000000000000000000	4.00000000000000000000	4.00000000000000000000	4.00000000000000000000	4.00000000000000000000	4.00000000000000000000	4.00000000000000000000	4.00000000000000000000	4.00000000000000000000	4.00000000000000000000	4.00000000000000000000	4.00000000000000000000	4.00000000000000000000	4.00000000000000000000
14.00000000000000000000	0.00000000000000000000	4163.07666015625000000000	4175.38427734375000000000	4160.00000000000000000000	4159.48730468750000000000	4169.23046875000000000000	4157.43603515625000000000	4155.89746093750000000000	4183.58984375000000000000	4144.61523437500000000000	4160.51269531250000000000	4469.74365234375000000000	4173.84619140625000000000	4182.05126953125000000000	4205.12792968750000000000	3204.00000000000000000000	10246.00000000000000000000	10229.00000000000000000000	0.00000000000000000000	0.00000000000000000000	0.00000000000000000000	439.00000000000000000000	961.00000000000000000000	4.00000000000000000000	4.00000000000000000000	4.00000000000000000000	4.00000000000000000000	4.00000000000000000000	4.00000000000000000000	4.00000000000000000000	4.00000000000000000000	4.00000000000000000000	4.00000000000000000000	4.00000000000000000000	4.00000000000000000000	4.00000000000000000000	4.00000000000000000000	4.00000000000000000000	4.00000000000000000000
15.00000000000000000000	0.00000000000000000000	4177.94873046875000000000	4152.30761718750000000000	4177.43603515625000000000	4161.02539062500000000000	4153.84619140625000000000	4149.74365234375000000000	4149.74365234375000000000	4177.94873046875000000000	4140.51269531250000000000	4132.30761718750000000000	4446.66650390625000000000	4164.61523437500000000000	4158.97412109375000000000	4196.41015625000000000000	3517.00000000000000000000	10247.00000000000000000000	10228.00000000000000000000	0.00000000000000000000	0.00000000000000000000	0.00000000000000000000	439.00000000000000000000	969.00000000000000000000	4.00000000000000000000	4.00000000000000000000	4.00000000000000000000	4.00000000000000000000	4.00000000000000000000	4.00000000000000000000	4.00000000000000000000	4.00000000000000000000	4.00000000000000000000	4.00000000000000000000	4.00000000000000000000	4.00000000000000000000	4.00000000000000000000	4.00000000000000000000	4.00000000000000000000	4.00000000000000000000
16.00000000000000000000	0.00000000000000000000	4158.46142578125000000000	4174.87158203125000000000	4165.12792968750000000000	4176.41015625000000000000	4185.64111328125000000000	4170.76904296875000000000	4173.33300781250000000000	4208.71777343750000000000	4183.07666015625000000000	4172.82031250000000000000	4478.97412109375000000000	4169.23046875000000000000	4188.71777343750000000000	4215.38427734375000000000	0.00000000000000000000	10247.00000000000000000000	10228.00000000000000000000	0.00000000000000000000	0.00000000000000000000	0.00000000000000000000	439.00000000000000000000	977.00000000000000000000	4.00000000000000000000	4.00000000000000000000	4.00000000000000000000	4.00000000000000000000	4.00000000000000000000	4.00000000000000000000	4.00000000000000000000	4.00000000000000000000	4.00000000000000000000	4.00000000000000000000	4.00000000000000000000	4.00000000000000000000	4.00000000000000000000	4.00000000000000000000	4.00000000000000000000	4.00000000000000000000
17.00000000000000000000	0.00000000000000000000	4169.74365234375000000000	4162.56396484375000000000	4173.33300781250000000000	4156.92285156250000000000	4163.07666015625000000000	4142.56396484375000000000	4152.30761718750000000000	4187.17919921875000000000	4163.07666015625000000000	4168.71777343750000000000	4485.12792968750000000000	4167.17919921875000000000	4182.56396484375000000000	4202.56396484375000000000	0.00000000000000000000	10247.00000000000000000000	10227.00000000000000000000	0.00000000000000000000	0.00000000000000000000	0.00000000000000000000	439.00000000000000000000	986.00000000000000000000	4.00000000000000000000	4.00000000000000000000	4.00000000000000000000	4.00000000000000000000	4.00000000000000000000	4.00000000000000000000	4.00000000000000000000	4.00000000000000000000	4.00000000000000000000	4.00000000000000000000	4.00000000000000000000	4.00000000000000000000	4.00000000000000000000	4.00000000000000000000	4.00000000000000000000	4.00000000000000000000
18.00000000000000000000	0.00000000000000000000	4173.33300781250000000000	4166.66650390625000000000	4171.79492187500000000000	4154.87158203125000000000	4167.69238281250000000000	4156.41015625000000000000	4163.07666015625000000000	4185.64111328125000000000	4155.38427734375000000000	4149.74365234375000000000	4472.82031250000000000000	4166.66650390625000000000	4183.58984375000000000000	4205.12792968750000000000	0.00000000000000000000	10247.00000000000000000000	10227.00000000000000000000	0.00000000000000000000	0.00000000000000000000	0.00000000000000000000	439.00000000000000000000	994.00000000000000000000	4.00000000000000000000	4.00000000000000000000	4.00000000000000000000	4.00000000000000000000	4.00000000000000000000	4.00000000000000000000	4.00000000000000000000	4.00000000000000000000	4.00000000000000000000	4.00000000000000000000	4.00000000000000000000	4.00000000000000000000	4.00000000000000000000	4.00000000000000000000	4.00000000000000000000	4.00000000000000000000
19.00000000000000000000	0.00000000000000000000	4162.05126953125000000000	4180.00000000000000000000	4167.17919921875000000000	4166.15380859375000000000	4188.71777343750000000000	4172.82031250000000000000	4178.46142578125000000000	4193.33300781250000000000	4163.58984375000000000000	4156.41015625000000000000	4452.30761718750000000000	4166.15380859375000000000	4180.00000000000000000000	4200.51269531250000000000	0.00000000000000000000	10248.00000000000000000000	10227.00000000000000000000	0.00000000000000000000	0.00000000000000000000	0.00000000000000000000	440.00000000000000000000	2.00000000000000000000	4.00000000000000000000	4.00000000000000000000	4.00000000000000000000	4.00000000000000000000	4.00000000000000000000	4.00000000000000000000	4.00000000000000000000	4.00000000000000000000	4.00000000000000000000	4.00000000000000000000	4.00000000000000000000	4.00000000000000000000	4.00000000000000000000	4.00000000000000000000	4.00000000000000000000	4.00000000000000000000
20.00000000000000000000	0.00000000000000000000	4177.94873046875000000000	4161.53857421875000000000	4177.43603515625000000000	4154.35888671875000000000	4156.41015625000000000000	4135.38427734375000000000	4149.23046875000000000000	4161.53857421875000000000	4131.28173828125000000000	4140.00000000000000000000	4428.71777343750000000000	4150.25634765625000000000	4149.23046875000000000000	4170.25634765625000000000	0.00000000000000000000	10248.00000000000000000000	10227.00000000000000000000	0.00000000000000000000	0.00000000000000000000	0.00000000000000000000	440.00000000000000000000	11.00000000000000000000	4.00000000000000000000	4.00000000000000000000	4.00000000000000000000	4.00000000000000000000	4.00000000000000000000	4.00000000000000000000	4.00000000000000000000	4.00000000000000000000	4.00000000000000000000	4.00000000000000000000	4.00000000000000000000	4.00000000000000000000	4.00000000000000000000	4.00000000000000000000	4.00000000000000000000	4.00000000000000000000
21.00000000000000000000	0.00000000000000000000	4160.00000000000000000000	4161.53857421875000000000	4153.84619140625000000000	4148.20507812500000000000	4151.28173828125000000000	4148.71777343750000000000	4153.84619140625000000000	4174.87158203125000000000	4146.15380859375000000000	4131.79492187500000000000	4452.82031250000000000000	4147.17919921875000000000	4166.15380859375000000000	4185.12792968750000000000	0.00000000000000000000	10248.00000000000000000000	10226.00000000000000000000	0.00000000000000000000	0.00000000000000000000	0.00000000000000000000	440.00000000000000000000	19.00000000000000000000	4.00000000000000000000	4.00000000000000000000	4.00000000000000000000	4.00000000000000000000	4.00000000000000000000	4.00000000000000000000	4.00000000000000000000	4.00000000000000000000	4.00000000000000000000	4.00000000000000000000	4.00000000000000000000	4.00000000000000000000	4.00000000000000000000	4.00000000000000000000	4.00000000000000000000	4.00000000000000000000
22.00000000000000000000	0.00000000000000000000	4163.07666015625000000000	4143.07666015625000000000	4166.15380859375000000000	4142.05126953125000000000	4153.33300781250000000000	4166.66650390625000000000	4150.76904296875000000000	4186.66650390625000000000	4161.53857421875000000000	4118.97412109375000000000	4456.41015625000000000000	4155.89746093750000000000	4166.15380859375000000000	4195.38427734375000000000	0.00000000000000000000	10248.00000000000000000000	10226.00000000000000000000	0.00000000000000000000	0.00000000000000000000	0.00000000000000000000	440.00000000000000000000	28.00000000000000000000	4.00000000000000000000	4.00000000000000000000	4.00000000000000000000	4.00000000000000000000	4.00000000000000000000	4.00000000000000000000	4.00000000000000000000	4.00000000000000000000	4.00000000000000000000	4.00000000000000000000	4.00000000000000000000	4.00000000000000000000	4.00000000000000000000	4.00000000000000000000	4.00000000000000000000	4.00000000000000000000
23.00000000000000000000	0.00000000000000000000	4165.12792968750000000000	4141.53857421875000000000	4173.33300781250000000000	4133.33300781250000000000	4164.10253906250000000000	4170.76904296875000000000	4156.92285156250000000000	4185.64111328125000000000	4162.05126953125000000000	4135.38427734375000000000	4458.46142578125000000000	4160.51269531250000000000	4162.56396484375000000000	4195.89746093750000000000	0.00000000000000000000	10248.00000000000000000000	10226.00000000000000000000	0.00000000000000000000	0.00000000000000000000	0.00000000000000000000	440.00000000000000000000	36.00000000000000000000	4.00000000000000000000	4.00000000000000000000	4.00000000000000000000	4.00000000000000000000	4.00000000000000000000	4.00000000000000000000	4.00000000000000000000	4.00000000000000000000	4.00000000000000000000	4.00000000000000000000	4.00000000000000000000	4.00000000000000000000	4.00000000000000000000	4.00000000000000000000	4.00000000000000000000	4.00000000000000000000
24.00000000000000000000	0.00000000000000000000	4160.00000000000000000000	4157.43603515625000000000	4163.58984375000000000000	4139.48730468750000000000	4167.17919921875000000000	4161.02539062500000000000	4161.53857421875000000000	4182.05126953125000000000	4156.92285156250000000000	4156.92285156250000000000	4460.00000000000000000000	4153.33300781250000000000	4166.15380859375000000000	4182.56396484375000000000	0.00000000000000000000	10248.00000000000000000000	10226.00000000000000000000	0.00000000000000000000	0.00000000000000000000	0.00000000000000000000	440.00000000000000000000	44.00000000000000000000	4.00000000000000000000	4.00000000000000000000	4.00000000000000000000	4.00000000000000000000	4.00000000000000000000	4.00000000000000000000	4.00000000000000000000	4.00000000000000000000	4.00000000000000000000	4.00000000000000000000	4.00000000000000000000	4.00000000000000000000	4.00000000000000000000	4.00000000000000000000	4.00000000000000000000	4.00000000000000000000
25.00000000000000000000	0.00000000000000000000	4182.56396484375000000000	4168.20507812500000000000	4181.02539062500000000000	4156.41015625000000000000	4164.10253906250000000000	4151.79492187500000000000	4148.20507812500000000000	4173.33300781250000000000	4152.82031250000000000000	4146.15380859375000000000	4440.00000000000000000000	4147.17919921875000000000	4163.07666015625000000000	4171.28173828125000000000	0.00000000000000000000	10247.00000000000000000000	10226.00000000000000000000	0.00000000000000000000	0.00000000000000000000	0.00000000000000000000	440.00000000000000000000	53.00000000000000000000	4.00000000000000000000	4.00000000000000000000	4.00000000000000000000	4.00000000000000000000	4.00000000000000000000	4.00000000000000000000	4.00000000000000000000	4.00000000000000000000	4.00000000000000000000	4.00000000000000000000	4.00000000000000000000	4.00000000000000000000	4.00000000000000000000	4.00000000000000000000	4.00000000000000000000	4.00000000000000000000
26.00000000000000000000	0.00000000000000000000	4164.10253906250000000000	4193.33300781250000000000	4164.10253906250000000000	4160.51269531250000000000	4193.84619140625000000000	4176.41015625000000000000	4164.10253906250000000000	4193.33300781250000000000	4179.48730468750000000000	4154.35888671875000000000	4450.25634765625000000000	4157.94873046875000000000	4189.74365234375000000000	4201.53857421875000000000	0.00000000000000000000	10247.00000000000000000000	10226.00000000000000000000	0.00000000000000000000	0.00000000000000000000	0.00000000000000000000	440.00000000000000000000	61.00000000000000000000	4.00000000000000000000	4.00000000000000000000	4.00000000000000000000	4.00000000000000000000	4.00000000000000000000	4.00000000000000000000	4.00000000000000000000	4.00000000000000000000	4.00000000000000000000	4.00000000000000000000	4.00000000000000000000	4.00000000000000000000	4.00000000000000000000	4.00000000000000000000	4.00000000000000000000	4.00000000000000000000
27.00000000000000000000	0.00000000000000000000	4167.17919921875000000000	4165.64111328125000000000	4166.15380859375000000000	4144.10253906250000000000	4165.64111328125000000000	4158.46142578125000000000	4148.71777343750000000000	4177.43603515625000000000	4158.97412109375000000000	4137.43603515625000000000	4467.17919921875000000000	4153.84619140625000000000	4178.46142578125000000000	4194.35888671875000000000	0.00000000000000000000	10246.00000000000000000000	10227.00000000000000000000	0.00000000000000000000	0.00000000000000000000	0.00000000000000000000	440.00000000000000000000	69.00000000000000000000	4.00000000000000000000	4.00000000000000000000	4.00000000000000000000	4.00000000000000000000	4.00000000000000000000	4.00000000000000000000	4.00000000000000000000	4.00000000000000000000	4.00000000000000000000	4.00000000000000000000	4.00000000000000000000	4.00000000000000000000	4.00000000000000000000	4.00000000000000000000	4.00000000000000000000	4.00000000000000000000
28.00000000000000000000	0.00000000000000000000	4171.79492187500000000000	4154.35888671875000000000	4171.79492187500000000000	4153.33300781250000000000	4150.76904296875000000000	4153.33300781250000000000	4151.79492187500000000000	4181.53857421875000000000	4157.94873046875000000000	4133.33300781250000000000	4470.25634765625000000000	4149.23046875000000000000	4176.41015625000000000000	4185.12792968750000000000	0.00000000000000000000	10246.00000000000000000000	10227.00000000000000000000	0.00000000000000000000	0.00000000000000000000	0.00000000000000000000	440.00000000000000000000	78.00000000000000000000	4.00000000000000000000	4.00000000000000000000	4.00000000000000000000	4.00000000000000000000	4.00000000000000000000	4.00000000000000000000	4.00000000000000000000	4.00000000000000000000	4.00000000000000000000	4.00000000000000000000	4.00000000000000000000	4.00000000000000000000	4.00000000000000000000	4.00000000000000000000	4.00000000000000000000	4.00000000000000000000
29.00000000000000000000	0.00000000000000000000	4153.33300781250000000000	4160.00000000000000000000	4158.97412109375000000000	4159.48730468750000000000	4171.79492187500000000000	4170.76904296875000000000	4170.25634765625000000000	4199.48730468750000000000	4184.10253906250000000000	4150.25634765625000000000	4453.84619140625000000000	4152.82031250000000000000	4181.53857421875000000000	4186.66650390625000000000	0.00000000000000000000	10248.00000000000000000000	10227.00000000000000000000	0.00000000000000000000	0.00000000000000000000	0.00000000000000000000	440.00000000000000000000	86.00000000000000000000	4.00000000000000000000	4.00000000000000000000	4.00000000000000000000	4.00000000000000000000	4.00000000000000000000	4.00000000000000000000	4.00000000000000000000	4.00000000000000000000	4.00000000000000000000	4.00000000000000000000	4.00000000000000000000	4.00000000000000000000	4.00000000000000000000	4.00000000000000000000	4.00000000000000000000	4.00000000000000000000
30.00000000000000000000	0.00000000000000000000	4173.84619140625000000000	4134.35888671875000000000	4173.84619140625000000000	4142.05126953125000000000	4156.92285156250000000000	4155.38427734375000000000	4151.28173828125000000000	4169.23046875000000000000	4158.97412109375000000000	4136.92285156250000000000	4437.94873046875000000000	4144.61523437500000000000	4159.48730468750000000000	4165.64111328125000000000	0.00000000000000000000	10248.00000000000000000000	10227.00000000000000000000	0.00000000000000000000	0.00000000000000000000	0.00000000000000000000	440.00000000000000000000	94.00000000000000000000	4.00000000000000000000	4.00000000000000000000	4.00000000000000000000	4.00000000000000000000	4.00000000000000000000	4.00000000000000000000	4.00000000000000000000	4.00000000000000000000	4.00000000000000000000	4.00000000000000000000	4.00000000000000000000	4.00000000000000000000	4.00000000000000000000	4.00000000000000000000	4.00000000000000000000	4.00000000000000000000
31.00000000000000000000	0.00000000000000000000	4165.12792968750000000000	4162.05126953125000000000	4163.58984375000000000000	4157.43603515625000000000	4174.35888671875000000000	4167.17919921875000000000	4162.05126953125000000000	4172.82031250000000000000	4157.43603515625000000000	4144.10253906250000000000	4449.23046875000000000000	4150.76904296875000000000	4186.66650390625000000000	4184.10253906250000000000	0.00000000000000000000	10248.00000000000000000000	10229.00000000000000000000	0.00000000000000000000	0.00000000000000000000	0.00000000000000000000	440.00000000000000000000	103.00000000000000000000	4.00000000000000000000	4.00000000000000000000	4.00000000000000000000	4.00000000000000000000	4.00000000000000000000	4.00000000000000000000	4.00000000000000000000	4.00000000000000000000	4.00000000000000000000	4.00000000000000000000	4.00000000000000000000	4.00000000000000000000	4.00000000000000000000	4.00000000000000000000	4.00000000000000000000	4.00000000000000000000
32.00000000000000000000	0.00000000000000000000	4166.15380859375000000000	4175.38427734375000000000	4168.71777343750000000000	4167.17919921875000000000	4175.89746093750000000000	4165.12792968750000000000	4157.94873046875000000000	4175.89746093750000000000	4155.89746093750000000000	4134.35888671875000000000	4443.58984375000000000000	4155.38427734375000000000	4177.43603515625000000000	4197.94873046875000000000	0.00000000000000000000	10248.00000000000000000000	10229.00000000000000000000	0.00000000000000000000	0.00000000000000000000	0.00000000000000000000	440.00000000000000000000	110.00000000000000000000	4.00000000000000000000	4.00000000000000000000	4.00000000000000000000	4.00000000000000000000	4.00000000000000000000	4.00000000000000000000	4.00000000000000000000	4.00000000000000000000	4.00000000000000000000	4.00000000000000000000	4.00000000000000000000	4.00000000000000000000	4.00000000000000000000	4.00000000000000000000	4.00000000000000000000	4.00000000000000000000
33.00000000000000000000	0.00000000000000000000	4171.79492187500000000000	4160.00000000000000000000	4169.74365234375000000000	4137.43603515625000000000	4167.17919921875000000000	4163.58984375000000000000	4156.92285156250000000000	4180.51269531250000000000	4163.07666015625000000000	4133.33300781250000000000	4448.71777343750000000000	4152.82031250000000000000	4150.76904296875000000000	4192.82031250000000000000	0.00000000000000000000	10246.00000000000000000000	10229.00000000000000000000	0.00000000000000000000	0.00000000000000000000	0.00000000000000000000	440.00000000000000000000	117.00000000000000000000	4.00000000000000000000	4.00000000000000000000	4.00000000000000000000	4.00000000000000000000	4.00000000000000000000	4.00000000000000000000	4.00000000000000000000	4.00000000000000000000	4.00000000000000000000	4.00000000000000000000	4.00000000000000000000	4.00000000000000000000	4.00000000000000000000	4.00000000000000000000	4.00000000000000000000	4.00000000000000000000
34.00000000000000000000	0.00000000000000000000	4152.30761718750000000000	4152.82031250000000000000	4153.84619140625000000000	4114.87158203125000000000	4166.66650390625000000000	4168.71777343750000000000	4167.69238281250000000000	4198.46142578125000000000	4186.66650390625000000000	4144.61523437500000000000	4458.97412109375000000000	4162.05126953125000000000	4161.02539062500000000000	4184.10253906250000000000	0.00000000000000000000	10246.00000000000000000000	10229.00000000000000000000	0.00000000000000000000	0.00000000000000000000	0.00000000000000000000	440.00000000000000000000	125.00000000000000000000	4.00000000000000000000	4.00000000000000000000	4.00000000000000000000	4.00000000000000000000	4.00000000000000000000	4.00000000000000000000	4.00000000000000000000	4.00000000000000000000	4.00000000000000000000	4.00000000000000000000	4.00000000000000000000	4.00000000000000000000	4.00000000000000000000	4.00000000000000000000	4.00000000000000000000	4.00000000000000000000
35.00000000000000000000	0.00000000000000000000	4170.76904296875000000000	4146.15380859375000000000	4177.43603515625000000000	4116.41015625000000000000	4143.58984375000000000000	4143.07666015625000000000	4148.20507812500000000000	4177.94873046875000000000	4164.61523437500000000000	4119.48730468750000000000	4441.53857421875000000000	4162.56396484375000000000	4151.79492187500000000000	4170.76904296875000000000	0.00000000000000000000	10247.00000000000000000000	10228.00000000000000000000	0.00000000000000000000	0.00000000000000000000	0.00000000000000000000	440.00000000000000000000	132.00000000000000000000	4.00000000000000000000	4.00000000000000000000	4.00000000000000000000	4.00000000000000000000	4.00000000000000000000	4.00000000000000000000	4.00000000000000000000	4.00000000000000000000	4.00000000000000000000	4.00000000000000000000	4.00000000000000000000	4.00000000000000000000	4.00000000000000000000	4.00000000000000000000	4.00000000000000000000	4.00000000000000000000
36.00000000000000000000	0.00000000000000000000	4158.46142578125000000000	4168.20507812500000000000	4169.74365234375000000000	4114.87158203125000000000	4155.38427734375000000000	4157.43603515625000000000	4160.51269531250000000000	4175.89746093750000000000	4160.51269531250000000000	4132.30761718750000000000	4440.51269531250000000000	4154.87158203125000000000	4163.58984375000000000000	4184.10253906250000000000	0.00000000000000000000	10247.00000000000000000000	10228.00000000000000000000	0.00000000000000000000	0.00000000000000000000	0.00000000000000000000	440.00000000000000000000	139.00000000000000000000	4.00000000000000000000	4.00000000000000000000	4.00000000000000000000	4.00000000000000000000	4.00000000000000000000	4.00000000000000000000	4.00000000000000000000	4.00000000000000000000	4.00000000000000000000	4.00000000000000000000	4.00000000000000000000	4.00000000000000000000	4.00000000000000000000	4.00000000000000000000	4.00000000000000000000	4.00000000000000000000
37.00000000000000000000	0.00000000000000000000	4162.05126953125000000000	4150.25634765625000000000	4169.23046875000000000000	4097.94873046875000000000	4153.84619140625000000000	4166.66650390625000000000	4158.46142578125000000000	4168.71777343750000000000	4152.30761718750000000000	4132.82031250000000000000	4435.38427734375000000000	4150.25634765625000000000	4161.53857421875000000000	4177.43603515625000000000	0.00000000000000000000	10248.00000000000000000000	10227.00000000000000000000	0.00000000000000000000	0.00000000000000000000	0.00000000000000000000	440.00000000000000000000	147.00000000000000000000	4.00000000000000000000	4.00000000000000000000	4.00000000000000000000	4.00000000000000000000	4.00000000000000000000	4.00000000000000000000	4.00000000000000000000	4.00000000000000000000	4.00000000000000000000	4.00000000000000000000	4.00000000000000000000	4.00000000000000000000	4.00000000000000000000	4.00000000000000000000	4.00000000000000000000	4.00000000000000000000
38.00000000000000000000	0.00000000000000000000	4180.00000000000000000000	4144.10253906250000000000	4177.43603515625000000000	4108.20507812500000000000	4162.05126953125000000000	4169.23046875000000000000	4157.94873046875000000000	4173.33300781250000000000	4156.92285156250000000000	4126.66650390625000000000	4454.87158203125000000000	4155.89746093750000000000	4164.61523437500000000000	4187.69238281250000000000	0.00000000000000000000	10248.00000000000000000000	10227.00000000000000000000	0.00000000000000000000	0.00000000000000000000	0.00000000000000000000	440.00000000000000000000	154.00000000000000000000	4.00000000000000000000	4.00000000000000000000	4.00000000000000000000	4.00000000000000000000	4.00000000000000000000	4.00000000000000000000	4.00000000000000000000	4.00000000000000000000	4.00000000000000000000	4.00000000000000000000	4.00000000000000000000	4.00000000000000000000	4.00000000000000000000	4.00000000000000000000	4.00000000000000000000	4.00000000000000000000
39.00000000000000000000	0.00000000000000000000	4154.35888671875000000000	4171.79492187500000000000	4160.51269531250000000000	4120.51269531250000000000	4177.94873046875000000000	4179.48730468750000000000	4175.89746093750000000000	4200.51269531250000000000	4183.58984375000000000000	4155.89746093750000000000	4477.94873046875000000000	4160.00000000000000000000	4180.51269531250000000000	4216.92285156250000000000	0.00000000000000000000	10248.00000000000000000000	10228.00000000000000000000	0.00000000000000000000	0.00000000000000000000	0.00000000000000000000	440.00000000000000000000	162.00000000000000000000	4.00000000000000000000	4.00000000000000000000	4.00000000000000000000	4.00000000000000000000	4.00000000000000000000	4.00000000000000000000	4.00000000000000000000	4.00000000000000000000	4.00000000000000000000	4.00000000000000000000	4.00000000000000000000	4.00000000000000000000	4.00000000000000000000	4.00000000000000000000	4.00000000000000000000	4.00000000000000000000
40.00000000000000000000	0.00000000000000000000	4162.05126953125000000000	4146.15380859375000000000	4175.89746093750000000000	4098.46142578125000000000	4141.53857421875000000000	4154.35888671875000000000	4152.30761718750000000000	4182.56396484375000000000	4161.53857421875000000000	4136.41015625000000000000	4428.71777343750000000000	4152.82031250000000000000	4147.17919921875000000000	4190.76904296875000000000	0.00000000000000000000	10248.00000000000000000000	10228.00000000000000000000	0.00000000000000000000	0.00000000000000000000	0.00000000000000000000	440.00000000000000000000	169.00000000000000000000	4.00000000000000000000	4.00000000000000000000	4.00000000000000000000	4.00000000000000000000	4.00000000000000000000	4.00000000000000000000	4.00000000000000000000	4.00000000000000000000	4.00000000000000000000	4.00000000000000000000	4.00000000000000000000	4.00000000000000000000	4.00000000000000000000	4.00000000000000000000	4.00000000000000000000	4.00000000000000000000
41.00000000000000000000	0.00000000000000000000	4166.15380859375000000000	4152.30761718750000000000	4170.25634765625000000000	4105.64111328125000000000	4158.97412109375000000000	4172.30761718750000000000	4166.66650390625000000000	4190.76904296875000000000	4171.28173828125000000000	4134.87158203125000000000	4429.23046875000000000000	4162.05126953125000000000	4151.28173828125000000000	4183.07666015625000000000	0.00000000000000000000	10248.00000000000000000000	10229.00000000000000000000	0.00000000000000000000	0.00000000000000000000	0.00000000000000000000	440.00000000000000000000	176.00000000000000000000	4.00000000000000000000	4.00000000000000000000	4.00000000000000000000	4.00000000000000000000	4.00000000000000000000	4.00000000000000000000	4.00000000000000000000	4.00000000000000000000	4.00000000000000000000	4.00000000000000000000	4.00000000000000000000	4.00000000000000000000	4.00000000000000000000	4.00000000000000000000	4.00000000000000000000	4.00000000000000000000
42.00000000000000000000	0.00000000000000000000	4173.33300781250000000000	4173.33300781250000000000	4173.84619140625000000000	4131.79492187500000000000	4176.41015625000000000000	4177.43603515625000000000	4176.41015625000000000000	4191.79492187500000000000	4177.94873046875000000000	4151.79492187500000000000	4465.64111328125000000000	4165.12792968750000000000	4166.15380859375000000000	4185.64111328125000000000	0.00000000000000000000	10248.00000000000000000000	10229.00000000000000000000	0.00000000000000000000	0.00000000000000000000	0.00000000000000000000	440.00000000000000000000	185.00000000000000000000	4.00000000000000000000	4.00000000000000000000	4.00000000000000000000	4.00000000000000000000	4.00000000000000000000	4.00000000000000000000	4.00000000000000000000	4.00000000000000000000	4.00000000000000000000	4.00000000000000000000	4.00000000000000000000	4.00000000000000000000	4.00000000000000000000	4.00000000000000000000	4.00000000000000000000	4.00000000000000000000
43.00000000000000000000	0.00000000000000000000	4174.35888671875000000000	4160.00000000000000000000	4183.07666015625000000000	4124.10253906250000000000	4149.74365234375000000000	4154.87158203125000000000	4155.89746093750000000000	4165.64111328125000000000	4156.41015625000000000000	4141.02539062500000000000	4442.56396484375000000000	4156.92285156250000000000	4158.97412109375000000000	4182.05126953125000000000	0.00000000000000000000	10245.00000000000000000000	10229.00000000000000000000	0.00000000000000000000	0.00000000000000000000	0.00000000000000000000	440.00000000000000000000	193.00000000000000000000	4.00000000000000000000	4.00000000000000000000	4.00000000000000000000	4.00000000000000000000	4.00000000000000000000	4.00000000000000000000	4.00000000000000000000	4.00000000000000000000	4.00000000000000000000	4.00000000000000000000	4.00000000000000000000	4.00000000000000000000	4.00000000000000000000	4.00000000000000000000	4.00000000000000000000	4.00000000000000000000
44.00000000000000000000	0.00000000000000000000	4150.76904296875000000000	4157.94873046875000000000	4156.92285156250000000000	4121.53857421875000000000	4161.53857421875000000000	4166.66650390625000000000	4157.43603515625000000000	4173.33300781250000000000	4163.58984375000000000000	4135.89746093750000000000	4424.61523437500000000000	4159.48730468750000000000	4161.02539062500000000000	4194.87158203125000000000	0.00000000000000000000	10245.00000000000000000000	10229.00000000000000000000	0.00000000000000000000	0.00000000000000000000	0.00000000000000000000	440.00000000000000000000	200.00000000000000000000	4.00000000000000000000	4.00000000000000000000	4.00000000000000000000	4.00000000000000000000	4.00000000000000000000	4.00000000000000000000	4.00000000000000000000	4.00000000000000000000	4.00000000000000000000	4.00000000000000000000	4.00000000000000000000	4.00000000000000000000	4.00000000000000000000	4.00000000000000000000	4.00000000000000000000	4.00000000000000000000
45.00000000000000000000	0.00000000000000000000	4170.25634765625000000000	4148.71777343750000000000	4169.23046875000000000000	4124.10253906250000000000	4158.97412109375000000000	4151.79492187500000000000	4140.51269531250000000000	4162.05126953125000000000	4146.66650390625000000000	4114.87158203125000000000	4431.79492187500000000000	4138.46142578125000000000	4139.48730468750000000000	4179.48730468750000000000	0.00000000000000000000	10245.00000000000000000000	10228.00000000000000000000	0.00000000000000000000	0.00000000000000000000	0.00000000000000000000	440.00000000000000000000	209.00000000000000000000	4.00000000000000000000	4.00000000000000000000	4.00000000000000000000	4.00000000000000000000	4.00000000000000000000	4.00000000000000000000	4.00000000000000000000	4.00000000000000000000	4.00000000000000000000	4.00000000000000000000	4.00000000000000000000	4.00000000000000000000	4.00000000000000000000	4.00000000000000000000	4.00000000000000000000	4.00000000000000000000
46.00000000000000000000	0.00000000000000000000	4158.46142578125000000000	4149.74365234375000000000	4168.71777343750000000000	4110.76904296875000000000	4152.30761718750000000000	4147.69238281250000000000	4142.56396484375000000000	4163.58984375000000000000	4147.17919921875000000000	4117.94873046875000000000	4437.94873046875000000000	4121.53857421875000000000	4151.79492187500000000000	4180.51269531250000000000	0.00000000000000000000	10245.00000000000000000000	10228.00000000000000000000	0.00000000000000000000	0.00000000000000000000	0.00000000000000000000	440.00000000000000000000	217.00000000000000000000	4.00000000000000000000	4.00000000000000000000	4.00000000000000000000	4.00000000000000000000	4.00000000000000000000	4.00000000000000000000	4.00000000000000000000	4.00000000000000000000	4.00000000000000000000	4.00000000000000000000	4.00000000000000000000	4.00000000000000000000	4.00000000000000000000	4.00000000000000000000	4.00000000000000000000	4.00000000000000000000
47.00000000000000000000	0.00000000000000000000	4152.30761718750000000000	4141.53857421875000000000	4167.69238281250000000000	4111.28173828125000000000	4148.20507812500000000000	4151.79492187500000000000	4148.20507812500000000000	4169.74365234375000000000	4157.94873046875000000000	4129.23046875000000000000	4439.48730468750000000000	4136.41015625000000000000	4156.41015625000000000000	4189.74365234375000000000	0.00000000000000000000	10248.00000000000000000000	10227.00000000000000000000	0.00000000000000000000	0.00000000000000000000	0.00000000000000000000	440.00000000000000000000	225.00000000000000000000	4.00000000000000000000	4.00000000000000000000	4.00000000000000000000	4.00000000000000000000	4.00000000000000000000	4.00000000000000000000	4.00000000000000000000	4.00000000000000000000	4.00000000000000000000	4.00000000000000000000	4.00000000000000000000	4.00000000000000000000	4.00000000000000000000	4.00000000000000000000	4.00000000000000000000	4.00000000000000000000
48.00000000000000000000	0.00000000000000000000	4182.05126953125000000000	4153.33300781250000000000	4183.07666015625000000000	4137.94873046875000000000	4165.64111328125000000000	4163.58984375000000000000	4153.33300781250000000000	4172.82031250000000000000	4160.00000000000000000000	4140.00000000000000000000	4444.61523437500000000000	4155.38427734375000000000	4151.28173828125000000000	4186.66650390625000000000	0.00000000000000000000	10248.00000000000000000000	10227.00000000000000000000	0.00000000000000000000	0.00000000000000000000	0.00000000000000000000	440.00000000000000000000	233.00000000000000000000	4.00000000000000000000	4.00000000000000000000	4.00000000000000000000	4.00000000000000000000	4.00000000000000000000	4.00000000000000000000	4.00000000000000000000	4.00000000000000000000	4.00000000000000000000	4.00000000000000000000	4.00000000000000000000	4.00000000000000000000	4.00000000000000000000	4.00000000000000000000	4.00000000000000000000	4.00000000000000000000
49.00000000000000000000	0.00000000000000000000	4161.53857421875000000000	4182.56396484375000000000	4167.69238281250000000000	4148.20507812500000000000	4186.15380859375000000000	4184.10253906250000000000	4169.74365234375000000000	4184.10253906250000000000	4171.28173828125000000000	4159.48730468750000000000	4440.00000000000000000000	4160.51269531250000000000	4178.97412109375000000000	4194.87158203125000000000	0.00000000000000000000	10250.00000000000000000000	10229.00000000000000000000	0.00000000000000000000	0.00000000000000000000	0.00000000000000000000	440.00000000000000000000	241.00000000000000000000	4.00000000000000000000	4.00000000000000000000	4.00000000000000000000	4.00000000000000000000	4.00000000000000000000	4.00000000000000000000	4.00000000000000000000	4.00000000000000000000	4.00000000000000000000	4.00000000000000000000	4.00000000000000000000	4.00000000000000000000	4.00000000000000000000	4.00000000000000000000	4.00000000000000000000	4.00000000000000000000
50.00000000000000000000	0.00000000000000000000	4164.61523437500000000000	4156.41015625000000000000	4176.41015625000000000000	4137.94873046875000000000	4152.30761718750000000000	4155.38427734375000000000	4142.56396484375000000000	4155.89746093750000000000	4145.12792968750000000000	4129.74365234375000000000	4422.56396484375000000000	4146.15380859375000000000	4162.56396484375000000000	4181.53857421875000000000	0.00000000000000000000	10250.00000000000000000000	10229.00000000000000000000	0.00000000000000000000	0.00000000000000000000	0.00000000000000000000	440.00000000000000000000	249.00000000000000000000	4.00000000000000000000	4.00000000000000000000	4.00000000000000000000	4.00000000000000000000	4.00000000000000000000	4.00000000000000000000	4.00000000000000000000	4.00000000000000000000	4.00000000000000000000	4.00000000000000000000	4.00000000000000000000	4.00000000000000000000	4.00000000000000000000	4.00000000000000000000	4.00000000000000000000	4.00000000000000000000
51.00000000000000000000	0.00000000000000000000	4167.17919921875000000000	4164.61523437500000000000	4170.25634765625000000000	4149.74365234375000000000	4169.74365234375000000000	4165.64111328125000000000	4151.79492187500000000000	4172.82031250000000000000	4162.56396484375000000000	4137.94873046875000000000	4443.58984375000000000000	4149.23046875000000000000	4168.71777343750000000000	4188.71777343750000000000	0.00000000000000000000	10250.00000000000000000000	10229.00000000000000000000	0.00000000000000000000	0.00000000000000000000	0.00000000000000000000	440.00000000000000000000	258.00000000000000000000	4.00000000000000000000	4.00000000000000000000	4.00000000000000000000	4.00000000000000000000	4.00000000000000000000	4.00000000000000000000	4.00000000000000000000	4.00000000000000000000	4.00000000000000000000	4.00000000000000000000	4.00000000000000000000	4.00000000000000000000	4.00000000000000000000	4.00000000000000000000	4.00000000000000000000	4.00000000000000000000
52.00000000000000000000	0.00000000000000000000	4157.94873046875000000000	4165.64111328125000000000	4166.66650390625000000000	4145.12792968750000000000	4184.10253906250000000000	4178.97412109375000000000	4164.61523437500000000000	4194.35888671875000000000	4181.53857421875000000000	4163.58984375000000000000	4441.53857421875000000000	4164.10253906250000000000	4175.89746093750000000000	4194.87158203125000000000	0.00000000000000000000	10250.00000000000000000000	10229.00000000000000000000	0.00000000000000000000	0.00000000000000000000	0.00000000000000000000	440.00000000000000000000	265.00000000000000000000	4.00000000000000000000	4.00000000000000000000	4.00000000000000000000	4.00000000000000000000	4.00000000000000000000	4.00000000000000000000	4.00000000000000000000	4.00000000000000000000	4.00000000000000000000	4.00000000000000000000	4.00000000000000000000	4.00000000000000000000	4.00000000000000000000	4.00000000000000000000	4.00000000000000000000	4.00000000000000000000
53.00000000000000000000	0.00000000000000000000	4172.82031250000000000000	4150.25634765625000000000	4188.71777343750000000000	4134.87158203125000000000	4155.89746093750000000000	4160.51269531250000000000	4153.84619140625000000000	4178.97412109375000000000	4163.58984375000000000000	4155.89746093750000000000	4425.12792968750000000000	4160.00000000000000000000	4152.82031250000000000000	4192.30761718750000000000	0.00000000000000000000	10248.00000000000000000000	10229.00000000000000000000	0.00000000000000000000	0.00000000000000000000	0.00000000000000000000	440.00000000000000000000	272.00000000000000000000	4.00000000000000000000	4.00000000000000000000	4.00000000000000000000	4.00000000000000000000	4.00000000000000000000	4.00000000000000000000	4.00000000000000000000	4.00000000000000000000	4.00000000000000000000	4.00000000000000000000	4.00000000000000000000	4.00000000000000000000	4.00000000000000000000	4.00000000000000000000	4.00000000000000000000	4.00000000000000000000
54.00000000000000000000	0.00000000000000000000	4160.00000000000000000000	4192.30761718750000000000	4171.79492187500000000000	4160.00000000000000000000	4173.84619140625000000000	4177.94873046875000000000	4177.43603515625000000000	4195.89746093750000000000	4185.12792968750000000000	4173.84619140625000000000	4448.71777343750000000000	4151.28173828125000000000	4172.82031250000000000000	4200.51269531250000000000	0.00000000000000000000	10248.00000000000000000000	10229.00000000000000000000	0.00000000000000000000	0.00000000000000000000	0.00000000000000000000	440.00000000000000000000	280.00000000000000000000	4.00000000000000000000	4.00000000000000000000	4.00000000000000000000	4.00000000000000000000	4.00000000000000000000	4.00000000000000000000	4.00000000000000000000	4.00000000000000000000	4.00000000000000000000	4.00000000000000000000	4.00000000000000000000	4.00000000000000000000	4.00000000000000000000	4.00000000000000000000	4.00000000000000000000	4.00000000000000000000
55.00000000000000000000	0.00000000000000000000	4170.76904296875000000000	4183.58984375000000000000	4175.89746093750000000000	4159.48730468750000000000	4174.35888671875000000000	4176.92285156250000000000	4166.66650390625000000000	4184.61523437500000000000	4173.84619140625000000000	4170.25634765625000000000	4431.28173828125000000000	4147.69238281250000000000	4171.28173828125000000000	4186.15380859375000000000	0.00000000000000000000	10247.00000000000000000000	10230.00000000000000000000	0.00000000000000000000	0.00000000000000000000	0.00000000000000000000	440.00000000000000000000	287.00000000000000000000	4.00000000000000000000	4.00000000000000000000	4.00000000000000000000	4.00000000000000000000	4.00000000000000000000	4.00000000000000000000	4.00000000000000000000	4.00000000000000000000	4.00000000000000000000	4.00000000000000000000	4.00000000000000000000	4.00000000000000000000	4.00000000000000000000	4.00000000000000000000	4.00000000000000000000	4.00000000000000000000
56.00000000000000000000	0.00000000000000000000	4168.71777343750000000000	4166.15380859375000000000	4174.35888671875000000000	4149.74365234375000000000	4184.10253906250000000000	4183.07666015625000000000	4168.71777343750000000000	4192.30761718750000000000	4174.35888671875000000000	4181.02539062500000000000	4443.07666015625000000000	4158.46142578125000000000	4180.51269531250000000000	4210.76904296875000000000	0.00000000000000000000	10247.00000000000000000000	10230.00000000000000000000	0.00000000000000000000	0.00000000000000000000	0.00000000000000000000	440.00000000000000000000	294.00000000000000000000	4.00000000000000000000	4.00000000000000000000	4.00000000000000000000	4.00000000000000000000	4.00000000000000000000	4.00000000000000000000	4.00000000000000000000	4.00000000000000000000	4.00000000000000000000	4.00000000000000000000	4.00000000000000000000	4.00000000000000000000	4.00000000000000000000	4.00000000000000000000	4.00000000000000000000	4.00000000000000000000
57.00000000000000000000	0.00000000000000000000	4155.38427734375000000000	4164.10253906250000000000	4164.10253906250000000000	4157.94873046875000000000	4176.41015625000000000000	4180.51269531250000000000	4173.84619140625000000000	4212.30761718750000000000	4193.84619140625000000000	4181.53857421875000000000	4464.61523437500000000000	4156.41015625000000000000	4183.58984375000000000000	4216.41015625000000000000	0.00000000000000000000	10248.00000000000000000000	10232.00000000000000000000	0.00000000000000000000	0.00000000000000000000	0.00000000000000000000	440.00000000000000000000	303.00000000000000000000	4.00000000000000000000	4.00000000000000000000	4.00000000000000000000	4.00000000000000000000	4.00000000000000000000	4.00000000000000000000	4.00000000000000000000	4.00000000000000000000	4.00000000000000000000	4.00000000000000000000	4.00000000000000000000	4.00000000000000000000	4.00000000000000000000	4.00000000000000000000	4.00000000000000000000	4.00000000000000000000
58.00000000000000000000	0.00000000000000000000	4172.30761718750000000000	4138.97412109375000000000	4177.94873046875000000000	4157.43603515625000000000	4139.48730468750000000000	4160.00000000000000000000	4150.25634765625000000000	4188.20507812500000000000	4176.41015625000000000000	4142.05126953125000000000	4415.38427734375000000000	4140.00000000000000000000	4150.25634765625000000000	4173.33300781250000000000	0.00000000000000000000	10248.00000000000000000000	10232.00000000000000000000	0.00000000000000000000	0.00000000000000000000	0.00000000000000000000	440.00000000000000000000	311.00000000000000000000	4.00000000000000000000	4.00000000000000000000	4.00000000000000000000	4.00000000000000000000	4.00000000000000000000	4.00000000000000000000	4.00000000000000000000	4.00000000000000000000	4.00000000000000000000	4.00000000000000000000	4.00000000000000000000	4.00000000000000000000	4.00000000000000000000	4.00000000000000000000	4.00000000000000000000	4.00000000000000000000
59.00000000000000000000	0.00000000000000000000	4158.46142578125000000000	4163.58984375000000000000	4169.74365234375000000000	4160.51269531250000000000	4175.38427734375000000000	4188.71777343750000000000	4168.20507812500000000000	4189.74365234375000000000	4185.12792968750000000000	4167.17919921875000000000	4414.35888671875000000000	4147.69238281250000000000	4163.58984375000000000000	4185.12792968750000000000	0.00000000000000000000	10250.00000000000000000000	10229.00000000000000000000	0.00000000000000000000	0.00000000000000000000	0.00000000000000000000	440.00000000000000000000	319.00000000000000000000	4.00000000000000000000	4.00000000000000000000	4.00000000000000000000	4.00000000000000000000	4.00000000000000000000	4.00000000000000000000	4.00000000000000000000	4.00000000000000000000	4.00000000000000000000	4.00000000000000000000	4.00000000000000000000	4.00000000000000000000	4.00000000000000000000	4.00000000000000000000	4.00000000000000000000	4.00000000000000000000
60.00000000000000000000	0.00000000000000000000	4167.69238281250000000000	4180.51269531250000000000	4184.61523437500000000000	4160.51269531250000000000	4193.84619140625000000000	4181.02539062500000000000	4165.12792968750000000000	4178.46142578125000000000	4177.43603515625000000000	4176.41015625000000000000	4423.58984375000000000000	4148.20507812500000000000	4161.53857421875000000000	4187.17919921875000000000	0.00000000000000000000	10250.00000000000000000000	10229.00000000000000000000	0.00000000000000000000	0.00000000000000000000	0.00000000000000000000	440.00000000000000000000	328.00000000000000000000	4.00000000000000000000	4.00000000000000000000	4.00000000000000000000	4.00000000000000000000	4.00000000000000000000	4.00000000000000000000	4.00000000000000000000	4.00000000000000000000	4.00000000000000000000	4.00000000000000000000	4.00000000000000000000	4.00000000000000000000	4.00000000000000000000	4.00000000000000000000	4.00000000000000000000	4.00000000000000000000
61.00000000000000000000	0.00000000000000000000	4166.66650390625000000000	4168.20507812500000000000	4179.48730468750000000000	4151.79492187500000000000	4175.38427734375000000000	4160.51269531250000000000	4152.30761718750000000000	4170.25634765625000000000	4167.69238281250000000000	4153.33300781250000000000	4421.02539062500000000000	4135.89746093750000000000	4156.41015625000000000000	4180.51269531250000000000	0.00000000000000000000	10249.00000000000000000000	10228.00000000000000000000	0.00000000000000000000	0.00000000000000000000	0.00000000000000000000	440.00000000000000000000	336.00000000000000000000	4.00000000000000000000	4.00000000000000000000	4.00000000000000000000	4.00000000000000000000	4.00000000000000000000	4.00000000000000000000	4.00000000000000000000	4.00000000000000000000	4.00000000000000000000	4.00000000000000000000	4.00000000000000000000	4.00000000000000000000	4.00000000000000000000	4.00000000000000000000	4.00000000000000000000	4.00000000000000000000
62.00000000000000000000	0.00000000000000000000	4152.82031250000000000000	4158.97412109375000000000	4158.46142578125000000000	4148.20507812500000000000	4166.66650390625000000000	4166.15380859375000000000	4150.25634765625000000000	4178.97412109375000000000	4167.17919921875000000000	4149.74365234375000000000	4442.05126953125000000000	4144.61523437500000000000	4178.46142578125000000000	4203.07666015625000000000	0.00000000000000000000	10249.00000000000000000000	10228.00000000000000000000	0.00000000000000000000	0.00000000000000000000	0.00000000000000000000	440.00000000000000000000	345.00000000000000000000	4.00000000000000000000	4.00000000000000000000	4.00000000000000000000	4.00000000000000000000	4.00000000000000000000	4.00000000000000000000	4.00000000000000000000	4.00000000000000000000	4.00000000000000000000	4.00000000000000000000	4.00000000000000000000	4.00000000000000000000	4.00000000000000000000	4.00000000000000000000	4.00000000000000000000	4.00000000000000000000
63.00000000000000000000	0.00000000000000000000	4174.87158203125000000000	4157.94873046875000000000	4177.43603515625000000000	4161.02539062500000000000	4154.87158203125000000000	4165.64111328125000000000	4142.56396484375000000000	4175.38427734375000000000	4155.89746093750000000000	4141.53857421875000000000	4435.89746093750000000000	4160.00000000000000000000	4182.56396484375000000000	4211.28173828125000000000	0.00000000000000000000	10246.00000000000000000000	10226.00000000000000000000	0.00000000000000000000	0.00000000000000000000	0.00000000000000000000	440.00000000000000000000	353.00000000000000000000	4.00000000000000000000	4.00000000000000000000	4.00000000000000000000	4.00000000000000000000	4.00000000000000000000	4.00000000000000000000	4.00000000000000000000	4.00000000000000000000	4.00000000000000000000	4.00000000000000000000	4.00000000000000000000	4.00000000000000000000	4.00000000000000000000	4.00000000000000000000	4.00000000000000000000	4.00000000000000000000
64.00000000000000000000	0.00000000000000000000	4158.97412109375000000000	4168.20507812500000000000	4168.71777343750000000000	4169.23046875000000000000	4162.05126953125000000000	4177.43603515625000000000	4165.12792968750000000000	4194.87158203125000000000	4181.53857421875000000000	4155.89746093750000000000	4431.28173828125000000000	4157.43603515625000000000	4183.07666015625000000000	4204.61523437500000000000	1122.00000000000000000000	10246.00000000000000000000	10226.00000000000000000000	0.00000000000000000000	0.00000000000000000000	0.00000000000000000000	440.00000000000000000000	360.00000000000000000000	4.00000000000000000000	4.00000000000000000000	4.00000000000000000000	4.00000000000000000000	4.00000000000000000000	4.00000000000000000000	4.00000000000000000000	4.00000000000000000000	4.00000000000000000000	4.00000000000000000000	4.00000000000000000000	4.00000000000000000000	4.00000000000000000000	4.00000000000000000000	4.00000000000000000000	4.00000000000000000000
65.00000000000000000000	0.00000000000000000000	4164.10253906250000000000	4140.51269531250000000000	4178.46142578125000000000	4152.30761718750000000000	4154.87158203125000000000	4163.58984375000000000000	4164.10253906250000000000	4189.74365234375000000000	4181.02539062500000000000	4159.48730468750000000000	4421.02539062500000000000	4140.51269531250000000000	4154.87158203125000000000	4179.48730468750000000000	2179.00000000000000000000	10244.00000000000000000000	10227.00000000000000000000	0.00000000000000000000	0.00000000000000000000	0.00000000000000000000	440.00000000000000000000	368.00000000000000000000	4.00000000000000000000	4.00000000000000000000	4.00000000000000000000	4.00000000000000000000	4.00000000000000000000	4.00000000000000000000	4.00000000000000000000	4.00000000000000000000	4.00000000000000000000	4.00000000000000000000	4.00000000000000000000	4.00000000000000000000	4.00000000000000000000	4.00000000000000000000	4.00000000000000000000	4.00000000000000000000
66.00000000000000000000	0.00000000000000000000	4176.41015625000000000000	4154.35888671875000000000	4183.07666015625000000000	4160.00000000000000000000	4179.48730468750000000000	4173.84619140625000000000	4170.25634765625000000000	4190.25634765625000000000	4177.43603515625000000000	4181.02539062500000000000	4412.30761718750000000000	4148.71777343750000000000	4156.41015625000000000000	4188.71777343750000000000	1410.00000000000000000000	10244.00000000000000000000	10227.00000000000000000000	0.00000000000000000000	0.00000000000000000000	0.00000000000000000000	440.00000000000000000000	375.00000000000000000000	4.00000000000000000000	4.00000000000000000000	4.00000000000000000000	4.00000000000000000000	4.00000000000000000000	4.00000000000000000000	4.00000000000000000000	4.00000000000000000000	4.00000000000000000000	4.00000000000000000000	4.00000000000000000000	4.00000000000000000000	4.00000000000000000000	4.00000000000000000000	4.00000000000000000000	4.00000000000000000000
67.00000000000000000000	0.00000000000000000000	4157.94873046875000000000	4184.61523437500000000000	4164.10253906250000000000	4180.00000000000000000000	4198.46142578125000000000	4184.61523437500000000000	4176.41015625000000000000	4197.43603515625000000000	4188.20507812500000000000	4191.79492187500000000000	4421.53857421875000000000	4163.58984375000000000000	4181.02539062500000000000	4209.74365234375000000000	3467.00000000000000000000	10245.00000000000000000000	10227.00000000000000000000	0.00000000000000000000	0.00000000000000000000	0.00000000000000000000	440.00000000000000000000	382.00000000000000000000	4.00000000000000000000	4.00000000000000000000	4.00000000000000000000	4.00000000000000000000	4.00000000000000000000	4.00000000000000000000	4.00000000000000000000	4.00000000000000000000	4.00000000000000000000	4.00000000000000000000	4.00000000000000000000	4.00000000000000000000	4.00000000000000000000	4.00000000000000000000	4.00000000000000000000	4.00000000000000000000
68.00000000000000000000	0.00000000000000000000	4174.35888671875000000000	4166.15380859375000000000	4180.51269531250000000000	4164.61523437500000000000	4162.56396484375000000000	4155.38427734375000000000	4146.15380859375000000000	4172.30761718750000000000	4167.69238281250000000000	4146.66650390625000000000	4435.38427734375000000000	4153.84619140625000000000	4173.84619140625000000000	4202.05126953125000000000	3533.00000000000000000000	10245.00000000000000000000	10227.00000000000000000000	0.00000000000000000000	0.00000000000000000000	0.00000000000000000000	440.00000000000000000000	390.00000000000000000000	4.00000000000000000000	4.00000000000000000000	4.00000000000000000000	4.00000000000000000000	4.00000000000000000000	4.00000000000000000000	4.00000000000000000000	4.00000000000000000000	4.00000000000000000000	4.00000000000000000000	4.00000000000000000000	4.00000000000000000000	4.00000000000000000000	4.00000000000000000000	4.00000000000000000000	4.00000000000000000000
69.00000000000000000000	0.00000000000000000000	4163.58984375000000000000	4174.87158203125000000000	4171.28173828125000000000	4159.48730468750000000000	4170.76904296875000000000	4169.23046875000000000000	4155.89746093750000000000	4191.28173828125000000000	4188.20507812500000000000	4168.71777343750000000000	4455.38427734375000000000	4153.33300781250000000000	4188.20507812500000000000	4218.97412109375000000000	3422.00000000000000000000	10246.00000000000000000000	10227.00000000000000000000	0.00000000000000000000	0.00000000000000000000	0.00000000000000000000	440.00000000000000000000	397.00000000000000000000	4.00000000000000000000	4.00000000000000000000	4.00000000000000000000	4.00000000000000000000	4.00000000000000000000	4.00000000000000000000	4.00000000000000000000	4.00000000000000000000	4.00000000000000000000	4.00000000000000000000	4.00000000000000000000	4.00000000000000000000	4.00000000000000000000	4.00000000000000000000	4.00000000000000000000	4.00000000000000000000
70.00000000000000000000	0.00000000000000000000	4160.00000000000000000000	4158.46142578125000000000	4173.33300781250000000000	4171.28173828125000000000	4157.94873046875000000000	4157.43603515625000000000	4145.12792968750000000000	4189.23046875000000000000	4188.20507812500000000000	4195.89746093750000000000	4442.56396484375000000000	4152.30761718750000000000	4174.35888671875000000000	4206.15380859375000000000	3476.00000000000000000000	10246.00000000000000000000	10227.00000000000000000000	0.00000000000000000000	0.00000000000000000000	0.00000000000000000000	440.00000000000000000000	404.00000000000000000000	4.00000000000000000000	4.00000000000000000000	4.00000000000000000000	4.00000000000000000000	4.00000000000000000000	4.00000000000000000000	4.00000000000000000000	4.00000000000000000000	4.00000000000000000000	4.00000000000000000000	4.00000000000000000000	4.00000000000000000000	4.00000000000000000000	4.00000000000000000000	4.00000000000000000000	4.00000000000000000000
71.00000000000000000000	0.00000000000000000000	4171.28173828125000000000	4147.17919921875000000000	4181.53857421875000000000	4181.02539062500000000000	4143.58984375000000000000	4151.28173828125000000000	4142.56396484375000000000	4170.76904296875000000000	4166.66650390625000000000	4172.30761718750000000000	4415.38427734375000000000	4149.23046875000000000000	4158.97412109375000000000	4182.56396484375000000000	3396.00000000000000000000	10246.00000000000000000000	10226.00000000000000000000	0.00000000000000000000	0.00000000000000000000	0.00000000000000000000	440.00000000000000000000	413.00000000000000000000	4.00000000000000000000	4.00000000000000000000	4.00000000000000000000	4.00000000000000000000	4.00000000000000000000	4.00000000000000000000	4.00000000000000000000	4.00000000000000000000	4.00000000000000000000	4.00000000000000000000	4.00000000000000000000	4.00000000000000000000	4.00000000000000000000	4.00000000000000000000	4.00000000000000000000	4.00000000000000000000
72.00000000000000000000	0.00000000000000000000	4161.02539062500000000000	4171.79492187500000000000	4168.20507812500000000000	4183.58984375000000000000	4181.53857421875000000000	4185.12792968750000000000	4171.79492187500000000000	4182.05126953125000000000	4172.82031250000000000000	4161.02539062500000000000	4389.74365234375000000000	4157.43603515625000000000	4169.74365234375000000000	4185.64111328125000000000	3439.00000000000000000000	10246.00000000000000000000	10226.00000000000000000000	0.00000000000000000000	0.00000000000000000000	0.00000000000000000000	440.00000000000000000000	420.00000000000000000000	4.00000000000000000000	4.00000000000000000000	4.00000000000000000000	4.00000000000000000000	4.00000000000000000000	4.00000000000000000000	4.00000000000000000000	4.00000000000000000000	4.00000000000000000000	4.00000000000000000000	4.00000000000000000000	4.00000000000000000000	4.00000000000000000000	4.00000000000000000000	4.00000000000000000000	4.00000000000000000000
73.00000000000000000000	0.00000000000000000000	4180.00000000000000000000	4170.25634765625000000000	4185.12792968750000000000	4178.97412109375000000000	4187.69238281250000000000	4173.33300781250000000000	4158.97412109375000000000	4172.82031250000000000000	4165.64111328125000000000	4166.66650390625000000000	4388.71777343750000000000	4154.35888671875000000000	4163.58984375000000000000	4185.12792968750000000000	3104.00000000000000000000	10247.00000000000000000000	10227.00000000000000000000	0.00000000000000000000	0.00000000000000000000	0.00000000000000000000	440.00000000000000000000	428.00000000000000000000	4.00000000000000000000	4.00000000000000000000	4.00000000000000000000	4.00000000000000000000	4.00000000000000000000	4.00000000000000000000	4.00000000000000000000	4.00000000000000000000	4.00000000000000000000	4.00000000000000000000	4.00000000000000000000	4.00000000000000000000	4.00000000000000000000	4.00000000000000000000	4.00000000000000000000	4.00000000000000000000
74.00000000000000000000	0.00000000000000000000	4166.66650390625000000000	4178.46142578125000000000	4175.89746093750000000000	4177.43603515625000000000	4185.12792968750000000000	4170.25634765625000000000	4162.56396484375000000000	4194.87158203125000000000	4195.38427734375000000000	4200.00000000000000000000	4448.20507812500000000000	4162.56396484375000000000	4190.25634765625000000000	4221.53857421875000000000	3449.00000000000000000000	10247.00000000000000000000	10227.00000000000000000000	0.00000000000000000000	0.00000000000000000000	0.00000000000000000000	440.00000000000000000000	437.00000000000000000000	4.00000000000000000000	4.00000000000000000000	4.00000000000000000000	4.00000000000000000000	4.00000000000000000000	4.00000000000000000000	4.00000000000000000000	4.00000000000000000000	4.00000000000000000000	4.00000000000000000000	4.00000000000000000000	4.00000000000000000000	4.00000000000000000000	4.00000000000000000000	4.00000000000000000000	4.00000000000000000000
75.00000000000000000000	0.00000000000000000000	4158.46142578125000000000	4152.30761718750000000000	4171.28173828125000000000	4160.51269531250000000000	4149.23046875000000000000	4162.56396484375000000000	4151.79492187500000000000	4194.87158203125000000000	4190.25634765625000000000	4187.17919921875000000000	4452.30761718750000000000	4164.10253906250000000000	4175.38427734375000000000	4222.05126953125000000000	3370.00000000000000000000	10247.00000000000000000000	10228.00000000000000000000	0.00000000000000000000	0.00000000000000000000	0.00000000000000000000	440.00000000000000000000	445.00000000000000000000	4.00000000000000000000	4.00000000000000000000	4.00000000000000000000	4.00000000000000000000	4.00000000000000000000	4.00000000000000000000	4.00000000000000000000	4.00000000000000000000	4.00000000000000000000	4.00000000000000000000	4.00000000000000000000	4.00000000000000000000	4.00000000000000000000	4.00000000000000000000	4.00000000000000000000	4.00000000000000000000
76.00000000000000000000	0.00000000000000000000	4173.33300781250000000000	4145.12792968750000000000	4181.02539062500000000000	4160.00000000000000000000	4151.28173828125000000000	4166.15380859375000000000	4150.25634765625000000000	4178.46142578125000000000	4168.20507812500000000000	4173.84619140625000000000	4426.66650390625000000000	4157.43603515625000000000	4149.23046875000000000000	4193.84619140625000000000	2660.00000000000000000000	10247.00000000000000000000	10228.00000000000000000000	0.00000000000000000000	0.00000000000000000000	0.00000000000000000000	440.00000000000000000000	453.00000000000000000000	4.00000000000000000000	4.00000000000000000000	4.00000000000000000000	4.00000000000000000000	4.00000000000000000000	4.00000000000000000000	4.00000000000000000000	4.00000000000000000000	4.00000000000000000000	4.00000000000000000000	4.00000000000000000000	4.00000000000000000000	4.00000000000000000000	4.00000000000000000000	4.00000000000000000000	4.00000000000000000000
77.00000000000000000000	0.00000000000000000000	4163.07666015625000000000	4180.51269531250000000000	4170.76904296875000000000	4178.97412109375000000000	4196.41015625000000000000	4186.66650390625000000000	4178.97412109375000000000	4192.30761718750000000000	4192.82031250000000000000	4200.51269531250000000000	4431.79492187500000000000	4168.20507812500000000000	4175.38427734375000000000	4201.02539062500000000000	2489.00000000000000000000	10249.00000000000000000000	10228.00000000000000000000	0.00000000000000000000	0.00000000000000000000	0.00000000000000000000	440.00000000000000000000	462.00000000000000000000	4.00000000000000000000	4.00000000000000000000	4.00000000000000000000	4.00000000000000000000	4.00000000000000000000	4.00000000000000000000	4.00000000000000000000	4.00000000000000000000	4.00000000000000000000	4.00000000000000000000	4.00000000000000000000	4.00000000000000000000	4.00000000000000000000	4.00000000000000000000	4.00000000000000000000	4.00000000000000000000
78.00000000000000000000	0.00000000000000000000	4176.92285156250000000000	4165.64111328125000000000	4183.58984375000000000000	4175.89746093750000000000	4164.61523437500000000000	4162.56396484375000000000	4161.02539062500000000000	4173.33300781250000000000	4177.94873046875000000000	4178.97412109375000000000	4398.97412109375000000000	4164.10253906250000000000	4158.97412109375000000000	4192.82031250000000000000	3449.00000000000000000000	10249.00000000000000000000	10228.00000000000000000000	0.00000000000000000000	0.00000000000000000000	0.00000000000000000000	440.00000000000000000000	470.00000000000000000000	4.00000000000000000000	4.00000000000000000000	4.00000000000000000000	4.00000000000000000000	4.00000000000000000000	4.00000000000000000000	4.00000000000000000000	4.00000000000000000000	4.00000000000000000000	4.00000000000000000000	4.00000000000000000000	4.00000000000000000000	4.00000000000000000000	4.00000000000000000000	4.00000000000000000000	4.00000000000000000000
79.00000000000000000000	0.00000000000000000000	4160.51269531250000000000	4170.76904296875000000000	4167.17919921875000000000	4175.89746093750000000000	4154.87158203125000000000	4167.17919921875000000000	4160.51269531250000000000	4175.89746093750000000000	4173.84619140625000000000	4168.20507812500000000000	4389.23046875000000000000	4151.28173828125000000000	4154.35888671875000000000	4192.30761718750000000000	3370.00000000000000000000	10249.00000000000000000000	10229.00000000000000000000	0.00000000000000000000	0.00000000000000000000	0.00000000000000000000	440.00000000000000000000	478.00000000000000000000	4.00000000000000000000	4.00000000000000000000	4.00000000000000000000	4.00000000000000000000	4.00000000000000000000	4.00000000000000000000	4.00000000000000000000	4.00000000000000000000	4.00000000000000000000	4.00000000000000000000	4.00000000000000000000	4.00000000000000000000	4.00000000000000000000	4.00000000000000000000	4.00000000000000000000	4.00000000000000000000
80.00000000000000000000	0.00000000000000000000	4155.89746093750000000000	4178.97412109375000000000	4161.53857421875000000000	4182.56396484375000000000	4168.20507812500000000000	4173.84619140625000000000	4160.51269531250000000000	4181.02539062500000000000	4177.43603515625000000000	4173.33300781250000000000	4420.51269531250000000000	4152.30761718750000000000	4159.48730468750000000000	4190.25634765625000000000	2660.00000000000000000000	10249.00000000000000000000	10229.00000000000000000000	0.00000000000000000000	0.00000000000000000000	0.00000000000000000000	440.00000000000000000000	487.00000000000000000000	4.00000000000000000000	4.00000000000000000000	4.00000000000000000000	4.00000000000000000000	4.00000000000000000000	4.00000000000000000000	4.00000000000000000000	4.00000000000000000000	4.00000000000000000000	4.00000000000000000000	4.00000000000000000000	4.00000000000000000000	4.00000000000000000000	4.00000000000000000000	4.00000000000000000000	4.00000000000000000000
81.00000000000000000000	0.00000000000000000000	4176.92285156250000000000	4165.64111328125000000000	4181.02539062500000000000	4181.02539062500000000000	4166.66650390625000000000	4167.17919921875000000000	4154.35888671875000000000	4177.43603515625000000000	4175.38427734375000000000	4185.12792968750000000000	4435.38427734375000000000	4164.61523437500000000000	4161.53857421875000000000	4201.53857421875000000000	2489.00000000000000000000	10246.00000000000000000000	10226.00000000000000000000	0.00000000000000000000	0.00000000000000000000	0.00000000000000000000	440.00000000000000000000	495.00000000000000000000	4.00000000000000000000	4.00000000000000000000	4.00000000000000000000	4.00000000000000000000	4.00000000000000000000	4.00000000000000000000	4.00000000000000000000	4.00000000000000000000	4.00000000000000000000	4.00000000000000000000	4.00000000000000000000	4.00000000000000000000	4.00000000000000000000	4.00000000000000000000	4.00000000000000000000	4.00000000000000000000
82.00000000000000000000	0.00000000000000000000	4157.43603515625000000000	4167.17919921875000000000	4168.71777343750000000000	4169.23046875000000000000	4180.00000000000000000000	4182.05126953125000000000	4173.33300781250000000000	4198.97412109375000000000	4195.89746093750000000000	4209.23046875000000000000	4424.10253906250000000000	4172.82031250000000000000	4173.84619140625000000000	4221.02539062500000000000	3449.00000000000000000000	10246.00000000000000000000	10226.00000000000000000000	0.00000000000000000000	0.00000000000000000000	0.00000000000000000000	440.00000000000000000000	503.00000000000000000000	4.00000000000000000000	4.00000000000000000000	4.00000000000000000000	4.00000000000000000000	4.00000000000000000000	4.00000000000000000000	4.00000000000000000000	4.00000000000000000000	4.00000000000000000000	4.00000000000000000000	4.00000000000000000000	4.00000000000000000000	4.00000000000000000000	4.00000000000000000000	4.00000000000000000000	4.00000000000000000000
83.00000000000000000000	0.00000000000000000000	4170.76904296875000000000	4146.66650390625000000000	4178.97412109375000000000	4154.35888671875000000000	4163.07666015625000000000	4166.66650390625000000000	4157.94873046875000000000	4180.51269531250000000000	4180.00000000000000000000	4186.66650390625000000000	4392.30761718750000000000	4158.97412109375000000000	4145.64111328125000000000	4182.05126953125000000000	3370.00000000000000000000	10246.00000000000000000000	10226.00000000000000000000	0.00000000000000000000	0.00000000000000000000	0.00000000000000000000	440.00000000000000000000	511.00000000000000000000	4.00000000000000000000	4.00000000000000000000	4.00000000000000000000	4.00000000000000000000	4.00000000000000000000	4.00000000000000000000	4.00000000000000000000	4.00000000000000000000	4.00000000000000000000	4.00000000000000000000	4.00000000000000000000	4.00000000000000000000	4.00000000000000000000	4.00000000000000000000	4.00000000000000000000	4.00000000000000000000
84.00000000000000000000	0.00000000000000000000	4168.20507812500000000000	4154.35888671875000000000	4168.71777343750000000000	4170.76904296875000000000	4163.07666015625000000000	4167.17919921875000000000	4156.41015625000000000000	4175.89746093750000000000	4178.97412109375000000000	4188.20507812500000000000	4407.69238281250000000000	4155.38427734375000000000	4154.87158203125000000000	4177.94873046875000000000	2660.00000000000000000000	10246.00000000000000000000	10226.00000000000000000000	0.00000000000000000000	0.00000000000000000000	0.00000000000000000000	440.00000000000000000000	518.00000000000000000000	4.00000000000000000000	4.00000000000000000000	4.00000000000000000000	4.00000000000000000000	4.00000000000000000000	4.00000000000000000000	4.00000000000000000000	4.00000000000000000000	4.00000000000000000000	4.00000000000000000000	4.00000000000000000000	4.00000000000000000000	4.00000000000000000000	4.00000000000000000000	4.00000000000000000000	4.00000000000000000000
85.00000000000000000000	0.00000000000000000000	4158.97412109375000000000	4167.17919921875000000000	4160.51269531250000000000	4188.71777343750000000000	4171.28173828125000000000	4163.58984375000000000000	4154.35888671875000000000	4180.51269531250000000000	4178.97412109375000000000	4203.58984375000000000000	4425.64111328125000000000	4163.58984375000000000000	4168.20507812500000000000	4207.69238281250000000000	2489.00000000000000000000	10248.00000000000000000000	10228.00000000000000000000	0.00000000000000000000	0.00000000000000000000	0.00000000000000000000	440.00000000000000000000	527.00000000000000000000	4.00000000000000000000	4.00000000000000000000	4.00000000000000000000	4.00000000000000000000	4.00000000000000000000	4.00000000000000000000	4.00000000000000000000	4.00000000000000000000	4.00000000000000000000	4.00000000000000000000	4.00000000000000000000	4.00000000000000000000	4.00000000000000000000	4.00000000000000000000	4.00000000000000000000	4.00000000000000000000
86.00000000000000000000	0.00000000000000000000	4175.89746093750000000000	4170.25634765625000000000	4178.97412109375000000000	4184.10253906250000000000	4174.87158203125000000000	4163.07666015625000000000	4152.82031250000000000000	4176.92285156250000000000	4170.76904296875000000000	4196.41015625000000000000	4408.71777343750000000000	4165.12792968750000000000	4156.41015625000000000000	4207.69238281250000000000	3449.00000000000000000000	10248.00000000000000000000	10228.00000000000000000000	0.00000000000000000000	0.00000000000000000000	0.00000000000000000000	440.00000000000000000000	535.00000000000000000000	4.00000000000000000000	4.00000000000000000000	4.00000000000000000000	4.00000000000000000000	4.00000000000000000000	4.00000000000000000000	4.00000000000000000000	4.00000000000000000000	4.00000000000000000000	4.00000000000000000000	4.00000000000000000000	4.00000000000000000000	4.00000000000000000000	4.00000000000000000000	4.00000000000000000000	4.00000000000000000000
86.00000000000000000000	0.00000000000000000000	4175.89746093750000000000	4170.25634765625000000000	4178.97412109375000000000	4184.10253906250000000000	4174.87158203125000000000	4163.07666015625000000000	4152.82031250000000000000	4176.92285156250000000000	4170.76904296875000000000	4196.41015625000000000000	4408.71777343750000000000	4165.12792968750000000000	4156.41015625000000000000	4207.69238281250000000000	3449.00000000000000000000	10248.00000000000000000000	10228.00000000000000000000	0.00000000000000000000	0.00000000000000000000	0.00000000000000000000	440.00000000000000000000	543.00000000000000000000	4.00000000000000000000	4.00000000000000000000	4.00000000000000000000	4.00000000000000000000	4.00000000000000000000	4.00000000000000000000	4.00000000000000000000	4.00000000000000000000	4.00000000000000000000	4.00000000000000000000	4.00000000000000000000	4.00000000000000000000	4.00000000000000000000	4.00000000000000000000	4.00000000000000000000	4.00000000000000000000
87.00000000000000000000	0.00000000000000000000	4155.89746093750000000000	4188.20507812500000000000	4167.17919921875000000000	4183.58984375000000000000	4186.66650390625000000000	4192.30761718750000000000	4179.48730468750000000000	4198.97412109375000000000	4196.41015625000000000000	4206.15380859375000000000	4408.20507812500000000000	4164.61523437500000000000	4165.64111328125000000000	4197.94873046875000000000	3370.00000000000000000000	10248.00000000000000000000	10227.00000000000000000000	0.00000000000000000000	0.00000000000000000000	0.00000000000000000000	440.00000000000000000000	552.00000000000000000000	4.00000000000000000000	4.00000000000000000000	4.00000000000000000000	4.00000000000000000000	4.00000000000000000000	4.00000000000000000000	4.00000000000000000000	4.00000000000000000000	4.00000000000000000000	4.00000000000000000000	4.00000000000000000000	4.00000000000000000000	4.00000000000000000000	4.00000000000000000000	4.00000000000000000000	4.00000000000000000000
88.00000000000000000000	0.00000000000000000000	4166.66650390625000000000	4171.79492187500000000000	4183.58984375000000000000	4180.51269531250000000000	4166.66650390625000000000	4174.87158203125000000000	4164.10253906250000000000	4190.76904296875000000000	4190.76904296875000000000	4192.82031250000000000000	4406.66650390625000000000	4160.51269531250000000000	4150.76904296875000000000	4177.43603515625000000000	2660.00000000000000000000	10248.00000000000000000000	10227.00000000000000000000	0.00000000000000000000	0.00000000000000000000	0.00000000000000000000	440.00000000000000000000	559.00000000000000000000	4.00000000000000000000	4.00000000000000000000	4.00000000000000000000	4.00000000000000000000	4.00000000000000000000	4.00000000000000000000	4.00000000000000000000	4.00000000000000000000	4.00000000000000000000	4.00000000000000000000	4.00000000000000000000	4.00000000000000000000	4.00000000000000000000	4.00000000000000000000	4.00000000000000000000	4.00000000000000000000
89.00000000000000000000	0.00000000000000000000	4173.84619140625000000000	4179.48730468750000000000	4186.66650390625000000000	4182.56396484375000000000	4194.87158203125000000000	4181.02539062500000000000	4173.84619140625000000000	4201.02539062500000000000	4202.56396484375000000000	4200.00000000000000000000	4413.33300781250000000000	4172.30761718750000000000	4167.69238281250000000000	4193.84619140625000000000	2489.00000000000000000000	10247.00000000000000000000	10228.00000000000000000000	0.00000000000000000000	0.00000000000000000000	0.00000000000000000000	440.00000000000000000000	566.00000000000000000000	4.00000000000000000000	4.00000000000000000000	4.00000000000000000000	4.00000000000000000000	4.00000000000000000000	4.00000000000000000000	4.00000000000000000000	4.00000000000000000000	4.00000000000000000000	4.00000000000000000000	4.00000000000000000000	4.00000000000000000000	4.00000000000000000000	4.00000000000000000000	4.00000000000000000000	4.00000000000000000000
90.00000000000000000000	0.00000000000000000000	4164.10253906250000000000	4189.23046875000000000000	4171.28173828125000000000	4185.12792968750000000000	4212.30761718750000000000	4196.41015625000000000000	4186.66650390625000000000	4203.07666015625000000000	4205.12792968750000000000	4201.02539062500000000000	4417.94873046875000000000	4180.51269531250000000000	4182.05126953125000000000	4208.71777343750000000000	3449.00000000000000000000	10247.00000000000000000000	10228.00000000000000000000	0.00000000000000000000	0.00000000000000000000	0.00000000000000000000	440.00000000000000000000	574.00000000000000000000	4.00000000000000000000	4.00000000000000000000	4.00000000000000000000	4.00000000000000000000	4.00000000000000000000	4.00000000000000000000	4.00000000000000000000	4.00000000000000000000	4.00000000000000000000	4.00000000000000000000	4.00000000000000000000	4.00000000000000000000	4.00000000000000000000	4.00000000000000000000	4.00000000000000000000	4.00000000000000000000
91.00000000000000000000	0.00000000000000000000	4175.38427734375000000000	4172.30761718750000000000	4174.35888671875000000000	4185.12792968750000000000	4175.38427734375000000000	4168.20507812500000000000	4164.10253906250000000000	4171.28173828125000000000	4168.71777343750000000000	4171.79492187500000000000	4398.97412109375000000000	4166.66650390625000000000	4161.53857421875000000000	4197.94873046875000000000	3370.00000000000000000000	10246.00000000000000000000	10229.00000000000000000000	0.00000000000000000000	0.00000000000000000000	0.00000000000000000000	440.00000000000000000000	581.00000000000000000000	4.00000000000000000000	4.00000000000000000000	4.00000000000000000000	4.00000000000000000000	4.00000000000000000000	4.00000000000000000000	4.00000000000000000000	4.00000000000000000000	4.00000000000000000000	4.00000000000000000000	4.00000000000000000000	4.00000000000000000000	4.00000000000000000000	4.00000000000000000000	4.00000000000000000000	4.00000000000000000000
92.00000000000000000000	0.00000000000000000000	4160.00000000000000000000	4186.15380859375000000000	4163.58984375000000000000	4193.33300781250000000000	4182.05126953125000000000	4168.20507812500000000000	4171.79492187500000000000	4188.20507812500000000000	4186.15380859375000000000	4191.79492187500000000000	4402.05126953125000000000	4167.69238281250000000000	4182.05126953125000000000	4210.76904296875000000000	2660.00000000000000000000	10246.00000000000000000000	10229.00000000000000000000	0.00000000000000000000	0.00000000000000000000	0.00000000000000000000	440.00000000000000000000	588.00000000000000000000	4.00000000000000000000	4.00000000000000000000	4.00000000000000000000	4.00000000000000000000	4.00000000000000000000	4.00000000000000000000	4.00000000000000000000	4.00000000000000000000	4.00000000000000000000	4.00000000000000000000	4.00000000000000000000	4.00000000000000000000	4.00000000000000000000	4.00000000000000000000	4.00000000000000000000	4.00000000000000000000
93.00000000000000000000	0.00000000000000000000	4176.92285156250000000000	4180.51269531250000000000	4184.61523437500000000000	4191.79492187500000000000	4180.00000000000000000000	4171.79492187500000000000	4164.61523437500000000000	4197.43603515625000000000	4197.94873046875000000000	4200.00000000000000000000	4420.00000000000000000000	4179.48730468750000000000	4186.15380859375000000000	4217.43603515625000000000	2489.00000000000000000000	10245.00000000000000000000	10230.00000000000000000000	0.00000000000000000000	0.00000000000000000000	0.00000000000000000000	440.00000000000000000000	596.00000000000000000000	4.00000000000000000000	4.00000000000000000000	4.00000000000000000000	4.00000000000000000000	4.00000000000000000000	4.00000000000000000000	4.00000000000000000000	4.00000000000000000000	4.00000000000000000000	4.00000000000000000000	4.00000000000000000000	4.00000000000000000000	4.00000000000000000000	4.00000000000000000000	4.00000000000000000000	4.00000000000000000000
94.00000000000000000000	0.00000000000000000000	4182.56396484375000000000	4188.20507812500000000000	4185.12792968750000000000	4191.28173828125000000000	4192.30761718750000000000	4194.35888671875000000000	4174.35888671875000000000	4202.05126953125000000000	4206.66650390625000000000	4212.30761718750000000000	4451.28173828125000000000	4186.15380859375000000000	4188.20507812500000000000	4228.20507812500000000000	3449.00000000000000000000	10245.00000000000000000000	10230.00000000000000000000	0.00000000000000000000	0.00000000000000000000	0.00000000000000000000	440.00000000000000000000	603.00000000000000000000	4.00000000000000000000	4.00000000000000000000	4.00000000000000000000	4.00000000000000000000	4.00000000000000000000	4.00000000000000000000	4.00000000000000000000	4.00000000000000000000	4.00000000000000000000	4.00000000000000000000	4.00000000000000000000	4.00000000000000000000	4.00000000000000000000	4.00000000000000000000	4.00000000000000000000	4.00000000000000000000
95.00000000000000000000	0.00000000000000000000	4164.10253906250000000000	4179.48730468750000000000	4169.74365234375000000000	4180.00000000000000000000	4190.25634765625000000000	4194.35888671875000000000	4175.89746093750000000000	4188.20507812500000000000	4197.94873046875000000000	4208.20507812500000000000	4431.28173828125000000000	4174.87158203125000000000	4178.46142578125000000000	4209.23046875000000000000	3370.00000000000000000000	10247.00000000000000000000	10230.00000000000000000000	0.00000000000000000000	0.00000000000000000000	0.00000000000000000000	440.00000000000000000000	610.00000000000000000000	4.00000000000000000000	4.00000000000000000000	4.00000000000000000000	4.00000000000000000000	4.00000000000000000000	4.00000000000000000000	4.00000000000000000000	4.00000000000000000000	4.00000000000000000000	4.00000000000000000000	4.00000000000000000000	4.00000000000000000000	4.00000000000000000000	4.00000000000000000000	4.00000000000000000000	4.00000000000000000000
96.00000000000000000000	0.00000000000000000000	4180.51269531250000000000	4151.28173828125000000000	4183.58984375000000000000	4172.30761718750000000000	4157.43603515625000000000	4162.56396484375000000000	4147.69238281250000000000	4155.38427734375000000000	4163.07666015625000000000	4162.05126953125000000000	4360.51269531250000000000	4154.35888671875000000000	4151.79492187500000000000	4183.58984375000000000000	2660.00000000000000000000	10247.00000000000000000000	10230.00000000000000000000	0.00000000000000000000	0.00000000000000000000	0.00000000000000000000	440.00000000000000000000	618.00000000000000000000	4.00000000000000000000	4.00000000000000000000	4.00000000000000000000	4.00000000000000000000	4.00000000000000000000	4.00000000000000000000	4.00000000000000000000	4.00000000000000000000	4.00000000000000000000	4.00000000000000000000	4.00000000000000000000	4.00000000000000000000	4.00000000000000000000	4.00000000000000000000	4.00000000000000000000	4.00000000000000000000
97.00000000000000000000	0.00000000000000000000	4168.71777343750000000000	4199.48730468750000000000	4164.61523437500000000000	4205.64111328125000000000	4196.41015625000000000000	4183.07666015625000000000	4165.12792968750000000000	4184.10253906250000000000	4187.69238281250000000000	4184.61523437500000000000	4380.51269531250000000000	4162.05126953125000000000	4186.15380859375000000000	4226.66650390625000000000	2489.00000000000000000000	10247.00000000000000000000	10231.00000000000000000000	0.00000000000000000000	0.00000000000000000000	0.00000000000000000000	440.00000000000000000000	625.00000000000000000000	4.00000000000000000000	4.00000000000000000000	4.00000000000000000000	4.00000000000000000000	4.00000000000000000000	4.00000000000000000000	4.00000000000000000000	4.00000000000000000000	4.00000000000000000000	4.00000000000000000000	4.00000000000000000000	4.00000000000000000000	4.00000000000000000000	4.00000000000000000000	4.00000000000000000000	4.00000000000000000000
98.00000000000000000000	0.00000000000000000000	4169.74365234375000000000	4209.74365234375000000000	4167.69238281250000000000	4220.51269531250000000000	4203.07666015625000000000	4181.53857421875000000000	4157.94873046875000000000	4184.10253906250000000000	4191.28173828125000000000	4199.48730468750000000000	4414.87158203125000000000	4165.12792968750000000000	4187.17919921875000000000	4224.10253906250000000000	3449.00000000000000000000	10247.00000000000000000000	10231.00000000000000000000	0.00000000000000000000	0.00000000000000000000	0.00000000000000000000	440.00000000000000000000	632.00000000000000000000	4.00000000000000000000	4.00000000000000000000	4.00000000000000000000	4.00000000000000000000	4.00000000000000000000	4.00000000000000000000	4.00000000000000000000	4.00000000000000000000	4.00000000000000000000	4.00000000000000000000	4.00000000000000000000	4.00000000000000000000	4.00000000000000000000	4.00000000000000000000	4.00000000000000000000	4.00000000000000000000
99.00000000000000000000	0.00000000000000000000	4169.23046875000000000000	4181.53857421875000000000	4174.35888671875000000000	4194.87158203125000000000	4179.48730468750000000000	4177.43603515625000000000	4154.35888671875000000000	4170.76904296875000000000	4180.00000000000000000000	4182.56396484375000000000	4408.71777343750000000000	4154.35888671875000000000	4164.61523437500000000000	4189.23046875000000000000	3370.00000000000000000000	10247.00000000000000000000	10230.00000000000000000000	0.00000000000000000000	0.00000000000000000000	0.00000000000000000000	440.00000000000000000000	640.00000000000000000000	4.00000000000000000000	4.00000000000000000000	4.00000000000000000000	4.00000000000000000000	4.00000000000000000000	4.00000000000000000000	4.00000000000000000000	4.00000000000000000000	4.00000000000000000000	4.00000000000000000000	4.00000000000000000000	4.00000000000000000000	4.00000000000000000000	4.00000000000000000000	4.00000000000000000000	4.00000000000000000000
100.00000000000000000000	0.00000000000000000000	4160.51269531250000000000	4174.87158203125000000000	4171.28173828125000000000	4179.48730468750000000000	4193.33300781250000000000	4188.71777343750000000000	4176.41015625000000000000	4184.10253906250000000000	4193.84619140625000000000	4180.00000000000000000000	4412.30761718750000000000	4163.58984375000000000000	4165.12792968750000000000	4196.41015625000000000000	2660.00000000000000000000	10247.00000000000000000000	10230.00000000000000000000	0.00000000000000000000	0.00000000000000000000	0.00000000000000000000	440.00000000000000000000	647.00000000000000000000	4.00000000000000000000	4.00000000000000000000	4.00000000000000000000	4.00000000000000000000	4.00000000000000000000	4.00000000000000000000	4.00000000000000000000	4.00000000000000000000	4.00000000000000000000	4.00000000000000000000	4.00000000000000000000	4.00000000000000000000	4.00000000000000000000	4.00000000000000000000	4.00000000000000000000	4.00000000000000000000
101.00000000000000000000	0.00000000000000000000	4182.05126953125000000000	4165.12792968750000000000	4191.79492187500000000000	4185.12792968750000000000	4191.28173828125000000000	4173.33300781250000000000	4165.12792968750000000000	4176.92285156250000000000	4184.61523437500000000000	4173.33300781250000000000	4391.79492187500000000000	4176.92285156250000000000	4150.76904296875000000000	4201.02539062500000000000	2489.00000000000000000000	10249.00000000000000000000	10229.00000000000000000000	0.00000000000000000000	0.00000000000000000000	0.00000000000000000000	440.00000000000000000000	654.00000000000000000000	4.00000000000000000000	4.00000000000000000000	4.00000000000000000000	4.00000000000000000000	4.00000000000000000000	4.00000000000000000000	4.00000000000000000000	4.00000000000000000000	4.00000000000000000000	4.00000000000000000000	4.00000000000000000000	4.00000000000000000000	4.00000000000000000000	4.00000000000000000000	4.00000000000000000000	4.00000000000000000000
102.00000000000000000000	0.00000000000000000000	4159.48730468750000000000	4178.46142578125000000000	4167.69238281250000000000	4189.23046875000000000000	4183.58984375000000000000	4183.07666015625000000000	4164.61523437500000000000	4185.64111328125000000000	4193.33300781250000000000	4187.69238281250000000000	4372.30761718750000000000	4174.87158203125000000000	4166.66650390625000000000	4207.69238281250000000000	3449.00000000000000000000	10249.00000000000000000000	10229.00000000000000000000	0.00000000000000000000	0.00000000000000000000	0.00000000000000000000	440.00000000000000000000	662.00000000000000000000	4.00000000000000000000	4.00000000000000000000	4.00000000000000000000	4.00000000000000000000	4.00000000000000000000	4.00000000000000000000	4.00000000000000000000	4.00000000000000000000	4.00000000000000000000	4.00000000000000000000	4.00000000000000000000	4.00000000000000000000	4.00000000000000000000	4.00000000000000000000	4.00000000000000000000	4.00000000000000000000
103.00000000000000000000	0.00000000000000000000	4163.58984375000000000000	4173.84619140625000000000	4164.61523437500000000000	4189.74365234375000000000	4164.10253906250000000000	4170.76904296875000000000	4153.84619140625000000000	4177.94873046875000000000	4184.10253906250000000000	4176.41015625000000000000	4381.53857421875000000000	4160.51269531250000000000	4173.33300781250000000000	4202.05126953125000000000	3370.00000000000000000000	10248.00000000000000000000	10227.00000000000000000000	0.00000000000000000000	0.00000000000000000000	0.00000000000000000000	440.00000000000000000000	669.00000000000000000000	4.00000000000000000000	4.00000000000000000000	4.00000000000000000000	4.00000000000000000000	4.00000000000000000000	4.00000000000000000000	4.00000000000000000000	4.00000000000000000000	4.00000000000000000000	4.00000000000000000000	4.00000000000000000000	4.00000000000000000000	4.00000000000000000000	4.00000000000000000000	4.00000000000000000000	4.00000000000000000000
104.00000000000000000000	0.00000000000000000000	4180.00000000000000000000	4185.12792968750000000000	4178.97412109375000000000	4206.15380859375000000000	4177.94873046875000000000	4172.82031250000000000000	4160.00000000000000000000	4181.02539062500000000000	4181.02539062500000000000	4171.28173828125000000000	4423.58984375000000000000	4164.10253906250000000000	4181.02539062500000000000	4207.69238281250000000000	2660.00000000000000000000	10248.00000000000000000000	10227.00000000000000000000	0.00000000000000000000	0.00000000000000000000	0.00000000000000000000	440.00000000000000000000	676.00000000000000000000	4.00000000000000000000	4.00000000000000000000	4.00000000000000000000	4.00000000000000000000	4.00000000000000000000	4.00000000000000000000	4.00000000000000000000	4.00000000000000000000	4.00000000000000000000	4.00000000000000000000	4.00000000000000000000	4.00000000000000000000	4.00000000000000000000	4.00000000000000000000	4.00000000000000000000	4.00000000000000000000
105.00000000000000000000	0.00000000000000000000	4162.05126953125000000000	4195.89746093750000000000	4172.82031250000000000000	4205.12792968750000000000	4195.89746093750000000000	4198.97412109375000000000	4175.89746093750000000000	4202.56396484375000000000	4204.10253906250000000000	4196.92285156250000000000	4426.66650390625000000000	4181.02539062500000000000	4182.05126953125000000000	4212.82031250000000000000	2489.00000000000000000000	10250.00000000000000000000	10227.00000000000000000000	0.00000000000000000000	0.00000000000000000000	0.00000000000000000000	440.00000000000000000000	684.00000000000000000000	4.00000000000000000000	4.00000000000000000000	4.00000000000000000000	4.00000000000000000000	4.00000000000000000000	4.00000000000000000000	4.00000000000000000000	4.00000000000000000000	4.00000000000000000000	4.00000000000000000000	4.00000000000000000000	4.00000000000000000000	4.00000000000000000000	4.00000000000000000000	4.00000000000000000000	4.00000000000000000000
106.00000000000000000000	0.00000000000000000000	4179.48730468750000000000	4168.71777343750000000000	4188.71777343750000000000	4181.53857421875000000000	4175.38427734375000000000	4178.97412109375000000000	4153.84619140625000000000	4181.53857421875000000000	4192.30761718750000000000	4185.64111328125000000000	4375.89746093750000000000	4178.46142578125000000000	4144.61523437500000000000	4191.79492187500000000000	3449.00000000000000000000	10250.00000000000000000000	10227.00000000000000000000	0.00000000000000000000	0.00000000000000000000	0.00000000000000000000	440.00000000000000000000	691.00000000000000000000	4.00000000000000000000	4.00000000000000000000	4.00000000000000000000	4.00000000000000000000	4.00000000000000000000	4.00000000000000000000	4.00000000000000000000	4.00000000000000000000	4.00000000000000000000	4.00000000000000000000	4.00000000000000000000	4.00000000000000000000	4.00000000000000000000	4.00000000000000000000	4.00000000000000000000	4.00000000000000000000
107.00000000000000000000	0.00000000000000000000	4164.61523437500000000000	4182.05126953125000000000	4170.25634765625000000000	4182.05126953125000000000	4190.25634765625000000000	4173.84619140625000000000	4158.97412109375000000000	4172.82031250000000000000	4185.12792968750000000000	4185.64111328125000000000	4371.28173828125000000000	4173.84619140625000000000	4153.84619140625000000000	4204.61523437500000000000	3370.00000000000000000000	10249.00000000000000000000	10228.00000000000000000000	0.00000000000000000000	0.00000000000000000000	0.00000000000000000000	440.00000000000000000000	699.00000000000000000000	4.00000000000000000000	4.00000000000000000000	4.00000000000000000000	4.00000000000000000000	4.00000000000000000000	4.00000000000000000000	4.00000000000000000000	4.00000000000000000000	4.00000000000000000000	4.00000000000000000000	4.00000000000000000000	4.00000000000000000000	4.00000000000000000000	4.00000000000000000000	4.00000000000000000000	4.00000000000000000000
108.00000000000000000000	0.00000000000000000000	4164.61523437500000000000	4192.30761718750000000000	4166.66650390625000000000	4194.35888671875000000000	4183.58984375000000000000	4175.89746093750000000000	4154.35888671875000000000	4157.43603515625000000000	4165.12792968750000000000	4183.58984375000000000000	4384.61523437500000000000	4164.10253906250000000000	4164.61523437500000000000	4202.05126953125000000000	2660.00000000000000000000	10249.00000000000000000000	10228.00000000000000000000	0.00000000000000000000	0.00000000000000000000	0.00000000000000000000	440.00000000000000000000	708.00000000000000000000	4.00000000000000000000	4.00000000000000000000	4.00000000000000000000	4.00000000000000000000	4.00000000000000000000	4.00000000000000000000	4.00000000000000000000	4.00000000000000000000	4.00000000000000000000	4.00000000000000000000	4.00000000000000000000	4.00000000000000000000	4.00000000000000000000	4.00000000000000000000	4.00000000000000000000	4.00000000000000000000
109.00000000000000000000	0.00000000000000000000	4182.05126953125000000000	4186.66650390625000000000	4180.00000000000000000000	4200.00000000000000000000	4181.02539062500000000000	4191.28173828125000000000	4159.48730468750000000000	4164.10253906250000000000	4174.87158203125000000000	4185.64111328125000000000	4402.05126953125000000000	4162.05126953125000000000	4169.74365234375000000000	4199.48730468750000000000	2489.00000000000000000000	10249.00000000000000000000	10229.00000000000000000000	0.00000000000000000000	0.00000000000000000000	0.00000000000000000000	440.00000000000000000000	716.00000000000000000000	4.00000000000000000000	4.00000000000000000000	4.00000000000000000000	4.00000000000000000000	4.00000000000000000000	4.00000000000000000000	4.00000000000000000000	4.00000000000000000000	4.00000000000000000000	4.00000000000000000000	4.00000000000000000000	4.00000000000000000000	4.00000000000000000000	4.00000000000000000000	4.00000000000000000000	4.00000000000000000000
110.00000000000000000000	0.00000000000000000000	4160.51269531250000000000	4175.89746093750000000000	4166.66650390625000000000	4196.41015625000000000000	4206.66650390625000000000	4197.43603515625000000000	4177.43603515625000000000	4195.38427734375000000000	4211.79492187500000000000	4200.51269531250000000000	4413.84619140625000000000	4176.41015625000000000000	4172.82031250000000000000	4216.92285156250000000000	3449.00000000000000000000	10249.00000000000000000000	10229.00000000000000000000	0.00000000000000000000	0.00000000000000000000	0.00000000000000000000	440.00000000000000000000	724.00000000000000000000	4.00000000000000000000	4.00000000000000000000	4.00000000000000000000	4.00000000000000000000	4.00000000000000000000	4.00000000000000000000	4.00000000000000000000	4.00000000000000000000	4.00000000000000000000	4.00000000000000000000	4.00000000000000000000	4.00000000000000000000	4.00000000000000000000	4.00000000000000000000	4.00000000000000000000	4.00000000000000000000
111.00000000000000000000	0.00000000000000000000	4171.28173828125000000000	4156.92285156250000000000	4176.41015625000000000000	4187.17919921875000000000	4184.10253906250000000000	4168.71777343750000000000	4155.38427734375000000000	4178.46142578125000000000	4192.30761718750000000000	4184.10253906250000000000	4378.46142578125000000000	4175.38427734375000000000	4134.35888671875000000000	4202.05126953125000000000	3370.00000000000000000000	10248.00000000000000000000	10229.00000000000000000000	0.00000000000000000000	0.00000000000000000000	0.00000000000000000000	440.00000000000000000000	733.00000000000000000000	4.00000000000000000000	4.00000000000000000000	4.00000000000000000000	4.00000000000000000000	4.00000000000000000000	4.00000000000000000000	4.00000000000000000000	4.00000000000000000000	4.00000000000000000000	4.00000000000000000000	4.00000000000000000000	4.00000000000000000000	4.00000000000000000000	4.00000000000000000000	4.00000000000000000000	4.00000000000000000000
112.00000000000000000000	0.00000000000000000000	4170.76904296875000000000	4190.76904296875000000000	4168.71777343750000000000	4198.46142578125000000000	4190.76904296875000000000	4197.43603515625000000000	4175.38427734375000000000	4189.74365234375000000000	4205.64111328125000000000	4206.15380859375000000000	4378.46142578125000000000	4175.38427734375000000000	4156.92285156250000000000	4206.66650390625000000000	2660.00000000000000000000	10248.00000000000000000000	10229.00000000000000000000	0.00000000000000000000	0.00000000000000000000	0.00000000000000000000	440.00000000000000000000	741.00000000000000000000	4.00000000000000000000	4.00000000000000000000	4.00000000000000000000	4.00000000000000000000	4.00000000000000000000	4.00000000000000000000	4.00000000000000000000	4.00000000000000000000	4.00000000000000000000	4.00000000000000000000	4.00000000000000000000	4.00000000000000000000	4.00000000000000000000	4.00000000000000000000	4.00000000000000000000	4.00000000000000000000
113.00000000000000000000	0.00000000000000000000	4170.76904296875000000000	4189.74365234375000000000	4173.33300781250000000000	4198.97412109375000000000	4193.33300781250000000000	4209.23046875000000000000	4182.56396484375000000000	4193.84619140625000000000	4210.25634765625000000000	4212.82031250000000000000	4388.20507812500000000000	4174.35888671875000000000	4169.74365234375000000000	4201.53857421875000000000	2489.00000000000000000000	10248.00000000000000000000	10228.00000000000000000000	0.00000000000000000000	0.00000000000000000000	0.00000000000000000000	440.00000000000000000000	749.00000000000000000000	4.00000000000000000000	4.00000000000000000000	4.00000000000000000000	4.00000000000000000000	4.00000000000000000000	4.00000000000000000000	4.00000000000000000000	4.00000000000000000000	4.00000000000000000000	4.00000000000000000000	4.00000000000000000000	4.00000000000000000000	4.00000000000000000000	4.00000000000000000000	4.00000000000000000000	4.00000000000000000000
114.00000000000000000000	0.00000000000000000000	4175.89746093750000000000	4158.46142578125000000000	4184.10253906250000000000	4180.51269531250000000000	4172.30761718750000000000	4184.61523437500000000000	4156.41015625000000000000	4168.71777343750000000000	4182.05126953125000000000	4175.38427734375000000000	4374.35888671875000000000	4165.12792968750000000000	4134.87158203125000000000	4187.17919921875000000000	3449.00000000000000000000	10248.00000000000000000000	10228.00000000000000000000	0.00000000000000000000	0.00000000000000000000	0.00000000000000000000	440.00000000000000000000	758.00000000000000000000	4.00000000000000000000	4.00000000000000000000	4.00000000000000000000	4.00000000000000000000	4.00000000000000000000	4.00000000000000000000	4.00000000000000000000	4.00000000000000000000	4.00000000000000000000	4.00000000000000000000	4.00000000000000000000	4.00000000000000000000	4.00000000000000000000	4.00000000000000000000	4.00000000000000000000	4.00000000000000000000
115.00000000000000000000	0.00000000000000000000	4158.46142578125000000000	4175.89746093750000000000	4165.64111328125000000000	4184.10253906250000000000	4190.76904296875000000000	4187.69238281250000000000	4161.53857421875000000000	4176.41015625000000000000	4190.76904296875000000000	4182.56396484375000000000	4383.07666015625000000000	4174.87158203125000000000	4146.15380859375000000000	4207.17919921875000000000	3370.00000000000000000000	10246.00000000000000000000	10228.00000000000000000000	0.00000000000000000000	0.00000000000000000000	0.00000000000000000000	440.00000000000000000000	766.00000000000000000000	4.00000000000000000000	4.00000000000000000000	4.00000000000000000000	4.00000000000000000000	4.00000000000000000000	4.00000000000000000000	4.00000000000000000000	4.00000000000000000000	4.00000000000000000000	4.00000000000000000000	4.00000000000000000000	4.00000000000000000000	4.00000000000000000000	4.00000000000000000000	4.00000000000000000000	4.00000000000000000000
116.00000000000000000000	0.00000000000000000000	4180.00000000000000000000	4182.56396484375000000000	4183.07666015625000000000	4195.38427734375000000000	4199.48730468750000000000	4178.97412109375000000000	4162.05126953125000000000	4177.94873046875000000000	4190.76904296875000000000	4197.43603515625000000000	4385.12792968750000000000	4193.84619140625000000000	4155.38427734375000000000	4213.84619140625000000000	2660.00000000000000000000	10246.00000000000000000000	10228.00000000000000000000	0.00000000000000000000	0.00000000000000000000	0.00000000000000000000	440.00000000000000000000	774.00000000000000000000	4.00000000000000000000	4.00000000000000000000	4.00000000000000000000	4.00000000000000000000	4.00000000000000000000	4.00000000000000000000	4.00000000000000000000	4.00000000000000000000	4.00000000000000000000	4.00000000000000000000	4.00000000000000000000	4.00000000000000000000	4.00000000000000000000	4.00000000000000000000	4.00000000000000000000	4.00000000000000000000
117.00000000000000000000	0.00000000000000000000	4173.84619140625000000000	4199.48730468750000000000	4181.02539062500000000000	4201.02539062500000000000	4212.30761718750000000000	4197.94873046875000000000	4187.69238281250000000000	4197.43603515625000000000	4207.69238281250000000000	4216.92285156250000000000	4403.07666015625000000000	4207.69238281250000000000	4165.64111328125000000000	4220.51269531250000000000	2489.00000000000000000000	10247.00000000000000000000	10229.00000000000000000000	0.00000000000000000000	0.00000000000000000000	0.00000000000000000000	440.00000000000000000000	783.00000000000000000000	4.00000000000000000000	4.00000000000000000000	4.00000000000000000000	4.00000000000000000000	4.00000000000000000000	4.00000000000000000000	4.00000000000000000000	4.00000000000000000000	4.00000000000000000000	4.00000000000000000000	4.00000000000000000000	4.00000000000000000000	4.00000000000000000000	4.00000000000000000000	4.00000000000000000000	4.00000000000000000000
118.00000000000000000000	0.00000000000000000000	4165.12792968750000000000	4192.30761718750000000000	4176.41015625000000000000	4188.71777343750000000000	4186.66650390625000000000	4193.84619140625000000000	4182.05126953125000000000	4191.79492187500000000000	4198.97412109375000000000	4202.56396484375000000000	4378.97412109375000000000	4197.94873046875000000000	4150.25634765625000000000	4202.56396484375000000000	3449.00000000000000000000	10247.00000000000000000000	10229.00000000000000000000	0.00000000000000000000	0.00000000000000000000	0.00000000000000000000	440.00000000000000000000	791.00000000000000000000	4.00000000000000000000	4.00000000000000000000	4.00000000000000000000	4.00000000000000000000	4.00000000000000000000	4.00000000000000000000	4.00000000000000000000	4.00000000000000000000	4.00000000000000000000	4.00000000000000000000	4.00000000000000000000	4.00000000000000000000	4.00000000000000000000	4.00000000000000000000	4.00000000000000000000	4.00000000000000000000
119.00000000000000000000	0.00000000000000000000	4182.56396484375000000000	4163.58984375000000000000	4189.74365234375000000000	4173.84619140625000000000	4156.92285156250000000000	4173.33300781250000000000	4155.89746093750000000000	4170.25634765625000000000	4171.79492187500000000000	4183.58984375000000000000	4352.82031250000000000000	4186.15380859375000000000	4143.58984375000000000000	4195.89746093750000000000	3370.00000000000000000000	10246.00000000000000000000	10231.00000000000000000000	0.00000000000000000000	0.00000000000000000000	0.00000000000000000000	440.00000000000000000000	799.00000000000000000000	4.00000000000000000000	4.00000000000000000000	4.00000000000000000000	4.00000000000000000000	4.00000000000000000000	4.00000000000000000000	4.00000000000000000000	4.00000000000000000000	4.00000000000000000000	4.00000000000000000000	4.00000000000000000000	4.00000000000000000000	4.00000000000000000000	4.00000000000000000000	4.00000000000000000000	4.00000000000000000000
120.00000000000000000000	0.00000000000000000000	4167.17919921875000000000	4182.56396484375000000000	4170.25634765625000000000	4185.12792968750000000000	4184.10253906250000000000	4193.84619140625000000000	4174.35888671875000000000	4188.71777343750000000000	4191.79492187500000000000	4209.74365234375000000000	4402.56396484375000000000	4198.97412109375000000000	4177.43603515625000000000	4236.41015625000000000000	2660.00000000000000000000	10246.00000000000000000000	10231.00000000000000000000	0.00000000000000000000	0.00000000000000000000	0.00000000000000000000	440.00000000000000000000	808.00000000000000000000	4.00000000000000000000	4.00000000000000000000	4.00000000000000000000	4.00000000000000000000	4.00000000000000000000	4.00000000000000000000	4.00000000000000000000	4.00000000000000000000	4.00000000000000000000	4.00000000000000000000	4.00000000000000000000	4.00000000000000000000	4.00000000000000000000	4.00000000000000000000	4.00000000000000000000	4.00000000000000000000
121.00000000000000000000	0.00000000000000000000	4183.58984375000000000000	4195.38427734375000000000	4182.05126953125000000000	4189.23046875000000000000	4189.23046875000000000000	4186.66650390625000000000	4170.76904296875000000000	4180.51269531250000000000	4189.23046875000000000000	4206.66650390625000000000	4411.79492187500000000000	4204.10253906250000000000	4169.23046875000000000000	4235.89746093750000000000	2489.00000000000000000000	10246.00000000000000000000	10230.00000000000000000000	0.00000000000000000000	0.00000000000000000000	0.00000000000000000000	440.00000000000000000000	816.00000000000000000000	4.00000000000000000000	4.00000000000000000000	4.00000000000000000000	4.00000000000000000000	4.00000000000000000000	4.00000000000000000000	4.00000000000000000000	4.00000000000000000000	4.00000000000000000000	4.00000000000000000000	4.00000000000000000000	4.00000000000000000000	4.00000000000000000000	4.00000000000000000000	4.00000000000000000000	4.00000000000000000000
122.00000000000000000000	0.00000000000000000000	4182.56396484375000000000	4207.69238281250000000000	4182.05126953125000000000	4184.61523437500000000000	4204.10253906250000000000	4189.74365234375000000000	4178.46142578125000000000	4186.66650390625000000000	4202.56396484375000000000	4212.30761718750000000000	4383.07666015625000000000	4205.12792968750000000000	4168.71777343750000000000	4225.12792968750000000000	3449.00000000000000000000	10246.00000000000000000000	10230.00000000000000000000	0.00000000000000000000	0.00000000000000000000	0.00000000000000000000	440.00000000000000000000	825.00000000000000000000	4.00000000000000000000	4.00000000000000000000	4.00000000000000000000	4.00000000000000000000	4.00000000000000000000	4.00000000000000000000	4.00000000000000000000	4.00000000000000000000	4.00000000000000000000	4.00000000000000000000	4.00000000000000000000	4.00000000000000000000	4.00000000000000000000	4.00000000000000000000	4.00000000000000000000	4.00000000000000000000
123.00000000000000000000	0.00000000000000000000	4165.12792968750000000000	4180.00000000000000000000	4169.74365234375000000000	4175.89746093750000000000	4178.97412109375000000000	4177.43603515625000000000	4165.64111328125000000000	4175.38427734375000000000	4199.48730468750000000000	4201.53857421875000000000	4368.20507812500000000000	4194.35888671875000000000	4156.41015625000000000000	4203.58984375000000000000	3370.00000000000000000000	10246.00000000000000000000	10230.00000000000000000000	0.00000000000000000000	0.00000000000000000000	0.00000000000000000000	440.00000000000000000000	833.00000000000000000000	4.00000000000000000000	4.00000000000000000000	4.00000000000000000000	4.00000000000000000000	4.00000000000000000000	4.00000000000000000000	4.00000000000000000000	4.00000000000000000000	4.00000000000000000000	4.00000000000000000000	4.00000000000000000000	4.00000000000000000000	4.00000000000000000000	4.00000000000000000000	4.00000000000000000000	4.00000000000000000000
124.00000000000000000000	0.00000000000000000000	4183.07666015625000000000	4153.84619140625000000000	4183.07666015625000000000	4179.48730468750000000000	4155.38427734375000000000	4164.10253906250000000000	4149.23046875000000000000	4151.28173828125000000000	4175.89746093750000000000	4178.46142578125000000000	4384.61523437500000000000	4177.94873046875000000000	4146.15380859375000000000	4183.07666015625000000000	2660.00000000000000000000	10246.00000000000000000000	10230.00000000000000000000	0.00000000000000000000	0.00000000000000000000	0.00000000000000000000	440.00000000000000000000	841.00000000000000000000	4.00000000000000000000	4.00000000000000000000	4.00000000000000000000	4.00000000000000000000	4.00000000000000000000	4.00000000000000000000	4.00000000000000000000	4.00000000000000000000	4.00000000000000000000	4.00000000000000000000	4.00000000000000000000	4.00000000000000000000	4.00000000000000000000	4.00000000000000000000	4.00000000000000000000	4.00000000000000000000
125.00000000000000000000	0.00000000000000000000	4175.89746093750000000000	4201.53857421875000000000	4175.38427734375000000000	4203.58984375000000000000	4220.51269531250000000000	4209.23046875000000000000	4190.25634765625000000000	4187.69238281250000000000	4208.20507812500000000000	4220.51269531250000000000	4420.51269531250000000000	4196.92285156250000000000	4193.84619140625000000000	4217.43603515625000000000	2489.00000000000000000000	10247.00000000000000000000	10230.00000000000000000000	0.00000000000000000000	0.00000000000000000000	0.00000000000000000000	440.00000000000000000000	850.00000000000000000000	4.00000000000000000000	4.00000000000000000000	4.00000000000000000000	4.00000000000000000000	4.00000000000000000000	4.00000000000000000000	4.00000000000000000000	4.00000000000000000000	4.00000000000000000000	4.00000000000000000000	4.00000000000000000000	4.00000000000000000000	4.00000000000000000000	4.00000000000000000000	4.00000000000000000000	4.00000000000000000000
126.00000000000000000000	0.00000000000000000000	4184.61523437500000000000	4195.89746093750000000000	4182.56396484375000000000	4192.82031250000000000000	4208.20507812500000000000	4198.97412109375000000000	4174.35888671875000000000	4178.97412109375000000000	4192.30761718750000000000	4214.87158203125000000000	4395.89746093750000000000	4203.58984375000000000000	4189.23046875000000000000	4225.64111328125000000000	3449.00000000000000000000	10247.00000000000000000000	10230.00000000000000000000	0.00000000000000000000	0.00000000000000000000	0.00000000000000000000	440.00000000000000000000	858.00000000000000000000	4.00000000000000000000	4.00000000000000000000	4.00000000000000000000	4.00000000000000000000	4.00000000000000000000	4.00000000000000000000	4.00000000000000000000	4.00000000000000000000	4.00000000000000000000	4.00000000000000000000	4.00000000000000000000	4.00000000000000000000	4.00000000000000000000	4.00000000000000000000	4.00000000000000000000	4.00000000000000000000
127.00000000000000000000	0.00000000000000000000	4175.38427734375000000000	4179.48730468750000000000	4168.71777343750000000000	4176.41015625000000000000	4167.69238281250000000000	4174.35888671875000000000	4153.33300781250000000000	4165.12792968750000000000	4180.51269531250000000000	4190.25634765625000000000	4355.89746093750000000000	4190.76904296875000000000	4167.69238281250000000000	4215.89746093750000000000	52.00000000000000000000	10248.00000000000000000000	10230.00000000000000000000	0.00000000000000000000	0.00000000000000000000	0.00000000000000000000	440.00000000000000000000	865.00000000000000000000	4.00000000000000000000	4.00000000000000000000	4.00000000000000000000	4.00000000000000000000	4.00000000000000000000	4.00000000000000000000	4.00000000000000000000	4.00000000000000000000	4.00000000000000000000	4.00000000000000000000	4.00000000000000000000	4.00000000000000000000	4.00000000000000000000	4.00000000000000000000	4.00000000000000000000	4.00000000000000000000
0.00000000000000000000	0.00000000000000000000	4163.07666015625000000000	4180.00000000000000000000	4162.05126953125000000000	4181.53857421875000000000	4173.33300781250000000000	4182.56396484375000000000	4165.12792968750000000000	4181.02539062500000000000	4204.61523437500000000000	4208.20507812500000000000	4371.28173828125000000000	4191.79492187500000000000	4167.17919921875000000000	4212.30761718750000000000	1118.00000000000000000000	10248.00000000000000000000	10230.00000000000000000000	0.00000000000000000000	0.00000000000000000000	0.00000000000000000000	440.00000000000000000000	873.00000000000000000000	4.00000000000000000000	4.00000000000000000000	4.00000000000000000000	4.00000000000000000000	4.00000000000000000000	4.00000000000000000000	4.00000000000000000000	4.00000000000000000000	4.00000000000000000000	4.00000000000000000000	4.00000000000000000000	4.00000000000000000000	4.00000000000000000000	4.00000000000000000000	4.00000000000000000000	4.00000000000000000000
1.00000000000000000000	0.00000000000000000000	4186.66650390625000000000	4165.12792968750000000000	4192.82031250000000000000	4180.00000000000000000000	4170.25634765625000000000	4183.07666015625000000000	4164.61523437500000000000	4174.87158203125000000000	4194.87158203125000000000	4213.84619140625000000000	4413.33300781250000000000	4197.94873046875000000000	4164.61523437500000000000	4215.89746093750000000000	2176.00000000000000000000	10249.00000000000000000000	10229.00000000000000000000	0.00000000000000000000	0.00000000000000000000	0.00000000000000000000	440.00000000000000000000	880.00000000000000000000	4.00000000000000000000	4.00000000000000000000	4.00000000000000000000	4.00000000000000000000	4.00000000000000000000	4.00000000000000000000	4.00000000000000000000	4.00000000000000000000	4.00000000000000000000	4.00000000000000000000	4.00000000000000000000	4.00000000000000000000	4.00000000000000000000	4.00000000000000000000	4.00000000000000000000	4.00000000000000000000
2.00000000000000000000	0.00000000000000000000	4171.28173828125000000000	4191.28173828125000000000	4178.46142578125000000000	4179.48730468750000000000	4193.84619140625000000000	4192.30761718750000000000	4178.97412109375000000000	4180.00000000000000000000	4194.87158203125000000000	4205.12792968750000000000	4420.51269531250000000000	4204.10253906250000000000	4187.17919921875000000000	4225.64111328125000000000	1394.00000000000000000000	10249.00000000000000000000	10229.00000000000000000000	0.00000000000000000000	0.00000000000000000000	0.00000000000000000000	440.00000000000000000000	887.00000000000000000000	4.00000000000000000000	4.00000000000000000000	4.00000000000000000000	4.00000000000000000000	4.00000000000000000000	4.00000000000000000000	4.00000000000000000000	4.00000000000000000000	4.00000000000000000000	4.00000000000000000000	4.00000000000000000000	4.00000000000000000000	4.00000000000000000000	4.00000000000000000000	4.00000000000000000000	4.00000000000000000000
3.00000000000000000000	0.00000000000000000000	4175.38427734375000000000	4195.89746093750000000000	4176.92285156250000000000	4174.87158203125000000000	4188.71777343750000000000	4182.56396484375000000000	4165.12792968750000000000	4160.00000000000000000000	4180.51269531250000000000	4176.92285156250000000000	4361.02539062500000000000	4198.97412109375000000000	4170.76904296875000000000	4197.94873046875000000000	3462.00000000000000000000	10248.00000000000000000000	10228.00000000000000000000	0.00000000000000000000	0.00000000000000000000	0.00000000000000000000	440.00000000000000000000	895.00000000000000000000	4.00000000000000000000	4.00000000000000000000	4.00000000000000000000	4.00000000000000000000	4.00000000000000000000	4.00000000000000000000	4.00000000000000000000	4.00000000000000000000	4.00000000000000000000	4.00000000000000000000	4.00000000000000000000	4.00000000000000000000	4.00000000000000000000	4.00000000000000000000	4.00000000000000000000	4.00000000000000000000
4.00000000000000000000	0.00000000000000000000	4175.38427734375000000000	4179.48730468750000000000	4174.87158203125000000000	4143.07666015625000000000	4164.61523437500000000000	4186.66650390625000000000	4157.43603515625000000000	4151.28173828125000000000	4177.43603515625000000000	4183.07666015625000000000	4336.92285156250000000000	4196.41015625000000000000	4153.84619140625000000000	4205.12792968750000000000	3513.00000000000000000000	10248.00000000000000000000	10228.00000000000000000000	0.00000000000000000000	0.00000000000000000000	0.00000000000000000000	440.00000000000000000000	902.00000000000000000000	4.00000000000000000000	4.00000000000000000000	4.00000000000000000000	4.00000000000000000000	4.00000000000000000000	4.00000000000000000000	4.00000000000000000000	4.00000000000000000000	4.00000000000000000000	4.00000000000000000000	4.00000000000000000000	4.00000000000000000000	4.00000000000000000000	4.00000000000000000000	4.00000000000000000000	4.00000000000000000000
5.00000000000000000000	0.00000000000000000000	4161.02539062500000000000	4172.82031250000000000000	4168.20507812500000000000	4122.56396484375000000000	4171.28173828125000000000	4187.69238281250000000000	4164.61523437500000000000	4172.30761718750000000000	4192.82031250000000000000	4203.07666015625000000000	4396.41015625000000000000	4196.41015625000000000000	4168.71777343750000000000	4229.74365234375000000000	3406.00000000000000000000	10248.00000000000000000000	10228.00000000000000000000	0.00000000000000000000	0.00000000000000000000	0.00000000000000000000	440.00000000000000000000	909.00000000000000000000	4.00000000000000000000	4.00000000000000000000	4.00000000000000000000	4.00000000000000000000	4.00000000000000000000	4.00000000000000000000	4.00000000000000000000	4.00000000000000000000	4.00000000000000000000	4.00000000000000000000	4.00000000000000000000	4.00000000000000000000	4.00000000000000000000	4.00000000000000000000	4.00000000000000000000	4.00000000000000000000
6.00000000000000000000	0.00000000000000000000	4180.51269531250000000000	4184.10253906250000000000	4187.17919921875000000000	4158.97412109375000000000	4193.33300781250000000000	4176.92285156250000000000	4163.58984375000000000000	4176.92285156250000000000	4192.30761718750000000000	4194.87158203125000000000	4425.12792968750000000000	4196.92285156250000000000	4172.30761718750000000000	4211.28173828125000000000	3460.00000000000000000000	10248.00000000000000000000	10228.00000000000000000000	0.00000000000000000000	0.00000000000000000000	0.00000000000000000000	440.00000000000000000000	917.00000000000000000000	4.00000000000000000000	4.00000000000000000000	4.00000000000000000000	4.00000000000000000000	4.00000000000000000000	4.00000000000000000000	4.00000000000000000000	4.00000000000000000000	4.00000000000000000000	4.00000000000000000000	4.00000000000000000000	4.00000000000000000000	4.00000000000000000000	4.00000000000000000000	4.00000000000000000000	4.00000000000000000000
7.00000000000000000000	0.00000000000000000000	4166.15380859375000000000	4224.10253906250000000000	4171.28173828125000000000	4196.92285156250000000000	4220.51269531250000000000	4208.71777343750000000000	4190.25634765625000000000	4195.89746093750000000000	4215.89746093750000000000	4206.66650390625000000000	4391.28173828125000000000	4225.12792968750000000000	4179.48730468750000000000	4216.92285156250000000000	3382.00000000000000000000	10250.00000000000000000000	10227.00000000000000000000	0.00000000000000000000	0.00000000000000000000	0.00000000000000000000	440.00000000000000000000	924.00000000000000000000	4.00000000000000000000	4.00000000000000000000	4.00000000000000000000	4.00000000000000000000	4.00000000000000000000	4.00000000000000000000	4.00000000000000000000	4.00000000000000000000	4.00000000000000000000	4.00000000000000000000	4.00000000000000000000	4.00000000000000000000	4.00000000000000000000	4.00000000000000000000	4.00000000000000000000	4.00000000000000000000
8.00000000000000000000	0.00000000000000000000	4174.35888671875000000000	4206.66650390625000000000	4180.51269531250000000000	4174.87158203125000000000	4207.17919921875000000000	4209.74365234375000000000	4185.12792968750000000000	4185.12792968750000000000	4210.76904296875000000000	4196.41015625000000000000	4338.97412109375000000000	4240.00000000000000000000	4166.15380859375000000000	4216.92285156250000000000	3422.00000000000000000000	10250.00000000000000000000	10227.00000000000000000000	0.00000000000000000000	0.00000000000000000000	0.00000000000000000000	440.00000000000000000000	931.00000000000000000000	4.00000000000000000000	4.00000000000000000000	4.00000000000000000000	4.00000000000000000000	4.00000000000000000000	4.00000000000000000000	4.00000000000000000000	4.00000000000000000000	4.00000000000000000000	4.00000000000000000000	4.00000000000000000000	4.00000000000000000000	4.00000000000000000000	4.00000000000000000000	4.00000000000000000000	4.00000000000000000000
9.00000000000000000000	0.00000000000000000000	4180.51269531250000000000	4182.56396484375000000000	4185.12792968750000000000	4143.07666015625000000000	4198.46142578125000000000	4197.43603515625000000000	4173.33300781250000000000	4169.23046875000000000000	4195.89746093750000000000	4187.69238281250000000000	4353.33300781250000000000	4218.97412109375000000000	4178.46142578125000000000	4209.74365234375000000000	3062.00000000000000000000	10249.00000000000000000000	10228.00000000000000000000	0.00000000000000000000	0.00000000000000000000	0.00000000000000000000	440.00000000000000000000	939.00000000000000000000	4.00000000000000000000	4.00000000000000000000	4.00000000000000000000	4.00000000000000000000	4.00000000000000000000	4.00000000000000000000	4.00000000000000000000	4.00000000000000000000	4.00000000000000000000	4.00000000000000000000	4.00000000000000000000	4.00000000000000000000	4.00000000000000000000	4.00000000000000000000	4.00000000000000000000	4.00000000000000000000
10.00000000000000000000	0.00000000000000000000	4157.43603515625000000000	4178.46142578125000000000	4159.48730468750000000000	4132.30761718750000000000	4175.89746093750000000000	4183.58984375000000000000	4161.53857421875000000000	4155.38427734375000000000	4177.94873046875000000000	4182.05126953125000000000	4396.41015625000000000000	4195.89746093750000000000	4172.30761718750000000000	4200.51269531250000000000	3486.00000000000000000000	10249.00000000000000000000	10228.00000000000000000000	0.00000000000000000000	0.00000000000000000000	0.00000000000000000000	440.00000000000000000000	946.00000000000000000000	4.00000000000000000000	4.00000000000000000000	4.00000000000000000000	4.00000000000000000000	4.00000000000000000000	4.00000000000000000000	4.00000000000000000000	4.00000000000000000000	4.00000000000000000000	4.00000000000000000000	4.00000000000000000000	4.00000000000000000000	4.00000000000000000000	4.00000000000000000000	4.00000000000000000000	4.00000000000000000000
11.00000000000000000000	0.00000000000000000000	4176.41015625000000000000	4161.53857421875000000000	4175.38427734375000000000	4134.87158203125000000000	4149.23046875000000000000	4157.94873046875000000000	4145.12792968750000000000	4141.02539062500000000000	4160.00000000000000000000	4160.51269531250000000000	4384.61523437500000000000	4194.35888671875000000000	4133.84619140625000000000	4184.10253906250000000000	3318.00000000000000000000	10249.00000000000000000000	10229.00000000000000000000	0.00000000000000000000	0.00000000000000000000	0.00000000000000000000	440.00000000000000000000	953.00000000000000000000	4.00000000000000000000	4.00000000000000000000	4.00000000000000000000	4.00000000000000000000	4.00000000000000000000	4.00000000000000000000	4.00000000000000000000	4.00000000000000000000	4.00000000000000000000	4.00000000000000000000	4.00000000000000000000	4.00000000000000000000	4.00000000000000000000	4.00000000000000000000	4.00000000000000000000	4.00000000000000000000
12.00000000000000000000	0.00000000000000000000	4169.23046875000000000000	4189.74365234375000000000	4177.43603515625000000000	4160.00000000000000000000	4202.05126953125000000000	4192.30761718750000000000	4187.17919921875000000000	4192.30761718750000000000	4215.89746093750000000000	4197.94873046875000000000	4388.20507812500000000000	4214.87158203125000000000	4178.97412109375000000000	4212.30761718750000000000	2610.00000000000000000000	10249.00000000000000000000	10229.00000000000000000000	0.00000000000000000000	0.00000000000000000000	0.00000000000000000000	440.00000000000000000000	961.00000000000000000000	4.00000000000000000000	4.00000000000000000000	4.00000000000000000000	4.00000000000000000000	4.00000000000000000000	4.00000000000000000000	4.00000000000000000000	4.00000000000000000000	4.00000000000000000000	4.00000000000000000000	4.00000000000000000000	4.00000000000000000000	4.00000000000000000000	4.00000000000000000000	4.00000000000000000000	4.00000000000000000000
13.00000000000000000000	0.00000000000000000000	4171.28173828125000000000	4187.69238281250000000000	4182.05126953125000000000	4166.15380859375000000000	4197.94873046875000000000	4197.94873046875000000000	4186.15380859375000000000	4197.94873046875000000000	4223.07666015625000000000	4205.12792968750000000000	4382.56396484375000000000	4211.28173828125000000000	4189.74365234375000000000	4218.46142578125000000000	2481.00000000000000000000	10248.00000000000000000000	10228.00000000000000000000	0.00000000000000000000	0.00000000000000000000	0.00000000000000000000	440.00000000000000000000	969.00000000000000000000	4.00000000000000000000	4.00000000000000000000	4.00000000000000000000	4.00000000000000000000	4.00000000000000000000	4.00000000000000000000	4.00000000000000000000	4.00000000000000000000	4.00000000000000000000	4.00000000000000000000	4.00000000000000000000	4.00000000000000000000	4.00000000000000000000	4.00000000000000000000	4.00000000000000000000	4.00000000000000000000
14.00000000000000000000	0.00000000000000000000	4185.64111328125000000000	4178.46142578125000000000	4184.61523437500000000000	4157.43603515625000000000	4169.74365234375000000000	4193.33300781250000000000	4168.20507812500000000000	4172.30761718750000000000	4190.76904296875000000000	4191.79492187500000000000	4363.58984375000000000000	4192.30761718750000000000	4166.15380859375000000000	4217.43603515625000000000	3486.00000000000000000000	10248.00000000000000000000	10228.00000000000000000000	0.00000000000000000000	0.00000000000000000000	0.00000000000000000000	440.00000000000000000000	977.00000000000000000000	4.00000000000000000000	4.00000000000000000000	4.00000000000000000000	4.00000000000000000000	4.00000000000000000000	4.00000000000000000000	4.00000000000000000000	4.00000000000000000000	4.00000000000000000000	4.00000000000000000000	4.00000000000000000000	4.00000000000000000000	4.00000000000000000000	4.00000000000000000000	4.00000000000000000000	4.00000000000000000000
15.00000000000000000000	0.00000000000000000000	4165.64111328125000000000	4204.61523437500000000000	4163.58984375000000000000	4150.76904296875000000000	4196.92285156250000000000	4214.87158203125000000000	4185.64111328125000000000	4180.00000000000000000000	4198.97412109375000000000	4213.84619140625000000000	4369.23046875000000000000	4188.71777343750000000000	4181.02539062500000000000	4226.66650390625000000000	3318.00000000000000000000	10247.00000000000000000000	10227.00000000000000000000	0.00000000000000000000	0.00000000000000000000	0.00000000000000000000	440.00000000000000000000	985.00000000000000000000	4.00000000000000000000	4.00000000000000000000	4.00000000000000000000	4.00000000000000000000	4.00000000000000000000	4.00000000000000000000	4.00000000000000000000	4.00000000000000000000	4.00000000000000000000	4.00000000000000000000	4.00000000000000000000	4.00000000000000000000	4.00000000000000000000	4.00000000000000000000	4.00000000000000000000	4.00000000000000000000
16.00000000000000000000	0.00000000000000000000	4176.92285156250000000000	4186.66650390625000000000	4173.84619140625000000000	4135.38427734375000000000	4189.74365234375000000000	4191.28173828125000000000	4166.66650390625000000000	4161.53857421875000000000	4188.71777343750000000000	4186.15380859375000000000	4367.69238281250000000000	4195.38427734375000000000	4170.25634765625000000000	4196.92285156250000000000	0.00000000000000000000	10247.00000000000000000000	10227.00000000000000000000	0.00000000000000000000	0.00000000000000000000	0.00000000000000000000	440.00000000000000000000	994.00000000000000000000	4.00000000000000000000	4.00000000000000000000	4.00000000000000000000	4.00000000000000000000	4.00000000000000000000	4.00000000000000000000	4.00000000000000000000	4.00000000000000000000	4.00000000000000000000	4.00000000000000000000	4.00000000000000000000	4.00000000000000000000	4.00000000000000000000	4.00000000000000000000	4.00000000000000000000	4.00000000000000000000
17.00000000000000000000	0.00000000000000000000	4171.28173828125000000000	4175.38427734375000000000	4170.25634765625000000000	4149.74365234375000000000	4176.41015625000000000000	4185.64111328125000000000	4168.71777343750000000000	4163.58984375000000000000	4194.87158203125000000000	4182.56396484375000000000	4378.46142578125000000000	4193.84619140625000000000	4175.38427734375000000000	4205.64111328125000000000	0.00000000000000000000	10247.00000000000000000000	10227.00000000000000000000	0.00000000000000000000	0.00000000000000000000	0.00000000000000000000	441.00000000000000000000	2.00000000000000000000	4.00000000000000000000	4.00000000000000000000	4.00000000000000000000	4.00000000000000000000	4.00000000000000000000	4.00000000000000000000	4.00000000000000000000	4.00000000000000000000	4.00000000000000000000	4.00000000000000000000	4.00000000000000000000	4.00000000000000000000	4.00000000000000000000	4.00000000000000000000	4.00000000000000000000	4.00000000000000000000
18.00000000000000000000	0.00000000000000000000	4172.82031250000000000000	4177.43603515625000000000	4178.46142578125000000000	4159.48730468750000000000	4170.25634765625000000000	4184.10253906250000000000	4174.35888671875000000000	4171.79492187500000000000	4198.97412109375000000000	4202.56396484375000000000	4374.87158203125000000000	4177.43603515625000000000	4171.79492187500000000000	4226.66650390625000000000	0.00000000000000000000	10247.00000000000000000000	10227.00000000000000000000	0.00000000000000000000	0.00000000000000000000	0.00000000000000000000	441.00000000000000000000	10.00000000000000000000	4.00000000000000000000	4.00000000000000000000	4.00000000000000000000	4.00000000000000000000	4.00000000000000000000	4.00000000000000000000	4.00000000000000000000	4.00000000000000000000	4.00000000000000000000	4.00000000000000000000	4.00000000000000000000	4.00000000000000000000	4.00000000000000000000	4.00000000000000000000	4.00000000000000000000	4.00000000000000000000
19.00000000000000000000	0.00000000000000000000	4177.94873046875000000000	4195.38427734375000000000	4179.48730468750000000000	4135.38427734375000000000	4178.97412109375000000000	4180.00000000000000000000	4172.30761718750000000000	4172.82031250000000000000	4191.28173828125000000000	4191.79492187500000000000	4368.71777343750000000000	4225.12792968750000000000	4160.00000000000000000000	4217.43603515625000000000	0.00000000000000000000	10248.00000000000000000000	10227.00000000000000000000	0.00000000000000000000	0.00000000000000000000	0.00000000000000000000	441.00000000000000000000	19.00000000000000000000	4.00000000000000000000	4.00000000000000000000	4.00000000000000000000	4.00000000000000000000	4.00000000000000000000	4.00000000000000000000	4.00000000000000000000	4.00000000000000000000	4.00000000000000000000	4.00000000000000000000	4.00000000000000000000	4.00000000000000000000	4.00000000000000000000	4.00000000000000000000	4.00000000000000000000	4.00000000000000000000
20.00000000000000000000	0.00000000000000000000	4153.84619140625000000000	4188.20507812500000000000	4155.89746093750000000000	4126.15380859375000000000	4171.28173828125000000000	4184.61523437500000000000	4169.23046875000000000000	4165.64111328125000000000	4184.10253906250000000000	4175.38427734375000000000	4362.05126953125000000000	4283.07666015625000000000	4163.07666015625000000000	4191.79492187500000000000	0.00000000000000000000	10248.00000000000000000000	10227.00000000000000000000	0.00000000000000000000	0.00000000000000000000	0.00000000000000000000	441.00000000000000000000	27.00000000000000000000	4.00000000000000000000	4.00000000000000000000	4.00000000000000000000	4.00000000000000000000	4.00000000000000000000	4.00000000000000000000	4.00000000000000000000	4.00000000000000000000	4.00000000000000000000	4.00000000000000000000	4.00000000000000000000	4.00000000000000000000	4.00000000000000000000	4.00000000000000000000	4.00000000000000000000	4.00000000000000000000
21.00000000000000000000	0.00000000000000000000	4171.79492187500000000000	4130.25634765625000000000	4179.48730468750000000000	4150.25634765625000000000	4135.38427734375000000000	4173.84619140625000000000	4148.71777343750000000000	4136.92285156250000000000	4164.10253906250000000000	4162.05126953125000000000	4329.23046875000000000000	4204.61523437500000000000	4145.64111328125000000000	4167.17919921875000000000	0.00000000000000000000	10248.00000000000000000000	10228.00000000000000000000	0.00000000000000000000	0.00000000000000000000	0.00000000000000000000	441.00000000000000000000	35.00000000000000000000	4.00000000000000000000	4.00000000000000000000	4.00000000000000000000	4.00000000000000000000	4.00000000000000000000	4.00000000000000000000	4.00000000000000000000	4.00000000000000000000	4.00000000000000000000	4.00000000000000000000	4.00000000000000000000	4.00000000000000000000	4.00000000000000000000	4.00000000000000000000	4.00000000000000000000	4.00000000000000000000
22.00000000000000000000	0.00000000000000000000	4166.66650390625000000000	4155.89746093750000000000	4174.87158203125000000000	4160.51269531250000000000	4175.38427734375000000000	4205.64111328125000000000	4183.58984375000000000000	4173.33300781250000000000	4205.64111328125000000000	4205.12792968750000000000	4374.87158203125000000000	4082.05126953125000000000	4174.35888671875000000000	4202.05126953125000000000	0.00000000000000000000	10248.00000000000000000000	10228.00000000000000000000	0.00000000000000000000	0.00000000000000000000	0.00000000000000000000	441.00000000000000000000	44.00000000000000000000	4.00000000000000000000	4.00000000000000000000	4.00000000000000000000	4.00000000000000000000	4.00000000000000000000	4.00000000000000000000	4.00000000000000000000	4.00000000000000000000	4.00000000000000000000	4.00000000000000000000	4.00000000000000000000	4.00000000000000000000	4.00000000000000000000	4.00000000000000000000	4.00000000000000000000	4.00000000000000000000
23.00000000000000000000	0.00000000000000000000	4152.30761718750000000000	4177.94873046875000000000	4161.53857421875000000000	4121.02539062500000000000	4173.33300781250000000000	4195.38427734375000000000	4181.53857421875000000000	4181.02539062500000000000	4205.12792968750000000000	4205.64111328125000000000	4400.00000000000000000000	4023.07690429687500000000	4181.53857421875000000000	4203.58984375000000000000	0.00000000000000000000	10248.00000000000000000000	10230.00000000000000000000	0.00000000000000000000	0.00000000000000000000	0.00000000000000000000	441.00000000000000000000	52.00000000000000000000	4.00000000000000000000	4.00000000000000000000	4.00000000000000000000	4.00000000000000000000	4.00000000000000000000	4.00000000000000000000	4.00000000000000000000	4.00000000000000000000	4.00000000000000000000	4.00000000000000000000	4.00000000000000000000	4.00000000000000000000	4.00000000000000000000	4.00000000000000000000	4.00000000000000000000	4.00000000000000000000
24.00000000000000000000	0.00000000000000000000	4157.43603515625000000000	4149.23046875000000000000	4167.17919921875000000000	4118.46142578125000000000	4132.82031250000000000000	4157.43603515625000000000	4142.05126953125000000000	4132.82031250000000000000	4156.41015625000000000000	4160.00000000000000000000	4318.97412109375000000000	3978.46142578125000000000	4147.17919921875000000000	4168.20507812500000000000	0.00000000000000000000	10248.00000000000000000000	10230.00000000000000000000	0.00000000000000000000	0.00000000000000000000	0.00000000000000000000	441.00000000000000000000	60.00000000000000000000	4.00000000000000000000	4.00000000000000000000	4.00000000000000000000	4.00000000000000000000	4.00000000000000000000	4.00000000000000000000	4.00000000000000000000	4.00000000000000000000	4.00000000000000000000	4.00000000000000000000	4.00000000000000000000	4.00000000000000000000	4.00000000000000000000	4.00000000000000000000	4.00000000000000000000	4.00000000000000000000
25.00000000000000000000	0.00000000000000000000	4150.25634765625000000000	4170.25634765625000000000	4161.02539062500000000000	4168.71777343750000000000	4180.51269531250000000000	4184.61523437500000000000	4165.64111328125000000000	4143.07666015625000000000	4187.17919921875000000000	4188.71777343750000000000	4314.35888671875000000000	3944.61523437500000000000	4158.46142578125000000000	4188.20507812500000000000	0.00000000000000000000	10249.00000000000000000000	10226.00000000000000000000	0.00000000000000000000	0.00000000000000000000	0.00000000000000000000	441.00000000000000000000	69.00000000000000000000	4.00000000000000000000	4.00000000000000000000	4.00000000000000000000	4.00000000000000000000	4.00000000000000000000	4.00000000000000000000	4.00000000000000000000	4.00000000000000000000	4.00000000000000000000	4.00000000000000000000	4.00000000000000000000	4.00000000000000000000	4.00000000000000000000	4.00000000000000000000	4.00000000000000000000	4.00000000000000000000
31.00000000000000000000	0.00000000000000000000	4168.71777343750000000000	4153.84619140625000000000	4180.51269531250000000000	4143.58984375000000000000	4145.12792968750000000000	4154.35888671875000000000	4147.17919921875000000000	4140.51269531250000000000	4164.61523437500000000000	4156.41015625000000000000	4316.41015625000000000000	3890.25634765625000000000	4152.30761718750000000000	4172.30761718750000000000	0.00000000000000000000	10246.00000000000000000000	10229.00000000000000000000	0.00000000000000000000	0.00000000000000000000	0.00000000000000000000	441.00000000000000000000	77.00000000000000000000	4.00000000000000000000	4.00000000000000000000	4.00000000000000000000	4.00000000000000000000	4.00000000000000000000	4.00000000000000000000	4.00000000000000000000	4.00000000000000000000	4.00000000000000000000	4.00000000000000000000	4.00000000000000000000	4.00000000000000000000	4.00000000000000000000	4.00000000000000000000	4.00000000000000000000	4.00000000000000000000
32.00000000000000000000	0.00000000000000000000	4181.02539062500000000000	4166.15380859375000000000	4183.07666015625000000000	4158.46142578125000000000	4165.12792968750000000000	4172.82031250000000000000	4163.07666015625000000000	4156.92285156250000000000	4190.76904296875000000000	4200.51269531250000000000	4363.07666015625000000000	3911.79467773437500000000	4165.64111328125000000000	4214.35888671875000000000	0.00000000000000000000	10246.00000000000000000000	10229.00000000000000000000	0.00000000000000000000	0.00000000000000000000	0.00000000000000000000	441.00000000000000000000	85.00000000000000000000	4.00000000000000000000	4.00000000000000000000	4.00000000000000000000	4.00000000000000000000	4.00000000000000000000	4.00000000000000000000	4.00000000000000000000	4.00000000000000000000	4.00000000000000000000	4.00000000000000000000	4.00000000000000000000	4.00000000000000000000	4.00000000000000000000	4.00000000000000000000	4.00000000000000000000	4.00000000000000000000
33.00000000000000000000	0.00000000000000000000	4162.56396484375000000000	4168.20507812500000000000	4168.20507812500000000000	4161.53857421875000000000	4161.53857421875000000000	4166.15380859375000000000	4150.25634765625000000000	4145.64111328125000000000	4168.20507812500000000000	4212.82031250000000000000	4367.17919921875000000000	3917.94873046875000000000	4177.94873046875000000000	4215.89746093750000000000	0.00000000000000000000	10244.00000000000000000000	10228.00000000000000000000	0.00000000000000000000	0.00000000000000000000	0.00000000000000000000	441.00000000000000000000	94.00000000000000000000	4.00000000000000000000	4.00000000000000000000	4.00000000000000000000	4.00000000000000000000	4.00000000000000000000	4.00000000000000000000	4.00000000000000000000	4.00000000000000000000	4.00000000000000000000	4.00000000000000000000	4.00000000000000000000	4.00000000000000000000	4.00000000000000000000	4.00000000000000000000	4.00000000000000000000	4.00000000000000000000
34.00000000000000000000	0.00000000000000000000	4171.28173828125000000000	4168.20507812500000000000	4177.43603515625000000000	4166.15380859375000000000	4142.05126953125000000000	4142.05126953125000000000	4126.66650390625000000000	4115.38427734375000000000	4137.94873046875000000000	4174.35888671875000000000	4330.76904296875000000000	3899.48706054687500000000	4169.23046875000000000000	4185.12792968750000000000	0.00000000000000000000	10244.00000000000000000000	10228.00000000000000000000	0.00000000000000000000	0.00000000000000000000	0.00000000000000000000	441.00000000000000000000	102.00000000000000000000	4.00000000000000000000	4.00000000000000000000	4.00000000000000000000	4.00000000000000000000	4.00000000000000000000	4.00000000000000000000	4.00000000000000000000	4.00000000000000000000	4.00000000000000000000	4.00000000000000000000	4.00000000000000000000	4.00000000000000000000	4.00000000000000000000	4.00000000000000000000	4.00000000000000000000	4.00000000000000000000
35.00000000000000000000	0.00000000000000000000	4152.30761718750000000000	4180.00000000000000000000	4163.07666015625000000000	4156.41015625000000000000	4161.02539062500000000000	4163.58984375000000000000	4153.33300781250000000000	4149.74365234375000000000	4185.64111328125000000000	4193.33300781250000000000	4356.92285156250000000000	3893.84594726562500000000	4177.94873046875000000000	4193.33300781250000000000	0.00000000000000000000	10246.00000000000000000000	10228.00000000000000000000	0.00000000000000000000	0.00000000000000000000	0.00000000000000000000	441.00000000000000000000	109.00000000000000000000	4.00000000000000000000	4.00000000000000000000	4.00000000000000000000	4.00000000000000000000	4.00000000000000000000	4.00000000000000000000	4.00000000000000000000	4.00000000000000000000	4.00000000000000000000	4.00000000000000000000	4.00000000000000000000	4.00000000000000000000	4.00000000000000000000	4.00000000000000000000	4.00000000000000000000	4.00000000000000000000
36.00000000000000000000	0.00000000000000000000	4160.51269531250000000000	4142.05126953125000000000	4175.38427734375000000000	4146.15380859375000000000	4157.94873046875000000000	4152.82031250000000000000	4144.10253906250000000000	4155.38427734375000000000	4186.15380859375000000000	4189.74365234375000000000	4352.30761718750000000000	3900.51269531250000000000	4148.71777343750000000000	4179.48730468750000000000	0.00000000000000000000	10246.00000000000000000000	10228.00000000000000000000	0.00000000000000000000	0.00000000000000000000	0.00000000000000000000	441.00000000000000000000	117.00000000000000000000	4.00000000000000000000	4.00000000000000000000	4.00000000000000000000	4.00000000000000000000	4.00000000000000000000	4.00000000000000000000	4.00000000000000000000	4.00000000000000000000	4.00000000000000000000	4.00000000000000000000	4.00000000000000000000	4.00000000000000000000	4.00000000000000000000	4.00000000000000000000	4.00000000000000000000	4.00000000000000000000
37.00000000000000000000	0.00000000000000000000	4167.69238281250000000000	4175.38427734375000000000	4178.97412109375000000000	4186.15380859375000000000	4193.33300781250000000000	4172.82031250000000000000	4156.41015625000000000000	4154.35888671875000000000	4177.43603515625000000000	4197.94873046875000000000	4357.43554687500000000000	3917.43579101562500000000	4160.00000000000000000000	4190.76904296875000000000	0.00000000000000000000	10249.00000000000000000000	10228.00000000000000000000	0.00000000000000000000	0.00000000000000000000	0.00000000000000000000	441.00000000000000000000	124.00000000000000000000	4.00000000000000000000	4.00000000000000000000	4.00000000000000000000	4.00000000000000000000	4.00000000000000000000	4.00000000000000000000	4.00000000000000000000	4.00000000000000000000	4.00000000000000000000	4.00000000000000000000	4.00000000000000000000	4.00000000000000000000	4.00000000000000000000	4.00000000000000000000	4.00000000000000000000	4.00000000000000000000
38.00000000000000000000	0.00000000000000000000	4150.76904296875000000000	4187.17919921875000000000	4164.10253906250000000000	4165.12792968750000000000	4169.23046875000000000000	4180.51269531250000000000	4160.00000000000000000000	4140.00000000000000000000	4166.66650390625000000000	4198.46142578125000000000	4346.15380859375000000000	3905.64086914062500000000	4173.84619140625000000000	4187.69238281250000000000	0.00000000000000000000	10249.00000000000000000000	10228.00000000000000000000	0.00000000000000000000	0.00000000000000000000	0.00000000000000000000	441.00000000000000000000	131.00000000000000000000	4.00000000000000000000	4.00000000000000000000	4.00000000000000000000	4.00000000000000000000	4.00000000000000000000	4.00000000000000000000	4.00000000000000000000	4.00000000000000000000	4.00000000000000000000	4.00000000000000000000	4.00000000000000000000	4.00000000000000000000	4.00000000000000000000	4.00000000000000000000	4.00000000000000000000	4.00000000000000000000
39.00000000000000000000	0.00000000000000000000	4162.56396484375000000000	4127.69238281250000000000	4177.43603515625000000000	4119.48730468750000000000	4098.46142578125000000000	4134.87158203125000000000	4122.05126953125000000000	4104.61523437500000000000	4129.23046875000000000000	4160.00000000000000000000	4293.84619140625000000000	3877.94873046875000000000	4138.46142578125000000000	4153.84619140625000000000	0.00000000000000000000	10251.00000000000000000000	10229.00000000000000000000	0.00000000000000000000	0.00000000000000000000	0.00000000000000000000	441.00000000000000000000	140.00000000000000000000	4.00000000000000000000	4.00000000000000000000	4.00000000000000000000	4.00000000000000000000	4.00000000000000000000	4.00000000000000000000	4.00000000000000000000	4.00000000000000000000	4.00000000000000000000	4.00000000000000000000	4.00000000000000000000	4.00000000000000000000	4.00000000000000000000	4.00000000000000000000	4.00000000000000000000	4.00000000000000000000
40.00000000000000000000	0.00000000000000000000	4154.35888671875000000000	4175.38427734375000000000	4166.15380859375000000000	4182.56396484375000000000	4173.84619140625000000000	4166.66650390625000000000	4154.87158203125000000000	4149.23046875000000000000	4175.89746093750000000000	4205.12792968750000000000	4355.89746093750000000000	3903.07690429687500000000	4167.69238281250000000000	4189.23046875000000000000	0.00000000000000000000	10251.00000000000000000000	10229.00000000000000000000	0.00000000000000000000	0.00000000000000000000	0.00000000000000000000	441.00000000000000000000	148.00000000000000000000	4.00000000000000000000	4.00000000000000000000	4.00000000000000000000	4.00000000000000000000	4.00000000000000000000	4.00000000000000000000	4.00000000000000000000	4.00000000000000000000	4.00000000000000000000	4.00000000000000000000	4.00000000000000000000	4.00000000000000000000	4.00000000000000000000	4.00000000000000000000	4.00000000000000000000	4.00000000000000000000
41.00000000000000000000	0.00000000000000000000	4163.07666015625000000000	4210.25634765625000000000	4171.79492187500000000000	4212.30761718750000000000	4211.79492187500000000000	4185.64111328125000000000	4167.69238281250000000000	4169.74365234375000000000	4201.02539062500000000000	4220.51269531250000000000	4397.43554687500000000000	3920.00000000000000000000	4183.58984375000000000000	4195.38427734375000000000	0.00000000000000000000	10249.00000000000000000000	10231.00000000000000000000	0.00000000000000000000	0.00000000000000000000	0.00000000000000000000	441.00000000000000000000	156.00000000000000000000	4.00000000000000000000	4.00000000000000000000	4.00000000000000000000	4.00000000000000000000	4.00000000000000000000	4.00000000000000000000	4.00000000000000000000	4.00000000000000000000	4.00000000000000000000	4.00000000000000000000	4.00000000000000000000	4.00000000000000000000	4.00000000000000000000	4.00000000000000000000	4.00000000000000000000	4.00000000000000000000
42.00000000000000000000	0.00000000000000000000	4164.61523437500000000000	4189.23046875000000000000	4172.30761718750000000000	4168.71777343750000000000	4177.94873046875000000000	4173.33300781250000000000	4156.41015625000000000000	4150.76904296875000000000	4184.10253906250000000000	4195.38427734375000000000	4337.43603515625000000000	3903.07690429687500000000	4175.89746093750000000000	4170.25634765625000000000	0.00000000000000000000	10249.00000000000000000000	10231.00000000000000000000	0.00000000000000000000	0.00000000000000000000	0.00000000000000000000	441.00000000000000000000	163.00000000000000000000	4.00000000000000000000	4.00000000000000000000	4.00000000000000000000	4.00000000000000000000	4.00000000000000000000	4.00000000000000000000	4.00000000000000000000	4.00000000000000000000	4.00000000000000000000	4.00000000000000000000	4.00000000000000000000	4.00000000000000000000	4.00000000000000000000	4.00000000000000000000	4.00000000000000000000	4.00000000000000000000
43.00000000000000000000	0.00000000000000000000	4148.71777343750000000000	4169.74365234375000000000	4164.10253906250000000000	4147.69238281250000000000	4160.51269531250000000000	4161.02539062500000000000	4146.66650390625000000000	4133.33300781250000000000	4171.28173828125000000000	4197.94873046875000000000	4302.56396484375000000000	3894.35888671875000000000	4157.94873046875000000000	4167.69238281250000000000	0.00000000000000000000	10248.00000000000000000000	10232.00000000000000000000	0.00000000000000000000	0.00000000000000000000	0.00000000000000000000	441.00000000000000000000	170.00000000000000000000	4.00000000000000000000	4.00000000000000000000	4.00000000000000000000	4.00000000000000000000	4.00000000000000000000	4.00000000000000000000	4.00000000000000000000	4.00000000000000000000	4.00000000000000000000	4.00000000000000000000	4.00000000000000000000	4.00000000000000000000	4.00000000000000000000	4.00000000000000000000	4.00000000000000000000	4.00000000000000000000
44.00000000000000000000	0.00000000000000000000	4167.69238281250000000000	4146.66650390625000000000	4184.10253906250000000000	4153.84619140625000000000	4132.82031250000000000000	4136.92285156250000000000	4122.56396484375000000000	4111.79492187500000000000	4140.51269531250000000000	4168.71777343750000000000	4315.89746093750000000000	3897.94873046875000000000	4126.66650390625000000000	4165.64111328125000000000	0.00000000000000000000	10248.00000000000000000000	10232.00000000000000000000	0.00000000000000000000	0.00000000000000000000	0.00000000000000000000	441.00000000000000000000	178.00000000000000000000	4.00000000000000000000	4.00000000000000000000	4.00000000000000000000	4.00000000000000000000	4.00000000000000000000	4.00000000000000000000	4.00000000000000000000	4.00000000000000000000	4.00000000000000000000	4.00000000000000000000	4.00000000000000000000	4.00000000000000000000	4.00000000000000000000	4.00000000000000000000	4.00000000000000000000	4.00000000000000000000
45.00000000000000000000	0.00000000000000000000	4148.20507812500000000000	4165.64111328125000000000	4160.51269531250000000000	4171.28173828125000000000	4139.48730468750000000000	4153.33300781250000000000	4141.02539062500000000000	4134.87158203125000000000	4160.00000000000000000000	4162.05126953125000000000	4335.89746093750000000000	3906.66650390625000000000	4153.33300781250000000000	4181.02539062500000000000	0.00000000000000000000	10248.00000000000000000000	10231.00000000000000000000	0.00000000000000000000	0.00000000000000000000	0.00000000000000000000	441.00000000000000000000	185.00000000000000000000	4.00000000000000000000	4.00000000000000000000	4.00000000000000000000	4.00000000000000000000	4.00000000000000000000	4.00000000000000000000	4.00000000000000000000	4.00000000000000000000	4.00000000000000000000	4.00000000000000000000	4.00000000000000000000	4.00000000000000000000	4.00000000000000000000	4.00000000000000000000	4.00000000000000000000	4.00000000000000000000
46.00000000000000000000	0.00000000000000000000	4154.35888671875000000000	4171.79492187500000000000	4162.56396484375000000000	4181.53857421875000000000	4152.82031250000000000000	4156.92285156250000000000	4143.07666015625000000000	4140.51269531250000000000	4177.43603515625000000000	4192.30761718750000000000	4340.00000000000000000000	3909.74340820312500000000	4174.87158203125000000000	4181.02539062500000000000	0.00000000000000000000	10248.00000000000000000000	10231.00000000000000000000	0.00000000000000000000	0.00000000000000000000	0.00000000000000000000	441.00000000000000000000	193.00000000000000000000	4.00000000000000000000	4.00000000000000000000	4.00000000000000000000	4.00000000000000000000	4.00000000000000000000	4.00000000000000000000	4.00000000000000000000	4.00000000000000000000	4.00000000000000000000	4.00000000000000000000	4.00000000000000000000	4.00000000000000000000	4.00000000000000000000	4.00000000000000000000	4.00000000000000000000	4.00000000000000000000
47.00000000000000000000	0.00000000000000000000	4177.43603515625000000000	4171.79492187500000000000	4182.56396484375000000000	4173.33300781250000000000	4184.61523437500000000000	4168.20507812500000000000	4154.35888671875000000000	4148.71777343750000000000	4182.05126953125000000000	4219.48730468750000000000	4369.23046875000000000000	3927.69213867187500000000	4187.69238281250000000000	4191.28173828125000000000	0.00000000000000000000	10249.00000000000000000000	10230.00000000000000000000	0.00000000000000000000	0.00000000000000000000	0.00000000000000000000	441.00000000000000000000	202.00000000000000000000	4.00000000000000000000	4.00000000000000000000	4.00000000000000000000	4.00000000000000000000	4.00000000000000000000	4.00000000000000000000	4.00000000000000000000	4.00000000000000000000	4.00000000000000000000	4.00000000000000000000	4.00000000000000000000	4.00000000000000000000	4.00000000000000000000	4.00000000000000000000	4.00000000000000000000	4.00000000000000000000
48.00000000000000000000	0.00000000000000000000	4153.84619140625000000000	4158.46142578125000000000	4166.15380859375000000000	4147.69238281250000000000	4176.41015625000000000000	4174.35888671875000000000	4165.64111328125000000000	4153.84619140625000000000	4174.35888671875000000000	4192.82031250000000000000	4342.05126953125000000000	3935.38452148437500000000	4168.20507812500000000000	4182.05126953125000000000	0.00000000000000000000	10249.00000000000000000000	10230.00000000000000000000	0.00000000000000000000	0.00000000000000000000	0.00000000000000000000	441.00000000000000000000	210.00000000000000000000	4.00000000000000000000	4.00000000000000000000	4.00000000000000000000	4.00000000000000000000	4.00000000000000000000	4.00000000000000000000	4.00000000000000000000	4.00000000000000000000	4.00000000000000000000	4.00000000000000000000	4.00000000000000000000	4.00000000000000000000	4.00000000000000000000	4.00000000000000000000	4.00000000000000000000	4.00000000000000000000
49.00000000000000000000	0.00000000000000000000	4156.41015625000000000000	4133.84619140625000000000	4171.79492187500000000000	4148.71777343750000000000	4110.76904296875000000000	4137.94873046875000000000	4135.38427734375000000000	4115.89746093750000000000	4140.00000000000000000000	4159.48730468750000000000	4291.79492187500000000000	3914.87158203125000000000	4120.00000000000000000000	4146.15380859375000000000	0.00000000000000000000	10248.00000000000000000000	10227.00000000000000000000	0.00000000000000000000	0.00000000000000000000	0.00000000000000000000	441.00000000000000000000	217.00000000000000000000	4.00000000000000000000	4.00000000000000000000	4.00000000000000000000	4.00000000000000000000	4.00000000000000000000	4.00000000000000000000	4.00000000000000000000	4.00000000000000000000	4.00000000000000000000	4.00000000000000000000	4.00000000000000000000	4.00000000000000000000	4.00000000000000000000	4.00000000000000000000	4.00000000000000000000	4.00000000000000000000
50.00000000000000000000	0.00000000000000000000	4153.84619140625000000000	4173.84619140625000000000	4166.66650390625000000000	4181.02539062500000000000	4141.53857421875000000000	4146.15380859375000000000	4149.74365234375000000000	4133.84619140625000000000	4165.12792968750000000000	4205.64111328125000000000	4346.15380859375000000000	3923.58959960937500000000	4172.30761718750000000000	4183.58984375000000000000	0.00000000000000000000	10248.00000000000000000000	10227.00000000000000000000	0.00000000000000000000	0.00000000000000000000	0.00000000000000000000	441.00000000000000000000	225.00000000000000000000	4.00000000000000000000	4.00000000000000000000	4.00000000000000000000	4.00000000000000000000	4.00000000000000000000	4.00000000000000000000	4.00000000000000000000	4.00000000000000000000	4.00000000000000000000	4.00000000000000000000	4.00000000000000000000	4.00000000000000000000	4.00000000000000000000	4.00000000000000000000	4.00000000000000000000	4.00000000000000000000
51.00000000000000000000	0.00000000000000000000	4165.12792968750000000000	4174.87158203125000000000	4169.74365234375000000000	4169.23046875000000000000	4164.61523437500000000000	4148.20507812500000000000	4150.25634765625000000000	4145.64111328125000000000	4174.87158203125000000000	4205.12792968750000000000	4357.94873046875000000000	3933.33325195312500000000	4195.89746093750000000000	4197.94873046875000000000	0.00000000000000000000	10247.00000000000000000000	10227.00000000000000000000	0.00000000000000000000	0.00000000000000000000	0.00000000000000000000	441.00000000000000000000	233.00000000000000000000	4.00000000000000000000	4.00000000000000000000	4.00000000000000000000	4.00000000000000000000	4.00000000000000000000	4.00000000000000000000	4.00000000000000000000	4.00000000000000000000	4.00000000000000000000	4.00000000000000000000	4.00000000000000000000	4.00000000000000000000	4.00000000000000000000	4.00000000000000000000	4.00000000000000000000	4.00000000000000000000
[truncated: 236 more rows]
