# Supplementary material for: Discriminating three motor imagery states of the same joint for brain-computer interface
Source: PeerJ. 2021 Aug 24;9:e12027. doi: 10.7717/peerj.12027 (PMC8395581; doi:10.7717/peerj.12027)
Supplement: Supplemental Information 1 [file peerj-09-12027-s001.zip › dataset/C/01-02-04.11.17.17.10.34.csv]

title:02	recorded:04.11.17 17.10.34	sampling:128	subject:01	labels:COUNTER INTERPOLATED AF3 F7 F3 FC5 T7 P7 O1 O2 P8 T8 FC6 F4 F8 AF4 RAW_CQ GYROX GYROY MARKER MARKER_HARDWARE SYNC TIME_STAMP_s TIME_STAMP_ms CQ_AF3 CQ_F7 CQ_F3 CQ_FC5 CQ_T7 CQ_P7 CQ_O1 CQ_O2 CQ_P8 CQ_T8 CQ_FC6 CQ_F4 CQ_F8 CQ_AF4 CQ_CMS CQ_DRL	chan:40	units:emotiv
66.00000000000000000000	0.00000000000000000000	4154.87158203125000000000	4143.58984375000000000000	4148.20507812500000000000	4152.82031250000000000000	4134.87158203125000000000	4111.28173828125000000000	4140.51269531250000000000	4149.23046875000000000000	4134.87158203125000000000	4136.92285156250000000000	4101.02539062500000000000	4141.02539062500000000000	4155.89746093750000000000	4132.30761718750000000000	2389.00000000000000000000	10246.00000000000000000000	10227.00000000000000000000	0.00000000000000000000	0.00000000000000000000	0.00000000000000000000	1696.00000000000000000000	457.00000000000000000000	0.00000000000000000000	0.00000000000000000000	4.00000000000000000000	0.00000000000000000000	0.00000000000000000000	0.00000000000000000000	0.00000000000000000000	0.00000000000000000000	0.00000000000000000000	0.00000000000000000000	0.00000000000000000000	0.00000000000000000000	0.00000000000000000000	0.00000000000000000000	4.00000000000000000000	0.00000000000000000000
67.00000000000000000000	0.00000000000000000000	4177.43603515625000000000	4155.38427734375000000000	4169.23046875000000000000	4167.69238281250000000000	4144.61523437500000000000	4119.48730468750000000000	4149.23046875000000000000	4166.15380859375000000000	4149.23046875000000000000	4147.69238281250000000000	4147.69238281250000000000	4150.76904296875000000000	4172.30761718750000000000	4147.17919921875000000000	3469.00000000000000000000	10246.00000000000000000000	10228.00000000000000000000	0.00000000000000000000	0.00000000000000000000	0.00000000000000000000	1696.00000000000000000000	466.00000000000000000000	0.00000000000000000000	0.00000000000000000000	4.00000000000000000000	4.00000000000000000000	0.00000000000000000000	0.00000000000000000000	0.00000000000000000000	0.00000000000000000000	0.00000000000000000000	0.00000000000000000000	0.00000000000000000000	0.00000000000000000000	0.00000000000000000000	0.00000000000000000000	4.00000000000000000000	4.00000000000000000000
68.00000000000000000000	0.00000000000000000000	4171.79492187500000000000	4165.64111328125000000000	4167.17919921875000000000	4158.46142578125000000000	4152.82031250000000000000	4125.12792968750000000000	4154.35888671875000000000	4185.64111328125000000000	4165.12792968750000000000	4163.07666015625000000000	4163.07666015625000000000	4162.05126953125000000000	4188.20507812500000000000	4163.58984375000000000000	3539.00000000000000000000	10246.00000000000000000000	10228.00000000000000000000	0.00000000000000000000	0.00000000000000000000	0.00000000000000000000	1696.00000000000000000000	474.00000000000000000000	0.00000000000000000000	0.00000000000000000000	4.00000000000000000000	4.00000000000000000000	4.00000000000000000000	0.00000000000000000000	0.00000000000000000000	0.00000000000000000000	0.00000000000000000000	0.00000000000000000000	0.00000000000000000000	0.00000000000000000000	0.00000000000000000000	0.00000000000000000000	4.00000000000000000000	4.00000000000000000000
69.00000000000000000000	0.00000000000000000000	4162.56396484375000000000	4124.10253906250000000000	4147.69238281250000000000	4128.20507812500000000000	4108.20507812500000000000	4093.33325195312500000000	4118.97412109375000000000	4150.76904296875000000000	4135.89746093750000000000	4155.38427734375000000000	4120.51269531250000000000	4153.84619140625000000000	4157.94873046875000000000	4147.69238281250000000000	3407.00000000000000000000	10244.00000000000000000000	10228.00000000000000000000	0.00000000000000000000	0.00000000000000000000	0.00000000000000000000	1696.00000000000000000000	482.00000000000000000000	0.00000000000000000000	0.00000000000000000000	4.00000000000000000000	4.00000000000000000000	4.00000000000000000000	4.00000000000000000000	0.00000000000000000000	0.00000000000000000000	0.00000000000000000000	0.00000000000000000000	0.00000000000000000000	0.00000000000000000000	0.00000000000000000000	0.00000000000000000000	4.00000000000000000000	4.00000000000000000000
70.00000000000000000000	0.00000000000000000000	4165.12792968750000000000	4122.56396484375000000000	4150.25634765625000000000	4133.33300781250000000000	4113.33300781250000000000	4088.71777343750000000000	4102.56396484375000000000	4127.17919921875000000000	4121.02539062500000000000	4151.28173828125000000000	4122.05126953125000000000	4146.15380859375000000000	4154.87158203125000000000	4144.10253906250000000000	3481.00000000000000000000	10244.00000000000000000000	10228.00000000000000000000	0.00000000000000000000	0.00000000000000000000	0.00000000000000000000	1696.00000000000000000000	491.00000000000000000000	0.00000000000000000000	0.00000000000000000000	4.00000000000000000000	4.00000000000000000000	4.00000000000000000000	4.00000000000000000000	4.00000000000000000000	0.00000000000000000000	0.00000000000000000000	0.00000000000000000000	0.00000000000000000000	0.00000000000000000000	0.00000000000000000000	0.00000000000000000000	4.00000000000000000000	4.00000000000000000000
71.00000000000000000000	0.00000000000000000000	4166.66650390625000000000	4168.71777343750000000000	4159.48730468750000000000	4162.56396484375000000000	4155.38427734375000000000	4120.00000000000000000000	4122.56396484375000000000	4146.15380859375000000000	4142.05126953125000000000	4155.38427734375000000000	4153.33300781250000000000	4151.79492187500000000000	4174.35888671875000000000	4153.84619140625000000000	3434.00000000000000000000	10245.00000000000000000000	10228.00000000000000000000	0.00000000000000000000	0.00000000000000000000	0.00000000000000000000	1696.00000000000000000000	499.00000000000000000000	0.00000000000000000000	0.00000000000000000000	4.00000000000000000000	4.00000000000000000000	4.00000000000000000000	4.00000000000000000000	4.00000000000000000000	4.00000000000000000000	0.00000000000000000000	0.00000000000000000000	0.00000000000000000000	0.00000000000000000000	0.00000000000000000000	0.00000000000000000000	4.00000000000000000000	4.00000000000000000000
72.00000000000000000000	0.00000000000000000000	4164.61523437500000000000	4166.66650390625000000000	4150.25634765625000000000	4158.46142578125000000000	4141.02539062500000000000	4129.74365234375000000000	4131.28173828125000000000	4148.20507812500000000000	4142.56396484375000000000	4146.66650390625000000000	4136.92285156250000000000	4138.46142578125000000000	4150.76904296875000000000	4131.28173828125000000000	3434.00000000000000000000	10245.00000000000000000000	10228.00000000000000000000	0.00000000000000000000	0.00000000000000000000	0.00000000000000000000	1696.00000000000000000000	508.00000000000000000000	0.00000000000000000000	0.00000000000000000000	4.00000000000000000000	4.00000000000000000000	4.00000000000000000000	4.00000000000000000000	4.00000000000000000000	4.00000000000000000000	4.00000000000000000000	0.00000000000000000000	0.00000000000000000000	0.00000000000000000000	0.00000000000000000000	0.00000000000000000000	4.00000000000000000000	4.00000000000000000000
73.00000000000000000000	0.00000000000000000000	4149.74365234375000000000	4147.69238281250000000000	4141.02539062500000000000	4143.58984375000000000000	4146.66650390625000000000	4127.17919921875000000000	4134.35888671875000000000	4150.25634765625000000000	4149.23046875000000000000	4152.30761718750000000000	4126.15380859375000000000	4122.56396484375000000000	4140.00000000000000000000	4116.92285156250000000000	3111.00000000000000000000	10246.00000000000000000000	10229.00000000000000000000	0.00000000000000000000	0.00000000000000000000	0.00000000000000000000	1696.00000000000000000000	516.00000000000000000000	0.00000000000000000000	0.00000000000000000000	4.00000000000000000000	4.00000000000000000000	4.00000000000000000000	4.00000000000000000000	4.00000000000000000000	4.00000000000000000000	4.00000000000000000000	4.00000000000000000000	0.00000000000000000000	0.00000000000000000000	0.00000000000000000000	0.00000000000000000000	4.00000000000000000000	4.00000000000000000000
74.00000000000000000000	0.00000000000000000000	4164.10253906250000000000	4154.35888671875000000000	4154.35888671875000000000	4162.05126953125000000000	4175.38427734375000000000	4120.00000000000000000000	4133.84619140625000000000	4160.51269531250000000000	4152.82031250000000000000	4154.35888671875000000000	4145.64111328125000000000	4136.41015625000000000000	4158.97412109375000000000	4131.28173828125000000000	3487.00000000000000000000	10246.00000000000000000000	10229.00000000000000000000	0.00000000000000000000	0.00000000000000000000	0.00000000000000000000	1696.00000000000000000000	524.00000000000000000000	0.00000000000000000000	0.00000000000000000000	4.00000000000000000000	4.00000000000000000000	4.00000000000000000000	4.00000000000000000000	4.00000000000000000000	4.00000000000000000000	4.00000000000000000000	4.00000000000000000000	4.00000000000000000000	0.00000000000000000000	0.00000000000000000000	0.00000000000000000000	4.00000000000000000000	4.00000000000000000000
75.00000000000000000000	0.00000000000000000000	4161.53857421875000000000	4159.48730468750000000000	4146.15380859375000000000	4165.12792968750000000000	4154.35888671875000000000	4106.66650390625000000000	4128.71777343750000000000	4156.41015625000000000000	4133.33300781250000000000	4135.38427734375000000000	4123.07666015625000000000	4138.97412109375000000000	4155.89746093750000000000	4132.30761718750000000000	3307.00000000000000000000	10246.00000000000000000000	10228.00000000000000000000	0.00000000000000000000	0.00000000000000000000	0.00000000000000000000	1696.00000000000000000000	533.00000000000000000000	0.00000000000000000000	0.00000000000000000000	4.00000000000000000000	4.00000000000000000000	4.00000000000000000000	4.00000000000000000000	4.00000000000000000000	4.00000000000000000000	4.00000000000000000000	4.00000000000000000000	4.00000000000000000000	4.00000000000000000000	0.00000000000000000000	0.00000000000000000000	4.00000000000000000000	4.00000000000000000000
76.00000000000000000000	0.00000000000000000000	4145.12792968750000000000	4145.12792968750000000000	4137.94873046875000000000	4138.97412109375000000000	4123.07666015625000000000	4106.15380859375000000000	4128.71777343750000000000	4148.20507812500000000000	4129.74365234375000000000	4130.76904296875000000000	4088.71777343750000000000	4133.33300781250000000000	4141.53857421875000000000	4121.53857421875000000000	2773.00000000000000000000	10246.00000000000000000000	10228.00000000000000000000	0.00000000000000000000	0.00000000000000000000	0.00000000000000000000	1696.00000000000000000000	541.00000000000000000000	0.00000000000000000000	0.00000000000000000000	4.00000000000000000000	4.00000000000000000000	4.00000000000000000000	4.00000000000000000000	4.00000000000000000000	4.00000000000000000000	4.00000000000000000000	4.00000000000000000000	4.00000000000000000000	4.00000000000000000000	4.00000000000000000000	0.00000000000000000000	4.00000000000000000000	4.00000000000000000000
77.00000000000000000000	0.00000000000000000000	4163.07666015625000000000	4134.35888671875000000000	4162.05126953125000000000	4123.58984375000000000000	4115.38427734375000000000	4109.23046875000000000000	4128.71777343750000000000	4140.51269531250000000000	4128.71777343750000000000	4142.05126953125000000000	4112.82031250000000000000	4140.51269531250000000000	4144.10253906250000000000	4126.15380859375000000000	2832.00000000000000000000	10247.00000000000000000000	10227.00000000000000000000	0.00000000000000000000	0.00000000000000000000	0.00000000000000000000	1696.00000000000000000000	550.00000000000000000000	0.00000000000000000000	0.00000000000000000000	4.00000000000000000000	4.00000000000000000000	4.00000000000000000000	4.00000000000000000000	4.00000000000000000000	4.00000000000000000000	4.00000000000000000000	4.00000000000000000000	4.00000000000000000000	4.00000000000000000000	4.00000000000000000000	4.00000000000000000000	4.00000000000000000000	4.00000000000000000000
78.00000000000000000000	0.00000000000000000000	4163.58984375000000000000	4153.84619140625000000000	4163.58984375000000000000	4142.56396484375000000000	4132.30761718750000000000	4113.84619140625000000000	4135.38427734375000000000	4143.07666015625000000000	4127.69238281250000000000	4155.89746093750000000000	4153.84619140625000000000	4144.61523437500000000000	4160.00000000000000000000	4144.61523437500000000000	3487.00000000000000000000	10247.00000000000000000000	10227.00000000000000000000	0.00000000000000000000	0.00000000000000000000	0.00000000000000000000	1696.00000000000000000000	558.00000000000000000000	0.00000000000000000000	0.00000000000000000000	4.00000000000000000000	4.00000000000000000000	4.00000000000000000000	4.00000000000000000000	4.00000000000000000000	4.00000000000000000000	4.00000000000000000000	4.00000000000000000000	4.00000000000000000000	4.00000000000000000000	4.00000000000000000000	4.00000000000000000000	4.00000000000000000000	4.00000000000000000000
79.00000000000000000000	0.00000000000000000000	4168.71777343750000000000	4170.25634765625000000000	4156.41015625000000000000	4170.76904296875000000000	4156.92285156250000000000	4119.48730468750000000000	4138.46142578125000000000	4151.79492187500000000000	4140.00000000000000000000	4156.41015625000000000000	4159.48730468750000000000	4151.79492187500000000000	4166.66650390625000000000	4151.79492187500000000000	3307.00000000000000000000	10248.00000000000000000000	10227.00000000000000000000	0.00000000000000000000	0.00000000000000000000	0.00000000000000000000	1696.00000000000000000000	565.00000000000000000000	0.00000000000000000000	0.00000000000000000000	4.00000000000000000000	4.00000000000000000000	4.00000000000000000000	4.00000000000000000000	4.00000000000000000000	4.00000000000000000000	4.00000000000000000000	4.00000000000000000000	4.00000000000000000000	4.00000000000000000000	4.00000000000000000000	4.00000000000000000000	4.00000000000000000000	4.00000000000000000000
80.00000000000000000000	0.00000000000000000000	4163.58984375000000000000	4147.69238281250000000000	4150.25634765625000000000	4151.28173828125000000000	4145.64111328125000000000	4117.43603515625000000000	4127.69238281250000000000	4149.74365234375000000000	4144.10253906250000000000	4137.43603515625000000000	4141.02539062500000000000	4146.15380859375000000000	4159.48730468750000000000	4134.35888671875000000000	2773.00000000000000000000	10248.00000000000000000000	10227.00000000000000000000	0.00000000000000000000	0.00000000000000000000	0.00000000000000000000	1696.00000000000000000000	573.00000000000000000000	0.00000000000000000000	0.00000000000000000000	4.00000000000000000000	4.00000000000000000000	4.00000000000000000000	4.00000000000000000000	4.00000000000000000000	4.00000000000000000000	4.00000000000000000000	4.00000000000000000000	4.00000000000000000000	4.00000000000000000000	4.00000000000000000000	4.00000000000000000000	4.00000000000000000000	4.00000000000000000000
81.00000000000000000000	0.00000000000000000000	4143.07666015625000000000	4127.69238281250000000000	4135.38427734375000000000	4128.20507812500000000000	4118.97412109375000000000	4108.71777343750000000000	4111.28173828125000000000	4132.82031250000000000000	4123.07666015625000000000	4124.10253906250000000000	4112.82031250000000000000	4132.82031250000000000000	4143.07666015625000000000	4109.74365234375000000000	2832.00000000000000000000	10247.00000000000000000000	10227.00000000000000000000	0.00000000000000000000	0.00000000000000000000	0.00000000000000000000	1696.00000000000000000000	580.00000000000000000000	0.00000000000000000000	0.00000000000000000000	4.00000000000000000000	4.00000000000000000000	4.00000000000000000000	4.00000000000000000000	4.00000000000000000000	4.00000000000000000000	4.00000000000000000000	4.00000000000000000000	4.00000000000000000000	4.00000000000000000000	4.00000000000000000000	4.00000000000000000000	4.00000000000000000000	4.00000000000000000000
82.00000000000000000000	0.00000000000000000000	4160.51269531250000000000	4153.84619140625000000000	4146.15380859375000000000	4148.71777343750000000000	4150.25634765625000000000	4113.84619140625000000000	4119.48730468750000000000	4137.43603515625000000000	4121.53857421875000000000	4146.15380859375000000000	4108.20507812500000000000	4142.56396484375000000000	4146.15380859375000000000	4118.46142578125000000000	3487.00000000000000000000	10247.00000000000000000000	10227.00000000000000000000	0.00000000000000000000	0.00000000000000000000	0.00000000000000000000	1696.00000000000000000000	588.00000000000000000000	0.00000000000000000000	0.00000000000000000000	4.00000000000000000000	4.00000000000000000000	4.00000000000000000000	4.00000000000000000000	4.00000000000000000000	4.00000000000000000000	4.00000000000000000000	4.00000000000000000000	4.00000000000000000000	4.00000000000000000000	4.00000000000000000000	4.00000000000000000000	4.00000000000000000000	4.00000000000000000000
83.00000000000000000000	0.00000000000000000000	4153.84619140625000000000	4167.69238281250000000000	4147.69238281250000000000	4145.12792968750000000000	4167.69238281250000000000	4126.15380859375000000000	4141.02539062500000000000	4161.53857421875000000000	4147.69238281250000000000	4167.69238281250000000000	4122.05126953125000000000	4145.12792968750000000000	4163.07666015625000000000	4132.30761718750000000000	3307.00000000000000000000	10246.00000000000000000000	10226.00000000000000000000	0.00000000000000000000	0.00000000000000000000	0.00000000000000000000	1696.00000000000000000000	595.00000000000000000000	0.00000000000000000000	0.00000000000000000000	4.00000000000000000000	4.00000000000000000000	4.00000000000000000000	4.00000000000000000000	4.00000000000000000000	4.00000000000000000000	4.00000000000000000000	4.00000000000000000000	4.00000000000000000000	4.00000000000000000000	4.00000000000000000000	4.00000000000000000000	4.00000000000000000000	4.00000000000000000000
84.00000000000000000000	0.00000000000000000000	4136.41015625000000000000	4126.66650390625000000000	4135.38427734375000000000	4113.84619140625000000000	4111.28173828125000000000	4113.33300781250000000000	4124.61523437500000000000	4138.46142578125000000000	4126.66650390625000000000	4127.69238281250000000000	4117.43603515625000000000	4130.25634765625000000000	4141.53857421875000000000	4112.30761718750000000000	2773.00000000000000000000	10246.00000000000000000000	10226.00000000000000000000	0.00000000000000000000	0.00000000000000000000	0.00000000000000000000	1696.00000000000000000000	602.00000000000000000000	0.00000000000000000000	0.00000000000000000000	4.00000000000000000000	4.00000000000000000000	4.00000000000000000000	4.00000000000000000000	4.00000000000000000000	4.00000000000000000000	4.00000000000000000000	4.00000000000000000000	4.00000000000000000000	4.00000000000000000000	4.00000000000000000000	4.00000000000000000000	4.00000000000000000000	4.00000000000000000000
85.00000000000000000000	0.00000000000000000000	4150.25634765625000000000	4127.17919921875000000000	4140.51269531250000000000	4137.94873046875000000000	4122.05126953125000000000	4113.84619140625000000000	4119.48730468750000000000	4121.02539062500000000000	4108.71777343750000000000	4115.38427734375000000000	4130.76904296875000000000	4133.84619140625000000000	4148.71777343750000000000	4116.92285156250000000000	2832.00000000000000000000	10245.00000000000000000000	10227.00000000000000000000	0.00000000000000000000	0.00000000000000000000	0.00000000000000000000	1696.00000000000000000000	610.00000000000000000000	0.00000000000000000000	0.00000000000000000000	4.00000000000000000000	4.00000000000000000000	4.00000000000000000000	4.00000000000000000000	4.00000000000000000000	4.00000000000000000000	4.00000000000000000000	4.00000000000000000000	4.00000000000000000000	4.00000000000000000000	4.00000000000000000000	4.00000000000000000000	4.00000000000000000000	4.00000000000000000000
86.00000000000000000000	0.00000000000000000000	4160.51269531250000000000	4172.30761718750000000000	4146.66650390625000000000	4181.02539062500000000000	4185.12792968750000000000	4130.25634765625000000000	4142.05126953125000000000	4147.17919921875000000000	4138.97412109375000000000	4157.43603515625000000000	4153.84619140625000000000	4151.28173828125000000000	4188.71777343750000000000	4144.10253906250000000000	3487.00000000000000000000	10245.00000000000000000000	10227.00000000000000000000	0.00000000000000000000	0.00000000000000000000	0.00000000000000000000	1696.00000000000000000000	617.00000000000000000000	0.00000000000000000000	0.00000000000000000000	4.00000000000000000000	4.00000000000000000000	4.00000000000000000000	4.00000000000000000000	4.00000000000000000000	4.00000000000000000000	4.00000000000000000000	4.00000000000000000000	4.00000000000000000000	4.00000000000000000000	4.00000000000000000000	4.00000000000000000000	4.00000000000000000000	4.00000000000000000000
87.00000000000000000000	0.00000000000000000000	4164.10253906250000000000	4166.15380859375000000000	4146.66650390625000000000	4165.64111328125000000000	4165.64111328125000000000	4122.05126953125000000000	4136.92285156250000000000	4143.58984375000000000000	4141.02539062500000000000	4154.87158203125000000000	4145.64111328125000000000	4152.30761718750000000000	4171.79492187500000000000	4136.92285156250000000000	3307.00000000000000000000	10246.00000000000000000000	10229.00000000000000000000	0.00000000000000000000	0.00000000000000000000	0.00000000000000000000	1696.00000000000000000000	625.00000000000000000000	0.00000000000000000000	0.00000000000000000000	4.00000000000000000000	4.00000000000000000000	4.00000000000000000000	4.00000000000000000000	4.00000000000000000000	4.00000000000000000000	4.00000000000000000000	4.00000000000000000000	4.00000000000000000000	4.00000000000000000000	4.00000000000000000000	4.00000000000000000000	4.00000000000000000000	4.00000000000000000000
88.00000000000000000000	0.00000000000000000000	4154.35888671875000000000	4153.84619140625000000000	4146.15380859375000000000	4149.23046875000000000000	4147.17919921875000000000	4127.17919921875000000000	4130.25634765625000000000	4136.41015625000000000000	4141.02539062500000000000	4145.64111328125000000000	4135.89746093750000000000	4147.69238281250000000000	4160.00000000000000000000	4133.33300781250000000000	2773.00000000000000000000	10246.00000000000000000000	10229.00000000000000000000	0.00000000000000000000	0.00000000000000000000	0.00000000000000000000	1696.00000000000000000000	632.00000000000000000000	0.00000000000000000000	0.00000000000000000000	4.00000000000000000000	4.00000000000000000000	4.00000000000000000000	4.00000000000000000000	4.00000000000000000000	4.00000000000000000000	4.00000000000000000000	4.00000000000000000000	4.00000000000000000000	4.00000000000000000000	4.00000000000000000000	4.00000000000000000000	4.00000000000000000000	4.00000000000000000000
89.00000000000000000000	0.00000000000000000000	4160.00000000000000000000	4167.17919921875000000000	4155.38427734375000000000	4152.82031250000000000000	4163.07666015625000000000	4134.35888671875000000000	4126.66650390625000000000	4142.56396484375000000000	4151.28173828125000000000	4157.43603515625000000000	4125.64111328125000000000	4154.87158203125000000000	4181.02539062500000000000	4143.58984375000000000000	2832.00000000000000000000	10247.00000000000000000000	10230.00000000000000000000	0.00000000000000000000	0.00000000000000000000	0.00000000000000000000	1696.00000000000000000000	639.00000000000000000000	0.00000000000000000000	0.00000000000000000000	4.00000000000000000000	4.00000000000000000000	4.00000000000000000000	4.00000000000000000000	4.00000000000000000000	4.00000000000000000000	4.00000000000000000000	4.00000000000000000000	4.00000000000000000000	4.00000000000000000000	4.00000000000000000000	4.00000000000000000000	4.00000000000000000000	4.00000000000000000000
90.00000000000000000000	0.00000000000000000000	4163.58984375000000000000	4168.71777343750000000000	4155.89746093750000000000	4138.46142578125000000000	4153.33300781250000000000	4125.64111328125000000000	4114.87158203125000000000	4141.02539062500000000000	4146.66650390625000000000	4155.89746093750000000000	4121.53857421875000000000	4157.94873046875000000000	4181.02539062500000000000	4135.89746093750000000000	3487.00000000000000000000	10247.00000000000000000000	10230.00000000000000000000	0.00000000000000000000	0.00000000000000000000	0.00000000000000000000	1696.00000000000000000000	647.00000000000000000000	0.00000000000000000000	0.00000000000000000000	4.00000000000000000000	4.00000000000000000000	4.00000000000000000000	4.00000000000000000000	4.00000000000000000000	4.00000000000000000000	4.00000000000000000000	4.00000000000000000000	4.00000000000000000000	4.00000000000000000000	4.00000000000000000000	4.00000000000000000000	4.00000000000000000000	4.00000000000000000000
91.00000000000000000000	0.00000000000000000000	4143.07666015625000000000	4148.20507812500000000000	4140.51269531250000000000	4138.97412109375000000000	4142.56396484375000000000	4122.05126953125000000000	4109.74365234375000000000	4141.53857421875000000000	4145.12792968750000000000	4150.76904296875000000000	4145.64111328125000000000	4150.25634765625000000000	4171.28173828125000000000	4127.17919921875000000000	3307.00000000000000000000	10246.00000000000000000000	10231.00000000000000000000	0.00000000000000000000	0.00000000000000000000	0.00000000000000000000	1696.00000000000000000000	654.00000000000000000000	0.00000000000000000000	0.00000000000000000000	4.00000000000000000000	4.00000000000000000000	4.00000000000000000000	4.00000000000000000000	4.00000000000000000000	4.00000000000000000000	4.00000000000000000000	4.00000000000000000000	4.00000000000000000000	4.00000000000000000000	4.00000000000000000000	4.00000000000000000000	4.00000000000000000000	4.00000000000000000000
92.00000000000000000000	0.00000000000000000000	4156.41015625000000000000	4135.89746093750000000000	4150.25634765625000000000	4161.53857421875000000000	4153.33300781250000000000	4128.71777343750000000000	4119.48730468750000000000	4148.20507812500000000000	4145.64111328125000000000	4150.76904296875000000000	4151.79492187500000000000	4155.89746093750000000000	4177.43603515625000000000	4137.94873046875000000000	2773.00000000000000000000	10246.00000000000000000000	10231.00000000000000000000	0.00000000000000000000	0.00000000000000000000	0.00000000000000000000	1696.00000000000000000000	662.00000000000000000000	0.00000000000000000000	0.00000000000000000000	4.00000000000000000000	4.00000000000000000000	4.00000000000000000000	4.00000000000000000000	4.00000000000000000000	4.00000000000000000000	4.00000000000000000000	4.00000000000000000000	4.00000000000000000000	4.00000000000000000000	4.00000000000000000000	4.00000000000000000000	4.00000000000000000000	4.00000000000000000000
93.00000000000000000000	0.00000000000000000000	4163.07666015625000000000	4161.02539062500000000000	4162.05126953125000000000	4167.69238281250000000000	4178.46142578125000000000	4145.64111328125000000000	4149.74365234375000000000	4172.30761718750000000000	4155.38427734375000000000	4157.43603515625000000000	4148.71777343750000000000	4174.35888671875000000000	4192.82031250000000000000	4154.35888671875000000000	2832.00000000000000000000	10246.00000000000000000000	10231.00000000000000000000	0.00000000000000000000	0.00000000000000000000	0.00000000000000000000	1696.00000000000000000000	669.00000000000000000000	0.00000000000000000000	0.00000000000000000000	4.00000000000000000000	4.00000000000000000000	4.00000000000000000000	4.00000000000000000000	4.00000000000000000000	4.00000000000000000000	4.00000000000000000000	4.00000000000000000000	4.00000000000000000000	4.00000000000000000000	4.00000000000000000000	4.00000000000000000000	4.00000000000000000000	4.00000000000000000000
94.00000000000000000000	0.00000000000000000000	4156.92285156250000000000	4168.20507812500000000000	4161.02539062500000000000	4154.87158203125000000000	4175.38427734375000000000	4138.97412109375000000000	4158.46142578125000000000	4174.87158203125000000000	4153.84619140625000000000	4157.94873046875000000000	4160.51269531250000000000	4178.46142578125000000000	4180.00000000000000000000	4153.84619140625000000000	3487.00000000000000000000	10246.00000000000000000000	10231.00000000000000000000	0.00000000000000000000	0.00000000000000000000	0.00000000000000000000	1696.00000000000000000000	676.00000000000000000000	0.00000000000000000000	0.00000000000000000000	4.00000000000000000000	4.00000000000000000000	4.00000000000000000000	4.00000000000000000000	4.00000000000000000000	4.00000000000000000000	4.00000000000000000000	4.00000000000000000000	4.00000000000000000000	4.00000000000000000000	4.00000000000000000000	4.00000000000000000000	4.00000000000000000000	4.00000000000000000000
95.00000000000000000000	0.00000000000000000000	4153.33300781250000000000	4152.30761718750000000000	4153.33300781250000000000	4148.20507812500000000000	4144.61523437500000000000	4120.00000000000000000000	4139.48730468750000000000	4145.12792968750000000000	4131.79492187500000000000	4153.33300781250000000000	4148.71777343750000000000	4156.41015625000000000000	4158.97412109375000000000	4140.00000000000000000000	3307.00000000000000000000	10247.00000000000000000000	10230.00000000000000000000	0.00000000000000000000	0.00000000000000000000	0.00000000000000000000	1696.00000000000000000000	684.00000000000000000000	0.00000000000000000000	0.00000000000000000000	4.00000000000000000000	4.00000000000000000000	4.00000000000000000000	4.00000000000000000000	4.00000000000000000000	4.00000000000000000000	4.00000000000000000000	4.00000000000000000000	4.00000000000000000000	4.00000000000000000000	4.00000000000000000000	4.00000000000000000000	4.00000000000000000000	4.00000000000000000000
96.00000000000000000000	0.00000000000000000000	4144.10253906250000000000	4159.48730468750000000000	4144.61523437500000000000	4154.87158203125000000000	4144.61523437500000000000	4137.94873046875000000000	4147.17919921875000000000	4147.17919921875000000000	4138.46142578125000000000	4157.94873046875000000000	4135.89746093750000000000	4149.23046875000000000000	4179.48730468750000000000	4132.30761718750000000000	2773.00000000000000000000	10247.00000000000000000000	10230.00000000000000000000	0.00000000000000000000	0.00000000000000000000	0.00000000000000000000	1696.00000000000000000000	691.00000000000000000000	0.00000000000000000000	0.00000000000000000000	4.00000000000000000000	4.00000000000000000000	4.00000000000000000000	4.00000000000000000000	4.00000000000000000000	4.00000000000000000000	4.00000000000000000000	4.00000000000000000000	4.00000000000000000000	4.00000000000000000000	4.00000000000000000000	4.00000000000000000000	4.00000000000000000000	4.00000000000000000000
97.00000000000000000000	0.00000000000000000000	4158.46142578125000000000	4151.79492187500000000000	4161.02539062500000000000	4147.69238281250000000000	4151.79492187500000000000	4156.92285156250000000000	4158.97412109375000000000	4163.07666015625000000000	4155.38427734375000000000	4153.84619140625000000000	4140.00000000000000000000	4166.15380859375000000000	4196.92285156250000000000	4134.35888671875000000000	2832.00000000000000000000	10248.00000000000000000000	10230.00000000000000000000	0.00000000000000000000	0.00000000000000000000	0.00000000000000000000	1696.00000000000000000000	699.00000000000000000000	0.00000000000000000000	0.00000000000000000000	4.00000000000000000000	4.00000000000000000000	4.00000000000000000000	4.00000000000000000000	4.00000000000000000000	4.00000000000000000000	4.00000000000000000000	4.00000000000000000000	4.00000000000000000000	4.00000000000000000000	4.00000000000000000000	4.00000000000000000000	4.00000000000000000000	4.00000000000000000000
98.00000000000000000000	0.00000000000000000000	4154.35888671875000000000	4133.84619140625000000000	4160.00000000000000000000	4133.33300781250000000000	4145.64111328125000000000	4156.41015625000000000000	4148.71777343750000000000	4148.71777343750000000000	4146.66650390625000000000	4149.74365234375000000000	4143.07666015625000000000	4163.07666015625000000000	4187.17919921875000000000	4140.00000000000000000000	3487.00000000000000000000	10248.00000000000000000000	10230.00000000000000000000	0.00000000000000000000	0.00000000000000000000	0.00000000000000000000	1696.00000000000000000000	706.00000000000000000000	0.00000000000000000000	0.00000000000000000000	4.00000000000000000000	4.00000000000000000000	4.00000000000000000000	4.00000000000000000000	4.00000000000000000000	4.00000000000000000000	4.00000000000000000000	4.00000000000000000000	4.00000000000000000000	4.00000000000000000000	4.00000000000000000000	4.00000000000000000000	4.00000000000000000000	4.00000000000000000000
99.00000000000000000000	0.00000000000000000000	4151.28173828125000000000	4149.74365234375000000000	4148.71777343750000000000	4161.02539062500000000000	4149.74365234375000000000	4150.25634765625000000000	4140.00000000000000000000	4137.94873046875000000000	4130.25634765625000000000	4146.15380859375000000000	4152.82031250000000000000	4163.07666015625000000000	4170.76904296875000000000	4145.12792968750000000000	3307.00000000000000000000	10249.00000000000000000000	10230.00000000000000000000	0.00000000000000000000	0.00000000000000000000	0.00000000000000000000	1696.00000000000000000000	714.00000000000000000000	0.00000000000000000000	0.00000000000000000000	4.00000000000000000000	4.00000000000000000000	4.00000000000000000000	4.00000000000000000000	4.00000000000000000000	4.00000000000000000000	4.00000000000000000000	4.00000000000000000000	4.00000000000000000000	4.00000000000000000000	4.00000000000000000000	4.00000000000000000000	4.00000000000000000000	4.00000000000000000000
100.00000000000000000000	0.00000000000000000000	4168.71777343750000000000	4175.89746093750000000000	4165.12792968750000000000	4186.15380859375000000000	4171.79492187500000000000	4156.41015625000000000000	4149.74365234375000000000	4162.56396484375000000000	4149.74365234375000000000	4149.74365234375000000000	4162.56396484375000000000	4181.53857421875000000000	4173.84619140625000000000	4153.33300781250000000000	2773.00000000000000000000	10249.00000000000000000000	10230.00000000000000000000	0.00000000000000000000	0.00000000000000000000	0.00000000000000000000	1696.00000000000000000000	721.00000000000000000000	0.00000000000000000000	0.00000000000000000000	4.00000000000000000000	4.00000000000000000000	4.00000000000000000000	4.00000000000000000000	4.00000000000000000000	4.00000000000000000000	4.00000000000000000000	4.00000000000000000000	4.00000000000000000000	4.00000000000000000000	4.00000000000000000000	4.00000000000000000000	4.00000000000000000000	4.00000000000000000000
101.00000000000000000000	0.00000000000000000000	4154.35888671875000000000	4164.61523437500000000000	4161.02539062500000000000	4160.51269531250000000000	4178.46142578125000000000	4162.05126953125000000000	4153.84619140625000000000	4176.41015625000000000000	4167.69238281250000000000	4160.00000000000000000000	4155.38427734375000000000	4174.87158203125000000000	4179.48730468750000000000	4145.64111328125000000000	2832.00000000000000000000	10249.00000000000000000000	10228.00000000000000000000	0.00000000000000000000	0.00000000000000000000	0.00000000000000000000	1696.00000000000000000000	728.00000000000000000000	0.00000000000000000000	0.00000000000000000000	4.00000000000000000000	4.00000000000000000000	4.00000000000000000000	4.00000000000000000000	4.00000000000000000000	4.00000000000000000000	4.00000000000000000000	4.00000000000000000000	4.00000000000000000000	4.00000000000000000000	4.00000000000000000000	4.00000000000000000000	4.00000000000000000000	4.00000000000000000000
102.00000000000000000000	0.00000000000000000000	4149.74365234375000000000	4138.46142578125000000000	4146.15380859375000000000	4137.43603515625000000000	4161.02539062500000000000	4151.79492187500000000000	4144.10253906250000000000	4165.12792968750000000000	4148.71777343750000000000	4149.23046875000000000000	4141.02539062500000000000	4154.87158203125000000000	4163.07666015625000000000	4129.23046875000000000000	3487.00000000000000000000	10249.00000000000000000000	10228.00000000000000000000	0.00000000000000000000	0.00000000000000000000	0.00000000000000000000	1696.00000000000000000000	736.00000000000000000000	0.00000000000000000000	0.00000000000000000000	4.00000000000000000000	4.00000000000000000000	4.00000000000000000000	4.00000000000000000000	4.00000000000000000000	4.00000000000000000000	4.00000000000000000000	4.00000000000000000000	4.00000000000000000000	4.00000000000000000000	4.00000000000000000000	4.00000000000000000000	4.00000000000000000000	4.00000000000000000000
103.00000000000000000000	0.00000000000000000000	4156.41015625000000000000	4161.53857421875000000000	4149.74365234375000000000	4160.00000000000000000000	4180.51269531250000000000	4160.00000000000000000000	4162.56396484375000000000	4190.76904296875000000000	4162.05126953125000000000	4160.51269531250000000000	4133.84619140625000000000	4164.61523437500000000000	4172.82031250000000000000	4145.64111328125000000000	3307.00000000000000000000	10245.00000000000000000000	10229.00000000000000000000	0.00000000000000000000	0.00000000000000000000	0.00000000000000000000	1696.00000000000000000000	743.00000000000000000000	0.00000000000000000000	0.00000000000000000000	4.00000000000000000000	4.00000000000000000000	4.00000000000000000000	4.00000000000000000000	4.00000000000000000000	4.00000000000000000000	4.00000000000000000000	4.00000000000000000000	4.00000000000000000000	4.00000000000000000000	4.00000000000000000000	4.00000000000000000000	4.00000000000000000000	4.00000000000000000000
104.00000000000000000000	0.00000000000000000000	4154.87158203125000000000	4169.74365234375000000000	4156.92285156250000000000	4170.25634765625000000000	4176.41015625000000000000	4160.00000000000000000000	4169.23046875000000000000	4198.46142578125000000000	4171.28173828125000000000	4170.76904296875000000000	4133.84619140625000000000	4174.87158203125000000000	4174.35888671875000000000	4148.71777343750000000000	2773.00000000000000000000	10245.00000000000000000000	10229.00000000000000000000	0.00000000000000000000	0.00000000000000000000	0.00000000000000000000	1696.00000000000000000000	751.00000000000000000000	0.00000000000000000000	0.00000000000000000000	4.00000000000000000000	4.00000000000000000000	4.00000000000000000000	4.00000000000000000000	4.00000000000000000000	4.00000000000000000000	4.00000000000000000000	4.00000000000000000000	4.00000000000000000000	4.00000000000000000000	4.00000000000000000000	4.00000000000000000000	4.00000000000000000000	4.00000000000000000000
105.00000000000000000000	0.00000000000000000000	4158.46142578125000000000	4146.15380859375000000000	4160.51269531250000000000	4151.28173828125000000000	4142.05126953125000000000	4149.74365234375000000000	4155.89746093750000000000	4165.64111328125000000000	4144.61523437500000000000	4151.28173828125000000000	4162.56396484375000000000	4164.10253906250000000000	4150.76904296875000000000	4130.76904296875000000000	2832.00000000000000000000	10245.00000000000000000000	10227.00000000000000000000	0.00000000000000000000	0.00000000000000000000	0.00000000000000000000	1696.00000000000000000000	758.00000000000000000000	0.00000000000000000000	0.00000000000000000000	4.00000000000000000000	4.00000000000000000000	4.00000000000000000000	4.00000000000000000000	4.00000000000000000000	4.00000000000000000000	4.00000000000000000000	4.00000000000000000000	4.00000000000000000000	4.00000000000000000000	4.00000000000000000000	4.00000000000000000000	4.00000000000000000000	4.00000000000000000000
106.00000000000000000000	0.00000000000000000000	4150.25634765625000000000	4151.28173828125000000000	4153.33300781250000000000	4148.71777343750000000000	4154.87158203125000000000	4155.38427734375000000000	4154.87158203125000000000	4150.76904296875000000000	4132.82031250000000000000	4146.15380859375000000000	4170.25634765625000000000	4161.02539062500000000000	4155.38427734375000000000	4135.89746093750000000000	3487.00000000000000000000	10245.00000000000000000000	10227.00000000000000000000	0.00000000000000000000	0.00000000000000000000	0.00000000000000000000	1696.00000000000000000000	765.00000000000000000000	0.00000000000000000000	0.00000000000000000000	4.00000000000000000000	4.00000000000000000000	4.00000000000000000000	4.00000000000000000000	4.00000000000000000000	4.00000000000000000000	4.00000000000000000000	4.00000000000000000000	4.00000000000000000000	4.00000000000000000000	4.00000000000000000000	4.00000000000000000000	4.00000000000000000000	4.00000000000000000000
107.00000000000000000000	0.00000000000000000000	4155.89746093750000000000	4156.41015625000000000000	4151.79492187500000000000	4149.74365234375000000000	4158.97412109375000000000	4149.23046875000000000000	4138.46142578125000000000	4139.48730468750000000000	4125.64111328125000000000	4138.46142578125000000000	4133.84619140625000000000	4163.07666015625000000000	4154.87158203125000000000	4134.35888671875000000000	3307.00000000000000000000	10244.00000000000000000000	10227.00000000000000000000	0.00000000000000000000	0.00000000000000000000	0.00000000000000000000	1696.00000000000000000000	773.00000000000000000000	0.00000000000000000000	0.00000000000000000000	4.00000000000000000000	4.00000000000000000000	4.00000000000000000000	4.00000000000000000000	4.00000000000000000000	4.00000000000000000000	4.00000000000000000000	4.00000000000000000000	4.00000000000000000000	4.00000000000000000000	4.00000000000000000000	4.00000000000000000000	4.00000000000000000000	4.00000000000000000000
108.00000000000000000000	0.00000000000000000000	4164.61523437500000000000	4164.10253906250000000000	4161.53857421875000000000	4152.82031250000000000000	4170.25634765625000000000	4158.97412109375000000000	4143.07666015625000000000	4155.89746093750000000000	4150.25634765625000000000	4152.82031250000000000000	4155.38427734375000000000	4163.58984375000000000000	4158.97412109375000000000	4136.92285156250000000000	2773.00000000000000000000	10244.00000000000000000000	10227.00000000000000000000	0.00000000000000000000	0.00000000000000000000	0.00000000000000000000	1696.00000000000000000000	780.00000000000000000000	0.00000000000000000000	0.00000000000000000000	4.00000000000000000000	4.00000000000000000000	4.00000000000000000000	4.00000000000000000000	4.00000000000000000000	4.00000000000000000000	4.00000000000000000000	4.00000000000000000000	4.00000000000000000000	4.00000000000000000000	4.00000000000000000000	4.00000000000000000000	4.00000000000000000000	4.00000000000000000000
109.00000000000000000000	0.00000000000000000000	4156.92285156250000000000	4162.05126953125000000000	4166.15380859375000000000	4157.94873046875000000000	4180.51269531250000000000	4164.61523437500000000000	4154.87158203125000000000	4171.79492187500000000000	4165.64111328125000000000	4163.58984375000000000000	4167.69238281250000000000	4166.15380859375000000000	4165.12792968750000000000	4144.61523437500000000000	2832.00000000000000000000	10247.00000000000000000000	10228.00000000000000000000	0.00000000000000000000	0.00000000000000000000	0.00000000000000000000	1696.00000000000000000000	788.00000000000000000000	0.00000000000000000000	0.00000000000000000000	4.00000000000000000000	4.00000000000000000000	4.00000000000000000000	4.00000000000000000000	4.00000000000000000000	4.00000000000000000000	4.00000000000000000000	4.00000000000000000000	4.00000000000000000000	4.00000000000000000000	4.00000000000000000000	4.00000000000000000000	4.00000000000000000000	4.00000000000000000000
110.00000000000000000000	0.00000000000000000000	4155.38427734375000000000	4150.76904296875000000000	4161.53857421875000000000	4169.23046875000000000000	4158.46142578125000000000	4144.61523437500000000000	4133.84619140625000000000	4149.23046875000000000000	4129.23046875000000000000	4140.51269531250000000000	4112.30761718750000000000	4161.53857421875000000000	4146.15380859375000000000	4136.41015625000000000000	3487.00000000000000000000	10247.00000000000000000000	10228.00000000000000000000	0.00000000000000000000	0.00000000000000000000	0.00000000000000000000	1696.00000000000000000000	795.00000000000000000000	0.00000000000000000000	0.00000000000000000000	4.00000000000000000000	4.00000000000000000000	4.00000000000000000000	4.00000000000000000000	4.00000000000000000000	4.00000000000000000000	4.00000000000000000000	4.00000000000000000000	4.00000000000000000000	4.00000000000000000000	4.00000000000000000000	4.00000000000000000000	4.00000000000000000000	4.00000000000000000000
111.00000000000000000000	0.00000000000000000000	4150.76904296875000000000	4166.15380859375000000000	4152.82031250000000000000	4181.02539062500000000000	4158.46142578125000000000	4152.30761718750000000000	4133.33300781250000000000	4151.28173828125000000000	4120.51269531250000000000	4145.12792968750000000000	4121.53857421875000000000	4156.92285156250000000000	4141.53857421875000000000	4143.58984375000000000000	3307.00000000000000000000	10245.00000000000000000000	10228.00000000000000000000	0.00000000000000000000	0.00000000000000000000	0.00000000000000000000	1696.00000000000000000000	802.00000000000000000000	0.00000000000000000000	0.00000000000000000000	4.00000000000000000000	4.00000000000000000000	4.00000000000000000000	4.00000000000000000000	4.00000000000000000000	4.00000000000000000000	4.00000000000000000000	4.00000000000000000000	4.00000000000000000000	4.00000000000000000000	4.00000000000000000000	4.00000000000000000000	4.00000000000000000000	4.00000000000000000000
112.00000000000000000000	0.00000000000000000000	4165.64111328125000000000	4174.35888671875000000000	4166.15380859375000000000	4156.92285156250000000000	4171.28173828125000000000	4166.15380859375000000000	4150.25634765625000000000	4168.71777343750000000000	4138.46142578125000000000	4162.56396484375000000000	4184.10253906250000000000	4171.28173828125000000000	4154.35888671875000000000	4154.87158203125000000000	2773.00000000000000000000	10245.00000000000000000000	10228.00000000000000000000	0.00000000000000000000	0.00000000000000000000	0.00000000000000000000	1696.00000000000000000000	810.00000000000000000000	0.00000000000000000000	0.00000000000000000000	4.00000000000000000000	4.00000000000000000000	4.00000000000000000000	4.00000000000000000000	4.00000000000000000000	4.00000000000000000000	4.00000000000000000000	4.00000000000000000000	4.00000000000000000000	4.00000000000000000000	4.00000000000000000000	4.00000000000000000000	4.00000000000000000000	4.00000000000000000000
113.00000000000000000000	0.00000000000000000000	4167.17919921875000000000	4168.20507812500000000000	4169.23046875000000000000	4143.58984375000000000000	4174.87158203125000000000	4164.10253906250000000000	4155.38427734375000000000	4170.25634765625000000000	4145.64111328125000000000	4151.79492187500000000000	4197.94873046875000000000	4173.84619140625000000000	4162.56396484375000000000	4147.69238281250000000000	2832.00000000000000000000	10245.00000000000000000000	10227.00000000000000000000	0.00000000000000000000	0.00000000000000000000	0.00000000000000000000	1696.00000000000000000000	817.00000000000000000000	0.00000000000000000000	0.00000000000000000000	4.00000000000000000000	4.00000000000000000000	4.00000000000000000000	4.00000000000000000000	4.00000000000000000000	4.00000000000000000000	4.00000000000000000000	4.00000000000000000000	4.00000000000000000000	4.00000000000000000000	4.00000000000000000000	4.00000000000000000000	4.00000000000000000000	4.00000000000000000000
114.00000000000000000000	0.00000000000000000000	4152.82031250000000000000	4171.79492187500000000000	4157.43603515625000000000	4174.87158203125000000000	4180.51269531250000000000	4173.33300781250000000000	4162.05126953125000000000	4175.89746093750000000000	4153.33300781250000000000	4153.84619140625000000000	4165.64111328125000000000	4162.05126953125000000000	4165.64111328125000000000	4144.61523437500000000000	3487.00000000000000000000	10245.00000000000000000000	10227.00000000000000000000	0.00000000000000000000	0.00000000000000000000	0.00000000000000000000	1696.00000000000000000000	825.00000000000000000000	0.00000000000000000000	0.00000000000000000000	4.00000000000000000000	4.00000000000000000000	4.00000000000000000000	4.00000000000000000000	4.00000000000000000000	4.00000000000000000000	4.00000000000000000000	4.00000000000000000000	4.00000000000000000000	4.00000000000000000000	4.00000000000000000000	4.00000000000000000000	4.00000000000000000000	4.00000000000000000000
115.00000000000000000000	0.00000000000000000000	4165.12792968750000000000	4180.51269531250000000000	4167.17919921875000000000	4191.28173828125000000000	4182.56396484375000000000	4176.41015625000000000000	4166.66650390625000000000	4182.05126953125000000000	4155.38427734375000000000	4176.92285156250000000000	4157.94873046875000000000	4165.64111328125000000000	4168.71777343750000000000	4150.25634765625000000000	3307.00000000000000000000	10245.00000000000000000000	10227.00000000000000000000	0.00000000000000000000	0.00000000000000000000	0.00000000000000000000	1696.00000000000000000000	832.00000000000000000000	0.00000000000000000000	0.00000000000000000000	4.00000000000000000000	4.00000000000000000000	4.00000000000000000000	4.00000000000000000000	4.00000000000000000000	4.00000000000000000000	4.00000000000000000000	4.00000000000000000000	4.00000000000000000000	4.00000000000000000000	4.00000000000000000000	4.00000000000000000000	4.00000000000000000000	4.00000000000000000000
116.00000000000000000000	0.00000000000000000000	4155.38427734375000000000	4177.94873046875000000000	4166.15380859375000000000	4169.74365234375000000000	4174.35888671875000000000	4167.17919921875000000000	4160.00000000000000000000	4177.94873046875000000000	4148.71777343750000000000	4173.84619140625000000000	4153.33300781250000000000	4167.17919921875000000000	4166.66650390625000000000	4146.66650390625000000000	2773.00000000000000000000	10245.00000000000000000000	10227.00000000000000000000	0.00000000000000000000	0.00000000000000000000	0.00000000000000000000	1696.00000000000000000000	839.00000000000000000000	0.00000000000000000000	0.00000000000000000000	4.00000000000000000000	4.00000000000000000000	4.00000000000000000000	4.00000000000000000000	4.00000000000000000000	4.00000000000000000000	4.00000000000000000000	4.00000000000000000000	4.00000000000000000000	4.00000000000000000000	4.00000000000000000000	4.00000000000000000000	4.00000000000000000000	4.00000000000000000000
117.00000000000000000000	0.00000000000000000000	4156.92285156250000000000	4165.12792968750000000000	4164.61523437500000000000	4162.56396484375000000000	4181.53857421875000000000	4169.23046875000000000000	4153.33300781250000000000	4169.23046875000000000000	4144.61523437500000000000	4158.97412109375000000000	4120.00000000000000000000	4169.74365234375000000000	4157.43603515625000000000	4147.17919921875000000000	2832.00000000000000000000	10246.00000000000000000000	10227.00000000000000000000	0.00000000000000000000	0.00000000000000000000	0.00000000000000000000	1696.00000000000000000000	847.00000000000000000000	0.00000000000000000000	0.00000000000000000000	4.00000000000000000000	4.00000000000000000000	4.00000000000000000000	4.00000000000000000000	4.00000000000000000000	4.00000000000000000000	4.00000000000000000000	4.00000000000000000000	4.00000000000000000000	4.00000000000000000000	4.00000000000000000000	4.00000000000000000000	4.00000000000000000000	4.00000000000000000000
118.00000000000000000000	0.00000000000000000000	4163.58984375000000000000	4158.46142578125000000000	4165.12792968750000000000	4161.02539062500000000000	4178.46142578125000000000	4173.33300781250000000000	4152.82031250000000000000	4169.23046875000000000000	4145.12792968750000000000	4168.20507812500000000000	4151.79492187500000000000	4169.74365234375000000000	4153.84619140625000000000	4150.76904296875000000000	3487.00000000000000000000	10246.00000000000000000000	10227.00000000000000000000	0.00000000000000000000	0.00000000000000000000	0.00000000000000000000	1696.00000000000000000000	854.00000000000000000000	0.00000000000000000000	0.00000000000000000000	4.00000000000000000000	4.00000000000000000000	4.00000000000000000000	4.00000000000000000000	4.00000000000000000000	4.00000000000000000000	4.00000000000000000000	4.00000000000000000000	4.00000000000000000000	4.00000000000000000000	4.00000000000000000000	4.00000000000000000000	4.00000000000000000000	4.00000000000000000000
119.00000000000000000000	0.00000000000000000000	4150.25634765625000000000	4161.53857421875000000000	4157.94873046875000000000	4150.25634765625000000000	4154.87158203125000000000	4165.12792968750000000000	4146.15380859375000000000	4169.74365234375000000000	4141.53857421875000000000	4167.69238281250000000000	4216.92285156250000000000	4163.58984375000000000000	4145.64111328125000000000	4147.69238281250000000000	3307.00000000000000000000	10246.00000000000000000000	10226.00000000000000000000	0.00000000000000000000	0.00000000000000000000	0.00000000000000000000	1696.00000000000000000000	862.00000000000000000000	0.00000000000000000000	0.00000000000000000000	4.00000000000000000000	4.00000000000000000000	4.00000000000000000000	4.00000000000000000000	4.00000000000000000000	4.00000000000000000000	4.00000000000000000000	4.00000000000000000000	4.00000000000000000000	4.00000000000000000000	4.00000000000000000000	4.00000000000000000000	4.00000000000000000000	4.00000000000000000000
120.00000000000000000000	0.00000000000000000000	4165.64111328125000000000	4171.28173828125000000000	4170.25634765625000000000	4158.97412109375000000000	4174.87158203125000000000	4172.30761718750000000000	4144.61523437500000000000	4170.76904296875000000000	4140.00000000000000000000	4153.33300781250000000000	4189.74365234375000000000	4166.15380859375000000000	4148.71777343750000000000	4153.33300781250000000000	2773.00000000000000000000	10246.00000000000000000000	10226.00000000000000000000	0.00000000000000000000	0.00000000000000000000	0.00000000000000000000	1696.00000000000000000000	869.00000000000000000000	0.00000000000000000000	0.00000000000000000000	4.00000000000000000000	4.00000000000000000000	4.00000000000000000000	4.00000000000000000000	4.00000000000000000000	4.00000000000000000000	4.00000000000000000000	4.00000000000000000000	4.00000000000000000000	4.00000000000000000000	4.00000000000000000000	4.00000000000000000000	4.00000000000000000000	4.00000000000000000000
121.00000000000000000000	0.00000000000000000000	4161.53857421875000000000	4181.02539062500000000000	4164.10253906250000000000	4176.41015625000000000000	4213.33300781250000000000	4187.17919921875000000000	4161.02539062500000000000	4182.05126953125000000000	4147.17919921875000000000	4166.66650390625000000000	4149.74365234375000000000	4162.56396484375000000000	4178.46142578125000000000	4155.38427734375000000000	2832.00000000000000000000	10247.00000000000000000000	10228.00000000000000000000	0.00000000000000000000	0.00000000000000000000	0.00000000000000000000	1696.00000000000000000000	876.00000000000000000000	0.00000000000000000000	0.00000000000000000000	4.00000000000000000000	4.00000000000000000000	4.00000000000000000000	4.00000000000000000000	4.00000000000000000000	4.00000000000000000000	4.00000000000000000000	4.00000000000000000000	4.00000000000000000000	4.00000000000000000000	4.00000000000000000000	4.00000000000000000000	4.00000000000000000000	4.00000000000000000000
122.00000000000000000000	0.00000000000000000000	4150.76904296875000000000	4165.64111328125000000000	4148.71777343750000000000	4177.94873046875000000000	4184.10253906250000000000	4165.64111328125000000000	4162.56396484375000000000	4181.53857421875000000000	4142.05126953125000000000	4163.58984375000000000000	4150.25634765625000000000	4156.41015625000000000000	4180.00000000000000000000	4142.56396484375000000000	3487.00000000000000000000	10247.00000000000000000000	10228.00000000000000000000	0.00000000000000000000	0.00000000000000000000	0.00000000000000000000	1696.00000000000000000000	884.00000000000000000000	0.00000000000000000000	0.00000000000000000000	4.00000000000000000000	4.00000000000000000000	4.00000000000000000000	4.00000000000000000000	4.00000000000000000000	4.00000000000000000000	4.00000000000000000000	4.00000000000000000000	4.00000000000000000000	4.00000000000000000000	4.00000000000000000000	4.00000000000000000000	4.00000000000000000000	4.00000000000000000000
123.00000000000000000000	0.00000000000000000000	4158.46142578125000000000	4152.30761718750000000000	4157.43603515625000000000	4161.53857421875000000000	4159.48730468750000000000	4154.87158203125000000000	4155.89746093750000000000	4169.23046875000000000000	4136.41015625000000000000	4146.66650390625000000000	4127.69238281250000000000	4162.56396484375000000000	4158.46142578125000000000	4144.61523437500000000000	3307.00000000000000000000	10248.00000000000000000000	10228.00000000000000000000	0.00000000000000000000	0.00000000000000000000	0.00000000000000000000	1696.00000000000000000000	891.00000000000000000000	0.00000000000000000000	0.00000000000000000000	4.00000000000000000000	4.00000000000000000000	4.00000000000000000000	4.00000000000000000000	4.00000000000000000000	4.00000000000000000000	4.00000000000000000000	4.00000000000000000000	4.00000000000000000000	4.00000000000000000000	4.00000000000000000000	4.00000000000000000000	4.00000000000000000000	4.00000000000000000000
124.00000000000000000000	0.00000000000000000000	4154.87158203125000000000	4156.92285156250000000000	4163.07666015625000000000	4152.30761718750000000000	4178.97412109375000000000	4169.74365234375000000000	4156.92285156250000000000	4133.84619140625000000000	4136.41015625000000000000	4165.12792968750000000000	4144.61523437500000000000	4168.71777343750000000000	4157.94873046875000000000	4144.10253906250000000000	2773.00000000000000000000	10248.00000000000000000000	10228.00000000000000000000	0.00000000000000000000	0.00000000000000000000	0.00000000000000000000	1696.00000000000000000000	899.00000000000000000000	0.00000000000000000000	0.00000000000000000000	4.00000000000000000000	4.00000000000000000000	4.00000000000000000000	4.00000000000000000000	4.00000000000000000000	4.00000000000000000000	4.00000000000000000000	4.00000000000000000000	4.00000000000000000000	4.00000000000000000000	4.00000000000000000000	4.00000000000000000000	4.00000000000000000000	4.00000000000000000000
125.00000000000000000000	0.00000000000000000000	4161.02539062500000000000	4153.84619140625000000000	4162.56396484375000000000	4155.89746093750000000000	4167.17919921875000000000	4169.74365234375000000000	4152.30761718750000000000	4145.64111328125000000000	4132.30761718750000000000	4174.35888671875000000000	4198.97412109375000000000	4169.23046875000000000000	4165.12792968750000000000	4137.94873046875000000000	2832.00000000000000000000	10247.00000000000000000000	10227.00000000000000000000	0.00000000000000000000	0.00000000000000000000	0.00000000000000000000	1696.00000000000000000000	906.00000000000000000000	0.00000000000000000000	0.00000000000000000000	4.00000000000000000000	4.00000000000000000000	4.00000000000000000000	4.00000000000000000000	4.00000000000000000000	4.00000000000000000000	4.00000000000000000000	4.00000000000000000000	4.00000000000000000000	4.00000000000000000000	4.00000000000000000000	4.00000000000000000000	4.00000000000000000000	4.00000000000000000000
126.00000000000000000000	0.00000000000000000000	4158.46142578125000000000	4155.89746093750000000000	4161.02539062500000000000	4152.82031250000000000000	4163.58984375000000000000	4171.28173828125000000000	4152.82031250000000000000	4230.76904296875000000000	4149.74365234375000000000	4171.79492187500000000000	4188.20507812500000000000	4170.25634765625000000000	4181.53857421875000000000	4157.94873046875000000000	3487.00000000000000000000	10247.00000000000000000000	10227.00000000000000000000	0.00000000000000000000	0.00000000000000000000	0.00000000000000000000	1696.00000000000000000000	913.00000000000000000000	0.00000000000000000000	0.00000000000000000000	4.00000000000000000000	4.00000000000000000000	4.00000000000000000000	4.00000000000000000000	4.00000000000000000000	4.00000000000000000000	4.00000000000000000000	4.00000000000000000000	4.00000000000000000000	4.00000000000000000000	4.00000000000000000000	4.00000000000000000000	4.00000000000000000000	4.00000000000000000000
127.00000000000000000000	0.00000000000000000000	4162.56396484375000000000	4166.15380859375000000000	4167.17919921875000000000	4158.46142578125000000000	4183.58984375000000000000	4169.74365234375000000000	4149.74365234375000000000	4115.89746093750000000000	4155.38427734375000000000	4174.35888671875000000000	4158.97412109375000000000	4173.84619140625000000000	4191.79492187500000000000	4167.17919921875000000000	52.00000000000000000000	10247.00000000000000000000	10227.00000000000000000000	0.00000000000000000000	0.00000000000000000000	0.00000000000000000000	1696.00000000000000000000	921.00000000000000000000	0.00000000000000000000	0.00000000000000000000	4.00000000000000000000	4.00000000000000000000	4.00000000000000000000	4.00000000000000000000	4.00000000000000000000	4.00000000000000000000	4.00000000000000000000	4.00000000000000000000	4.00000000000000000000	4.00000000000000000000	4.00000000000000000000	4.00000000000000000000	4.00000000000000000000	4.00000000000000000000
0.00000000000000000000	0.00000000000000000000	4169.74365234375000000000	4173.84619140625000000000	4170.76904296875000000000	4169.23046875000000000000	4189.74365234375000000000	4171.28173828125000000000	4154.35888671875000000000	4206.15380859375000000000	4147.69238281250000000000	4171.79492187500000000000	4171.28173828125000000000	4173.33300781250000000000	4188.71777343750000000000	4152.82031250000000000000	2820.00000000000000000000	10247.00000000000000000000	10227.00000000000000000000	0.00000000000000000000	0.00000000000000000000	0.00000000000000000000	1696.00000000000000000000	928.00000000000000000000	4.00000000000000000000	0.00000000000000000000	4.00000000000000000000	4.00000000000000000000	4.00000000000000000000	4.00000000000000000000	4.00000000000000000000	4.00000000000000000000	4.00000000000000000000	4.00000000000000000000	4.00000000000000000000	4.00000000000000000000	4.00000000000000000000	4.00000000000000000000	4.00000000000000000000	4.00000000000000000000
1.00000000000000000000	0.00000000000000000000	4153.33300781250000000000	4164.61523437500000000000	4157.94873046875000000000	4153.84619140625000000000	4185.64111328125000000000	4177.94873046875000000000	4167.17919921875000000000	4756.41015625000000000000	4152.82031250000000000000	4171.28173828125000000000	4172.30761718750000000000	4171.79492187500000000000	4182.56396484375000000000	4148.71777343750000000000	2780.00000000000000000000	10246.00000000000000000000	10228.00000000000000000000	0.00000000000000000000	0.00000000000000000000	0.00000000000000000000	1696.00000000000000000000	936.00000000000000000000	4.00000000000000000000	4.00000000000000000000	4.00000000000000000000	4.00000000000000000000	4.00000000000000000000	4.00000000000000000000	4.00000000000000000000	4.00000000000000000000	4.00000000000000000000	4.00000000000000000000	4.00000000000000000000	4.00000000000000000000	4.00000000000000000000	4.00000000000000000000	4.00000000000000000000	4.00000000000000000000
2.00000000000000000000	0.00000000000000000000	4161.02539062500000000000	4144.10253906250000000000	4163.58984375000000000000	4144.10253906250000000000	4167.17919921875000000000	4169.23046875000000000000	4157.94873046875000000000	4849.23046875000000000000	4130.76904296875000000000	4166.66650390625000000000	4157.94873046875000000000	4172.30761718750000000000	4168.71777343750000000000	4150.76904296875000000000	2406.00000000000000000000	10246.00000000000000000000	10228.00000000000000000000	0.00000000000000000000	0.00000000000000000000	0.00000000000000000000	1696.00000000000000000000	943.00000000000000000000	4.00000000000000000000	4.00000000000000000000	4.00000000000000000000	4.00000000000000000000	4.00000000000000000000	4.00000000000000000000	4.00000000000000000000	4.00000000000000000000	4.00000000000000000000	4.00000000000000000000	4.00000000000000000000	4.00000000000000000000	4.00000000000000000000	4.00000000000000000000	4.00000000000000000000	4.00000000000000000000
3.00000000000000000000	0.00000000000000000000	4168.20507812500000000000	4157.94873046875000000000	4173.33300781250000000000	4173.33300781250000000000	4169.74365234375000000000	4177.94873046875000000000	4165.12792968750000000000	4374.35888671875000000000	4130.76904296875000000000	4169.23046875000000000000	4173.84619140625000000000	4174.87158203125000000000	4178.46142578125000000000	4160.00000000000000000000	3486.00000000000000000000	10248.00000000000000000000	10229.00000000000000000000	0.00000000000000000000	0.00000000000000000000	0.00000000000000000000	1696.00000000000000000000	950.00000000000000000000	4.00000000000000000000	4.00000000000000000000	4.00000000000000000000	4.00000000000000000000	4.00000000000000000000	4.00000000000000000000	4.00000000000000000000	4.00000000000000000000	4.00000000000000000000	4.00000000000000000000	4.00000000000000000000	4.00000000000000000000	4.00000000000000000000	4.00000000000000000000	4.00000000000000000000	4.00000000000000000000
4.00000000000000000000	0.00000000000000000000	4160.51269531250000000000	4168.20507812500000000000	4167.69238281250000000000	4179.48730468750000000000	4171.28173828125000000000	4177.94873046875000000000	4171.28173828125000000000	4221.02539062500000000000	4158.97412109375000000000	4172.82031250000000000000	4190.76904296875000000000	4180.00000000000000000000	4188.20507812500000000000	4166.66650390625000000000	3559.00000000000000000000	10248.00000000000000000000	10229.00000000000000000000	0.00000000000000000000	0.00000000000000000000	0.00000000000000000000	1696.00000000000000000000	958.00000000000000000000	4.00000000000000000000	4.00000000000000000000	4.00000000000000000000	4.00000000000000000000	4.00000000000000000000	4.00000000000000000000	4.00000000000000000000	4.00000000000000000000	4.00000000000000000000	4.00000000000000000000	4.00000000000000000000	4.00000000000000000000	4.00000000000000000000	4.00000000000000000000	4.00000000000000000000	4.00000000000000000000
5.00000000000000000000	0.00000000000000000000	4160.51269531250000000000	4158.46142578125000000000	4163.58984375000000000000	4153.84619140625000000000	4157.43603515625000000000	4158.97412109375000000000	4156.92285156250000000000	4336.41015625000000000000	4150.76904296875000000000	4184.61523437500000000000	4177.94873046875000000000	4177.43603515625000000000	4188.20507812500000000000	4166.15380859375000000000	3435.00000000000000000000	10246.00000000000000000000	10230.00000000000000000000	0.00000000000000000000	0.00000000000000000000	0.00000000000000000000	1696.00000000000000000000	965.00000000000000000000	4.00000000000000000000	4.00000000000000000000	4.00000000000000000000	4.00000000000000000000	4.00000000000000000000	4.00000000000000000000	4.00000000000000000000	4.00000000000000000000	4.00000000000000000000	4.00000000000000000000	4.00000000000000000000	4.00000000000000000000	4.00000000000000000000	4.00000000000000000000	4.00000000000000000000	4.00000000000000000000
6.00000000000000000000	0.00000000000000000000	4162.56396484375000000000	4166.66650390625000000000	4172.30761718750000000000	4161.02539062500000000000	4177.94873046875000000000	4169.23046875000000000000	4164.61523437500000000000	4253.84619140625000000000	4141.02539062500000000000	4207.69238281250000000000	4162.56396484375000000000	4185.12792968750000000000	4210.25634765625000000000	4178.46142578125000000000	3495.00000000000000000000	10246.00000000000000000000	10230.00000000000000000000	0.00000000000000000000	0.00000000000000000000	0.00000000000000000000	1696.00000000000000000000	972.00000000000000000000	4.00000000000000000000	4.00000000000000000000	4.00000000000000000000	4.00000000000000000000	4.00000000000000000000	4.00000000000000000000	4.00000000000000000000	4.00000000000000000000	4.00000000000000000000	4.00000000000000000000	4.00000000000000000000	4.00000000000000000000	4.00000000000000000000	4.00000000000000000000	4.00000000000000000000	4.00000000000000000000
7.00000000000000000000	0.00000000000000000000	4176.92285156250000000000	4167.17919921875000000000	4181.02539062500000000000	4168.71777343750000000000	4193.84619140625000000000	4173.33300781250000000000	4171.28173828125000000000	4196.92285156250000000000	4146.66650390625000000000	4195.38427734375000000000	4181.53857421875000000000	4194.87158203125000000000	4203.58984375000000000000	4182.56396484375000000000	3535.00000000000000000000	10246.00000000000000000000	10230.00000000000000000000	0.00000000000000000000	0.00000000000000000000	0.00000000000000000000	1696.00000000000000000000	980.00000000000000000000	4.00000000000000000000	4.00000000000000000000	4.00000000000000000000	4.00000000000000000000	4.00000000000000000000	4.00000000000000000000	4.00000000000000000000	4.00000000000000000000	4.00000000000000000000	4.00000000000000000000	4.00000000000000000000	4.00000000000000000000	4.00000000000000000000	4.00000000000000000000	4.00000000000000000000	4.00000000000000000000
8.00000000000000000000	0.00000000000000000000	4160.00000000000000000000	4160.00000000000000000000	4158.97412109375000000000	4155.89746093750000000000	4172.82031250000000000000	4168.20507812500000000000	4163.07666015625000000000	4240.51269531250000000000	4146.15380859375000000000	4168.20507812500000000000	4200.51269531250000000000	4177.94873046875000000000	4178.46142578125000000000	4164.61523437500000000000	3434.00000000000000000000	10246.00000000000000000000	10230.00000000000000000000	0.00000000000000000000	0.00000000000000000000	0.00000000000000000000	1696.00000000000000000000	987.00000000000000000000	4.00000000000000000000	4.00000000000000000000	4.00000000000000000000	4.00000000000000000000	4.00000000000000000000	4.00000000000000000000	4.00000000000000000000	4.00000000000000000000	4.00000000000000000000	4.00000000000000000000	4.00000000000000000000	4.00000000000000000000	4.00000000000000000000	4.00000000000000000000	4.00000000000000000000	4.00000000000000000000
9.00000000000000000000	0.00000000000000000000	4148.71777343750000000000	4164.10253906250000000000	4146.15380859375000000000	4163.58984375000000000000	4157.94873046875000000000	4171.79492187500000000000	4160.00000000000000000000	4207.69238281250000000000	4132.82031250000000000000	4165.64111328125000000000	4180.00000000000000000000	4164.61523437500000000000	4181.53857421875000000000	4147.69238281250000000000	3130.00000000000000000000	10246.00000000000000000000	10228.00000000000000000000	0.00000000000000000000	0.00000000000000000000	0.00000000000000000000	1696.00000000000000000000	995.00000000000000000000	4.00000000000000000000	4.00000000000000000000	4.00000000000000000000	4.00000000000000000000	4.00000000000000000000	4.00000000000000000000	4.00000000000000000000	4.00000000000000000000	4.00000000000000000000	4.00000000000000000000	4.00000000000000000000	4.00000000000000000000	4.00000000000000000000	4.00000000000000000000	4.00000000000000000000	4.00000000000000000000
10.00000000000000000000	0.00000000000000000000	4165.12792968750000000000	4162.56396484375000000000	4156.41015625000000000000	4170.76904296875000000000	4170.76904296875000000000	4168.20507812500000000000	4165.12792968750000000000	4200.00000000000000000000	4130.25634765625000000000	4170.76904296875000000000	4155.89746093750000000000	4167.17919921875000000000	4183.07666015625000000000	4146.66650390625000000000	3513.00000000000000000000	10246.00000000000000000000	10228.00000000000000000000	0.00000000000000000000	0.00000000000000000000	0.00000000000000000000	1697.00000000000000000000	2.00000000000000000000	4.00000000000000000000	4.00000000000000000000	4.00000000000000000000	4.00000000000000000000	4.00000000000000000000	4.00000000000000000000	4.00000000000000000000	4.00000000000000000000	4.00000000000000000000	4.00000000000000000000	4.00000000000000000000	4.00000000000000000000	4.00000000000000000000	4.00000000000000000000	4.00000000000000000000	4.00000000000000000000
11.00000000000000000000	0.00000000000000000000	4153.33300781250000000000	4157.94873046875000000000	4148.71777343750000000000	4157.94873046875000000000	4185.12792968750000000000	4166.66650390625000000000	4166.66650390625000000000	4202.05126953125000000000	4145.64111328125000000000	4173.84619140625000000000	4158.46142578125000000000	4165.12792968750000000000	4167.17919921875000000000	4155.38427734375000000000	3323.00000000000000000000	10245.00000000000000000000	10229.00000000000000000000	0.00000000000000000000	0.00000000000000000000	0.00000000000000000000	1697.00000000000000000000	9.00000000000000000000	4.00000000000000000000	4.00000000000000000000	4.00000000000000000000	4.00000000000000000000	4.00000000000000000000	4.00000000000000000000	4.00000000000000000000	4.00000000000000000000	4.00000000000000000000	4.00000000000000000000	4.00000000000000000000	4.00000000000000000000	4.00000000000000000000	4.00000000000000000000	4.00000000000000000000	4.00000000000000000000
12.00000000000000000000	0.00000000000000000000	4156.41015625000000000000	4155.89746093750000000000	4148.71777343750000000000	4147.17919921875000000000	4171.79492187500000000000	4167.69238281250000000000	4155.89746093750000000000	4184.10253906250000000000	4132.82031250000000000000	4175.38427734375000000000	4172.82031250000000000000	4162.56396484375000000000	4169.74365234375000000000	4151.28173828125000000000	2831.00000000000000000000	10245.00000000000000000000	10229.00000000000000000000	0.00000000000000000000	0.00000000000000000000	0.00000000000000000000	1697.00000000000000000000	17.00000000000000000000	4.00000000000000000000	4.00000000000000000000	4.00000000000000000000	4.00000000000000000000	4.00000000000000000000	4.00000000000000000000	4.00000000000000000000	4.00000000000000000000	4.00000000000000000000	4.00000000000000000000	4.00000000000000000000	4.00000000000000000000	4.00000000000000000000	4.00000000000000000000	4.00000000000000000000	4.00000000000000000000
13.00000000000000000000	0.00000000000000000000	4163.58984375000000000000	4172.30761718750000000000	4150.25634765625000000000	4152.82031250000000000000	4175.89746093750000000000	4170.76904296875000000000	4163.58984375000000000000	4185.64111328125000000000	4123.07666015625000000000	4188.20507812500000000000	4198.46142578125000000000	4164.10253906250000000000	4198.46142578125000000000	4148.71777343750000000000	2839.00000000000000000000	10247.00000000000000000000	10229.00000000000000000000	0.00000000000000000000	0.00000000000000000000	0.00000000000000000000	1697.00000000000000000000	24.00000000000000000000	4.00000000000000000000	4.00000000000000000000	4.00000000000000000000	4.00000000000000000000	4.00000000000000000000	4.00000000000000000000	4.00000000000000000000	4.00000000000000000000	4.00000000000000000000	4.00000000000000000000	4.00000000000000000000	4.00000000000000000000	4.00000000000000000000	4.00000000000000000000	4.00000000000000000000	4.00000000000000000000
14.00000000000000000000	0.00000000000000000000	4162.56396484375000000000	4186.15380859375000000000	4153.33300781250000000000	4171.79492187500000000000	4185.64111328125000000000	4170.25634765625000000000	4174.35888671875000000000	4198.97412109375000000000	4147.69238281250000000000	4191.79492187500000000000	4207.69238281250000000000	4178.46142578125000000000	4197.43603515625000000000	4166.15380859375000000000	3513.00000000000000000000	10247.00000000000000000000	10229.00000000000000000000	0.00000000000000000000	0.00000000000000000000	0.00000000000000000000	1697.00000000000000000000	31.00000000000000000000	4.00000000000000000000	4.00000000000000000000	4.00000000000000000000	4.00000000000000000000	4.00000000000000000000	4.00000000000000000000	4.00000000000000000000	4.00000000000000000000	4.00000000000000000000	4.00000000000000000000	4.00000000000000000000	4.00000000000000000000	4.00000000000000000000	4.00000000000000000000	4.00000000000000000000	4.00000000000000000000
15.00000000000000000000	0.00000000000000000000	4172.30761718750000000000	4175.89746093750000000000	4170.76904296875000000000	4181.02539062500000000000	4184.10253906250000000000	4172.82031250000000000000	4169.74365234375000000000	4199.48730468750000000000	4162.05126953125000000000	4182.56396484375000000000	4170.76904296875000000000	4190.76904296875000000000	4180.51269531250000000000	4178.46142578125000000000	3323.00000000000000000000	10248.00000000000000000000	10231.00000000000000000000	0.00000000000000000000	0.00000000000000000000	0.00000000000000000000	1697.00000000000000000000	39.00000000000000000000	4.00000000000000000000	4.00000000000000000000	4.00000000000000000000	4.00000000000000000000	4.00000000000000000000	4.00000000000000000000	4.00000000000000000000	4.00000000000000000000	4.00000000000000000000	4.00000000000000000000	4.00000000000000000000	4.00000000000000000000	4.00000000000000000000	4.00000000000000000000	4.00000000000000000000	4.00000000000000000000
16.00000000000000000000	0.00000000000000000000	4158.97412109375000000000	4167.69238281250000000000	4163.58984375000000000000	4166.15380859375000000000	4198.46142578125000000000	4186.15380859375000000000	4173.33300781250000000000	4197.94873046875000000000	4161.53857421875000000000	4198.97412109375000000000	4163.07666015625000000000	4178.46142578125000000000	4189.74365234375000000000	4170.25634765625000000000	0.00000000000000000000	10248.00000000000000000000	10231.00000000000000000000	0.00000000000000000000	0.00000000000000000000	0.00000000000000000000	1697.00000000000000000000	46.00000000000000000000	4.00000000000000000000	4.00000000000000000000	4.00000000000000000000	4.00000000000000000000	4.00000000000000000000	4.00000000000000000000	4.00000000000000000000	4.00000000000000000000	4.00000000000000000000	4.00000000000000000000	4.00000000000000000000	4.00000000000000000000	4.00000000000000000000	4.00000000000000000000	4.00000000000000000000	4.00000000000000000000
17.00000000000000000000	0.00000000000000000000	4156.41015625000000000000	4160.00000000000000000000	4154.87158203125000000000	4152.82031250000000000000	4192.82031250000000000000	4191.28173828125000000000	4175.38427734375000000000	4195.89746093750000000000	4158.46142578125000000000	4196.41015625000000000000	4189.74365234375000000000	4162.05126953125000000000	4183.07666015625000000000	4154.87158203125000000000	0.00000000000000000000	10248.00000000000000000000	10231.00000000000000000000	0.00000000000000000000	0.00000000000000000000	0.00000000000000000000	1697.00000000000000000000	54.00000000000000000000	4.00000000000000000000	4.00000000000000000000	4.00000000000000000000	4.00000000000000000000	4.00000000000000000000	4.00000000000000000000	4.00000000000000000000	4.00000000000000000000	4.00000000000000000000	4.00000000000000000000	4.00000000000000000000	4.00000000000000000000	4.00000000000000000000	4.00000000000000000000	4.00000000000000000000	4.00000000000000000000
18.00000000000000000000	0.00000000000000000000	4155.38427734375000000000	4156.41015625000000000000	4152.30761718750000000000	4148.71777343750000000000	4173.84619140625000000000	4185.64111328125000000000	4169.23046875000000000000	4190.76904296875000000000	4155.38427734375000000000	4173.84619140625000000000	4194.35888671875000000000	4156.92285156250000000000	4168.71777343750000000000	4151.28173828125000000000	0.00000000000000000000	10248.00000000000000000000	10231.00000000000000000000	0.00000000000000000000	0.00000000000000000000	0.00000000000000000000	1697.00000000000000000000	61.00000000000000000000	4.00000000000000000000	4.00000000000000000000	4.00000000000000000000	4.00000000000000000000	4.00000000000000000000	4.00000000000000000000	4.00000000000000000000	4.00000000000000000000	4.00000000000000000000	4.00000000000000000000	4.00000000000000000000	4.00000000000000000000	4.00000000000000000000	4.00000000000000000000	4.00000000000000000000	4.00000000000000000000
19.00000000000000000000	0.00000000000000000000	4143.07666015625000000000	4153.33300781250000000000	4138.46142578125000000000	4140.00000000000000000000	4159.48730468750000000000	4166.66650390625000000000	4160.00000000000000000000	4172.82031250000000000000	4134.35888671875000000000	4168.71777343750000000000	4170.76904296875000000000	4150.76904296875000000000	4160.51269531250000000000	4136.41015625000000000000	0.00000000000000000000	10248.00000000000000000000	10229.00000000000000000000	0.00000000000000000000	0.00000000000000000000	0.00000000000000000000	1697.00000000000000000000	68.00000000000000000000	4.00000000000000000000	4.00000000000000000000	4.00000000000000000000	4.00000000000000000000	4.00000000000000000000	4.00000000000000000000	4.00000000000000000000	4.00000000000000000000	4.00000000000000000000	4.00000000000000000000	4.00000000000000000000	4.00000000000000000000	4.00000000000000000000	4.00000000000000000000	4.00000000000000000000	4.00000000000000000000
20.00000000000000000000	0.00000000000000000000	4161.02539062500000000000	4164.61523437500000000000	4148.20507812500000000000	4163.07666015625000000000	4168.71777343750000000000	4158.97412109375000000000	4163.58984375000000000000	4163.58984375000000000000	4127.17919921875000000000	4178.97412109375000000000	4160.00000000000000000000	4157.94873046875000000000	4161.53857421875000000000	4135.89746093750000000000	0.00000000000000000000	10248.00000000000000000000	10229.00000000000000000000	0.00000000000000000000	0.00000000000000000000	0.00000000000000000000	1697.00000000000000000000	76.00000000000000000000	4.00000000000000000000	4.00000000000000000000	4.00000000000000000000	4.00000000000000000000	4.00000000000000000000	4.00000000000000000000	4.00000000000000000000	4.00000000000000000000	4.00000000000000000000	4.00000000000000000000	4.00000000000000000000	4.00000000000000000000	4.00000000000000000000	4.00000000000000000000	4.00000000000000000000	4.00000000000000000000
21.00000000000000000000	0.00000000000000000000	4167.17919921875000000000	4186.66650390625000000000	4164.61523437500000000000	4178.46142578125000000000	4199.48730468750000000000	4178.46142578125000000000	4178.97412109375000000000	4178.97412109375000000000	4154.35888671875000000000	4187.69238281250000000000	4166.66650390625000000000	4178.97412109375000000000	4183.07666015625000000000	4172.30761718750000000000	0.00000000000000000000	10248.00000000000000000000	10229.00000000000000000000	0.00000000000000000000	0.00000000000000000000	0.00000000000000000000	1697.00000000000000000000	83.00000000000000000000	4.00000000000000000000	4.00000000000000000000	4.00000000000000000000	4.00000000000000000000	4.00000000000000000000	4.00000000000000000000	4.00000000000000000000	4.00000000000000000000	4.00000000000000000000	4.00000000000000000000	4.00000000000000000000	4.00000000000000000000	4.00000000000000000000	4.00000000000000000000	4.00000000000000000000	4.00000000000000000000
22.00000000000000000000	0.00000000000000000000	4163.07666015625000000000	4168.71777343750000000000	4164.10253906250000000000	4134.35888671875000000000	4185.12792968750000000000	4172.82031250000000000000	4164.10253906250000000000	4167.69238281250000000000	4142.56396484375000000000	4166.66650390625000000000	4153.33300781250000000000	4181.02539062500000000000	4180.51269531250000000000	4176.41015625000000000000	0.00000000000000000000	10248.00000000000000000000	10229.00000000000000000000	0.00000000000000000000	0.00000000000000000000	0.00000000000000000000	1697.00000000000000000000	91.00000000000000000000	4.00000000000000000000	4.00000000000000000000	4.00000000000000000000	4.00000000000000000000	4.00000000000000000000	4.00000000000000000000	4.00000000000000000000	4.00000000000000000000	4.00000000000000000000	4.00000000000000000000	4.00000000000000000000	4.00000000000000000000	4.00000000000000000000	4.00000000000000000000	4.00000000000000000000	4.00000000000000000000
23.00000000000000000000	0.00000000000000000000	4158.97412109375000000000	4153.33300781250000000000	4152.30761718750000000000	4140.00000000000000000000	4164.61523437500000000000	4162.56396484375000000000	4151.79492187500000000000	4155.38427734375000000000	4129.74365234375000000000	4168.20507812500000000000	4176.41015625000000000000	4171.79492187500000000000	4172.30761718750000000000	4159.48730468750000000000	0.00000000000000000000	10250.00000000000000000000	10229.00000000000000000000	0.00000000000000000000	0.00000000000000000000	0.00000000000000000000	1697.00000000000000000000	98.00000000000000000000	4.00000000000000000000	4.00000000000000000000	4.00000000000000000000	4.00000000000000000000	4.00000000000000000000	4.00000000000000000000	4.00000000000000000000	4.00000000000000000000	4.00000000000000000000	4.00000000000000000000	4.00000000000000000000	4.00000000000000000000	4.00000000000000000000	4.00000000000000000000	4.00000000000000000000	4.00000000000000000000
24.00000000000000000000	0.00000000000000000000	4153.33300781250000000000	4161.02539062500000000000	4145.12792968750000000000	4189.23046875000000000000	4181.02539062500000000000	4176.92285156250000000000	4164.10253906250000000000	4172.30761718750000000000	4154.35888671875000000000	4195.89746093750000000000	4222.05126953125000000000	4176.41015625000000000000	4185.12792968750000000000	4166.66650390625000000000	0.00000000000000000000	10250.00000000000000000000	10229.00000000000000000000	0.00000000000000000000	0.00000000000000000000	0.00000000000000000000	1697.00000000000000000000	105.00000000000000000000	4.00000000000000000000	4.00000000000000000000	4.00000000000000000000	4.00000000000000000000	4.00000000000000000000	4.00000000000000000000	4.00000000000000000000	4.00000000000000000000	4.00000000000000000000	4.00000000000000000000	4.00000000000000000000	4.00000000000000000000	4.00000000000000000000	4.00000000000000000000	4.00000000000000000000	4.00000000000000000000
25.00000000000000000000	0.00000000000000000000	4154.87158203125000000000	4146.15380859375000000000	4146.15380859375000000000	4149.23046875000000000000	4171.28173828125000000000	4177.43603515625000000000	4162.56396484375000000000	4168.71777343750000000000	4150.25634765625000000000	4174.35888671875000000000	4194.35888671875000000000	4170.76904296875000000000	4177.43603515625000000000	4161.53857421875000000000	0.00000000000000000000	10249.00000000000000000000	10230.00000000000000000000	0.00000000000000000000	0.00000000000000000000	0.00000000000000000000	1697.00000000000000000000	113.00000000000000000000	4.00000000000000000000	4.00000000000000000000	4.00000000000000000000	4.00000000000000000000	4.00000000000000000000	4.00000000000000000000	4.00000000000000000000	4.00000000000000000000	4.00000000000000000000	4.00000000000000000000	4.00000000000000000000	4.00000000000000000000	4.00000000000000000000	4.00000000000000000000	4.00000000000000000000	4.00000000000000000000
26.00000000000000000000	0.00000000000000000000	4137.94873046875000000000	4137.94873046875000000000	4134.35888671875000000000	4097.43603515625000000000	4151.79492187500000000000	4165.64111328125000000000	4158.46142578125000000000	4157.94873046875000000000	4137.43603515625000000000	4157.94873046875000000000	4148.20507812500000000000	4152.30761718750000000000	4160.51269531250000000000	4137.43603515625000000000	0.00000000000000000000	10249.00000000000000000000	10230.00000000000000000000	0.00000000000000000000	0.00000000000000000000	0.00000000000000000000	1697.00000000000000000000	120.00000000000000000000	4.00000000000000000000	4.00000000000000000000	4.00000000000000000000	4.00000000000000000000	4.00000000000000000000	4.00000000000000000000	4.00000000000000000000	4.00000000000000000000	4.00000000000000000000	4.00000000000000000000	4.00000000000000000000	4.00000000000000000000	4.00000000000000000000	4.00000000000000000000	4.00000000000000000000	4.00000000000000000000
27.00000000000000000000	0.00000000000000000000	4154.35888671875000000000	4157.43603515625000000000	4150.25634765625000000000	4148.71777343750000000000	4181.02539062500000000000	4173.33300781250000000000	4169.23046875000000000000	4166.15380859375000000000	4152.30761718750000000000	4181.53857421875000000000	4160.00000000000000000000	4164.61523437500000000000	4166.15380859375000000000	4137.43603515625000000000	0.00000000000000000000	10247.00000000000000000000	10231.00000000000000000000	0.00000000000000000000	0.00000000000000000000	0.00000000000000000000	1697.00000000000000000000	127.00000000000000000000	4.00000000000000000000	4.00000000000000000000	4.00000000000000000000	4.00000000000000000000	4.00000000000000000000	4.00000000000000000000	4.00000000000000000000	4.00000000000000000000	4.00000000000000000000	4.00000000000000000000	4.00000000000000000000	4.00000000000000000000	4.00000000000000000000	4.00000000000000000000	4.00000000000000000000	4.00000000000000000000
28.00000000000000000000	0.00000000000000000000	4172.82031250000000000000	4178.46142578125000000000	4171.79492187500000000000	4191.28173828125000000000	4208.20507812500000000000	4194.87158203125000000000	4180.00000000000000000000	4169.74365234375000000000	4152.82031250000000000000	4183.58984375000000000000	4178.97412109375000000000	4175.89746093750000000000	4181.02539062500000000000	4158.97412109375000000000	0.00000000000000000000	10247.00000000000000000000	10231.00000000000000000000	0.00000000000000000000	0.00000000000000000000	0.00000000000000000000	1697.00000000000000000000	135.00000000000000000000	4.00000000000000000000	4.00000000000000000000	4.00000000000000000000	4.00000000000000000000	4.00000000000000000000	4.00000000000000000000	4.00000000000000000000	4.00000000000000000000	4.00000000000000000000	4.00000000000000000000	4.00000000000000000000	4.00000000000000000000	4.00000000000000000000	4.00000000000000000000	4.00000000000000000000	4.00000000000000000000
29.00000000000000000000	0.00000000000000000000	4146.66650390625000000000	4169.23046875000000000000	4154.35888671875000000000	4148.71777343750000000000	4176.41015625000000000000	4177.43603515625000000000	4165.64111328125000000000	4150.76904296875000000000	4118.97412109375000000000	4152.82031250000000000000	4167.69238281250000000000	4157.94873046875000000000	4163.58984375000000000000	4155.38427734375000000000	0.00000000000000000000	10246.00000000000000000000	10231.00000000000000000000	0.00000000000000000000	0.00000000000000000000	0.00000000000000000000	1697.00000000000000000000	142.00000000000000000000	4.00000000000000000000	4.00000000000000000000	4.00000000000000000000	4.00000000000000000000	4.00000000000000000000	4.00000000000000000000	4.00000000000000000000	4.00000000000000000000	4.00000000000000000000	4.00000000000000000000	4.00000000000000000000	4.00000000000000000000	4.00000000000000000000	4.00000000000000000000	4.00000000000000000000	4.00000000000000000000
30.00000000000000000000	0.00000000000000000000	4150.25634765625000000000	4148.71777343750000000000	4150.76904296875000000000	4135.38427734375000000000	4150.76904296875000000000	4138.46142578125000000000	4144.61523437500000000000	4142.56396484375000000000	4111.79492187500000000000	4141.53857421875000000000	4172.82031250000000000000	4152.30761718750000000000	4150.25634765625000000000	4142.05126953125000000000	0.00000000000000000000	10246.00000000000000000000	10231.00000000000000000000	0.00000000000000000000	0.00000000000000000000	0.00000000000000000000	1697.00000000000000000000	150.00000000000000000000	4.00000000000000000000	4.00000000000000000000	4.00000000000000000000	4.00000000000000000000	4.00000000000000000000	4.00000000000000000000	4.00000000000000000000	4.00000000000000000000	4.00000000000000000000	4.00000000000000000000	4.00000000000000000000	4.00000000000000000000	4.00000000000000000000	4.00000000000000000000	4.00000000000000000000	4.00000000000000000000
31.00000000000000000000	0.00000000000000000000	4160.00000000000000000000	4161.53857421875000000000	4163.07666015625000000000	4165.64111328125000000000	4184.10253906250000000000	4165.12792968750000000000	4164.61523437500000000000	4166.66650390625000000000	4155.38427734375000000000	4167.17919921875000000000	4182.05126953125000000000	4163.58984375000000000000	4178.46142578125000000000	4152.30761718750000000000	0.00000000000000000000	10244.00000000000000000000	10229.00000000000000000000	0.00000000000000000000	0.00000000000000000000	0.00000000000000000000	1697.00000000000000000000	157.00000000000000000000	4.00000000000000000000	4.00000000000000000000	4.00000000000000000000	4.00000000000000000000	4.00000000000000000000	4.00000000000000000000	4.00000000000000000000	4.00000000000000000000	4.00000000000000000000	4.00000000000000000000	4.00000000000000000000	4.00000000000000000000	4.00000000000000000000	4.00000000000000000000	4.00000000000000000000	4.00000000000000000000
32.00000000000000000000	0.00000000000000000000	4158.97412109375000000000	4173.33300781250000000000	4164.10253906250000000000	4153.33300781250000000000	4194.87158203125000000000	4195.38427734375000000000	4174.87158203125000000000	4170.25634765625000000000	4169.23046875000000000000	4181.02539062500000000000	4160.00000000000000000000	4170.76904296875000000000	4177.43603515625000000000	4153.84619140625000000000	0.00000000000000000000	10244.00000000000000000000	10229.00000000000000000000	0.00000000000000000000	0.00000000000000000000	0.00000000000000000000	1697.00000000000000000000	164.00000000000000000000	4.00000000000000000000	4.00000000000000000000	4.00000000000000000000	4.00000000000000000000	4.00000000000000000000	4.00000000000000000000	4.00000000000000000000	4.00000000000000000000	4.00000000000000000000	4.00000000000000000000	4.00000000000000000000	4.00000000000000000000	4.00000000000000000000	4.00000000000000000000	4.00000000000000000000	4.00000000000000000000
33.00000000000000000000	0.00000000000000000000	4152.82031250000000000000	4152.30761718750000000000	4155.38427734375000000000	4113.84619140625000000000	4161.53857421875000000000	4172.82031250000000000000	4154.35888671875000000000	4152.82031250000000000000	4144.61523437500000000000	4174.87158203125000000000	4162.56396484375000000000	4161.02539062500000000000	4153.33300781250000000000	4141.02539062500000000000	0.00000000000000000000	10245.00000000000000000000	10229.00000000000000000000	0.00000000000000000000	0.00000000000000000000	0.00000000000000000000	1697.00000000000000000000	172.00000000000000000000	4.00000000000000000000	4.00000000000000000000	4.00000000000000000000	4.00000000000000000000	4.00000000000000000000	4.00000000000000000000	4.00000000000000000000	4.00000000000000000000	4.00000000000000000000	4.00000000000000000000	4.00000000000000000000	4.00000000000000000000	4.00000000000000000000	4.00000000000000000000	4.00000000000000000000	4.00000000000000000000
34.00000000000000000000	0.00000000000000000000	4138.97412109375000000000	4130.76904296875000000000	4144.61523437500000000000	4119.48730468750000000000	4148.71777343750000000000	4156.41015625000000000000	4154.35888671875000000000	4157.43603515625000000000	4135.89746093750000000000	4167.17919921875000000000	4187.69238281250000000000	4153.33300781250000000000	4155.89746093750000000000	4145.64111328125000000000	0.00000000000000000000	10245.00000000000000000000	10229.00000000000000000000	0.00000000000000000000	0.00000000000000000000	0.00000000000000000000	1697.00000000000000000000	179.00000000000000000000	4.00000000000000000000	4.00000000000000000000	4.00000000000000000000	4.00000000000000000000	4.00000000000000000000	4.00000000000000000000	4.00000000000000000000	4.00000000000000000000	4.00000000000000000000	4.00000000000000000000	4.00000000000000000000	4.00000000000000000000	4.00000000000000000000	4.00000000000000000000	4.00000000000000000000	4.00000000000000000000
35.00000000000000000000	0.00000000000000000000	4152.30761718750000000000	4126.15380859375000000000	4150.25634765625000000000	4146.15380859375000000000	4161.02539062500000000000	4161.02539062500000000000	4166.15380859375000000000	4165.12792968750000000000	4138.97412109375000000000	4161.53857421875000000000	4176.92285156250000000000	4167.17919921875000000000	4147.69238281250000000000	4162.56396484375000000000	0.00000000000000000000	10246.00000000000000000000	10231.00000000000000000000	0.00000000000000000000	0.00000000000000000000	0.00000000000000000000	1697.00000000000000000000	187.00000000000000000000	4.00000000000000000000	4.00000000000000000000	4.00000000000000000000	4.00000000000000000000	4.00000000000000000000	4.00000000000000000000	4.00000000000000000000	4.00000000000000000000	4.00000000000000000000	4.00000000000000000000	4.00000000000000000000	4.00000000000000000000	4.00000000000000000000	4.00000000000000000000	4.00000000000000000000	4.00000000000000000000
36.00000000000000000000	0.00000000000000000000	4152.82031250000000000000	4132.82031250000000000000	4154.87158203125000000000	4145.12792968750000000000	4175.38427734375000000000	4168.71777343750000000000	4168.71777343750000000000	4166.66650390625000000000	4148.20507812500000000000	4171.28173828125000000000	4181.02539062500000000000	4170.25634765625000000000	4139.48730468750000000000	4164.10253906250000000000	0.00000000000000000000	10246.00000000000000000000	10231.00000000000000000000	0.00000000000000000000	0.00000000000000000000	0.00000000000000000000	1697.00000000000000000000	194.00000000000000000000	4.00000000000000000000	4.00000000000000000000	4.00000000000000000000	4.00000000000000000000	4.00000000000000000000	4.00000000000000000000	4.00000000000000000000	4.00000000000000000000	4.00000000000000000000	4.00000000000000000000	4.00000000000000000000	4.00000000000000000000	4.00000000000000000000	4.00000000000000000000	4.00000000000000000000	4.00000000000000000000
37.00000000000000000000	0.00000000000000000000	4145.64111328125000000000	4130.76904296875000000000	4153.84619140625000000000	4134.35888671875000000000	4163.58984375000000000000	4165.12792968750000000000	4157.94873046875000000000	4151.79492187500000000000	4142.05126953125000000000	4157.43603515625000000000	4177.94873046875000000000	4157.94873046875000000000	4142.56396484375000000000	4144.61523437500000000000	0.00000000000000000000	10246.00000000000000000000	10233.00000000000000000000	0.00000000000000000000	0.00000000000000000000	0.00000000000000000000	1697.00000000000000000000	201.00000000000000000000	4.00000000000000000000	4.00000000000000000000	4.00000000000000000000	4.00000000000000000000	4.00000000000000000000	4.00000000000000000000	4.00000000000000000000	4.00000000000000000000	4.00000000000000000000	4.00000000000000000000	4.00000000000000000000	4.00000000000000000000	4.00000000000000000000	4.00000000000000000000	4.00000000000000000000	4.00000000000000000000
38.00000000000000000000	0.00000000000000000000	4154.87158203125000000000	4144.61523437500000000000	4155.89746093750000000000	4131.79492187500000000000	4159.48730468750000000000	4162.56396484375000000000	4156.41015625000000000000	4142.05126953125000000000	4130.76904296875000000000	4142.56396484375000000000	4133.33300781250000000000	4154.87158203125000000000	4140.51269531250000000000	4136.92285156250000000000	0.00000000000000000000	10246.00000000000000000000	10233.00000000000000000000	0.00000000000000000000	0.00000000000000000000	0.00000000000000000000	1697.00000000000000000000	209.00000000000000000000	4.00000000000000000000	4.00000000000000000000	4.00000000000000000000	4.00000000000000000000	4.00000000000000000000	4.00000000000000000000	4.00000000000000000000	4.00000000000000000000	4.00000000000000000000	4.00000000000000000000	4.00000000000000000000	4.00000000000000000000	4.00000000000000000000	4.00000000000000000000	4.00000000000000000000	4.00000000000000000000
39.00000000000000000000	0.00000000000000000000	4155.89746093750000000000	4174.87158203125000000000	4153.84619140625000000000	4153.33300781250000000000	4175.89746093750000000000	4166.15380859375000000000	4161.53857421875000000000	4148.71777343750000000000	4141.53857421875000000000	4159.48730468750000000000	4149.23046875000000000000	4159.48730468750000000000	4135.89746093750000000000	4143.58984375000000000000	0.00000000000000000000	10248.00000000000000000000	10231.00000000000000000000	0.00000000000000000000	0.00000000000000000000	0.00000000000000000000	1697.00000000000000000000	216.00000000000000000000	4.00000000000000000000	4.00000000000000000000	4.00000000000000000000	4.00000000000000000000	4.00000000000000000000	4.00000000000000000000	4.00000000000000000000	4.00000000000000000000	4.00000000000000000000	4.00000000000000000000	4.00000000000000000000	4.00000000000000000000	4.00000000000000000000	4.00000000000000000000	4.00000000000000000000	4.00000000000000000000
40.00000000000000000000	0.00000000000000000000	4164.10253906250000000000	4175.38427734375000000000	4157.43603515625000000000	4172.30761718750000000000	4158.46142578125000000000	4158.97412109375000000000	4146.15380859375000000000	4141.02539062500000000000	4140.51269531250000000000	4145.64111328125000000000	4182.56396484375000000000	4156.92285156250000000000	4123.58984375000000000000	4141.53857421875000000000	0.00000000000000000000	10248.00000000000000000000	10231.00000000000000000000	0.00000000000000000000	0.00000000000000000000	0.00000000000000000000	1697.00000000000000000000	224.00000000000000000000	4.00000000000000000000	4.00000000000000000000	4.00000000000000000000	4.00000000000000000000	4.00000000000000000000	4.00000000000000000000	4.00000000000000000000	4.00000000000000000000	4.00000000000000000000	4.00000000000000000000	4.00000000000000000000	4.00000000000000000000	4.00000000000000000000	4.00000000000000000000	4.00000000000000000000	4.00000000000000000000
41.00000000000000000000	0.00000000000000000000	4152.82031250000000000000	4161.02539062500000000000	4148.71777343750000000000	4147.17919921875000000000	4147.69238281250000000000	4158.97412109375000000000	4139.48730468750000000000	4136.41015625000000000000	4129.74365234375000000000	4125.12792968750000000000	4142.05126953125000000000	4147.17919921875000000000	4130.25634765625000000000	4141.53857421875000000000	0.00000000000000000000	10248.00000000000000000000	10230.00000000000000000000	0.00000000000000000000	0.00000000000000000000	0.00000000000000000000	1697.00000000000000000000	231.00000000000000000000	4.00000000000000000000	4.00000000000000000000	4.00000000000000000000	4.00000000000000000000	4.00000000000000000000	4.00000000000000000000	4.00000000000000000000	4.00000000000000000000	4.00000000000000000000	4.00000000000000000000	4.00000000000000000000	4.00000000000000000000	4.00000000000000000000	4.00000000000000000000	4.00000000000000000000	4.00000000000000000000
42.00000000000000000000	0.00000000000000000000	4139.48730468750000000000	4136.41015625000000000000	4135.89746093750000000000	4122.56396484375000000000	4149.23046875000000000000	4148.71777343750000000000	4131.79492187500000000000	4127.17919921875000000000	4115.89746093750000000000	4130.25634765625000000000	4114.35888671875000000000	4145.64111328125000000000	4130.25634765625000000000	4145.12792968750000000000	0.00000000000000000000	10248.00000000000000000000	10230.00000000000000000000	0.00000000000000000000	0.00000000000000000000	0.00000000000000000000	1697.00000000000000000000	238.00000000000000000000	4.00000000000000000000	4.00000000000000000000	4.00000000000000000000	4.00000000000000000000	4.00000000000000000000	4.00000000000000000000	4.00000000000000000000	4.00000000000000000000	4.00000000000000000000	4.00000000000000000000	4.00000000000000000000	4.00000000000000000000	4.00000000000000000000	4.00000000000000000000	4.00000000000000000000	4.00000000000000000000
43.00000000000000000000	0.00000000000000000000	4152.30761718750000000000	4125.12792968750000000000	4143.07666015625000000000	4126.15380859375000000000	4150.76904296875000000000	4151.28173828125000000000	4133.33300781250000000000	4120.51269531250000000000	4118.46142578125000000000	4142.56396484375000000000	4162.56396484375000000000	4156.41015625000000000000	4128.20507812500000000000	4153.84619140625000000000	0.00000000000000000000	10248.00000000000000000000	10228.00000000000000000000	0.00000000000000000000	0.00000000000000000000	0.00000000000000000000	1697.00000000000000000000	246.00000000000000000000	4.00000000000000000000	4.00000000000000000000	4.00000000000000000000	4.00000000000000000000	4.00000000000000000000	4.00000000000000000000	4.00000000000000000000	4.00000000000000000000	4.00000000000000000000	4.00000000000000000000	4.00000000000000000000	4.00000000000000000000	4.00000000000000000000	4.00000000000000000000	4.00000000000000000000	4.00000000000000000000
44.00000000000000000000	0.00000000000000000000	4155.89746093750000000000	4142.05126953125000000000	4152.82031250000000000000	4134.87158203125000000000	4180.51269531250000000000	4180.00000000000000000000	4168.71777343750000000000	4149.23046875000000000000	4149.74365234375000000000	4165.64111328125000000000	4213.33300781250000000000	4170.76904296875000000000	4164.61523437500000000000	4171.28173828125000000000	0.00000000000000000000	10248.00000000000000000000	10228.00000000000000000000	0.00000000000000000000	0.00000000000000000000	0.00000000000000000000	1697.00000000000000000000	253.00000000000000000000	4.00000000000000000000	4.00000000000000000000	4.00000000000000000000	4.00000000000000000000	4.00000000000000000000	4.00000000000000000000	4.00000000000000000000	4.00000000000000000000	4.00000000000000000000	4.00000000000000000000	4.00000000000000000000	4.00000000000000000000	4.00000000000000000000	4.00000000000000000000	4.00000000000000000000	4.00000000000000000000
45.00000000000000000000	0.00000000000000000000	4161.02539062500000000000	4127.69238281250000000000	4157.94873046875000000000	4130.25634765625000000000	4172.30761718750000000000	4169.74365234375000000000	4170.76904296875000000000	4155.89746093750000000000	4142.56396484375000000000	4164.10253906250000000000	4198.97412109375000000000	4170.25634765625000000000	4171.28173828125000000000	4159.48730468750000000000	0.00000000000000000000	10248.00000000000000000000	10227.00000000000000000000	0.00000000000000000000	0.00000000000000000000	0.00000000000000000000	1697.00000000000000000000	260.00000000000000000000	4.00000000000000000000	4.00000000000000000000	4.00000000000000000000	4.00000000000000000000	4.00000000000000000000	4.00000000000000000000	4.00000000000000000000	4.00000000000000000000	4.00000000000000000000	4.00000000000000000000	4.00000000000000000000	4.00000000000000000000	4.00000000000000000000	4.00000000000000000000	4.00000000000000000000	4.00000000000000000000
46.00000000000000000000	0.00000000000000000000	4153.33300781250000000000	4116.92285156250000000000	4153.84619140625000000000	4129.74365234375000000000	4142.05126953125000000000	4152.30761718750000000000	4152.82031250000000000000	4142.05126953125000000000	4128.71777343750000000000	4157.43603515625000000000	4173.84619140625000000000	4161.02539062500000000000	4155.38427734375000000000	4144.10253906250000000000	0.00000000000000000000	10248.00000000000000000000	10227.00000000000000000000	0.00000000000000000000	0.00000000000000000000	0.00000000000000000000	1697.00000000000000000000	268.00000000000000000000	4.00000000000000000000	4.00000000000000000000	4.00000000000000000000	4.00000000000000000000	4.00000000000000000000	4.00000000000000000000	4.00000000000000000000	4.00000000000000000000	4.00000000000000000000	4.00000000000000000000	4.00000000000000000000	4.00000000000000000000	4.00000000000000000000	4.00000000000000000000	4.00000000000000000000	4.00000000000000000000
47.00000000000000000000	0.00000000000000000000	4148.71777343750000000000	4131.79492187500000000000	4152.82031250000000000000	4129.74365234375000000000	4143.58984375000000000000	4160.00000000000000000000	4154.87158203125000000000	4144.10253906250000000000	4143.58984375000000000000	4161.53857421875000000000	4150.25634765625000000000	4163.07666015625000000000	4164.61523437500000000000	4148.71777343750000000000	0.00000000000000000000	10249.00000000000000000000	10227.00000000000000000000	0.00000000000000000000	0.00000000000000000000	0.00000000000000000000	1697.00000000000000000000	275.00000000000000000000	4.00000000000000000000	4.00000000000000000000	4.00000000000000000000	4.00000000000000000000	4.00000000000000000000	4.00000000000000000000	4.00000000000000000000	4.00000000000000000000	4.00000000000000000000	4.00000000000000000000	4.00000000000000000000	4.00000000000000000000	4.00000000000000000000	4.00000000000000000000	4.00000000000000000000	4.00000000000000000000
48.00000000000000000000	0.00000000000000000000	4151.28173828125000000000	4118.97412109375000000000	4149.23046875000000000000	4117.94873046875000000000	4145.64111328125000000000	4144.10253906250000000000	4145.64111328125000000000	4134.35888671875000000000	4136.41015625000000000000	4148.20507812500000000000	4131.79492187500000000000	4151.79492187500000000000	4148.71777343750000000000	4138.97412109375000000000	0.00000000000000000000	10249.00000000000000000000	10227.00000000000000000000	0.00000000000000000000	0.00000000000000000000	0.00000000000000000000	1697.00000000000000000000	283.00000000000000000000	4.00000000000000000000	4.00000000000000000000	4.00000000000000000000	4.00000000000000000000	4.00000000000000000000	4.00000000000000000000	4.00000000000000000000	4.00000000000000000000	4.00000000000000000000	4.00000000000000000000	4.00000000000000000000	4.00000000000000000000	4.00000000000000000000	4.00000000000000000000	4.00000000000000000000	4.00000000000000000000
49.00000000000000000000	0.00000000000000000000	4139.48730468750000000000	4111.79492187500000000000	4141.53857421875000000000	4115.38427734375000000000	4147.17919921875000000000	4131.79492187500000000000	4138.46142578125000000000	4135.38427734375000000000	4132.82031250000000000000	4150.25634765625000000000	4166.15380859375000000000	4144.61523437500000000000	4126.15380859375000000000	4137.43603515625000000000	0.00000000000000000000	10249.00000000000000000000	10228.00000000000000000000	0.00000000000000000000	0.00000000000000000000	0.00000000000000000000	1697.00000000000000000000	290.00000000000000000000	4.00000000000000000000	4.00000000000000000000	4.00000000000000000000	4.00000000000000000000	4.00000000000000000000	4.00000000000000000000	4.00000000000000000000	4.00000000000000000000	4.00000000000000000000	4.00000000000000000000	4.00000000000000000000	4.00000000000000000000	4.00000000000000000000	4.00000000000000000000	4.00000000000000000000	4.00000000000000000000
50.00000000000000000000	0.00000000000000000000	4162.05126953125000000000	4132.30761718750000000000	4164.61523437500000000000	4132.82031250000000000000	4153.33300781250000000000	4154.35888671875000000000	4153.84619140625000000000	4154.35888671875000000000	4147.17919921875000000000	4166.15380859375000000000	4187.69238281250000000000	4164.61523437500000000000	4142.56396484375000000000	4150.76904296875000000000	0.00000000000000000000	10249.00000000000000000000	10228.00000000000000000000	0.00000000000000000000	0.00000000000000000000	0.00000000000000000000	1697.00000000000000000000	297.00000000000000000000	4.00000000000000000000	4.00000000000000000000	4.00000000000000000000	4.00000000000000000000	4.00000000000000000000	4.00000000000000000000	4.00000000000000000000	4.00000000000000000000	4.00000000000000000000	4.00000000000000000000	4.00000000000000000000	4.00000000000000000000	4.00000000000000000000	4.00000000000000000000	4.00000000000000000000	4.00000000000000000000
51.00000000000000000000	0.00000000000000000000	4162.56396484375000000000	4142.05126953125000000000	4161.02539062500000000000	4143.58984375000000000000	4158.97412109375000000000	4153.33300781250000000000	4157.94873046875000000000	4145.64111328125000000000	4142.05126953125000000000	4148.20507812500000000000	4163.58984375000000000000	4158.46142578125000000000	4154.87158203125000000000	4139.48730468750000000000	0.00000000000000000000	10247.00000000000000000000	10226.00000000000000000000	0.00000000000000000000	0.00000000000000000000	0.00000000000000000000	1697.00000000000000000000	305.00000000000000000000	4.00000000000000000000	4.00000000000000000000	4.00000000000000000000	4.00000000000000000000	4.00000000000000000000	4.00000000000000000000	4.00000000000000000000	4.00000000000000000000	4.00000000000000000000	4.00000000000000000000	4.00000000000000000000	4.00000000000000000000	4.00000000000000000000	4.00000000000000000000	4.00000000000000000000	4.00000000000000000000
52.00000000000000000000	0.00000000000000000000	4135.89746093750000000000	4129.23046875000000000000	4133.84619140625000000000	4126.66650390625000000000	4149.23046875000000000000	4125.12792968750000000000	4133.33300781250000000000	4107.17919921875000000000	4112.82031250000000000000	4113.84619140625000000000	4147.17919921875000000000	4133.33300781250000000000	4133.33300781250000000000	4117.43603515625000000000	0.00000000000000000000	10247.00000000000000000000	10226.00000000000000000000	0.00000000000000000000	0.00000000000000000000	0.00000000000000000000	1697.00000000000000000000	312.00000000000000000000	4.00000000000000000000	4.00000000000000000000	4.00000000000000000000	4.00000000000000000000	4.00000000000000000000	4.00000000000000000000	4.00000000000000000000	4.00000000000000000000	4.00000000000000000000	4.00000000000000000000	4.00000000000000000000	4.00000000000000000000	4.00000000000000000000	4.00000000000000000000	4.00000000000000000000	4.00000000000000000000
53.00000000000000000000	0.00000000000000000000	4154.87158203125000000000	4130.76904296875000000000	4153.84619140625000000000	4112.82031250000000000000	4140.00000000000000000000	4145.12792968750000000000	4134.35888671875000000000	4102.56396484375000000000	4105.12792968750000000000	4120.00000000000000000000	4130.25634765625000000000	4143.58984375000000000000	4131.79492187500000000000	4124.61523437500000000000	0.00000000000000000000	10247.00000000000000000000	10225.00000000000000000000	0.00000000000000000000	0.00000000000000000000	0.00000000000000000000	1697.00000000000000000000	320.00000000000000000000	4.00000000000000000000	4.00000000000000000000	4.00000000000000000000	4.00000000000000000000	4.00000000000000000000	4.00000000000000000000	4.00000000000000000000	4.00000000000000000000	4.00000000000000000000	4.00000000000000000000	4.00000000000000000000	4.00000000000000000000	4.00000000000000000000	4.00000000000000000000	4.00000000000000000000	4.00000000000000000000
54.00000000000000000000	0.00000000000000000000	4158.97412109375000000000	4152.82031250000000000000	4166.66650390625000000000	4127.69238281250000000000	4145.12792968750000000000	4172.82031250000000000000	4153.33300781250000000000	4132.30761718750000000000	4129.74365234375000000000	4147.69238281250000000000	4122.05126953125000000000	4158.46142578125000000000	4151.28173828125000000000	4140.00000000000000000000	0.00000000000000000000	10247.00000000000000000000	10225.00000000000000000000	0.00000000000000000000	0.00000000000000000000	0.00000000000000000000	1697.00000000000000000000	327.00000000000000000000	4.00000000000000000000	4.00000000000000000000	4.00000000000000000000	4.00000000000000000000	4.00000000000000000000	4.00000000000000000000	4.00000000000000000000	4.00000000000000000000	4.00000000000000000000	4.00000000000000000000	4.00000000000000000000	4.00000000000000000000	4.00000000000000000000	4.00000000000000000000	4.00000000000000000000	4.00000000000000000000
55.00000000000000000000	0.00000000000000000000	4158.46142578125000000000	4163.07666015625000000000	4163.58984375000000000000	4153.33300781250000000000	4149.74365234375000000000	4150.76904296875000000000	4144.10253906250000000000	4135.38427734375000000000	4141.02539062500000000000	4151.79492187500000000000	4160.51269531250000000000	4156.41015625000000000000	4153.33300781250000000000	4138.46142578125000000000	0.00000000000000000000	10246.00000000000000000000	10226.00000000000000000000	0.00000000000000000000	0.00000000000000000000	0.00000000000000000000	1697.00000000000000000000	334.00000000000000000000	4.00000000000000000000	4.00000000000000000000	4.00000000000000000000	4.00000000000000000000	4.00000000000000000000	4.00000000000000000000	4.00000000000000000000	4.00000000000000000000	4.00000000000000000000	4.00000000000000000000	4.00000000000000000000	4.00000000000000000000	4.00000000000000000000	4.00000000000000000000	4.00000000000000000000	4.00000000000000000000
56.00000000000000000000	0.00000000000000000000	4168.71777343750000000000	4170.25634765625000000000	4171.79492187500000000000	4157.94873046875000000000	4168.20507812500000000000	4150.25634765625000000000	4145.64111328125000000000	4140.00000000000000000000	4152.30761718750000000000	4163.58984375000000000000	4200.00000000000000000000	4160.00000000000000000000	4164.10253906250000000000	4145.12792968750000000000	0.00000000000000000000	10246.00000000000000000000	10226.00000000000000000000	0.00000000000000000000	0.00000000000000000000	0.00000000000000000000	1697.00000000000000000000	342.00000000000000000000	4.00000000000000000000	4.00000000000000000000	4.00000000000000000000	4.00000000000000000000	4.00000000000000000000	4.00000000000000000000	4.00000000000000000000	4.00000000000000000000	4.00000000000000000000	4.00000000000000000000	4.00000000000000000000	4.00000000000000000000	4.00000000000000000000	4.00000000000000000000	4.00000000000000000000	4.00000000000000000000
57.00000000000000000000	0.00000000000000000000	4160.51269531250000000000	4158.97412109375000000000	4167.69238281250000000000	4143.07666015625000000000	4160.00000000000000000000	4160.00000000000000000000	4152.30761718750000000000	4152.82031250000000000000	4161.53857421875000000000	4167.17919921875000000000	4182.56396484375000000000	4163.07666015625000000000	4162.05126953125000000000	4146.66650390625000000000	0.00000000000000000000	10246.00000000000000000000	10226.00000000000000000000	0.00000000000000000000	0.00000000000000000000	0.00000000000000000000	1697.00000000000000000000	349.00000000000000000000	4.00000000000000000000	4.00000000000000000000	4.00000000000000000000	4.00000000000000000000	4.00000000000000000000	4.00000000000000000000	4.00000000000000000000	4.00000000000000000000	4.00000000000000000000	4.00000000000000000000	4.00000000000000000000	4.00000000000000000000	4.00000000000000000000	4.00000000000000000000	4.00000000000000000000	4.00000000000000000000
58.00000000000000000000	0.00000000000000000000	4161.53857421875000000000	4140.51269531250000000000	4167.69238281250000000000	4143.07666015625000000000	4139.48730468750000000000	4149.23046875000000000000	4144.61523437500000000000	4147.69238281250000000000	4154.35888671875000000000	4146.66650390625000000000	4151.79492187500000000000	4168.71777343750000000000	4141.53857421875000000000	4143.58984375000000000000	0.00000000000000000000	10246.00000000000000000000	10226.00000000000000000000	0.00000000000000000000	0.00000000000000000000	0.00000000000000000000	1697.00000000000000000000	356.00000000000000000000	4.00000000000000000000	4.00000000000000000000	4.00000000000000000000	4.00000000000000000000	4.00000000000000000000	4.00000000000000000000	4.00000000000000000000	4.00000000000000000000	4.00000000000000000000	4.00000000000000000000	4.00000000000000000000	4.00000000000000000000	4.00000000000000000000	4.00000000000000000000	4.00000000000000000000	4.00000000000000000000
59.00000000000000000000	0.00000000000000000000	4152.30761718750000000000	4146.15380859375000000000	4163.58984375000000000000	4148.71777343750000000000	4163.07666015625000000000	4167.69238281250000000000	4158.46142578125000000000	4151.28173828125000000000	4154.35888671875000000000	4153.33300781250000000000	4146.66650390625000000000	4168.20507812500000000000	4152.82031250000000000000	4148.20507812500000000000	0.00000000000000000000	10247.00000000000000000000	10226.00000000000000000000	0.00000000000000000000	0.00000000000000000000	0.00000000000000000000	1697.00000000000000000000	364.00000000000000000000	4.00000000000000000000	4.00000000000000000000	4.00000000000000000000	4.00000000000000000000	4.00000000000000000000	4.00000000000000000000	4.00000000000000000000	4.00000000000000000000	4.00000000000000000000	4.00000000000000000000	4.00000000000000000000	4.00000000000000000000	4.00000000000000000000	4.00000000000000000000	4.00000000000000000000	4.00000000000000000000
60.00000000000000000000	0.00000000000000000000	4148.20507812500000000000	4130.25634765625000000000	4150.76904296875000000000	4135.89746093750000000000	4170.25634765625000000000	4172.82031250000000000000	4159.48730468750000000000	4143.07666015625000000000	4141.02539062500000000000	4159.48730468750000000000	4158.46142578125000000000	4157.43603515625000000000	4150.76904296875000000000	4140.00000000000000000000	0.00000000000000000000	10247.00000000000000000000	10226.00000000000000000000	0.00000000000000000000	0.00000000000000000000	0.00000000000000000000	1697.00000000000000000000	371.00000000000000000000	4.00000000000000000000	4.00000000000000000000	4.00000000000000000000	4.00000000000000000000	4.00000000000000000000	4.00000000000000000000	4.00000000000000000000	4.00000000000000000000	4.00000000000000000000	4.00000000000000000000	4.00000000000000000000	4.00000000000000000000	4.00000000000000000000	4.00000000000000000000	4.00000000000000000000	4.00000000000000000000
61.00000000000000000000	0.00000000000000000000	4146.15380859375000000000	4105.64111328125000000000	4145.12792968750000000000	4116.41015625000000000000	4138.46142578125000000000	4142.05126953125000000000	4140.00000000000000000000	4128.20507812500000000000	4126.15380859375000000000	4141.53857421875000000000	4171.28173828125000000000	4147.69238281250000000000	4120.00000000000000000000	4128.20507812500000000000	0.00000000000000000000	10246.00000000000000000000	10228.00000000000000000000	0.00000000000000000000	0.00000000000000000000	0.00000000000000000000	1697.00000000000000000000	379.00000000000000000000	4.00000000000000000000	4.00000000000000000000	4.00000000000000000000	4.00000000000000000000	4.00000000000000000000	4.00000000000000000000	4.00000000000000000000	4.00000000000000000000	4.00000000000000000000	4.00000000000000000000	4.00000000000000000000	4.00000000000000000000	4.00000000000000000000	4.00000000000000000000	4.00000000000000000000	4.00000000000000000000
62.00000000000000000000	0.00000000000000000000	4140.00000000000000000000	4112.30761718750000000000	4147.17919921875000000000	4115.38427734375000000000	4124.10253906250000000000	4135.38427734375000000000	4143.07666015625000000000	4128.71777343750000000000	4129.74365234375000000000	4133.84619140625000000000	4147.69238281250000000000	4144.10253906250000000000	4112.30761718750000000000	4119.48730468750000000000	0.00000000000000000000	10246.00000000000000000000	10228.00000000000000000000	0.00000000000000000000	0.00000000000000000000	0.00000000000000000000	1697.00000000000000000000	386.00000000000000000000	4.00000000000000000000	4.00000000000000000000	4.00000000000000000000	4.00000000000000000000	4.00000000000000000000	4.00000000000000000000	4.00000000000000000000	4.00000000000000000000	4.00000000000000000000	4.00000000000000000000	4.00000000000000000000	4.00000000000000000000	4.00000000000000000000	4.00000000000000000000	4.00000000000000000000	4.00000000000000000000
63.00000000000000000000	0.00000000000000000000	4155.38427734375000000000	4125.64111328125000000000	4160.00000000000000000000	4132.30761718750000000000	4132.82031250000000000000	4149.74365234375000000000	4156.92285156250000000000	4126.15380859375000000000	4124.10253906250000000000	4129.74365234375000000000	4117.94873046875000000000	4148.20507812500000000000	4129.74365234375000000000	4118.97412109375000000000	0.00000000000000000000	10247.00000000000000000000	10228.00000000000000000000	0.00000000000000000000	0.00000000000000000000	0.00000000000000000000	1697.00000000000000000000	393.00000000000000000000	4.00000000000000000000	4.00000000000000000000	4.00000000000000000000	4.00000000000000000000	4.00000000000000000000	4.00000000000000000000	4.00000000000000000000	4.00000000000000000000	4.00000000000000000000	4.00000000000000000000	4.00000000000000000000	4.00000000000000000000	4.00000000000000000000	4.00000000000000000000	4.00000000000000000000	4.00000000000000000000
64.00000000000000000000	0.00000000000000000000	4154.87158203125000000000	4145.12792968750000000000	4165.12792968750000000000	4166.66650390625000000000	4148.71777343750000000000	4153.33300781250000000000	4162.56396484375000000000	4129.23046875000000000000	4128.20507812500000000000	4141.53857421875000000000	4146.15380859375000000000	4161.53857421875000000000	4150.76904296875000000000	4133.33300781250000000000	2791.00000000000000000000	10247.00000000000000000000	10228.00000000000000000000	0.00000000000000000000	0.00000000000000000000	0.00000000000000000000	1697.00000000000000000000	401.00000000000000000000	4.00000000000000000000	4.00000000000000000000	4.00000000000000000000	4.00000000000000000000	4.00000000000000000000	4.00000000000000000000	4.00000000000000000000	4.00000000000000000000	4.00000000000000000000	4.00000000000000000000	4.00000000000000000000	4.00000000000000000000	4.00000000000000000000	4.00000000000000000000	4.00000000000000000000	4.00000000000000000000
65.00000000000000000000	0.00000000000000000000	4160.00000000000000000000	4156.41015625000000000000	4169.74365234375000000000	4177.43603515625000000000	4157.43603515625000000000	4150.76904296875000000000	4153.84619140625000000000	4137.94873046875000000000	4143.07666015625000000000	4164.61523437500000000000	4176.41015625000000000000	4172.82031250000000000000	4157.94873046875000000000	4141.02539062500000000000	2732.00000000000000000000	10246.00000000000000000000	10228.00000000000000000000	0.00000000000000000000	0.00000000000000000000	0.00000000000000000000	1697.00000000000000000000	408.00000000000000000000	4.00000000000000000000	4.00000000000000000000	4.00000000000000000000	4.00000000000000000000	4.00000000000000000000	4.00000000000000000000	4.00000000000000000000	4.00000000000000000000	4.00000000000000000000	4.00000000000000000000	4.00000000000000000000	4.00000000000000000000	4.00000000000000000000	4.00000000000000000000	4.00000000000000000000	4.00000000000000000000
66.00000000000000000000	0.00000000000000000000	4161.02539062500000000000	4140.51269531250000000000	4163.07666015625000000000	4132.82031250000000000000	4154.35888671875000000000	4156.41015625000000000000	4140.51269531250000000000	4137.94873046875000000000	4144.10253906250000000000	4165.12792968750000000000	4159.48730468750000000000	4158.97412109375000000000	4158.46142578125000000000	4134.87158203125000000000	2378.00000000000000000000	10246.00000000000000000000	10228.00000000000000000000	0.00000000000000000000	0.00000000000000000000	0.00000000000000000000	1697.00000000000000000000	416.00000000000000000000	4.00000000000000000000	4.00000000000000000000	4.00000000000000000000	4.00000000000000000000	4.00000000000000000000	4.00000000000000000000	4.00000000000000000000	4.00000000000000000000	4.00000000000000000000	4.00000000000000000000	4.00000000000000000000	4.00000000000000000000	4.00000000000000000000	4.00000000000000000000	4.00000000000000000000	4.00000000000000000000
67.00000000000000000000	0.00000000000000000000	4137.43603515625000000000	4117.94873046875000000000	4145.12792968750000000000	4104.61523437500000000000	4137.43603515625000000000	4149.74365234375000000000	4135.38427734375000000000	4127.17919921875000000000	4133.84619140625000000000	4143.07666015625000000000	4140.00000000000000000000	4148.20507812500000000000	4145.12792968750000000000	4125.12792968750000000000	3470.00000000000000000000	10247.00000000000000000000	10228.00000000000000000000	0.00000000000000000000	0.00000000000000000000	0.00000000000000000000	1697.00000000000000000000	423.00000000000000000000	4.00000000000000000000	4.00000000000000000000	4.00000000000000000000	4.00000000000000000000	4.00000000000000000000	4.00000000000000000000	4.00000000000000000000	4.00000000000000000000	4.00000000000000000000	4.00000000000000000000	4.00000000000000000000	4.00000000000000000000	4.00000000000000000000	4.00000000000000000000	4.00000000000000000000	4.00000000000000000000
68.00000000000000000000	0.00000000000000000000	4145.64111328125000000000	4124.10253906250000000000	4152.30761718750000000000	4121.53857421875000000000	4121.53857421875000000000	4129.74365234375000000000	4135.38427734375000000000	4112.30761718750000000000	4118.46142578125000000000	4128.71777343750000000000	4147.69238281250000000000	4157.43603515625000000000	4126.66650390625000000000	4120.00000000000000000000	3513.00000000000000000000	10247.00000000000000000000	10228.00000000000000000000	0.00000000000000000000	0.00000000000000000000	0.00000000000000000000	1697.00000000000000000000	430.00000000000000000000	4.00000000000000000000	4.00000000000000000000	4.00000000000000000000	4.00000000000000000000	4.00000000000000000000	4.00000000000000000000	4.00000000000000000000	4.00000000000000000000	4.00000000000000000000	4.00000000000000000000	4.00000000000000000000	4.00000000000000000000	4.00000000000000000000	4.00000000000000000000	4.00000000000000000000	4.00000000000000000000
69.00000000000000000000	0.00000000000000000000	4155.38427734375000000000	4154.35888671875000000000	4159.48730468750000000000	4143.58984375000000000000	4143.07666015625000000000	4137.43603515625000000000	4139.48730468750000000000	4117.94873046875000000000	4132.30761718750000000000	4143.07666015625000000000	4154.87158203125000000000	4155.89746093750000000000	4153.84619140625000000000	4130.76904296875000000000	3540.00000000000000000000	10246.00000000000000000000	10229.00000000000000000000	0.00000000000000000000	0.00000000000000000000	0.00000000000000000000	1697.00000000000000000000	438.00000000000000000000	4.00000000000000000000	4.00000000000000000000	4.00000000000000000000	4.00000000000000000000	4.00000000000000000000	4.00000000000000000000	4.00000000000000000000	4.00000000000000000000	4.00000000000000000000	4.00000000000000000000	4.00000000000000000000	4.00000000000000000000	4.00000000000000000000	4.00000000000000000000	4.00000000000000000000	4.00000000000000000000
70.00000000000000000000	0.00000000000000000000	4154.87158203125000000000	4160.00000000000000000000	4158.97412109375000000000	4154.87158203125000000000	4155.38427734375000000000	4145.64111328125000000000	4130.76904296875000000000	4121.53857421875000000000	4142.56396484375000000000	4145.64111328125000000000	4146.66650390625000000000	4155.89746093750000000000	4168.20507812500000000000	4132.82031250000000000000	3457.00000000000000000000	10246.00000000000000000000	10229.00000000000000000000	0.00000000000000000000	0.00000000000000000000	0.00000000000000000000	1697.00000000000000000000	445.00000000000000000000	4.00000000000000000000	4.00000000000000000000	4.00000000000000000000	4.00000000000000000000	4.00000000000000000000	4.00000000000000000000	4.00000000000000000000	4.00000000000000000000	4.00000000000000000000	4.00000000000000000000	4.00000000000000000000	4.00000000000000000000	4.00000000000000000000	4.00000000000000000000	4.00000000000000000000	4.00000000000000000000
71.00000000000000000000	0.00000000000000000000	4155.89746093750000000000	4150.76904296875000000000	4157.94873046875000000000	4152.30761718750000000000	4137.94873046875000000000	4138.97412109375000000000	4130.25634765625000000000	4118.46142578125000000000	4128.71777343750000000000	4138.46142578125000000000	4158.97412109375000000000	4157.43603515625000000000	4146.15380859375000000000	4124.61523437500000000000	3445.00000000000000000000	10245.00000000000000000000	10229.00000000000000000000	0.00000000000000000000	0.00000000000000000000	0.00000000000000000000	1697.00000000000000000000	452.00000000000000000000	4.00000000000000000000	4.00000000000000000000	4.00000000000000000000	4.00000000000000000000	4.00000000000000000000	4.00000000000000000000	4.00000000000000000000	4.00000000000000000000	4.00000000000000000000	4.00000000000000000000	4.00000000000000000000	4.00000000000000000000	4.00000000000000000000	4.00000000000000000000	4.00000000000000000000	4.00000000000000000000
72.00000000000000000000	0.00000000000000000000	4148.71777343750000000000	4147.17919921875000000000	4148.20507812500000000000	4147.17919921875000000000	4140.00000000000000000000	4145.64111328125000000000	4143.07666015625000000000	4131.28173828125000000000	4134.87158203125000000000	4152.82031250000000000000	4172.30761718750000000000	4154.35888671875000000000	4148.20507812500000000000	4130.25634765625000000000	3410.00000000000000000000	10245.00000000000000000000	10229.00000000000000000000	0.00000000000000000000	0.00000000000000000000	0.00000000000000000000	1697.00000000000000000000	460.00000000000000000000	4.00000000000000000000	4.00000000000000000000	4.00000000000000000000	4.00000000000000000000	4.00000000000000000000	4.00000000000000000000	4.00000000000000000000	4.00000000000000000000	4.00000000000000000000	4.00000000000000000000	4.00000000000000000000	4.00000000000000000000	4.00000000000000000000	4.00000000000000000000	4.00000000000000000000	4.00000000000000000000
73.00000000000000000000	0.00000000000000000000	4161.53857421875000000000	4145.12792968750000000000	4152.82031250000000000000	4147.17919921875000000000	4152.30761718750000000000	4150.25634765625000000000	4141.53857421875000000000	4135.38427734375000000000	4146.66650390625000000000	4162.56396484375000000000	4155.89746093750000000000	4157.94873046875000000000	4158.46142578125000000000	4137.94873046875000000000	3072.00000000000000000000	10244.00000000000000000000	10229.00000000000000000000	0.00000000000000000000	0.00000000000000000000	0.00000000000000000000	1697.00000000000000000000	467.00000000000000000000	4.00000000000000000000	4.00000000000000000000	4.00000000000000000000	4.00000000000000000000	4.00000000000000000000	4.00000000000000000000	4.00000000000000000000	4.00000000000000000000	4.00000000000000000000	4.00000000000000000000	4.00000000000000000000	4.00000000000000000000	4.00000000000000000000	4.00000000000000000000	4.00000000000000000000	4.00000000000000000000
74.00000000000000000000	0.00000000000000000000	4160.51269531250000000000	4158.46142578125000000000	4157.94873046875000000000	4140.51269531250000000000	4161.53857421875000000000	4162.05126953125000000000	4148.71777343750000000000	4140.00000000000000000000	4152.30761718750000000000	4169.23046875000000000000	4144.10253906250000000000	4166.15380859375000000000	4163.07666015625000000000	4144.61523437500000000000	3472.00000000000000000000	10244.00000000000000000000	10229.00000000000000000000	0.00000000000000000000	0.00000000000000000000	0.00000000000000000000	1697.00000000000000000000	475.00000000000000000000	4.00000000000000000000	4.00000000000000000000	4.00000000000000000000	4.00000000000000000000	4.00000000000000000000	4.00000000000000000000	4.00000000000000000000	4.00000000000000000000	4.00000000000000000000	4.00000000000000000000	4.00000000000000000000	4.00000000000000000000	4.00000000000000000000	4.00000000000000000000	4.00000000000000000000	4.00000000000000000000
75.00000000000000000000	0.00000000000000000000	4150.25634765625000000000	4143.07666015625000000000	4150.76904296875000000000	4115.38427734375000000000	4142.56396484375000000000	4155.89746093750000000000	4144.61523437500000000000	4132.82031250000000000000	4134.35888671875000000000	4150.76904296875000000000	4143.58984375000000000000	4160.51269531250000000000	4150.25634765625000000000	4132.30761718750000000000	3286.00000000000000000000	10245.00000000000000000000	10229.00000000000000000000	0.00000000000000000000	0.00000000000000000000	0.00000000000000000000	1697.00000000000000000000	482.00000000000000000000	4.00000000000000000000	4.00000000000000000000	4.00000000000000000000	4.00000000000000000000	4.00000000000000000000	4.00000000000000000000	4.00000000000000000000	4.00000000000000000000	4.00000000000000000000	4.00000000000000000000	4.00000000000000000000	4.00000000000000000000	4.00000000000000000000	4.00000000000000000000	4.00000000000000000000	4.00000000000000000000
76.00000000000000000000	0.00000000000000000000	4146.15380859375000000000	4107.17919921875000000000	4139.48730468750000000000	4107.69238281250000000000	4116.41015625000000000000	4130.25634765625000000000	4123.07666015625000000000	4110.25634765625000000000	4109.23046875000000000000	4117.43603515625000000000	4143.58984375000000000000	4142.05126953125000000000	4124.61523437500000000000	4113.33300781250000000000	2684.00000000000000000000	10245.00000000000000000000	10229.00000000000000000000	0.00000000000000000000	0.00000000000000000000	0.00000000000000000000	1697.00000000000000000000	489.00000000000000000000	4.00000000000000000000	4.00000000000000000000	4.00000000000000000000	4.00000000000000000000	4.00000000000000000000	4.00000000000000000000	4.00000000000000000000	4.00000000000000000000	4.00000000000000000000	4.00000000000000000000	4.00000000000000000000	4.00000000000000000000	4.00000000000000000000	4.00000000000000000000	4.00000000000000000000	4.00000000000000000000
77.00000000000000000000	0.00000000000000000000	4135.89746093750000000000	4122.05126953125000000000	4137.43603515625000000000	4132.30761718750000000000	4136.92285156250000000000	4135.89746093750000000000	4134.35888671875000000000	4118.46142578125000000000	4120.00000000000000000000	4118.46142578125000000000	4161.53857421875000000000	4143.58984375000000000000	4123.07666015625000000000	4125.64111328125000000000	2816.00000000000000000000	10246.00000000000000000000	10231.00000000000000000000	0.00000000000000000000	0.00000000000000000000	0.00000000000000000000	1697.00000000000000000000	497.00000000000000000000	4.00000000000000000000	4.00000000000000000000	4.00000000000000000000	4.00000000000000000000	4.00000000000000000000	4.00000000000000000000	4.00000000000000000000	4.00000000000000000000	4.00000000000000000000	4.00000000000000000000	4.00000000000000000000	4.00000000000000000000	4.00000000000000000000	4.00000000000000000000	4.00000000000000000000	4.00000000000000000000
78.00000000000000000000	0.00000000000000000000	4155.89746093750000000000	4153.84619140625000000000	4158.46142578125000000000	4148.71777343750000000000	4156.41015625000000000000	4142.05126953125000000000	4147.17919921875000000000	4132.30761718750000000000	4133.84619140625000000000	4126.15380859375000000000	4163.07666015625000000000	4157.94873046875000000000	4140.00000000000000000000	4136.92285156250000000000	3472.00000000000000000000	10246.00000000000000000000	10231.00000000000000000000	0.00000000000000000000	0.00000000000000000000	0.00000000000000000000	1697.00000000000000000000	504.00000000000000000000	4.00000000000000000000	4.00000000000000000000	4.00000000000000000000	4.00000000000000000000	4.00000000000000000000	4.00000000000000000000	4.00000000000000000000	4.00000000000000000000	4.00000000000000000000	4.00000000000000000000	4.00000000000000000000	4.00000000000000000000	4.00000000000000000000	4.00000000000000000000	4.00000000000000000000	4.00000000000000000000
79.00000000000000000000	0.00000000000000000000	4158.46142578125000000000	4148.71777343750000000000	4154.35888671875000000000	4135.89746093750000000000	4137.43603515625000000000	4142.05126953125000000000	4143.07666015625000000000	4127.69238281250000000000	4134.87158203125000000000	4134.87158203125000000000	4145.64111328125000000000	4144.10253906250000000000	4150.25634765625000000000	4121.02539062500000000000	3286.00000000000000000000	10246.00000000000000000000	10230.00000000000000000000	0.00000000000000000000	0.00000000000000000000	0.00000000000000000000	1697.00000000000000000000	511.00000000000000000000	4.00000000000000000000	4.00000000000000000000	4.00000000000000000000	4.00000000000000000000	4.00000000000000000000	4.00000000000000000000	4.00000000000000000000	4.00000000000000000000	4.00000000000000000000	4.00000000000000000000	4.00000000000000000000	4.00000000000000000000	4.00000000000000000000	4.00000000000000000000	4.00000000000000000000	4.00000000000000000000
80.00000000000000000000	0.00000000000000000000	4140.00000000000000000000	4117.43603515625000000000	4131.79492187500000000000	4113.33300781250000000000	4115.89746093750000000000	4146.66650390625000000000	4138.97412109375000000000	4116.92285156250000000000	4130.25634765625000000000	4138.97412109375000000000	4122.05126953125000000000	4128.20507812500000000000	4125.12792968750000000000	4103.58984375000000000000	2684.00000000000000000000	10246.00000000000000000000	10230.00000000000000000000	0.00000000000000000000	0.00000000000000000000	0.00000000000000000000	1697.00000000000000000000	519.00000000000000000000	4.00000000000000000000	4.00000000000000000000	4.00000000000000000000	4.00000000000000000000	4.00000000000000000000	4.00000000000000000000	4.00000000000000000000	4.00000000000000000000	4.00000000000000000000	4.00000000000000000000	4.00000000000000000000	4.00000000000000000000	4.00000000000000000000	4.00000000000000000000	4.00000000000000000000	4.00000000000000000000
81.00000000000000000000	0.00000000000000000000	4148.20507812500000000000	4117.94873046875000000000	4141.02539062500000000000	4116.92285156250000000000	4138.46142578125000000000	4145.12792968750000000000	4143.58984375000000000000	4127.69238281250000000000	4135.89746093750000000000	4132.82031250000000000000	4108.71777343750000000000	4146.66650390625000000000	4107.17919921875000000000	4116.92285156250000000000	2816.00000000000000000000	10248.00000000000000000000	10230.00000000000000000000	0.00000000000000000000	0.00000000000000000000	0.00000000000000000000	1697.00000000000000000000	526.00000000000000000000	4.00000000000000000000	4.00000000000000000000	4.00000000000000000000	4.00000000000000000000	4.00000000000000000000	4.00000000000000000000	4.00000000000000000000	4.00000000000000000000	4.00000000000000000000	4.00000000000000000000	4.00000000000000000000	4.00000000000000000000	4.00000000000000000000	4.00000000000000000000	4.00000000000000000000	4.00000000000000000000
82.00000000000000000000	0.00000000000000000000	4146.15380859375000000000	4141.53857421875000000000	4147.69238281250000000000	4134.35888671875000000000	4159.48730468750000000000	4137.94873046875000000000	4144.61523437500000000000	4144.10253906250000000000	4147.69238281250000000000	4139.48730468750000000000	4138.97412109375000000000	4158.97412109375000000000	4125.64111328125000000000	4132.30761718750000000000	3472.00000000000000000000	10248.00000000000000000000	10230.00000000000000000000	0.00000000000000000000	0.00000000000000000000	0.00000000000000000000	1697.00000000000000000000	533.00000000000000000000	4.00000000000000000000	4.00000000000000000000	4.00000000000000000000	4.00000000000000000000	4.00000000000000000000	4.00000000000000000000	4.00000000000000000000	4.00000000000000000000	4.00000000000000000000	4.00000000000000000000	4.00000000000000000000	4.00000000000000000000	4.00000000000000000000	4.00000000000000000000	4.00000000000000000000	4.00000000000000000000
83.00000000000000000000	0.00000000000000000000	4148.20507812500000000000	4133.33300781250000000000	4150.76904296875000000000	4143.58984375000000000000	4132.82031250000000000000	4137.94873046875000000000	4133.84619140625000000000	4129.74365234375000000000	4137.43603515625000000000	4136.92285156250000000000	4166.15380859375000000000	4147.69238281250000000000	4127.17919921875000000000	4123.07666015625000000000	3286.00000000000000000000	10247.00000000000000000000	10230.00000000000000000000	0.00000000000000000000	0.00000000000000000000	0.00000000000000000000	1697.00000000000000000000	541.00000000000000000000	4.00000000000000000000	4.00000000000000000000	4.00000000000000000000	4.00000000000000000000	4.00000000000000000000	4.00000000000000000000	4.00000000000000000000	4.00000000000000000000	4.00000000000000000000	4.00000000000000000000	4.00000000000000000000	4.00000000000000000000	4.00000000000000000000	4.00000000000000000000	4.00000000000000000000	4.00000000000000000000
84.00000000000000000000	0.00000000000000000000	4148.20507812500000000000	4137.43603515625000000000	4155.38427734375000000000	4153.33300781250000000000	4145.64111328125000000000	4165.12792968750000000000	4150.25634765625000000000	4135.89746093750000000000	4146.66650390625000000000	4138.97412109375000000000	4161.02539062500000000000	4150.76904296875000000000	4126.15380859375000000000	4129.74365234375000000000	2684.00000000000000000000	10247.00000000000000000000	10230.00000000000000000000	0.00000000000000000000	0.00000000000000000000	0.00000000000000000000	1697.00000000000000000000	548.00000000000000000000	4.00000000000000000000	4.00000000000000000000	4.00000000000000000000	4.00000000000000000000	4.00000000000000000000	4.00000000000000000000	4.00000000000000000000	4.00000000000000000000	4.00000000000000000000	4.00000000000000000000	4.00000000000000000000	4.00000000000000000000	4.00000000000000000000	4.00000000000000000000	4.00000000000000000000	4.00000000000000000000
85.00000000000000000000	0.00000000000000000000	4134.35888671875000000000	4139.48730468750000000000	4137.43603515625000000000	4140.51269531250000000000	4156.41015625000000000000	4154.35888671875000000000	4152.82031250000000000000	4140.51269531250000000000	4147.69238281250000000000	4136.92285156250000000000	4152.30761718750000000000	4151.79492187500000000000	4122.05126953125000000000	4130.25634765625000000000	2816.00000000000000000000	10248.00000000000000000000	10225.00000000000000000000	0.00000000000000000000	0.00000000000000000000	0.00000000000000000000	1697.00000000000000000000	556.00000000000000000000	4.00000000000000000000	4.00000000000000000000	4.00000000000000000000	4.00000000000000000000	4.00000000000000000000	4.00000000000000000000	4.00000000000000000000	4.00000000000000000000	4.00000000000000000000	4.00000000000000000000	4.00000000000000000000	4.00000000000000000000	4.00000000000000000000	4.00000000000000000000	4.00000000000000000000	4.00000000000000000000
86.00000000000000000000	0.00000000000000000000	4135.38427734375000000000	4109.74365234375000000000	4124.61523437500000000000	4111.79492187500000000000	4109.74365234375000000000	4113.33300781250000000000	4115.89746093750000000000	4101.02539062500000000000	4106.15380859375000000000	4116.41015625000000000000	4122.05126953125000000000	4132.30761718750000000000	4107.17919921875000000000	4101.02539062500000000000	3472.00000000000000000000	10248.00000000000000000000	10225.00000000000000000000	0.00000000000000000000	0.00000000000000000000	0.00000000000000000000	1697.00000000000000000000	563.00000000000000000000	4.00000000000000000000	4.00000000000000000000	4.00000000000000000000	4.00000000000000000000	4.00000000000000000000	4.00000000000000000000	4.00000000000000000000	4.00000000000000000000	4.00000000000000000000	4.00000000000000000000	4.00000000000000000000	4.00000000000000000000	4.00000000000000000000	4.00000000000000000000	4.00000000000000000000	4.00000000000000000000
87.00000000000000000000	0.00000000000000000000	4141.02539062500000000000	4120.51269531250000000000	4140.51269531250000000000	4130.25634765625000000000	4119.48730468750000000000	4133.33300781250000000000	4115.89746093750000000000	4093.33325195312500000000	4103.58984375000000000000	4125.12792968750000000000	4100.00000000000000000000	4139.48730468750000000000	4126.15380859375000000000	4103.07666015625000000000	3286.00000000000000000000	10247.00000000000000000000	10225.00000000000000000000	0.00000000000000000000	0.00000000000000000000	0.00000000000000000000	1697.00000000000000000000	570.00000000000000000000	4.00000000000000000000	4.00000000000000000000	4.00000000000000000000	4.00000000000000000000	4.00000000000000000000	4.00000000000000000000	4.00000000000000000000	4.00000000000000000000	4.00000000000000000000	4.00000000000000000000	4.00000000000000000000	4.00000000000000000000	4.00000000000000000000	4.00000000000000000000	4.00000000000000000000	4.00000000000000000000
88.00000000000000000000	0.00000000000000000000	4156.92285156250000000000	4152.82031250000000000000	4163.58984375000000000000	4151.28173828125000000000	4157.94873046875000000000	4165.64111328125000000000	4141.02539062500000000000	4120.51269531250000000000	4133.33300781250000000000	4146.66650390625000000000	4133.33300781250000000000	4167.69238281250000000000	4143.58984375000000000000	4134.35888671875000000000	2684.00000000000000000000	10247.00000000000000000000	10225.00000000000000000000	0.00000000000000000000	0.00000000000000000000	0.00000000000000000000	1697.00000000000000000000	578.00000000000000000000	4.00000000000000000000	4.00000000000000000000	4.00000000000000000000	4.00000000000000000000	4.00000000000000000000	4.00000000000000000000	4.00000000000000000000	4.00000000000000000000	4.00000000000000000000	4.00000000000000000000	4.00000000000000000000	4.00000000000000000000	4.00000000000000000000	4.00000000000000000000	4.00000000000000000000	4.00000000000000000000
89.00000000000000000000	0.00000000000000000000	4142.56396484375000000000	4135.38427734375000000000	4146.66650390625000000000	4114.35888671875000000000	4130.25634765625000000000	4150.25634765625000000000	4133.33300781250000000000	4118.97412109375000000000	4136.41015625000000000000	4145.64111328125000000000	4178.97412109375000000000	4146.15380859375000000000	4127.69238281250000000000	4128.71777343750000000000	2816.00000000000000000000	10247.00000000000000000000	10226.00000000000000000000	0.00000000000000000000	0.00000000000000000000	0.00000000000000000000	1697.00000000000000000000	585.00000000000000000000	4.00000000000000000000	4.00000000000000000000	4.00000000000000000000	4.00000000000000000000	4.00000000000000000000	4.00000000000000000000	4.00000000000000000000	4.00000000000000000000	4.00000000000000000000	4.00000000000000000000	4.00000000000000000000	4.00000000000000000000	4.00000000000000000000	4.00000000000000000000	4.00000000000000000000	4.00000000000000000000
90.00000000000000000000	0.00000000000000000000	4130.25634765625000000000	4108.71777343750000000000	4130.25634765625000000000	4107.69238281250000000000	4115.89746093750000000000	4133.84619140625000000000	4116.41015625000000000000	4104.61523437500000000000	4127.17919921875000000000	4145.12792968750000000000	4162.56396484375000000000	4121.02539062500000000000	4117.94873046875000000000	4107.69238281250000000000	3472.00000000000000000000	10247.00000000000000000000	10226.00000000000000000000	0.00000000000000000000	0.00000000000000000000	0.00000000000000000000	1697.00000000000000000000	592.00000000000000000000	4.00000000000000000000	4.00000000000000000000	4.00000000000000000000	4.00000000000000000000	4.00000000000000000000	4.00000000000000000000	4.00000000000000000000	4.00000000000000000000	4.00000000000000000000	4.00000000000000000000	4.00000000000000000000	4.00000000000000000000	4.00000000000000000000	4.00000000000000000000	4.00000000000000000000	4.00000000000000000000
91.00000000000000000000	0.00000000000000000000	4156.92285156250000000000	4122.05126953125000000000	4153.33300781250000000000	4145.12792968750000000000	4144.10253906250000000000	4136.41015625000000000000	4120.00000000000000000000	4113.33300781250000000000	4130.76904296875000000000	4154.35888671875000000000	4133.33300781250000000000	4141.02539062500000000000	4126.66650390625000000000	4122.05126953125000000000	3286.00000000000000000000	10246.00000000000000000000	10226.00000000000000000000	0.00000000000000000000	0.00000000000000000000	0.00000000000000000000	1697.00000000000000000000	600.00000000000000000000	4.00000000000000000000	4.00000000000000000000	4.00000000000000000000	4.00000000000000000000	4.00000000000000000000	4.00000000000000000000	4.00000000000000000000	4.00000000000000000000	4.00000000000000000000	4.00000000000000000000	4.00000000000000000000	4.00000000000000000000	4.00000000000000000000	4.00000000000000000000	4.00000000000000000000	4.00000000000000000000
92.00000000000000000000	0.00000000000000000000	4141.53857421875000000000	4129.23046875000000000000	4145.12792968750000000000	4132.82031250000000000000	4115.89746093750000000000	4125.64111328125000000000	4121.02539062500000000000	4116.92285156250000000000	4129.23046875000000000000	4148.71777343750000000000	4135.89746093750000000000	4143.58984375000000000000	4120.00000000000000000000	4130.76904296875000000000	2684.00000000000000000000	10246.00000000000000000000	10226.00000000000000000000	0.00000000000000000000	0.00000000000000000000	0.00000000000000000000	1697.00000000000000000000	607.00000000000000000000	4.00000000000000000000	4.00000000000000000000	4.00000000000000000000	4.00000000000000000000	4.00000000000000000000	4.00000000000000000000	4.00000000000000000000	4.00000000000000000000	4.00000000000000000000	4.00000000000000000000	4.00000000000000000000	4.00000000000000000000	4.00000000000000000000	4.00000000000000000000	4.00000000000000000000	4.00000000000000000000
93.00000000000000000000	0.00000000000000000000	4138.46142578125000000000	4116.41015625000000000000	4138.97412109375000000000	4119.48730468750000000000	4075.89721679687500000000	4117.94873046875000000000	4116.41015625000000000000	4105.64111328125000000000	4116.41015625000000000000	4133.84619140625000000000	4131.79492187500000000000	4136.41015625000000000000	4103.58984375000000000000	4115.38427734375000000000	2816.00000000000000000000	10245.00000000000000000000	10226.00000000000000000000	0.00000000000000000000	0.00000000000000000000	0.00000000000000000000	1697.00000000000000000000	615.00000000000000000000	4.00000000000000000000	4.00000000000000000000	4.00000000000000000000	4.00000000000000000000	4.00000000000000000000	4.00000000000000000000	4.00000000000000000000	4.00000000000000000000	4.00000000000000000000	4.00000000000000000000	4.00000000000000000000	4.00000000000000000000	4.00000000000000000000	4.00000000000000000000	4.00000000000000000000	4.00000000000000000000
94.00000000000000000000	0.00000000000000000000	4163.07666015625000000000	4141.02539062500000000000	4160.00000000000000000000	4159.48730468750000000000	4139.48730468750000000000	4138.46142578125000000000	4142.56396484375000000000	4127.17919921875000000000	4136.92285156250000000000	4158.46142578125000000000	4138.97412109375000000000	4151.79492187500000000000	4129.74365234375000000000	4125.12792968750000000000	3472.00000000000000000000	10245.00000000000000000000	10226.00000000000000000000	0.00000000000000000000	0.00000000000000000000	0.00000000000000000000	1697.00000000000000000000	622.00000000000000000000	4.00000000000000000000	4.00000000000000000000	4.00000000000000000000	4.00000000000000000000	4.00000000000000000000	4.00000000000000000000	4.00000000000000000000	4.00000000000000000000	4.00000000000000000000	4.00000000000000000000	4.00000000000000000000	4.00000000000000000000	4.00000000000000000000	4.00000000000000000000	4.00000000000000000000	4.00000000000000000000
95.00000000000000000000	0.00000000000000000000	4154.35888671875000000000	4162.05126953125000000000	4155.89746093750000000000	4171.79492187500000000000	4181.53857421875000000000	4147.69238281250000000000	4157.43603515625000000000	4146.66650390625000000000	4160.00000000000000000000	4177.43603515625000000000	4152.82031250000000000000	4159.48730468750000000000	4148.20507812500000000000	4138.46142578125000000000	3286.00000000000000000000	10245.00000000000000000000	10226.00000000000000000000	0.00000000000000000000	0.00000000000000000000	0.00000000000000000000	1697.00000000000000000000	629.00000000000000000000	4.00000000000000000000	4.00000000000000000000	4.00000000000000000000	4.00000000000000000000	4.00000000000000000000	4.00000000000000000000	4.00000000000000000000	4.00000000000000000000	4.00000000000000000000	4.00000000000000000000	4.00000000000000000000	4.00000000000000000000	4.00000000000000000000	4.00000000000000000000	4.00000000000000000000	4.00000000000000000000
96.00000000000000000000	0.00000000000000000000	4149.23046875000000000000	4134.87158203125000000000	4149.74365234375000000000	4126.66650390625000000000	4128.71777343750000000000	4138.46142578125000000000	4131.28173828125000000000	4119.48730468750000000000	4130.76904296875000000000	4140.51269531250000000000	4137.43603515625000000000	4150.76904296875000000000	4113.33300781250000000000	4127.17919921875000000000	2684.00000000000000000000	10245.00000000000000000000	10226.00000000000000000000	0.00000000000000000000	0.00000000000000000000	0.00000000000000000000	1697.00000000000000000000	637.00000000000000000000	4.00000000000000000000	4.00000000000000000000	4.00000000000000000000	4.00000000000000000000	4.00000000000000000000	4.00000000000000000000	4.00000000000000000000	4.00000000000000000000	4.00000000000000000000	4.00000000000000000000	4.00000000000000000000	4.00000000000000000000	4.00000000000000000000	4.00000000000000000000	4.00000000000000000000	4.00000000000000000000
97.00000000000000000000	0.00000000000000000000	4141.53857421875000000000	4128.20507812500000000000	4144.61523437500000000000	4110.76904296875000000000	4108.71777343750000000000	4135.89746093750000000000	4120.51269531250000000000	4103.58984375000000000000	4106.66650390625000000000	4133.33300781250000000000	4137.94873046875000000000	4142.05126953125000000000	4099.48730468750000000000	4120.51269531250000000000	2816.00000000000000000000	10245.00000000000000000000	10225.00000000000000000000	0.00000000000000000000	0.00000000000000000000	0.00000000000000000000	1697.00000000000000000000	644.00000000000000000000	4.00000000000000000000	4.00000000000000000000	4.00000000000000000000	4.00000000000000000000	4.00000000000000000000	4.00000000000000000000	4.00000000000000000000	4.00000000000000000000	4.00000000000000000000	4.00000000000000000000	4.00000000000000000000	4.00000000000000000000	4.00000000000000000000	4.00000000000000000000	4.00000000000000000000	4.00000000000000000000
98.00000000000000000000	0.00000000000000000000	4144.10253906250000000000	4134.35888671875000000000	4141.53857421875000000000	4135.89746093750000000000	4126.66650390625000000000	4122.56396484375000000000	4121.02539062500000000000	4106.15380859375000000000	4108.71777343750000000000	4161.02539062500000000000	4142.05126953125000000000	4143.07666015625000000000	4116.41015625000000000000	4116.92285156250000000000	3472.00000000000000000000	10245.00000000000000000000	10225.00000000000000000000	0.00000000000000000000	0.00000000000000000000	0.00000000000000000000	1697.00000000000000000000	651.00000000000000000000	4.00000000000000000000	4.00000000000000000000	4.00000000000000000000	4.00000000000000000000	4.00000000000000000000	4.00000000000000000000	4.00000000000000000000	4.00000000000000000000	4.00000000000000000000	4.00000000000000000000	4.00000000000000000000	4.00000000000000000000	4.00000000000000000000	4.00000000000000000000	4.00000000000000000000	4.00000000000000000000
99.00000000000000000000	0.00000000000000000000	4149.23046875000000000000	4125.12792968750000000000	4144.61523437500000000000	4133.84619140625000000000	4125.12792968750000000000	4122.05126953125000000000	4120.51269531250000000000	4113.33300781250000000000	4132.30761718750000000000	4169.74365234375000000000	4134.87158203125000000000	4148.71777343750000000000	4117.43603515625000000000	4113.84619140625000000000	3286.00000000000000000000	10246.00000000000000000000	10226.00000000000000000000	0.00000000000000000000	0.00000000000000000000	0.00000000000000000000	1697.00000000000000000000	659.00000000000000000000	4.00000000000000000000	4.00000000000000000000	4.00000000000000000000	4.00000000000000000000	4.00000000000000000000	4.00000000000000000000	4.00000000000000000000	4.00000000000000000000	4.00000000000000000000	4.00000000000000000000	4.00000000000000000000	4.00000000000000000000	4.00000000000000000000	4.00000000000000000000	4.00000000000000000000	4.00000000000000000000
100.00000000000000000000	0.00000000000000000000	4134.87158203125000000000	4125.12792968750000000000	4142.56396484375000000000	4124.10253906250000000000	4115.89746093750000000000	4130.25634765625000000000	4125.12792968750000000000	4126.66650390625000000000	4151.28173828125000000000	4167.17919921875000000000	4134.35888671875000000000	4145.64111328125000000000	4111.28173828125000000000	4115.38427734375000000000	2684.00000000000000000000	10246.00000000000000000000	10226.00000000000000000000	0.00000000000000000000	0.00000000000000000000	0.00000000000000000000	1697.00000000000000000000	666.00000000000000000000	4.00000000000000000000	4.00000000000000000000	4.00000000000000000000	4.00000000000000000000	4.00000000000000000000	4.00000000000000000000	4.00000000000000000000	4.00000000000000000000	4.00000000000000000000	4.00000000000000000000	4.00000000000000000000	4.00000000000000000000	4.00000000000000000000	4.00000000000000000000	4.00000000000000000000	4.00000000000000000000
101.00000000000000000000	0.00000000000000000000	4142.56396484375000000000	4136.92285156250000000000	4148.71777343750000000000	4150.25634765625000000000	4121.02539062500000000000	4124.61523437500000000000	4129.74365234375000000000	4128.20507812500000000000	4131.28173828125000000000	4171.28173828125000000000	4136.92285156250000000000	4140.51269531250000000000	4118.46142578125000000000	4114.35888671875000000000	2816.00000000000000000000	10246.00000000000000000000	10227.00000000000000000000	0.00000000000000000000	0.00000000000000000000	0.00000000000000000000	1697.00000000000000000000	673.00000000000000000000	4.00000000000000000000	4.00000000000000000000	4.00000000000000000000	4.00000000000000000000	4.00000000000000000000	4.00000000000000000000	4.00000000000000000000	4.00000000000000000000	4.00000000000000000000	4.00000000000000000000	4.00000000000000000000	4.00000000000000000000	4.00000000000000000000	4.00000000000000000000	4.00000000000000000000	4.00000000000000000000
102.00000000000000000000	0.00000000000000000000	4149.74365234375000000000	4151.28173828125000000000	4156.41015625000000000000	4166.15380859375000000000	4147.17919921875000000000	4151.28173828125000000000	4153.84619140625000000000	4148.71777343750000000000	4144.61523437500000000000	4191.79492187500000000000	4161.53857421875000000000	4152.82031250000000000000	4147.17919921875000000000	4127.17919921875000000000	3472.00000000000000000000	10246.00000000000000000000	10227.00000000000000000000	0.00000000000000000000	0.00000000000000000000	0.00000000000000000000	1697.00000000000000000000	681.00000000000000000000	4.00000000000000000000	4.00000000000000000000	4.00000000000000000000	4.00000000000000000000	4.00000000000000000000	4.00000000000000000000	4.00000000000000000000	4.00000000000000000000	4.00000000000000000000	4.00000000000000000000	4.00000000000000000000	4.00000000000000000000	4.00000000000000000000	4.00000000000000000000	4.00000000000000000000	4.00000000000000000000
103.00000000000000000000	0.00000000000000000000	4149.74365234375000000000	4140.00000000000000000000	4161.02539062500000000000	4126.66650390625000000000	4140.51269531250000000000	4157.94873046875000000000	4151.79492187500000000000	4150.76904296875000000000	4170.76904296875000000000	4193.84619140625000000000	4171.79492187500000000000	4168.20507812500000000000	4151.28173828125000000000	4137.43603515625000000000	3286.00000000000000000000	10246.00000000000000000000	10226.00000000000000000000	0.00000000000000000000	0.00000000000000000000	0.00000000000000000000	1697.00000000000000000000	688.00000000000000000000	4.00000000000000000000	4.00000000000000000000	4.00000000000000000000	4.00000000000000000000	4.00000000000000000000	4.00000000000000000000	4.00000000000000000000	4.00000000000000000000	4.00000000000000000000	4.00000000000000000000	4.00000000000000000000	4.00000000000000000000	4.00000000000000000000	4.00000000000000000000	4.00000000000000000000	4.00000000000000000000
104.00000000000000000000	0.00000000000000000000	4146.66650390625000000000	4127.17919921875000000000	4150.76904296875000000000	4105.12792968750000000000	4118.46142578125000000000	4134.87158203125000000000	4128.71777343750000000000	4121.53857421875000000000	4149.23046875000000000000	4184.10253906250000000000	4148.20507812500000000000	4156.41015625000000000000	4137.43603515625000000000	4125.12792968750000000000	2684.00000000000000000000	10246.00000000000000000000	10226.00000000000000000000	0.00000000000000000000	0.00000000000000000000	0.00000000000000000000	1697.00000000000000000000	696.00000000000000000000	4.00000000000000000000	4.00000000000000000000	4.00000000000000000000	4.00000000000000000000	4.00000000000000000000	4.00000000000000000000	4.00000000000000000000	4.00000000000000000000	4.00000000000000000000	4.00000000000000000000	4.00000000000000000000	4.00000000000000000000	4.00000000000000000000	4.00000000000000000000	4.00000000000000000000	4.00000000000000000000
105.00000000000000000000	0.00000000000000000000	4137.43603515625000000000	4138.97412109375000000000	4138.46142578125000000000	4142.56396484375000000000	4131.79492187500000000000	4145.64111328125000000000	4138.46142578125000000000	4123.58984375000000000000	4136.92285156250000000000	4184.61523437500000000000	4140.51269531250000000000	4144.10253906250000000000	4143.58984375000000000000	4116.41015625000000000000	2816.00000000000000000000	10246.00000000000000000000	10226.00000000000000000000	0.00000000000000000000	0.00000000000000000000	0.00000000000000000000	1697.00000000000000000000	703.00000000000000000000	4.00000000000000000000	4.00000000000000000000	4.00000000000000000000	4.00000000000000000000	4.00000000000000000000	4.00000000000000000000	4.00000000000000000000	4.00000000000000000000	4.00000000000000000000	4.00000000000000000000	4.00000000000000000000	4.00000000000000000000	4.00000000000000000000	4.00000000000000000000	4.00000000000000000000	4.00000000000000000000
106.00000000000000000000	0.00000000000000000000	4154.35888671875000000000	4144.61523437500000000000	4151.79492187500000000000	4158.97412109375000000000	4134.87158203125000000000	4147.17919921875000000000	4146.15380859375000000000	4131.28173828125000000000	4143.07666015625000000000	4181.02539062500000000000	4160.51269531250000000000	4155.89746093750000000000	4143.58984375000000000000	4124.10253906250000000000	3472.00000000000000000000	10246.00000000000000000000	10226.00000000000000000000	0.00000000000000000000	0.00000000000000000000	0.00000000000000000000	1697.00000000000000000000	710.00000000000000000000	4.00000000000000000000	4.00000000000000000000	4.00000000000000000000	4.00000000000000000000	4.00000000000000000000	4.00000000000000000000	4.00000000000000000000	4.00000000000000000000	4.00000000000000000000	4.00000000000000000000	4.00000000000000000000	4.00000000000000000000	4.00000000000000000000	4.00000000000000000000	4.00000000000000000000	4.00000000000000000000
107.00000000000000000000	0.00000000000000000000	4150.76904296875000000000	4145.12792968750000000000	4151.28173828125000000000	4139.48730468750000000000	4122.56396484375000000000	4130.76904296875000000000	4135.89746093750000000000	4117.43603515625000000000	4137.94873046875000000000	4183.07666015625000000000	4164.61523437500000000000	4155.38427734375000000000	4143.07666015625000000000	4132.82031250000000000000	3286.00000000000000000000	10247.00000000000000000000	10228.00000000000000000000	0.00000000000000000000	0.00000000000000000000	0.00000000000000000000	1697.00000000000000000000	718.00000000000000000000	4.00000000000000000000	4.00000000000000000000	4.00000000000000000000	4.00000000000000000000	4.00000000000000000000	4.00000000000000000000	4.00000000000000000000	4.00000000000000000000	4.00000000000000000000	4.00000000000000000000	4.00000000000000000000	4.00000000000000000000	4.00000000000000000000	4.00000000000000000000	4.00000000000000000000	4.00000000000000000000
108.00000000000000000000	0.00000000000000000000	4140.00000000000000000000	4142.05126953125000000000	4140.51269531250000000000	4136.92285156250000000000	4116.41015625000000000000	4123.58984375000000000000	4123.58984375000000000000	4103.07666015625000000000	4113.33300781250000000000	4179.48730468750000000000	4143.58984375000000000000	4144.10253906250000000000	4128.71777343750000000000	4124.10253906250000000000	2684.00000000000000000000	10247.00000000000000000000	10228.00000000000000000000	0.00000000000000000000	0.00000000000000000000	0.00000000000000000000	1697.00000000000000000000	725.00000000000000000000	4.00000000000000000000	4.00000000000000000000	4.00000000000000000000	4.00000000000000000000	4.00000000000000000000	4.00000000000000000000	4.00000000000000000000	4.00000000000000000000	4.00000000000000000000	4.00000000000000000000	4.00000000000000000000	4.00000000000000000000	4.00000000000000000000	4.00000000000000000000	4.00000000000000000000	4.00000000000000000000
109.00000000000000000000	0.00000000000000000000	4149.74365234375000000000	4143.58984375000000000000	4146.15380859375000000000	4144.61523437500000000000	4119.48730468750000000000	4131.28173828125000000000	4126.66650390625000000000	4108.71777343750000000000	4113.84619140625000000000	4168.20507812500000000000	4128.71777343750000000000	4144.61523437500000000000	4114.35888671875000000000	4114.35888671875000000000	2816.00000000000000000000	10247.00000000000000000000	10229.00000000000000000000	0.00000000000000000000	0.00000000000000000000	0.00000000000000000000	1697.00000000000000000000	732.00000000000000000000	4.00000000000000000000	4.00000000000000000000	4.00000000000000000000	4.00000000000000000000	4.00000000000000000000	4.00000000000000000000	4.00000000000000000000	4.00000000000000000000	4.00000000000000000000	4.00000000000000000000	4.00000000000000000000	4.00000000000000000000	4.00000000000000000000	4.00000000000000000000	4.00000000000000000000	4.00000000000000000000
110.00000000000000000000	0.00000000000000000000	4148.20507812500000000000	4151.79492187500000000000	4147.17919921875000000000	4136.41015625000000000000	4134.87158203125000000000	4141.53857421875000000000	4134.35888671875000000000	4119.48730468750000000000	4132.30761718750000000000	4172.82031250000000000000	4120.51269531250000000000	4152.30761718750000000000	4132.82031250000000000000	4115.38427734375000000000	3472.00000000000000000000	10247.00000000000000000000	10229.00000000000000000000	0.00000000000000000000	0.00000000000000000000	0.00000000000000000000	1697.00000000000000000000	740.00000000000000000000	4.00000000000000000000	4.00000000000000000000	4.00000000000000000000	4.00000000000000000000	4.00000000000000000000	4.00000000000000000000	4.00000000000000000000	4.00000000000000000000	4.00000000000000000000	4.00000000000000000000	4.00000000000000000000	4.00000000000000000000	4.00000000000000000000	4.00000000000000000000	4.00000000000000000000	4.00000000000000000000
111.00000000000000000000	0.00000000000000000000	4157.94873046875000000000	4151.79492187500000000000	4148.71777343750000000000	4130.76904296875000000000	4148.20507812500000000000	4146.15380859375000000000	4132.30761718750000000000	4116.92285156250000000000	4123.58984375000000000000	4185.12792968750000000000	4129.74365234375000000000	4159.48730468750000000000	4145.64111328125000000000	4119.48730468750000000000	3286.00000000000000000000	10248.00000000000000000000	10228.00000000000000000000	0.00000000000000000000	0.00000000000000000000	0.00000000000000000000	1697.00000000000000000000	747.00000000000000000000	4.00000000000000000000	4.00000000000000000000	4.00000000000000000000	4.00000000000000000000	4.00000000000000000000	4.00000000000000000000	4.00000000000000000000	4.00000000000000000000	4.00000000000000000000	4.00000000000000000000	4.00000000000000000000	4.00000000000000000000	4.00000000000000000000	4.00000000000000000000	4.00000000000000000000	4.00000000000000000000
112.00000000000000000000	0.00000000000000000000	4154.87158203125000000000	4153.84619140625000000000	4148.20507812500000000000	4147.17919921875000000000	4156.92285156250000000000	4166.66650390625000000000	4149.23046875000000000000	4133.84619140625000000000	4134.35888671875000000000	4202.05126953125000000000	4167.69238281250000000000	4160.51269531250000000000	4144.61523437500000000000	4132.30761718750000000000	2684.00000000000000000000	10248.00000000000000000000	10228.00000000000000000000	0.00000000000000000000	0.00000000000000000000	0.00000000000000000000	1697.00000000000000000000	754.00000000000000000000	4.00000000000000000000	4.00000000000000000000	4.00000000000000000000	4.00000000000000000000	4.00000000000000000000	4.00000000000000000000	4.00000000000000000000	4.00000000000000000000	4.00000000000000000000	4.00000000000000000000	4.00000000000000000000	4.00000000000000000000	4.00000000000000000000	4.00000000000000000000	4.00000000000000000000	4.00000000000000000000
113.00000000000000000000	0.00000000000000000000	4141.53857421875000000000	4137.94873046875000000000	4140.00000000000000000000	4136.41015625000000000000	4122.05126953125000000000	4156.92285156250000000000	4149.74365234375000000000	4136.92285156250000000000	4142.56396484375000000000	4191.79492187500000000000	4176.92285156250000000000	4152.30761718750000000000	4133.33300781250000000000	4127.17919921875000000000	2816.00000000000000000000	10247.00000000000000000000	10230.00000000000000000000	0.00000000000000000000	0.00000000000000000000	0.00000000000000000000	1697.00000000000000000000	762.00000000000000000000	4.00000000000000000000	4.00000000000000000000	4.00000000000000000000	4.00000000000000000000	4.00000000000000000000	4.00000000000000000000	4.00000000000000000000	4.00000000000000000000	4.00000000000000000000	4.00000000000000000000	4.00000000000000000000	4.00000000000000000000	4.00000000000000000000	4.00000000000000000000	4.00000000000000000000	4.00000000000000000000
114.00000000000000000000	0.00000000000000000000	4154.87158203125000000000	4134.87158203125000000000	4148.71777343750000000000	4118.46142578125000000000	4109.74365234375000000000	4132.82031250000000000000	4137.43603515625000000000	4132.30761718750000000000	4139.48730468750000000000	4172.82031250000000000000	4148.71777343750000000000	4152.82031250000000000000	4140.51269531250000000000	4122.05126953125000000000	3472.00000000000000000000	10247.00000000000000000000	10230.00000000000000000000	0.00000000000000000000	0.00000000000000000000	0.00000000000000000000	1697.00000000000000000000	769.00000000000000000000	4.00000000000000000000	4.00000000000000000000	4.00000000000000000000	4.00000000000000000000	4.00000000000000000000	4.00000000000000000000	4.00000000000000000000	4.00000000000000000000	4.00000000000000000000	4.00000000000000000000	4.00000000000000000000	4.00000000000000000000	4.00000000000000000000	4.00000000000000000000	4.00000000000000000000	4.00000000000000000000
115.00000000000000000000	0.00000000000000000000	4157.43603515625000000000	4161.53857421875000000000	4156.41015625000000000000	4138.97412109375000000000	4159.48730468750000000000	4148.71777343750000000000	4157.94873046875000000000	4151.28173828125000000000	4156.92285156250000000000	4198.97412109375000000000	4151.28173828125000000000	4167.69238281250000000000	4160.00000000000000000000	4135.38427734375000000000	3286.00000000000000000000	10248.00000000000000000000	10232.00000000000000000000	0.00000000000000000000	0.00000000000000000000	0.00000000000000000000	1697.00000000000000000000	776.00000000000000000000	4.00000000000000000000	4.00000000000000000000	4.00000000000000000000	4.00000000000000000000	4.00000000000000000000	4.00000000000000000000	4.00000000000000000000	4.00000000000000000000	4.00000000000000000000	4.00000000000000000000	4.00000000000000000000	4.00000000000000000000	4.00000000000000000000	4.00000000000000000000	4.00000000000000000000	4.00000000000000000000
116.00000000000000000000	0.00000000000000000000	4158.97412109375000000000	4150.25634765625000000000	4150.76904296875000000000	4142.56396484375000000000	4133.33300781250000000000	4145.64111328125000000000	4151.28173828125000000000	4131.79492187500000000000	4132.82031250000000000000	4200.51269531250000000000	4156.92285156250000000000	4163.58984375000000000000	4133.33300781250000000000	4120.51269531250000000000	2684.00000000000000000000	10248.00000000000000000000	10232.00000000000000000000	0.00000000000000000000	0.00000000000000000000	0.00000000000000000000	1697.00000000000000000000	784.00000000000000000000	4.00000000000000000000	4.00000000000000000000	4.00000000000000000000	4.00000000000000000000	4.00000000000000000000	4.00000000000000000000	4.00000000000000000000	4.00000000000000000000	4.00000000000000000000	4.00000000000000000000	4.00000000000000000000	4.00000000000000000000	4.00000000000000000000	4.00000000000000000000	4.00000000000000000000	4.00000000000000000000
117.00000000000000000000	0.00000000000000000000	4155.38427734375000000000	4142.56396484375000000000	4145.12792968750000000000	4123.58984375000000000000	4099.48730468750000000000	4129.23046875000000000000	4132.30761718750000000000	4116.92285156250000000000	4113.33300781250000000000	4176.92285156250000000000	4147.69238281250000000000	4150.76904296875000000000	4121.53857421875000000000	4106.66650390625000000000	2816.00000000000000000000	10248.00000000000000000000	10231.00000000000000000000	0.00000000000000000000	0.00000000000000000000	0.00000000000000000000	1697.00000000000000000000	791.00000000000000000000	4.00000000000000000000	4.00000000000000000000	4.00000000000000000000	4.00000000000000000000	4.00000000000000000000	4.00000000000000000000	4.00000000000000000000	4.00000000000000000000	4.00000000000000000000	4.00000000000000000000	4.00000000000000000000	4.00000000000000000000	4.00000000000000000000	4.00000000000000000000	4.00000000000000000000	4.00000000000000000000
118.00000000000000000000	0.00000000000000000000	4152.82031250000000000000	4165.64111328125000000000	4148.71777343750000000000	4147.69238281250000000000	4145.64111328125000000000	4141.02539062500000000000	4142.05126953125000000000	4137.94873046875000000000	4140.51269531250000000000	4176.41015625000000000000	4153.33300781250000000000	4157.94873046875000000000	4141.02539062500000000000	4118.46142578125000000000	3472.00000000000000000000	10248.00000000000000000000	10231.00000000000000000000	0.00000000000000000000	0.00000000000000000000	0.00000000000000000000	1697.00000000000000000000	798.00000000000000000000	4.00000000000000000000	4.00000000000000000000	4.00000000000000000000	4.00000000000000000000	4.00000000000000000000	4.00000000000000000000	4.00000000000000000000	4.00000000000000000000	4.00000000000000000000	4.00000000000000000000	4.00000000000000000000	4.00000000000000000000	4.00000000000000000000	4.00000000000000000000	4.00000000000000000000	4.00000000000000000000
119.00000000000000000000	0.00000000000000000000	4161.02539062500000000000	4164.61523437500000000000	4153.84619140625000000000	4174.87158203125000000000	4151.28173828125000000000	4151.79492187500000000000	4143.07666015625000000000	4129.23046875000000000000	4141.02539062500000000000	4180.51269531250000000000	4154.35888671875000000000	4158.97412109375000000000	4136.92285156250000000000	4123.58984375000000000000	3286.00000000000000000000	10247.00000000000000000000	10231.00000000000000000000	0.00000000000000000000	0.00000000000000000000	0.00000000000000000000	1697.00000000000000000000	806.00000000000000000000	4.00000000000000000000	4.00000000000000000000	4.00000000000000000000	4.00000000000000000000	4.00000000000000000000	4.00000000000000000000	4.00000000000000000000	4.00000000000000000000	4.00000000000000000000	4.00000000000000000000	4.00000000000000000000	4.00000000000000000000	4.00000000000000000000	4.00000000000000000000	4.00000000000000000000	4.00000000000000000000
120.00000000000000000000	0.00000000000000000000	4149.74365234375000000000	4153.84619140625000000000	4145.12792968750000000000	4148.71777343750000000000	4131.28173828125000000000	4152.82031250000000000000	4140.00000000000000000000	4114.87158203125000000000	4122.56396484375000000000	4189.74365234375000000000	4156.41015625000000000000	4157.43603515625000000000	4142.56396484375000000000	4128.20507812500000000000	2684.00000000000000000000	10247.00000000000000000000	10231.00000000000000000000	0.00000000000000000000	0.00000000000000000000	0.00000000000000000000	1697.00000000000000000000	813.00000000000000000000	4.00000000000000000000	4.00000000000000000000	4.00000000000000000000	4.00000000000000000000	4.00000000000000000000	4.00000000000000000000	4.00000000000000000000	4.00000000000000000000	4.00000000000000000000	4.00000000000000000000	4.00000000000000000000	4.00000000000000000000	4.00000000000000000000	4.00000000000000000000	4.00000000000000000000	4.00000000000000000000
121.00000000000000000000	0.00000000000000000000	4152.30761718750000000000	4137.94873046875000000000	4142.05126953125000000000	4114.87158203125000000000	4138.97412109375000000000	4148.20507812500000000000	4146.15380859375000000000	4124.10253906250000000000	4125.64111328125000000000	4185.64111328125000000000	4152.30761718750000000000	4165.64111328125000000000	4151.28173828125000000000	4125.64111328125000000000	2816.00000000000000000000	10247.00000000000000000000	10230.00000000000000000000	0.00000000000000000000	0.00000000000000000000	0.00000000000000000000	1697.00000000000000000000	820.00000000000000000000	4.00000000000000000000	4.00000000000000000000	4.00000000000000000000	4.00000000000000000000	4.00000000000000000000	4.00000000000000000000	4.00000000000000000000	4.00000000000000000000	4.00000000000000000000	4.00000000000000000000	4.00000000000000000000	4.00000000000000000000	4.00000000000000000000	4.00000000000000000000	4.00000000000000000000	4.00000000000000000000
122.00000000000000000000	0.00000000000000000000	4145.64111328125000000000	4116.41015625000000000000	4133.33300781250000000000	4112.82031250000000000000	4118.97412109375000000000	4142.05126953125000000000	4144.61523437500000000000	4124.10253906250000000000	4133.33300781250000000000	4167.17919921875000000000	4127.17919921875000000000	4148.20507812500000000000	4135.89746093750000000000	4101.53857421875000000000	3472.00000000000000000000	10247.00000000000000000000	10230.00000000000000000000	0.00000000000000000000	0.00000000000000000000	0.00000000000000000000	1697.00000000000000000000	828.00000000000000000000	4.00000000000000000000	4.00000000000000000000	4.00000000000000000000	4.00000000000000000000	4.00000000000000000000	4.00000000000000000000	4.00000000000000000000	4.00000000000000000000	4.00000000000000000000	4.00000000000000000000	4.00000000000000000000	4.00000000000000000000	4.00000000000000000000	4.00000000000000000000	4.00000000000000000000	4.00000000000000000000
123.00000000000000000000	0.00000000000000000000	4146.66650390625000000000	4130.76904296875000000000	4139.48730468750000000000	4146.66650390625000000000	4110.25634765625000000000	4146.15380859375000000000	4145.64111328125000000000	4121.53857421875000000000	4134.87158203125000000000	4172.82031250000000000000	4128.20507812500000000000	4147.17919921875000000000	4135.89746093750000000000	4107.69238281250000000000	3286.00000000000000000000	10248.00000000000000000000	10229.00000000000000000000	0.00000000000000000000	0.00000000000000000000	0.00000000000000000000	1697.00000000000000000000	835.00000000000000000000	4.00000000000000000000	4.00000000000000000000	4.00000000000000000000	4.00000000000000000000	4.00000000000000000000	4.00000000000000000000	4.00000000000000000000	4.00000000000000000000	4.00000000000000000000	4.00000000000000000000	4.00000000000000000000	4.00000000000000000000	4.00000000000000000000	4.00000000000000000000	4.00000000000000000000	4.00000000000000000000
124.00000000000000000000	0.00000000000000000000	4176.92285156250000000000	4165.64111328125000000000	4171.79492187500000000000	4176.41015625000000000000	4156.41015625000000000000	4157.43603515625000000000	4162.56396484375000000000	4138.97412109375000000000	4149.23046875000000000000	4193.33300781250000000000	4169.74365234375000000000	4182.05126953125000000000	4158.97412109375000000000	4143.58984375000000000000	2684.00000000000000000000	10248.00000000000000000000	10229.00000000000000000000	0.00000000000000000000	0.00000000000000000000	0.00000000000000000000	1697.00000000000000000000	842.00000000000000000000	4.00000000000000000000	4.00000000000000000000	4.00000000000000000000	4.00000000000000000000	4.00000000000000000000	4.00000000000000000000	4.00000000000000000000	4.00000000000000000000	4.00000000000000000000	4.00000000000000000000	4.00000000000000000000	4.00000000000000000000	4.00000000000000000000	4.00000000000000000000	4.00000000000000000000	4.00000000000000000000
125.00000000000000000000	0.00000000000000000000	4155.38427734375000000000	4151.79492187500000000000	4156.41015625000000000000	4147.17919921875000000000	4158.97412109375000000000	4151.79492187500000000000	4164.10253906250000000000	4145.64111328125000000000	4154.87158203125000000000	4187.17919921875000000000	4189.74365234375000000000	4174.35888671875000000000	4146.66650390625000000000	4134.87158203125000000000	2816.00000000000000000000	10247.00000000000000000000	10229.00000000000000000000	0.00000000000000000000	0.00000000000000000000	0.00000000000000000000	1697.00000000000000000000	850.00000000000000000000	4.00000000000000000000	4.00000000000000000000	4.00000000000000000000	4.00000000000000000000	4.00000000000000000000	4.00000000000000000000	4.00000000000000000000	4.00000000000000000000	4.00000000000000000000	4.00000000000000000000	4.00000000000000000000	4.00000000000000000000	4.00000000000000000000	4.00000000000000000000	4.00000000000000000000	4.00000000000000000000
126.00000000000000000000	0.00000000000000000000	4139.48730468750000000000	4115.89746093750000000000	4135.38427734375000000000	4123.58984375000000000000	4115.38427734375000000000	4138.46142578125000000000	4137.94873046875000000000	4129.23046875000000000000	4128.71777343750000000000	4165.64111328125000000000	4164.10253906250000000000	4152.82031250000000000000	4118.46142578125000000000	4107.17919921875000000000	3472.00000000000000000000	10247.00000000000000000000	10229.00000000000000000000	0.00000000000000000000	0.00000000000000000000	0.00000000000000000000	1697.00000000000000000000	857.00000000000000000000	4.00000000000000000000	4.00000000000000000000	4.00000000000000000000	4.00000000000000000000	4.00000000000000000000	4.00000000000000000000	4.00000000000000000000	4.00000000000000000000	4.00000000000000000000	4.00000000000000000000	4.00000000000000000000	4.00000000000000000000	4.00000000000000000000	4.00000000000000000000	4.00000000000000000000	4.00000000000000000000
127.00000000000000000000	0.00000000000000000000	4149.23046875000000000000	4137.43603515625000000000	4143.58984375000000000000	4154.35888671875000000000	4129.74365234375000000000	4145.64111328125000000000	4134.35888671875000000000	4133.33300781250000000000	4132.82031250000000000000	4175.89746093750000000000	4139.48730468750000000000	4158.97412109375000000000	4129.74365234375000000000	4112.82031250000000000000	52.00000000000000000000	10246.00000000000000000000	10229.00000000000000000000	0.00000000000000000000	0.00000000000000000000	0.00000000000000000000	1697.00000000000000000000	864.00000000000000000000	4.00000000000000000000	4.00000000000000000000	4.00000000000000000000	4.00000000000000000000	4.00000000000000000000	4.00000000000000000000	4.00000000000000000000	4.00000000000000000000	4.00000000000000000000	4.00000000000000000000	4.00000000000000000000	4.00000000000000000000	4.00000000000000000000	4.00000000000000000000	4.00000000000000000000	4.00000000000000000000
0.00000000000000000000	0.00000000000000000000	4136.41015625000000000000	4155.38427734375000000000	4131.28173828125000000000	4155.38427734375000000000	4148.20507812500000000000	4143.58984375000000000000	4143.07666015625000000000	4128.71777343750000000000	4150.76904296875000000000	4176.92285156250000000000	4130.76904296875000000000	4146.66650390625000000000	4123.58984375000000000000	4103.07666015625000000000	2806.00000000000000000000	10246.00000000000000000000	10229.00000000000000000000	0.00000000000000000000	0.00000000000000000000	0.00000000000000000000	1697.00000000000000000000	872.00000000000000000000	4.00000000000000000000	4.00000000000000000000	4.00000000000000000000	4.00000000000000000000	4.00000000000000000000	4.00000000000000000000	4.00000000000000000000	4.00000000000000000000	4.00000000000000000000	4.00000000000000000000	4.00000000000000000000	4.00000000000000000000	4.00000000000000000000	4.00000000000000000000	4.00000000000000000000	4.00000000000000000000
1.00000000000000000000	0.00000000000000000000	4131.79492187500000000000	4115.89746093750000000000	4116.92285156250000000000	4108.20507812500000000000	4117.94873046875000000000	4134.87158203125000000000	4132.82031250000000000000	4095.89721679687500000000	4120.51269531250000000000	4141.02539062500000000000	4121.53857421875000000000	4118.97412109375000000000	4086.15380859375000000000	4073.84594726562500000000	2743.00000000000000000000	10247.00000000000000000000	10229.00000000000000000000	0.00000000000000000000	0.00000000000000000000	0.00000000000000000000	1697.00000000000000000000	879.00000000000000000000	4.00000000000000000000	4.00000000000000000000	4.00000000000000000000	4.00000000000000000000	4.00000000000000000000	4.00000000000000000000	4.00000000000000000000	4.00000000000000000000	4.00000000000000000000	4.00000000000000000000	4.00000000000000000000	4.00000000000000000000	4.00000000000000000000	4.00000000000000000000	4.00000000000000000000	4.00000000000000000000
2.00000000000000000000	0.00000000000000000000	4135.38427734375000000000	4118.46142578125000000000	4129.74365234375000000000	4122.05126953125000000000	4132.82031250000000000000	4149.74365234375000000000	4137.94873046875000000000	4103.07666015625000000000	4108.71777343750000000000	4138.46142578125000000000	4126.66650390625000000000	4127.69238281250000000000	4096.41015625000000000000	4093.33325195312500000000	2394.00000000000000000000	10247.00000000000000000000	10229.00000000000000000000	0.00000000000000000000	0.00000000000000000000	0.00000000000000000000	1697.00000000000000000000	886.00000000000000000000	4.00000000000000000000	4.00000000000000000000	4.00000000000000000000	4.00000000000000000000	4.00000000000000000000	4.00000000000000000000	4.00000000000000000000	4.00000000000000000000	4.00000000000000000000	4.00000000000000000000	4.00000000000000000000	4.00000000000000000000	4.00000000000000000000	4.00000000000000000000	4.00000000000000000000	4.00000000000000000000
3.00000000000000000000	0.00000000000000000000	4154.35888671875000000000	4163.07666015625000000000	4154.87158203125000000000	4181.53857421875000000000	4160.00000000000000000000	4148.20507812500000000000	4148.20507812500000000000	4133.33300781250000000000	4134.35888671875000000000	4159.48730468750000000000	4156.41015625000000000000	4162.05126953125000000000	4121.53857421875000000000	4126.15380859375000000000	3460.00000000000000000000	10247.00000000000000000000	10227.00000000000000000000	0.00000000000000000000	0.00000000000000000000	0.00000000000000000000	1697.00000000000000000000	894.00000000000000000000	4.00000000000000000000	4.00000000000000000000	4.00000000000000000000	4.00000000000000000000	4.00000000000000000000	4.00000000000000000000	4.00000000000000000000	4.00000000000000000000	4.00000000000000000000	4.00000000000000000000	4.00000000000000000000	4.00000000000000000000	4.00000000000000000000	4.00000000000000000000	4.00000000000000000000	4.00000000000000000000
4.00000000000000000000	0.00000000000000000000	4164.10253906250000000000	4173.33300781250000000000	4158.97412109375000000000	4170.25634765625000000000	4148.20507812500000000000	4140.51269531250000000000	4151.28173828125000000000	4143.07666015625000000000	4154.87158203125000000000	4182.05126953125000000000	4192.82031250000000000000	4169.74365234375000000000	4138.46142578125000000000	4129.74365234375000000000	3554.00000000000000000000	10247.00000000000000000000	10227.00000000000000000000	0.00000000000000000000	0.00000000000000000000	0.00000000000000000000	1697.00000000000000000000	901.00000000000000000000	4.00000000000000000000	4.00000000000000000000	4.00000000000000000000	4.00000000000000000000	4.00000000000000000000	4.00000000000000000000	4.00000000000000000000	4.00000000000000000000	4.00000000000000000000	4.00000000000000000000	4.00000000000000000000	4.00000000000000000000	4.00000000000000000000	4.00000000000000000000	4.00000000000000000000	4.00000000000000000000
5.00000000000000000000	0.00000000000000000000	4156.41015625000000000000	4155.38427734375000000000	4154.35888671875000000000	4138.46142578125000000000	4137.94873046875000000000	4146.66650390625000000000	4151.28173828125000000000	4144.10253906250000000000	4162.56396484375000000000	4197.43603515625000000000	4174.35888671875000000000	4168.20507812500000000000	4157.43603515625000000000	4132.82031250000000000000	3420.00000000000000000000	10249.00000000000000000000	10228.00000000000000000000	0.00000000000000000000	0.00000000000000000000	0.00000000000000000000	1697.00000000000000000000	908.00000000000000000000	4.00000000000000000000	4.00000000000000000000	4.00000000000000000000	4.00000000000000000000	4.00000000000000000000	4.00000000000000000000	4.00000000000000000000	4.00000000000000000000	4.00000000000000000000	4.00000000000000000000	4.00000000000000000000	4.00000000000000000000	4.00000000000000000000	4.00000000000000000000	4.00000000000000000000	4.00000000000000000000
6.00000000000000000000	0.00000000000000000000	4160.00000000000000000000	4128.71777343750000000000	4158.46142578125000000000	4142.56396484375000000000	4119.48730468750000000000	4131.28173828125000000000	4137.94873046875000000000	4133.84619140625000000000	4146.66650390625000000000	4171.79492187500000000000	4121.02539062500000000000	4166.15380859375000000000	4137.94873046875000000000	4128.71777343750000000000	3470.00000000000000000000	10249.00000000000000000000	10228.00000000000000000000	0.00000000000000000000	0.00000000000000000000	0.00000000000000000000	1697.00000000000000000000	916.00000000000000000000	4.00000000000000000000	4.00000000000000000000	4.00000000000000000000	4.00000000000000000000	4.00000000000000000000	4.00000000000000000000	4.00000000000000000000	4.00000000000000000000	4.00000000000000000000	4.00000000000000000000	4.00000000000000000000	4.00000000000000000000	4.00000000000000000000	4.00000000000000000000	4.00000000000000000000	4.00000000000000000000
7.00000000000000000000	0.00000000000000000000	4145.64111328125000000000	4116.92285156250000000000	4144.10253906250000000000	4142.56396484375000000000	4116.41015625000000000000	4133.84619140625000000000	4140.51269531250000000000	4124.61523437500000000000	4130.76904296875000000000	4163.07666015625000000000	4140.00000000000000000000	4149.23046875000000000000	4113.84619140625000000000	4115.38427734375000000000	3213.00000000000000000000	10249.00000000000000000000	10228.00000000000000000000	0.00000000000000000000	0.00000000000000000000	0.00000000000000000000	1697.00000000000000000000	923.00000000000000000000	4.00000000000000000000	4.00000000000000000000	4.00000000000000000000	4.00000000000000000000	4.00000000000000000000	4.00000000000000000000	4.00000000000000000000	4.00000000000000000000	4.00000000000000000000	4.00000000000000000000	4.00000000000000000000	4.00000000000000000000	4.00000000000000000000	4.00000000000000000000	4.00000000000000000000	4.00000000000000000000
8.00000000000000000000	0.00000000000000000000	4144.61523437500000000000	4117.94873046875000000000	4140.00000000000000000000	4135.38427734375000000000	4137.43603515625000000000	4156.92285156250000000000	4153.84619140625000000000	4125.64111328125000000000	4130.25634765625000000000	4172.30761718750000000000	4176.41015625000000000000	4152.82031250000000000000	4113.33300781250000000000	4113.33300781250000000000	3415.00000000000000000000	10249.00000000000000000000	10228.00000000000000000000	0.00000000000000000000	0.00000000000000000000	0.00000000000000000000	1697.00000000000000000000	930.00000000000000000000	4.00000000000000000000	4.00000000000000000000	4.00000000000000000000	4.00000000000000000000	4.00000000000000000000	4.00000000000000000000	4.00000000000000000000	4.00000000000000000000	4.00000000000000000000	4.00000000000000000000	4.00000000000000000000	4.00000000000000000000	4.00000000000000000000	4.00000000000000000000	4.00000000000000000000	4.00000000000000000000
9.00000000000000000000	0.00000000000000000000	4156.92285156250000000000	4134.87158203125000000000	4150.76904296875000000000	4147.17919921875000000000	4156.92285156250000000000	4158.97412109375000000000	4166.66650390625000000000	4144.61523437500000000000	4145.12792968750000000000	4164.61523437500000000000	4167.17919921875000000000	4167.69238281250000000000	4124.61523437500000000000	4126.15380859375000000000	2883.00000000000000000000	10248.00000000000000000000	10230.00000000000000000000	0.00000000000000000000	0.00000000000000000000	0.00000000000000000000	1697.00000000000000000000	938.00000000000000000000	4.00000000000000000000	4.00000000000000000000	4.00000000000000000000	4.00000000000000000000	4.00000000000000000000	4.00000000000000000000	4.00000000000000000000	4.00000000000000000000	4.00000000000000000000	4.00000000000000000000	4.00000000000000000000	4.00000000000000000000	4.00000000000000000000	4.00000000000000000000	4.00000000000000000000	4.00000000000000000000
10.00000000000000000000	0.00000000000000000000	4146.66650390625000000000	4144.61523437500000000000	4143.58984375000000000000	4145.64111328125000000000	4152.82031250000000000000	4149.74365234375000000000	4165.64111328125000000000	4150.76904296875000000000	4145.64111328125000000000	4161.02539062500000000000	4151.28173828125000000000	4156.92285156250000000000	4132.30761718750000000000	4123.07666015625000000000	3480.00000000000000000000	10248.00000000000000000000	10230.00000000000000000000	0.00000000000000000000	0.00000000000000000000	0.00000000000000000000	1697.00000000000000000000	945.00000000000000000000	4.00000000000000000000	4.00000000000000000000	4.00000000000000000000	4.00000000000000000000	4.00000000000000000000	4.00000000000000000000	4.00000000000000000000	4.00000000000000000000	4.00000000000000000000	4.00000000000000000000	4.00000000000000000000	4.00000000000000000000	4.00000000000000000000	4.00000000000000000000	4.00000000000000000000	4.00000000000000000000
11.00000000000000000000	0.00000000000000000000	4154.87158203125000000000	4134.87158203125000000000	4148.20507812500000000000	4135.38427734375000000000	4128.71777343750000000000	4146.66650390625000000000	4150.25634765625000000000	4126.15380859375000000000	4133.84619140625000000000	4164.10253906250000000000	4144.61523437500000000000	4150.25634765625000000000	4130.25634765625000000000	4112.82031250000000000000	3301.00000000000000000000	10247.00000000000000000000	10230.00000000000000000000	0.00000000000000000000	0.00000000000000000000	0.00000000000000000000	1697.00000000000000000000	952.00000000000000000000	4.00000000000000000000	4.00000000000000000000	4.00000000000000000000	4.00000000000000000000	4.00000000000000000000	4.00000000000000000000	4.00000000000000000000	4.00000000000000000000	4.00000000000000000000	4.00000000000000000000	4.00000000000000000000	4.00000000000000000000	4.00000000000000000000	4.00000000000000000000	4.00000000000000000000	4.00000000000000000000
12.00000000000000000000	0.00000000000000000000	4161.02539062500000000000	4155.89746093750000000000	4158.97412109375000000000	4164.61523437500000000000	4136.92285156250000000000	4146.15380859375000000000	4146.66650390625000000000	4125.12792968750000000000	4146.15380859375000000000	4177.43603515625000000000	4153.84619140625000000000	4168.71777343750000000000	4136.92285156250000000000	4130.76904296875000000000	2514.00000000000000000000	10247.00000000000000000000	10230.00000000000000000000	0.00000000000000000000	0.00000000000000000000	0.00000000000000000000	1697.00000000000000000000	960.00000000000000000000	4.00000000000000000000	4.00000000000000000000	4.00000000000000000000	4.00000000000000000000	4.00000000000000000000	4.00000000000000000000	4.00000000000000000000	4.00000000000000000000	4.00000000000000000000	4.00000000000000000000	4.00000000000000000000	4.00000000000000000000	4.00000000000000000000	4.00000000000000000000	4.00000000000000000000	4.00000000000000000000
13.00000000000000000000	0.00000000000000000000	4164.61523437500000000000	4181.02539062500000000000	4158.97412109375000000000	4188.20507812500000000000	4155.89746093750000000000	4135.38427734375000000000	4136.92285156250000000000	4132.82031250000000000000	4136.92285156250000000000	4174.35888671875000000000	4158.46142578125000000000	4177.94873046875000000000	4124.61523437500000000000	4137.94873046875000000000	2833.00000000000000000000	10246.00000000000000000000	10230.00000000000000000000	0.00000000000000000000	0.00000000000000000000	0.00000000000000000000	1697.00000000000000000000	967.00000000000000000000	4.00000000000000000000	4.00000000000000000000	4.00000000000000000000	4.00000000000000000000	4.00000000000000000000	4.00000000000000000000	4.00000000000000000000	4.00000000000000000000	4.00000000000000000000	4.00000000000000000000	4.00000000000000000000	4.00000000000000000000	4.00000000000000000000	4.00000000000000000000	4.00000000000000000000	4.00000000000000000000
14.00000000000000000000	0.00000000000000000000	4170.25634765625000000000	4172.82031250000000000000	4158.97412109375000000000	4171.79492187500000000000	4157.94873046875000000000	4145.12792968750000000000	4130.25634765625000000000	4129.74365234375000000000	4122.05126953125000000000	4161.53857421875000000000	4160.00000000000000000000	4170.76904296875000000000	4112.82031250000000000000	4128.71777343750000000000	3480.00000000000000000000	10246.00000000000000000000	10230.00000000000000000000	0.00000000000000000000	0.00000000000000000000	0.00000000000000000000	1697.00000000000000000000	974.00000000000000000000	4.00000000000000000000	4.00000000000000000000	4.00000000000000000000	4.00000000000000000000	4.00000000000000000000	4.00000000000000000000	4.00000000000000000000	4.00000000000000000000	4.00000000000000000000	4.00000000000000000000	4.00000000000000000000	4.00000000000000000000	4.00000000000000000000	4.00000000000000000000	4.00000000000000000000	4.00000000000000000000
15.00000000000000000000	0.00000000000000000000	4152.30761718750000000000	4145.64111328125000000000	4153.84619140625000000000	4150.76904296875000000000	4148.71777343750000000000	4158.46142578125000000000	4140.51269531250000000000	4133.84619140625000000000	4135.38427734375000000000	4163.07666015625000000000	4163.07666015625000000000	4168.71777343750000000000	4131.28173828125000000000	4129.23046875000000000000	3301.00000000000000000000	10246.00000000000000000000	10229.00000000000000000000	0.00000000000000000000	0.00000000000000000000	0.00000000000000000000	1697.00000000000000000000	982.00000000000000000000	4.00000000000000000000	4.00000000000000000000	4.00000000000000000000	4.00000000000000000000	4.00000000000000000000	4.00000000000000000000	4.00000000000000000000	4.00000000000000000000	4.00000000000000000000	4.00000000000000000000	4.00000000000000000000	4.00000000000000000000	4.00000000000000000000	4.00000000000000000000	4.00000000000000000000	4.00000000000000000000
16.00000000000000000000	0.00000000000000000000	4151.79492187500000000000	4126.66650390625000000000	4148.71777343750000000000	4133.84619140625000000000	4125.12792968750000000000	4143.58984375000000000000	4144.10253906250000000000	4130.25634765625000000000	4131.79492187500000000000	4158.46142578125000000000	4140.51269531250000000000	4162.56396484375000000000	4129.74365234375000000000	4119.48730468750000000000	0.00000000000000000000	10246.00000000000000000000	10229.00000000000000000000	0.00000000000000000000	0.00000000000000000000	0.00000000000000000000	1697.00000000000000000000	989.00000000000000000000	4.00000000000000000000	4.00000000000000000000	4.00000000000000000000	4.00000000000000000000	4.00000000000000000000	4.00000000000000000000	4.00000000000000000000	4.00000000000000000000	4.00000000000000000000	4.00000000000000000000	4.00000000000000000000	4.00000000000000000000	4.00000000000000000000	4.00000000000000000000	4.00000000000000000000	4.00000000000000000000
17.00000000000000000000	0.00000000000000000000	4146.15380859375000000000	4140.00000000000000000000	4134.87158203125000000000	4133.33300781250000000000	4112.82031250000000000000	4133.33300781250000000000	4147.17919921875000000000	4134.35888671875000000000	4123.58984375000000000000	4150.25634765625000000000	4126.15380859375000000000	4151.79492187500000000000	4109.74365234375000000000	4108.71777343750000000000	0.00000000000000000000	10245.00000000000000000000	10232.00000000000000000000	0.00000000000000000000	0.00000000000000000000	0.00000000000000000000	1697.00000000000000000000	997.00000000000000000000	4.00000000000000000000	4.00000000000000000000	4.00000000000000000000	4.00000000000000000000	4.00000000000000000000	4.00000000000000000000	4.00000000000000000000	4.00000000000000000000	4.00000000000000000000	4.00000000000000000000	4.00000000000000000000	4.00000000000000000000	4.00000000000000000000	4.00000000000000000000	4.00000000000000000000	4.00000000000000000000
18.00000000000000000000	0.00000000000000000000	4152.30761718750000000000	4153.84619140625000000000	4141.53857421875000000000	4168.71777343750000000000	4131.28173828125000000000	4138.46142578125000000000	4149.23046875000000000000	4149.74365234375000000000	4141.53857421875000000000	4167.17919921875000000000	4150.76904296875000000000	4170.76904296875000000000	4118.97412109375000000000	4126.15380859375000000000	0.00000000000000000000	10245.00000000000000000000	10232.00000000000000000000	0.00000000000000000000	0.00000000000000000000	0.00000000000000000000	1698.00000000000000000000	4.00000000000000000000	4.00000000000000000000	4.00000000000000000000	4.00000000000000000000	4.00000000000000000000	4.00000000000000000000	4.00000000000000000000	4.00000000000000000000	4.00000000000000000000	4.00000000000000000000	4.00000000000000000000	4.00000000000000000000	4.00000000000000000000	4.00000000000000000000	4.00000000000000000000	4.00000000000000000000	4.00000000000000000000
19.00000000000000000000	0.00000000000000000000	4175.38427734375000000000	4154.87158203125000000000	4168.20507812500000000000	4187.17919921875000000000	4175.38427734375000000000	4157.94873046875000000000	4155.89746093750000000000	4160.00000000000000000000	4165.64111328125000000000	4203.58984375000000000000	4184.10253906250000000000	4196.41015625000000000000	4156.92285156250000000000	4151.79492187500000000000	0.00000000000000000000	10243.00000000000000000000	10233.00000000000000000000	0.00000000000000000000	0.00000000000000000000	0.00000000000000000000	1698.00000000000000000000	11.00000000000000000000	4.00000000000000000000	4.00000000000000000000	4.00000000000000000000	4.00000000000000000000	4.00000000000000000000	4.00000000000000000000	4.00000000000000000000	4.00000000000000000000	4.00000000000000000000	4.00000000000000000000	4.00000000000000000000	4.00000000000000000000	4.00000000000000000000	4.00000000000000000000	4.00000000000000000000	4.00000000000000000000
20.00000000000000000000	0.00000000000000000000	4160.51269531250000000000	4155.38427734375000000000	4155.89746093750000000000	4161.53857421875000000000	4183.58984375000000000000	4176.41015625000000000000	4167.69238281250000000000	4162.56396484375000000000	4170.76904296875000000000	4195.38427734375000000000	4206.15380859375000000000	4189.23046875000000000000	4163.58984375000000000000	4151.28173828125000000000	0.00000000000000000000	10243.00000000000000000000	10233.00000000000000000000	0.00000000000000000000	0.00000000000000000000	0.00000000000000000000	1698.00000000000000000000	19.00000000000000000000	4.00000000000000000000	4.00000000000000000000	4.00000000000000000000	4.00000000000000000000	4.00000000000000000000	4.00000000000000000000	4.00000000000000000000	4.00000000000000000000	4.00000000000000000000	4.00000000000000000000	4.00000000000000000000	4.00000000000000000000	4.00000000000000000000	4.00000000000000000000	4.00000000000000000000	4.00000000000000000000
21.00000000000000000000	0.00000000000000000000	4157.43603515625000000000	4147.69238281250000000000	4143.07666015625000000000	4145.64111328125000000000	4136.92285156250000000000	4157.43603515625000000000	4151.79492187500000000000	4144.61523437500000000000	4152.30761718750000000000	4156.92285156250000000000	4183.58984375000000000000	4174.35888671875000000000	4125.64111328125000000000	4137.43603515625000000000	0.00000000000000000000	10243.00000000000000000000	10232.00000000000000000000	0.00000000000000000000	0.00000000000000000000	0.00000000000000000000	1698.00000000000000000000	26.00000000000000000000	4.00000000000000000000	4.00000000000000000000	4.00000000000000000000	4.00000000000000000000	4.00000000000000000000	4.00000000000000000000	4.00000000000000000000	4.00000000000000000000	4.00000000000000000000	4.00000000000000000000	4.00000000000000000000	4.00000000000000000000	4.00000000000000000000	4.00000000000000000000	4.00000000000000000000	4.00000000000000000000
22.00000000000000000000	0.00000000000000000000	4157.43603515625000000000	4139.48730468750000000000	4146.66650390625000000000	4144.61523437500000000000	4125.64111328125000000000	4140.51269531250000000000	4141.53857421875000000000	4133.84619140625000000000	4140.51269531250000000000	4163.07666015625000000000	4137.94873046875000000000	4164.61523437500000000000	4112.82031250000000000000	4130.25634765625000000000	0.00000000000000000000	10243.00000000000000000000	10232.00000000000000000000	0.00000000000000000000	0.00000000000000000000	0.00000000000000000000	1698.00000000000000000000	33.00000000000000000000	4.00000000000000000000	4.00000000000000000000	4.00000000000000000000	4.00000000000000000000	4.00000000000000000000	4.00000000000000000000	4.00000000000000000000	4.00000000000000000000	4.00000000000000000000	4.00000000000000000000	4.00000000000000000000	4.00000000000000000000	4.00000000000000000000	4.00000000000000000000	4.00000000000000000000	4.00000000000000000000
23.00000000000000000000	0.00000000000000000000	4146.15380859375000000000	4124.10253906250000000000	4140.00000000000000000000	4135.38427734375000000000	4137.94873046875000000000	4146.15380859375000000000	4153.84619140625000000000	4140.51269531250000000000	4144.10253906250000000000	4170.76904296875000000000	4138.46142578125000000000	4152.30761718750000000000	4123.07666015625000000000	4115.89746093750000000000	0.00000000000000000000	10243.00000000000000000000	10231.00000000000000000000	0.00000000000000000000	0.00000000000000000000	0.00000000000000000000	1698.00000000000000000000	41.00000000000000000000	4.00000000000000000000	4.00000000000000000000	4.00000000000000000000	4.00000000000000000000	4.00000000000000000000	4.00000000000000000000	4.00000000000000000000	4.00000000000000000000	4.00000000000000000000	4.00000000000000000000	4.00000000000000000000	4.00000000000000000000	4.00000000000000000000	4.00000000000000000000	4.00000000000000000000	4.00000000000000000000
24.00000000000000000000	0.00000000000000000000	4155.38427734375000000000	4126.15380859375000000000	4137.94873046875000000000	4144.10253906250000000000	4141.02539062500000000000	4150.76904296875000000000	4160.51269531250000000000	4147.69238281250000000000	4148.20507812500000000000	4150.76904296875000000000	4158.46142578125000000000	4151.79492187500000000000	4116.92285156250000000000	4122.56396484375000000000	0.00000000000000000000	10243.00000000000000000000	10231.00000000000000000000	0.00000000000000000000	0.00000000000000000000	0.00000000000000000000	1698.00000000000000000000	48.00000000000000000000	4.00000000000000000000	4.00000000000000000000	4.00000000000000000000	4.00000000000000000000	4.00000000000000000000	4.00000000000000000000	4.00000000000000000000	4.00000000000000000000	4.00000000000000000000	4.00000000000000000000	4.00000000000000000000	4.00000000000000000000	4.00000000000000000000	4.00000000000000000000	4.00000000000000000000	4.00000000000000000000
25.00000000000000000000	0.00000000000000000000	4155.89746093750000000000	4163.07666015625000000000	4143.58984375000000000000	4164.61523437500000000000	4155.89746093750000000000	4159.48730468750000000000	4160.51269531250000000000	4149.23046875000000000000	4144.10253906250000000000	4159.48730468750000000000	4149.74365234375000000000	4164.61523437500000000000	4115.38427734375000000000	4143.07666015625000000000	0.00000000000000000000	10245.00000000000000000000	10228.00000000000000000000	0.00000000000000000000	0.00000000000000000000	0.00000000000000000000	1698.00000000000000000000	55.00000000000000000000	4.00000000000000000000	4.00000000000000000000	4.00000000000000000000	4.00000000000000000000	4.00000000000000000000	4.00000000000000000000	4.00000000000000000000	4.00000000000000000000	4.00000000000000000000	4.00000000000000000000	4.00000000000000000000	4.00000000000000000000	4.00000000000000000000	4.00000000000000000000	4.00000000000000000000	4.00000000000000000000
26.00000000000000000000	0.00000000000000000000	4153.33300781250000000000	4156.92285156250000000000	4147.17919921875000000000	4153.33300781250000000000	4127.69238281250000000000	4142.05126953125000000000	4136.41015625000000000000	4123.07666015625000000000	4113.33300781250000000000	4150.76904296875000000000	4136.41015625000000000000	4160.51269531250000000000	4111.28173828125000000000	4121.02539062500000000000	0.00000000000000000000	10245.00000000000000000000	10228.00000000000000000000	0.00000000000000000000	0.00000000000000000000	0.00000000000000000000	1698.00000000000000000000	63.00000000000000000000	4.00000000000000000000	4.00000000000000000000	4.00000000000000000000	4.00000000000000000000	4.00000000000000000000	4.00000000000000000000	4.00000000000000000000	4.00000000000000000000	4.00000000000000000000	4.00000000000000000000	4.00000000000000000000	4.00000000000000000000	4.00000000000000000000	4.00000000000000000000	4.00000000000000000000	4.00000000000000000000
27.00000000000000000000	0.00000000000000000000	4147.17919921875000000000	4135.38427734375000000000	4139.48730468750000000000	4150.25634765625000000000	4108.71777343750000000000	4124.10253906250000000000	4123.07666015625000000000	4117.43603515625000000000	4110.25634765625000000000	4132.82031250000000000000	4152.30761718750000000000	4149.23046875000000000000	4121.02539062500000000000	4111.28173828125000000000	0.00000000000000000000	10246.00000000000000000000	10229.00000000000000000000	0.00000000000000000000	0.00000000000000000000	0.00000000000000000000	1698.00000000000000000000	70.00000000000000000000	4.00000000000000000000	4.00000000000000000000	4.00000000000000000000	4.00000000000000000000	4.00000000000000000000	4.00000000000000000000	4.00000000000000000000	4.00000000000000000000	4.00000000000000000000	4.00000000000000000000	4.00000000000000000000	4.00000000000000000000	4.00000000000000000000	4.00000000000000000000	4.00000000000000000000	4.00000000000000000000
28.00000000000000000000	0.00000000000000000000	4146.15380859375000000000	4144.10253906250000000000	4136.92285156250000000000	4153.84619140625000000000	4142.05126953125000000000	4129.74365234375000000000	4134.87158203125000000000	4132.30761718750000000000	4124.10253906250000000000	4154.87158203125000000000	4153.33300781250000000000	4155.38427734375000000000	4136.41015625000000000000	4131.79492187500000000000	0.00000000000000000000	10246.00000000000000000000	10229.00000000000000000000	0.00000000000000000000	0.00000000000000000000	0.00000000000000000000	1698.00000000000000000000	77.00000000000000000000	4.00000000000000000000	4.00000000000000000000	4.00000000000000000000	4.00000000000000000000	4.00000000000000000000	4.00000000000000000000	4.00000000000000000000	4.00000000000000000000	4.00000000000000000000	4.00000000000000000000	4.00000000000000000000	4.00000000000000000000	4.00000000000000000000	4.00000000000000000000	4.00000000000000000000	4.00000000000000000000
29.00000000000000000000	0.00000000000000000000	4158.97412109375000000000	4150.76904296875000000000	4149.23046875000000000000	4134.87158203125000000000	4163.07666015625000000000	4140.51269531250000000000	4145.12792968750000000000	4131.28173828125000000000	4122.05126953125000000000	4172.82031250000000000000	4145.64111328125000000000	4163.58984375000000000000	4138.97412109375000000000	4131.79492187500000000000	0.00000000000000000000	10246.00000000000000000000	10228.00000000000000000000	0.00000000000000000000	0.00000000000000000000	0.00000000000000000000	1698.00000000000000000000	85.00000000000000000000	4.00000000000000000000	4.00000000000000000000	4.00000000000000000000	4.00000000000000000000	4.00000000000000000000	4.00000000000000000000	4.00000000000000000000	4.00000000000000000000	4.00000000000000000000	4.00000000000000000000	4.00000000000000000000	4.00000000000000000000	4.00000000000000000000	4.00000000000000000000	4.00000000000000000000	4.00000000000000000000
30.00000000000000000000	0.00000000000000000000	4151.28173828125000000000	4150.76904296875000000000	4146.66650390625000000000	4140.51269531250000000000	4152.30761718750000000000	4152.30761718750000000000	4152.82031250000000000000	4142.56396484375000000000	4150.76904296875000000000	4175.89746093750000000000	4177.94873046875000000000	4165.64111328125000000000	4146.15380859375000000000	4131.28173828125000000000	0.00000000000000000000	10246.00000000000000000000	10228.00000000000000000000	0.00000000000000000000	0.00000000000000000000	0.00000000000000000000	1698.00000000000000000000	92.00000000000000000000	4.00000000000000000000	4.00000000000000000000	4.00000000000000000000	4.00000000000000000000	4.00000000000000000000	4.00000000000000000000	4.00000000000000000000	4.00000000000000000000	4.00000000000000000000	4.00000000000000000000	4.00000000000000000000	4.00000000000000000000	4.00000000000000000000	4.00000000000000000000	4.00000000000000000000	4.00000000000000000000
31.00000000000000000000	0.00000000000000000000	4160.00000000000000000000	4151.28173828125000000000	4150.76904296875000000000	4165.64111328125000000000	4136.41015625000000000000	4152.30761718750000000000	4152.30761718750000000000	4149.74365234375000000000	4168.71777343750000000000	4172.82031250000000000000	4186.66650390625000000000	4175.38427734375000000000	4141.02539062500000000000	4150.25634765625000000000	0.00000000000000000000	10246.00000000000000000000	10228.00000000000000000000	0.00000000000000000000	0.00000000000000000000	0.00000000000000000000	1698.00000000000000000000	99.00000000000000000000	4.00000000000000000000	4.00000000000000000000	4.00000000000000000000	4.00000000000000000000	4.00000000000000000000	4.00000000000000000000	4.00000000000000000000	4.00000000000000000000	4.00000000000000000000	4.00000000000000000000	4.00000000000000000000	4.00000000000000000000	4.00000000000000000000	4.00000000000000000000	4.00000000000000000000	4.00000000000000000000
32.00000000000000000000	0.00000000000000000000	4165.12792968750000000000	4157.94873046875000000000	4153.84619140625000000000	4166.66650390625000000000	4143.07666015625000000000	4153.33300781250000000000	4159.48730468750000000000	4148.20507812500000000000	4152.30761718750000000000	4167.69238281250000000000	4160.00000000000000000000	4180.00000000000000000000	4142.56396484375000000000	4163.07666015625000000000	0.00000000000000000000	10246.00000000000000000000	10228.00000000000000000000	0.00000000000000000000	0.00000000000000000000	0.00000000000000000000	1698.00000000000000000000	107.00000000000000000000	4.00000000000000000000	4.00000000000000000000	4.00000000000000000000	4.00000000000000000000	4.00000000000000000000	4.00000000000000000000	4.00000000000000000000	4.00000000000000000000	4.00000000000000000000	4.00000000000000000000	4.00000000000000000000	4.00000000000000000000	4.00000000000000000000	4.00000000000000000000	4.00000000000000000000	4.00000000000000000000
33.00000000000000000000	0.00000000000000000000	4148.71777343750000000000	4140.51269531250000000000	4140.00000000000000000000	4135.89746093750000000000	4131.79492187500000000000	4138.97412109375000000000	4150.76904296875000000000	4138.97412109375000000000	4135.38427734375000000000	4157.43603515625000000000	4145.12792968750000000000	4170.76904296875000000000	4145.64111328125000000000	4142.56396484375000000000	0.00000000000000000000	10247.00000000000000000000	10228.00000000000000000000	0.00000000000000000000	0.00000000000000000000	0.00000000000000000000	1698.00000000000000000000	114.00000000000000000000	4.00000000000000000000	4.00000000000000000000	4.00000000000000000000	4.00000000000000000000	4.00000000000000000000	4.00000000000000000000	4.00000000000000000000	4.00000000000000000000	4.00000000000000000000	4.00000000000000000000	4.00000000000000000000	4.00000000000000000000	4.00000000000000000000	4.00000000000000000000	4.00000000000000000000	4.00000000000000000000
34.00000000000000000000	0.00000000000000000000	4153.84619140625000000000	4115.89746093750000000000	4139.48730468750000000000	4106.15380859375000000000	4115.38427734375000000000	4123.07666015625000000000	4126.15380859375000000000	4122.05126953125000000000	4127.17919921875000000000	4151.28173828125000000000	4144.10253906250000000000	4160.51269531250000000000	4138.46142578125000000000	4117.94873046875000000000	0.00000000000000000000	10247.00000000000000000000	10228.00000000000000000000	0.00000000000000000000	0.00000000000000000000	0.00000000000000000000	1698.00000000000000000000	122.00000000000000000000	4.00000000000000000000	4.00000000000000000000	4.00000000000000000000	4.00000000000000000000	4.00000000000000000000	4.00000000000000000000	4.00000000000000000000	4.00000000000000000000	4.00000000000000000000	4.00000000000000000000	4.00000000000000000000	4.00000000000000000000	4.00000000000000000000	4.00000000000000000000	4.00000000000000000000	4.00000000000000000000
35.00000000000000000000	0.00000000000000000000	4144.61523437500000000000	4130.25634765625000000000	4133.33300781250000000000	4120.00000000000000000000	4134.87158203125000000000	4143.07666015625000000000	4130.25634765625000000000	4130.76904296875000000000	4134.87158203125000000000	4171.79492187500000000000	4174.35888671875000000000	4154.87158203125000000000	4145.64111328125000000000	4125.64111328125000000000	0.00000000000000000000	10247.00000000000000000000	10227.00000000000000000000	0.00000000000000000000	0.00000000000000000000	0.00000000000000000000	1698.00000000000000000000	129.00000000000000000000	4.00000000000000000000	4.00000000000000000000	4.00000000000000000000	4.00000000000000000000	4.00000000000000000000	4.00000000000000000000	4.00000000000000000000	4.00000000000000000000	4.00000000000000000000	4.00000000000000000000	4.00000000000000000000	4.00000000000000000000	4.00000000000000000000	4.00000000000000000000	4.00000000000000000000	4.00000000000000000000
36.00000000000000000000	0.00000000000000000000	4150.25634765625000000000	4147.17919921875000000000	4132.82031250000000000000	4164.10253906250000000000	4141.53857421875000000000	4147.17919921875000000000	4137.94873046875000000000	4143.07666015625000000000	4134.35888671875000000000	4169.23046875000000000000	4182.05126953125000000000	4167.69238281250000000000	4146.15380859375000000000	4141.53857421875000000000	0.00000000000000000000	10247.00000000000000000000	10227.00000000000000000000	0.00000000000000000000	0.00000000000000000000	0.00000000000000000000	1698.00000000000000000000	136.00000000000000000000	4.00000000000000000000	4.00000000000000000000	4.00000000000000000000	4.00000000000000000000	4.00000000000000000000	4.00000000000000000000	4.00000000000000000000	4.00000000000000000000	4.00000000000000000000	4.00000000000000000000	4.00000000000000000000	4.00000000000000000000	4.00000000000000000000	4.00000000000000000000	4.00000000000000000000	4.00000000000000000000
37.00000000000000000000	0.00000000000000000000	4155.89746093750000000000	4141.53857421875000000000	4137.43603515625000000000	4167.69238281250000000000	4126.66650390625000000000	4125.12792968750000000000	4126.15380859375000000000	4122.05126953125000000000	4115.89746093750000000000	4144.61523437500000000000	4144.10253906250000000000	4171.28173828125000000000	4131.79492187500000000000	4136.41015625000000000000	0.00000000000000000000	10246.00000000000000000000	10227.00000000000000000000	0.00000000000000000000	0.00000000000000000000	0.00000000000000000000	1698.00000000000000000000	144.00000000000000000000	4.00000000000000000000	4.00000000000000000000	4.00000000000000000000	4.00000000000000000000	4.00000000000000000000	4.00000000000000000000	4.00000000000000000000	4.00000000000000000000	4.00000000000000000000	4.00000000000000000000	4.00000000000000000000	4.00000000000000000000	4.00000000000000000000	4.00000000000000000000	4.00000000000000000000	4.00000000000000000000
38.00000000000000000000	0.00000000000000000000	4138.97412109375000000000	4135.89746093750000000000	4130.76904296875000000000	4139.48730468750000000000	4135.38427734375000000000	4126.66650390625000000000	4125.12792968750000000000	4102.56396484375000000000	4105.12792968750000000000	4154.35888671875000000000	4135.89746093750000000000	4153.33300781250000000000	4122.05126953125000000000	4129.74365234375000000000	0.00000000000000000000	10246.00000000000000000000	10227.00000000000000000000	0.00000000000000000000	0.00000000000000000000	0.00000000000000000000	1698.00000000000000000000	151.00000000000000000000	4.00000000000000000000	4.00000000000000000000	4.00000000000000000000	4.00000000000000000000	4.00000000000000000000	4.00000000000000000000	4.00000000000000000000	4.00000000000000000000	4.00000000000000000000	4.00000000000000000000	4.00000000000000000000	4.00000000000000000000	4.00000000000000000000	4.00000000000000000000	4.00000000000000000000	4.00000000000000000000
39.00000000000000000000	0.00000000000000000000	4147.17919921875000000000	4137.43603515625000000000	4136.41015625000000000000	4132.30761718750000000000	4146.66650390625000000000	4138.97412109375000000000	4142.05126953125000000000	4116.92285156250000000000	4115.89746093750000000000	4164.61523437500000000000	4142.56396484375000000000	4145.12792968750000000000	4116.41015625000000000000	4123.07666015625000000000	0.00000000000000000000	10247.00000000000000000000	10227.00000000000000000000	0.00000000000000000000	0.00000000000000000000	0.00000000000000000000	1698.00000000000000000000	158.00000000000000000000	4.00000000000000000000	4.00000000000000000000	4.00000000000000000000	4.00000000000000000000	4.00000000000000000000	4.00000000000000000000	4.00000000000000000000	4.00000000000000000000	4.00000000000000000000	4.00000000000000000000	4.00000000000000000000	4.00000000000000000000	4.00000000000000000000	4.00000000000000000000	4.00000000000000000000	4.00000000000000000000
40.00000000000000000000	0.00000000000000000000	4142.05126953125000000000	4135.38427734375000000000	4133.33300781250000000000	4133.33300781250000000000	4128.71777343750000000000	4135.89746093750000000000	4144.61523437500000000000	4136.41015625000000000000	4138.97412109375000000000	4158.97412109375000000000	4139.48730468750000000000	4143.58984375000000000000	4122.05126953125000000000	4105.64111328125000000000	0.00000000000000000000	10247.00000000000000000000	10227.00000000000000000000	0.00000000000000000000	0.00000000000000000000	0.00000000000000000000	1698.00000000000000000000	166.00000000000000000000	4.00000000000000000000	4.00000000000000000000	4.00000000000000000000	4.00000000000000000000	4.00000000000000000000	4.00000000000000000000	4.00000000000000000000	4.00000000000000000000	4.00000000000000000000	4.00000000000000000000	4.00000000000000000000	4.00000000000000000000	4.00000000000000000000	4.00000000000000000000	4.00000000000000000000	4.00000000000000000000
41.00000000000000000000	0.00000000000000000000	4139.48730468750000000000	4122.05126953125000000000	4127.69238281250000000000	4140.00000000000000000000	4119.48730468750000000000	4126.66650390625000000000	4122.56396484375000000000	4123.58984375000000000000	4139.48730468750000000000	4161.53857421875000000000	4165.64111328125000000000	4143.07666015625000000000	4131.28173828125000000000	4098.46142578125000000000	0.00000000000000000000	10247.00000000000000000000	10229.00000000000000000000	0.00000000000000000000	0.00000000000000000000	0.00000000000000000000	1698.00000000000000000000	173.00000000000000000000	4.00000000000000000000	4.00000000000000000000	4.00000000000000000000	4.00000000000000000000	4.00000000000000000000	4.00000000000000000000	4.00000000000000000000	4.00000000000000000000	4.00000000000000000000	4.00000000000000000000	4.00000000000000000000	4.00000000000000000000	4.00000000000000000000	4.00000000000000000000	4.00000000000000000000	4.00000000000000000000
42.00000000000000000000	0.00000000000000000000	4147.69238281250000000000	4124.61523437500000000000	4129.74365234375000000000	4149.23046875000000000000	4144.10253906250000000000	4137.94873046875000000000	4123.58984375000000000000	4116.41015625000000000000	4133.33300781250000000000	4176.92285156250000000000	4188.20507812500000000000	4146.66650390625000000000	4145.64111328125000000000	4115.38427734375000000000	0.00000000000000000000	10247.00000000000000000000	10229.00000000000000000000	0.00000000000000000000	0.00000000000000000000	0.00000000000000000000	1698.00000000000000000000	180.00000000000000000000	4.00000000000000000000	4.00000000000000000000	4.00000000000000000000	4.00000000000000000000	4.00000000000000000000	4.00000000000000000000	4.00000000000000000000	4.00000000000000000000	4.00000000000000000000	4.00000000000000000000	4.00000000000000000000	4.00000000000000000000	4.00000000000000000000	4.00000000000000000000	4.00000000000000000000	4.00000000000000000000
43.00000000000000000000	0.00000000000000000000	4144.61523437500000000000	4137.94873046875000000000	4133.33300781250000000000	4144.10253906250000000000	4149.74365234375000000000	4150.76904296875000000000	4144.61523437500000000000	4130.76904296875000000000	4138.46142578125000000000	4179.48730468750000000000	4156.92285156250000000000	4156.41015625000000000000	4151.28173828125000000000	4130.25634765625000000000	0.00000000000000000000	10247.00000000000000000000	10228.00000000000000000000	0.00000000000000000000	0.00000000000000000000	0.00000000000000000000	1698.00000000000000000000	188.00000000000000000000	4.00000000000000000000	4.00000000000000000000	4.00000000000000000000	4.00000000000000000000	4.00000000000000000000	4.00000000000000000000	4.00000000000000000000	4.00000000000000000000	4.00000000000000000000	4.00000000000000000000	4.00000000000000000000	4.00000000000000000000	4.00000000000000000000	4.00000000000000000000	4.00000000000000000000	4.00000000000000000000
44.00000000000000000000	0.00000000000000000000	4158.46142578125000000000	4138.46142578125000000000	4148.20507812500000000000	4146.66650390625000000000	4125.12792968750000000000	4141.53857421875000000000	4136.41015625000000000000	4125.64111328125000000000	4126.66650390625000000000	4165.64111328125000000000	4140.51269531250000000000	4165.64111328125000000000	4132.30761718750000000000	4132.82031250000000000000	0.00000000000000000000	10247.00000000000000000000	10228.00000000000000000000	0.00000000000000000000	0.00000000000000000000	0.00000000000000000000	1698.00000000000000000000	195.00000000000000000000	4.00000000000000000000	4.00000000000000000000	4.00000000000000000000	4.00000000000000000000	4.00000000000000000000	4.00000000000000000000	4.00000000000000000000	4.00000000000000000000	4.00000000000000000000	4.00000000000000000000	4.00000000000000000000	4.00000000000000000000	4.00000000000000000000	4.00000000000000000000	4.00000000000000000000	4.00000000000000000000
45.00000000000000000000	0.00000000000000000000	4157.94873046875000000000	4150.76904296875000000000	4148.20507812500000000000	4161.02539062500000000000	4141.53857421875000000000	4142.56396484375000000000	4131.28173828125000000000	4124.61523437500000000000	4127.69238281250000000000	4178.97412109375000000000	4161.53857421875000000000	4165.12792968750000000000	4134.87158203125000000000	4139.48730468750000000000	0.00000000000000000000	10247.00000000000000000000	10228.00000000000000000000	0.00000000000000000000	0.00000000000000000000	0.00000000000000000000	1698.00000000000000000000	202.00000000000000000000	4.00000000000000000000	4.00000000000000000000	4.00000000000000000000	4.00000000000000000000	4.00000000000000000000	4.00000000000000000000	4.00000000000000000000	4.00000000000000000000	4.00000000000000000000	4.00000000000000000000	4.00000000000000000000	4.00000000000000000000	4.00000000000000000000	4.00000000000000000000	4.00000000000000000000	4.00000000000000000000
46.00000000000000000000	0.00000000000000000000	4142.05126953125000000000	4137.94873046875000000000	4131.79492187500000000000	4143.58984375000000000000	4135.89746093750000000000	4134.87158203125000000000	4125.12792968750000000000	4119.48730468750000000000	4128.20507812500000000000	4168.20507812500000000000	4148.71777343750000000000	4153.33300781250000000000	4130.25634765625000000000	4124.10253906250000000000	0.00000000000000000000	10247.00000000000000000000	10228.00000000000000000000	0.00000000000000000000	0.00000000000000000000	0.00000000000000000000	1698.00000000000000000000	210.00000000000000000000	4.00000000000000000000	4.00000000000000000000	4.00000000000000000000	4.00000000000000000000	4.00000000000000000000	4.00000000000000000000	4.00000000000000000000	4.00000000000000000000	4.00000000000000000000	4.00000000000000000000	4.00000000000000000000	4.00000000000000000000	4.00000000000000000000	4.00000000000000000000	4.00000000000000000000	4.00000000000000000000
47.00000000000000000000	0.00000000000000000000	4134.35888671875000000000	4111.28173828125000000000	4121.53857421875000000000	4124.10253906250000000000	4105.64111328125000000000	4123.07666015625000000000	4118.46142578125000000000	4110.25634765625000000000	4115.38427734375000000000	4135.38427734375000000000	4134.87158203125000000000	4140.00000000000000000000	4105.64111328125000000000	4107.69238281250000000000	0.00000000000000000000	10245.00000000000000000000	10228.00000000000000000000	0.00000000000000000000	0.00000000000000000000	0.00000000000000000000	1698.00000000000000000000	217.00000000000000000000	4.00000000000000000000	4.00000000000000000000	4.00000000000000000000	4.00000000000000000000	4.00000000000000000000	4.00000000000000000000	4.00000000000000000000	4.00000000000000000000	4.00000000000000000000	4.00000000000000000000	4.00000000000000000000	4.00000000000000000000	4.00000000000000000000	4.00000000000000000000	4.00000000000000000000	4.00000000000000000000
48.00000000000000000000	0.00000000000000000000	4138.46142578125000000000	4125.64111328125000000000	4127.17919921875000000000	4146.66650390625000000000	4139.48730468750000000000	4137.43603515625000000000	4134.87158203125000000000	4123.58984375000000000000	4122.56396484375000000000	4153.33300781250000000000	4142.56396484375000000000	4146.66650390625000000000	4123.07666015625000000000	4118.97412109375000000000	0.00000000000000000000	10245.00000000000000000000	10228.00000000000000000000	0.00000000000000000000	0.00000000000000000000	0.00000000000000000000	1698.00000000000000000000	224.00000000000000000000	4.00000000000000000000	4.00000000000000000000	4.00000000000000000000	4.00000000000000000000	4.00000000000000000000	4.00000000000000000000	4.00000000000000000000	4.00000000000000000000	4.00000000000000000000	4.00000000000000000000	4.00000000000000000000	4.00000000000000000000	4.00000000000000000000	4.00000000000000000000	4.00000000000000000000	4.00000000000000000000
49.00000000000000000000	0.00000000000000000000	4162.05126953125000000000	4138.46142578125000000000	4144.61523437500000000000	4160.00000000000000000000	4158.97412109375000000000	4137.43603515625000000000	4136.92285156250000000000	4125.12792968750000000000	4125.64111328125000000000	4175.38427734375000000000	4138.97412109375000000000	4163.07666015625000000000	4136.92285156250000000000	4125.64111328125000000000	0.00000000000000000000	10244.00000000000000000000	10228.00000000000000000000	0.00000000000000000000	0.00000000000000000000	0.00000000000000000000	1698.00000000000000000000	232.00000000000000000000	4.00000000000000000000	4.00000000000000000000	4.00000000000000000000	4.00000000000000000000	4.00000000000000000000	4.00000000000000000000	4.00000000000000000000	4.00000000000000000000	4.00000000000000000000	4.00000000000000000000	4.00000000000000000000	4.00000000000000000000	4.00000000000000000000	4.00000000000000000000	4.00000000000000000000	4.00000000000000000000
50.00000000000000000000	0.00000000000000000000	4150.76904296875000000000	4138.46142578125000000000	4140.51269531250000000000	4149.74365234375000000000	4128.71777343750000000000	4127.17919921875000000000	4127.17919921875000000000	4117.94873046875000000000	4122.05126953125000000000	4165.12792968750000000000	4147.69238281250000000000	4163.07666015625000000000	4121.02539062500000000000	4124.61523437500000000000	0.00000000000000000000	10244.00000000000000000000	10228.00000000000000000000	0.00000000000000000000	0.00000000000000000000	0.00000000000000000000	1698.00000000000000000000	239.00000000000000000000	4.00000000000000000000	4.00000000000000000000	4.00000000000000000000	4.00000000000000000000	4.00000000000000000000	4.00000000000000000000	4.00000000000000000000	4.00000000000000000000	4.00000000000000000000	4.00000000000000000000	4.00000000000000000000	4.00000000000000000000	4.00000000000000000000	4.00000000000000000000	4.00000000000000000000	4.00000000000000000000
51.00000000000000000000	0.00000000000000000000	4142.56396484375000000000	4141.02539062500000000000	4137.94873046875000000000	4154.87158203125000000000	4116.41015625000000000000	4124.61523437500000000000	4116.41015625000000000000	4111.28173828125000000000	4111.79492187500000000000	4149.23046875000000000000	4150.25634765625000000000	4161.02539062500000000000	4113.33300781250000000000	4131.28173828125000000000	0.00000000000000000000	10244.00000000000000000000	10227.00000000000000000000	0.00000000000000000000	0.00000000000000000000	0.00000000000000000000	1698.00000000000000000000	246.00000000000000000000	4.00000000000000000000	4.00000000000000000000	4.00000000000000000000	4.00000000000000000000	4.00000000000000000000	4.00000000000000000000	4.00000000000000000000	4.00000000000000000000	4.00000000000000000000	4.00000000000000000000	4.00000000000000000000	4.00000000000000000000	4.00000000000000000000	4.00000000000000000000	4.00000000000000000000	4.00000000000000000000
52.00000000000000000000	0.00000000000000000000	4163.07666015625000000000	4143.58984375000000000000	4151.79492187500000000000	4159.48730468750000000000	4130.76904296875000000000	4122.05126953125000000000	4103.58984375000000000000	4099.48730468750000000000	4095.89721679687500000000	4155.38427734375000000000	4142.05126953125000000000	4164.10253906250000000000	4128.71777343750000000000	4138.97412109375000000000	0.00000000000000000000	10244.00000000000000000000	10227.00000000000000000000	0.00000000000000000000	0.00000000000000000000	0.00000000000000000000	1698.00000000000000000000	254.00000000000000000000	4.00000000000000000000	4.00000000000000000000	4.00000000000000000000	4.00000000000000000000	4.00000000000000000000	4.00000000000000000000	4.00000000000000000000	4.00000000000000000000	4.00000000000000000000	4.00000000000000000000	4.00000000000000000000	4.00000000000000000000	4.00000000000000000000	4.00000000000000000000	4.00000000000000000000	4.00000000000000000000
53.00000000000000000000	0.00000000000000000000	4150.76904296875000000000	4142.56396484375000000000	4139.48730468750000000000	4149.74365234375000000000	4134.35888671875000000000	4120.51269531250000000000	4101.02539062500000000000	4089.23071289062500000000	4084.10253906250000000000	4159.48730468750000000000	4154.35888671875000000000	4155.89746093750000000000	4133.33300781250000000000	4132.30761718750000000000	0.00000000000000000000	10243.00000000000000000000	10228.00000000000000000000	0.00000000000000000000	0.00000000000000000000	0.00000000000000000000	1698.00000000000000000000	261.00000000000000000000	4.00000000000000000000	4.00000000000000000000	4.00000000000000000000	4.00000000000000000000	4.00000000000000000000	4.00000000000000000000	4.00000000000000000000	4.00000000000000000000	4.00000000000000000000	4.00000000000000000000	4.00000000000000000000	4.00000000000000000000	4.00000000000000000000	4.00000000000000000000	4.00000000000000000000	4.00000000000000000000
54.00000000000000000000	0.00000000000000000000	4147.69238281250000000000	4137.94873046875000000000	4132.82031250000000000000	4150.76904296875000000000	4123.58984375000000000000	4125.64111328125000000000	4114.87158203125000000000	4096.41015625000000000000	4088.20507812500000000000	4145.64111328125000000000	4155.89746093750000000000	4151.79492187500000000000	4118.46142578125000000000	4126.15380859375000000000	0.00000000000000000000	10243.00000000000000000000	10228.00000000000000000000	0.00000000000000000000	0.00000000000000000000	0.00000000000000000000	1698.00000000000000000000	269.00000000000000000000	4.00000000000000000000	4.00000000000000000000	4.00000000000000000000	4.00000000000000000000	4.00000000000000000000	4.00000000000000000000	4.00000000000000000000	4.00000000000000000000	4.00000000000000000000	4.00000000000000000000	4.00000000000000000000	4.00000000000000000000	4.00000000000000000000	4.00000000000000000000	4.00000000000000000000	4.00000000000000000000
55.00000000000000000000	0.00000000000000000000	4141.53857421875000000000	4128.71777343750000000000	4128.71777343750000000000	4148.20507812500000000000	4120.51269531250000000000	4131.79492187500000000000	4128.71777343750000000000	4111.79492187500000000000	4108.71777343750000000000	4145.64111328125000000000	4118.46142578125000000000	4148.20507812500000000000	4113.33300781250000000000	4121.02539062500000000000	0.00000000000000000000	10247.00000000000000000000	10230.00000000000000000000	0.00000000000000000000	0.00000000000000000000	0.00000000000000000000	1698.00000000000000000000	276.00000000000000000000	4.00000000000000000000	4.00000000000000000000	4.00000000000000000000	4.00000000000000000000	4.00000000000000000000	4.00000000000000000000	4.00000000000000000000	4.00000000000000000000	4.00000000000000000000	4.00000000000000000000	4.00000000000000000000	4.00000000000000000000	4.00000000000000000000	4.00000000000000000000	4.00000000000000000000	4.00000000000000000000
56.00000000000000000000	0.00000000000000000000	4130.76904296875000000000	4113.33300781250000000000	4113.84619140625000000000	4140.51269531250000000000	4121.02539062500000000000	4119.48730468750000000000	4118.97412109375000000000	4098.46142578125000000000	4098.97412109375000000000	4140.51269531250000000000	4109.23046875000000000000	4135.89746093750000000000	4108.20507812500000000000	4103.58984375000000000000	0.00000000000000000000	10247.00000000000000000000	10230.00000000000000000000	0.00000000000000000000	0.00000000000000000000	0.00000000000000000000	1698.00000000000000000000	283.00000000000000000000	4.00000000000000000000	4.00000000000000000000	4.00000000000000000000	4.00000000000000000000	4.00000000000000000000	4.00000000000000000000	4.00000000000000000000	4.00000000000000000000	4.00000000000000000000	4.00000000000000000000	4.00000000000000000000	4.00000000000000000000	4.00000000000000000000	4.00000000000000000000	4.00000000000000000000	4.00000000000000000000
57.00000000000000000000	0.00000000000000000000	4142.56396484375000000000	4115.89746093750000000000	4116.41015625000000000000	4146.15380859375000000000	4126.15380859375000000000	4115.38427734375000000000	4120.51269531250000000000	4088.71777343750000000000	4087.17944335937500000000	4137.94873046875000000000	4136.92285156250000000000	4128.71777343750000000000	4112.82031250000000000000	4100.00000000000000000000	0.00000000000000000000	10247.00000000000000000000	10231.00000000000000000000	0.00000000000000000000	0.00000000000000000000	0.00000000000000000000	1698.00000000000000000000	291.00000000000000000000	4.00000000000000000000	4.00000000000000000000	4.00000000000000000000	4.00000000000000000000	4.00000000000000000000	4.00000000000000000000	4.00000000000000000000	4.00000000000000000000	4.00000000000000000000	4.00000000000000000000	4.00000000000000000000	4.00000000000000000000	4.00000000000000000000	4.00000000000000000000	4.00000000000000000000	4.00000000000000000000
58.00000000000000000000	0.00000000000000000000	4137.43603515625000000000	4122.56396484375000000000	4121.02539062500000000000	4145.12792968750000000000	4123.07666015625000000000	4128.20507812500000000000	4133.33300781250000000000	4109.23046875000000000000	4110.76904296875000000000	4154.35888671875000000000	4142.05126953125000000000	4134.87158203125000000000	4128.20507812500000000000	4118.46142578125000000000	0.00000000000000000000	10247.00000000000000000000	10231.00000000000000000000	0.00000000000000000000	0.00000000000000000000	0.00000000000000000000	1698.00000000000000000000	298.00000000000000000000	4.00000000000000000000	4.00000000000000000000	4.00000000000000000000	4.00000000000000000000	4.00000000000000000000	4.00000000000000000000	4.00000000000000000000	4.00000000000000000000	4.00000000000000000000	4.00000000000000000000	4.00000000000000000000	4.00000000000000000000	4.00000000000000000000	4.00000000000000000000	4.00000000000000000000	4.00000000000000000000
59.00000000000000000000	0.00000000000000000000	4146.15380859375000000000	4120.51269531250000000000	4137.94873046875000000000	4140.00000000000000000000	4112.82031250000000000000	4124.61523437500000000000	4121.02539062500000000000	4114.35888671875000000000	4114.35888671875000000000	4144.61523437500000000000	4148.20507812500000000000	4151.28173828125000000000	4130.76904296875000000000	4129.23046875000000000000	0.00000000000000000000	10246.00000000000000000000	10231.00000000000000000000	0.00000000000000000000	0.00000000000000000000	0.00000000000000000000	1698.00000000000000000000	305.00000000000000000000	4.00000000000000000000	4.00000000000000000000	4.00000000000000000000	4.00000000000000000000	4.00000000000000000000	4.00000000000000000000	4.00000000000000000000	4.00000000000000000000	4.00000000000000000000	4.00000000000000000000	4.00000000000000000000	4.00000000000000000000	4.00000000000000000000	4.00000000000000000000	4.00000000000000000000	4.00000000000000000000
60.00000000000000000000	0.00000000000000000000	4160.00000000000000000000	4149.74365234375000000000	4155.38427734375000000000	4160.51269531250000000000	4140.00000000000000000000	4129.74365234375000000000	4118.97412109375000000000	4120.51269531250000000000	4119.48730468750000000000	4145.12792968750000000000	4161.02539062500000000000	4164.61523437500000000000	4145.64111328125000000000	4142.05126953125000000000	0.00000000000000000000	10246.00000000000000000000	10231.00000000000000000000	0.00000000000000000000	0.00000000000000000000	0.00000000000000000000	1698.00000000000000000000	313.00000000000000000000	4.00000000000000000000	4.00000000000000000000	4.00000000000000000000	4.00000000000000000000	4.00000000000000000000	4.00000000000000000000	4.00000000000000000000	4.00000000000000000000	4.00000000000000000000	4.00000000000000000000	4.00000000000000000000	4.00000000000000000000	4.00000000000000000000	4.00000000000000000000	4.00000000000000000000	4.00000000000000000000
61.00000000000000000000	0.00000000000000000000	4160.00000000000000000000	4167.69238281250000000000	4151.79492187500000000000	4173.84619140625000000000	4160.00000000000000000000	4141.02539062500000000000	4128.20507812500000000000	4131.28173828125000000000	4138.46142578125000000000	4176.92285156250000000000	4134.35888671875000000000	4167.69238281250000000000	4154.35888671875000000000	4152.82031250000000000000	0.00000000000000000000	10245.00000000000000000000	10232.00000000000000000000	0.00000000000000000000	0.00000000000000000000	0.00000000000000000000	1698.00000000000000000000	320.00000000000000000000	4.00000000000000000000	4.00000000000000000000	4.00000000000000000000	4.00000000000000000000	4.00000000000000000000	4.00000000000000000000	4.00000000000000000000	4.00000000000000000000	4.00000000000000000000	4.00000000000000000000	4.00000000000000000000	4.00000000000000000000	4.00000000000000000000	4.00000000000000000000	4.00000000000000000000	4.00000000000000000000
62.00000000000000000000	0.00000000000000000000	4147.69238281250000000000	4129.74365234375000000000	4135.89746093750000000000	4153.33300781250000000000	4118.97412109375000000000	4125.12792968750000000000	4113.33300781250000000000	4108.20507812500000000000	4111.28173828125000000000	4160.00000000000000000000	4119.48730468750000000000	4144.61523437500000000000	4120.00000000000000000000	4128.71777343750000000000	0.00000000000000000000	10245.00000000000000000000	10232.00000000000000000000	0.00000000000000000000	0.00000000000000000000	0.00000000000000000000	1698.00000000000000000000	327.00000000000000000000	4.00000000000000000000	4.00000000000000000000	4.00000000000000000000	4.00000000000000000000	4.00000000000000000000	4.00000000000000000000	4.00000000000000000000	4.00000000000000000000	4.00000000000000000000	4.00000000000000000000	4.00000000000000000000	4.00000000000000000000	4.00000000000000000000	4.00000000000000000000	4.00000000000000000000	4.00000000000000000000
63.00000000000000000000	0.00000000000000000000	4118.46142578125000000000	4108.20507812500000000000	4114.35888671875000000000	4141.02539062500000000000	4094.87158203125000000000	4106.66650390625000000000	4101.02539062500000000000	4088.20507812500000000000	4080.00000000000000000000	4122.05126953125000000000	4144.10253906250000000000	4113.33300781250000000000	4095.89721679687500000000	4105.12792968750000000000	0.00000000000000000000	10248.00000000000000000000	10231.00000000000000000000	0.00000000000000000000	0.00000000000000000000	0.00000000000000000000	1698.00000000000000000000	335.00000000000000000000	4.00000000000000000000	4.00000000000000000000	4.00000000000000000000	4.00000000000000000000	4.00000000000000000000	4.00000000000000000000	4.00000000000000000000	4.00000000000000000000	4.00000000000000000000	4.00000000000000000000	4.00000000000000000000	4.00000000000000000000	4.00000000000000000000	4.00000000000000000000	4.00000000000000000000	4.00000000000000000000
64.00000000000000000000	0.00000000000000000000	4130.25634765625000000000	4121.53857421875000000000	4124.10253906250000000000	4141.53857421875000000000	4113.33300781250000000000	4108.20507812500000000000	4112.82031250000000000000	4097.94873046875000000000	4088.71777343750000000000	4129.23046875000000000000	4134.35888671875000000000	4122.05126953125000000000	4104.61523437500000000000	4110.76904296875000000000	2795.00000000000000000000	10248.00000000000000000000	10231.00000000000000000000	0.00000000000000000000	0.00000000000000000000	0.00000000000000000000	1698.00000000000000000000	343.00000000000000000000	4.00000000000000000000	4.00000000000000000000	4.00000000000000000000	4.00000000000000000000	4.00000000000000000000	4.00000000000000000000	4.00000000000000000000	4.00000000000000000000	4.00000000000000000000	4.00000000000000000000	4.00000000000000000000	4.00000000000000000000	4.00000000000000000000	4.00000000000000000000	4.00000000000000000000	4.00000000000000000000
65.00000000000000000000	0.00000000000000000000	4144.61523437500000000000	4133.33300781250000000000	4139.48730468750000000000	4135.89746093750000000000	4141.02539062500000000000	4126.15380859375000000000	4142.56396484375000000000	4123.07666015625000000000	4112.82031250000000000000	4160.00000000000000000000	4121.53857421875000000000	4140.51269531250000000000	4115.89746093750000000000	4120.00000000000000000000	2763.00000000000000000000	10249.00000000000000000000	10230.00000000000000000000	0.00000000000000000000	0.00000000000000000000	0.00000000000000000000	1698.00000000000000000000	351.00000000000000000000	4.00000000000000000000	4.00000000000000000000	4.00000000000000000000	4.00000000000000000000	4.00000000000000000000	4.00000000000000000000	4.00000000000000000000	4.00000000000000000000	4.00000000000000000000	4.00000000000000000000	4.00000000000000000000	4.00000000000000000000	4.00000000000000000000	4.00000000000000000000	4.00000000000000000000	4.00000000000000000000
66.00000000000000000000	0.00000000000000000000	4132.30761718750000000000	4130.76904296875000000000	4129.74365234375000000000	4137.94873046875000000000	4145.64111328125000000000	4135.38427734375000000000	4155.38427734375000000000	4134.35888671875000000000	4120.51269531250000000000	4153.33300781250000000000	4144.61523437500000000000	4140.51269531250000000000	4110.76904296875000000000	4117.94873046875000000000	2386.00000000000000000000	10249.00000000000000000000	10230.00000000000000000000	0.00000000000000000000	0.00000000000000000000	0.00000000000000000000	1698.00000000000000000000	360.00000000000000000000	4.00000000000000000000	4.00000000000000000000	4.00000000000000000000	4.00000000000000000000	4.00000000000000000000	4.00000000000000000000	4.00000000000000000000	4.00000000000000000000	4.00000000000000000000	4.00000000000000000000	4.00000000000000000000	4.00000000000000000000	4.00000000000000000000	4.00000000000000000000	4.00000000000000000000	4.00000000000000000000
67.00000000000000000000	0.00000000000000000000	4132.30761718750000000000	4120.51269531250000000000	4121.02539062500000000000	4142.05126953125000000000	4126.66650390625000000000	4129.23046875000000000000	4142.56396484375000000000	4125.64111328125000000000	4115.38427734375000000000	4130.76904296875000000000	4137.43603515625000000000	4135.38427734375000000000	4103.07666015625000000000	4117.43603515625000000000	3451.00000000000000000000	10249.00000000000000000000	10229.00000000000000000000	0.00000000000000000000	0.00000000000000000000	0.00000000000000000000	1698.00000000000000000000	368.00000000000000000000	4.00000000000000000000	4.00000000000000000000	4.00000000000000000000	4.00000000000000000000	4.00000000000000000000	4.00000000000000000000	4.00000000000000000000	4.00000000000000000000	4.00000000000000000000	4.00000000000000000000	4.00000000000000000000	4.00000000000000000000	4.00000000000000000000	4.00000000000000000000	4.00000000000000000000	4.00000000000000000000
68.00000000000000000000	0.00000000000000000000	4120.00000000000000000000	4109.74365234375000000000	4117.43603515625000000000	4135.38427734375000000000	4115.38427734375000000000	4126.15380859375000000000	4135.38427734375000000000	4120.51269531250000000000	4118.46142578125000000000	4144.10253906250000000000	4115.38427734375000000000	4132.30761718750000000000	4108.20507812500000000000	4120.00000000000000000000	3550.00000000000000000000	10249.00000000000000000000	10229.00000000000000000000	0.00000000000000000000	0.00000000000000000000	0.00000000000000000000	1698.00000000000000000000	376.00000000000000000000	4.00000000000000000000	4.00000000000000000000	4.00000000000000000000	4.00000000000000000000	4.00000000000000000000	4.00000000000000000000	4.00000000000000000000	4.00000000000000000000	4.00000000000000000000	4.00000000000000000000	4.00000000000000000000	4.00000000000000000000	4.00000000000000000000	4.00000000000000000000	4.00000000000000000000	4.00000000000000000000
69.00000000000000000000	0.00000000000000000000	4126.66650390625000000000	4102.56396484375000000000	4129.74365234375000000000	4138.46142578125000000000	4104.61523437500000000000	4120.00000000000000000000	4125.64111328125000000000	4111.28173828125000000000	4112.82031250000000000000	4154.35888671875000000000	4143.07666015625000000000	4138.97412109375000000000	4110.25634765625000000000	4120.00000000000000000000	3411.00000000000000000000	10248.00000000000000000000	10230.00000000000000000000	0.00000000000000000000	0.00000000000000000000	0.00000000000000000000	1698.00000000000000000000	385.00000000000000000000	4.00000000000000000000	4.00000000000000000000	4.00000000000000000000	4.00000000000000000000	4.00000000000000000000	4.00000000000000000000	4.00000000000000000000	4.00000000000000000000	4.00000000000000000000	4.00000000000000000000	4.00000000000000000000	4.00000000000000000000	4.00000000000000000000	4.00000000000000000000	4.00000000000000000000	4.00000000000000000000
70.00000000000000000000	0.00000000000000000000	4143.58984375000000000000	4122.56396484375000000000	4140.51269531250000000000	4150.76904296875000000000	4111.28173828125000000000	4120.51269531250000000000	4123.07666015625000000000	4121.02539062500000000000	4124.61523437500000000000	4156.92285156250000000000	4186.66650390625000000000	4151.28173828125000000000	4132.82031250000000000000	4139.48730468750000000000	3468.00000000000000000000	10248.00000000000000000000	10230.00000000000000000000	0.00000000000000000000	0.00000000000000000000	0.00000000000000000000	1698.00000000000000000000	393.00000000000000000000	4.00000000000000000000	4.00000000000000000000	4.00000000000000000000	4.00000000000000000000	4.00000000000000000000	4.00000000000000000000	4.00000000000000000000	4.00000000000000000000	4.00000000000000000000	4.00000000000000000000	4.00000000000000000000	4.00000000000000000000	4.00000000000000000000	4.00000000000000000000	4.00000000000000000000	4.00000000000000000000
71.00000000000000000000	0.00000000000000000000	4142.56396484375000000000	4138.97412109375000000000	4140.51269531250000000000	4152.82031250000000000000	4130.76904296875000000000	4124.10253906250000000000	4124.61523437500000000000	4137.94873046875000000000	4140.51269531250000000000	4161.02539062500000000000	4173.33300781250000000000	4158.46142578125000000000	4148.71777343750000000000	4153.33300781250000000000	3386.00000000000000000000	10246.00000000000000000000	10226.00000000000000000000	0.00000000000000000000	0.00000000000000000000	0.00000000000000000000	1698.00000000000000000000	401.00000000000000000000	4.00000000000000000000	4.00000000000000000000	4.00000000000000000000	4.00000000000000000000	4.00000000000000000000	4.00000000000000000000	4.00000000000000000000	4.00000000000000000000	4.00000000000000000000	4.00000000000000000000	4.00000000000000000000	4.00000000000000000000	4.00000000000000000000	4.00000000000000000000	4.00000000000000000000	4.00000000000000000000
72.00000000000000000000	0.00000000000000000000	4147.17919921875000000000	4126.66650390625000000000	4144.61523437500000000000	4136.41015625000000000000	4125.64111328125000000000	4115.89746093750000000000	4107.69238281250000000000	4115.89746093750000000000	4112.82031250000000000000	4148.71777343750000000000	4122.56396484375000000000	4152.30761718750000000000	4121.02539062500000000000	4133.84619140625000000000	3404.00000000000000000000	10246.00000000000000000000	10226.00000000000000000000	0.00000000000000000000	0.00000000000000000000	0.00000000000000000000	1698.00000000000000000000	410.00000000000000000000	4.00000000000000000000	4.00000000000000000000	4.00000000000000000000	4.00000000000000000000	4.00000000000000000000	4.00000000000000000000	4.00000000000000000000	4.00000000000000000000	4.00000000000000000000	4.00000000000000000000	4.00000000000000000000	4.00000000000000000000	4.00000000000000000000	4.00000000000000000000	4.00000000000000000000	4.00000000000000000000
73.00000000000000000000	0.00000000000000000000	4132.30761718750000000000	4116.92285156250000000000	4130.25634765625000000000	4129.23046875000000000000	4117.94873046875000000000	4111.28173828125000000000	4097.94873046875000000000	4094.35888671875000000000	4088.20507812500000000000	4142.05126953125000000000	4117.43603515625000000000	4138.97412109375000000000	4104.10253906250000000000	4121.02539062500000000000	3060.00000000000000000000	10244.00000000000000000000	10227.00000000000000000000	0.00000000000000000000	0.00000000000000000000	0.00000000000000000000	1698.00000000000000000000	418.00000000000000000000	4.00000000000000000000	4.00000000000000000000	4.00000000000000000000	4.00000000000000000000	4.00000000000000000000	4.00000000000000000000	4.00000000000000000000	4.00000000000000000000	4.00000000000000000000	4.00000000000000000000	4.00000000000000000000	4.00000000000000000000	4.00000000000000000000	4.00000000000000000000	4.00000000000000000000	4.00000000000000000000
74.00000000000000000000	0.00000000000000000000	4127.69238281250000000000	4114.35888671875000000000	4116.92285156250000000000	4149.23046875000000000000	4113.33300781250000000000	4102.56396484375000000000	4093.84594726562500000000	4079.48706054687500000000	4077.43579101562500000000	4129.74365234375000000000	4147.69238281250000000000	4122.05126953125000000000	4101.53857421875000000000	4113.84619140625000000000	3483.00000000000000000000	10244.00000000000000000000	10227.00000000000000000000	0.00000000000000000000	0.00000000000000000000	0.00000000000000000000	1698.00000000000000000000	427.00000000000000000000	4.00000000000000000000	4.00000000000000000000	4.00000000000000000000	4.00000000000000000000	4.00000000000000000000	4.00000000000000000000	4.00000000000000000000	4.00000000000000000000	4.00000000000000000000	4.00000000000000000000	4.00000000000000000000	4.00000000000000000000	4.00000000000000000000	4.00000000000000000000	4.00000000000000000000	4.00000000000000000000
75.00000000000000000000	0.00000000000000000000	4130.25634765625000000000	4131.79492187500000000000	4115.89746093750000000000	4162.05126953125000000000	4126.66650390625000000000	4109.74365234375000000000	4098.46142578125000000000	4074.87158203125000000000	4082.05126953125000000000	4128.71777343750000000000	4144.61523437500000000000	4107.69238281250000000000	4110.76904296875000000000	4108.20507812500000000000	3289.00000000000000000000	10245.00000000000000000000	10227.00000000000000000000	0.00000000000000000000	0.00000000000000000000	0.00000000000000000000	1698.00000000000000000000	435.00000000000000000000	4.00000000000000000000	4.00000000000000000000	4.00000000000000000000	4.00000000000000000000	4.00000000000000000000	4.00000000000000000000	4.00000000000000000000	4.00000000000000000000	4.00000000000000000000	4.00000000000000000000	4.00000000000000000000	4.00000000000000000000	4.00000000000000000000	4.00000000000000000000	4.00000000000000000000	4.00000000000000000000
76.00000000000000000000	0.00000000000000000000	4112.82031250000000000000	4128.20507812500000000000	4106.15380859375000000000	4129.23046875000000000000	4120.00000000000000000000	4115.89746093750000000000	4105.64111328125000000000	4089.23071289062500000000	4097.94873046875000000000	4133.84619140625000000000	4121.02539062500000000000	4110.76904296875000000000	4113.84619140625000000000	4108.71777343750000000000	2675.00000000000000000000	10245.00000000000000000000	10227.00000000000000000000	0.00000000000000000000	0.00000000000000000000	0.00000000000000000000	1698.00000000000000000000	443.00000000000000000000	4.00000000000000000000	4.00000000000000000000	4.00000000000000000000	4.00000000000000000000	4.00000000000000000000	4.00000000000000000000	4.00000000000000000000	4.00000000000000000000	4.00000000000000000000	4.00000000000000000000	4.00000000000000000000	4.00000000000000000000	4.00000000000000000000	4.00000000000000000000	4.00000000000000000000	4.00000000000000000000
77.00000000000000000000	0.00000000000000000000	4123.07666015625000000000	4102.56396484375000000000	4112.30761718750000000000	4109.74365234375000000000	4086.66650390625000000000	4101.02539062500000000000	4104.61523437500000000000	4104.61523437500000000000	4102.56396484375000000000	4123.07666015625000000000	4118.97412109375000000000	4125.64111328125000000000	4107.69238281250000000000	4112.82031250000000000000	2817.00000000000000000000	10245.00000000000000000000	10227.00000000000000000000	0.00000000000000000000	0.00000000000000000000	0.00000000000000000000	1698.00000000000000000000	452.00000000000000000000	4.00000000000000000000	4.00000000000000000000	4.00000000000000000000	4.00000000000000000000	4.00000000000000000000	4.00000000000000000000	4.00000000000000000000	4.00000000000000000000	4.00000000000000000000	4.00000000000000000000	4.00000000000000000000	4.00000000000000000000	4.00000000000000000000	4.00000000000000000000	4.00000000000000000000	4.00000000000000000000
78.00000000000000000000	0.00000000000000000000	4132.30761718750000000000	4118.97412109375000000000	4121.53857421875000000000	4132.82031250000000000000	4097.94873046875000000000	4117.94873046875000000000	4123.07666015625000000000	4127.69238281250000000000	4125.64111328125000000000	4147.17919921875000000000	4141.02539062500000000000	4139.48730468750000000000	4134.87158203125000000000	4125.12792968750000000000	3483.00000000000000000000	10245.00000000000000000000	10227.00000000000000000000	0.00000000000000000000	0.00000000000000000000	0.00000000000000000000	1698.00000000000000000000	460.00000000000000000000	4.00000000000000000000	4.00000000000000000000	4.00000000000000000000	4.00000000000000000000	4.00000000000000000000	4.00000000000000000000	4.00000000000000000000	4.00000000000000000000	4.00000000000000000000	4.00000000000000000000	4.00000000000000000000	4.00000000000000000000	4.00000000000000000000	4.00000000000000000000	4.00000000000000000000	4.00000000000000000000
79.00000000000000000000	0.00000000000000000000	4132.82031250000000000000	4122.56396484375000000000	4119.48730468750000000000	4132.82031250000000000000	4108.71777343750000000000	4131.79492187500000000000	4130.25634765625000000000	4127.69238281250000000000	4138.46142578125000000000	4172.82031250000000000000	4148.20507812500000000000	4143.58984375000000000000	4147.17919921875000000000	4123.58984375000000000000	3289.00000000000000000000	10245.00000000000000000000	10229.00000000000000000000	0.00000000000000000000	0.00000000000000000000	0.00000000000000000000	1698.00000000000000000000	468.00000000000000000000	4.00000000000000000000	4.00000000000000000000	4.00000000000000000000	4.00000000000000000000	4.00000000000000000000	4.00000000000000000000	4.00000000000000000000	4.00000000000000000000	4.00000000000000000000	4.00000000000000000000	4.00000000000000000000	4.00000000000000000000	4.00000000000000000000	4.00000000000000000000	4.00000000000000000000	4.00000000000000000000
80.00000000000000000000	0.00000000000000000000	4132.30761718750000000000	4100.00000000000000000000	4121.02539062500000000000	4124.61523437500000000000	4099.48730468750000000000	4118.46142578125000000000	4118.46142578125000000000	4116.92285156250000000000	4130.25634765625000000000	4158.46142578125000000000	4150.76904296875000000000	4133.33300781250000000000	4129.23046875000000000000	4120.51269531250000000000	2675.00000000000000000000	10245.00000000000000000000	10229.00000000000000000000	0.00000000000000000000	0.00000000000000000000	0.00000000000000000000	1698.00000000000000000000	477.00000000000000000000	4.00000000000000000000	4.00000000000000000000	4.00000000000000000000	4.00000000000000000000	4.00000000000000000000	4.00000000000000000000	4.00000000000000000000	4.00000000000000000000	4.00000000000000000000	4.00000000000000000000	4.00000000000000000000	4.00000000000000000000	4.00000000000000000000	4.00000000000000000000	4.00000000000000000000	4.00000000000000000000
81.00000000000000000000	0.00000000000000000000	4125.64111328125000000000	4108.20507812500000000000	4123.58984375000000000000	4140.00000000000000000000	4115.38427734375000000000	4119.48730468750000000000	4119.48730468750000000000	4123.07666015625000000000	4132.82031250000000000000	4147.17919921875000000000	4167.17919921875000000000	4129.23046875000000000000	4127.17919921875000000000	4129.74365234375000000000	2817.00000000000000000000	10246.00000000000000000000	10229.00000000000000000000	0.00000000000000000000	0.00000000000000000000	0.00000000000000000000	1698.00000000000000000000	485.00000000000000000000	4.00000000000000000000	4.00000000000000000000	4.00000000000000000000	4.00000000000000000000	4.00000000000000000000	4.00000000000000000000	4.00000000000000000000	4.00000000000000000000	4.00000000000000000000	4.00000000000000000000	4.00000000000000000000	4.00000000000000000000	4.00000000000000000000	4.00000000000000000000	4.00000000000000000000	4.00000000000000000000
82.00000000000000000000	0.00000000000000000000	4130.76904296875000000000	4107.17919921875000000000	4124.10253906250000000000	4127.69238281250000000000	4103.58984375000000000000	4105.64111328125000000000	4111.28173828125000000000	4109.74365234375000000000	4115.38427734375000000000	4131.28173828125000000000	4145.12792968750000000000	4131.79492187500000000000	4115.89746093750000000000	4115.38427734375000000000	3483.00000000000000000000	10246.00000000000000000000	10229.00000000000000000000	0.00000000000000000000	0.00000000000000000000	0.00000000000000000000	1698.00000000000000000000	493.00000000000000000000	4.00000000000000000000	4.00000000000000000000	4.00000000000000000000	4.00000000000000000000	4.00000000000000000000	4.00000000000000000000	4.00000000000000000000	4.00000000000000000000	4.00000000000000000000	4.00000000000000000000	4.00000000000000000000	4.00000000000000000000	4.00000000000000000000	4.00000000000000000000	4.00000000000000000000	4.00000000000000000000
83.00000000000000000000	0.00000000000000000000	4118.46142578125000000000	4098.46142578125000000000	4113.84619140625000000000	4105.64111328125000000000	4085.12817382812500000000	4096.41015625000000000000	4112.82031250000000000000	4104.61523437500000000000	4098.46142578125000000000	4116.41015625000000000000	4107.69238281250000000000	4124.61523437500000000000	4101.02539062500000000000	4092.30761718750000000000	3289.00000000000000000000	10246.00000000000000000000	10229.00000000000000000000	0.00000000000000000000	0.00000000000000000000	0.00000000000000000000	1698.00000000000000000000	502.00000000000000000000	4.00000000000000000000	4.00000000000000000000	4.00000000000000000000	4.00000000000000000000	4.00000000000000000000	4.00000000000000000000	4.00000000000000000000	4.00000000000000000000	4.00000000000000000000	4.00000000000000000000	4.00000000000000000000	4.00000000000000000000	4.00000000000000000000	4.00000000000000000000	4.00000000000000000000	4.00000000000000000000
84.00000000000000000000	0.00000000000000000000	4110.25634765625000000000	4094.35888671875000000000	4108.71777343750000000000	4114.35888671875000000000	4089.23071289062500000000	4112.82031250000000000000	4118.97412109375000000000	4107.69238281250000000000	4097.43603515625000000000	4115.38427734375000000000	4096.41015625000000000000	4121.53857421875000000000	4092.82031250000000000000	4088.71777343750000000000	2675.00000000000000000000	10246.00000000000000000000	10229.00000000000000000000	0.00000000000000000000	0.00000000000000000000	0.00000000000000000000	1698.00000000000000000000	510.00000000000000000000	4.00000000000000000000	4.00000000000000000000	4.00000000000000000000	4.00000000000000000000	4.00000000000000000000	4.00000000000000000000	4.00000000000000000000	4.00000000000000000000	4.00000000000000000000	4.00000000000000000000	4.00000000000000000000	4.00000000000000000000	4.00000000000000000000	4.00000000000000000000	4.00000000000000000000	4.00000000000000000000
85.00000000000000000000	0.00000000000000000000	4114.87158203125000000000	4088.20507812500000000000	4110.76904296875000000000	4114.87158203125000000000	4095.89721679687500000000	4118.97412109375000000000	4106.66650390625000000000	4093.33325195312500000000	4096.92285156250000000000	4122.05126953125000000000	4118.46142578125000000000	4124.10253906250000000000	4092.82031250000000000000	4094.35888671875000000000	2817.00000000000000000000	10245.00000000000000000000	10227.00000000000000000000	0.00000000000000000000	0.00000000000000000000	0.00000000000000000000	1698.00000000000000000000	518.00000000000000000000	4.00000000000000000000	4.00000000000000000000	4.00000000000000000000	4.00000000000000000000	4.00000000000000000000	4.00000000000000000000	4.00000000000000000000	4.00000000000000000000	4.00000000000000000000	4.00000000000000000000	4.00000000000000000000	4.00000000000000000000	4.00000000000000000000	4.00000000000000000000	4.00000000000000000000	4.00000000000000000000
86.00000000000000000000	0.00000000000000000000	4111.28173828125000000000	4106.15380859375000000000	4109.23046875000000000000	4114.87158203125000000000	4112.82031250000000000000	4112.30761718750000000000	4100.51269531250000000000	4089.74340820312500000000	4102.05126953125000000000	4133.84619140625000000000	4137.43603515625000000000	4130.76904296875000000000	4115.38427734375000000000	4102.56396484375000000000	3483.00000000000000000000	10245.00000000000000000000	10227.00000000000000000000	0.00000000000000000000	0.00000000000000000000	0.00000000000000000000	1698.00000000000000000000	527.00000000000000000000	4.00000000000000000000	4.00000000000000000000	4.00000000000000000000	4.00000000000000000000	4.00000000000000000000	4.00000000000000000000	4.00000000000000000000	4.00000000000000000000	4.00000000000000000000	4.00000000000000000000	4.00000000000000000000	4.00000000000000000000	4.00000000000000000000	4.00000000000000000000	4.00000000000000000000	4.00000000000000000000
87.00000000000000000000	0.00000000000000000000	4126.66650390625000000000	4121.02539062500000000000	4117.43603515625000000000	4129.74365234375000000000	4109.23046875000000000000	4100.51269531250000000000	4096.92285156250000000000	4091.28198242187500000000	4100.51269531250000000000	4137.94873046875000000000	4132.30761718750000000000	4140.51269531250000000000	4125.12792968750000000000	4108.71777343750000000000	3289.00000000000000000000	10244.00000000000000000000	10226.00000000000000000000	0.00000000000000000000	0.00000000000000000000	0.00000000000000000000	1698.00000000000000000000	535.00000000000000000000	4.00000000000000000000	4.00000000000000000000	4.00000000000000000000	4.00000000000000000000	4.00000000000000000000	4.00000000000000000000	4.00000000000000000000	4.00000000000000000000	4.00000000000000000000	4.00000000000000000000	4.00000000000000000000	4.00000000000000000000	4.00000000000000000000	4.00000000000000000000	4.00000000000000000000	4.00000000000000000000
88.00000000000000000000	0.00000000000000000000	4117.43603515625000000000	4116.41015625000000000000	4109.23046875000000000000	4123.58984375000000000000	4095.89721679687500000000	4100.00000000000000000000	4094.35888671875000000000	4091.28198242187500000000	4097.43603515625000000000	4142.56396484375000000000	4148.20507812500000000000	4128.71777343750000000000	4121.53857421875000000000	4105.64111328125000000000	2675.00000000000000000000	10244.00000000000000000000	10226.00000000000000000000	0.00000000000000000000	0.00000000000000000000	0.00000000000000000000	1698.00000000000000000000	543.00000000000000000000	4.00000000000000000000	4.00000000000000000000	4.00000000000000000000	4.00000000000000000000	4.00000000000000000000	4.00000000000000000000	4.00000000000000000000	4.00000000000000000000	4.00000000000000000000	4.00000000000000000000	4.00000000000000000000	4.00000000000000000000	4.00000000000000000000	4.00000000000000000000	4.00000000000000000000	4.00000000000000000000
89.00000000000000000000	0.00000000000000000000	4105.12792968750000000000	4104.61523437500000000000	4102.05126953125000000000	4111.28173828125000000000	4097.94873046875000000000	4104.10253906250000000000	4092.82031250000000000000	4095.38452148437500000000	4102.56396484375000000000	4135.38427734375000000000	4133.33300781250000000000	4121.02539062500000000000	4117.43603515625000000000	4095.89721679687500000000	2817.00000000000000000000	10247.00000000000000000000	10228.00000000000000000000	0.00000000000000000000	0.00000000000000000000	0.00000000000000000000	1698.00000000000000000000	552.00000000000000000000	4.00000000000000000000	4.00000000000000000000	4.00000000000000000000	4.00000000000000000000	4.00000000000000000000	4.00000000000000000000	4.00000000000000000000	4.00000000000000000000	4.00000000000000000000	4.00000000000000000000	4.00000000000000000000	4.00000000000000000000	4.00000000000000000000	4.00000000000000000000	4.00000000000000000000	4.00000000000000000000
90.00000000000000000000	0.00000000000000000000	4122.56396484375000000000	4106.15380859375000000000	4115.38427734375000000000	4116.41015625000000000000	4102.05126953125000000000	4106.66650390625000000000	4102.05126953125000000000	4111.79492187500000000000	4125.12792968750000000000	4134.87158203125000000000	4109.74365234375000000000	4135.89746093750000000000	4112.30761718750000000000	4098.97412109375000000000	3483.00000000000000000000	10247.00000000000000000000	10228.00000000000000000000	0.00000000000000000000	0.00000000000000000000	0.00000000000000000000	1698.00000000000000000000	560.00000000000000000000	4.00000000000000000000	4.00000000000000000000	4.00000000000000000000	4.00000000000000000000	4.00000000000000000000	4.00000000000000000000	4.00000000000000000000	4.00000000000000000000	4.00000000000000000000	4.00000000000000000000	4.00000000000000000000	4.00000000000000000000	4.00000000000000000000	4.00000000000000000000	4.00000000000000000000	4.00000000000000000000
91.00000000000000000000	0.00000000000000000000	4124.61523437500000000000	4126.15380859375000000000	4117.43603515625000000000	4133.84619140625000000000	4110.25634765625000000000	4114.35888671875000000000	4117.43603515625000000000	4126.15380859375000000000	4146.66650390625000000000	4156.41015625000000000000	4141.53857421875000000000	4142.56396484375000000000	4121.53857421875000000000	4109.23046875000000000000	3289.00000000000000000000	10249.00000000000000000000	10229.00000000000000000000	0.00000000000000000000	0.00000000000000000000	0.00000000000000000000	1698.00000000000000000000	568.00000000000000000000	4.00000000000000000000	4.00000000000000000000	4.00000000000000000000	4.00000000000000000000	4.00000000000000000000	4.00000000000000000000	4.00000000000000000000	4.00000000000000000000	4.00000000000000000000	4.00000000000000000000	4.00000000000000000000	4.00000000000000000000	4.00000000000000000000	4.00000000000000000000	4.00000000000000000000	4.00000000000000000000
92.00000000000000000000	0.00000000000000000000	4132.82031250000000000000	4125.12792968750000000000	4124.61523437500000000000	4132.82031250000000000000	4117.43603515625000000000	4118.97412109375000000000	4112.82031250000000000000	4109.74365234375000000000	4126.15380859375000000000	4137.43603515625000000000	4142.56396484375000000000	4138.97412109375000000000	4125.64111328125000000000	4110.25634765625000000000	2675.00000000000000000000	10249.00000000000000000000	10229.00000000000000000000	0.00000000000000000000	0.00000000000000000000	0.00000000000000000000	1698.00000000000000000000	577.00000000000000000000	4.00000000000000000000	4.00000000000000000000	4.00000000000000000000	4.00000000000000000000	4.00000000000000000000	4.00000000000000000000	4.00000000000000000000	4.00000000000000000000	4.00000000000000000000	4.00000000000000000000	4.00000000000000000000	4.00000000000000000000	4.00000000000000000000	4.00000000000000000000	4.00000000000000000000	4.00000000000000000000
93.00000000000000000000	0.00000000000000000000	4120.51269531250000000000	4101.02539062500000000000	4117.43603515625000000000	4106.66650390625000000000	4097.94873046875000000000	4119.48730468750000000000	4101.02539062500000000000	4087.17944335937500000000	4103.07666015625000000000	4106.66650390625000000000	4109.74365234375000000000	4125.64111328125000000000	4115.38427734375000000000	4106.15380859375000000000	2817.00000000000000000000	10248.00000000000000000000	10227.00000000000000000000	0.00000000000000000000	0.00000000000000000000	0.00000000000000000000	1698.00000000000000000000	585.00000000000000000000	4.00000000000000000000	4.00000000000000000000	4.00000000000000000000	4.00000000000000000000	4.00000000000000000000	4.00000000000000000000	4.00000000000000000000	4.00000000000000000000	4.00000000000000000000	4.00000000000000000000	4.00000000000000000000	4.00000000000000000000	4.00000000000000000000	4.00000000000000000000	4.00000000000000000000	4.00000000000000000000
94.00000000000000000000	0.00000000000000000000	4103.58984375000000000000	4088.20507812500000000000	4102.05126953125000000000	4101.02539062500000000000	4066.15380859375000000000	4104.61523437500000000000	4095.89721679687500000000	4085.64086914062500000000	4108.20507812500000000000	4121.53857421875000000000	4124.10253906250000000000	4117.43603515625000000000	4111.79492187500000000000	4104.10253906250000000000	3483.00000000000000000000	10248.00000000000000000000	10227.00000000000000000000	0.00000000000000000000	0.00000000000000000000	0.00000000000000000000	1698.00000000000000000000	593.00000000000000000000	4.00000000000000000000	4.00000000000000000000	4.00000000000000000000	4.00000000000000000000	4.00000000000000000000	4.00000000000000000000	4.00000000000000000000	4.00000000000000000000	4.00000000000000000000	4.00000000000000000000	4.00000000000000000000	4.00000000000000000000	4.00000000000000000000	4.00000000000000000000	4.00000000000000000000	4.00000000000000000000
95.00000000000000000000	0.00000000000000000000	4125.12792968750000000000	4111.79492187500000000000	4116.41015625000000000000	4122.05126953125000000000	4093.84594726562500000000	4109.74365234375000000000	4110.76904296875000000000	4110.25634765625000000000	4127.69238281250000000000	4148.20507812500000000000	4148.71777343750000000000	4132.30761718750000000000	4134.35888671875000000000	4114.35888671875000000000	3289.00000000000000000000	10247.00000000000000000000	10228.00000000000000000000	0.00000000000000000000	0.00000000000000000000	0.00000000000000000000	1698.00000000000000000000	602.00000000000000000000	4.00000000000000000000	4.00000000000000000000	4.00000000000000000000	4.00000000000000000000	4.00000000000000000000	4.00000000000000000000	4.00000000000000000000	4.00000000000000000000	4.00000000000000000000	4.00000000000000000000	4.00000000000000000000	4.00000000000000000000	4.00000000000000000000	4.00000000000000000000	4.00000000000000000000	4.00000000000000000000
96.00000000000000000000	0.00000000000000000000	4118.97412109375000000000	4114.87158203125000000000	4116.41015625000000000000	4117.43603515625000000000	4115.89746093750000000000	4127.69238281250000000000	4119.48730468750000000000	4118.46142578125000000000	4130.76904296875000000000	4139.48730468750000000000	4137.43603515625000000000	4136.92285156250000000000	4144.61523437500000000000	4111.79492187500000000000	2675.00000000000000000000	10247.00000000000000000000	10228.00000000000000000000	0.00000000000000000000	0.00000000000000000000	0.00000000000000000000	1698.00000000000000000000	610.00000000000000000000	4.00000000000000000000	4.00000000000000000000	4.00000000000000000000	4.00000000000000000000	4.00000000000000000000	4.00000000000000000000	4.00000000000000000000	4.00000000000000000000	4.00000000000000000000	4.00000000000000000000	4.00000000000000000000	4.00000000000000000000	4.00000000000000000000	4.00000000000000000000	4.00000000000000000000	4.00000000000000000000
97.00000000000000000000	0.00000000000000000000	4114.87158203125000000000	4082.05126953125000000000	4109.74365234375000000000	4108.20507812500000000000	4093.84594726562500000000	4112.82031250000000000000	4102.05126953125000000000	4089.23071289062500000000	4105.12792968750000000000	4118.46142578125000000000	4134.35888671875000000000	4130.25634765625000000000	4121.53857421875000000000	4096.41015625000000000000	2817.00000000000000000000	10247.00000000000000000000	10229.00000000000000000000	0.00000000000000000000	0.00000000000000000000	0.00000000000000000000	1698.00000000000000000000	619.00000000000000000000	4.00000000000000000000	4.00000000000000000000	4.00000000000000000000	4.00000000000000000000	4.00000000000000000000	4.00000000000000000000	4.00000000000000000000	4.00000000000000000000	4.00000000000000000000	4.00000000000000000000	4.00000000000000000000	4.00000000000000000000	4.00000000000000000000	4.00000000000000000000	4.00000000000000000000	4.00000000000000000000
98.00000000000000000000	0.00000000000000000000	4118.97412109375000000000	4092.82031250000000000000	4113.84619140625000000000	4127.17919921875000000000	4104.61523437500000000000	4104.10253906250000000000	4101.53857421875000000000	4083.07690429687500000000	4099.48730468750000000000	4123.07666015625000000000	4127.69238281250000000000	4132.30761718750000000000	4125.64111328125000000000	4101.53857421875000000000	3483.00000000000000000000	10247.00000000000000000000	10229.00000000000000000000	0.00000000000000000000	0.00000000000000000000	0.00000000000000000000	1698.00000000000000000000	627.00000000000000000000	4.00000000000000000000	4.00000000000000000000	4.00000000000000000000	4.00000000000000000000	4.00000000000000000000	4.00000000000000000000	4.00000000000000000000	4.00000000000000000000	4.00000000000000000000	4.00000000000000000000	4.00000000000000000000	4.00000000000000000000	4.00000000000000000000	4.00000000000000000000	4.00000000000000000000	4.00000000000000000000
99.00000000000000000000	0.00000000000000000000	4101.53857421875000000000	4107.17919921875000000000	4104.61523437500000000000	4117.94873046875000000000	4095.38452148437500000000	4089.23071289062500000000	4089.74340820312500000000	4084.61523437500000000000	4094.87158203125000000000	4105.64111328125000000000	4102.05126953125000000000	4128.71777343750000000000	4118.97412109375000000000	4097.43603515625000000000	3289.00000000000000000000	10247.00000000000000000000	10228.00000000000000000000	0.00000000000000000000	0.00000000000000000000	0.00000000000000000000	1698.00000000000000000000	635.00000000000000000000	4.00000000000000000000	4.00000000000000000000	4.00000000000000000000	4.00000000000000000000	4.00000000000000000000	4.00000000000000000000	4.00000000000000000000	4.00000000000000000000	4.00000000000000000000	4.00000000000000000000	4.00000000000000000000	4.00000000000000000000	4.00000000000000000000	4.00000000000000000000	4.00000000000000000000	4.00000000000000000000
100.00000000000000000000	0.00000000000000000000	4108.20507812500000000000	4093.84594726562500000000	4105.64111328125000000000	4102.56396484375000000000	4077.43579101562500000000	4071.28198242187500000000	4073.33325195312500000000	4075.89721679687500000000	4083.07690429687500000000	4087.17944335937500000000	4118.46142578125000000000	4128.71777343750000000000	4099.48730468750000000000	4097.94873046875000000000	2675.00000000000000000000	10247.00000000000000000000	10228.00000000000000000000	0.00000000000000000000	0.00000000000000000000	0.00000000000000000000	1698.00000000000000000000	644.00000000000000000000	4.00000000000000000000	4.00000000000000000000	4.00000000000000000000	4.00000000000000000000	4.00000000000000000000	4.00000000000000000000	4.00000000000000000000	4.00000000000000000000	4.00000000000000000000	4.00000000000000000000	4.00000000000000000000	4.00000000000000000000	4.00000000000000000000	4.00000000000000000000	4.00000000000000000000	4.00000000000000000000
101.00000000000000000000	0.00000000000000000000	4116.41015625000000000000	4104.61523437500000000000	4113.84619140625000000000	4122.56396484375000000000	4106.66650390625000000000	4093.33325195312500000000	4095.38452148437500000000	4089.23071289062500000000	4100.51269531250000000000	4114.35888671875000000000	4141.53857421875000000000	4137.94873046875000000000	4122.05126953125000000000	4122.56396484375000000000	2817.00000000000000000000	10246.00000000000000000000	10230.00000000000000000000	0.00000000000000000000	0.00000000000000000000	0.00000000000000000000	1698.00000000000000000000	652.00000000000000000000	4.00000000000000000000	4.00000000000000000000	4.00000000000000000000	4.00000000000000000000	4.00000000000000000000	4.00000000000000000000	4.00000000000000000000	4.00000000000000000000	4.00000000000000000000	4.00000000000000000000	4.00000000000000000000	4.00000000000000000000	4.00000000000000000000	4.00000000000000000000	4.00000000000000000000	4.00000000000000000000
102.00000000000000000000	0.00000000000000000000	4120.00000000000000000000	4114.35888671875000000000	4115.89746093750000000000	4117.94873046875000000000	4098.97412109375000000000	4106.66650390625000000000	4100.51269531250000000000	4085.64086914062500000000	4099.48730468750000000000	4114.35888671875000000000	4115.89746093750000000000	4133.84619140625000000000	4123.07666015625000000000	4107.69238281250000000000	3483.00000000000000000000	10246.00000000000000000000	10230.00000000000000000000	0.00000000000000000000	0.00000000000000000000	0.00000000000000000000	1698.00000000000000000000	660.00000000000000000000	4.00000000000000000000	4.00000000000000000000	4.00000000000000000000	4.00000000000000000000	4.00000000000000000000	4.00000000000000000000	4.00000000000000000000	4.00000000000000000000	4.00000000000000000000	4.00000000000000000000	4.00000000000000000000	4.00000000000000000000	4.00000000000000000000	4.00000000000000000000	4.00000000000000000000	4.00000000000000000000
103.00000000000000000000	0.00000000000000000000	4116.41015625000000000000	4112.30761718750000000000	4113.33300781250000000000	4095.89721679687500000000	4079.48706054687500000000	4097.94873046875000000000	4088.71777343750000000000	4074.87158203125000000000	4088.20507812500000000000	4098.97412109375000000000	4107.17919921875000000000	4125.12792968750000000000	4108.71777343750000000000	4086.15380859375000000000	3289.00000000000000000000	10245.00000000000000000000	10230.00000000000000000000	0.00000000000000000000	0.00000000000000000000	0.00000000000000000000	1698.00000000000000000000	669.00000000000000000000	4.00000000000000000000	4.00000000000000000000	4.00000000000000000000	4.00000000000000000000	4.00000000000000000000	4.00000000000000000000	4.00000000000000000000	4.00000000000000000000	4.00000000000000000000	4.00000000000000000000	4.00000000000000000000	4.00000000000000000000	4.00000000000000000000	4.00000000000000000000	4.00000000000000000000	4.00000000000000000000
104.00000000000000000000	0.00000000000000000000	4108.71777343750000000000	4110.25634765625000000000	4110.76904296875000000000	4117.94873046875000000000	4100.51269531250000000000	4106.15380859375000000000	4103.07666015625000000000	4090.25634765625000000000	4102.05126953125000000000	4115.38427734375000000000	4127.69238281250000000000	4133.84619140625000000000	4119.48730468750000000000	4106.15380859375000000000	2675.00000000000000000000	10245.00000000000000000000	10230.00000000000000000000	0.00000000000000000000	0.00000000000000000000	0.00000000000000000000	1698.00000000000000000000	677.00000000000000000000	4.00000000000000000000	4.00000000000000000000	4.00000000000000000000	4.00000000000000000000	4.00000000000000000000	4.00000000000000000000	4.00000000000000000000	4.00000000000000000000	4.00000000000000000000	4.00000000000000000000	4.00000000000000000000	4.00000000000000000000	4.00000000000000000000	4.00000000000000000000	4.00000000000000000000	4.00000000000000000000
105.00000000000000000000	0.00000000000000000000	4114.87158203125000000000	4098.46142578125000000000	4109.74365234375000000000	4129.23046875000000000000	4097.94873046875000000000	4111.28173828125000000000	4109.23046875000000000000	4092.30761718750000000000	4107.69238281250000000000	4117.43603515625000000000	4128.20507812500000000000	4130.76904296875000000000	4116.41015625000000000000	4104.10253906250000000000	2817.00000000000000000000	10247.00000000000000000000	10229.00000000000000000000	0.00000000000000000000	0.00000000000000000000	0.00000000000000000000	1698.00000000000000000000	685.00000000000000000000	4.00000000000000000000	4.00000000000000000000	4.00000000000000000000	4.00000000000000000000	4.00000000000000000000	4.00000000000000000000	4.00000000000000000000	4.00000000000000000000	4.00000000000000000000	4.00000000000000000000	4.00000000000000000000	4.00000000000000000000	4.00000000000000000000	4.00000000000000000000	4.00000000000000000000	4.00000000000000000000
106.00000000000000000000	0.00000000000000000000	4103.58984375000000000000	4097.94873046875000000000	4101.53857421875000000000	4104.61523437500000000000	4093.84594726562500000000	4106.15380859375000000000	4101.02539062500000000000	4085.12817382812500000000	4112.30761718750000000000	4107.17919921875000000000	4125.12792968750000000000	4122.05126953125000000000	4109.74365234375000000000	4089.74340820312500000000	3483.00000000000000000000	10247.00000000000000000000	10229.00000000000000000000	0.00000000000000000000	0.00000000000000000000	0.00000000000000000000	1698.00000000000000000000	694.00000000000000000000	4.00000000000000000000	4.00000000000000000000	4.00000000000000000000	4.00000000000000000000	4.00000000000000000000	4.00000000000000000000	4.00000000000000000000	4.00000000000000000000	4.00000000000000000000	4.00000000000000000000	4.00000000000000000000	4.00000000000000000000	4.00000000000000000000	4.00000000000000000000	4.00000000000000000000	4.00000000000000000000
107.00000000000000000000	0.00000000000000000000	4110.76904296875000000000	4093.33325195312500000000	4114.87158203125000000000	4100.51269531250000000000	4090.25634765625000000000	4096.41015625000000000000	4093.33325195312500000000	4078.46142578125000000000	4111.28173828125000000000	4105.64111328125000000000	4118.46142578125000000000	4141.02539062500000000000	4117.43603515625000000000	4108.71777343750000000000	3289.00000000000000000000	10246.00000000000000000000	10228.00000000000000000000	0.00000000000000000000	0.00000000000000000000	0.00000000000000000000	1698.00000000000000000000	702.00000000000000000000	4.00000000000000000000	4.00000000000000000000	4.00000000000000000000	4.00000000000000000000	4.00000000000000000000	4.00000000000000000000	4.00000000000000000000	4.00000000000000000000	4.00000000000000000000	4.00000000000000000000	4.00000000000000000000	4.00000000000000000000	4.00000000000000000000	4.00000000000000000000	4.00000000000000000000	4.00000000000000000000
108.00000000000000000000	0.00000000000000000000	4121.02539062500000000000	4091.79467773437500000000	4126.15380859375000000000	4115.38427734375000000000	4077.43579101562500000000	4095.89721679687500000000	4099.48730468750000000000	4078.97436523437500000000	4098.97412109375000000000	4108.20507812500000000000	4115.38427734375000000000	4147.17919921875000000000	4125.12792968750000000000	4123.58984375000000000000	2675.00000000000000000000	10246.00000000000000000000	10228.00000000000000000000	0.00000000000000000000	0.00000000000000000000	0.00000000000000000000	1698.00000000000000000000	710.00000000000000000000	4.00000000000000000000	4.00000000000000000000	4.00000000000000000000	4.00000000000000000000	4.00000000000000000000	4.00000000000000000000	4.00000000000000000000	4.00000000000000000000	4.00000000000000000000	4.00000000000000000000	4.00000000000000000000	4.00000000000000000000	4.00000000000000000000	4.00000000000000000000	4.00000000000000000000	4.00000000000000000000
109.00000000000000000000	0.00000000000000000000	4119.48730468750000000000	4121.02539062500000000000	4119.48730468750000000000	4135.89746093750000000000	4109.74365234375000000000	4110.25634765625000000000	4112.82031250000000000000	4087.69213867187500000000	4098.97412109375000000000	4124.61523437500000000000	4141.02539062500000000000	4141.02539062500000000000	4132.82031250000000000000	4120.51269531250000000000	2817.00000000000000000000	10246.00000000000000000000	10227.00000000000000000000	0.00000000000000000000	0.00000000000000000000	0.00000000000000000000	1698.00000000000000000000	719.00000000000000000000	4.00000000000000000000	4.00000000000000000000	4.00000000000000000000	4.00000000000000000000	4.00000000000000000000	4.00000000000000000000	4.00000000000000000000	4.00000000000000000000	4.00000000000000000000	4.00000000000000000000	4.00000000000000000000	4.00000000000000000000	4.00000000000000000000	4.00000000000000000000	4.00000000000000000000	4.00000000000000000000
110.00000000000000000000	0.00000000000000000000	4127.17919921875000000000	4122.05126953125000000000	4120.00000000000000000000	4130.76904296875000000000	4116.92285156250000000000	4106.15380859375000000000	4095.89721679687500000000	4071.28198242187500000000	4093.84594726562500000000	4112.30761718750000000000	4130.76904296875000000000	4140.00000000000000000000	4118.97412109375000000000	4117.94873046875000000000	3483.00000000000000000000	10246.00000000000000000000	10227.00000000000000000000	0.00000000000000000000	0.00000000000000000000	0.00000000000000000000	1698.00000000000000000000	727.00000000000000000000	4.00000000000000000000	4.00000000000000000000	4.00000000000000000000	4.00000000000000000000	4.00000000000000000000	4.00000000000000000000	4.00000000000000000000	4.00000000000000000000	4.00000000000000000000	4.00000000000000000000	4.00000000000000000000	4.00000000000000000000	4.00000000000000000000	4.00000000000000000000	4.00000000000000000000	4.00000000000000000000
111.00000000000000000000	0.00000000000000000000	4101.53857421875000000000	4092.82031250000000000000	4104.10253906250000000000	4107.17919921875000000000	4079.48706054687500000000	4090.25634765625000000000	4075.89721679687500000000	4053.84594726562500000000	4077.43579101562500000000	4080.51269531250000000000	4103.58984375000000000000	4124.10253906250000000000	4085.12817382812500000000	4110.76904296875000000000	3289.00000000000000000000	10248.00000000000000000000	10227.00000000000000000000	0.00000000000000000000	0.00000000000000000000	0.00000000000000000000	1698.00000000000000000000	735.00000000000000000000	4.00000000000000000000	4.00000000000000000000	4.00000000000000000000	4.00000000000000000000	4.00000000000000000000	4.00000000000000000000	4.00000000000000000000	4.00000000000000000000	4.00000000000000000000	4.00000000000000000000	4.00000000000000000000	4.00000000000000000000	4.00000000000000000000	4.00000000000000000000	4.00000000000000000000	4.00000000000000000000
112.00000000000000000000	0.00000000000000000000	4100.00000000000000000000	4096.92285156250000000000	4100.51269531250000000000	4118.46142578125000000000	4084.61523437500000000000	4088.71777343750000000000	4087.69213867187500000000	4067.69213867187500000000	4074.87158203125000000000	4091.28198242187500000000	4110.25634765625000000000	4123.07666015625000000000	4082.05126953125000000000	4097.94873046875000000000	2675.00000000000000000000	10248.00000000000000000000	10227.00000000000000000000	0.00000000000000000000	0.00000000000000000000	0.00000000000000000000	1698.00000000000000000000	744.00000000000000000000	4.00000000000000000000	4.00000000000000000000	4.00000000000000000000	4.00000000000000000000	4.00000000000000000000	4.00000000000000000000	4.00000000000000000000	4.00000000000000000000	4.00000000000000000000	4.00000000000000000000	4.00000000000000000000	4.00000000000000000000	4.00000000000000000000	4.00000000000000000000	4.00000000000000000000	4.00000000000000000000
113.00000000000000000000	0.00000000000000000000	4128.71777343750000000000	4128.20507812500000000000	4122.56396484375000000000	4144.10253906250000000000	4110.76904296875000000000	4101.02539062500000000000	4106.66650390625000000000	4092.30761718750000000000	4104.61523437500000000000	4121.02539062500000000000	4125.12792968750000000000	4144.10253906250000000000	4114.35888671875000000000	4109.23046875000000000000	2817.00000000000000000000	10247.00000000000000000000	10228.00000000000000000000	0.00000000000000000000	0.00000000000000000000	0.00000000000000000000	1698.00000000000000000000	752.00000000000000000000	4.00000000000000000000	4.00000000000000000000	4.00000000000000000000	4.00000000000000000000	4.00000000000000000000	4.00000000000000000000	4.00000000000000000000	4.00000000000000000000	4.00000000000000000000	4.00000000000000000000	4.00000000000000000000	4.00000000000000000000	4.00000000000000000000	4.00000000000000000000	4.00000000000000000000	4.00000000000000000000
114.00000000000000000000	0.00000000000000000000	4122.56396484375000000000	4131.79492187500000000000	4122.56396484375000000000	4140.00000000000000000000	4098.46142578125000000000	4111.79492187500000000000	4105.64111328125000000000	4094.35888671875000000000	4125.64111328125000000000	4124.10253906250000000000	4134.35888671875000000000	4151.28173828125000000000	4127.69238281250000000000	4124.10253906250000000000	3483.00000000000000000000	10247.00000000000000000000	10228.00000000000000000000	0.00000000000000000000	0.00000000000000000000	0.00000000000000000000	1698.00000000000000000000	760.00000000000000000000	4.00000000000000000000	4.00000000000000000000	4.00000000000000000000	4.00000000000000000000	4.00000000000000000000	4.00000000000000000000	4.00000000000000000000	4.00000000000000000000	4.00000000000000000000	4.00000000000000000000	4.00000000000000000000	4.00000000000000000000	4.00000000000000000000	4.00000000000000000000	4.00000000000000000000	4.00000000000000000000
115.00000000000000000000	0.00000000000000000000	4115.89746093750000000000	4111.28173828125000000000	4114.87158203125000000000	4125.12792968750000000000	4080.51269531250000000000	4105.12792968750000000000	4091.79467773437500000000	4078.97436523437500000000	4107.17919921875000000000	4114.87158203125000000000	4125.64111328125000000000	4140.00000000000000000000	4114.35888671875000000000	4111.28173828125000000000	3289.00000000000000000000	10248.00000000000000000000	10227.00000000000000000000	0.00000000000000000000	0.00000000000000000000	0.00000000000000000000	1698.00000000000000000000	769.00000000000000000000	4.00000000000000000000	4.00000000000000000000	4.00000000000000000000	4.00000000000000000000	4.00000000000000000000	4.00000000000000000000	4.00000000000000000000	4.00000000000000000000	4.00000000000000000000	4.00000000000000000000	4.00000000000000000000	4.00000000000000000000	4.00000000000000000000	4.00000000000000000000	4.00000000000000000000	4.00000000000000000000
116.00000000000000000000	0.00000000000000000000	4112.30761718750000000000	4111.28173828125000000000	4117.43603515625000000000	4118.97412109375000000000	4108.71777343750000000000	4101.02539062500000000000	4091.79467773437500000000	4082.56396484375000000000	4109.74365234375000000000	4131.28173828125000000000	4144.61523437500000000000	4136.92285156250000000000	4129.74365234375000000000	4113.84619140625000000000	2675.00000000000000000000	10248.00000000000000000000	10227.00000000000000000000	0.00000000000000000000	0.00000000000000000000	0.00000000000000000000	1698.00000000000000000000	777.00000000000000000000	4.00000000000000000000	4.00000000000000000000	4.00000000000000000000	4.00000000000000000000	4.00000000000000000000	4.00000000000000000000	4.00000000000000000000	4.00000000000000000000	4.00000000000000000000	4.00000000000000000000	4.00000000000000000000	4.00000000000000000000	4.00000000000000000000	4.00000000000000000000	4.00000000000000000000	4.00000000000000000000
117.00000000000000000000	0.00000000000000000000	4114.87158203125000000000	4107.69238281250000000000	4122.05126953125000000000	4120.00000000000000000000	4117.43603515625000000000	4095.38452148437500000000	4084.61523437500000000000	4077.94873046875000000000	4113.33300781250000000000	4127.69238281250000000000	4157.43603515625000000000	4142.56396484375000000000	4138.97412109375000000000	4126.15380859375000000000	2817.00000000000000000000	10247.00000000000000000000	10228.00000000000000000000	0.00000000000000000000	0.00000000000000000000	0.00000000000000000000	1698.00000000000000000000	785.00000000000000000000	4.00000000000000000000	4.00000000000000000000	4.00000000000000000000	4.00000000000000000000	4.00000000000000000000	4.00000000000000000000	4.00000000000000000000	4.00000000000000000000	4.00000000000000000000	4.00000000000000000000	4.00000000000000000000	4.00000000000000000000	4.00000000000000000000	4.00000000000000000000	4.00000000000000000000	4.00000000000000000000
118.00000000000000000000	0.00000000000000000000	4119.48730468750000000000	4120.51269531250000000000	4116.41015625000000000000	4149.74365234375000000000	4107.69238281250000000000	4106.15380859375000000000	4088.71777343750000000000	4077.43579101562500000000	4108.20507812500000000000	4115.38427734375000000000	4110.25634765625000000000	4146.15380859375000000000	4133.33300781250000000000	4124.10253906250000000000	3483.00000000000000000000	10247.00000000000000000000	10228.00000000000000000000	0.00000000000000000000	0.00000000000000000000	0.00000000000000000000	1698.00000000000000000000	794.00000000000000000000	4.00000000000000000000	4.00000000000000000000	4.00000000000000000000	4.00000000000000000000	4.00000000000000000000	4.00000000000000000000	4.00000000000000000000	4.00000000000000000000	4.00000000000000000000	4.00000000000000000000	4.00000000000000000000	4.00000000000000000000	4.00000000000000000000	4.00000000000000000000	4.00000000000000000000	4.00000000000000000000
119.00000000000000000000	0.00000000000000000000	4107.17919921875000000000	4140.51269531250000000000	4105.64111328125000000000	4167.17919921875000000000	4110.25634765625000000000	4121.53857421875000000000	4105.12792968750000000000	4092.30761718750000000000	4116.92285156250000000000	4129.23046875000000000000	4097.43603515625000000000	4142.56396484375000000000	4132.82031250000000000000	4111.28173828125000000000	3289.00000000000000000000	10246.00000000000000000000	10228.00000000000000000000	0.00000000000000000000	0.00000000000000000000	0.00000000000000000000	1698.00000000000000000000	802.00000000000000000000	4.00000000000000000000	4.00000000000000000000	4.00000000000000000000	4.00000000000000000000	4.00000000000000000000	4.00000000000000000000	4.00000000000000000000	4.00000000000000000000	4.00000000000000000000	4.00000000000000000000	4.00000000000000000000	4.00000000000000000000	4.00000000000000000000	4.00000000000000000000	4.00000000000000000000	4.00000000000000000000
120.00000000000000000000	0.00000000000000000000	4110.25634765625000000000	4120.00000000000000000000	4111.28173828125000000000	4129.74365234375000000000	4095.38452148437500000000	4104.61523437500000000000	4097.43603515625000000000	4077.43579101562500000000	4099.48730468750000000000	4117.43603515625000000000	4132.30761718750000000000	4127.69238281250000000000	4105.64111328125000000000	4089.23071289062500000000	2675.00000000000000000000	10246.00000000000000000000	10228.00000000000000000000	0.00000000000000000000	0.00000000000000000000	0.00000000000000000000	1698.00000000000000000000	811.00000000000000000000	4.00000000000000000000	4.00000000000000000000	4.00000000000000000000	4.00000000000000000000	4.00000000000000000000	4.00000000000000000000	4.00000000000000000000	4.00000000000000000000	4.00000000000000000000	4.00000000000000000000	4.00000000000000000000	4.00000000000000000000	4.00000000000000000000	4.00000000000000000000	4.00000000000000000000	4.00000000000000000000
121.00000000000000000000	0.00000000000000000000	4109.74365234375000000000	4114.35888671875000000000	4112.30761718750000000000	4122.05126953125000000000	4112.30761718750000000000	4110.25634765625000000000	4104.10253906250000000000	4076.41015625000000000000	4090.76904296875000000000	4110.25634765625000000000	4141.53857421875000000000	4122.05126953125000000000	4092.82031250000000000000	4094.87158203125000000000	2817.00000000000000000000	10246.00000000000000000000	10228.00000000000000000000	0.00000000000000000000	0.00000000000000000000	0.00000000000000000000	1698.00000000000000000000	819.00000000000000000000	4.00000000000000000000	4.00000000000000000000	4.00000000000000000000	4.00000000000000000000	4.00000000000000000000	4.00000000000000000000	4.00000000000000000000	4.00000000000000000000	4.00000000000000000000	4.00000000000000000000	4.00000000000000000000	4.00000000000000000000	4.00000000000000000000	4.00000000000000000000	4.00000000000000000000	4.00000000000000000000
122.00000000000000000000	0.00000000000000000000	4108.20507812500000000000	4117.94873046875000000000	4107.17919921875000000000	4132.82031250000000000000	4122.56396484375000000000	4111.79492187500000000000	4107.69238281250000000000	4081.02563476562500000000	4091.28198242187500000000	4102.05126953125000000000	4105.64111328125000000000	4131.28173828125000000000	4092.82031250000000000000	4107.17919921875000000000	3483.00000000000000000000	10246.00000000000000000000	10228.00000000000000000000	0.00000000000000000000	0.00000000000000000000	0.00000000000000000000	1698.00000000000000000000	827.00000000000000000000	4.00000000000000000000	4.00000000000000000000	4.00000000000000000000	4.00000000000000000000	4.00000000000000000000	4.00000000000000000000	4.00000000000000000000	4.00000000000000000000	4.00000000000000000000	4.00000000000000000000	4.00000000000000000000	4.00000000000000000000	4.00000000000000000000	4.00000000000000000000	4.00000000000000000000	4.00000000000000000000
123.00000000000000000000	0.00000000000000000000	4111.28173828125000000000	4092.30761718750000000000	4110.76904296875000000000	4096.41015625000000000000	4080.00000000000000000000	4084.61523437500000000000	4090.76904296875000000000	4057.43579101562500000000	4072.30761718750000000000	4078.97436523437500000000	4083.07690429687500000000	4123.07666015625000000000	4089.23071289062500000000	4093.33325195312500000000	3289.00000000000000000000	10244.00000000000000000000	10230.00000000000000000000	0.00000000000000000000	0.00000000000000000000	0.00000000000000000000	1698.00000000000000000000	836.00000000000000000000	4.00000000000000000000	4.00000000000000000000	4.00000000000000000000	4.00000000000000000000	4.00000000000000000000	4.00000000000000000000	4.00000000000000000000	4.00000000000000000000	4.00000000000000000000	4.00000000000000000000	4.00000000000000000000	4.00000000000000000000	4.00000000000000000000	4.00000000000000000000	4.00000000000000000000	4.00000000000000000000
124.00000000000000000000	0.00000000000000000000	4109.23046875000000000000	4106.66650390625000000000	4122.05126953125000000000	4113.84619140625000000000	4086.15380859375000000000	4100.51269531250000000000	4105.64111328125000000000	4074.87158203125000000000	4097.94873046875000000000	4104.10253906250000000000	4102.05126953125000000000	4127.17919921875000000000	4121.02539062500000000000	4105.12792968750000000000	2675.00000000000000000000	10244.00000000000000000000	10230.00000000000000000000	0.00000000000000000000	0.00000000000000000000	0.00000000000000000000	1698.00000000000000000000	844.00000000000000000000	4.00000000000000000000	4.00000000000000000000	4.00000000000000000000	4.00000000000000000000	4.00000000000000000000	4.00000000000000000000	4.00000000000000000000	4.00000000000000000000	4.00000000000000000000	4.00000000000000000000	4.00000000000000000000	4.00000000000000000000	4.00000000000000000000	4.00000000000000000000	4.00000000000000000000	4.00000000000000000000
125.00000000000000000000	0.00000000000000000000	4140.00000000000000000000	4151.28173828125000000000	4147.17919921875000000000	4187.69238281250000000000	4132.30761718750000000000	4128.71777343750000000000	4123.58984375000000000000	4117.94873046875000000000	4146.66650390625000000000	4150.25634765625000000000	4137.43603515625000000000	4166.15380859375000000000	4155.89746093750000000000	4150.25634765625000000000	2817.00000000000000000000	10244.00000000000000000000	10230.00000000000000000000	0.00000000000000000000	0.00000000000000000000	0.00000000000000000000	1698.00000000000000000000	852.00000000000000000000	4.00000000000000000000	4.00000000000000000000	4.00000000000000000000	4.00000000000000000000	4.00000000000000000000	4.00000000000000000000	4.00000000000000000000	4.00000000000000000000	4.00000000000000000000	4.00000000000000000000	4.00000000000000000000	4.00000000000000000000	4.00000000000000000000	4.00000000000000000000	4.00000000000000000000	4.00000000000000000000
126.00000000000000000000	0.00000000000000000000	4147.17919921875000000000	4154.87158203125000000000	4147.17919921875000000000	4178.97412109375000000000	4139.48730468750000000000	4132.82031250000000000000	4117.43603515625000000000	4124.10253906250000000000	4150.25634765625000000000	4167.17919921875000000000	4168.71777343750000000000	4178.97412109375000000000	4163.58984375000000000000	4161.53857421875000000000	3483.00000000000000000000	10244.00000000000000000000	10230.00000000000000000000	0.00000000000000000000	0.00000000000000000000	0.00000000000000000000	1698.00000000000000000000	861.00000000000000000000	4.00000000000000000000	4.00000000000000000000	4.00000000000000000000	4.00000000000000000000	4.00000000000000000000	4.00000000000000000000	4.00000000000000000000	4.00000000000000000000	4.00000000000000000000	4.00000000000000000000	4.00000000000000000000	4.00000000000000000000	4.00000000000000000000	4.00000000000000000000	4.00000000000000000000	4.00000000000000000000
127.00000000000000000000	0.00000000000000000000	4132.82031250000000000000	4132.82031250000000000000	4138.46142578125000000000	4138.46142578125000000000	4118.97412109375000000000	4133.84619140625000000000	4113.84619140625000000000	4107.69238281250000000000	4131.79492187500000000000	4149.23046875000000000000	4151.79492187500000000000	4163.58984375000000000000	4149.74365234375000000000	4140.51269531250000000000	52.00000000000000000000	10242.00000000000000000000	10231.00000000000000000000	0.00000000000000000000	0.00000000000000000000	0.00000000000000000000	1698.00000000000000000000	869.00000000000000000000	4.00000000000000000000	4.00000000000000000000	4.00000000000000000000	4.00000000000000000000	4.00000000000000000000	4.00000000000000000000	4.00000000000000000000	4.00000000000000000000	4.00000000000000000000	4.00000000000000000000	4.00000000000000000000	4.00000000000000000000	4.00000000000000000000	4.00000000000000000000	4.00000000000000000000	4.00000000000000000000
0.00000000000000000000	0.00000000000000000000	4133.84619140625000000000	4125.12792968750000000000	4141.02539062500000000000	4147.69238281250000000000	4105.64111328125000000000	4124.61523437500000000000	4116.41015625000000000000	4096.41015625000000000000	4121.02539062500000000000	4117.43603515625000000000	4111.79492187500000000000	4153.84619140625000000000	4119.48730468750000000000	4128.20507812500000000000	2800.00000000000000000000	10242.00000000000000000000	10231.00000000000000000000	0.00000000000000000000	0.00000000000000000000	0.00000000000000000000	1698.00000000000000000000	877.00000000000000000000	4.00000000000000000000	4.00000000000000000000	4.00000000000000000000	4.00000000000000000000	4.00000000000000000000	4.00000000000000000000	4.00000000000000000000	4.00000000000000000000	4.00000000000000000000	4.00000000000000000000	4.00000000000000000000	4.00000000000000000000	4.00000000000000000000	4.00000000000000000000	4.00000000000000000000	4.00000000000000000000
1.00000000000000000000	0.00000000000000000000	4117.43603515625000000000	4126.66650390625000000000	4130.25634765625000000000	4138.97412109375000000000	4096.92285156250000000000	4108.20507812500000000000	4115.38427734375000000000	4091.79467773437500000000	4112.82031250000000000000	4104.61523437500000000000	4104.10253906250000000000	4148.71777343750000000000	4106.66650390625000000000	4122.56396484375000000000	2772.00000000000000000000	10243.00000000000000000000	10229.00000000000000000000	0.00000000000000000000	0.00000000000000000000	0.00000000000000000000	1698.00000000000000000000	886.00000000000000000000	4.00000000000000000000	4.00000000000000000000	4.00000000000000000000	4.00000000000000000000	4.00000000000000000000	4.00000000000000000000	4.00000000000000000000	4.00000000000000000000	4.00000000000000000000	4.00000000000000000000	4.00000000000000000000	4.00000000000000000000	4.00000000000000000000	4.00000000000000000000	4.00000000000000000000	4.00000000000000000000
2.00000000000000000000	0.00000000000000000000	4132.82031250000000000000	4136.41015625000000000000	4143.58984375000000000000	4127.69238281250000000000	4108.20507812500000000000	4113.33300781250000000000	4123.58984375000000000000	4102.56396484375000000000	4115.89746093750000000000	4125.64111328125000000000	4126.66650390625000000000	4163.07666015625000000000	4126.15380859375000000000	4134.35888671875000000000	2389.00000000000000000000	10243.00000000000000000000	10229.00000000000000000000	0.00000000000000000000	0.00000000000000000000	0.00000000000000000000	1698.00000000000000000000	894.00000000000000000000	4.00000000000000000000	4.00000000000000000000	4.00000000000000000000	4.00000000000000000000	4.00000000000000000000	4.00000000000000000000	4.00000000000000000000	4.00000000000000000000	4.00000000000000000000	4.00000000000000000000	4.00000000000000000000	4.00000000000000000000	4.00000000000000000000	4.00000000000000000000	4.00000000000000000000	4.00000000000000000000
3.00000000000000000000	0.00000000000000000000	4145.12792968750000000000	4151.28173828125000000000	4153.84619140625000000000	4158.97412109375000000000	4132.82031250000000000000	4130.25634765625000000000	4140.51269531250000000000	4122.05126953125000000000	4127.17919921875000000000	4149.74365234375000000000	4151.79492187500000000000	4165.12792968750000000000	4138.46142578125000000000	4148.71777343750000000000	3465.00000000000000000000	10245.00000000000000000000	10229.00000000000000000000	0.00000000000000000000	0.00000000000000000000	0.00000000000000000000	1698.00000000000000000000	902.00000000000000000000	4.00000000000000000000	4.00000000000000000000	4.00000000000000000000	4.00000000000000000000	4.00000000000000000000	4.00000000000000000000	4.00000000000000000000	4.00000000000000000000	4.00000000000000000000	4.00000000000000000000	4.00000000000000000000	4.00000000000000000000	4.00000000000000000000	4.00000000000000000000	4.00000000000000000000	4.00000000000000000000
4.00000000000000000000	0.00000000000000000000	4127.17919921875000000000	4134.35888671875000000000	4134.35888671875000000000	4162.05126953125000000000	4108.71777343750000000000	4118.46142578125000000000	4128.71777343750000000000	4108.20507812500000000000	4108.71777343750000000000	4131.79492187500000000000	4133.84619140625000000000	4144.10253906250000000000	4116.41015625000000000000	4128.71777343750000000000	3571.00000000000000000000	10245.00000000000000000000	10229.00000000000000000000	0.00000000000000000000	0.00000000000000000000	0.00000000000000000000	1698.00000000000000000000	911.00000000000000000000	4.00000000000000000000	4.00000000000000000000	4.00000000000000000000	4.00000000000000000000	4.00000000000000000000	4.00000000000000000000	4.00000000000000000000	4.00000000000000000000	4.00000000000000000000	4.00000000000000000000	4.00000000000000000000	4.00000000000000000000	4.00000000000000000000	4.00000000000000000000	4.00000000000000000000	4.00000000000000000000
5.00000000000000000000	0.00000000000000000000	4134.87158203125000000000	4125.12792968750000000000	4138.97412109375000000000	4144.10253906250000000000	4090.25634765625000000000	4109.74365234375000000000	4111.28173828125000000000	4091.28198242187500000000	4098.97412109375000000000	4117.43603515625000000000	4106.15380859375000000000	4149.74365234375000000000	4111.79492187500000000000	4123.58984375000000000000	3432.00000000000000000000	10245.00000000000000000000	10228.00000000000000000000	0.00000000000000000000	0.00000000000000000000	0.00000000000000000000	1698.00000000000000000000	919.00000000000000000000	4.00000000000000000000	4.00000000000000000000	4.00000000000000000000	4.00000000000000000000	4.00000000000000000000	4.00000000000000000000	4.00000000000000000000	4.00000000000000000000	4.00000000000000000000	4.00000000000000000000	4.00000000000000000000	4.00000000000000000000	4.00000000000000000000	4.00000000000000000000	4.00000000000000000000	4.00000000000000000000
6.00000000000000000000	0.00000000000000000000	4140.51269531250000000000	4162.05126953125000000000	4152.82031250000000000000	4165.12792968750000000000	4133.84619140625000000000	4128.71777343750000000000	4120.51269531250000000000	4111.28173828125000000000	4134.35888671875000000000	4148.20507812500000000000	4132.82031250000000000000	4177.43603515625000000000	4147.17919921875000000000	4160.51269531250000000000	3481.00000000000000000000	10245.00000000000000000000	10228.00000000000000000000	0.00000000000000000000	0.00000000000000000000	0.00000000000000000000	1698.00000000000000000000	927.00000000000000000000	4.00000000000000000000	4.00000000000000000000	4.00000000000000000000	4.00000000000000000000	4.00000000000000000000	4.00000000000000000000	4.00000000000000000000	4.00000000000000000000	4.00000000000000000000	4.00000000000000000000	4.00000000000000000000	4.00000000000000000000	4.00000000000000000000	4.00000000000000000000	4.00000000000000000000	4.00000000000000000000
7.00000000000000000000	0.00000000000000000000	4148.20507812500000000000	4171.28173828125000000000	4156.41015625000000000000	4194.35888671875000000000	4153.33300781250000000000	4136.92285156250000000000	4121.53857421875000000000	4120.00000000000000000000	4147.69238281250000000000	4162.05126953125000000000	4171.79492187500000000000	4185.64111328125000000000	4159.48730468750000000000	4172.30761718750000000000	3439.00000000000000000000	10246.00000000000000000000	10230.00000000000000000000	0.00000000000000000000	0.00000000000000000000	0.00000000000000000000	1698.00000000000000000000	936.00000000000000000000	4.00000000000000000000	4.00000000000000000000	4.00000000000000000000	4.00000000000000000000	4.00000000000000000000	4.00000000000000000000	4.00000000000000000000	4.00000000000000000000	4.00000000000000000000	4.00000000000000000000	4.00000000000000000000	4.00000000000000000000	4.00000000000000000000	4.00000000000000000000	4.00000000000000000000	4.00000000000000000000
8.00000000000000000000	0.00000000000000000000	4143.58984375000000000000	4154.35888671875000000000	4146.66650390625000000000	4174.87158203125000000000	4135.38427734375000000000	4132.82031250000000000000	4121.53857421875000000000	4117.43603515625000000000	4143.07666015625000000000	4149.74365234375000000000	4174.87158203125000000000	4169.74365234375000000000	4155.38427734375000000000	4153.33300781250000000000	3411.00000000000000000000	10246.00000000000000000000	10230.00000000000000000000	0.00000000000000000000	0.00000000000000000000	0.00000000000000000000	1698.00000000000000000000	944.00000000000000000000	4.00000000000000000000	4.00000000000000000000	4.00000000000000000000	4.00000000000000000000	4.00000000000000000000	4.00000000000000000000	4.00000000000000000000	4.00000000000000000000	4.00000000000000000000	4.00000000000000000000	4.00000000000000000000	4.00000000000000000000	4.00000000000000000000	4.00000000000000000000	4.00000000000000000000	4.00000000000000000000
9.00000000000000000000	0.00000000000000000000	4130.76904296875000000000	4150.25634765625000000000	4139.48730468750000000000	4137.94873046875000000000	4136.41015625000000000000	4131.28173828125000000000	4133.33300781250000000000	4118.46142578125000000000	4143.07666015625000000000	4156.92285156250000000000	4161.53857421875000000000	4167.17919921875000000000	4151.79492187500000000000	4150.76904296875000000000	3095.00000000000000000000	10247.00000000000000000000	10229.00000000000000000000	0.00000000000000000000	0.00000000000000000000	0.00000000000000000000	1698.00000000000000000000	953.00000000000000000000	4.00000000000000000000	4.00000000000000000000	4.00000000000000000000	4.00000000000000000000	4.00000000000000000000	4.00000000000000000000	4.00000000000000000000	4.00000000000000000000	4.00000000000000000000	4.00000000000000000000	4.00000000000000000000	4.00000000000000000000	4.00000000000000000000	4.00000000000000000000	4.00000000000000000000	4.00000000000000000000
10.00000000000000000000	0.00000000000000000000	4141.53857421875000000000	4151.28173828125000000000	4149.23046875000000000000	4143.58984375000000000000	4145.64111328125000000000	4144.61523437500000000000	4144.10253906250000000000	4118.46142578125000000000	4146.66650390625000000000	4168.71777343750000000000	4150.25634765625000000000	4180.00000000000000000000	4137.43603515625000000000	4160.51269531250000000000	3528.00000000000000000000	10247.00000000000000000000	10229.00000000000000000000	0.00000000000000000000	0.00000000000000000000	0.00000000000000000000	1698.00000000000000000000	961.00000000000000000000	4.00000000000000000000	4.00000000000000000000	4.00000000000000000000	4.00000000000000000000	4.00000000000000000000	4.00000000000000000000	4.00000000000000000000	4.00000000000000000000	4.00000000000000000000	4.00000000000000000000	4.00000000000000000000	4.00000000000000000000	4.00000000000000000000	4.00000000000000000000	4.00000000000000000000	4.00000000000000000000
11.00000000000000000000	0.00000000000000000000	4130.25634765625000000000	4150.25634765625000000000	4141.02539062500000000000	4164.61523437500000000000	4135.89746093750000000000	4152.82031250000000000000	4147.69238281250000000000	4130.76904296875000000000	4165.64111328125000000000	4165.12792968750000000000	4137.43603515625000000000	4175.38427734375000000000	4133.84619140625000000000	4153.84619140625000000000	3314.00000000000000000000	10249.00000000000000000000	10227.00000000000000000000	0.00000000000000000000	0.00000000000000000000	0.00000000000000000000	1698.00000000000000000000	969.00000000000000000000	4.00000000000000000000	4.00000000000000000000	4.00000000000000000000	4.00000000000000000000	4.00000000000000000000	4.00000000000000000000	4.00000000000000000000	4.00000000000000000000	4.00000000000000000000	4.00000000000000000000	4.00000000000000000000	4.00000000000000000000	4.00000000000000000000	4.00000000000000000000	4.00000000000000000000	4.00000000000000000000
12.00000000000000000000	0.00000000000000000000	4132.30761718750000000000	4145.64111328125000000000	4136.41015625000000000000	4165.64111328125000000000	4118.46142578125000000000	4132.82031250000000000000	4134.35888671875000000000	4126.66650390625000000000	4155.38427734375000000000	4151.28173828125000000000	4145.64111328125000000000	4164.10253906250000000000	4131.79492187500000000000	4140.51269531250000000000	2740.00000000000000000000	10249.00000000000000000000	10227.00000000000000000000	0.00000000000000000000	0.00000000000000000000	0.00000000000000000000	1698.00000000000000000000	978.00000000000000000000	4.00000000000000000000	4.00000000000000000000	4.00000000000000000000	4.00000000000000000000	4.00000000000000000000	4.00000000000000000000	4.00000000000000000000	4.00000000000000000000	4.00000000000000000000	4.00000000000000000000	4.00000000000000000000	4.00000000000000000000	4.00000000000000000000	4.00000000000000000000	4.00000000000000000000	4.00000000000000000000
13.00000000000000000000	0.00000000000000000000	4150.76904296875000000000	4168.20507812500000000000	4156.41015625000000000000	4172.30761718750000000000	4147.17919921875000000000	4138.46142578125000000000	4142.56396484375000000000	4120.51269531250000000000	4137.43603515625000000000	4162.56396484375000000000	4164.61523437500000000000	4175.38427734375000000000	4142.56396484375000000000	4162.05126953125000000000	2830.00000000000000000000	10249.00000000000000000000	10227.00000000000000000000	0.00000000000000000000	0.00000000000000000000	0.00000000000000000000	1698.00000000000000000000	986.00000000000000000000	4.00000000000000000000	4.00000000000000000000	4.00000000000000000000	4.00000000000000000000	4.00000000000000000000	4.00000000000000000000	4.00000000000000000000	4.00000000000000000000	4.00000000000000000000	4.00000000000000000000	4.00000000000000000000	4.00000000000000000000	4.00000000000000000000	4.00000000000000000000	4.00000000000000000000	4.00000000000000000000
14.00000000000000000000	0.00000000000000000000	4145.64111328125000000000	4179.48730468750000000000	4165.12792968750000000000	4187.69238281250000000000	4178.46142578125000000000	4157.94873046875000000000	4158.97412109375000000000	4127.69238281250000000000	4148.71777343750000000000	4168.20507812500000000000	4145.12792968750000000000	4190.76904296875000000000	4147.17919921875000000000	4177.94873046875000000000	3528.00000000000000000000	10249.00000000000000000000	10227.00000000000000000000	0.00000000000000000000	0.00000000000000000000	0.00000000000000000000	1698.00000000000000000000	994.00000000000000000000	4.00000000000000000000	4.00000000000000000000	4.00000000000000000000	4.00000000000000000000	4.00000000000000000000	4.00000000000000000000	4.00000000000000000000	4.00000000000000000000	4.00000000000000000000	4.00000000000000000000	4.00000000000000000000	4.00000000000000000000	4.00000000000000000000	4.00000000000000000000	4.00000000000000000000	4.00000000000000000000
15.00000000000000000000	0.00000000000000000000	4140.00000000000000000000	4156.92285156250000000000	4157.94873046875000000000	4164.61523437500000000000	4156.41015625000000000000	4148.20507812500000000000	4141.53857421875000000000	4120.00000000000000000000	4149.74365234375000000000	4142.05126953125000000000	4142.05126953125000000000	4175.38427734375000000000	4127.69238281250000000000	4152.30761718750000000000	3314.00000000000000000000	10248.00000000000000000000	10225.00000000000000000000	0.00000000000000000000	0.00000000000000000000	0.00000000000000000000	1699.00000000000000000000	3.00000000000000000000	4.00000000000000000000	4.00000000000000000000	4.00000000000000000000	4.00000000000000000000	4.00000000000000000000	4.00000000000000000000	4.00000000000000000000	4.00000000000000000000	4.00000000000000000000	4.00000000000000000000	4.00000000000000000000	4.00000000000000000000	4.00000000000000000000	4.00000000000000000000	4.00000000000000000000	4.00000000000000000000
16.00000000000000000000	0.00000000000000000000	4128.71777343750000000000	4157.43603515625000000000	4142.56396484375000000000	4134.87158203125000000000	4149.74365234375000000000	4151.28173828125000000000	4134.87158203125000000000	4119.48730468750000000000	4145.64111328125000000000	4151.28173828125000000000	4178.97412109375000000000	4153.33300781250000000000	4139.48730468750000000000	4136.92285156250000000000	0.00000000000000000000	10248.00000000000000000000	10225.00000000000000000000	0.00000000000000000000	0.00000000000000000000	0.00000000000000000000	1699.00000000000000000000	11.00000000000000000000	4.00000000000000000000	4.00000000000000000000	4.00000000000000000000	4.00000000000000000000	4.00000000000000000000	4.00000000000000000000	4.00000000000000000000	4.00000000000000000000	4.00000000000000000000	4.00000000000000000000	4.00000000000000000000	4.00000000000000000000	4.00000000000000000000	4.00000000000000000000	4.00000000000000000000	4.00000000000000000000
17.00000000000000000000	0.00000000000000000000	4131.79492187500000000000	4161.02539062500000000000	4140.00000000000000000000	4159.48730468750000000000	4156.41015625000000000000	4153.33300781250000000000	4137.43603515625000000000	4125.64111328125000000000	4148.20507812500000000000	4173.84619140625000000000	4162.56396484375000000000	4159.48730468750000000000	4154.87158203125000000000	4137.43603515625000000000	0.00000000000000000000	10246.00000000000000000000	10226.00000000000000000000	0.00000000000000000000	0.00000000000000000000	0.00000000000000000000	1699.00000000000000000000	19.00000000000000000000	4.00000000000000000000	4.00000000000000000000	4.00000000000000000000	4.00000000000000000000	4.00000000000000000000	4.00000000000000000000	4.00000000000000000000	4.00000000000000000000	4.00000000000000000000	4.00000000000000000000	4.00000000000000000000	4.00000000000000000000	4.00000000000000000000	4.00000000000000000000	4.00000000000000000000	4.00000000000000000000
18.00000000000000000000	0.00000000000000000000	4130.76904296875000000000	4154.87158203125000000000	4141.02539062500000000000	4188.20507812500000000000	4161.53857421875000000000	4143.07666015625000000000	4134.87158203125000000000	4130.25634765625000000000	4159.48730468750000000000	4175.38427734375000000000	4124.10253906250000000000	4167.17919921875000000000	4135.89746093750000000000	4133.33300781250000000000	0.00000000000000000000	10246.00000000000000000000	10226.00000000000000000000	0.00000000000000000000	0.00000000000000000000	0.00000000000000000000	1699.00000000000000000000	28.00000000000000000000	4.00000000000000000000	4.00000000000000000000	4.00000000000000000000	4.00000000000000000000	4.00000000000000000000	4.00000000000000000000	4.00000000000000000000	4.00000000000000000000	4.00000000000000000000	4.00000000000000000000	4.00000000000000000000	4.00000000000000000000	4.00000000000000000000	4.00000000000000000000	4.00000000000000000000	4.00000000000000000000
19.00000000000000000000	0.00000000000000000000	4115.38427734375000000000	4156.92285156250000000000	4134.35888671875000000000	4172.30761718750000000000	4169.23046875000000000000	4150.76904296875000000000	4142.56396484375000000000	4135.38427734375000000000	4165.12792968750000000000	4177.43603515625000000000	4153.84619140625000000000	4159.48730468750000000000	4127.69238281250000000000	4132.30761718750000000000	0.00000000000000000000	10247.00000000000000000000	10227.00000000000000000000	0.00000000000000000000	0.00000000000000000000	0.00000000000000000000	1699.00000000000000000000	36.00000000000000000000	4.00000000000000000000	4.00000000000000000000	4.00000000000000000000	4.00000000000000000000	4.00000000000000000000	4.00000000000000000000	4.00000000000000000000	4.00000000000000000000	4.00000000000000000000	4.00000000000000000000	4.00000000000000000000	4.00000000000000000000	4.00000000000000000000	4.00000000000000000000	4.00000000000000000000	4.00000000000000000000
20.00000000000000000000	0.00000000000000000000	4135.38427734375000000000	4161.02539062500000000000	4144.61523437500000000000	4149.74365234375000000000	4158.46142578125000000000	4165.64111328125000000000	4152.82031250000000000000	4135.89746093750000000000	4163.58984375000000000000	4171.28173828125000000000	4177.43603515625000000000	4162.56396484375000000000	4146.66650390625000000000	4142.56396484375000000000	0.00000000000000000000	10247.00000000000000000000	10227.00000000000000000000	0.00000000000000000000	0.00000000000000000000	0.00000000000000000000	1699.00000000000000000000	44.00000000000000000000	4.00000000000000000000	4.00000000000000000000	4.00000000000000000000	4.00000000000000000000	4.00000000000000000000	4.00000000000000000000	4.00000000000000000000	4.00000000000000000000	4.00000000000000000000	4.00000000000000000000	4.00000000000000000000	4.00000000000000000000	4.00000000000000000000	4.00000000000000000000	4.00000000000000000000	4.00000000000000000000
21.00000000000000000000	0.00000000000000000000	4139.48730468750000000000	4163.58984375000000000000	4147.69238281250000000000	4153.33300781250000000000	4152.30761718750000000000	4184.10253906250000000000	4168.71777343750000000000	4154.35888671875000000000	4183.58984375000000000000	4177.94873046875000000000	4152.82031250000000000000	4176.92285156250000000000	4168.71777343750000000000	4159.48730468750000000000	0.00000000000000000000	10248.00000000000000000000	10228.00000000000000000000	0.00000000000000000000	0.00000000000000000000	0.00000000000000000000	1699.00000000000000000000	53.00000000000000000000	4.00000000000000000000	4.00000000000000000000	4.00000000000000000000	4.00000000000000000000	4.00000000000000000000	4.00000000000000000000	4.00000000000000000000	4.00000000000000000000	4.00000000000000000000	4.00000000000000000000	4.00000000000000000000	4.00000000000000000000	4.00000000000000000000	4.00000000000000000000	4.00000000000000000000	4.00000000000000000000
22.00000000000000000000	0.00000000000000000000	4128.71777343750000000000	4147.69238281250000000000	4141.53857421875000000000	4153.84619140625000000000	4146.66650390625000000000	4181.53857421875000000000	4170.25634765625000000000	4166.66650390625000000000	4187.17919921875000000000	4178.97412109375000000000	4153.84619140625000000000	4173.84619140625000000000	4159.48730468750000000000	4158.46142578125000000000	0.00000000000000000000	10248.00000000000000000000	10228.00000000000000000000	0.00000000000000000000	0.00000000000000000000	0.00000000000000000000	1699.00000000000000000000	61.00000000000000000000	4.00000000000000000000	4.00000000000000000000	4.00000000000000000000	4.00000000000000000000	4.00000000000000000000	4.00000000000000000000	4.00000000000000000000	4.00000000000000000000	4.00000000000000000000	4.00000000000000000000	4.00000000000000000000	4.00000000000000000000	4.00000000000000000000	4.00000000000000000000	4.00000000000000000000	4.00000000000000000000
23.00000000000000000000	0.00000000000000000000	4135.38427734375000000000	4140.51269531250000000000	4150.25634765625000000000	4159.48730468750000000000	4153.84619140625000000000	4164.61523437500000000000	4162.56396484375000000000	4157.94873046875000000000	4169.74365234375000000000	4161.53857421875000000000	4171.79492187500000000000	4168.20507812500000000000	4151.79492187500000000000	4158.97412109375000000000	0.00000000000000000000	10247.00000000000000000000	10228.00000000000000000000	0.00000000000000000000	0.00000000000000000000	0.00000000000000000000	1699.00000000000000000000	69.00000000000000000000	4.00000000000000000000	4.00000000000000000000	4.00000000000000000000	4.00000000000000000000	4.00000000000000000000	4.00000000000000000000	4.00000000000000000000	4.00000000000000000000	4.00000000000000000000	4.00000000000000000000	4.00000000000000000000	4.00000000000000000000	4.00000000000000000000	4.00000000000000000000	4.00000000000000000000	4.00000000000000000000
24.00000000000000000000	0.00000000000000000000	4141.02539062500000000000	4161.53857421875000000000	4161.02539062500000000000	4176.41015625000000000000	4170.76904296875000000000	4166.15380859375000000000	4158.97412109375000000000	4150.76904296875000000000	4169.23046875000000000000	4164.10253906250000000000	4160.51269531250000000000	4187.17919921875000000000	4156.92285156250000000000	4172.30761718750000000000	0.00000000000000000000	10247.00000000000000000000	10228.00000000000000000000	0.00000000000000000000	0.00000000000000000000	0.00000000000000000000	1699.00000000000000000000	78.00000000000000000000	4.00000000000000000000	4.00000000000000000000	4.00000000000000000000	4.00000000000000000000	4.00000000000000000000	4.00000000000000000000	4.00000000000000000000	4.00000000000000000000	4.00000000000000000000	4.00000000000000000000	4.00000000000000000000	4.00000000000000000000	4.00000000000000000000	4.00000000000000000000	4.00000000000000000000	4.00000000000000000000
25.00000000000000000000	0.00000000000000000000	4153.84619140625000000000	4165.12792968750000000000	4168.20507812500000000000	4166.15380859375000000000	4152.30761718750000000000	4163.58984375000000000000	4152.30761718750000000000	4142.56396484375000000000	4170.25634765625000000000	4174.87158203125000000000	4147.17919921875000000000	4198.97412109375000000000	4136.92285156250000000000	4168.20507812500000000000	0.00000000000000000000	10246.00000000000000000000	10226.00000000000000000000	0.00000000000000000000	0.00000000000000000000	0.00000000000000000000	1699.00000000000000000000	86.00000000000000000000	4.00000000000000000000	4.00000000000000000000	4.00000000000000000000	4.00000000000000000000	4.00000000000000000000	4.00000000000000000000	4.00000000000000000000	4.00000000000000000000	4.00000000000000000000	4.00000000000000000000	4.00000000000000000000	4.00000000000000000000	4.00000000000000000000	4.00000000000000000000	4.00000000000000000000	4.00000000000000000000
26.00000000000000000000	0.00000000000000000000	4142.05126953125000000000	4154.35888671875000000000	4155.89746093750000000000	4164.10253906250000000000	4139.48730468750000000000	4159.48730468750000000000	4156.92285156250000000000	4145.64111328125000000000	4167.69238281250000000000	4176.92285156250000000000	4169.74365234375000000000	4181.02539062500000000000	4125.64111328125000000000	4161.53857421875000000000	0.00000000000000000000	10246.00000000000000000000	10226.00000000000000000000	0.00000000000000000000	0.00000000000000000000	0.00000000000000000000	1699.00000000000000000000	94.00000000000000000000	4.00000000000000000000	4.00000000000000000000	4.00000000000000000000	4.00000000000000000000	4.00000000000000000000	4.00000000000000000000	4.00000000000000000000	4.00000000000000000000	4.00000000000000000000	4.00000000000000000000	4.00000000000000000000	4.00000000000000000000	4.00000000000000000000	4.00000000000000000000	4.00000000000000000000	4.00000000000000000000
27.00000000000000000000	0.00000000000000000000	4132.82031250000000000000	4147.69238281250000000000	4144.10253906250000000000	4186.66650390625000000000	4144.10253906250000000000	4154.35888671875000000000	4151.28173828125000000000	4137.94873046875000000000	4151.28173828125000000000	4157.43603515625000000000	4159.48730468750000000000	4173.33300781250000000000	4126.15380859375000000000	4159.48730468750000000000	0.00000000000000000000	10248.00000000000000000000	10226.00000000000000000000	0.00000000000000000000	0.00000000000000000000	0.00000000000000000000	1699.00000000000000000000	103.00000000000000000000	4.00000000000000000000	4.00000000000000000000	4.00000000000000000000	4.00000000000000000000	4.00000000000000000000	4.00000000000000000000	4.00000000000000000000	4.00000000000000000000	4.00000000000000000000	4.00000000000000000000	4.00000000000000000000	4.00000000000000000000	4.00000000000000000000	4.00000000000000000000	4.00000000000000000000	4.00000000000000000000
28.00000000000000000000	0.00000000000000000000	4144.61523437500000000000	4150.76904296875000000000	4149.74365234375000000000	4175.89746093750000000000	4138.46142578125000000000	4148.20507812500000000000	4135.89746093750000000000	4120.00000000000000000000	4132.30761718750000000000	4136.92285156250000000000	4118.97412109375000000000	4174.35888671875000000000	4117.94873046875000000000	4151.79492187500000000000	0.00000000000000000000	10248.00000000000000000000	10226.00000000000000000000	0.00000000000000000000	0.00000000000000000000	0.00000000000000000000	1699.00000000000000000000	111.00000000000000000000	4.00000000000000000000	4.00000000000000000000	4.00000000000000000000	4.00000000000000000000	4.00000000000000000000	4.00000000000000000000	4.00000000000000000000	4.00000000000000000000	4.00000000000000000000	4.00000000000000000000	4.00000000000000000000	4.00000000000000000000	4.00000000000000000000	4.00000000000000000000	4.00000000000000000000	4.00000000000000000000
29.00000000000000000000	0.00000000000000000000	4141.53857421875000000000	4168.20507812500000000000	4151.28173828125000000000	4150.25634765625000000000	4144.61523437500000000000	4151.28173828125000000000	4141.53857421875000000000	4127.17919921875000000000	4142.56396484375000000000	4147.17919921875000000000	4143.07666015625000000000	4172.30761718750000000000	4121.53857421875000000000	4153.84619140625000000000	0.00000000000000000000	10246.00000000000000000000	10228.00000000000000000000	0.00000000000000000000	0.00000000000000000000	0.00000000000000000000	1699.00000000000000000000	119.00000000000000000000	4.00000000000000000000	4.00000000000000000000	4.00000000000000000000	4.00000000000000000000	4.00000000000000000000	4.00000000000000000000	4.00000000000000000000	4.00000000000000000000	4.00000000000000000000	4.00000000000000000000	4.00000000000000000000	4.00000000000000000000	4.00000000000000000000	4.00000000000000000000	4.00000000000000000000	4.00000000000000000000
30.00000000000000000000	0.00000000000000000000	4148.20507812500000000000	4167.69238281250000000000	4153.84619140625000000000	4164.61523437500000000000	4158.46142578125000000000	4155.38427734375000000000	4147.17919921875000000000	4136.41015625000000000000	4149.74365234375000000000	4158.97412109375000000000	4166.66650390625000000000	4181.02539062500000000000	4131.28173828125000000000	4161.02539062500000000000	0.00000000000000000000	10246.00000000000000000000	10228.00000000000000000000	0.00000000000000000000	0.00000000000000000000	0.00000000000000000000	1699.00000000000000000000	128.00000000000000000000	4.00000000000000000000	4.00000000000000000000	4.00000000000000000000	4.00000000000000000000	4.00000000000000000000	4.00000000000000000000	4.00000000000000000000	4.00000000000000000000	4.00000000000000000000	4.00000000000000000000	4.00000000000000000000	4.00000000000000000000	4.00000000000000000000	4.00000000000000000000	4.00000000000000000000	4.00000000000000000000
31.00000000000000000000	0.00000000000000000000	4141.02539062500000000000	4154.87158203125000000000	4147.17919921875000000000	4181.02539062500000000000	4155.38427734375000000000	4161.02539062500000000000	4149.23046875000000000000	4140.51269531250000000000	4155.89746093750000000000	4157.94873046875000000000	4140.51269531250000000000	4184.10253906250000000000	4142.56396484375000000000	4162.05126953125000000000	0.00000000000000000000	10246.00000000000000000000	10227.00000000000000000000	0.00000000000000000000	0.00000000000000000000	0.00000000000000000000	1699.00000000000000000000	136.00000000000000000000	4.00000000000000000000	4.00000000000000000000	4.00000000000000000000	4.00000000000000000000	4.00000000000000000000	4.00000000000000000000	4.00000000000000000000	4.00000000000000000000	4.00000000000000000000	4.00000000000000000000	4.00000000000000000000	4.00000000000000000000	4.00000000000000000000	4.00000000000000000000	4.00000000000000000000	4.00000000000000000000
32.00000000000000000000	0.00000000000000000000	4134.35888671875000000000	4147.17919921875000000000	4142.05126953125000000000	4169.74365234375000000000	4145.12792968750000000000	4155.38427734375000000000	4148.71777343750000000000	4139.48730468750000000000	4165.12792968750000000000	4150.76904296875000000000	4157.43603515625000000000	4179.48730468750000000000	4141.02539062500000000000	4157.43603515625000000000	0.00000000000000000000	10246.00000000000000000000	10227.00000000000000000000	0.00000000000000000000	0.00000000000000000000	0.00000000000000000000	1699.00000000000000000000	145.00000000000000000000	4.00000000000000000000	4.00000000000000000000	4.00000000000000000000	4.00000000000000000000	4.00000000000000000000	4.00000000000000000000	4.00000000000000000000	4.00000000000000000000	4.00000000000000000000	4.00000000000000000000	4.00000000000000000000	4.00000000000000000000	4.00000000000000000000	4.00000000000000000000	4.00000000000000000000	4.00000000000000000000
33.00000000000000000000	0.00000000000000000000	4139.48730468750000000000	4144.61523437500000000000	4141.02539062500000000000	4158.97412109375000000000	4147.69238281250000000000	4150.25634765625000000000	4143.07666015625000000000	4132.30761718750000000000	4152.82031250000000000000	4149.74365234375000000000	4186.15380859375000000000	4170.25634765625000000000	4133.33300781250000000000	4148.20507812500000000000	0.00000000000000000000	10245.00000000000000000000	10227.00000000000000000000	0.00000000000000000000	0.00000000000000000000	0.00000000000000000000	1699.00000000000000000000	153.00000000000000000000	4.00000000000000000000	4.00000000000000000000	4.00000000000000000000	4.00000000000000000000	4.00000000000000000000	4.00000000000000000000	4.00000000000000000000	4.00000000000000000000	4.00000000000000000000	4.00000000000000000000	4.00000000000000000000	4.00000000000000000000	4.00000000000000000000	4.00000000000000000000	4.00000000000000000000	4.00000000000000000000
34.00000000000000000000	0.00000000000000000000	4124.61523437500000000000	4147.17919921875000000000	4126.15380859375000000000	4161.53857421875000000000	4148.20507812500000000000	4154.35888671875000000000	4142.56396484375000000000	4138.97412109375000000000	4154.35888671875000000000	4146.66650390625000000000	4137.43603515625000000000	4160.51269531250000000000	4130.76904296875000000000	4143.07666015625000000000	0.00000000000000000000	10245.00000000000000000000	10227.00000000000000000000	0.00000000000000000000	0.00000000000000000000	0.00000000000000000000	1699.00000000000000000000	161.00000000000000000000	4.00000000000000000000	4.00000000000000000000	4.00000000000000000000	4.00000000000000000000	4.00000000000000000000	4.00000000000000000000	4.00000000000000000000	4.00000000000000000000	4.00000000000000000000	4.00000000000000000000	4.00000000000000000000	4.00000000000000000000	4.00000000000000000000	4.00000000000000000000	4.00000000000000000000	4.00000000000000000000
35.00000000000000000000	0.00000000000000000000	4137.94873046875000000000	4149.74365234375000000000	4135.89746093750000000000	4164.61523437500000000000	4142.05126953125000000000	4149.23046875000000000000	4141.02539062500000000000	4137.94873046875000000000	4163.07666015625000000000	4129.74365234375000000000	4109.74365234375000000000	4166.66650390625000000000	4117.94873046875000000000	4148.71777343750000000000	0.00000000000000000000	10244.00000000000000000000	10227.00000000000000000000	0.00000000000000000000	0.00000000000000000000	0.00000000000000000000	1699.00000000000000000000	170.00000000000000000000	4.00000000000000000000	4.00000000000000000000	4.00000000000000000000	4.00000000000000000000	4.00000000000000000000	4.00000000000000000000	4.00000000000000000000	4.00000000000000000000	4.00000000000000000000	4.00000000000000000000	4.00000000000000000000	4.00000000000000000000	4.00000000000000000000	4.00000000000000000000	4.00000000000000000000	4.00000000000000000000
36.00000000000000000000	0.00000000000000000000	4148.71777343750000000000	4164.61523437500000000000	4149.23046875000000000000	4174.35888671875000000000	4163.58984375000000000000	4155.38427734375000000000	4146.15380859375000000000	4128.71777343750000000000	4157.43603515625000000000	4143.58984375000000000000	4159.48730468750000000000	4171.79492187500000000000	4126.15380859375000000000	4153.33300781250000000000	0.00000000000000000000	10244.00000000000000000000	10227.00000000000000000000	0.00000000000000000000	0.00000000000000000000	0.00000000000000000000	1699.00000000000000000000	178.00000000000000000000	4.00000000000000000000	4.00000000000000000000	4.00000000000000000000	4.00000000000000000000	4.00000000000000000000	4.00000000000000000000	4.00000000000000000000	4.00000000000000000000	4.00000000000000000000	4.00000000000000000000	4.00000000000000000000	4.00000000000000000000	4.00000000000000000000	4.00000000000000000000	4.00000000000000000000	4.00000000000000000000
37.00000000000000000000	0.00000000000000000000	4143.58984375000000000000	4177.43603515625000000000	4150.76904296875000000000	4187.69238281250000000000	4182.56396484375000000000	4166.66650390625000000000	4150.25634765625000000000	4128.71777343750000000000	4152.82031250000000000000	4158.46142578125000000000	4167.17919921875000000000	4172.30761718750000000000	4150.76904296875000000000	4146.66650390625000000000	0.00000000000000000000	10247.00000000000000000000	10227.00000000000000000000	0.00000000000000000000	0.00000000000000000000	0.00000000000000000000	1699.00000000000000000000	186.00000000000000000000	4.00000000000000000000	4.00000000000000000000	4.00000000000000000000	4.00000000000000000000	4.00000000000000000000	4.00000000000000000000	4.00000000000000000000	4.00000000000000000000	4.00000000000000000000	4.00000000000000000000	4.00000000000000000000	4.00000000000000000000	4.00000000000000000000	4.00000000000000000000	4.00000000000000000000	4.00000000000000000000
38.00000000000000000000	0.00000000000000000000	4146.15380859375000000000	4168.71777343750000000000	4153.33300781250000000000	4184.10253906250000000000	4165.64111328125000000000	4158.46142578125000000000	4143.07666015625000000000	4127.69238281250000000000	4148.20507812500000000000	4137.43603515625000000000	4146.15380859375000000000	4167.69238281250000000000	4145.12792968750000000000	4137.94873046875000000000	0.00000000000000000000	10247.00000000000000000000	10227.00000000000000000000	0.00000000000000000000	0.00000000000000000000	0.00000000000000000000	1699.00000000000000000000	195.00000000000000000000	4.00000000000000000000	4.00000000000000000000	4.00000000000000000000	4.00000000000000000000	4.00000000000000000000	4.00000000000000000000	4.00000000000000000000	4.00000000000000000000	4.00000000000000000000	4.00000000000000000000	4.00000000000000000000	4.00000000000000000000	4.00000000000000000000	4.00000000000000000000	4.00000000000000000000	4.00000000000000000000
39.00000000000000000000	0.00000000000000000000	4128.71777343750000000000	4154.35888671875000000000	4137.43603515625000000000	4170.25634765625000000000	4156.41015625000000000000	4151.28173828125000000000	4136.92285156250000000000	4125.64111328125000000000	4148.20507812500000000000	4131.79492187500000000000	4164.61523437500000000000	4155.89746093750000000000	4133.33300781250000000000	4134.35888671875000000000	0.00000000000000000000	10248.00000000000000000000	10229.00000000000000000000	0.00000000000000000000	0.00000000000000000000	0.00000000000000000000	1699.00000000000000000000	203.00000000000000000000	4.00000000000000000000	4.00000000000000000000	4.00000000000000000000	4.00000000000000000000	4.00000000000000000000	4.00000000000000000000	4.00000000000000000000	4.00000000000000000000	4.00000000000000000000	4.00000000000000000000	4.00000000000000000000	4.00000000000000000000	4.00000000000000000000	4.00000000000000000000	4.00000000000000000000	4.00000000000000000000
40.00000000000000000000	0.00000000000000000000	4134.87158203125000000000	4143.58984375000000000000	4137.94873046875000000000	4167.69238281250000000000	4153.84619140625000000000	4146.15380859375000000000	4128.71777343750000000000	4124.10253906250000000000	4147.17919921875000000000	4134.35888671875000000000	4155.38427734375000000000	4161.53857421875000000000	4141.02539062500000000000	4139.48730468750000000000	0.00000000000000000000	10248.00000000000000000000	10229.00000000000000000000	0.00000000000000000000	0.00000000000000000000	0.00000000000000000000	1699.00000000000000000000	211.00000000000000000000	4.00000000000000000000	4.00000000000000000000	4.00000000000000000000	4.00000000000000000000	4.00000000000000000000	4.00000000000000000000	4.00000000000000000000	4.00000000000000000000	4.00000000000000000000	4.00000000000000000000	4.00000000000000000000	4.00000000000000000000	4.00000000000000000000	4.00000000000000000000	4.00000000000000000000	4.00000000000000000000
41.00000000000000000000	0.00000000000000000000	4138.97412109375000000000	4149.23046875000000000000	4145.12792968750000000000	4167.17919921875000000000	4134.35888671875000000000	4134.87158203125000000000	4127.17919921875000000000	4124.61523437500000000000	4147.69238281250000000000	4127.17919921875000000000	4134.87158203125000000000	4174.87158203125000000000	4150.76904296875000000000	4152.30761718750000000000	0.00000000000000000000	10246.00000000000000000000	10229.00000000000000000000	0.00000000000000000000	0.00000000000000000000	0.00000000000000000000	1699.00000000000000000000	220.00000000000000000000	4.00000000000000000000	4.00000000000000000000	4.00000000000000000000	4.00000000000000000000	4.00000000000000000000	4.00000000000000000000	4.00000000000000000000	4.00000000000000000000	4.00000000000000000000	4.00000000000000000000	4.00000000000000000000	4.00000000000000000000	4.00000000000000000000	4.00000000000000000000	4.00000000000000000000	4.00000000000000000000
42.00000000000000000000	0.00000000000000000000	4127.69238281250000000000	4146.66650390625000000000	4141.53857421875000000000	4156.92285156250000000000	4115.38427734375000000000	4124.10253906250000000000	4128.20507812500000000000	4116.92285156250000000000	4142.05126953125000000000	4129.74365234375000000000	4152.30761718750000000000	4173.33300781250000000000	4143.07666015625000000000	4148.71777343750000000000	0.00000000000000000000	10246.00000000000000000000	10229.00000000000000000000	0.00000000000000000000	0.00000000000000000000	0.00000000000000000000	1699.00000000000000000000	228.00000000000000000000	4.00000000000000000000	4.00000000000000000000	4.00000000000000000000	4.00000000000000000000	4.00000000000000000000	4.00000000000000000000	4.00000000000000000000	4.00000000000000000000	4.00000000000000000000	4.00000000000000000000	4.00000000000000000000	4.00000000000000000000	4.00000000000000000000	4.00000000000000000000	4.00000000000000000000	4.00000000000000000000
43.00000000000000000000	0.00000000000000000000	4147.17919921875000000000	4144.61523437500000000000	4156.92285156250000000000	4166.15380859375000000000	4136.41015625000000000000	4132.30761718750000000000	4132.30761718750000000000	4122.56396484375000000000	4151.28173828125000000000	4142.56396484375000000000	4172.82031250000000000000	4178.97412109375000000000	4151.79492187500000000000	4148.20507812500000000000	0.00000000000000000000	10246.00000000000000000000	10229.00000000000000000000	0.00000000000000000000	0.00000000000000000000	0.00000000000000000000	1699.00000000000000000000	236.00000000000000000000	4.00000000000000000000	4.00000000000000000000	4.00000000000000000000	4.00000000000000000000	4.00000000000000000000	4.00000000000000000000	4.00000000000000000000	4.00000000000000000000	4.00000000000000000000	4.00000000000000000000	4.00000000000000000000	4.00000000000000000000	4.00000000000000000000	4.00000000000000000000	4.00000000000000000000	4.00000000000000000000
44.00000000000000000000	0.00000000000000000000	4146.66650390625000000000	4157.94873046875000000000	4160.51269531250000000000	4189.23046875000000000000	4175.89746093750000000000	4155.89746093750000000000	4146.66650390625000000000	4146.66650390625000000000	4174.35888671875000000000	4143.07666015625000000000	4178.97412109375000000000	4192.82031250000000000000	4172.30761718750000000000	4163.07666015625000000000	0.00000000000000000000	10246.00000000000000000000	10229.00000000000000000000	0.00000000000000000000	0.00000000000000000000	0.00000000000000000000	1699.00000000000000000000	245.00000000000000000000	4.00000000000000000000	4.00000000000000000000	4.00000000000000000000	4.00000000000000000000	4.00000000000000000000	4.00000000000000000000	4.00000000000000000000	4.00000000000000000000	4.00000000000000000000	4.00000000000000000000	4.00000000000000000000	4.00000000000000000000	4.00000000000000000000	4.00000000000000000000	4.00000000000000000000	4.00000000000000000000
45.00000000000000000000	0.00000000000000000000	4130.25634765625000000000	4136.41015625000000000000	4145.12792968750000000000	4170.76904296875000000000	4153.84619140625000000000	4146.15380859375000000000	4136.41015625000000000000	4126.15380859375000000000	4145.12792968750000000000	4115.38427734375000000000	4162.05126953125000000000	4178.46142578125000000000	4145.12792968750000000000	4146.66650390625000000000	0.00000000000000000000	10249.00000000000000000000	10230.00000000000000000000	0.00000000000000000000	0.00000000000000000000	0.00000000000000000000	1699.00000000000000000000	253.00000000000000000000	4.00000000000000000000	4.00000000000000000000	4.00000000000000000000	4.00000000000000000000	4.00000000000000000000	4.00000000000000000000	4.00000000000000000000	4.00000000000000000000	4.00000000000000000000	4.00000000000000000000	4.00000000000000000000	4.00000000000000000000	4.00000000000000000000	4.00000000000000000000	4.00000000000000000000	4.00000000000000000000
46.00000000000000000000	0.00000000000000000000	4126.66650390625000000000	4124.10253906250000000000	4134.87158203125000000000	4150.25634765625000000000	4130.76904296875000000000	4132.30761718750000000000	4126.15380859375000000000	4107.17919921875000000000	4125.12792968750000000000	4114.35888671875000000000	4141.02539062500000000000	4153.33300781250000000000	4131.28173828125000000000	4130.25634765625000000000	0.00000000000000000000	10249.00000000000000000000	10230.00000000000000000000	0.00000000000000000000	0.00000000000000000000	0.00000000000000000000	1699.00000000000000000000	261.00000000000000000000	4.00000000000000000000	4.00000000000000000000	4.00000000000000000000	4.00000000000000000000	4.00000000000000000000	4.00000000000000000000	4.00000000000000000000	4.00000000000000000000	4.00000000000000000000	4.00000000000000000000	4.00000000000000000000	4.00000000000000000000	4.00000000000000000000	4.00000000000000000000	4.00000000000000000000	4.00000000000000000000
47.00000000000000000000	0.00000000000000000000	4127.17919921875000000000	4140.51269531250000000000	4132.82031250000000000000	4157.94873046875000000000	4141.53857421875000000000	4134.35888671875000000000	4130.76904296875000000000	4123.07666015625000000000	4143.58984375000000000000	4125.64111328125000000000	4117.94873046875000000000	4156.41015625000000000000	4144.61523437500000000000	4139.48730468750000000000	0.00000000000000000000	10250.00000000000000000000	10230.00000000000000000000	0.00000000000000000000	0.00000000000000000000	0.00000000000000000000	1699.00000000000000000000	270.00000000000000000000	4.00000000000000000000	4.00000000000000000000	4.00000000000000000000	4.00000000000000000000	4.00000000000000000000	4.00000000000000000000	4.00000000000000000000	4.00000000000000000000	4.00000000000000000000	4.00000000000000000000	4.00000000000000000000	4.00000000000000000000	4.00000000000000000000	4.00000000000000000000	4.00000000000000000000	4.00000000000000000000
48.00000000000000000000	0.00000000000000000000	4137.43603515625000000000	4142.05126953125000000000	4140.00000000000000000000	4156.41015625000000000000	4127.17919921875000000000	4129.74365234375000000000	4126.15380859375000000000	4119.48730468750000000000	4136.41015625000000000000	4105.12792968750000000000	4109.23046875000000000000	4164.61523437500000000000	4128.20507812500000000000	4143.58984375000000000000	0.00000000000000000000	10250.00000000000000000000	10230.00000000000000000000	0.00000000000000000000	0.00000000000000000000	0.00000000000000000000	1699.00000000000000000000	278.00000000000000000000	4.00000000000000000000	4.00000000000000000000	4.00000000000000000000	4.00000000000000000000	4.00000000000000000000	4.00000000000000000000	4.00000000000000000000	4.00000000000000000000	4.00000000000000000000	4.00000000000000000000	4.00000000000000000000	4.00000000000000000000	4.00000000000000000000	4.00000000000000000000	4.00000000000000000000	4.00000000000000000000
49.00000000000000000000	0.00000000000000000000	4131.28173828125000000000	4147.69238281250000000000	4140.51269531250000000000	4155.38427734375000000000	4118.97412109375000000000	4132.82031250000000000000	4127.17919921875000000000	4116.41015625000000000000	4132.82031250000000000000	4108.20507812500000000000	4162.56396484375000000000	4158.97412109375000000000	4136.41015625000000000000	4146.66650390625000000000	0.00000000000000000000	10250.00000000000000000000	10228.00000000000000000000	0.00000000000000000000	0.00000000000000000000	0.00000000000000000000	1699.00000000000000000000	286.00000000000000000000	4.00000000000000000000	4.00000000000000000000	4.00000000000000000000	4.00000000000000000000	4.00000000000000000000	4.00000000000000000000	4.00000000000000000000	4.00000000000000000000	4.00000000000000000000	4.00000000000000000000	4.00000000000000000000	4.00000000000000000000	4.00000000000000000000	4.00000000000000000000	4.00000000000000000000	4.00000000000000000000
50.00000000000000000000	0.00000000000000000000	4131.28173828125000000000	4143.07666015625000000000	4140.51269531250000000000	4174.35888671875000000000	4129.23046875000000000000	4134.87158203125000000000	4127.69238281250000000000	4122.05126953125000000000	4134.35888671875000000000	4118.46142578125000000000	4185.12792968750000000000	4156.92285156250000000000	4151.79492187500000000000	4142.05126953125000000000	0.00000000000000000000	10250.00000000000000000000	10228.00000000000000000000	0.00000000000000000000	0.00000000000000000000	0.00000000000000000000	1699.00000000000000000000	295.00000000000000000000	4.00000000000000000000	4.00000000000000000000	4.00000000000000000000	4.00000000000000000000	4.00000000000000000000	4.00000000000000000000	4.00000000000000000000	4.00000000000000000000	4.00000000000000000000	4.00000000000000000000	4.00000000000000000000	4.00000000000000000000	4.00000000000000000000	4.00000000000000000000	4.00000000000000000000	4.00000000000000000000
51.00000000000000000000	0.00000000000000000000	4132.30761718750000000000	4125.64111328125000000000	4140.00000000000000000000	4163.58984375000000000000	4138.97412109375000000000	4131.79492187500000000000	4124.61523437500000000000	4118.46142578125000000000	4127.17919921875000000000	4108.20507812500000000000	4132.30761718750000000000	4153.84619140625000000000	4129.23046875000000000000	4128.20507812500000000000	0.00000000000000000000	10248.00000000000000000000	10226.00000000000000000000	0.00000000000000000000	0.00000000000000000000	0.00000000000000000000	1699.00000000000000000000	303.00000000000000000000	4.00000000000000000000	4.00000000000000000000	4.00000000000000000000	4.00000000000000000000	4.00000000000000000000	4.00000000000000000000	4.00000000000000000000	4.00000000000000000000	4.00000000000000000000	4.00000000000000000000	4.00000000000000000000	4.00000000000000000000	4.00000000000000000000	4.00000000000000000000	4.00000000000000000000	4.00000000000000000000
52.00000000000000000000	0.00000000000000000000	4120.00000000000000000000	4121.02539062500000000000	4130.76904296875000000000	4135.89746093750000000000	4132.82031250000000000000	4121.53857421875000000000	4120.00000000000000000000	4107.69238281250000000000	4120.51269531250000000000	4108.20507812500000000000	4123.58984375000000000000	4143.07666015625000000000	4113.84619140625000000000	4121.53857421875000000000	0.00000000000000000000	10248.00000000000000000000	10226.00000000000000000000	0.00000000000000000000	0.00000000000000000000	0.00000000000000000000	1699.00000000000000000000	312.00000000000000000000	4.00000000000000000000	4.00000000000000000000	4.00000000000000000000	4.00000000000000000000	4.00000000000000000000	4.00000000000000000000	4.00000000000000000000	4.00000000000000000000	4.00000000000000000000	4.00000000000000000000	4.00000000000000000000	4.00000000000000000000	4.00000000000000000000	4.00000000000000000000	4.00000000000000000000	4.00000000000000000000
53.00000000000000000000	0.00000000000000000000	4130.76904296875000000000	4129.23046875000000000000	4131.28173828125000000000	4138.46142578125000000000	4113.84619140625000000000	4112.82031250000000000000	4113.84619140625000000000	4099.48730468750000000000	4118.97412109375000000000	4105.12792968750000000000	4138.97412109375000000000	4141.02539062500000000000	4124.61523437500000000000	4121.02539062500000000000	0.00000000000000000000	10246.00000000000000000000	10226.00000000000000000000	0.00000000000000000000	0.00000000000000000000	0.00000000000000000000	1699.00000000000000000000	320.00000000000000000000	4.00000000000000000000	4.00000000000000000000	4.00000000000000000000	4.00000000000000000000	4.00000000000000000000	4.00000000000000000000	4.00000000000000000000	4.00000000000000000000	4.00000000000000000000	4.00000000000000000000	4.00000000000000000000	4.00000000000000000000	4.00000000000000000000	4.00000000000000000000	4.00000000000000000000	4.00000000000000000000
54.00000000000000000000	0.00000000000000000000	4122.56396484375000000000	4132.82031250000000000000	4126.66650390625000000000	4152.30761718750000000000	4110.76904296875000000000	4124.61523437500000000000	4115.38427734375000000000	4107.17919921875000000000	4128.71777343750000000000	4096.41015625000000000000	4093.84594726562500000000	4142.05126953125000000000	4125.64111328125000000000	4118.46142578125000000000	0.00000000000000000000	10246.00000000000000000000	10226.00000000000000000000	0.00000000000000000000	0.00000000000000000000	0.00000000000000000000	1699.00000000000000000000	328.00000000000000000000	4.00000000000000000000	4.00000000000000000000	4.00000000000000000000	4.00000000000000000000	4.00000000000000000000	4.00000000000000000000	4.00000000000000000000	4.00000000000000000000	4.00000000000000000000	4.00000000000000000000	4.00000000000000000000	4.00000000000000000000	4.00000000000000000000	4.00000000000000000000	4.00000000000000000000	4.00000000000000000000
55.00000000000000000000	0.00000000000000000000	4113.33300781250000000000	4111.28173828125000000000	4121.02539062500000000000	4152.30761718750000000000	4094.87158203125000000000	4111.28173828125000000000	4097.94873046875000000000	4087.69213867187500000000	4105.12792968750000000000	4090.25634765625000000000	4078.97436523437500000000	4136.41015625000000000000	4090.76904296875000000000	4105.12792968750000000000	0.00000000000000000000	10245.00000000000000000000	10227.00000000000000000000	0.00000000000000000000	0.00000000000000000000	0.00000000000000000000	1699.00000000000000000000	337.00000000000000000000	4.00000000000000000000	4.00000000000000000000	4.00000000000000000000	4.00000000000000000000	4.00000000000000000000	4.00000000000000000000	4.00000000000000000000	4.00000000000000000000	4.00000000000000000000	4.00000000000000000000	4.00000000000000000000	4.00000000000000000000	4.00000000000000000000	4.00000000000000000000	4.00000000000000000000	4.00000000000000000000
56.00000000000000000000	0.00000000000000000000	4121.53857421875000000000	4113.33300781250000000000	4125.64111328125000000000	4155.38427734375000000000	4097.94873046875000000000	4096.92285156250000000000	4094.35888671875000000000	4075.38452148437500000000	4086.66650390625000000000	4091.28198242187500000000	4144.61523437500000000000	4133.84619140625000000000	4090.76904296875000000000	4104.10253906250000000000	0.00000000000000000000	10245.00000000000000000000	10227.00000000000000000000	0.00000000000000000000	0.00000000000000000000	0.00000000000000000000	1699.00000000000000000000	345.00000000000000000000	4.00000000000000000000	4.00000000000000000000	4.00000000000000000000	4.00000000000000000000	4.00000000000000000000	4.00000000000000000000	4.00000000000000000000	4.00000000000000000000	4.00000000000000000000	4.00000000000000000000	4.00000000000000000000	4.00000000000000000000	4.00000000000000000000	4.00000000000000000000	4.00000000000000000000	4.00000000000000000000
57.00000000000000000000	0.00000000000000000000	4111.28173828125000000000	4128.20507812500000000000	4122.56396484375000000000	4155.89746093750000000000	4120.00000000000000000000	4104.61523437500000000000	4108.71777343750000000000	4095.89721679687500000000	4106.15380859375000000000	4082.56396484375000000000	4140.00000000000000000000	4132.82031250000000000000	4118.46142578125000000000	4111.28173828125000000000	0.00000000000000000000	10245.00000000000000000000	10228.00000000000000000000	0.00000000000000000000	0.00000000000000000000	0.00000000000000000000	1699.00000000000000000000	353.00000000000000000000	4.00000000000000000000	4.00000000000000000000	4.00000000000000000000	4.00000000000000000000	4.00000000000000000000	4.00000000000000000000	4.00000000000000000000	4.00000000000000000000	4.00000000000000000000	4.00000000000000000000	4.00000000000000000000	4.00000000000000000000	4.00000000000000000000	4.00000000000000000000	4.00000000000000000000	4.00000000000000000000
58.00000000000000000000	0.00000000000000000000	4108.20507812500000000000	4098.46142578125000000000	4119.48730468750000000000	4130.76904296875000000000	4090.76904296875000000000	4092.82031250000000000000	4089.74340820312500000000	4085.12817382812500000000	4094.35888671875000000000	4056.41015625000000000000	4075.38452148437500000000	4123.07666015625000000000	4084.10253906250000000000	4096.92285156250000000000	0.00000000000000000000	10245.00000000000000000000	10228.00000000000000000000	0.00000000000000000000	0.00000000000000000000	0.00000000000000000000	1699.00000000000000000000	362.00000000000000000000	4.00000000000000000000	4.00000000000000000000	4.00000000000000000000	4.00000000000000000000	4.00000000000000000000	4.00000000000000000000	4.00000000000000000000	4.00000000000000000000	4.00000000000000000000	4.00000000000000000000	4.00000000000000000000	4.00000000000000000000	4.00000000000000000000	4.00000000000000000000	4.00000000000000000000	4.00000000000000000000
59.00000000000000000000	0.00000000000000000000	4105.64111328125000000000	4092.82031250000000000000	4118.97412109375000000000	4124.61523437500000000000	4092.30761718750000000000	4098.97412109375000000000	4089.74340820312500000000	4077.94873046875000000000	4087.69213867187500000000	4073.33325195312500000000	4101.02539062500000000000	4123.07666015625000000000	4068.20507812500000000000	4095.38452148437500000000	0.00000000000000000000	10246.00000000000000000000	10227.00000000000000000000	0.00000000000000000000	0.00000000000000000000	0.00000000000000000000	1699.00000000000000000000	370.00000000000000000000	4.00000000000000000000	4.00000000000000000000	4.00000000000000000000	4.00000000000000000000	4.00000000000000000000	4.00000000000000000000	4.00000000000000000000	4.00000000000000000000	4.00000000000000000000	4.00000000000000000000	4.00000000000000000000	4.00000000000000000000	4.00000000000000000000	4.00000000000000000000	4.00000000000000000000	4.00000000000000000000
60.00000000000000000000	0.00000000000000000000	4112.30761718750000000000	4121.02539062500000000000	4126.15380859375000000000	4142.05126953125000000000	4118.46142578125000000000	4114.35888671875000000000	4108.20507812500000000000	4093.33325195312500000000	4108.71777343750000000000	4099.48730468750000000000	4129.23046875000000000000	4138.97412109375000000000	4097.94873046875000000000	4103.58984375000000000000	0.00000000000000000000	10246.00000000000000000000	10227.00000000000000000000	0.00000000000000000000	0.00000000000000000000	0.00000000000000000000	1699.00000000000000000000	378.00000000000000000000	4.00000000000000000000	4.00000000000000000000	4.00000000000000000000	4.00000000000000000000	4.00000000000000000000	4.00000000000000000000	4.00000000000000000000	4.00000000000000000000	4.00000000000000000000	4.00000000000000000000	4.00000000000000000000	4.00000000000000000000	4.00000000000000000000	4.00000000000000000000	4.00000000000000000000	4.00000000000000000000
61.00000000000000000000	0.00000000000000000000	4108.71777343750000000000	4098.97412109375000000000	4120.51269531250000000000	4124.10253906250000000000	4076.92309570312500000000	4092.30761718750000000000	4091.79467773437500000000	4090.25634765625000000000	4106.15380859375000000000	4081.02563476562500000000	4086.15380859375000000000	4127.69238281250000000000	4084.61523437500000000000	4083.07690429687500000000	0.00000000000000000000	10245.00000000000000000000	10228.00000000000000000000	0.00000000000000000000	0.00000000000000000000	0.00000000000000000000	1699.00000000000000000000	387.00000000000000000000	4.00000000000000000000	4.00000000000000000000	4.00000000000000000000	4.00000000000000000000	4.00000000000000000000	4.00000000000000000000	4.00000000000000000000	4.00000000000000000000	4.00000000000000000000	4.00000000000000000000	4.00000000000000000000	4.00000000000000000000	4.00000000000000000000	4.00000000000000000000	4.00000000000000000000	4.00000000000000000000
62.00000000000000000000	0.00000000000000000000	4086.66650390625000000000	4067.17944335937500000000	4101.53857421875000000000	4111.79492187500000000000	4055.89721679687500000000	4081.02563476562500000000	4073.84594726562500000000	4074.35888671875000000000	4086.66650390625000000000	4066.66650390625000000000	4092.30761718750000000000	4105.12792968750000000000	4065.12817382812500000000	4070.76904296875000000000	0.00000000000000000000	10245.00000000000000000000	10228.00000000000000000000	0.00000000000000000000	0.00000000000000000000	0.00000000000000000000	1699.00000000000000000000	395.00000000000000000000	4.00000000000000000000	4.00000000000000000000	4.00000000000000000000	4.00000000000000000000	4.00000000000000000000	4.00000000000000000000	4.00000000000000000000	4.00000000000000000000	4.00000000000000000000	4.00000000000000000000	4.00000000000000000000	4.00000000000000000000	4.00000000000000000000	4.00000000000000000000	4.00000000000000000000	4.00000000000000000000
63.00000000000000000000	0.00000000000000000000	4102.56396484375000000000	4080.51269531250000000000	4112.30761718750000000000	4127.69238281250000000000	4102.05126953125000000000	4087.69213867187500000000	4075.38452148437500000000	4057.94873046875000000000	4071.28198242187500000000	4069.23071289062500000000	4117.94873046875000000000	4116.41015625000000000000	4076.92309570312500000000	4087.69213867187500000000	0.00000000000000000000	10246.00000000000000000000	10229.00000000000000000000	0.00000000000000000000	0.00000000000000000000	0.00000000000000000000	1699.00000000000000000000	403.00000000000000000000	4.00000000000000000000	4.00000000000000000000	4.00000000000000000000	4.00000000000000000000	4.00000000000000000000	4.00000000000000000000	4.00000000000000000000	4.00000000000000000000	4.00000000000000000000	4.00000000000000000000	4.00000000000000000000	4.00000000000000000000	4.00000000000000000000	4.00000000000000000000	4.00000000000000000000	4.00000000000000000000
64.00000000000000000000	0.00000000000000000000	4101.02539062500000000000	4084.61523437500000000000	4109.74365234375000000000	4109.74365234375000000000	4105.64111328125000000000	4080.00000000000000000000	4073.84594726562500000000	4053.33325195312500000000	4070.76904296875000000000	4071.79467773437500000000	4091.28198242187500000000	4121.02539062500000000000	4065.12817382812500000000	4088.71777343750000000000	2781.00000000000000000000	10246.00000000000000000000	10229.00000000000000000000	0.00000000000000000000	0.00000000000000000000	0.00000000000000000000	1699.00000000000000000000	412.00000000000000000000	4.00000000000000000000	4.00000000000000000000	4.00000000000000000000	4.00000000000000000000	4.00000000000000000000	4.00000000000000000000	4.00000000000000000000	4.00000000000000000000	4.00000000000000000000	4.00000000000000000000	4.00000000000000000000	4.00000000000000000000	4.00000000000000000000	4.00000000000000000000	4.00000000000000000000	4.00000000000000000000
65.00000000000000000000	0.00000000000000000000	4084.61523437500000000000	4057.94873046875000000000	4090.25634765625000000000	4083.07690429687500000000	4056.41015625000000000000	4067.17944335937500000000	4063.07690429687500000000	4056.92309570312500000000	4076.41015625000000000000	4056.92309570312500000000	4072.82031250000000000000	4104.61523437500000000000	4037.43579101562500000000	4075.89721679687500000000	2738.00000000000000000000	10248.00000000000000000000	10229.00000000000000000000	0.00000000000000000000	0.00000000000000000000	0.00000000000000000000	1699.00000000000000000000	420.00000000000000000000	4.00000000000000000000	4.00000000000000000000	4.00000000000000000000	4.00000000000000000000	4.00000000000000000000	4.00000000000000000000	4.00000000000000000000	4.00000000000000000000	4.00000000000000000000	4.00000000000000000000	4.00000000000000000000	4.00000000000000000000	4.00000000000000000000	4.00000000000000000000	4.00000000000000000000	4.00000000000000000000
66.00000000000000000000	0.00000000000000000000	4098.46142578125000000000	4067.69213867187500000000	4102.56396484375000000000	4108.71777343750000000000	4065.64086914062500000000	4073.33325195312500000000	4060.51269531250000000000	4063.07690429687500000000	4077.43579101562500000000	4044.61523437500000000000	4082.56396484375000000000	4103.07666015625000000000	4056.41015625000000000000	4088.71777343750000000000	2379.00000000000000000000	10248.00000000000000000000	10229.00000000000000000000	0.00000000000000000000	0.00000000000000000000	0.00000000000000000000	1699.00000000000000000000	428.00000000000000000000	4.00000000000000000000	4.00000000000000000000	4.00000000000000000000	4.00000000000000000000	4.00000000000000000000	4.00000000000000000000	4.00000000000000000000	4.00000000000000000000	4.00000000000000000000	4.00000000000000000000	4.00000000000000000000	4.00000000000000000000	4.00000000000000000000	4.00000000000000000000	4.00000000000000000000	4.00000000000000000000
67.00000000000000000000	0.00000000000000000000	4101.53857421875000000000	4093.84594726562500000000	4115.38427734375000000000	4137.94873046875000000000	4105.64111328125000000000	4085.64086914062500000000	4068.20507812500000000000	4066.66650390625000000000	4070.76904296875000000000	4057.94873046875000000000	4090.76904296875000000000	4115.38427734375000000000	4078.46142578125000000000	4100.51269531250000000000	3474.00000000000000000000	10247.00000000000000000000	10229.00000000000000000000	0.00000000000000000000	0.00000000000000000000	0.00000000000000000000	1699.00000000000000000000	437.00000000000000000000	4.00000000000000000000	4.00000000000000000000	4.00000000000000000000	4.00000000000000000000	4.00000000000000000000	4.00000000000000000000	4.00000000000000000000	4.00000000000000000000	4.00000000000000000000	4.00000000000000000000	4.00000000000000000000	4.00000000000000000000	4.00000000000000000000	4.00000000000000000000	4.00000000000000000000	4.00000000000000000000
68.00000000000000000000	0.00000000000000000000	4109.23046875000000000000	4090.76904296875000000000	4120.00000000000000000000	4128.71777343750000000000	4103.07666015625000000000	4084.61523437500000000000	4072.30761718750000000000	4067.17944335937500000000	4071.79467773437500000000	4069.23071289062500000000	4094.87158203125000000000	4121.53857421875000000000	4063.07690429687500000000	4090.25634765625000000000	3539.00000000000000000000	10247.00000000000000000000	10229.00000000000000000000	0.00000000000000000000	0.00000000000000000000	0.00000000000000000000	1699.00000000000000000000	445.00000000000000000000	4.00000000000000000000	4.00000000000000000000	4.00000000000000000000	4.00000000000000000000	4.00000000000000000000	4.00000000000000000000	4.00000000000000000000	4.00000000000000000000	4.00000000000000000000	4.00000000000000000000	4.00000000000000000000	4.00000000000000000000	4.00000000000000000000	4.00000000000000000000	4.00000000000000000000	4.00000000000000000000
69.00000000000000000000	0.00000000000000000000	4102.05126953125000000000	4087.17944335937500000000	4112.30761718750000000000	4112.30761718750000000000	4094.35888671875000000000	4081.02563476562500000000	4075.38452148437500000000	4073.84594726562500000000	4090.25634765625000000000	4074.87158203125000000000	4093.33325195312500000000	4113.33300781250000000000	4064.10253906250000000000	4082.56396484375000000000	3399.00000000000000000000	10247.00000000000000000000	10227.00000000000000000000	0.00000000000000000000	0.00000000000000000000	0.00000000000000000000	1699.00000000000000000000	454.00000000000000000000	4.00000000000000000000	4.00000000000000000000	4.00000000000000000000	4.00000000000000000000	4.00000000000000000000	4.00000000000000000000	4.00000000000000000000	4.00000000000000000000	4.00000000000000000000	4.00000000000000000000	4.00000000000000000000	4.00000000000000000000	4.00000000000000000000	4.00000000000000000000	4.00000000000000000000	4.00000000000000000000
70.00000000000000000000	0.00000000000000000000	4085.64086914062500000000	4074.35888671875000000000	4099.48730468750000000000	4107.69238281250000000000	4082.56396484375000000000	4070.25634765625000000000	4063.58959960937500000000	4070.76904296875000000000	4084.61523437500000000000	4062.05126953125000000000	4088.71777343750000000000	4104.61523437500000000000	4064.61523437500000000000	4072.30761718750000000000	3476.00000000000000000000	10247.00000000000000000000	10227.00000000000000000000	0.00000000000000000000	0.00000000000000000000	0.00000000000000000000	1699.00000000000000000000	462.00000000000000000000	4.00000000000000000000	4.00000000000000000000	4.00000000000000000000	4.00000000000000000000	4.00000000000000000000	4.00000000000000000000	4.00000000000000000000	4.00000000000000000000	4.00000000000000000000	4.00000000000000000000	4.00000000000000000000	4.00000000000000000000	4.00000000000000000000	4.00000000000000000000	4.00000000000000000000	4.00000000000000000000
71.00000000000000000000	0.00000000000000000000	4093.33325195312500000000	4061.02563476562500000000	4102.56396484375000000000	4105.12792968750000000000	4070.25634765625000000000	4071.28198242187500000000	4058.97436523437500000000	4061.53833007812500000000	4065.12817382812500000000	4054.87158203125000000000	4104.10253906250000000000	4102.05126953125000000000	4058.46142578125000000000	4068.20507812500000000000	3433.00000000000000000000	10246.00000000000000000000	10227.00000000000000000000	0.00000000000000000000	0.00000000000000000000	0.00000000000000000000	1699.00000000000000000000	470.00000000000000000000	4.00000000000000000000	4.00000000000000000000	4.00000000000000000000	4.00000000000000000000	4.00000000000000000000	4.00000000000000000000	4.00000000000000000000	4.00000000000000000000	4.00000000000000000000	4.00000000000000000000	4.00000000000000000000	4.00000000000000000000	4.00000000000000000000	4.00000000000000000000	4.00000000000000000000	4.00000000000000000000
72.00000000000000000000	0.00000000000000000000	4085.64086914062500000000	4069.23071289062500000000	4096.41015625000000000000	4096.92285156250000000000	4081.02563476562500000000	4088.71777343750000000000	4074.87158203125000000000	4065.12817382812500000000	4081.53833007812500000000	4071.28198242187500000000	4098.46142578125000000000	4096.92285156250000000000	4070.76904296875000000000	4073.33325195312500000000	3404.00000000000000000000	10246.00000000000000000000	10227.00000000000000000000	0.00000000000000000000	0.00000000000000000000	0.00000000000000000000	1699.00000000000000000000	479.00000000000000000000	4.00000000000000000000	4.00000000000000000000	4.00000000000000000000	4.00000000000000000000	4.00000000000000000000	4.00000000000000000000	4.00000000000000000000	4.00000000000000000000	4.00000000000000000000	4.00000000000000000000	4.00000000000000000000	4.00000000000000000000	4.00000000000000000000	4.00000000000000000000	4.00000000000000000000	4.00000000000000000000
73.00000000000000000000	0.00000000000000000000	4088.20507812500000000000	4065.12817382812500000000	4095.89721679687500000000	4098.46142578125000000000	4081.53833007812500000000	4087.69213867187500000000	4074.87158203125000000000	4064.10253906250000000000	4096.92285156250000000000	4048.71777343750000000000	4062.56396484375000000000	4095.89721679687500000000	4060.00000000000000000000	4065.12817382812500000000	3104.00000000000000000000	10247.00000000000000000000	10227.00000000000000000000	0.00000000000000000000	0.00000000000000000000	0.00000000000000000000	1699.00000000000000000000	487.00000000000000000000	4.00000000000000000000	4.00000000000000000000	4.00000000000000000000	4.00000000000000000000	4.00000000000000000000	4.00000000000000000000	4.00000000000000000000	4.00000000000000000000	4.00000000000000000000	4.00000000000000000000	4.00000000000000000000	4.00000000000000000000	4.00000000000000000000	4.00000000000000000000	4.00000000000000000000	4.00000000000000000000
74.00000000000000000000	0.00000000000000000000	4090.76904296875000000000	4055.89721679687500000000	4103.07666015625000000000	4103.58984375000000000000	4076.92309570312500000000	4080.51269531250000000000	4069.74340820312500000000	4062.56396484375000000000	4085.64086914062500000000	4027.17944335937500000000	4072.30761718750000000000	4092.30761718750000000000	4046.15380859375000000000	4065.64086914062500000000	3515.00000000000000000000	10247.00000000000000000000	10227.00000000000000000000	0.00000000000000000000	0.00000000000000000000	0.00000000000000000000	1699.00000000000000000000	495.00000000000000000000	4.00000000000000000000	4.00000000000000000000	4.00000000000000000000	4.00000000000000000000	4.00000000000000000000	4.00000000000000000000	4.00000000000000000000	4.00000000000000000000	4.00000000000000000000	4.00000000000000000000	4.00000000000000000000	4.00000000000000000000	4.00000000000000000000	4.00000000000000000000	4.00000000000000000000	4.00000000000000000000
75.00000000000000000000	0.00000000000000000000	4089.23071289062500000000	4058.97436523437500000000	4104.61523437500000000000	4100.51269531250000000000	4081.53833007812500000000	4069.23071289062500000000	4064.61523437500000000000	4059.48706054687500000000	4064.10253906250000000000	4058.46142578125000000000	4092.30761718750000000000	4097.94873046875000000000	4054.87158203125000000000	4078.46142578125000000000	3297.00000000000000000000	10247.00000000000000000000	10228.00000000000000000000	0.00000000000000000000	0.00000000000000000000	0.00000000000000000000	1699.00000000000000000000	504.00000000000000000000	4.00000000000000000000	4.00000000000000000000	4.00000000000000000000	4.00000000000000000000	4.00000000000000000000	4.00000000000000000000	4.00000000000000000000	4.00000000000000000000	4.00000000000000000000	4.00000000000000000000	4.00000000000000000000	4.00000000000000000000	4.00000000000000000000	4.00000000000000000000	4.00000000000000000000	4.00000000000000000000
76.00000000000000000000	0.00000000000000000000	4096.41015625000000000000	4056.41015625000000000000	4099.48730468750000000000	4100.51269531250000000000	4069.74340820312500000000	4052.30761718750000000000	4052.82031250000000000000	4046.15380859375000000000	4051.28198242187500000000	4023.07690429687500000000	4079.48706054687500000000	4100.51269531250000000000	4049.23071289062500000000	4067.69213867187500000000	2772.00000000000000000000	10247.00000000000000000000	10228.00000000000000000000	0.00000000000000000000	0.00000000000000000000	0.00000000000000000000	1699.00000000000000000000	512.00000000000000000000	4.00000000000000000000	4.00000000000000000000	4.00000000000000000000	4.00000000000000000000	4.00000000000000000000	4.00000000000000000000	4.00000000000000000000	4.00000000000000000000	4.00000000000000000000	4.00000000000000000000	4.00000000000000000000	4.00000000000000000000	4.00000000000000000000	4.00000000000000000000	4.00000000000000000000	4.00000000000000000000
77.00000000000000000000	0.00000000000000000000	4078.46142578125000000000	4056.41015625000000000000	4082.05126953125000000000	4098.46142578125000000000	4066.66650390625000000000	4063.07690429687500000000	4057.43579101562500000000	4050.76904296875000000000	4069.23071289062500000000	4034.87158203125000000000	4071.28198242187500000000	4084.10253906250000000000	4040.51269531250000000000	4050.76904296875000000000	2826.00000000000000000000	10247.00000000000000000000	10227.00000000000000000000	0.00000000000000000000	0.00000000000000000000	0.00000000000000000000	1699.00000000000000000000	520.00000000000000000000	4.00000000000000000000	4.00000000000000000000	4.00000000000000000000	4.00000000000000000000	4.00000000000000000000	4.00000000000000000000	4.00000000000000000000	4.00000000000000000000	4.00000000000000000000	4.00000000000000000000	4.00000000000000000000	4.00000000000000000000	4.00000000000000000000	4.00000000000000000000	4.00000000000000000000	4.00000000000000000000
78.00000000000000000000	0.00000000000000000000	4084.61523437500000000000	4057.43579101562500000000	4084.10253906250000000000	4088.20507812500000000000	4073.33325195312500000000	4076.92309570312500000000	4065.64086914062500000000	4063.58959960937500000000	4076.92309570312500000000	4352.30761718750000000000	4065.12817382812500000000	4085.64086914062500000000	4045.12817382812500000000	4051.28198242187500000000	3515.00000000000000000000	10247.00000000000000000000	10227.00000000000000000000	0.00000000000000000000	0.00000000000000000000	0.00000000000000000000	1699.00000000000000000000	529.00000000000000000000	4.00000000000000000000	4.00000000000000000000	4.00000000000000000000	4.00000000000000000000	4.00000000000000000000	4.00000000000000000000	4.00000000000000000000	4.00000000000000000000	4.00000000000000000000	4.00000000000000000000	4.00000000000000000000	4.00000000000000000000	4.00000000000000000000	4.00000000000000000000	4.00000000000000000000	4.00000000000000000000
79.00000000000000000000	0.00000000000000000000	4099.48730468750000000000	4070.25634765625000000000	4093.84594726562500000000	4097.43603515625000000000	4078.46142578125000000000	4072.30761718750000000000	4068.71777343750000000000	4070.25634765625000000000	4070.76904296875000000000	4736.92285156250000000000	4072.82031250000000000000	4099.48730468750000000000	4053.33325195312500000000	4057.94873046875000000000	3297.00000000000000000000	10247.00000000000000000000	10229.00000000000000000000	0.00000000000000000000	0.00000000000000000000	0.00000000000000000000	1699.00000000000000000000	537.00000000000000000000	4.00000000000000000000	4.00000000000000000000	4.00000000000000000000	4.00000000000000000000	4.00000000000000000000	4.00000000000000000000	4.00000000000000000000	4.00000000000000000000	4.00000000000000000000	4.00000000000000000000	4.00000000000000000000	4.00000000000000000000	4.00000000000000000000	4.00000000000000000000	4.00000000000000000000	4.00000000000000000000
80.00000000000000000000	0.00000000000000000000	4085.64086914062500000000	4078.97436523437500000000	4087.69213867187500000000	4116.92285156250000000000	4078.97436523437500000000	4058.46142578125000000000	4057.94873046875000000000	4058.97436523437500000000	4062.56396484375000000000	4822.56396484375000000000	4101.02539062500000000000	4095.38452148437500000000	4039.48706054687500000000	4056.41015625000000000000	2772.00000000000000000000	10247.00000000000000000000	10229.00000000000000000000	0.00000000000000000000	0.00000000000000000000	0.00000000000000000000	1699.00000000000000000000	545.00000000000000000000	4.00000000000000000000	4.00000000000000000000	4.00000000000000000000	4.00000000000000000000	4.00000000000000000000	4.00000000000000000000	4.00000000000000000000	4.00000000000000000000	4.00000000000000000000	4.00000000000000000000	4.00000000000000000000	4.00000000000000000000	4.00000000000000000000	4.00000000000000000000	4.00000000000000000000	4.00000000000000000000
81.00000000000000000000	0.00000000000000000000	4081.53833007812500000000	4059.48706054687500000000	4081.53833007812500000000	4103.07666015625000000000	4067.69213867187500000000	4048.71777343750000000000	4040.00000000000000000000	4033.84594726562500000000	4043.07690429687500000000	4768.20507812500000000000	4094.35888671875000000000	4082.05126953125000000000	4022.05126953125000000000	4050.25634765625000000000	2826.00000000000000000000	10246.00000000000000000000	10229.00000000000000000000	0.00000000000000000000	0.00000000000000000000	0.00000000000000000000	1699.00000000000000000000	554.00000000000000000000	4.00000000000000000000	4.00000000000000000000	4.00000000000000000000	4.00000000000000000000	4.00000000000000000000	4.00000000000000000000	4.00000000000000000000	4.00000000000000000000	4.00000000000000000000	4.00000000000000000000	4.00000000000000000000	4.00000000000000000000	4.00000000000000000000	4.00000000000000000000	4.00000000000000000000	4.00000000000000000000
82.00000000000000000000	0.00000000000000000000	4080.51269531250000000000	4056.92309570312500000000	4081.02563476562500000000	4088.71777343750000000000	4073.84594726562500000000	4063.07690429687500000000	4049.74340820312500000000	4041.02563476562500000000	4054.87158203125000000000	4742.56396484375000000000	4061.02563476562500000000	4082.05126953125000000000	4051.28198242187500000000	4056.92309570312500000000	3515.00000000000000000000	10246.00000000000000000000	10229.00000000000000000000	0.00000000000000000000	0.00000000000000000000	0.00000000000000000000	1699.00000000000000000000	562.00000000000000000000	4.00000000000000000000	4.00000000000000000000	4.00000000000000000000	4.00000000000000000000	4.00000000000000000000	4.00000000000000000000	4.00000000000000000000	4.00000000000000000000	4.00000000000000000000	4.00000000000000000000	4.00000000000000000000	4.00000000000000000000	4.00000000000000000000	4.00000000000000000000	4.00000000000000000000	4.00000000000000000000
83.00000000000000000000	0.00000000000000000000	4095.89721679687500000000	4062.56396484375000000000	4097.43603515625000000000	4095.89721679687500000000	4061.53833007812500000000	4063.07690429687500000000	4056.41015625000000000000	4048.71777343750000000000	4067.69213867187500000000	4591.28173828125000000000	4059.48706054687500000000	4099.48730468750000000000	4069.74340820312500000000	4071.79467773437500000000	3297.00000000000000000000	10246.00000000000000000000	10228.00000000000000000000	0.00000000000000000000	0.00000000000000000000	0.00000000000000000000	1699.00000000000000000000	570.00000000000000000000	4.00000000000000000000	4.00000000000000000000	4.00000000000000000000	4.00000000000000000000	4.00000000000000000000	4.00000000000000000000	4.00000000000000000000	4.00000000000000000000	4.00000000000000000000	4.00000000000000000000	4.00000000000000000000	4.00000000000000000000	4.00000000000000000000	4.00000000000000000000	4.00000000000000000000	4.00000000000000000000
84.00000000000000000000	0.00000000000000000000	4100.51269531250000000000	4054.35888671875000000000	4101.02539062500000000000	4086.66650390625000000000	4044.10253906250000000000	4053.33325195312500000000	4049.74340820312500000000	4042.05126953125000000000	4058.97436523437500000000	4405.12792968750000000000	4087.17944335937500000000	4106.15380859375000000000	4052.30761718750000000000	4078.97436523437500000000	2772.00000000000000000000	10246.00000000000000000000	10228.00000000000000000000	0.00000000000000000000	0.00000000000000000000	0.00000000000000000000	1699.00000000000000000000	579.00000000000000000000	4.00000000000000000000	4.00000000000000000000	4.00000000000000000000	4.00000000000000000000	4.00000000000000000000	4.00000000000000000000	4.00000000000000000000	4.00000000000000000000	4.00000000000000000000	4.00000000000000000000	4.00000000000000000000	4.00000000000000000000	4.00000000000000000000	4.00000000000000000000	4.00000000000000000000	4.00000000000000000000
85.00000000000000000000	0.00000000000000000000	4087.17944335937500000000	4058.46142578125000000000	4088.20507812500000000000	4089.74340820312500000000	4070.76904296875000000000	4065.12817382812500000000	4057.94873046875000000000	4050.76904296875000000000	4064.61523437500000000000	4356.92285156250000000000	4107.69238281250000000000	4102.05126953125000000000	4055.38452148437500000000	4072.30761718750000000000	2826.00000000000000000000	10246.00000000000000000000	10230.00000000000000000000	0.00000000000000000000	0.00000000000000000000	0.00000000000000000000	1699.00000000000000000000	587.00000000000000000000	4.00000000000000000000	4.00000000000000000000	4.00000000000000000000	4.00000000000000000000	4.00000000000000000000	4.00000000000000000000	4.00000000000000000000	4.00000000000000000000	4.00000000000000000000	4.00000000000000000000	4.00000000000000000000	4.00000000000000000000	4.00000000000000000000	4.00000000000000000000	4.00000000000000000000	4.00000000000000000000
[truncated: 236 more rows]
