# Supplementary material for: Discriminating three motor imagery states of the same joint for brain-computer interface
Source: PeerJ. 2021 Aug 24;9:e12027. doi: 10.7717/peerj.12027 (PMC8395581; doi:10.7717/peerj.12027)
Supplement: Supplemental Information 1 [file peerj-09-12027-s001.zip › dataset/C/01-02-04.11.17.17.30.12.csv]

title:02	recorded:04.11.17 17.30.12	sampling:128	subject:01	labels:COUNTER INTERPOLATED AF3 F7 F3 FC5 T7 P7 O1 O2 P8 T8 FC6 F4 F8 AF4 RAW_CQ GYROX GYROY MARKER MARKER_HARDWARE SYNC TIME_STAMP_s TIME_STAMP_ms CQ_AF3 CQ_F7 CQ_F3 CQ_FC5 CQ_T7 CQ_P7 CQ_O1 CQ_O2 CQ_P8 CQ_T8 CQ_FC6 CQ_F4 CQ_F8 CQ_AF4 CQ_CMS CQ_DRL	chan:40	units:emotiv
106.00000000000000000000	0.00000000000000000000	4168.20507812500000000000	4152.82031250000000000000	4175.38427734375000000000	4186.15380859375000000000	4144.10253906250000000000	4159.48730468750000000000	4150.76904296875000000000	4189.23046875000000000000	4180.51269531250000000000	4185.12792968750000000000	4173.33300781250000000000	4160.51269531250000000000	4150.76904296875000000000	4157.43603515625000000000	3480.00000000000000000000	10248.00000000000000000000	10230.00000000000000000000	0.00000000000000000000	0.00000000000000000000	0.00000000000000000000	2874.00000000000000000000	469.00000000000000000000	0.00000000000000000000	0.00000000000000000000	0.00000000000000000000	0.00000000000000000000	0.00000000000000000000	0.00000000000000000000	0.00000000000000000000	0.00000000000000000000	0.00000000000000000000	0.00000000000000000000	0.00000000000000000000	0.00000000000000000000	0.00000000000000000000	0.00000000000000000000	0.00000000000000000000	0.00000000000000000000
107.00000000000000000000	0.00000000000000000000	4157.43603515625000000000	4158.46142578125000000000	4173.33300781250000000000	4173.84619140625000000000	4154.87158203125000000000	4165.12792968750000000000	4152.30761718750000000000	4163.07666015625000000000	4154.87158203125000000000	4173.84619140625000000000	4170.25634765625000000000	4155.89746093750000000000	4139.48730468750000000000	4165.12792968750000000000	3319.00000000000000000000	10248.00000000000000000000	10227.00000000000000000000	0.00000000000000000000	0.00000000000000000000	0.00000000000000000000	2874.00000000000000000000	477.00000000000000000000	0.00000000000000000000	0.00000000000000000000	0.00000000000000000000	0.00000000000000000000	0.00000000000000000000	0.00000000000000000000	0.00000000000000000000	0.00000000000000000000	0.00000000000000000000	0.00000000000000000000	0.00000000000000000000	0.00000000000000000000	0.00000000000000000000	0.00000000000000000000	0.00000000000000000000	0.00000000000000000000
108.00000000000000000000	0.00000000000000000000	4164.61523437500000000000	4170.25634765625000000000	4173.33300781250000000000	4170.76904296875000000000	4170.76904296875000000000	4170.76904296875000000000	4155.89746093750000000000	4146.66650390625000000000	4147.69238281250000000000	4181.02539062500000000000	4161.02539062500000000000	4159.48730468750000000000	4140.51269531250000000000	4165.12792968750000000000	2666.00000000000000000000	10248.00000000000000000000	10227.00000000000000000000	0.00000000000000000000	0.00000000000000000000	0.00000000000000000000	2874.00000000000000000000	484.00000000000000000000	0.00000000000000000000	0.00000000000000000000	0.00000000000000000000	0.00000000000000000000	0.00000000000000000000	0.00000000000000000000	0.00000000000000000000	0.00000000000000000000	0.00000000000000000000	0.00000000000000000000	0.00000000000000000000	0.00000000000000000000	0.00000000000000000000	0.00000000000000000000	0.00000000000000000000	0.00000000000000000000
109.00000000000000000000	0.00000000000000000000	4166.15380859375000000000	4180.51269531250000000000	4187.17919921875000000000	4188.20507812500000000000	4170.25634765625000000000	4173.84619140625000000000	4161.02539062500000000000	4163.07666015625000000000	4166.15380859375000000000	4193.33300781250000000000	4181.53857421875000000000	4164.10253906250000000000	4157.94873046875000000000	4165.12792968750000000000	2619.00000000000000000000	10248.00000000000000000000	10227.00000000000000000000	0.00000000000000000000	0.00000000000000000000	0.00000000000000000000	2874.00000000000000000000	492.00000000000000000000	0.00000000000000000000	0.00000000000000000000	0.00000000000000000000	0.00000000000000000000	0.00000000000000000000	0.00000000000000000000	0.00000000000000000000	0.00000000000000000000	0.00000000000000000000	0.00000000000000000000	0.00000000000000000000	0.00000000000000000000	0.00000000000000000000	0.00000000000000000000	0.00000000000000000000	0.00000000000000000000
110.00000000000000000000	0.00000000000000000000	4151.79492187500000000000	4190.76904296875000000000	4192.30761718750000000000	4208.20507812500000000000	4174.87158203125000000000	4185.64111328125000000000	4171.28173828125000000000	4176.92285156250000000000	4173.33300781250000000000	4197.43603515625000000000	4200.00000000000000000000	4168.71777343750000000000	4183.58984375000000000000	4177.43603515625000000000	3480.00000000000000000000	10248.00000000000000000000	10227.00000000000000000000	0.00000000000000000000	0.00000000000000000000	0.00000000000000000000	2874.00000000000000000000	500.00000000000000000000	0.00000000000000000000	0.00000000000000000000	0.00000000000000000000	0.00000000000000000000	0.00000000000000000000	0.00000000000000000000	0.00000000000000000000	0.00000000000000000000	0.00000000000000000000	0.00000000000000000000	0.00000000000000000000	0.00000000000000000000	0.00000000000000000000	0.00000000000000000000	0.00000000000000000000	0.00000000000000000000
111.00000000000000000000	0.00000000000000000000	4172.82031250000000000000	4171.79492187500000000000	4187.69238281250000000000	4200.00000000000000000000	4152.30761718750000000000	4167.17919921875000000000	4155.89746093750000000000	4156.41015625000000000000	4149.74365234375000000000	4175.89746093750000000000	4173.33300781250000000000	4164.10253906250000000000	4160.00000000000000000000	4165.64111328125000000000	3319.00000000000000000000	10248.00000000000000000000	10228.00000000000000000000	0.00000000000000000000	0.00000000000000000000	0.00000000000000000000	2874.00000000000000000000	508.00000000000000000000	0.00000000000000000000	0.00000000000000000000	0.00000000000000000000	0.00000000000000000000	0.00000000000000000000	0.00000000000000000000	0.00000000000000000000	0.00000000000000000000	0.00000000000000000000	0.00000000000000000000	0.00000000000000000000	0.00000000000000000000	0.00000000000000000000	0.00000000000000000000	0.00000000000000000000	0.00000000000000000000
112.00000000000000000000	0.00000000000000000000	4154.35888671875000000000	4162.05126953125000000000	4180.00000000000000000000	4188.71777343750000000000	4144.61523437500000000000	4156.92285156250000000000	4162.56396484375000000000	4169.74365234375000000000	4167.17919921875000000000	4192.82031250000000000000	4174.35888671875000000000	4163.58984375000000000000	4142.56396484375000000000	4164.61523437500000000000	2666.00000000000000000000	10248.00000000000000000000	10228.00000000000000000000	0.00000000000000000000	0.00000000000000000000	0.00000000000000000000	2874.00000000000000000000	515.00000000000000000000	0.00000000000000000000	0.00000000000000000000	0.00000000000000000000	0.00000000000000000000	0.00000000000000000000	0.00000000000000000000	0.00000000000000000000	0.00000000000000000000	0.00000000000000000000	0.00000000000000000000	0.00000000000000000000	0.00000000000000000000	0.00000000000000000000	0.00000000000000000000	0.00000000000000000000	0.00000000000000000000
113.00000000000000000000	0.00000000000000000000	4158.97412109375000000000	4142.05126953125000000000	4175.38427734375000000000	4166.66650390625000000000	4145.12792968750000000000	4151.28173828125000000000	4158.46142578125000000000	4169.23046875000000000000	4165.64111328125000000000	4198.46142578125000000000	4171.79492187500000000000	4165.64111328125000000000	4134.87158203125000000000	4157.94873046875000000000	2619.00000000000000000000	10249.00000000000000000000	10230.00000000000000000000	0.00000000000000000000	0.00000000000000000000	0.00000000000000000000	2874.00000000000000000000	523.00000000000000000000	0.00000000000000000000	0.00000000000000000000	0.00000000000000000000	0.00000000000000000000	0.00000000000000000000	0.00000000000000000000	0.00000000000000000000	0.00000000000000000000	0.00000000000000000000	0.00000000000000000000	0.00000000000000000000	0.00000000000000000000	0.00000000000000000000	0.00000000000000000000	0.00000000000000000000	0.00000000000000000000
114.00000000000000000000	0.00000000000000000000	4171.28173828125000000000	4156.92285156250000000000	4179.48730468750000000000	4161.02539062500000000000	4167.69238281250000000000	4173.84619140625000000000	4161.02539062500000000000	4165.12792968750000000000	4162.05126953125000000000	4184.61523437500000000000	4163.58984375000000000000	4163.58984375000000000000	4149.74365234375000000000	4163.58984375000000000000	3480.00000000000000000000	10249.00000000000000000000	10230.00000000000000000000	0.00000000000000000000	0.00000000000000000000	0.00000000000000000000	2874.00000000000000000000	531.00000000000000000000	0.00000000000000000000	0.00000000000000000000	0.00000000000000000000	0.00000000000000000000	0.00000000000000000000	0.00000000000000000000	0.00000000000000000000	0.00000000000000000000	0.00000000000000000000	0.00000000000000000000	0.00000000000000000000	0.00000000000000000000	0.00000000000000000000	0.00000000000000000000	0.00000000000000000000	0.00000000000000000000
115.00000000000000000000	0.00000000000000000000	4156.41015625000000000000	4188.71777343750000000000	4177.43603515625000000000	4182.56396484375000000000	4177.94873046875000000000	4184.10253906250000000000	4165.64111328125000000000	4173.33300781250000000000	4175.89746093750000000000	4180.00000000000000000000	4185.64111328125000000000	4162.05126953125000000000	4177.94873046875000000000	4184.10253906250000000000	3319.00000000000000000000	10250.00000000000000000000	10229.00000000000000000000	0.00000000000000000000	0.00000000000000000000	0.00000000000000000000	2874.00000000000000000000	539.00000000000000000000	0.00000000000000000000	0.00000000000000000000	0.00000000000000000000	0.00000000000000000000	0.00000000000000000000	0.00000000000000000000	0.00000000000000000000	0.00000000000000000000	0.00000000000000000000	0.00000000000000000000	0.00000000000000000000	0.00000000000000000000	0.00000000000000000000	0.00000000000000000000	0.00000000000000000000	0.00000000000000000000
116.00000000000000000000	0.00000000000000000000	4177.43603515625000000000	4167.17919921875000000000	4182.05126953125000000000	4185.64111328125000000000	4142.56396484375000000000	4144.10253906250000000000	4138.46142578125000000000	4154.87158203125000000000	4153.84619140625000000000	4166.15380859375000000000	4188.20507812500000000000	4159.48730468750000000000	4171.28173828125000000000	4178.46142578125000000000	2666.00000000000000000000	10250.00000000000000000000	10229.00000000000000000000	0.00000000000000000000	0.00000000000000000000	0.00000000000000000000	2874.00000000000000000000	546.00000000000000000000	0.00000000000000000000	0.00000000000000000000	0.00000000000000000000	0.00000000000000000000	0.00000000000000000000	0.00000000000000000000	0.00000000000000000000	0.00000000000000000000	0.00000000000000000000	0.00000000000000000000	0.00000000000000000000	0.00000000000000000000	0.00000000000000000000	0.00000000000000000000	0.00000000000000000000	0.00000000000000000000
117.00000000000000000000	0.00000000000000000000	4160.00000000000000000000	4168.20507812500000000000	4185.12792968750000000000	4187.69238281250000000000	4149.23046875000000000000	4150.76904296875000000000	4154.35888671875000000000	4172.82031250000000000000	4171.28173828125000000000	4192.82031250000000000000	4192.30761718750000000000	4164.61523437500000000000	4175.89746093750000000000	4182.56396484375000000000	2619.00000000000000000000	10249.00000000000000000000	10231.00000000000000000000	0.00000000000000000000	0.00000000000000000000	0.00000000000000000000	2874.00000000000000000000	554.00000000000000000000	0.00000000000000000000	0.00000000000000000000	0.00000000000000000000	0.00000000000000000000	0.00000000000000000000	0.00000000000000000000	0.00000000000000000000	0.00000000000000000000	0.00000000000000000000	0.00000000000000000000	0.00000000000000000000	0.00000000000000000000	0.00000000000000000000	0.00000000000000000000	0.00000000000000000000	0.00000000000000000000
118.00000000000000000000	0.00000000000000000000	4161.53857421875000000000	4176.41015625000000000000	4177.43603515625000000000	4189.74365234375000000000	4153.33300781250000000000	4164.61523437500000000000	4160.51269531250000000000	4170.25634765625000000000	4175.89746093750000000000	4206.15380859375000000000	4188.20507812500000000000	4173.33300781250000000000	4165.12792968750000000000	4177.43603515625000000000	3480.00000000000000000000	10249.00000000000000000000	10231.00000000000000000000	0.00000000000000000000	0.00000000000000000000	0.00000000000000000000	2874.00000000000000000000	562.00000000000000000000	0.00000000000000000000	0.00000000000000000000	0.00000000000000000000	0.00000000000000000000	0.00000000000000000000	0.00000000000000000000	0.00000000000000000000	0.00000000000000000000	0.00000000000000000000	0.00000000000000000000	0.00000000000000000000	0.00000000000000000000	0.00000000000000000000	0.00000000000000000000	0.00000000000000000000	0.00000000000000000000
119.00000000000000000000	0.00000000000000000000	4179.48730468750000000000	4182.05126953125000000000	4184.61523437500000000000	4186.66650390625000000000	4157.94873046875000000000	4166.15380859375000000000	4156.41015625000000000000	4151.28173828125000000000	4157.43603515625000000000	4193.33300781250000000000	4182.05126953125000000000	4180.00000000000000000000	4163.07666015625000000000	4178.97412109375000000000	3319.00000000000000000000	10248.00000000000000000000	10227.00000000000000000000	0.00000000000000000000	0.00000000000000000000	0.00000000000000000000	2874.00000000000000000000	570.00000000000000000000	0.00000000000000000000	0.00000000000000000000	0.00000000000000000000	0.00000000000000000000	0.00000000000000000000	0.00000000000000000000	0.00000000000000000000	0.00000000000000000000	0.00000000000000000000	0.00000000000000000000	0.00000000000000000000	0.00000000000000000000	0.00000000000000000000	0.00000000000000000000	0.00000000000000000000	0.00000000000000000000
120.00000000000000000000	0.00000000000000000000	4155.89746093750000000000	4191.28173828125000000000	4181.02539062500000000000	4188.20507812500000000000	4180.51269531250000000000	4174.35888671875000000000	4172.30761718750000000000	4173.33300781250000000000	4175.38427734375000000000	4196.92285156250000000000	4189.23046875000000000000	4176.41015625000000000000	4182.05126953125000000000	4182.56396484375000000000	2666.00000000000000000000	10248.00000000000000000000	10227.00000000000000000000	0.00000000000000000000	0.00000000000000000000	0.00000000000000000000	2874.00000000000000000000	578.00000000000000000000	0.00000000000000000000	0.00000000000000000000	0.00000000000000000000	0.00000000000000000000	0.00000000000000000000	0.00000000000000000000	0.00000000000000000000	0.00000000000000000000	0.00000000000000000000	0.00000000000000000000	0.00000000000000000000	0.00000000000000000000	0.00000000000000000000	0.00000000000000000000	0.00000000000000000000	0.00000000000000000000
121.00000000000000000000	0.00000000000000000000	4171.28173828125000000000	4173.33300781250000000000	4168.20507812500000000000	4186.15380859375000000000	4168.20507812500000000000	4159.48730468750000000000	4155.89746093750000000000	4166.15380859375000000000	4169.74365234375000000000	4179.48730468750000000000	4172.30761718750000000000	4158.46142578125000000000	4160.51269531250000000000	4149.23046875000000000000	2619.00000000000000000000	10247.00000000000000000000	10227.00000000000000000000	0.00000000000000000000	0.00000000000000000000	0.00000000000000000000	2874.00000000000000000000	586.00000000000000000000	0.00000000000000000000	0.00000000000000000000	0.00000000000000000000	0.00000000000000000000	0.00000000000000000000	0.00000000000000000000	0.00000000000000000000	0.00000000000000000000	0.00000000000000000000	0.00000000000000000000	0.00000000000000000000	0.00000000000000000000	0.00000000000000000000	0.00000000000000000000	0.00000000000000000000	0.00000000000000000000
122.00000000000000000000	0.00000000000000000000	4160.00000000000000000000	4177.94873046875000000000	4171.79492187500000000000	4185.64111328125000000000	4179.48730468750000000000	4179.48730468750000000000	4157.43603515625000000000	4166.15380859375000000000	4174.87158203125000000000	4185.64111328125000000000	4174.87158203125000000000	4164.10253906250000000000	4168.20507812500000000000	4161.02539062500000000000	3480.00000000000000000000	10247.00000000000000000000	10227.00000000000000000000	0.00000000000000000000	0.00000000000000000000	0.00000000000000000000	2874.00000000000000000000	594.00000000000000000000	0.00000000000000000000	0.00000000000000000000	0.00000000000000000000	0.00000000000000000000	0.00000000000000000000	0.00000000000000000000	0.00000000000000000000	0.00000000000000000000	0.00000000000000000000	0.00000000000000000000	0.00000000000000000000	0.00000000000000000000	0.00000000000000000000	0.00000000000000000000	0.00000000000000000000	0.00000000000000000000
123.00000000000000000000	0.00000000000000000000	4156.92285156250000000000	4169.74365234375000000000	4177.94873046875000000000	4179.48730468750000000000	4175.38427734375000000000	4187.17919921875000000000	4160.00000000000000000000	4175.38427734375000000000	4186.66650390625000000000	4200.00000000000000000000	4189.74365234375000000000	4179.48730468750000000000	4177.94873046875000000000	4189.74365234375000000000	3319.00000000000000000000	10247.00000000000000000000	10229.00000000000000000000	0.00000000000000000000	0.00000000000000000000	0.00000000000000000000	2874.00000000000000000000	603.00000000000000000000	0.00000000000000000000	0.00000000000000000000	0.00000000000000000000	0.00000000000000000000	0.00000000000000000000	0.00000000000000000000	0.00000000000000000000	0.00000000000000000000	0.00000000000000000000	0.00000000000000000000	0.00000000000000000000	0.00000000000000000000	0.00000000000000000000	0.00000000000000000000	0.00000000000000000000	0.00000000000000000000
124.00000000000000000000	0.00000000000000000000	4176.41015625000000000000	4169.74365234375000000000	4183.07666015625000000000	4184.61523437500000000000	4154.35888671875000000000	4172.30761718750000000000	4161.02539062500000000000	4177.94873046875000000000	4183.58984375000000000000	4197.43603515625000000000	4180.51269531250000000000	4173.33300781250000000000	4173.33300781250000000000	4184.61523437500000000000	2666.00000000000000000000	10247.00000000000000000000	10229.00000000000000000000	0.00000000000000000000	0.00000000000000000000	0.00000000000000000000	2874.00000000000000000000	611.00000000000000000000	0.00000000000000000000	0.00000000000000000000	0.00000000000000000000	0.00000000000000000000	0.00000000000000000000	0.00000000000000000000	0.00000000000000000000	0.00000000000000000000	0.00000000000000000000	0.00000000000000000000	0.00000000000000000000	0.00000000000000000000	0.00000000000000000000	0.00000000000000000000	0.00000000000000000000	0.00000000000000000000
125.00000000000000000000	0.00000000000000000000	4157.94873046875000000000	4197.43603515625000000000	4174.35888671875000000000	4194.87158203125000000000	4173.84619140625000000000	4177.94873046875000000000	4176.41015625000000000000	4183.07666015625000000000	4183.58984375000000000000	4197.43603515625000000000	4176.92285156250000000000	4169.74365234375000000000	4178.46142578125000000000	4175.38427734375000000000	2619.00000000000000000000	10248.00000000000000000000	10228.00000000000000000000	0.00000000000000000000	0.00000000000000000000	0.00000000000000000000	2874.00000000000000000000	619.00000000000000000000	0.00000000000000000000	0.00000000000000000000	0.00000000000000000000	0.00000000000000000000	0.00000000000000000000	0.00000000000000000000	0.00000000000000000000	0.00000000000000000000	0.00000000000000000000	0.00000000000000000000	0.00000000000000000000	0.00000000000000000000	0.00000000000000000000	0.00000000000000000000	0.00000000000000000000	0.00000000000000000000
126.00000000000000000000	0.00000000000000000000	4180.51269531250000000000	4183.07666015625000000000	4172.30761718750000000000	4182.05126953125000000000	4173.33300781250000000000	4167.69238281250000000000	4164.10253906250000000000	4163.58984375000000000000	4167.69238281250000000000	4179.48730468750000000000	4186.15380859375000000000	4170.76904296875000000000	4157.43603515625000000000	4170.25634765625000000000	3480.00000000000000000000	10248.00000000000000000000	10228.00000000000000000000	0.00000000000000000000	0.00000000000000000000	0.00000000000000000000	2874.00000000000000000000	628.00000000000000000000	0.00000000000000000000	0.00000000000000000000	0.00000000000000000000	0.00000000000000000000	0.00000000000000000000	0.00000000000000000000	0.00000000000000000000	0.00000000000000000000	0.00000000000000000000	0.00000000000000000000	0.00000000000000000000	0.00000000000000000000	0.00000000000000000000	0.00000000000000000000	0.00000000000000000000	0.00000000000000000000
127.00000000000000000000	0.00000000000000000000	4173.33300781250000000000	4182.56396484375000000000	4186.15380859375000000000	4184.10253906250000000000	4174.87158203125000000000	4180.51269531250000000000	4178.97412109375000000000	4183.07666015625000000000	4186.66650390625000000000	4198.46142578125000000000	4202.05126953125000000000	4172.82031250000000000000	4176.41015625000000000000	4189.23046875000000000000	52.00000000000000000000	10248.00000000000000000000	10229.00000000000000000000	0.00000000000000000000	0.00000000000000000000	0.00000000000000000000	2874.00000000000000000000	636.00000000000000000000	0.00000000000000000000	0.00000000000000000000	0.00000000000000000000	0.00000000000000000000	0.00000000000000000000	0.00000000000000000000	0.00000000000000000000	0.00000000000000000000	0.00000000000000000000	0.00000000000000000000	0.00000000000000000000	0.00000000000000000000	0.00000000000000000000	0.00000000000000000000	0.00000000000000000000	0.00000000000000000000
0.00000000000000000000	0.00000000000000000000	4159.48730468750000000000	4190.25634765625000000000	4187.69238281250000000000	4198.46142578125000000000	4172.30761718750000000000	4184.61523437500000000000	4190.76904296875000000000	4198.46142578125000000000	4194.87158203125000000000	4204.61523437500000000000	4191.79492187500000000000	4171.28173828125000000000	4195.89746093750000000000	4190.76904296875000000000	2817.00000000000000000000	10248.00000000000000000000	10229.00000000000000000000	0.00000000000000000000	0.00000000000000000000	0.00000000000000000000	2874.00000000000000000000	644.00000000000000000000	4.00000000000000000000	0.00000000000000000000	0.00000000000000000000	0.00000000000000000000	0.00000000000000000000	0.00000000000000000000	0.00000000000000000000	0.00000000000000000000	0.00000000000000000000	0.00000000000000000000	0.00000000000000000000	0.00000000000000000000	0.00000000000000000000	0.00000000000000000000	0.00000000000000000000	0.00000000000000000000
1.00000000000000000000	0.00000000000000000000	4177.94873046875000000000	4181.53857421875000000000	4177.94873046875000000000	4192.30761718750000000000	4157.94873046875000000000	4169.23046875000000000000	4171.79492187500000000000	4174.87158203125000000000	4175.38427734375000000000	4176.92285156250000000000	4181.53857421875000000000	4164.61523437500000000000	4175.89746093750000000000	4172.82031250000000000000	2517.00000000000000000000	10246.00000000000000000000	10230.00000000000000000000	0.00000000000000000000	0.00000000000000000000	0.00000000000000000000	2874.00000000000000000000	653.00000000000000000000	4.00000000000000000000	4.00000000000000000000	0.00000000000000000000	0.00000000000000000000	0.00000000000000000000	0.00000000000000000000	0.00000000000000000000	0.00000000000000000000	0.00000000000000000000	0.00000000000000000000	0.00000000000000000000	0.00000000000000000000	0.00000000000000000000	0.00000000000000000000	0.00000000000000000000	0.00000000000000000000
2.00000000000000000000	0.00000000000000000000	4154.35888671875000000000	4177.94873046875000000000	4160.51269531250000000000	4178.97412109375000000000	4163.07666015625000000000	4173.84619140625000000000	4171.79492187500000000000	4172.82031250000000000000	4184.61523437500000000000	4192.82031250000000000000	4184.10253906250000000000	4166.15380859375000000000	4178.97412109375000000000	4176.41015625000000000000	1479.00000000000000000000	10246.00000000000000000000	10230.00000000000000000000	0.00000000000000000000	0.00000000000000000000	0.00000000000000000000	2874.00000000000000000000	661.00000000000000000000	4.00000000000000000000	4.00000000000000000000	4.00000000000000000000	0.00000000000000000000	0.00000000000000000000	0.00000000000000000000	0.00000000000000000000	0.00000000000000000000	0.00000000000000000000	0.00000000000000000000	0.00000000000000000000	0.00000000000000000000	0.00000000000000000000	0.00000000000000000000	4.00000000000000000000	0.00000000000000000000
3.00000000000000000000	0.00000000000000000000	4165.12792968750000000000	4154.87158203125000000000	4155.38427734375000000000	4170.76904296875000000000	4154.87158203125000000000	4166.66650390625000000000	4160.51269531250000000000	4162.56396484375000000000	4173.84619140625000000000	4189.74365234375000000000	4161.02539062500000000000	4161.02539062500000000000	4166.15380859375000000000	4166.15380859375000000000	3484.00000000000000000000	10245.00000000000000000000	10228.00000000000000000000	0.00000000000000000000	0.00000000000000000000	0.00000000000000000000	2874.00000000000000000000	668.00000000000000000000	4.00000000000000000000	4.00000000000000000000	4.00000000000000000000	4.00000000000000000000	0.00000000000000000000	0.00000000000000000000	0.00000000000000000000	0.00000000000000000000	0.00000000000000000000	0.00000000000000000000	0.00000000000000000000	0.00000000000000000000	0.00000000000000000000	0.00000000000000000000	4.00000000000000000000	4.00000000000000000000
4.00000000000000000000	0.00000000000000000000	4163.07666015625000000000	4164.61523437500000000000	4161.02539062500000000000	4169.74365234375000000000	4174.87158203125000000000	4185.12792968750000000000	4165.12792968750000000000	4167.17919921875000000000	4172.30761718750000000000	4181.02539062500000000000	4179.48730468750000000000	4152.82031250000000000000	4158.97412109375000000000	4166.66650390625000000000	3568.00000000000000000000	10245.00000000000000000000	10228.00000000000000000000	0.00000000000000000000	0.00000000000000000000	0.00000000000000000000	2874.00000000000000000000	675.00000000000000000000	4.00000000000000000000	4.00000000000000000000	4.00000000000000000000	4.00000000000000000000	4.00000000000000000000	0.00000000000000000000	0.00000000000000000000	0.00000000000000000000	0.00000000000000000000	0.00000000000000000000	0.00000000000000000000	0.00000000000000000000	0.00000000000000000000	0.00000000000000000000	4.00000000000000000000	4.00000000000000000000
5.00000000000000000000	0.00000000000000000000	4151.79492187500000000000	4182.05126953125000000000	4160.51269531250000000000	4171.79492187500000000000	4184.10253906250000000000	4196.41015625000000000000	4173.84619140625000000000	4174.87158203125000000000	4176.41015625000000000000	4187.17919921875000000000	4202.05126953125000000000	4149.74365234375000000000	4171.79492187500000000000	4172.30761718750000000000	3410.00000000000000000000	10248.00000000000000000000	10228.00000000000000000000	0.00000000000000000000	0.00000000000000000000	0.00000000000000000000	2874.00000000000000000000	683.00000000000000000000	4.00000000000000000000	4.00000000000000000000	4.00000000000000000000	4.00000000000000000000	4.00000000000000000000	4.00000000000000000000	0.00000000000000000000	0.00000000000000000000	0.00000000000000000000	0.00000000000000000000	0.00000000000000000000	0.00000000000000000000	0.00000000000000000000	0.00000000000000000000	4.00000000000000000000	4.00000000000000000000
6.00000000000000000000	0.00000000000000000000	4172.30761718750000000000	4175.89746093750000000000	4172.30761718750000000000	4183.58984375000000000000	4161.53857421875000000000	4172.30761718750000000000	4169.74365234375000000000	4174.87158203125000000000	4171.79492187500000000000	4186.15380859375000000000	4184.61523437500000000000	4150.25634765625000000000	4180.51269531250000000000	4166.15380859375000000000	3324.00000000000000000000	10248.00000000000000000000	10228.00000000000000000000	0.00000000000000000000	0.00000000000000000000	0.00000000000000000000	2874.00000000000000000000	690.00000000000000000000	4.00000000000000000000	4.00000000000000000000	4.00000000000000000000	4.00000000000000000000	4.00000000000000000000	4.00000000000000000000	4.00000000000000000000	0.00000000000000000000	0.00000000000000000000	0.00000000000000000000	0.00000000000000000000	0.00000000000000000000	0.00000000000000000000	0.00000000000000000000	4.00000000000000000000	4.00000000000000000000
7.00000000000000000000	0.00000000000000000000	4157.43603515625000000000	4182.56396484375000000000	4171.79492187500000000000	4198.97412109375000000000	4165.64111328125000000000	4172.30761718750000000000	4183.07666015625000000000	4201.53857421875000000000	4194.87158203125000000000	4202.05126953125000000000	4196.41015625000000000000	4160.00000000000000000000	4192.82031250000000000000	4177.43603515625000000000	3405.00000000000000000000	10249.00000000000000000000	10227.00000000000000000000	0.00000000000000000000	0.00000000000000000000	0.00000000000000000000	2874.00000000000000000000	697.00000000000000000000	4.00000000000000000000	4.00000000000000000000	4.00000000000000000000	4.00000000000000000000	4.00000000000000000000	4.00000000000000000000	4.00000000000000000000	4.00000000000000000000	0.00000000000000000000	0.00000000000000000000	0.00000000000000000000	0.00000000000000000000	0.00000000000000000000	0.00000000000000000000	4.00000000000000000000	4.00000000000000000000
8.00000000000000000000	0.00000000000000000000	4173.33300781250000000000	4174.87158203125000000000	4166.15380859375000000000	4184.61523437500000000000	4153.84619140625000000000	4169.74365234375000000000	4175.38427734375000000000	4197.94873046875000000000	4193.84619140625000000000	4198.97412109375000000000	4188.20507812500000000000	4169.74365234375000000000	4178.46142578125000000000	4177.94873046875000000000	3454.00000000000000000000	10249.00000000000000000000	10227.00000000000000000000	0.00000000000000000000	0.00000000000000000000	0.00000000000000000000	2874.00000000000000000000	705.00000000000000000000	4.00000000000000000000	4.00000000000000000000	4.00000000000000000000	4.00000000000000000000	4.00000000000000000000	4.00000000000000000000	4.00000000000000000000	4.00000000000000000000	4.00000000000000000000	0.00000000000000000000	0.00000000000000000000	0.00000000000000000000	0.00000000000000000000	0.00000000000000000000	4.00000000000000000000	4.00000000000000000000
9.00000000000000000000	0.00000000000000000000	4180.51269531250000000000	4191.79492187500000000000	4183.58984375000000000000	4177.94873046875000000000	4173.33300781250000000000	4182.56396484375000000000	4182.56396484375000000000	4195.89746093750000000000	4203.58984375000000000000	4213.84619140625000000000	4174.87158203125000000000	4181.02539062500000000000	4190.25634765625000000000	4191.79492187500000000000	3160.00000000000000000000	10249.00000000000000000000	10228.00000000000000000000	0.00000000000000000000	0.00000000000000000000	0.00000000000000000000	2874.00000000000000000000	712.00000000000000000000	4.00000000000000000000	4.00000000000000000000	4.00000000000000000000	4.00000000000000000000	4.00000000000000000000	4.00000000000000000000	4.00000000000000000000	4.00000000000000000000	4.00000000000000000000	4.00000000000000000000	0.00000000000000000000	0.00000000000000000000	0.00000000000000000000	0.00000000000000000000	4.00000000000000000000	4.00000000000000000000
10.00000000000000000000	0.00000000000000000000	4172.82031250000000000000	4211.79492187500000000000	4194.35888671875000000000	4200.00000000000000000000	4204.10253906250000000000	4193.33300781250000000000	4188.20507812500000000000	4206.66650390625000000000	4219.48730468750000000000	4232.82031250000000000000	4208.71777343750000000000	4188.20507812500000000000	4207.17919921875000000000	4202.05126953125000000000	3490.00000000000000000000	10249.00000000000000000000	10228.00000000000000000000	0.00000000000000000000	0.00000000000000000000	0.00000000000000000000	2874.00000000000000000000	719.00000000000000000000	4.00000000000000000000	4.00000000000000000000	4.00000000000000000000	4.00000000000000000000	4.00000000000000000000	4.00000000000000000000	4.00000000000000000000	4.00000000000000000000	4.00000000000000000000	4.00000000000000000000	4.00000000000000000000	0.00000000000000000000	0.00000000000000000000	0.00000000000000000000	4.00000000000000000000	4.00000000000000000000
11.00000000000000000000	0.00000000000000000000	4185.12792968750000000000	4185.64111328125000000000	4180.51269531250000000000	4197.94873046875000000000	4178.46142578125000000000	4178.46142578125000000000	4160.51269531250000000000	4182.56396484375000000000	4190.25634765625000000000	4199.48730468750000000000	4224.61523437500000000000	4172.82031250000000000000	4183.07666015625000000000	4184.10253906250000000000	3320.00000000000000000000	10250.00000000000000000000	10228.00000000000000000000	0.00000000000000000000	0.00000000000000000000	0.00000000000000000000	2874.00000000000000000000	727.00000000000000000000	4.00000000000000000000	4.00000000000000000000	4.00000000000000000000	4.00000000000000000000	4.00000000000000000000	4.00000000000000000000	4.00000000000000000000	4.00000000000000000000	4.00000000000000000000	4.00000000000000000000	4.00000000000000000000	4.00000000000000000000	0.00000000000000000000	0.00000000000000000000	4.00000000000000000000	4.00000000000000000000
12.00000000000000000000	0.00000000000000000000	4151.28173828125000000000	4170.25634765625000000000	4156.41015625000000000000	4181.02539062500000000000	4164.61523437500000000000	4183.07666015625000000000	4165.12792968750000000000	4173.33300781250000000000	4181.02539062500000000000	4184.10253906250000000000	4196.92285156250000000000	4156.92285156250000000000	4175.38427734375000000000	4178.97412109375000000000	2684.00000000000000000000	10250.00000000000000000000	10228.00000000000000000000	0.00000000000000000000	0.00000000000000000000	0.00000000000000000000	2874.00000000000000000000	734.00000000000000000000	4.00000000000000000000	4.00000000000000000000	4.00000000000000000000	4.00000000000000000000	4.00000000000000000000	4.00000000000000000000	4.00000000000000000000	4.00000000000000000000	4.00000000000000000000	4.00000000000000000000	4.00000000000000000000	4.00000000000000000000	4.00000000000000000000	0.00000000000000000000	4.00000000000000000000	4.00000000000000000000
13.00000000000000000000	0.00000000000000000000	4153.33300781250000000000	4150.25634765625000000000	4147.17919921875000000000	4176.92285156250000000000	4150.76904296875000000000	4169.23046875000000000000	4171.28173828125000000000	4167.69238281250000000000	4165.12792968750000000000	4170.25634765625000000000	4156.41015625000000000000	4147.69238281250000000000	4156.92285156250000000000	4152.82031250000000000000	2630.00000000000000000000	10251.00000000000000000000	10226.00000000000000000000	0.00000000000000000000	0.00000000000000000000	0.00000000000000000000	2874.00000000000000000000	742.00000000000000000000	4.00000000000000000000	4.00000000000000000000	4.00000000000000000000	4.00000000000000000000	4.00000000000000000000	4.00000000000000000000	4.00000000000000000000	4.00000000000000000000	4.00000000000000000000	4.00000000000000000000	4.00000000000000000000	4.00000000000000000000	4.00000000000000000000	4.00000000000000000000	4.00000000000000000000	4.00000000000000000000
14.00000000000000000000	0.00000000000000000000	4160.00000000000000000000	4148.71777343750000000000	4157.94873046875000000000	4172.82031250000000000000	4154.87158203125000000000	4170.25634765625000000000	4181.53857421875000000000	4174.87158203125000000000	4158.97412109375000000000	4168.71777343750000000000	4149.23046875000000000000	4147.17919921875000000000	4155.89746093750000000000	4143.58984375000000000000	3490.00000000000000000000	10251.00000000000000000000	10226.00000000000000000000	0.00000000000000000000	0.00000000000000000000	0.00000000000000000000	2874.00000000000000000000	749.00000000000000000000	4.00000000000000000000	4.00000000000000000000	4.00000000000000000000	4.00000000000000000000	4.00000000000000000000	4.00000000000000000000	4.00000000000000000000	4.00000000000000000000	4.00000000000000000000	4.00000000000000000000	4.00000000000000000000	4.00000000000000000000	4.00000000000000000000	4.00000000000000000000	4.00000000000000000000	4.00000000000000000000
15.00000000000000000000	0.00000000000000000000	4156.92285156250000000000	4166.66650390625000000000	4168.71777343750000000000	4161.53857421875000000000	4173.84619140625000000000	4194.35888671875000000000	4194.35888671875000000000	4192.82031250000000000000	4185.12792968750000000000	4192.82031250000000000000	4166.66650390625000000000	4162.05126953125000000000	4171.28173828125000000000	4166.15380859375000000000	3320.00000000000000000000	10251.00000000000000000000	10227.00000000000000000000	0.00000000000000000000	0.00000000000000000000	0.00000000000000000000	2874.00000000000000000000	757.00000000000000000000	4.00000000000000000000	4.00000000000000000000	4.00000000000000000000	4.00000000000000000000	4.00000000000000000000	4.00000000000000000000	4.00000000000000000000	4.00000000000000000000	4.00000000000000000000	4.00000000000000000000	4.00000000000000000000	4.00000000000000000000	4.00000000000000000000	4.00000000000000000000	4.00000000000000000000	4.00000000000000000000
16.00000000000000000000	0.00000000000000000000	4183.58984375000000000000	4174.35888671875000000000	4181.02539062500000000000	4168.20507812500000000000	4167.17919921875000000000	4191.28173828125000000000	4187.17919921875000000000	4187.69238281250000000000	4190.25634765625000000000	4195.38427734375000000000	4188.71777343750000000000	4170.76904296875000000000	4165.12792968750000000000	4173.33300781250000000000	0.00000000000000000000	10251.00000000000000000000	10227.00000000000000000000	0.00000000000000000000	0.00000000000000000000	0.00000000000000000000	2874.00000000000000000000	766.00000000000000000000	4.00000000000000000000	4.00000000000000000000	4.00000000000000000000	4.00000000000000000000	4.00000000000000000000	4.00000000000000000000	4.00000000000000000000	4.00000000000000000000	4.00000000000000000000	4.00000000000000000000	4.00000000000000000000	4.00000000000000000000	4.00000000000000000000	4.00000000000000000000	4.00000000000000000000	4.00000000000000000000
17.00000000000000000000	0.00000000000000000000	4157.94873046875000000000	4197.94873046875000000000	4183.58984375000000000000	4195.89746093750000000000	4178.97412109375000000000	4188.71777343750000000000	4195.89746093750000000000	4194.35888671875000000000	4197.43603515625000000000	4202.56396484375000000000	4216.92285156250000000000	4172.82031250000000000000	4186.15380859375000000000	4183.58984375000000000000	0.00000000000000000000	10248.00000000000000000000	10228.00000000000000000000	0.00000000000000000000	0.00000000000000000000	0.00000000000000000000	2874.00000000000000000000	774.00000000000000000000	4.00000000000000000000	4.00000000000000000000	4.00000000000000000000	4.00000000000000000000	4.00000000000000000000	4.00000000000000000000	4.00000000000000000000	4.00000000000000000000	4.00000000000000000000	4.00000000000000000000	4.00000000000000000000	4.00000000000000000000	4.00000000000000000000	4.00000000000000000000	4.00000000000000000000	4.00000000000000000000
18.00000000000000000000	0.00000000000000000000	4165.12792968750000000000	4181.53857421875000000000	4179.48730468750000000000	4191.28173828125000000000	4168.71777343750000000000	4167.17919921875000000000	4182.05126953125000000000	4186.66650390625000000000	4184.10253906250000000000	4189.23046875000000000000	4195.89746093750000000000	4172.30761718750000000000	4192.82031250000000000000	4178.97412109375000000000	0.00000000000000000000	10248.00000000000000000000	10228.00000000000000000000	0.00000000000000000000	0.00000000000000000000	0.00000000000000000000	2874.00000000000000000000	782.00000000000000000000	4.00000000000000000000	4.00000000000000000000	4.00000000000000000000	4.00000000000000000000	4.00000000000000000000	4.00000000000000000000	4.00000000000000000000	4.00000000000000000000	4.00000000000000000000	4.00000000000000000000	4.00000000000000000000	4.00000000000000000000	4.00000000000000000000	4.00000000000000000000	4.00000000000000000000	4.00000000000000000000
19.00000000000000000000	0.00000000000000000000	4178.97412109375000000000	4171.79492187500000000000	4184.10253906250000000000	4176.92285156250000000000	4161.02539062500000000000	4169.74365234375000000000	4173.84619140625000000000	4188.71777343750000000000	4185.64111328125000000000	4189.23046875000000000000	4175.38427734375000000000	4180.00000000000000000000	4195.38427734375000000000	4185.64111328125000000000	0.00000000000000000000	10248.00000000000000000000	10227.00000000000000000000	0.00000000000000000000	0.00000000000000000000	0.00000000000000000000	2874.00000000000000000000	791.00000000000000000000	4.00000000000000000000	4.00000000000000000000	4.00000000000000000000	4.00000000000000000000	4.00000000000000000000	4.00000000000000000000	4.00000000000000000000	4.00000000000000000000	4.00000000000000000000	4.00000000000000000000	4.00000000000000000000	4.00000000000000000000	4.00000000000000000000	4.00000000000000000000	4.00000000000000000000	4.00000000000000000000
20.00000000000000000000	0.00000000000000000000	4157.94873046875000000000	4188.71777343750000000000	4173.33300781250000000000	4187.17919921875000000000	4168.20507812500000000000	4188.20507812500000000000	4175.89746093750000000000	4185.12792968750000000000	4194.35888671875000000000	4201.53857421875000000000	4185.64111328125000000000	4188.71777343750000000000	4192.82031250000000000000	4190.25634765625000000000	0.00000000000000000000	10248.00000000000000000000	10227.00000000000000000000	0.00000000000000000000	0.00000000000000000000	0.00000000000000000000	2874.00000000000000000000	799.00000000000000000000	4.00000000000000000000	4.00000000000000000000	4.00000000000000000000	4.00000000000000000000	4.00000000000000000000	4.00000000000000000000	4.00000000000000000000	4.00000000000000000000	4.00000000000000000000	4.00000000000000000000	4.00000000000000000000	4.00000000000000000000	4.00000000000000000000	4.00000000000000000000	4.00000000000000000000	4.00000000000000000000
21.00000000000000000000	0.00000000000000000000	4176.92285156250000000000	4164.61523437500000000000	4163.58984375000000000000	4182.56396484375000000000	4154.35888671875000000000	4169.23046875000000000000	4150.25634765625000000000	4147.69238281250000000000	4167.17919921875000000000	4174.87158203125000000000	4176.92285156250000000000	4173.84619140625000000000	4157.43603515625000000000	4164.10253906250000000000	0.00000000000000000000	10248.00000000000000000000	10227.00000000000000000000	0.00000000000000000000	0.00000000000000000000	0.00000000000000000000	2874.00000000000000000000	807.00000000000000000000	4.00000000000000000000	4.00000000000000000000	4.00000000000000000000	4.00000000000000000000	4.00000000000000000000	4.00000000000000000000	4.00000000000000000000	4.00000000000000000000	4.00000000000000000000	4.00000000000000000000	4.00000000000000000000	4.00000000000000000000	4.00000000000000000000	4.00000000000000000000	4.00000000000000000000	4.00000000000000000000
22.00000000000000000000	0.00000000000000000000	4158.46142578125000000000	4166.15380859375000000000	4166.15380859375000000000	4173.84619140625000000000	4176.41015625000000000000	4186.15380859375000000000	4162.56396484375000000000	4166.66650390625000000000	4183.07666015625000000000	4181.53857421875000000000	4188.71777343750000000000	4164.10253906250000000000	4166.66650390625000000000	4171.79492187500000000000	0.00000000000000000000	10248.00000000000000000000	10227.00000000000000000000	0.00000000000000000000	0.00000000000000000000	0.00000000000000000000	2874.00000000000000000000	816.00000000000000000000	4.00000000000000000000	4.00000000000000000000	4.00000000000000000000	4.00000000000000000000	4.00000000000000000000	4.00000000000000000000	4.00000000000000000000	4.00000000000000000000	4.00000000000000000000	4.00000000000000000000	4.00000000000000000000	4.00000000000000000000	4.00000000000000000000	4.00000000000000000000	4.00000000000000000000	4.00000000000000000000
23.00000000000000000000	0.00000000000000000000	4158.46142578125000000000	4173.33300781250000000000	4165.64111328125000000000	4170.25634765625000000000	4175.89746093750000000000	4192.82031250000000000000	4169.23046875000000000000	4187.17919921875000000000	4187.69238281250000000000	4187.69238281250000000000	4198.46142578125000000000	4166.15380859375000000000	4172.30761718750000000000	4172.82031250000000000000	0.00000000000000000000	10247.00000000000000000000	10227.00000000000000000000	0.00000000000000000000	0.00000000000000000000	0.00000000000000000000	2874.00000000000000000000	824.00000000000000000000	4.00000000000000000000	4.00000000000000000000	4.00000000000000000000	4.00000000000000000000	4.00000000000000000000	4.00000000000000000000	4.00000000000000000000	4.00000000000000000000	4.00000000000000000000	4.00000000000000000000	4.00000000000000000000	4.00000000000000000000	4.00000000000000000000	4.00000000000000000000	4.00000000000000000000	4.00000000000000000000
24.00000000000000000000	0.00000000000000000000	4173.33300781250000000000	4169.23046875000000000000	4171.79492187500000000000	4171.79492187500000000000	4156.92285156250000000000	4173.84619140625000000000	4167.69238281250000000000	4176.92285156250000000000	4169.74365234375000000000	4182.05126953125000000000	4187.69238281250000000000	4169.23046875000000000000	4169.74365234375000000000	4161.02539062500000000000	0.00000000000000000000	10247.00000000000000000000	10227.00000000000000000000	0.00000000000000000000	0.00000000000000000000	0.00000000000000000000	2874.00000000000000000000	832.00000000000000000000	4.00000000000000000000	4.00000000000000000000	4.00000000000000000000	4.00000000000000000000	4.00000000000000000000	4.00000000000000000000	4.00000000000000000000	4.00000000000000000000	4.00000000000000000000	4.00000000000000000000	4.00000000000000000000	4.00000000000000000000	4.00000000000000000000	4.00000000000000000000	4.00000000000000000000	4.00000000000000000000
25.00000000000000000000	0.00000000000000000000	4150.25634765625000000000	4171.28173828125000000000	4169.74365234375000000000	4178.97412109375000000000	4163.58984375000000000000	4171.79492187500000000000	4181.53857421875000000000	4175.89746093750000000000	4175.38427734375000000000	4187.69238281250000000000	4168.71777343750000000000	4179.48730468750000000000	4186.66650390625000000000	4169.74365234375000000000	0.00000000000000000000	10247.00000000000000000000	10227.00000000000000000000	0.00000000000000000000	0.00000000000000000000	0.00000000000000000000	2874.00000000000000000000	841.00000000000000000000	4.00000000000000000000	4.00000000000000000000	4.00000000000000000000	4.00000000000000000000	4.00000000000000000000	4.00000000000000000000	4.00000000000000000000	4.00000000000000000000	4.00000000000000000000	4.00000000000000000000	4.00000000000000000000	4.00000000000000000000	4.00000000000000000000	4.00000000000000000000	4.00000000000000000000	4.00000000000000000000
26.00000000000000000000	0.00000000000000000000	4167.69238281250000000000	4159.48730468750000000000	4166.15380859375000000000	4177.43603515625000000000	4154.87158203125000000000	4161.02539062500000000000	4166.66650390625000000000	4161.53857421875000000000	4165.64111328125000000000	4169.74365234375000000000	4143.58984375000000000000	4178.97412109375000000000	4167.17919921875000000000	4162.05126953125000000000	0.00000000000000000000	10247.00000000000000000000	10227.00000000000000000000	0.00000000000000000000	0.00000000000000000000	0.00000000000000000000	2874.00000000000000000000	849.00000000000000000000	4.00000000000000000000	4.00000000000000000000	4.00000000000000000000	4.00000000000000000000	4.00000000000000000000	4.00000000000000000000	4.00000000000000000000	4.00000000000000000000	4.00000000000000000000	4.00000000000000000000	4.00000000000000000000	4.00000000000000000000	4.00000000000000000000	4.00000000000000000000	4.00000000000000000000	4.00000000000000000000
27.00000000000000000000	0.00000000000000000000	4159.48730468750000000000	4177.94873046875000000000	4170.25634765625000000000	4186.15380859375000000000	4171.79492187500000000000	4176.41015625000000000000	4173.33300781250000000000	4171.79492187500000000000	4181.02539062500000000000	4177.43603515625000000000	4170.76904296875000000000	4171.28173828125000000000	4167.69238281250000000000	4165.12792968750000000000	0.00000000000000000000	10248.00000000000000000000	10228.00000000000000000000	0.00000000000000000000	0.00000000000000000000	0.00000000000000000000	2874.00000000000000000000	857.00000000000000000000	4.00000000000000000000	4.00000000000000000000	4.00000000000000000000	4.00000000000000000000	4.00000000000000000000	4.00000000000000000000	4.00000000000000000000	4.00000000000000000000	4.00000000000000000000	4.00000000000000000000	4.00000000000000000000	4.00000000000000000000	4.00000000000000000000	4.00000000000000000000	4.00000000000000000000	4.00000000000000000000
28.00000000000000000000	0.00000000000000000000	4156.92285156250000000000	4177.43603515625000000000	4171.79492187500000000000	4190.25634765625000000000	4173.84619140625000000000	4182.56396484375000000000	4173.84619140625000000000	4174.87158203125000000000	4187.69238281250000000000	4180.00000000000000000000	4191.79492187500000000000	4164.61523437500000000000	4175.89746093750000000000	4167.69238281250000000000	0.00000000000000000000	10248.00000000000000000000	10228.00000000000000000000	0.00000000000000000000	0.00000000000000000000	0.00000000000000000000	2874.00000000000000000000	865.00000000000000000000	4.00000000000000000000	4.00000000000000000000	4.00000000000000000000	4.00000000000000000000	4.00000000000000000000	4.00000000000000000000	4.00000000000000000000	4.00000000000000000000	4.00000000000000000000	4.00000000000000000000	4.00000000000000000000	4.00000000000000000000	4.00000000000000000000	4.00000000000000000000	4.00000000000000000000	4.00000000000000000000
29.00000000000000000000	0.00000000000000000000	4169.74365234375000000000	4165.64111328125000000000	4176.41015625000000000000	4179.48730468750000000000	4167.17919921875000000000	4176.92285156250000000000	4161.02539062500000000000	4170.25634765625000000000	4177.94873046875000000000	4170.76904296875000000000	4172.82031250000000000000	4162.56396484375000000000	4171.79492187500000000000	4165.64111328125000000000	0.00000000000000000000	10247.00000000000000000000	10229.00000000000000000000	0.00000000000000000000	0.00000000000000000000	0.00000000000000000000	2874.00000000000000000000	872.00000000000000000000	4.00000000000000000000	4.00000000000000000000	4.00000000000000000000	4.00000000000000000000	4.00000000000000000000	4.00000000000000000000	4.00000000000000000000	4.00000000000000000000	4.00000000000000000000	4.00000000000000000000	4.00000000000000000000	4.00000000000000000000	4.00000000000000000000	4.00000000000000000000	4.00000000000000000000	4.00000000000000000000
30.00000000000000000000	0.00000000000000000000	4146.15380859375000000000	4178.46142578125000000000	4169.74365234375000000000	4177.94873046875000000000	4175.38427734375000000000	4184.61523437500000000000	4164.10253906250000000000	4186.66650390625000000000	4189.74365234375000000000	4187.69238281250000000000	4164.10253906250000000000	4165.64111328125000000000	4176.41015625000000000000	4172.30761718750000000000	0.00000000000000000000	10247.00000000000000000000	10229.00000000000000000000	0.00000000000000000000	0.00000000000000000000	0.00000000000000000000	2874.00000000000000000000	879.00000000000000000000	4.00000000000000000000	4.00000000000000000000	4.00000000000000000000	4.00000000000000000000	4.00000000000000000000	4.00000000000000000000	4.00000000000000000000	4.00000000000000000000	4.00000000000000000000	4.00000000000000000000	4.00000000000000000000	4.00000000000000000000	4.00000000000000000000	4.00000000000000000000	4.00000000000000000000	4.00000000000000000000
31.00000000000000000000	0.00000000000000000000	4161.02539062500000000000	4159.48730468750000000000	4163.58984375000000000000	4174.87158203125000000000	4145.64111328125000000000	4166.15380859375000000000	4149.74365234375000000000	4166.66650390625000000000	4170.25634765625000000000	4174.35888671875000000000	4143.07666015625000000000	4160.51269531250000000000	4152.82031250000000000000	4152.30761718750000000000	0.00000000000000000000	10247.00000000000000000000	10229.00000000000000000000	0.00000000000000000000	0.00000000000000000000	0.00000000000000000000	2874.00000000000000000000	887.00000000000000000000	4.00000000000000000000	4.00000000000000000000	4.00000000000000000000	4.00000000000000000000	4.00000000000000000000	4.00000000000000000000	4.00000000000000000000	4.00000000000000000000	4.00000000000000000000	4.00000000000000000000	4.00000000000000000000	4.00000000000000000000	4.00000000000000000000	4.00000000000000000000	4.00000000000000000000	4.00000000000000000000
32.00000000000000000000	0.00000000000000000000	4158.97412109375000000000	4159.48730468750000000000	4169.74365234375000000000	4177.94873046875000000000	4159.48730468750000000000	4172.82031250000000000000	4164.10253906250000000000	4163.07666015625000000000	4170.25634765625000000000	4167.69238281250000000000	4154.35888671875000000000	4160.51269531250000000000	4157.94873046875000000000	4146.66650390625000000000	0.00000000000000000000	10247.00000000000000000000	10229.00000000000000000000	0.00000000000000000000	0.00000000000000000000	0.00000000000000000000	2874.00000000000000000000	894.00000000000000000000	4.00000000000000000000	4.00000000000000000000	4.00000000000000000000	4.00000000000000000000	4.00000000000000000000	4.00000000000000000000	4.00000000000000000000	4.00000000000000000000	4.00000000000000000000	4.00000000000000000000	4.00000000000000000000	4.00000000000000000000	4.00000000000000000000	4.00000000000000000000	4.00000000000000000000	4.00000000000000000000
33.00000000000000000000	0.00000000000000000000	4161.02539062500000000000	4180.00000000000000000000	4178.97412109375000000000	4186.66650390625000000000	4192.82031250000000000000	4188.20507812500000000000	4177.43603515625000000000	4178.46142578125000000000	4187.69238281250000000000	4178.97412109375000000000	4187.69238281250000000000	4165.64111328125000000000	4176.92285156250000000000	4153.33300781250000000000	0.00000000000000000000	10248.00000000000000000000	10229.00000000000000000000	0.00000000000000000000	0.00000000000000000000	0.00000000000000000000	2874.00000000000000000000	902.00000000000000000000	4.00000000000000000000	4.00000000000000000000	4.00000000000000000000	4.00000000000000000000	4.00000000000000000000	4.00000000000000000000	4.00000000000000000000	4.00000000000000000000	4.00000000000000000000	4.00000000000000000000	4.00000000000000000000	4.00000000000000000000	4.00000000000000000000	4.00000000000000000000	4.00000000000000000000	4.00000000000000000000
34.00000000000000000000	0.00000000000000000000	4173.84619140625000000000	4186.66650390625000000000	4192.30761718750000000000	4192.82031250000000000000	4181.02539062500000000000	4186.15380859375000000000	4173.84619140625000000000	4183.58984375000000000000	4188.20507812500000000000	4182.56396484375000000000	4182.56396484375000000000	4169.23046875000000000000	4181.53857421875000000000	4164.10253906250000000000	0.00000000000000000000	10248.00000000000000000000	10229.00000000000000000000	0.00000000000000000000	0.00000000000000000000	0.00000000000000000000	2874.00000000000000000000	909.00000000000000000000	4.00000000000000000000	4.00000000000000000000	4.00000000000000000000	4.00000000000000000000	4.00000000000000000000	4.00000000000000000000	4.00000000000000000000	4.00000000000000000000	4.00000000000000000000	4.00000000000000000000	4.00000000000000000000	4.00000000000000000000	4.00000000000000000000	4.00000000000000000000	4.00000000000000000000	4.00000000000000000000
35.00000000000000000000	0.00000000000000000000	4145.64111328125000000000	4170.76904296875000000000	4185.12792968750000000000	4183.58984375000000000000	4165.12792968750000000000	4181.53857421875000000000	4175.38427734375000000000	4190.76904296875000000000	4193.33300781250000000000	4187.17919921875000000000	4170.76904296875000000000	4173.33300781250000000000	4181.53857421875000000000	4178.46142578125000000000	0.00000000000000000000	10248.00000000000000000000	10229.00000000000000000000	0.00000000000000000000	0.00000000000000000000	0.00000000000000000000	2874.00000000000000000000	917.00000000000000000000	4.00000000000000000000	4.00000000000000000000	4.00000000000000000000	4.00000000000000000000	4.00000000000000000000	4.00000000000000000000	4.00000000000000000000	4.00000000000000000000	4.00000000000000000000	4.00000000000000000000	4.00000000000000000000	4.00000000000000000000	4.00000000000000000000	4.00000000000000000000	4.00000000000000000000	4.00000000000000000000
36.00000000000000000000	0.00000000000000000000	4160.00000000000000000000	4128.71777343750000000000	4169.74365234375000000000	4155.38427734375000000000	4141.53857421875000000000	4158.46142578125000000000	4151.28173828125000000000	4165.64111328125000000000	4171.79492187500000000000	4164.10253906250000000000	4163.07666015625000000000	4162.05126953125000000000	4147.69238281250000000000	4162.05126953125000000000	0.00000000000000000000	10248.00000000000000000000	10229.00000000000000000000	0.00000000000000000000	0.00000000000000000000	0.00000000000000000000	2874.00000000000000000000	925.00000000000000000000	4.00000000000000000000	4.00000000000000000000	4.00000000000000000000	4.00000000000000000000	4.00000000000000000000	4.00000000000000000000	4.00000000000000000000	4.00000000000000000000	4.00000000000000000000	4.00000000000000000000	4.00000000000000000000	4.00000000000000000000	4.00000000000000000000	4.00000000000000000000	4.00000000000000000000	4.00000000000000000000
37.00000000000000000000	0.00000000000000000000	4159.48730468750000000000	4145.64111328125000000000	4170.76904296875000000000	4160.51269531250000000000	4151.79492187500000000000	4171.79492187500000000000	4161.53857421875000000000	4164.10253906250000000000	4169.23046875000000000000	4163.07666015625000000000	4153.84619140625000000000	4156.92285156250000000000	4151.28173828125000000000	4161.02539062500000000000	0.00000000000000000000	10249.00000000000000000000	10228.00000000000000000000	0.00000000000000000000	0.00000000000000000000	0.00000000000000000000	2874.00000000000000000000	933.00000000000000000000	4.00000000000000000000	4.00000000000000000000	4.00000000000000000000	4.00000000000000000000	4.00000000000000000000	4.00000000000000000000	4.00000000000000000000	4.00000000000000000000	4.00000000000000000000	4.00000000000000000000	4.00000000000000000000	4.00000000000000000000	4.00000000000000000000	4.00000000000000000000	4.00000000000000000000	4.00000000000000000000
38.00000000000000000000	0.00000000000000000000	4155.38427734375000000000	4167.17919921875000000000	4169.23046875000000000000	4181.02539062500000000000	4166.15380859375000000000	4177.94873046875000000000	4177.43603515625000000000	4173.33300781250000000000	4170.76904296875000000000	4169.23046875000000000000	4145.64111328125000000000	4159.48730468750000000000	4156.92285156250000000000	4161.02539062500000000000	0.00000000000000000000	10249.00000000000000000000	10228.00000000000000000000	0.00000000000000000000	0.00000000000000000000	0.00000000000000000000	2874.00000000000000000000	941.00000000000000000000	4.00000000000000000000	4.00000000000000000000	4.00000000000000000000	4.00000000000000000000	4.00000000000000000000	4.00000000000000000000	4.00000000000000000000	4.00000000000000000000	4.00000000000000000000	4.00000000000000000000	4.00000000000000000000	4.00000000000000000000	4.00000000000000000000	4.00000000000000000000	4.00000000000000000000	4.00000000000000000000
39.00000000000000000000	0.00000000000000000000	4171.79492187500000000000	4160.51269531250000000000	4173.33300781250000000000	4180.51269531250000000000	4164.61523437500000000000	4166.66650390625000000000	4168.71777343750000000000	4166.66650390625000000000	4163.58984375000000000000	4164.10253906250000000000	4166.15380859375000000000	4154.87158203125000000000	4149.23046875000000000000	4157.94873046875000000000	0.00000000000000000000	10249.00000000000000000000	10229.00000000000000000000	0.00000000000000000000	0.00000000000000000000	0.00000000000000000000	2874.00000000000000000000	950.00000000000000000000	4.00000000000000000000	4.00000000000000000000	4.00000000000000000000	4.00000000000000000000	4.00000000000000000000	4.00000000000000000000	4.00000000000000000000	4.00000000000000000000	4.00000000000000000000	4.00000000000000000000	4.00000000000000000000	4.00000000000000000000	4.00000000000000000000	4.00000000000000000000	4.00000000000000000000	4.00000000000000000000
40.00000000000000000000	0.00000000000000000000	4151.28173828125000000000	4178.46142578125000000000	4183.58984375000000000000	4186.15380859375000000000	4174.87158203125000000000	4185.12792968750000000000	4174.87158203125000000000	4184.10253906250000000000	4183.58984375000000000000	4183.58984375000000000000	4195.89746093750000000000	4162.56396484375000000000	4185.64111328125000000000	4178.97412109375000000000	0.00000000000000000000	10249.00000000000000000000	10229.00000000000000000000	0.00000000000000000000	0.00000000000000000000	0.00000000000000000000	2874.00000000000000000000	957.00000000000000000000	4.00000000000000000000	4.00000000000000000000	4.00000000000000000000	4.00000000000000000000	4.00000000000000000000	4.00000000000000000000	4.00000000000000000000	4.00000000000000000000	4.00000000000000000000	4.00000000000000000000	4.00000000000000000000	4.00000000000000000000	4.00000000000000000000	4.00000000000000000000	4.00000000000000000000	4.00000000000000000000
41.00000000000000000000	0.00000000000000000000	4170.76904296875000000000	4176.41015625000000000000	4193.33300781250000000000	4193.33300781250000000000	4160.51269531250000000000	4181.02539062500000000000	4161.02539062500000000000	4176.92285156250000000000	4175.38427734375000000000	4176.92285156250000000000	4179.48730468750000000000	4172.30761718750000000000	4186.66650390625000000000	4181.53857421875000000000	0.00000000000000000000	10248.00000000000000000000	10230.00000000000000000000	0.00000000000000000000	0.00000000000000000000	0.00000000000000000000	2874.00000000000000000000	965.00000000000000000000	4.00000000000000000000	4.00000000000000000000	4.00000000000000000000	4.00000000000000000000	4.00000000000000000000	4.00000000000000000000	4.00000000000000000000	4.00000000000000000000	4.00000000000000000000	4.00000000000000000000	4.00000000000000000000	4.00000000000000000000	4.00000000000000000000	4.00000000000000000000	4.00000000000000000000	4.00000000000000000000
42.00000000000000000000	0.00000000000000000000	4170.25634765625000000000	4178.46142578125000000000	4193.33300781250000000000	4194.35888671875000000000	4172.82031250000000000000	4185.12792968750000000000	4167.69238281250000000000	4186.66650390625000000000	4190.25634765625000000000	4186.66650390625000000000	4184.10253906250000000000	4181.02539062500000000000	4181.02539062500000000000	4198.46142578125000000000	0.00000000000000000000	10248.00000000000000000000	10230.00000000000000000000	0.00000000000000000000	0.00000000000000000000	0.00000000000000000000	2874.00000000000000000000	974.00000000000000000000	4.00000000000000000000	4.00000000000000000000	4.00000000000000000000	4.00000000000000000000	4.00000000000000000000	4.00000000000000000000	4.00000000000000000000	4.00000000000000000000	4.00000000000000000000	4.00000000000000000000	4.00000000000000000000	4.00000000000000000000	4.00000000000000000000	4.00000000000000000000	4.00000000000000000000	4.00000000000000000000
43.00000000000000000000	0.00000000000000000000	4159.48730468750000000000	4176.92285156250000000000	4184.61523437500000000000	4180.00000000000000000000	4176.92285156250000000000	4176.41015625000000000000	4166.66650390625000000000	4188.71777343750000000000	4197.43603515625000000000	4197.43603515625000000000	4185.64111328125000000000	4188.20507812500000000000	4180.00000000000000000000	4203.07666015625000000000	0.00000000000000000000	10246.00000000000000000000	10228.00000000000000000000	0.00000000000000000000	0.00000000000000000000	0.00000000000000000000	2874.00000000000000000000	982.00000000000000000000	4.00000000000000000000	4.00000000000000000000	4.00000000000000000000	4.00000000000000000000	4.00000000000000000000	4.00000000000000000000	4.00000000000000000000	4.00000000000000000000	4.00000000000000000000	4.00000000000000000000	4.00000000000000000000	4.00000000000000000000	4.00000000000000000000	4.00000000000000000000	4.00000000000000000000	4.00000000000000000000
44.00000000000000000000	0.00000000000000000000	4181.53857421875000000000	4165.64111328125000000000	4193.84619140625000000000	4164.61523437500000000000	4159.48730468750000000000	4154.87158203125000000000	4142.05126953125000000000	4150.76904296875000000000	4158.97412109375000000000	4169.74365234375000000000	4160.00000000000000000000	4184.10253906250000000000	4160.51269531250000000000	4177.43603515625000000000	0.00000000000000000000	10246.00000000000000000000	10228.00000000000000000000	0.00000000000000000000	0.00000000000000000000	0.00000000000000000000	2874.00000000000000000000	990.00000000000000000000	4.00000000000000000000	4.00000000000000000000	4.00000000000000000000	4.00000000000000000000	4.00000000000000000000	4.00000000000000000000	4.00000000000000000000	4.00000000000000000000	4.00000000000000000000	4.00000000000000000000	4.00000000000000000000	4.00000000000000000000	4.00000000000000000000	4.00000000000000000000	4.00000000000000000000	4.00000000000000000000
45.00000000000000000000	0.00000000000000000000	4156.41015625000000000000	4185.64111328125000000000	4201.53857421875000000000	4178.97412109375000000000	4182.56396484375000000000	4182.56396484375000000000	4163.58984375000000000000	4158.97412109375000000000	4171.28173828125000000000	4176.92285156250000000000	4176.92285156250000000000	4178.97412109375000000000	4169.74365234375000000000	4184.61523437500000000000	0.00000000000000000000	10245.00000000000000000000	10229.00000000000000000000	0.00000000000000000000	0.00000000000000000000	0.00000000000000000000	2874.00000000000000000000	999.00000000000000000000	4.00000000000000000000	4.00000000000000000000	4.00000000000000000000	4.00000000000000000000	4.00000000000000000000	4.00000000000000000000	4.00000000000000000000	4.00000000000000000000	4.00000000000000000000	4.00000000000000000000	4.00000000000000000000	4.00000000000000000000	4.00000000000000000000	4.00000000000000000000	4.00000000000000000000	4.00000000000000000000
46.00000000000000000000	0.00000000000000000000	4164.61523437500000000000	4174.87158203125000000000	4195.89746093750000000000	4188.20507812500000000000	4169.74365234375000000000	4184.10253906250000000000	4166.66650390625000000000	4172.30761718750000000000	4181.02539062500000000000	4176.92285156250000000000	4173.84619140625000000000	4172.30761718750000000000	4161.02539062500000000000	4180.00000000000000000000	0.00000000000000000000	10245.00000000000000000000	10229.00000000000000000000	0.00000000000000000000	0.00000000000000000000	0.00000000000000000000	2875.00000000000000000000	7.00000000000000000000	4.00000000000000000000	4.00000000000000000000	4.00000000000000000000	4.00000000000000000000	4.00000000000000000000	4.00000000000000000000	4.00000000000000000000	4.00000000000000000000	4.00000000000000000000	4.00000000000000000000	4.00000000000000000000	4.00000000000000000000	4.00000000000000000000	4.00000000000000000000	4.00000000000000000000	4.00000000000000000000
47.00000000000000000000	0.00000000000000000000	4166.15380859375000000000	4163.58984375000000000000	4194.35888671875000000000	4180.51269531250000000000	4162.05126953125000000000	4177.94873046875000000000	4166.15380859375000000000	4189.74365234375000000000	4181.53857421875000000000	4175.38427734375000000000	4162.05126953125000000000	4172.82031250000000000000	4158.46142578125000000000	4170.76904296875000000000	0.00000000000000000000	10247.00000000000000000000	10231.00000000000000000000	0.00000000000000000000	0.00000000000000000000	0.00000000000000000000	2875.00000000000000000000	14.00000000000000000000	4.00000000000000000000	4.00000000000000000000	4.00000000000000000000	4.00000000000000000000	4.00000000000000000000	4.00000000000000000000	4.00000000000000000000	4.00000000000000000000	4.00000000000000000000	4.00000000000000000000	4.00000000000000000000	4.00000000000000000000	4.00000000000000000000	4.00000000000000000000	4.00000000000000000000	4.00000000000000000000
48.00000000000000000000	0.00000000000000000000	4151.79492187500000000000	4166.66650390625000000000	4188.20507812500000000000	4166.15380859375000000000	4175.89746093750000000000	4182.05126953125000000000	4180.51269531250000000000	4204.61523437500000000000	4194.87158203125000000000	4184.10253906250000000000	4169.23046875000000000000	4176.41015625000000000000	4163.07666015625000000000	4170.76904296875000000000	0.00000000000000000000	10247.00000000000000000000	10231.00000000000000000000	0.00000000000000000000	0.00000000000000000000	0.00000000000000000000	2875.00000000000000000000	21.00000000000000000000	4.00000000000000000000	4.00000000000000000000	4.00000000000000000000	4.00000000000000000000	4.00000000000000000000	4.00000000000000000000	4.00000000000000000000	4.00000000000000000000	4.00000000000000000000	4.00000000000000000000	4.00000000000000000000	4.00000000000000000000	4.00000000000000000000	4.00000000000000000000	4.00000000000000000000	4.00000000000000000000
49.00000000000000000000	0.00000000000000000000	4176.41015625000000000000	4157.43603515625000000000	4187.17919921875000000000	4153.84619140625000000000	4162.05126953125000000000	4166.66650390625000000000	4169.74365234375000000000	4182.56396484375000000000	4182.05126953125000000000	4170.25634765625000000000	4145.64111328125000000000	4173.33300781250000000000	4147.69238281250000000000	4168.20507812500000000000	0.00000000000000000000	10249.00000000000000000000	10231.00000000000000000000	0.00000000000000000000	0.00000000000000000000	0.00000000000000000000	2875.00000000000000000000	29.00000000000000000000	4.00000000000000000000	4.00000000000000000000	4.00000000000000000000	4.00000000000000000000	4.00000000000000000000	4.00000000000000000000	4.00000000000000000000	4.00000000000000000000	4.00000000000000000000	4.00000000000000000000	4.00000000000000000000	4.00000000000000000000	4.00000000000000000000	4.00000000000000000000	4.00000000000000000000	4.00000000000000000000
50.00000000000000000000	0.00000000000000000000	4154.35888671875000000000	4176.92285156250000000000	4188.20507812500000000000	4168.20507812500000000000	4172.82031250000000000000	4180.00000000000000000000	4170.25634765625000000000	4180.00000000000000000000	4183.07666015625000000000	4180.00000000000000000000	4145.12792968750000000000	4180.51269531250000000000	4156.92285156250000000000	4185.12792968750000000000	0.00000000000000000000	10249.00000000000000000000	10231.00000000000000000000	0.00000000000000000000	0.00000000000000000000	0.00000000000000000000	2875.00000000000000000000	36.00000000000000000000	4.00000000000000000000	4.00000000000000000000	4.00000000000000000000	4.00000000000000000000	4.00000000000000000000	4.00000000000000000000	4.00000000000000000000	4.00000000000000000000	4.00000000000000000000	4.00000000000000000000	4.00000000000000000000	4.00000000000000000000	4.00000000000000000000	4.00000000000000000000	4.00000000000000000000	4.00000000000000000000
51.00000000000000000000	0.00000000000000000000	4160.00000000000000000000	4183.07666015625000000000	4194.87158203125000000000	4187.17919921875000000000	4174.35888671875000000000	4185.64111328125000000000	4163.58984375000000000000	4174.35888671875000000000	4177.43603515625000000000	4177.43603515625000000000	4172.82031250000000000000	4184.10253906250000000000	4150.25634765625000000000	4176.41015625000000000000	0.00000000000000000000	10248.00000000000000000000	10230.00000000000000000000	0.00000000000000000000	0.00000000000000000000	0.00000000000000000000	2875.00000000000000000000	44.00000000000000000000	4.00000000000000000000	4.00000000000000000000	4.00000000000000000000	4.00000000000000000000	4.00000000000000000000	4.00000000000000000000	4.00000000000000000000	4.00000000000000000000	4.00000000000000000000	4.00000000000000000000	4.00000000000000000000	4.00000000000000000000	4.00000000000000000000	4.00000000000000000000	4.00000000000000000000	4.00000000000000000000
52.00000000000000000000	0.00000000000000000000	4173.33300781250000000000	4184.10253906250000000000	4207.17919921875000000000	4184.10253906250000000000	4176.41015625000000000000	4185.64111328125000000000	4168.71777343750000000000	4181.53857421875000000000	4183.58984375000000000000	4176.92285156250000000000	4183.07666015625000000000	4186.15380859375000000000	4158.97412109375000000000	4176.41015625000000000000	0.00000000000000000000	10248.00000000000000000000	10230.00000000000000000000	0.00000000000000000000	0.00000000000000000000	0.00000000000000000000	2875.00000000000000000000	52.00000000000000000000	4.00000000000000000000	4.00000000000000000000	4.00000000000000000000	4.00000000000000000000	4.00000000000000000000	4.00000000000000000000	4.00000000000000000000	4.00000000000000000000	4.00000000000000000000	4.00000000000000000000	4.00000000000000000000	4.00000000000000000000	4.00000000000000000000	4.00000000000000000000	4.00000000000000000000	4.00000000000000000000
53.00000000000000000000	0.00000000000000000000	4157.94873046875000000000	4187.17919921875000000000	4204.61523437500000000000	4169.23046875000000000000	4185.64111328125000000000	4189.23046875000000000000	4174.35888671875000000000	4203.07666015625000000000	4208.20507812500000000000	4196.92285156250000000000	4176.92285156250000000000	4197.94873046875000000000	4186.15380859375000000000	4204.10253906250000000000	0.00000000000000000000	10249.00000000000000000000	10228.00000000000000000000	0.00000000000000000000	0.00000000000000000000	0.00000000000000000000	2875.00000000000000000000	60.00000000000000000000	4.00000000000000000000	4.00000000000000000000	4.00000000000000000000	4.00000000000000000000	4.00000000000000000000	4.00000000000000000000	4.00000000000000000000	4.00000000000000000000	4.00000000000000000000	4.00000000000000000000	4.00000000000000000000	4.00000000000000000000	4.00000000000000000000	4.00000000000000000000	4.00000000000000000000	4.00000000000000000000
54.00000000000000000000	0.00000000000000000000	4176.41015625000000000000	4169.23046875000000000000	4196.41015625000000000000	4164.10253906250000000000	4169.74365234375000000000	4175.89746093750000000000	4157.43603515625000000000	4185.64111328125000000000	4198.46142578125000000000	4185.12792968750000000000	4166.15380859375000000000	4191.28173828125000000000	4178.46142578125000000000	4197.43603515625000000000	0.00000000000000000000	10249.00000000000000000000	10228.00000000000000000000	0.00000000000000000000	0.00000000000000000000	0.00000000000000000000	2875.00000000000000000000	68.00000000000000000000	4.00000000000000000000	4.00000000000000000000	4.00000000000000000000	4.00000000000000000000	4.00000000000000000000	4.00000000000000000000	4.00000000000000000000	4.00000000000000000000	4.00000000000000000000	4.00000000000000000000	4.00000000000000000000	4.00000000000000000000	4.00000000000000000000	4.00000000000000000000	4.00000000000000000000	4.00000000000000000000
55.00000000000000000000	0.00000000000000000000	4161.53857421875000000000	4177.43603515625000000000	4188.20507812500000000000	4172.30761718750000000000	4181.53857421875000000000	4191.79492187500000000000	4176.92285156250000000000	4182.05126953125000000000	4198.97412109375000000000	4189.74365234375000000000	4160.51269531250000000000	4183.07666015625000000000	4181.02539062500000000000	4191.28173828125000000000	0.00000000000000000000	10250.00000000000000000000	10229.00000000000000000000	0.00000000000000000000	0.00000000000000000000	0.00000000000000000000	2875.00000000000000000000	77.00000000000000000000	4.00000000000000000000	4.00000000000000000000	4.00000000000000000000	4.00000000000000000000	4.00000000000000000000	4.00000000000000000000	4.00000000000000000000	4.00000000000000000000	4.00000000000000000000	4.00000000000000000000	4.00000000000000000000	4.00000000000000000000	4.00000000000000000000	4.00000000000000000000	4.00000000000000000000	4.00000000000000000000
56.00000000000000000000	0.00000000000000000000	4168.20507812500000000000	4174.87158203125000000000	4188.20507812500000000000	4168.71777343750000000000	4181.02539062500000000000	4200.00000000000000000000	4188.71777343750000000000	4190.76904296875000000000	4197.94873046875000000000	4194.87158203125000000000	4161.53857421875000000000	4194.35888671875000000000	4168.71777343750000000000	4190.76904296875000000000	0.00000000000000000000	10250.00000000000000000000	10229.00000000000000000000	0.00000000000000000000	0.00000000000000000000	0.00000000000000000000	2875.00000000000000000000	84.00000000000000000000	4.00000000000000000000	4.00000000000000000000	4.00000000000000000000	4.00000000000000000000	4.00000000000000000000	4.00000000000000000000	4.00000000000000000000	4.00000000000000000000	4.00000000000000000000	4.00000000000000000000	4.00000000000000000000	4.00000000000000000000	4.00000000000000000000	4.00000000000000000000	4.00000000000000000000	4.00000000000000000000
57.00000000000000000000	0.00000000000000000000	4176.41015625000000000000	4172.82031250000000000000	4198.97412109375000000000	4176.92285156250000000000	4171.79492187500000000000	4197.94873046875000000000	4185.64111328125000000000	4199.48730468750000000000	4203.07666015625000000000	4195.89746093750000000000	4187.17919921875000000000	4197.94873046875000000000	4168.71777343750000000000	4193.33300781250000000000	0.00000000000000000000	10252.00000000000000000000	10227.00000000000000000000	0.00000000000000000000	0.00000000000000000000	0.00000000000000000000	2875.00000000000000000000	91.00000000000000000000	4.00000000000000000000	4.00000000000000000000	4.00000000000000000000	4.00000000000000000000	4.00000000000000000000	4.00000000000000000000	4.00000000000000000000	4.00000000000000000000	4.00000000000000000000	4.00000000000000000000	4.00000000000000000000	4.00000000000000000000	4.00000000000000000000	4.00000000000000000000	4.00000000000000000000	4.00000000000000000000
58.00000000000000000000	0.00000000000000000000	4152.82031250000000000000	4183.07666015625000000000	4194.87158203125000000000	4189.74365234375000000000	4183.07666015625000000000	4191.28173828125000000000	4176.92285156250000000000	4190.76904296875000000000	4201.02539062500000000000	4200.00000000000000000000	4197.43603515625000000000	4186.66650390625000000000	4192.30761718750000000000	4197.94873046875000000000	0.00000000000000000000	10252.00000000000000000000	10227.00000000000000000000	0.00000000000000000000	0.00000000000000000000	0.00000000000000000000	2875.00000000000000000000	99.00000000000000000000	4.00000000000000000000	4.00000000000000000000	4.00000000000000000000	4.00000000000000000000	4.00000000000000000000	4.00000000000000000000	4.00000000000000000000	4.00000000000000000000	4.00000000000000000000	4.00000000000000000000	4.00000000000000000000	4.00000000000000000000	4.00000000000000000000	4.00000000000000000000	4.00000000000000000000	4.00000000000000000000
59.00000000000000000000	0.00000000000000000000	4174.35888671875000000000	4175.89746093750000000000	4197.43603515625000000000	4172.30761718750000000000	4169.74365234375000000000	4165.64111328125000000000	4154.35888671875000000000	4156.41015625000000000000	4166.66650390625000000000	4174.87158203125000000000	4163.58984375000000000000	4184.10253906250000000000	4177.43603515625000000000	4191.28173828125000000000	0.00000000000000000000	10250.00000000000000000000	10225.00000000000000000000	0.00000000000000000000	0.00000000000000000000	0.00000000000000000000	2875.00000000000000000000	106.00000000000000000000	4.00000000000000000000	4.00000000000000000000	4.00000000000000000000	4.00000000000000000000	4.00000000000000000000	4.00000000000000000000	4.00000000000000000000	4.00000000000000000000	4.00000000000000000000	4.00000000000000000000	4.00000000000000000000	4.00000000000000000000	4.00000000000000000000	4.00000000000000000000	4.00000000000000000000	4.00000000000000000000
60.00000000000000000000	0.00000000000000000000	4167.69238281250000000000	4190.76904296875000000000	4203.58984375000000000000	4166.15380859375000000000	4177.43603515625000000000	4182.56396484375000000000	4171.79492187500000000000	4172.30761718750000000000	4181.02539062500000000000	4177.94873046875000000000	4157.43603515625000000000	4197.43603515625000000000	4173.33300781250000000000	4198.97412109375000000000	0.00000000000000000000	10250.00000000000000000000	10225.00000000000000000000	0.00000000000000000000	0.00000000000000000000	0.00000000000000000000	2875.00000000000000000000	114.00000000000000000000	4.00000000000000000000	4.00000000000000000000	4.00000000000000000000	4.00000000000000000000	4.00000000000000000000	4.00000000000000000000	4.00000000000000000000	4.00000000000000000000	4.00000000000000000000	4.00000000000000000000	4.00000000000000000000	4.00000000000000000000	4.00000000000000000000	4.00000000000000000000	4.00000000000000000000	4.00000000000000000000
61.00000000000000000000	0.00000000000000000000	4170.25634765625000000000	4185.64111328125000000000	4197.43603515625000000000	4178.46142578125000000000	4185.12792968750000000000	4196.41015625000000000000	4172.82031250000000000000	4181.53857421875000000000	4190.76904296875000000000	4180.51269531250000000000	4160.00000000000000000000	4200.00000000000000000000	4167.69238281250000000000	4190.76904296875000000000	0.00000000000000000000	10247.00000000000000000000	10224.00000000000000000000	0.00000000000000000000	0.00000000000000000000	0.00000000000000000000	2875.00000000000000000000	121.00000000000000000000	4.00000000000000000000	4.00000000000000000000	4.00000000000000000000	4.00000000000000000000	4.00000000000000000000	4.00000000000000000000	4.00000000000000000000	4.00000000000000000000	4.00000000000000000000	4.00000000000000000000	4.00000000000000000000	4.00000000000000000000	4.00000000000000000000	4.00000000000000000000	4.00000000000000000000	4.00000000000000000000
62.00000000000000000000	0.00000000000000000000	4180.51269531250000000000	4177.94873046875000000000	4204.61523437500000000000	4191.28173828125000000000	4182.56396484375000000000	4191.28173828125000000000	4166.66650390625000000000	4173.33300781250000000000	4184.10253906250000000000	4174.35888671875000000000	4166.15380859375000000000	4199.48730468750000000000	4163.58984375000000000000	4191.28173828125000000000	0.00000000000000000000	10247.00000000000000000000	10224.00000000000000000000	0.00000000000000000000	0.00000000000000000000	0.00000000000000000000	2875.00000000000000000000	129.00000000000000000000	4.00000000000000000000	4.00000000000000000000	4.00000000000000000000	4.00000000000000000000	4.00000000000000000000	4.00000000000000000000	4.00000000000000000000	4.00000000000000000000	4.00000000000000000000	4.00000000000000000000	4.00000000000000000000	4.00000000000000000000	4.00000000000000000000	4.00000000000000000000	4.00000000000000000000	4.00000000000000000000
63.00000000000000000000	0.00000000000000000000	4156.92285156250000000000	4185.64111328125000000000	4204.10253906250000000000	4192.30761718750000000000	4180.51269531250000000000	4191.28173828125000000000	4183.58984375000000000000	4185.12792968750000000000	4192.82031250000000000000	4182.56396484375000000000	4183.58984375000000000000	4200.51269531250000000000	4178.46142578125000000000	4202.05126953125000000000	0.00000000000000000000	10245.00000000000000000000	10224.00000000000000000000	0.00000000000000000000	0.00000000000000000000	0.00000000000000000000	2875.00000000000000000000	138.00000000000000000000	4.00000000000000000000	4.00000000000000000000	4.00000000000000000000	4.00000000000000000000	4.00000000000000000000	4.00000000000000000000	4.00000000000000000000	4.00000000000000000000	4.00000000000000000000	4.00000000000000000000	4.00000000000000000000	4.00000000000000000000	4.00000000000000000000	4.00000000000000000000	4.00000000000000000000	4.00000000000000000000
64.00000000000000000000	0.00000000000000000000	4169.23046875000000000000	4161.53857421875000000000	4192.82031250000000000000	4174.87158203125000000000	4151.79492187500000000000	4171.28173828125000000000	4167.17919921875000000000	4167.17919921875000000000	4173.84619140625000000000	4161.53857421875000000000	4157.43603515625000000000	4183.58984375000000000000	4168.71777343750000000000	4177.43603515625000000000	2725.00000000000000000000	10245.00000000000000000000	10224.00000000000000000000	0.00000000000000000000	0.00000000000000000000	0.00000000000000000000	2875.00000000000000000000	145.00000000000000000000	4.00000000000000000000	4.00000000000000000000	4.00000000000000000000	4.00000000000000000000	4.00000000000000000000	4.00000000000000000000	4.00000000000000000000	4.00000000000000000000	4.00000000000000000000	4.00000000000000000000	4.00000000000000000000	4.00000000000000000000	4.00000000000000000000	4.00000000000000000000	4.00000000000000000000	4.00000000000000000000
65.00000000000000000000	0.00000000000000000000	4156.92285156250000000000	4162.56396484375000000000	4187.17919921875000000000	4169.74365234375000000000	4156.92285156250000000000	4179.48730468750000000000	4167.17919921875000000000	4169.74365234375000000000	4178.46142578125000000000	4166.15380859375000000000	4142.05126953125000000000	4177.94873046875000000000	4163.07666015625000000000	4177.43603515625000000000	2500.00000000000000000000	10245.00000000000000000000	10226.00000000000000000000	0.00000000000000000000	0.00000000000000000000	0.00000000000000000000	2875.00000000000000000000	153.00000000000000000000	4.00000000000000000000	4.00000000000000000000	4.00000000000000000000	4.00000000000000000000	4.00000000000000000000	4.00000000000000000000	4.00000000000000000000	4.00000000000000000000	4.00000000000000000000	4.00000000000000000000	4.00000000000000000000	4.00000000000000000000	4.00000000000000000000	4.00000000000000000000	4.00000000000000000000	4.00000000000000000000
66.00000000000000000000	0.00000000000000000000	4163.58984375000000000000	4170.25634765625000000000	4188.20507812500000000000	4175.38427734375000000000	4164.61523437500000000000	4182.05126953125000000000	4174.35888671875000000000	4180.00000000000000000000	4186.66650390625000000000	4178.46142578125000000000	4146.15380859375000000000	4188.20507812500000000000	4153.33300781250000000000	4186.15380859375000000000	1466.00000000000000000000	10245.00000000000000000000	10226.00000000000000000000	0.00000000000000000000	0.00000000000000000000	0.00000000000000000000	2875.00000000000000000000	162.00000000000000000000	4.00000000000000000000	4.00000000000000000000	4.00000000000000000000	4.00000000000000000000	4.00000000000000000000	4.00000000000000000000	4.00000000000000000000	4.00000000000000000000	4.00000000000000000000	4.00000000000000000000	4.00000000000000000000	4.00000000000000000000	4.00000000000000000000	4.00000000000000000000	4.00000000000000000000	4.00000000000000000000
67.00000000000000000000	0.00000000000000000000	4182.56396484375000000000	4174.35888671875000000000	4198.46142578125000000000	4182.05126953125000000000	4167.69238281250000000000	4178.97412109375000000000	4174.87158203125000000000	4177.43603515625000000000	4190.25634765625000000000	4173.84619140625000000000	4150.25634765625000000000	4192.30761718750000000000	4158.97412109375000000000	4189.74365234375000000000	3455.00000000000000000000	10244.00000000000000000000	10228.00000000000000000000	0.00000000000000000000	0.00000000000000000000	0.00000000000000000000	2875.00000000000000000000	170.00000000000000000000	4.00000000000000000000	4.00000000000000000000	4.00000000000000000000	4.00000000000000000000	4.00000000000000000000	4.00000000000000000000	4.00000000000000000000	4.00000000000000000000	4.00000000000000000000	4.00000000000000000000	4.00000000000000000000	4.00000000000000000000	4.00000000000000000000	4.00000000000000000000	4.00000000000000000000	4.00000000000000000000
68.00000000000000000000	0.00000000000000000000	4159.48730468750000000000	4197.94873046875000000000	4201.53857421875000000000	4194.35888671875000000000	4182.56396484375000000000	4194.35888671875000000000	4186.66650390625000000000	4185.64111328125000000000	4203.58984375000000000000	4180.51269531250000000000	4170.76904296875000000000	4195.89746093750000000000	4187.17919921875000000000	4205.12792968750000000000	3519.00000000000000000000	10244.00000000000000000000	10228.00000000000000000000	0.00000000000000000000	0.00000000000000000000	0.00000000000000000000	2875.00000000000000000000	178.00000000000000000000	4.00000000000000000000	4.00000000000000000000	4.00000000000000000000	4.00000000000000000000	4.00000000000000000000	4.00000000000000000000	4.00000000000000000000	4.00000000000000000000	4.00000000000000000000	4.00000000000000000000	4.00000000000000000000	4.00000000000000000000	4.00000000000000000000	4.00000000000000000000	4.00000000000000000000	4.00000000000000000000
69.00000000000000000000	0.00000000000000000000	4170.76904296875000000000	4182.56396484375000000000	4196.92285156250000000000	4188.71777343750000000000	4150.76904296875000000000	4170.25634765625000000000	4161.02539062500000000000	4158.97412109375000000000	4163.58984375000000000000	4162.56396484375000000000	4167.69238281250000000000	4191.79492187500000000000	4171.28173828125000000000	4187.69238281250000000000	3418.00000000000000000000	10244.00000000000000000000	10228.00000000000000000000	0.00000000000000000000	0.00000000000000000000	0.00000000000000000000	2875.00000000000000000000	187.00000000000000000000	4.00000000000000000000	4.00000000000000000000	4.00000000000000000000	4.00000000000000000000	4.00000000000000000000	4.00000000000000000000	4.00000000000000000000	4.00000000000000000000	4.00000000000000000000	4.00000000000000000000	4.00000000000000000000	4.00000000000000000000	4.00000000000000000000	4.00000000000000000000	4.00000000000000000000	4.00000000000000000000
70.00000000000000000000	0.00000000000000000000	4156.92285156250000000000	4172.30761718750000000000	4191.28173828125000000000	4185.12792968750000000000	4153.33300781250000000000	4174.35888671875000000000	4156.41015625000000000000	4156.41015625000000000000	4164.61523437500000000000	4170.76904296875000000000	4175.89746093750000000000	4193.33300781250000000000	4177.43603515625000000000	4188.71777343750000000000	3398.00000000000000000000	10244.00000000000000000000	10228.00000000000000000000	0.00000000000000000000	0.00000000000000000000	0.00000000000000000000	2875.00000000000000000000	195.00000000000000000000	4.00000000000000000000	4.00000000000000000000	4.00000000000000000000	4.00000000000000000000	4.00000000000000000000	4.00000000000000000000	4.00000000000000000000	4.00000000000000000000	4.00000000000000000000	4.00000000000000000000	4.00000000000000000000	4.00000000000000000000	4.00000000000000000000	4.00000000000000000000	4.00000000000000000000	4.00000000000000000000
71.00000000000000000000	0.00000000000000000000	4158.97412109375000000000	4178.97412109375000000000	4189.74365234375000000000	4188.71777343750000000000	4181.02539062500000000000	4193.84619140625000000000	4168.71777343750000000000	4174.87158203125000000000	4200.51269531250000000000	4185.64111328125000000000	4182.56396484375000000000	4204.10253906250000000000	4190.76904296875000000000	4203.58984375000000000000	3384.00000000000000000000	10244.00000000000000000000	10229.00000000000000000000	0.00000000000000000000	0.00000000000000000000	0.00000000000000000000	2875.00000000000000000000	203.00000000000000000000	4.00000000000000000000	4.00000000000000000000	4.00000000000000000000	4.00000000000000000000	4.00000000000000000000	4.00000000000000000000	4.00000000000000000000	4.00000000000000000000	4.00000000000000000000	4.00000000000000000000	4.00000000000000000000	4.00000000000000000000	4.00000000000000000000	4.00000000000000000000	4.00000000000000000000	4.00000000000000000000
72.00000000000000000000	0.00000000000000000000	4187.17919921875000000000	4192.30761718750000000000	4202.05126953125000000000	4189.23046875000000000000	4186.66650390625000000000	4186.66650390625000000000	4169.74365234375000000000	4174.35888671875000000000	4194.35888671875000000000	4183.07666015625000000000	4154.87158203125000000000	4213.33300781250000000000	4179.48730468750000000000	4206.66650390625000000000	3418.00000000000000000000	10244.00000000000000000000	10229.00000000000000000000	0.00000000000000000000	0.00000000000000000000	0.00000000000000000000	2875.00000000000000000000	211.00000000000000000000	4.00000000000000000000	4.00000000000000000000	4.00000000000000000000	4.00000000000000000000	4.00000000000000000000	4.00000000000000000000	4.00000000000000000000	4.00000000000000000000	4.00000000000000000000	4.00000000000000000000	4.00000000000000000000	4.00000000000000000000	4.00000000000000000000	4.00000000000000000000	4.00000000000000000000	4.00000000000000000000
73.00000000000000000000	0.00000000000000000000	4163.07666015625000000000	4208.71777343750000000000	4200.51269531250000000000	4194.35888671875000000000	4189.74365234375000000000	4184.61523437500000000000	4179.48730468750000000000	4178.46142578125000000000	4186.15380859375000000000	4184.61523437500000000000	4152.82031250000000000000	4220.00000000000000000000	4182.56396484375000000000	4212.82031250000000000000	3125.00000000000000000000	10247.00000000000000000000	10228.00000000000000000000	0.00000000000000000000	0.00000000000000000000	0.00000000000000000000	2875.00000000000000000000	219.00000000000000000000	4.00000000000000000000	4.00000000000000000000	4.00000000000000000000	4.00000000000000000000	4.00000000000000000000	4.00000000000000000000	4.00000000000000000000	4.00000000000000000000	4.00000000000000000000	4.00000000000000000000	4.00000000000000000000	4.00000000000000000000	4.00000000000000000000	4.00000000000000000000	4.00000000000000000000	4.00000000000000000000
74.00000000000000000000	0.00000000000000000000	4180.51269531250000000000	4193.33300781250000000000	4192.82031250000000000000	4193.84619140625000000000	4170.25634765625000000000	4176.41015625000000000000	4171.79492187500000000000	4166.15380859375000000000	4171.28173828125000000000	4162.56396484375000000000	4180.51269531250000000000	4213.33300781250000000000	4179.48730468750000000000	4200.51269531250000000000	3475.00000000000000000000	10247.00000000000000000000	10228.00000000000000000000	0.00000000000000000000	0.00000000000000000000	0.00000000000000000000	2875.00000000000000000000	226.00000000000000000000	4.00000000000000000000	4.00000000000000000000	4.00000000000000000000	4.00000000000000000000	4.00000000000000000000	4.00000000000000000000	4.00000000000000000000	4.00000000000000000000	4.00000000000000000000	4.00000000000000000000	4.00000000000000000000	4.00000000000000000000	4.00000000000000000000	4.00000000000000000000	4.00000000000000000000	4.00000000000000000000
75.00000000000000000000	0.00000000000000000000	4176.92285156250000000000	4200.00000000000000000000	4195.89746093750000000000	4193.33300781250000000000	4174.87158203125000000000	4192.82031250000000000000	4187.17919921875000000000	4186.66650390625000000000	4187.17919921875000000000	4182.05126953125000000000	4198.46142578125000000000	4209.74365234375000000000	4200.00000000000000000000	4202.56396484375000000000	3290.00000000000000000000	10247.00000000000000000000	10228.00000000000000000000	0.00000000000000000000	0.00000000000000000000	0.00000000000000000000	2875.00000000000000000000	233.00000000000000000000	4.00000000000000000000	4.00000000000000000000	4.00000000000000000000	4.00000000000000000000	4.00000000000000000000	4.00000000000000000000	4.00000000000000000000	4.00000000000000000000	4.00000000000000000000	4.00000000000000000000	4.00000000000000000000	4.00000000000000000000	4.00000000000000000000	4.00000000000000000000	4.00000000000000000000	4.00000000000000000000
76.00000000000000000000	0.00000000000000000000	4156.41015625000000000000	4185.64111328125000000000	4184.10253906250000000000	4187.69238281250000000000	4163.07666015625000000000	4187.17919921875000000000	4184.61523437500000000000	4199.48730468750000000000	4202.56396484375000000000	4207.17919921875000000000	4174.87158203125000000000	4209.23046875000000000000	4196.41015625000000000000	4198.97412109375000000000	2621.00000000000000000000	10247.00000000000000000000	10228.00000000000000000000	0.00000000000000000000	0.00000000000000000000	0.00000000000000000000	2875.00000000000000000000	241.00000000000000000000	4.00000000000000000000	4.00000000000000000000	4.00000000000000000000	4.00000000000000000000	4.00000000000000000000	4.00000000000000000000	4.00000000000000000000	4.00000000000000000000	4.00000000000000000000	4.00000000000000000000	4.00000000000000000000	4.00000000000000000000	4.00000000000000000000	4.00000000000000000000	4.00000000000000000000	4.00000000000000000000
77.00000000000000000000	0.00000000000000000000	4174.87158203125000000000	4158.46142578125000000000	4177.94873046875000000000	4182.05126953125000000000	4148.71777343750000000000	4170.76904296875000000000	4167.17919921875000000000	4181.02539062500000000000	4194.35888671875000000000	4187.17919921875000000000	4164.10253906250000000000	4203.58984375000000000000	4171.79492187500000000000	4190.76904296875000000000	2608.00000000000000000000	10248.00000000000000000000	10229.00000000000000000000	0.00000000000000000000	0.00000000000000000000	0.00000000000000000000	2875.00000000000000000000	248.00000000000000000000	4.00000000000000000000	4.00000000000000000000	4.00000000000000000000	4.00000000000000000000	4.00000000000000000000	4.00000000000000000000	4.00000000000000000000	4.00000000000000000000	4.00000000000000000000	4.00000000000000000000	4.00000000000000000000	4.00000000000000000000	4.00000000000000000000	4.00000000000000000000	4.00000000000000000000	4.00000000000000000000
78.00000000000000000000	0.00000000000000000000	4158.46142578125000000000	4180.51269531250000000000	4182.56396484375000000000	4186.66650390625000000000	4187.17919921875000000000	4195.38427734375000000000	4192.30761718750000000000	4203.07666015625000000000	4211.28173828125000000000	4188.71777343750000000000	4179.48730468750000000000	4212.82031250000000000000	4182.05126953125000000000	4198.97412109375000000000	3475.00000000000000000000	10248.00000000000000000000	10229.00000000000000000000	0.00000000000000000000	0.00000000000000000000	0.00000000000000000000	2875.00000000000000000000	255.00000000000000000000	4.00000000000000000000	4.00000000000000000000	4.00000000000000000000	4.00000000000000000000	4.00000000000000000000	4.00000000000000000000	4.00000000000000000000	4.00000000000000000000	4.00000000000000000000	4.00000000000000000000	4.00000000000000000000	4.00000000000000000000	4.00000000000000000000	4.00000000000000000000	4.00000000000000000000	4.00000000000000000000
79.00000000000000000000	0.00000000000000000000	4171.28173828125000000000	4176.41015625000000000000	4181.53857421875000000000	4180.51269531250000000000	4180.00000000000000000000	4192.30761718750000000000	4188.71777343750000000000	4203.07666015625000000000	4197.43603515625000000000	4183.07666015625000000000	4162.56396484375000000000	4214.87158203125000000000	4163.58984375000000000000	4175.89746093750000000000	3290.00000000000000000000	10248.00000000000000000000	10227.00000000000000000000	0.00000000000000000000	0.00000000000000000000	0.00000000000000000000	2875.00000000000000000000	264.00000000000000000000	4.00000000000000000000	4.00000000000000000000	4.00000000000000000000	4.00000000000000000000	4.00000000000000000000	4.00000000000000000000	4.00000000000000000000	4.00000000000000000000	4.00000000000000000000	4.00000000000000000000	4.00000000000000000000	4.00000000000000000000	4.00000000000000000000	4.00000000000000000000	4.00000000000000000000	4.00000000000000000000
80.00000000000000000000	0.00000000000000000000	4170.76904296875000000000	4178.46142578125000000000	4184.10253906250000000000	4184.10253906250000000000	4168.71777343750000000000	4198.97412109375000000000	4180.51269531250000000000	4184.61523437500000000000	4190.25634765625000000000	4194.35888671875000000000	4179.48730468750000000000	4206.15380859375000000000	4177.43603515625000000000	4182.05126953125000000000	2621.00000000000000000000	10248.00000000000000000000	10227.00000000000000000000	0.00000000000000000000	0.00000000000000000000	0.00000000000000000000	2875.00000000000000000000	271.00000000000000000000	4.00000000000000000000	4.00000000000000000000	4.00000000000000000000	4.00000000000000000000	4.00000000000000000000	4.00000000000000000000	4.00000000000000000000	4.00000000000000000000	4.00000000000000000000	4.00000000000000000000	4.00000000000000000000	4.00000000000000000000	4.00000000000000000000	4.00000000000000000000	4.00000000000000000000	4.00000000000000000000
81.00000000000000000000	0.00000000000000000000	4152.82031250000000000000	4185.12792968750000000000	4183.07666015625000000000	4189.74365234375000000000	4175.38427734375000000000	4199.48730468750000000000	4173.33300781250000000000	4175.38427734375000000000	4196.92285156250000000000	4206.66650390625000000000	4202.56396484375000000000	4203.58984375000000000000	4210.76904296875000000000	4199.48730468750000000000	2608.00000000000000000000	10248.00000000000000000000	10227.00000000000000000000	0.00000000000000000000	0.00000000000000000000	0.00000000000000000000	2875.00000000000000000000	279.00000000000000000000	4.00000000000000000000	4.00000000000000000000	4.00000000000000000000	4.00000000000000000000	4.00000000000000000000	4.00000000000000000000	4.00000000000000000000	4.00000000000000000000	4.00000000000000000000	4.00000000000000000000	4.00000000000000000000	4.00000000000000000000	4.00000000000000000000	4.00000000000000000000	4.00000000000000000000	4.00000000000000000000
82.00000000000000000000	0.00000000000000000000	4174.35888671875000000000	4171.28173828125000000000	4188.20507812500000000000	4188.20507812500000000000	4162.05126953125000000000	4173.33300781250000000000	4165.12792968750000000000	4181.02539062500000000000	4186.66650390625000000000	4184.10253906250000000000	4181.02539062500000000000	4203.07666015625000000000	4190.25634765625000000000	4178.97412109375000000000	3475.00000000000000000000	10248.00000000000000000000	10227.00000000000000000000	0.00000000000000000000	0.00000000000000000000	0.00000000000000000000	2875.00000000000000000000	288.00000000000000000000	4.00000000000000000000	4.00000000000000000000	4.00000000000000000000	4.00000000000000000000	4.00000000000000000000	4.00000000000000000000	4.00000000000000000000	4.00000000000000000000	4.00000000000000000000	4.00000000000000000000	4.00000000000000000000	4.00000000000000000000	4.00000000000000000000	4.00000000000000000000	4.00000000000000000000	4.00000000000000000000
83.00000000000000000000	0.00000000000000000000	4160.00000000000000000000	4176.92285156250000000000	4189.74365234375000000000	4190.76904296875000000000	4171.28173828125000000000	4187.17919921875000000000	4188.20507812500000000000	4208.20507812500000000000	4200.51269531250000000000	4189.23046875000000000000	4177.94873046875000000000	4206.15380859375000000000	4181.02539062500000000000	4177.94873046875000000000	3290.00000000000000000000	10249.00000000000000000000	10227.00000000000000000000	0.00000000000000000000	0.00000000000000000000	0.00000000000000000000	2875.00000000000000000000	296.00000000000000000000	4.00000000000000000000	4.00000000000000000000	4.00000000000000000000	4.00000000000000000000	4.00000000000000000000	4.00000000000000000000	4.00000000000000000000	4.00000000000000000000	4.00000000000000000000	4.00000000000000000000	4.00000000000000000000	4.00000000000000000000	4.00000000000000000000	4.00000000000000000000	4.00000000000000000000	4.00000000000000000000
84.00000000000000000000	0.00000000000000000000	4171.79492187500000000000	4168.20507812500000000000	4187.69238281250000000000	4174.35888671875000000000	4166.15380859375000000000	4184.10253906250000000000	4170.76904296875000000000	4184.61523437500000000000	4190.76904296875000000000	4190.25634765625000000000	4170.25634765625000000000	4212.82031250000000000000	4172.30761718750000000000	4178.97412109375000000000	2621.00000000000000000000	10249.00000000000000000000	10227.00000000000000000000	0.00000000000000000000	0.00000000000000000000	0.00000000000000000000	2875.00000000000000000000	304.00000000000000000000	4.00000000000000000000	4.00000000000000000000	4.00000000000000000000	4.00000000000000000000	4.00000000000000000000	4.00000000000000000000	4.00000000000000000000	4.00000000000000000000	4.00000000000000000000	4.00000000000000000000	4.00000000000000000000	4.00000000000000000000	4.00000000000000000000	4.00000000000000000000	4.00000000000000000000	4.00000000000000000000
85.00000000000000000000	0.00000000000000000000	4184.61523437500000000000	4183.07666015625000000000	4201.02539062500000000000	4178.97412109375000000000	4175.89746093750000000000	4181.02539062500000000000	4164.10253906250000000000	4182.56396484375000000000	4185.64111328125000000000	4195.38427734375000000000	4167.69238281250000000000	4228.20507812500000000000	4188.20507812500000000000	4195.38427734375000000000	2608.00000000000000000000	10249.00000000000000000000	10228.00000000000000000000	0.00000000000000000000	0.00000000000000000000	0.00000000000000000000	2875.00000000000000000000	313.00000000000000000000	4.00000000000000000000	4.00000000000000000000	4.00000000000000000000	4.00000000000000000000	4.00000000000000000000	4.00000000000000000000	4.00000000000000000000	4.00000000000000000000	4.00000000000000000000	4.00000000000000000000	4.00000000000000000000	4.00000000000000000000	4.00000000000000000000	4.00000000000000000000	4.00000000000000000000	4.00000000000000000000
86.00000000000000000000	0.00000000000000000000	4168.20507812500000000000	4198.97412109375000000000	4204.10253906250000000000	4201.02539062500000000000	4183.07666015625000000000	4186.15380859375000000000	4182.56396484375000000000	4204.61523437500000000000	4187.69238281250000000000	4192.30761718750000000000	4180.00000000000000000000	4229.74365234375000000000	4204.10253906250000000000	4205.12792968750000000000	3475.00000000000000000000	10249.00000000000000000000	10228.00000000000000000000	0.00000000000000000000	0.00000000000000000000	0.00000000000000000000	2875.00000000000000000000	321.00000000000000000000	4.00000000000000000000	4.00000000000000000000	4.00000000000000000000	4.00000000000000000000	4.00000000000000000000	4.00000000000000000000	4.00000000000000000000	4.00000000000000000000	4.00000000000000000000	4.00000000000000000000	4.00000000000000000000	4.00000000000000000000	4.00000000000000000000	4.00000000000000000000	4.00000000000000000000	4.00000000000000000000
87.00000000000000000000	0.00000000000000000000	4174.35888671875000000000	4161.53857421875000000000	4193.33300781250000000000	4181.53857421875000000000	4148.20507812500000000000	4166.66650390625000000000	4163.58984375000000000000	4177.43603515625000000000	4154.87158203125000000000	4154.87158203125000000000	4168.71777343750000000000	4209.23046875000000000000	4168.20507812500000000000	4172.30761718750000000000	3290.00000000000000000000	10247.00000000000000000000	10229.00000000000000000000	0.00000000000000000000	0.00000000000000000000	0.00000000000000000000	2875.00000000000000000000	330.00000000000000000000	4.00000000000000000000	4.00000000000000000000	4.00000000000000000000	4.00000000000000000000	4.00000000000000000000	4.00000000000000000000	4.00000000000000000000	4.00000000000000000000	4.00000000000000000000	4.00000000000000000000	4.00000000000000000000	4.00000000000000000000	4.00000000000000000000	4.00000000000000000000	4.00000000000000000000	4.00000000000000000000
88.00000000000000000000	0.00000000000000000000	4156.92285156250000000000	4164.61523437500000000000	4190.25634765625000000000	4175.89746093750000000000	4158.46142578125000000000	4178.97412109375000000000	4167.69238281250000000000	4180.51269531250000000000	4165.12792968750000000000	4166.66650390625000000000	4175.38427734375000000000	4211.79492187500000000000	4175.38427734375000000000	4173.33300781250000000000	2621.00000000000000000000	10247.00000000000000000000	10229.00000000000000000000	0.00000000000000000000	0.00000000000000000000	0.00000000000000000000	2875.00000000000000000000	338.00000000000000000000	4.00000000000000000000	4.00000000000000000000	4.00000000000000000000	4.00000000000000000000	4.00000000000000000000	4.00000000000000000000	4.00000000000000000000	4.00000000000000000000	4.00000000000000000000	4.00000000000000000000	4.00000000000000000000	4.00000000000000000000	4.00000000000000000000	4.00000000000000000000	4.00000000000000000000	4.00000000000000000000
89.00000000000000000000	0.00000000000000000000	4173.84619140625000000000	4180.51269531250000000000	4195.89746093750000000000	4201.53857421875000000000	4174.35888671875000000000	4188.20507812500000000000	4176.92285156250000000000	4190.25634765625000000000	4178.97412109375000000000	4182.05126953125000000000	4177.43603515625000000000	4226.66650390625000000000	4190.76904296875000000000	4187.17919921875000000000	2608.00000000000000000000	10247.00000000000000000000	10230.00000000000000000000	0.00000000000000000000	0.00000000000000000000	0.00000000000000000000	2875.00000000000000000000	346.00000000000000000000	4.00000000000000000000	4.00000000000000000000	4.00000000000000000000	4.00000000000000000000	4.00000000000000000000	4.00000000000000000000	4.00000000000000000000	4.00000000000000000000	4.00000000000000000000	4.00000000000000000000	4.00000000000000000000	4.00000000000000000000	4.00000000000000000000	4.00000000000000000000	4.00000000000000000000	4.00000000000000000000
90.00000000000000000000	0.00000000000000000000	4176.92285156250000000000	4180.00000000000000000000	4189.74365234375000000000	4196.92285156250000000000	4177.94873046875000000000	4183.58984375000000000000	4175.38427734375000000000	4177.43603515625000000000	4172.82031250000000000000	4168.71777343750000000000	4160.51269531250000000000	4218.97412109375000000000	4179.48730468750000000000	4181.53857421875000000000	3475.00000000000000000000	10247.00000000000000000000	10230.00000000000000000000	0.00000000000000000000	0.00000000000000000000	0.00000000000000000000	2875.00000000000000000000	355.00000000000000000000	4.00000000000000000000	4.00000000000000000000	4.00000000000000000000	4.00000000000000000000	4.00000000000000000000	4.00000000000000000000	4.00000000000000000000	4.00000000000000000000	4.00000000000000000000	4.00000000000000000000	4.00000000000000000000	4.00000000000000000000	4.00000000000000000000	4.00000000000000000000	4.00000000000000000000	4.00000000000000000000
91.00000000000000000000	0.00000000000000000000	4153.84619140625000000000	4183.07666015625000000000	4175.89746093750000000000	4180.51269531250000000000	4181.53857421875000000000	4181.02539062500000000000	4172.82031250000000000000	4162.05126953125000000000	4168.20507812500000000000	4161.02539062500000000000	4152.82031250000000000000	4206.15380859375000000000	4166.15380859375000000000	4166.15380859375000000000	3290.00000000000000000000	10246.00000000000000000000	10229.00000000000000000000	0.00000000000000000000	0.00000000000000000000	0.00000000000000000000	2875.00000000000000000000	363.00000000000000000000	4.00000000000000000000	4.00000000000000000000	4.00000000000000000000	4.00000000000000000000	4.00000000000000000000	4.00000000000000000000	4.00000000000000000000	4.00000000000000000000	4.00000000000000000000	4.00000000000000000000	4.00000000000000000000	4.00000000000000000000	4.00000000000000000000	4.00000000000000000000	4.00000000000000000000	4.00000000000000000000
92.00000000000000000000	0.00000000000000000000	4178.46142578125000000000	4178.97412109375000000000	4187.69238281250000000000	4187.69238281250000000000	4160.51269531250000000000	4168.20507812500000000000	4156.41015625000000000000	4141.53857421875000000000	4152.30761718750000000000	4156.41015625000000000000	4150.25634765625000000000	4203.58984375000000000000	4151.28173828125000000000	4158.46142578125000000000	2621.00000000000000000000	10246.00000000000000000000	10229.00000000000000000000	0.00000000000000000000	0.00000000000000000000	0.00000000000000000000	2875.00000000000000000000	370.00000000000000000000	4.00000000000000000000	4.00000000000000000000	4.00000000000000000000	4.00000000000000000000	4.00000000000000000000	4.00000000000000000000	4.00000000000000000000	4.00000000000000000000	4.00000000000000000000	4.00000000000000000000	4.00000000000000000000	4.00000000000000000000	4.00000000000000000000	4.00000000000000000000	4.00000000000000000000	4.00000000000000000000
93.00000000000000000000	0.00000000000000000000	4164.10253906250000000000	4191.28173828125000000000	4192.30761718750000000000	4194.87158203125000000000	4170.25634765625000000000	4178.97412109375000000000	4164.10253906250000000000	4158.97412109375000000000	4169.74365234375000000000	4180.51269531250000000000	4172.82031250000000000000	4213.84619140625000000000	4178.97412109375000000000	4182.56396484375000000000	2608.00000000000000000000	10247.00000000000000000000	10230.00000000000000000000	0.00000000000000000000	0.00000000000000000000	0.00000000000000000000	2875.00000000000000000000	378.00000000000000000000	4.00000000000000000000	4.00000000000000000000	4.00000000000000000000	4.00000000000000000000	4.00000000000000000000	4.00000000000000000000	4.00000000000000000000	4.00000000000000000000	4.00000000000000000000	4.00000000000000000000	4.00000000000000000000	4.00000000000000000000	4.00000000000000000000	4.00000000000000000000	4.00000000000000000000	4.00000000000000000000
94.00000000000000000000	0.00000000000000000000	4166.66650390625000000000	4186.66650390625000000000	4180.51269531250000000000	4185.12792968750000000000	4178.97412109375000000000	4180.00000000000000000000	4161.53857421875000000000	4172.82031250000000000000	4176.92285156250000000000	4184.10253906250000000000	4182.56396484375000000000	4222.56396484375000000000	4194.35888671875000000000	4183.58984375000000000000	3475.00000000000000000000	10247.00000000000000000000	10230.00000000000000000000	0.00000000000000000000	0.00000000000000000000	0.00000000000000000000	2875.00000000000000000000	385.00000000000000000000	4.00000000000000000000	4.00000000000000000000	4.00000000000000000000	4.00000000000000000000	4.00000000000000000000	4.00000000000000000000	4.00000000000000000000	4.00000000000000000000	4.00000000000000000000	4.00000000000000000000	4.00000000000000000000	4.00000000000000000000	4.00000000000000000000	4.00000000000000000000	4.00000000000000000000	4.00000000000000000000
95.00000000000000000000	0.00000000000000000000	4177.43603515625000000000	4192.82031250000000000000	4188.71777343750000000000	4190.76904296875000000000	4190.25634765625000000000	4193.33300781250000000000	4173.33300781250000000000	4178.46142578125000000000	4180.51269531250000000000	4182.05126953125000000000	4173.84619140625000000000	4230.76904296875000000000	4196.41015625000000000000	4180.51269531250000000000	3290.00000000000000000000	10246.00000000000000000000	10230.00000000000000000000	0.00000000000000000000	0.00000000000000000000	0.00000000000000000000	2875.00000000000000000000	392.00000000000000000000	4.00000000000000000000	4.00000000000000000000	4.00000000000000000000	4.00000000000000000000	4.00000000000000000000	4.00000000000000000000	4.00000000000000000000	4.00000000000000000000	4.00000000000000000000	4.00000000000000000000	4.00000000000000000000	4.00000000000000000000	4.00000000000000000000	4.00000000000000000000	4.00000000000000000000	4.00000000000000000000
96.00000000000000000000	0.00000000000000000000	4158.46142578125000000000	4209.74365234375000000000	4184.61523437500000000000	4200.00000000000000000000	4207.17919921875000000000	4207.69238281250000000000	4194.87158203125000000000	4191.79492187500000000000	4197.43603515625000000000	4196.92285156250000000000	4160.00000000000000000000	4233.33300781250000000000	4196.41015625000000000000	4179.48730468750000000000	2621.00000000000000000000	10246.00000000000000000000	10230.00000000000000000000	0.00000000000000000000	0.00000000000000000000	0.00000000000000000000	2875.00000000000000000000	400.00000000000000000000	4.00000000000000000000	4.00000000000000000000	4.00000000000000000000	4.00000000000000000000	4.00000000000000000000	4.00000000000000000000	4.00000000000000000000	4.00000000000000000000	4.00000000000000000000	4.00000000000000000000	4.00000000000000000000	4.00000000000000000000	4.00000000000000000000	4.00000000000000000000	4.00000000000000000000	4.00000000000000000000
97.00000000000000000000	0.00000000000000000000	4175.38427734375000000000	4189.23046875000000000000	4175.89746093750000000000	4188.71777343750000000000	4182.05126953125000000000	4182.05126953125000000000	4175.38427734375000000000	4179.48730468750000000000	4177.43603515625000000000	4171.79492187500000000000	4137.43603515625000000000	4218.46142578125000000000	4166.66650390625000000000	4156.41015625000000000000	2608.00000000000000000000	10247.00000000000000000000	10229.00000000000000000000	0.00000000000000000000	0.00000000000000000000	0.00000000000000000000	2875.00000000000000000000	407.00000000000000000000	4.00000000000000000000	4.00000000000000000000	4.00000000000000000000	4.00000000000000000000	4.00000000000000000000	4.00000000000000000000	4.00000000000000000000	4.00000000000000000000	4.00000000000000000000	4.00000000000000000000	4.00000000000000000000	4.00000000000000000000	4.00000000000000000000	4.00000000000000000000	4.00000000000000000000	4.00000000000000000000
98.00000000000000000000	0.00000000000000000000	4157.43603515625000000000	4188.71777343750000000000	4185.12792968750000000000	4190.76904296875000000000	4174.87158203125000000000	4187.17919921875000000000	4178.97412109375000000000	4185.64111328125000000000	4170.76904296875000000000	4167.17919921875000000000	4162.05126953125000000000	4215.89746093750000000000	4182.05126953125000000000	4178.46142578125000000000	3475.00000000000000000000	10247.00000000000000000000	10229.00000000000000000000	0.00000000000000000000	0.00000000000000000000	0.00000000000000000000	2875.00000000000000000000	414.00000000000000000000	4.00000000000000000000	4.00000000000000000000	4.00000000000000000000	4.00000000000000000000	4.00000000000000000000	4.00000000000000000000	4.00000000000000000000	4.00000000000000000000	4.00000000000000000000	4.00000000000000000000	4.00000000000000000000	4.00000000000000000000	4.00000000000000000000	4.00000000000000000000	4.00000000000000000000	4.00000000000000000000
99.00000000000000000000	0.00000000000000000000	4161.02539062500000000000	4188.20507812500000000000	4196.41015625000000000000	4195.89746093750000000000	4177.94873046875000000000	4190.76904296875000000000	4172.82031250000000000000	4180.00000000000000000000	4170.25634765625000000000	4177.43603515625000000000	4185.64111328125000000000	4225.64111328125000000000	4209.74365234375000000000	4201.02539062500000000000	3290.00000000000000000000	10248.00000000000000000000	10228.00000000000000000000	0.00000000000000000000	0.00000000000000000000	0.00000000000000000000	2875.00000000000000000000	422.00000000000000000000	4.00000000000000000000	4.00000000000000000000	4.00000000000000000000	4.00000000000000000000	4.00000000000000000000	4.00000000000000000000	4.00000000000000000000	4.00000000000000000000	4.00000000000000000000	4.00000000000000000000	4.00000000000000000000	4.00000000000000000000	4.00000000000000000000	4.00000000000000000000	4.00000000000000000000	4.00000000000000000000
100.00000000000000000000	0.00000000000000000000	4181.02539062500000000000	4189.74365234375000000000	4202.56396484375000000000	4198.46142578125000000000	4183.07666015625000000000	4181.02539062500000000000	4164.61523437500000000000	4176.41015625000000000000	4174.35888671875000000000	4176.92285156250000000000	4165.12792968750000000000	4227.17919921875000000000	4207.69238281250000000000	4185.64111328125000000000	2621.00000000000000000000	10248.00000000000000000000	10228.00000000000000000000	0.00000000000000000000	0.00000000000000000000	0.00000000000000000000	2875.00000000000000000000	429.00000000000000000000	4.00000000000000000000	4.00000000000000000000	4.00000000000000000000	4.00000000000000000000	4.00000000000000000000	4.00000000000000000000	4.00000000000000000000	4.00000000000000000000	4.00000000000000000000	4.00000000000000000000	4.00000000000000000000	4.00000000000000000000	4.00000000000000000000	4.00000000000000000000	4.00000000000000000000	4.00000000000000000000
101.00000000000000000000	0.00000000000000000000	4157.43603515625000000000	4192.30761718750000000000	4188.71777343750000000000	4200.51269531250000000000	4180.00000000000000000000	4185.12792968750000000000	4181.53857421875000000000	4192.82031250000000000000	4185.64111328125000000000	4183.07666015625000000000	4148.20507812500000000000	4222.05126953125000000000	4186.15380859375000000000	4173.33300781250000000000	2608.00000000000000000000	10249.00000000000000000000	10229.00000000000000000000	0.00000000000000000000	0.00000000000000000000	0.00000000000000000000	2875.00000000000000000000	436.00000000000000000000	4.00000000000000000000	4.00000000000000000000	4.00000000000000000000	4.00000000000000000000	4.00000000000000000000	4.00000000000000000000	4.00000000000000000000	4.00000000000000000000	4.00000000000000000000	4.00000000000000000000	4.00000000000000000000	4.00000000000000000000	4.00000000000000000000	4.00000000000000000000	4.00000000000000000000	4.00000000000000000000
102.00000000000000000000	0.00000000000000000000	4175.38427734375000000000	4160.00000000000000000000	4180.00000000000000000000	4187.17919921875000000000	4153.84619140625000000000	4167.69238281250000000000	4163.58984375000000000000	4166.66650390625000000000	4157.94873046875000000000	4168.71777343750000000000	4134.35888671875000000000	4209.23046875000000000000	4159.48730468750000000000	4161.02539062500000000000	3475.00000000000000000000	10249.00000000000000000000	10229.00000000000000000000	0.00000000000000000000	0.00000000000000000000	0.00000000000000000000	2875.00000000000000000000	445.00000000000000000000	4.00000000000000000000	4.00000000000000000000	4.00000000000000000000	4.00000000000000000000	4.00000000000000000000	4.00000000000000000000	4.00000000000000000000	4.00000000000000000000	4.00000000000000000000	4.00000000000000000000	4.00000000000000000000	4.00000000000000000000	4.00000000000000000000	4.00000000000000000000	4.00000000000000000000	4.00000000000000000000
103.00000000000000000000	0.00000000000000000000	4162.05126953125000000000	4167.17919921875000000000	4185.64111328125000000000	4182.05126953125000000000	4176.92285156250000000000	4172.82031250000000000000	4157.94873046875000000000	4157.94873046875000000000	4156.92285156250000000000	4169.23046875000000000000	4146.66650390625000000000	4203.58984375000000000000	4180.00000000000000000000	4166.66650390625000000000	3290.00000000000000000000	10249.00000000000000000000	10228.00000000000000000000	0.00000000000000000000	0.00000000000000000000	0.00000000000000000000	2875.00000000000000000000	453.00000000000000000000	4.00000000000000000000	4.00000000000000000000	4.00000000000000000000	4.00000000000000000000	4.00000000000000000000	4.00000000000000000000	4.00000000000000000000	4.00000000000000000000	4.00000000000000000000	4.00000000000000000000	4.00000000000000000000	4.00000000000000000000	4.00000000000000000000	4.00000000000000000000	4.00000000000000000000	4.00000000000000000000
104.00000000000000000000	0.00000000000000000000	4154.35888671875000000000	4181.02539062500000000000	4187.17919921875000000000	4180.00000000000000000000	4183.07666015625000000000	4176.41015625000000000000	4158.46142578125000000000	4165.64111328125000000000	4162.05126953125000000000	4163.58984375000000000000	4149.23046875000000000000	4203.58984375000000000000	4180.51269531250000000000	4168.71777343750000000000	2621.00000000000000000000	10249.00000000000000000000	10228.00000000000000000000	0.00000000000000000000	0.00000000000000000000	0.00000000000000000000	2875.00000000000000000000	462.00000000000000000000	4.00000000000000000000	4.00000000000000000000	4.00000000000000000000	4.00000000000000000000	4.00000000000000000000	4.00000000000000000000	4.00000000000000000000	4.00000000000000000000	4.00000000000000000000	4.00000000000000000000	4.00000000000000000000	4.00000000000000000000	4.00000000000000000000	4.00000000000000000000	4.00000000000000000000	4.00000000000000000000
105.00000000000000000000	0.00000000000000000000	4180.00000000000000000000	4181.53857421875000000000	4196.41015625000000000000	4184.10253906250000000000	4170.25634765625000000000	4178.97412109375000000000	4168.71777343750000000000	4171.79492187500000000000	4157.43603515625000000000	4153.33300781250000000000	4146.15380859375000000000	4207.17919921875000000000	4172.30761718750000000000	4170.76904296875000000000	2608.00000000000000000000	10251.00000000000000000000	10229.00000000000000000000	0.00000000000000000000	0.00000000000000000000	0.00000000000000000000	2875.00000000000000000000	470.00000000000000000000	4.00000000000000000000	4.00000000000000000000	4.00000000000000000000	4.00000000000000000000	4.00000000000000000000	4.00000000000000000000	4.00000000000000000000	4.00000000000000000000	4.00000000000000000000	4.00000000000000000000	4.00000000000000000000	4.00000000000000000000	4.00000000000000000000	4.00000000000000000000	4.00000000000000000000	4.00000000000000000000
106.00000000000000000000	0.00000000000000000000	4161.02539062500000000000	4194.35888671875000000000	4195.89746093750000000000	4196.92285156250000000000	4189.74365234375000000000	4195.89746093750000000000	4195.38427734375000000000	4193.84619140625000000000	4179.48730468750000000000	4170.76904296875000000000	4173.33300781250000000000	4220.51269531250000000000	4198.97412109375000000000	4185.12792968750000000000	3475.00000000000000000000	10251.00000000000000000000	10229.00000000000000000000	0.00000000000000000000	0.00000000000000000000	0.00000000000000000000	2875.00000000000000000000	478.00000000000000000000	4.00000000000000000000	4.00000000000000000000	4.00000000000000000000	4.00000000000000000000	4.00000000000000000000	4.00000000000000000000	4.00000000000000000000	4.00000000000000000000	4.00000000000000000000	4.00000000000000000000	4.00000000000000000000	4.00000000000000000000	4.00000000000000000000	4.00000000000000000000	4.00000000000000000000	4.00000000000000000000
107.00000000000000000000	0.00000000000000000000	4174.87158203125000000000	4180.51269531250000000000	4190.76904296875000000000	4187.69238281250000000000	4165.64111328125000000000	4166.15380859375000000000	4176.92285156250000000000	4182.56396484375000000000	4172.30761718750000000000	4168.71777343750000000000	4161.02539062500000000000	4227.69238281250000000000	4182.56396484375000000000	4181.53857421875000000000	3290.00000000000000000000	10251.00000000000000000000	10229.00000000000000000000	0.00000000000000000000	0.00000000000000000000	0.00000000000000000000	2875.00000000000000000000	487.00000000000000000000	4.00000000000000000000	4.00000000000000000000	4.00000000000000000000	4.00000000000000000000	4.00000000000000000000	4.00000000000000000000	4.00000000000000000000	4.00000000000000000000	4.00000000000000000000	4.00000000000000000000	4.00000000000000000000	4.00000000000000000000	4.00000000000000000000	4.00000000000000000000	4.00000000000000000000	4.00000000000000000000
108.00000000000000000000	0.00000000000000000000	4176.41015625000000000000	4198.97412109375000000000	4206.15380859375000000000	4192.30761718750000000000	4170.76904296875000000000	4167.69238281250000000000	4182.56396484375000000000	4192.30761718750000000000	4181.02539062500000000000	4190.25634765625000000000	4153.33300781250000000000	4234.35888671875000000000	4189.74365234375000000000	4197.94873046875000000000	2621.00000000000000000000	10251.00000000000000000000	10229.00000000000000000000	0.00000000000000000000	0.00000000000000000000	0.00000000000000000000	2875.00000000000000000000	494.00000000000000000000	4.00000000000000000000	4.00000000000000000000	4.00000000000000000000	4.00000000000000000000	4.00000000000000000000	4.00000000000000000000	4.00000000000000000000	4.00000000000000000000	4.00000000000000000000	4.00000000000000000000	4.00000000000000000000	4.00000000000000000000	4.00000000000000000000	4.00000000000000000000	4.00000000000000000000	4.00000000000000000000
109.00000000000000000000	0.00000000000000000000	4168.71777343750000000000	4212.82031250000000000000	4213.84619140625000000000	4203.58984375000000000000	4198.97412109375000000000	4188.20507812500000000000	4190.25634765625000000000	4195.89746093750000000000	4179.48730468750000000000	4200.00000000000000000000	4176.92285156250000000000	4236.92285156250000000000	4213.33300781250000000000	4199.48730468750000000000	2608.00000000000000000000	10250.00000000000000000000	10230.00000000000000000000	0.00000000000000000000	0.00000000000000000000	0.00000000000000000000	2875.00000000000000000000	501.00000000000000000000	4.00000000000000000000	4.00000000000000000000	4.00000000000000000000	4.00000000000000000000	4.00000000000000000000	4.00000000000000000000	4.00000000000000000000	4.00000000000000000000	4.00000000000000000000	4.00000000000000000000	4.00000000000000000000	4.00000000000000000000	4.00000000000000000000	4.00000000000000000000	4.00000000000000000000	4.00000000000000000000
110.00000000000000000000	0.00000000000000000000	4176.92285156250000000000	4187.69238281250000000000	4197.94873046875000000000	4187.69238281250000000000	4182.56396484375000000000	4172.30761718750000000000	4162.05126953125000000000	4163.07666015625000000000	4151.79492187500000000000	4171.28173828125000000000	4176.41015625000000000000	4224.10253906250000000000	4190.25634765625000000000	4177.43603515625000000000	3475.00000000000000000000	10250.00000000000000000000	10230.00000000000000000000	0.00000000000000000000	0.00000000000000000000	0.00000000000000000000	2875.00000000000000000000	509.00000000000000000000	4.00000000000000000000	4.00000000000000000000	4.00000000000000000000	4.00000000000000000000	4.00000000000000000000	4.00000000000000000000	4.00000000000000000000	4.00000000000000000000	4.00000000000000000000	4.00000000000000000000	4.00000000000000000000	4.00000000000000000000	4.00000000000000000000	4.00000000000000000000	4.00000000000000000000	4.00000000000000000000
111.00000000000000000000	0.00000000000000000000	4150.76904296875000000000	4189.23046875000000000000	4184.10253906250000000000	4180.00000000000000000000	4180.51269531250000000000	4177.94873046875000000000	4166.66650390625000000000	4178.46142578125000000000	4175.38427734375000000000	4185.12792968750000000000	4171.28173828125000000000	4220.51269531250000000000	4187.17919921875000000000	4185.12792968750000000000	3290.00000000000000000000	10249.00000000000000000000	10230.00000000000000000000	0.00000000000000000000	0.00000000000000000000	0.00000000000000000000	2875.00000000000000000000	516.00000000000000000000	4.00000000000000000000	4.00000000000000000000	4.00000000000000000000	4.00000000000000000000	4.00000000000000000000	4.00000000000000000000	4.00000000000000000000	4.00000000000000000000	4.00000000000000000000	4.00000000000000000000	4.00000000000000000000	4.00000000000000000000	4.00000000000000000000	4.00000000000000000000	4.00000000000000000000	4.00000000000000000000
112.00000000000000000000	0.00000000000000000000	4167.17919921875000000000	4178.46142578125000000000	4188.71777343750000000000	4184.10253906250000000000	4174.87158203125000000000	4182.56396484375000000000	4172.30761718750000000000	4190.76904296875000000000	4185.64111328125000000000	4182.56396484375000000000	4165.64111328125000000000	4218.97412109375000000000	4179.48730468750000000000	4172.82031250000000000000	2621.00000000000000000000	10249.00000000000000000000	10230.00000000000000000000	0.00000000000000000000	0.00000000000000000000	0.00000000000000000000	2875.00000000000000000000	523.00000000000000000000	4.00000000000000000000	4.00000000000000000000	4.00000000000000000000	4.00000000000000000000	4.00000000000000000000	4.00000000000000000000	4.00000000000000000000	4.00000000000000000000	4.00000000000000000000	4.00000000000000000000	4.00000000000000000000	4.00000000000000000000	4.00000000000000000000	4.00000000000000000000	4.00000000000000000000	4.00000000000000000000
113.00000000000000000000	0.00000000000000000000	4166.66650390625000000000	4174.87158203125000000000	4186.66650390625000000000	4185.64111328125000000000	4175.38427734375000000000	4187.17919921875000000000	4174.87158203125000000000	4182.05126953125000000000	4178.97412109375000000000	4170.25634765625000000000	4162.05126953125000000000	4210.25634765625000000000	4167.17919921875000000000	4154.35888671875000000000	2608.00000000000000000000	10247.00000000000000000000	10229.00000000000000000000	0.00000000000000000000	0.00000000000000000000	0.00000000000000000000	2875.00000000000000000000	531.00000000000000000000	4.00000000000000000000	4.00000000000000000000	4.00000000000000000000	4.00000000000000000000	4.00000000000000000000	4.00000000000000000000	4.00000000000000000000	4.00000000000000000000	4.00000000000000000000	4.00000000000000000000	4.00000000000000000000	4.00000000000000000000	4.00000000000000000000	4.00000000000000000000	4.00000000000000000000	4.00000000000000000000
114.00000000000000000000	0.00000000000000000000	4156.41015625000000000000	4182.05126953125000000000	4174.87158203125000000000	4180.00000000000000000000	4182.05126953125000000000	4184.61523437500000000000	4179.48730468750000000000	4169.74365234375000000000	4171.28173828125000000000	4172.30761718750000000000	4152.30761718750000000000	4205.64111328125000000000	4164.61523437500000000000	4149.74365234375000000000	3475.00000000000000000000	10247.00000000000000000000	10229.00000000000000000000	0.00000000000000000000	0.00000000000000000000	0.00000000000000000000	2875.00000000000000000000	538.00000000000000000000	4.00000000000000000000	4.00000000000000000000	4.00000000000000000000	4.00000000000000000000	4.00000000000000000000	4.00000000000000000000	4.00000000000000000000	4.00000000000000000000	4.00000000000000000000	4.00000000000000000000	4.00000000000000000000	4.00000000000000000000	4.00000000000000000000	4.00000000000000000000	4.00000000000000000000	4.00000000000000000000
115.00000000000000000000	0.00000000000000000000	4179.48730468750000000000	4183.58984375000000000000	4184.61523437500000000000	4176.92285156250000000000	4180.51269531250000000000	4181.02539062500000000000	4188.71777343750000000000	4177.94873046875000000000	4169.23046875000000000000	4172.30761718750000000000	4157.94873046875000000000	4207.69238281250000000000	4173.33300781250000000000	4163.58984375000000000000	3290.00000000000000000000	10245.00000000000000000000	10229.00000000000000000000	0.00000000000000000000	0.00000000000000000000	0.00000000000000000000	2875.00000000000000000000	547.00000000000000000000	4.00000000000000000000	4.00000000000000000000	4.00000000000000000000	4.00000000000000000000	4.00000000000000000000	4.00000000000000000000	4.00000000000000000000	4.00000000000000000000	4.00000000000000000000	4.00000000000000000000	4.00000000000000000000	4.00000000000000000000	4.00000000000000000000	4.00000000000000000000	4.00000000000000000000	4.00000000000000000000
116.00000000000000000000	0.00000000000000000000	4157.94873046875000000000	4189.23046875000000000000	4185.12792968750000000000	4187.69238281250000000000	4181.53857421875000000000	4188.71777343750000000000	4194.35888671875000000000	4204.10253906250000000000	4191.79492187500000000000	4187.69238281250000000000	4180.51269531250000000000	4215.38427734375000000000	4187.17919921875000000000	4191.79492187500000000000	2621.00000000000000000000	10245.00000000000000000000	10229.00000000000000000000	0.00000000000000000000	0.00000000000000000000	0.00000000000000000000	2875.00000000000000000000	554.00000000000000000000	4.00000000000000000000	4.00000000000000000000	4.00000000000000000000	4.00000000000000000000	4.00000000000000000000	4.00000000000000000000	4.00000000000000000000	4.00000000000000000000	4.00000000000000000000	4.00000000000000000000	4.00000000000000000000	4.00000000000000000000	4.00000000000000000000	4.00000000000000000000	4.00000000000000000000	4.00000000000000000000
117.00000000000000000000	0.00000000000000000000	4162.56396484375000000000	4168.71777343750000000000	4175.38427734375000000000	4186.66650390625000000000	4158.97412109375000000000	4164.61523437500000000000	4161.02539062500000000000	4172.82031250000000000000	4165.12792968750000000000	4170.25634765625000000000	4165.64111328125000000000	4209.74365234375000000000	4158.97412109375000000000	4169.74365234375000000000	2608.00000000000000000000	10246.00000000000000000000	10228.00000000000000000000	0.00000000000000000000	0.00000000000000000000	0.00000000000000000000	2875.00000000000000000000	562.00000000000000000000	4.00000000000000000000	4.00000000000000000000	4.00000000000000000000	4.00000000000000000000	4.00000000000000000000	4.00000000000000000000	4.00000000000000000000	4.00000000000000000000	4.00000000000000000000	4.00000000000000000000	4.00000000000000000000	4.00000000000000000000	4.00000000000000000000	4.00000000000000000000	4.00000000000000000000	4.00000000000000000000
118.00000000000000000000	0.00000000000000000000	4164.10253906250000000000	4171.28173828125000000000	4177.43603515625000000000	4176.41015625000000000000	4172.82031250000000000000	4171.28173828125000000000	4166.15380859375000000000	4160.00000000000000000000	4145.64111328125000000000	4165.12792968750000000000	4153.33300781250000000000	4204.10253906250000000000	4156.41015625000000000000	4155.89746093750000000000	3475.00000000000000000000	10246.00000000000000000000	10228.00000000000000000000	0.00000000000000000000	0.00000000000000000000	0.00000000000000000000	2875.00000000000000000000	571.00000000000000000000	4.00000000000000000000	4.00000000000000000000	4.00000000000000000000	4.00000000000000000000	4.00000000000000000000	4.00000000000000000000	4.00000000000000000000	4.00000000000000000000	4.00000000000000000000	4.00000000000000000000	4.00000000000000000000	4.00000000000000000000	4.00000000000000000000	4.00000000000000000000	4.00000000000000000000	4.00000000000000000000
119.00000000000000000000	0.00000000000000000000	4159.48730468750000000000	4178.46142578125000000000	4171.79492187500000000000	4173.33300781250000000000	4184.61523437500000000000	4183.07666015625000000000	4181.02539062500000000000	4175.38427734375000000000	4157.94873046875000000000	4173.33300781250000000000	4156.92285156250000000000	4210.76904296875000000000	4160.51269531250000000000	4158.46142578125000000000	3290.00000000000000000000	10246.00000000000000000000	10230.00000000000000000000	0.00000000000000000000	0.00000000000000000000	0.00000000000000000000	2875.00000000000000000000	579.00000000000000000000	4.00000000000000000000	4.00000000000000000000	4.00000000000000000000	4.00000000000000000000	4.00000000000000000000	4.00000000000000000000	4.00000000000000000000	4.00000000000000000000	4.00000000000000000000	4.00000000000000000000	4.00000000000000000000	4.00000000000000000000	4.00000000000000000000	4.00000000000000000000	4.00000000000000000000	4.00000000000000000000
120.00000000000000000000	0.00000000000000000000	4181.53857421875000000000	4173.84619140625000000000	4176.41015625000000000000	4187.17919921875000000000	4164.10253906250000000000	4166.15380859375000000000	4162.56396484375000000000	4167.17919921875000000000	4156.92285156250000000000	4156.41015625000000000000	4153.84619140625000000000	4206.66650390625000000000	4142.05126953125000000000	4141.02539062500000000000	2621.00000000000000000000	10246.00000000000000000000	10230.00000000000000000000	0.00000000000000000000	0.00000000000000000000	0.00000000000000000000	2875.00000000000000000000	588.00000000000000000000	4.00000000000000000000	4.00000000000000000000	4.00000000000000000000	4.00000000000000000000	4.00000000000000000000	4.00000000000000000000	4.00000000000000000000	4.00000000000000000000	4.00000000000000000000	4.00000000000000000000	4.00000000000000000000	4.00000000000000000000	4.00000000000000000000	4.00000000000000000000	4.00000000000000000000	4.00000000000000000000
121.00000000000000000000	0.00000000000000000000	4152.30761718750000000000	4190.76904296875000000000	4177.94873046875000000000	4194.87158203125000000000	4178.46142578125000000000	4178.97412109375000000000	4172.30761718750000000000	4171.79492187500000000000	4167.69238281250000000000	4165.64111328125000000000	4162.56396484375000000000	4196.41015625000000000000	4163.58984375000000000000	4145.64111328125000000000	2608.00000000000000000000	10245.00000000000000000000	10229.00000000000000000000	0.00000000000000000000	0.00000000000000000000	0.00000000000000000000	2875.00000000000000000000	596.00000000000000000000	4.00000000000000000000	4.00000000000000000000	4.00000000000000000000	4.00000000000000000000	4.00000000000000000000	4.00000000000000000000	4.00000000000000000000	4.00000000000000000000	4.00000000000000000000	4.00000000000000000000	4.00000000000000000000	4.00000000000000000000	4.00000000000000000000	4.00000000000000000000	4.00000000000000000000	4.00000000000000000000
122.00000000000000000000	0.00000000000000000000	4156.92285156250000000000	4168.20507812500000000000	4163.58984375000000000000	4173.84619140625000000000	4164.61523437500000000000	4171.28173828125000000000	4165.64111328125000000000	4163.58984375000000000000	4159.48730468750000000000	4166.15380859375000000000	4149.74365234375000000000	4189.74365234375000000000	4157.94873046875000000000	4145.64111328125000000000	3475.00000000000000000000	10245.00000000000000000000	10229.00000000000000000000	0.00000000000000000000	0.00000000000000000000	0.00000000000000000000	2875.00000000000000000000	604.00000000000000000000	4.00000000000000000000	4.00000000000000000000	4.00000000000000000000	4.00000000000000000000	4.00000000000000000000	4.00000000000000000000	4.00000000000000000000	4.00000000000000000000	4.00000000000000000000	4.00000000000000000000	4.00000000000000000000	4.00000000000000000000	4.00000000000000000000	4.00000000000000000000	4.00000000000000000000	4.00000000000000000000
123.00000000000000000000	0.00000000000000000000	4164.10253906250000000000	4162.56396484375000000000	4168.20507812500000000000	4172.30761718750000000000	4167.69238281250000000000	4172.30761718750000000000	4171.79492187500000000000	4171.79492187500000000000	4170.76904296875000000000	4174.87158203125000000000	4154.87158203125000000000	4201.02539062500000000000	4151.79492187500000000000	4156.41015625000000000000	3290.00000000000000000000	10245.00000000000000000000	10227.00000000000000000000	0.00000000000000000000	0.00000000000000000000	0.00000000000000000000	2875.00000000000000000000	613.00000000000000000000	4.00000000000000000000	4.00000000000000000000	4.00000000000000000000	4.00000000000000000000	4.00000000000000000000	4.00000000000000000000	4.00000000000000000000	4.00000000000000000000	4.00000000000000000000	4.00000000000000000000	4.00000000000000000000	4.00000000000000000000	4.00000000000000000000	4.00000000000000000000	4.00000000000000000000	4.00000000000000000000
124.00000000000000000000	0.00000000000000000000	4153.33300781250000000000	4179.48730468750000000000	4176.92285156250000000000	4186.15380859375000000000	4189.23046875000000000000	4184.61523437500000000000	4198.97412109375000000000	4198.97412109375000000000	4197.43603515625000000000	4188.71777343750000000000	4174.87158203125000000000	4216.92285156250000000000	4161.53857421875000000000	4170.76904296875000000000	2621.00000000000000000000	10245.00000000000000000000	10227.00000000000000000000	0.00000000000000000000	0.00000000000000000000	0.00000000000000000000	2875.00000000000000000000	620.00000000000000000000	4.00000000000000000000	4.00000000000000000000	4.00000000000000000000	4.00000000000000000000	4.00000000000000000000	4.00000000000000000000	4.00000000000000000000	4.00000000000000000000	4.00000000000000000000	4.00000000000000000000	4.00000000000000000000	4.00000000000000000000	4.00000000000000000000	4.00000000000000000000	4.00000000000000000000	4.00000000000000000000
125.00000000000000000000	0.00000000000000000000	4181.02539062500000000000	4163.58984375000000000000	4177.94873046875000000000	4175.89746093750000000000	4157.94873046875000000000	4160.00000000000000000000	4182.56396484375000000000	4188.71777343750000000000	4175.89746093750000000000	4170.76904296875000000000	4150.76904296875000000000	4209.23046875000000000000	4145.12792968750000000000	4153.33300781250000000000	2608.00000000000000000000	10246.00000000000000000000	10227.00000000000000000000	0.00000000000000000000	0.00000000000000000000	0.00000000000000000000	2875.00000000000000000000	628.00000000000000000000	4.00000000000000000000	4.00000000000000000000	4.00000000000000000000	4.00000000000000000000	4.00000000000000000000	4.00000000000000000000	4.00000000000000000000	4.00000000000000000000	4.00000000000000000000	4.00000000000000000000	4.00000000000000000000	4.00000000000000000000	4.00000000000000000000	4.00000000000000000000	4.00000000000000000000	4.00000000000000000000
126.00000000000000000000	0.00000000000000000000	4160.00000000000000000000	4181.02539062500000000000	4174.35888671875000000000	4176.92285156250000000000	4168.20507812500000000000	4170.76904296875000000000	4177.43603515625000000000	4175.38427734375000000000	4164.61523437500000000000	4175.89746093750000000000	4155.38427734375000000000	4208.20507812500000000000	4167.17919921875000000000	4155.89746093750000000000	3475.00000000000000000000	10246.00000000000000000000	10227.00000000000000000000	0.00000000000000000000	0.00000000000000000000	0.00000000000000000000	2875.00000000000000000000	637.00000000000000000000	4.00000000000000000000	4.00000000000000000000	4.00000000000000000000	4.00000000000000000000	4.00000000000000000000	4.00000000000000000000	4.00000000000000000000	4.00000000000000000000	4.00000000000000000000	4.00000000000000000000	4.00000000000000000000	4.00000000000000000000	4.00000000000000000000	4.00000000000000000000	4.00000000000000000000	4.00000000000000000000
127.00000000000000000000	0.00000000000000000000	4162.05126953125000000000	4187.17919921875000000000	4175.38427734375000000000	4186.15380859375000000000	4184.61523437500000000000	4184.10253906250000000000	4175.38427734375000000000	4156.41015625000000000000	4150.76904296875000000000	4165.64111328125000000000	4166.66650390625000000000	4212.30761718750000000000	4172.82031250000000000000	4159.48730468750000000000	52.00000000000000000000	10247.00000000000000000000	10227.00000000000000000000	0.00000000000000000000	0.00000000000000000000	0.00000000000000000000	2875.00000000000000000000	645.00000000000000000000	4.00000000000000000000	4.00000000000000000000	4.00000000000000000000	4.00000000000000000000	4.00000000000000000000	4.00000000000000000000	4.00000000000000000000	4.00000000000000000000	4.00000000000000000000	4.00000000000000000000	4.00000000000000000000	4.00000000000000000000	4.00000000000000000000	4.00000000000000000000	4.00000000000000000000	4.00000000000000000000
0.00000000000000000000	0.00000000000000000000	4171.28173828125000000000	4165.12792968750000000000	4180.51269531250000000000	4182.56396484375000000000	4165.12792968750000000000	4172.30761718750000000000	4167.69238281250000000000	4154.87158203125000000000	4148.71777343750000000000	4153.33300781250000000000	4154.87158203125000000000	4204.10253906250000000000	4148.71777343750000000000	4156.92285156250000000000	2713.00000000000000000000	10247.00000000000000000000	10227.00000000000000000000	0.00000000000000000000	0.00000000000000000000	0.00000000000000000000	2875.00000000000000000000	652.00000000000000000000	4.00000000000000000000	4.00000000000000000000	4.00000000000000000000	4.00000000000000000000	4.00000000000000000000	4.00000000000000000000	4.00000000000000000000	4.00000000000000000000	4.00000000000000000000	4.00000000000000000000	4.00000000000000000000	4.00000000000000000000	4.00000000000000000000	4.00000000000000000000	4.00000000000000000000	4.00000000000000000000
1.00000000000000000000	0.00000000000000000000	4150.25634765625000000000	4160.51269531250000000000	4175.38427734375000000000	4184.10253906250000000000	4163.58984375000000000000	4167.17919921875000000000	4167.69238281250000000000	4173.33300781250000000000	4172.30761718750000000000	4177.43603515625000000000	4163.07666015625000000000	4205.64111328125000000000	4152.30761718750000000000	4154.87158203125000000000	2509.00000000000000000000	10247.00000000000000000000	10227.00000000000000000000	0.00000000000000000000	0.00000000000000000000	0.00000000000000000000	2875.00000000000000000000	660.00000000000000000000	4.00000000000000000000	4.00000000000000000000	4.00000000000000000000	4.00000000000000000000	4.00000000000000000000	4.00000000000000000000	4.00000000000000000000	4.00000000000000000000	4.00000000000000000000	4.00000000000000000000	4.00000000000000000000	4.00000000000000000000	4.00000000000000000000	4.00000000000000000000	4.00000000000000000000	4.00000000000000000000
2.00000000000000000000	0.00000000000000000000	4172.82031250000000000000	4160.00000000000000000000	4172.82031250000000000000	4181.53857421875000000000	4172.82031250000000000000	4165.12792968750000000000	4163.07666015625000000000	4163.58984375000000000000	4165.12792968750000000000	4182.56396484375000000000	4168.20507812500000000000	4212.82031250000000000000	4156.41015625000000000000	4143.58984375000000000000	1477.00000000000000000000	10247.00000000000000000000	10227.00000000000000000000	0.00000000000000000000	0.00000000000000000000	0.00000000000000000000	2875.00000000000000000000	669.00000000000000000000	4.00000000000000000000	4.00000000000000000000	4.00000000000000000000	4.00000000000000000000	4.00000000000000000000	4.00000000000000000000	4.00000000000000000000	4.00000000000000000000	4.00000000000000000000	4.00000000000000000000	4.00000000000000000000	4.00000000000000000000	4.00000000000000000000	4.00000000000000000000	4.00000000000000000000	4.00000000000000000000
3.00000000000000000000	0.00000000000000000000	4158.97412109375000000000	4177.43603515625000000000	4169.74365234375000000000	4181.02539062500000000000	4190.76904296875000000000	4185.12792968750000000000	4185.64111328125000000000	4179.48730468750000000000	4172.82031250000000000000	4191.79492187500000000000	4172.30761718750000000000	4217.94873046875000000000	4176.41015625000000000000	4156.92285156250000000000	3465.00000000000000000000	10249.00000000000000000000	10228.00000000000000000000	0.00000000000000000000	0.00000000000000000000	0.00000000000000000000	2875.00000000000000000000	677.00000000000000000000	4.00000000000000000000	4.00000000000000000000	4.00000000000000000000	4.00000000000000000000	4.00000000000000000000	4.00000000000000000000	4.00000000000000000000	4.00000000000000000000	4.00000000000000000000	4.00000000000000000000	4.00000000000000000000	4.00000000000000000000	4.00000000000000000000	4.00000000000000000000	4.00000000000000000000	4.00000000000000000000
4.00000000000000000000	0.00000000000000000000	4157.43603515625000000000	4173.84619140625000000000	4164.10253906250000000000	4182.56396484375000000000	4180.00000000000000000000	4182.56396484375000000000	4188.71777343750000000000	4189.23046875000000000000	4175.38427734375000000000	4184.10253906250000000000	4165.64111328125000000000	4220.51269531250000000000	4181.02539062500000000000	4155.38427734375000000000	3542.00000000000000000000	10249.00000000000000000000	10228.00000000000000000000	0.00000000000000000000	0.00000000000000000000	0.00000000000000000000	2875.00000000000000000000	684.00000000000000000000	4.00000000000000000000	4.00000000000000000000	4.00000000000000000000	4.00000000000000000000	4.00000000000000000000	4.00000000000000000000	4.00000000000000000000	4.00000000000000000000	4.00000000000000000000	4.00000000000000000000	4.00000000000000000000	4.00000000000000000000	4.00000000000000000000	4.00000000000000000000	4.00000000000000000000	4.00000000000000000000
5.00000000000000000000	0.00000000000000000000	4168.71777343750000000000	4165.64111328125000000000	4159.48730468750000000000	4178.46142578125000000000	4171.28173828125000000000	4176.92285156250000000000	4184.61523437500000000000	4183.58984375000000000000	4167.69238281250000000000	4166.66650390625000000000	4157.43603515625000000000	4222.56396484375000000000	4175.38427734375000000000	4155.89746093750000000000	3411.00000000000000000000	10248.00000000000000000000	10228.00000000000000000000	0.00000000000000000000	0.00000000000000000000	0.00000000000000000000	2875.00000000000000000000	692.00000000000000000000	4.00000000000000000000	4.00000000000000000000	4.00000000000000000000	4.00000000000000000000	4.00000000000000000000	4.00000000000000000000	4.00000000000000000000	4.00000000000000000000	4.00000000000000000000	4.00000000000000000000	4.00000000000000000000	4.00000000000000000000	4.00000000000000000000	4.00000000000000000000	4.00000000000000000000	4.00000000000000000000
6.00000000000000000000	0.00000000000000000000	4145.12792968750000000000	4171.28173828125000000000	4142.05126953125000000000	4177.94873046875000000000	4173.33300781250000000000	4183.07666015625000000000	4186.15380859375000000000	4188.20507812500000000000	4175.89746093750000000000	4173.84619140625000000000	4162.05126953125000000000	4221.53857421875000000000	4170.76904296875000000000	4176.41015625000000000000	3469.00000000000000000000	10248.00000000000000000000	10228.00000000000000000000	0.00000000000000000000	0.00000000000000000000	0.00000000000000000000	2875.00000000000000000000	700.00000000000000000000	4.00000000000000000000	4.00000000000000000000	4.00000000000000000000	4.00000000000000000000	4.00000000000000000000	4.00000000000000000000	4.00000000000000000000	4.00000000000000000000	4.00000000000000000000	4.00000000000000000000	4.00000000000000000000	4.00000000000000000000	4.00000000000000000000	4.00000000000000000000	4.00000000000000000000	4.00000000000000000000
7.00000000000000000000	0.00000000000000000000	4164.61523437500000000000	4158.97412109375000000000	4136.92285156250000000000	4182.05126953125000000000	4153.84619140625000000000	4163.07666015625000000000	4154.87158203125000000000	4163.07666015625000000000	4154.35888671875000000000	4168.20507812500000000000	4167.17919921875000000000	4211.28173828125000000000	4150.76904296875000000000	4161.02539062500000000000	3401.00000000000000000000	10248.00000000000000000000	10228.00000000000000000000	0.00000000000000000000	0.00000000000000000000	0.00000000000000000000	2875.00000000000000000000	708.00000000000000000000	4.00000000000000000000	4.00000000000000000000	4.00000000000000000000	4.00000000000000000000	4.00000000000000000000	4.00000000000000000000	4.00000000000000000000	4.00000000000000000000	4.00000000000000000000	4.00000000000000000000	4.00000000000000000000	4.00000000000000000000	4.00000000000000000000	4.00000000000000000000	4.00000000000000000000	4.00000000000000000000
8.00000000000000000000	0.00000000000000000000	4163.07666015625000000000	4173.84619140625000000000	4145.12792968750000000000	4193.84619140625000000000	4174.87158203125000000000	4170.76904296875000000000	4163.58984375000000000000	4168.20507812500000000000	4157.94873046875000000000	4188.20507812500000000000	4177.43603515625000000000	4211.79492187500000000000	4174.35888671875000000000	4153.33300781250000000000	3429.00000000000000000000	10248.00000000000000000000	10228.00000000000000000000	0.00000000000000000000	0.00000000000000000000	0.00000000000000000000	2875.00000000000000000000	716.00000000000000000000	4.00000000000000000000	4.00000000000000000000	4.00000000000000000000	4.00000000000000000000	4.00000000000000000000	4.00000000000000000000	4.00000000000000000000	4.00000000000000000000	4.00000000000000000000	4.00000000000000000000	4.00000000000000000000	4.00000000000000000000	4.00000000000000000000	4.00000000000000000000	4.00000000000000000000	4.00000000000000000000
9.00000000000000000000	0.00000000000000000000	4164.10253906250000000000	4175.89746093750000000000	4144.10253906250000000000	4188.71777343750000000000	4178.97412109375000000000	4175.38427734375000000000	4173.84619140625000000000	4169.74365234375000000000	4163.58984375000000000000	4192.82031250000000000000	4161.02539062500000000000	4214.87158203125000000000	4180.51269531250000000000	4155.38427734375000000000	3141.00000000000000000000	10247.00000000000000000000	10226.00000000000000000000	0.00000000000000000000	0.00000000000000000000	0.00000000000000000000	2875.00000000000000000000	723.00000000000000000000	4.00000000000000000000	4.00000000000000000000	4.00000000000000000000	4.00000000000000000000	4.00000000000000000000	4.00000000000000000000	4.00000000000000000000	4.00000000000000000000	4.00000000000000000000	4.00000000000000000000	4.00000000000000000000	4.00000000000000000000	4.00000000000000000000	4.00000000000000000000	4.00000000000000000000	4.00000000000000000000
10.00000000000000000000	0.00000000000000000000	4176.92285156250000000000	4171.79492187500000000000	4149.23046875000000000000	4185.12792968750000000000	4172.82031250000000000000	4174.87158203125000000000	4164.61523437500000000000	4148.20507812500000000000	4150.25634765625000000000	4175.38427734375000000000	4154.87158203125000000000	4215.38427734375000000000	4168.20507812500000000000	4155.89746093750000000000	3487.00000000000000000000	10247.00000000000000000000	10226.00000000000000000000	0.00000000000000000000	0.00000000000000000000	0.00000000000000000000	2875.00000000000000000000	730.00000000000000000000	4.00000000000000000000	4.00000000000000000000	4.00000000000000000000	4.00000000000000000000	4.00000000000000000000	4.00000000000000000000	4.00000000000000000000	4.00000000000000000000	4.00000000000000000000	4.00000000000000000000	4.00000000000000000000	4.00000000000000000000	4.00000000000000000000	4.00000000000000000000	4.00000000000000000000	4.00000000000000000000
11.00000000000000000000	0.00000000000000000000	4151.79492187500000000000	4184.10253906250000000000	4149.23046875000000000000	4191.28173828125000000000	4188.20507812500000000000	4184.10253906250000000000	4169.74365234375000000000	4162.56396484375000000000	4161.02539062500000000000	4180.00000000000000000000	4168.71777343750000000000	4226.66650390625000000000	4184.10253906250000000000	4161.53857421875000000000	3320.00000000000000000000	10246.00000000000000000000	10226.00000000000000000000	0.00000000000000000000	0.00000000000000000000	0.00000000000000000000	2875.00000000000000000000	738.00000000000000000000	4.00000000000000000000	4.00000000000000000000	4.00000000000000000000	4.00000000000000000000	4.00000000000000000000	4.00000000000000000000	4.00000000000000000000	4.00000000000000000000	4.00000000000000000000	4.00000000000000000000	4.00000000000000000000	4.00000000000000000000	4.00000000000000000000	4.00000000000000000000	4.00000000000000000000	4.00000000000000000000
12.00000000000000000000	0.00000000000000000000	4164.10253906250000000000	4161.02539062500000000000	4142.05126953125000000000	4177.94873046875000000000	4158.97412109375000000000	4161.02539062500000000000	4155.89746093750000000000	4164.61523437500000000000	4157.94873046875000000000	4166.15380859375000000000	4152.30761718750000000000	4227.69238281250000000000	4172.30761718750000000000	4154.35888671875000000000	2631.00000000000000000000	10246.00000000000000000000	10226.00000000000000000000	0.00000000000000000000	0.00000000000000000000	0.00000000000000000000	2875.00000000000000000000	745.00000000000000000000	4.00000000000000000000	4.00000000000000000000	4.00000000000000000000	4.00000000000000000000	4.00000000000000000000	4.00000000000000000000	4.00000000000000000000	4.00000000000000000000	4.00000000000000000000	4.00000000000000000000	4.00000000000000000000	4.00000000000000000000	4.00000000000000000000	4.00000000000000000000	4.00000000000000000000	4.00000000000000000000
13.00000000000000000000	0.00000000000000000000	4162.05126953125000000000	4168.71777343750000000000	4142.05126953125000000000	4178.97412109375000000000	4162.05126953125000000000	4165.12792968750000000000	4170.25634765625000000000	4175.89746093750000000000	4173.33300781250000000000	4181.53857421875000000000	4171.79492187500000000000	4222.56396484375000000000	4181.53857421875000000000	4165.64111328125000000000	2615.00000000000000000000	10246.00000000000000000000	10226.00000000000000000000	0.00000000000000000000	0.00000000000000000000	0.00000000000000000000	2875.00000000000000000000	752.00000000000000000000	4.00000000000000000000	4.00000000000000000000	4.00000000000000000000	4.00000000000000000000	4.00000000000000000000	4.00000000000000000000	4.00000000000000000000	4.00000000000000000000	4.00000000000000000000	4.00000000000000000000	4.00000000000000000000	4.00000000000000000000	4.00000000000000000000	4.00000000000000000000	4.00000000000000000000	4.00000000000000000000
14.00000000000000000000	0.00000000000000000000	4163.58984375000000000000	4180.00000000000000000000	4141.02539062500000000000	4190.76904296875000000000	4176.92285156250000000000	4169.23046875000000000000	4174.87158203125000000000	4181.02539062500000000000	4177.43603515625000000000	4202.05126953125000000000	4190.76904296875000000000	4218.97412109375000000000	4188.71777343750000000000	4162.05126953125000000000	3487.00000000000000000000	10246.00000000000000000000	10226.00000000000000000000	0.00000000000000000000	0.00000000000000000000	0.00000000000000000000	2875.00000000000000000000	760.00000000000000000000	4.00000000000000000000	4.00000000000000000000	4.00000000000000000000	4.00000000000000000000	4.00000000000000000000	4.00000000000000000000	4.00000000000000000000	4.00000000000000000000	4.00000000000000000000	4.00000000000000000000	4.00000000000000000000	4.00000000000000000000	4.00000000000000000000	4.00000000000000000000	4.00000000000000000000	4.00000000000000000000
15.00000000000000000000	0.00000000000000000000	4174.87158203125000000000	4172.30761718750000000000	4145.12792968750000000000	4191.28173828125000000000	4170.76904296875000000000	4163.58984375000000000000	4159.48730468750000000000	4174.35888671875000000000	4168.71777343750000000000	4191.79492187500000000000	4161.53857421875000000000	4214.35888671875000000000	4170.25634765625000000000	4155.38427734375000000000	3320.00000000000000000000	10246.00000000000000000000	10228.00000000000000000000	0.00000000000000000000	0.00000000000000000000	0.00000000000000000000	2875.00000000000000000000	768.00000000000000000000	4.00000000000000000000	4.00000000000000000000	4.00000000000000000000	4.00000000000000000000	4.00000000000000000000	4.00000000000000000000	4.00000000000000000000	4.00000000000000000000	4.00000000000000000000	4.00000000000000000000	4.00000000000000000000	4.00000000000000000000	4.00000000000000000000	4.00000000000000000000	4.00000000000000000000	4.00000000000000000000
16.00000000000000000000	0.00000000000000000000	4150.76904296875000000000	4181.53857421875000000000	4145.64111328125000000000	4191.28173828125000000000	4186.66650390625000000000	4182.56396484375000000000	4171.79492187500000000000	4184.10253906250000000000	4180.51269531250000000000	4191.28173828125000000000	4155.89746093750000000000	4214.87158203125000000000	4173.84619140625000000000	4169.23046875000000000000	0.00000000000000000000	10246.00000000000000000000	10228.00000000000000000000	0.00000000000000000000	0.00000000000000000000	0.00000000000000000000	2875.00000000000000000000	776.00000000000000000000	4.00000000000000000000	4.00000000000000000000	4.00000000000000000000	4.00000000000000000000	4.00000000000000000000	4.00000000000000000000	4.00000000000000000000	4.00000000000000000000	4.00000000000000000000	4.00000000000000000000	4.00000000000000000000	4.00000000000000000000	4.00000000000000000000	4.00000000000000000000	4.00000000000000000000	4.00000000000000000000
17.00000000000000000000	0.00000000000000000000	4171.28173828125000000000	4171.28173828125000000000	4150.76904296875000000000	4180.51269531250000000000	4177.43603515625000000000	4175.89746093750000000000	4166.15380859375000000000	4168.71777343750000000000	4159.48730468750000000000	4175.89746093750000000000	4164.61523437500000000000	4217.94873046875000000000	4173.84619140625000000000	4160.51269531250000000000	0.00000000000000000000	10246.00000000000000000000	10227.00000000000000000000	0.00000000000000000000	0.00000000000000000000	0.00000000000000000000	2875.00000000000000000000	784.00000000000000000000	4.00000000000000000000	4.00000000000000000000	4.00000000000000000000	4.00000000000000000000	4.00000000000000000000	4.00000000000000000000	4.00000000000000000000	4.00000000000000000000	4.00000000000000000000	4.00000000000000000000	4.00000000000000000000	4.00000000000000000000	4.00000000000000000000	4.00000000000000000000	4.00000000000000000000	4.00000000000000000000
18.00000000000000000000	0.00000000000000000000	4163.58984375000000000000	4177.94873046875000000000	4155.38427734375000000000	4178.97412109375000000000	4173.33300781250000000000	4172.30761718750000000000	4170.76904296875000000000	4177.43603515625000000000	4163.58984375000000000000	4181.02539062500000000000	4170.25634765625000000000	4227.69238281250000000000	4184.61523437500000000000	4158.97412109375000000000	0.00000000000000000000	10246.00000000000000000000	10227.00000000000000000000	0.00000000000000000000	0.00000000000000000000	0.00000000000000000000	2875.00000000000000000000	792.00000000000000000000	4.00000000000000000000	4.00000000000000000000	4.00000000000000000000	4.00000000000000000000	4.00000000000000000000	4.00000000000000000000	4.00000000000000000000	4.00000000000000000000	4.00000000000000000000	4.00000000000000000000	4.00000000000000000000	4.00000000000000000000	4.00000000000000000000	4.00000000000000000000	4.00000000000000000000	4.00000000000000000000
19.00000000000000000000	0.00000000000000000000	4147.69238281250000000000	4162.05126953125000000000	4135.89746093750000000000	4177.94873046875000000000	4156.41015625000000000000	4158.97412109375000000000	4158.97412109375000000000	4176.92285156250000000000	4163.07666015625000000000	4182.05126953125000000000	4151.79492187500000000000	4219.48730468750000000000	4167.69238281250000000000	4139.48730468750000000000	0.00000000000000000000	10247.00000000000000000000	10229.00000000000000000000	0.00000000000000000000	0.00000000000000000000	0.00000000000000000000	2875.00000000000000000000	801.00000000000000000000	4.00000000000000000000	4.00000000000000000000	4.00000000000000000000	4.00000000000000000000	4.00000000000000000000	4.00000000000000000000	4.00000000000000000000	4.00000000000000000000	4.00000000000000000000	4.00000000000000000000	4.00000000000000000000	4.00000000000000000000	4.00000000000000000000	4.00000000000000000000	4.00000000000000000000	4.00000000000000000000
20.00000000000000000000	0.00000000000000000000	4170.25634765625000000000	4137.94873046875000000000	4133.84619140625000000000	4174.87158203125000000000	4144.61523437500000000000	4153.33300781250000000000	4142.56396484375000000000	4154.35888671875000000000	4137.94873046875000000000	4164.61523437500000000000	4144.61523437500000000000	4202.56396484375000000000	4146.66650390625000000000	4124.10253906250000000000	0.00000000000000000000	10247.00000000000000000000	10229.00000000000000000000	0.00000000000000000000	0.00000000000000000000	0.00000000000000000000	2875.00000000000000000000	809.00000000000000000000	4.00000000000000000000	4.00000000000000000000	4.00000000000000000000	4.00000000000000000000	4.00000000000000000000	4.00000000000000000000	4.00000000000000000000	4.00000000000000000000	4.00000000000000000000	4.00000000000000000000	4.00000000000000000000	4.00000000000000000000	4.00000000000000000000	4.00000000000000000000	4.00000000000000000000	4.00000000000000000000
21.00000000000000000000	0.00000000000000000000	4156.92285156250000000000	4174.87158203125000000000	4151.28173828125000000000	4192.30761718750000000000	4178.46142578125000000000	4185.64111328125000000000	4168.71777343750000000000	4171.79492187500000000000	4155.38427734375000000000	4178.97412109375000000000	4173.33300781250000000000	4212.30761718750000000000	4175.38427734375000000000	4158.97412109375000000000	0.00000000000000000000	10247.00000000000000000000	10229.00000000000000000000	0.00000000000000000000	0.00000000000000000000	0.00000000000000000000	2875.00000000000000000000	817.00000000000000000000	4.00000000000000000000	4.00000000000000000000	4.00000000000000000000	4.00000000000000000000	4.00000000000000000000	4.00000000000000000000	4.00000000000000000000	4.00000000000000000000	4.00000000000000000000	4.00000000000000000000	4.00000000000000000000	4.00000000000000000000	4.00000000000000000000	4.00000000000000000000	4.00000000000000000000	4.00000000000000000000
22.00000000000000000000	0.00000000000000000000	4172.82031250000000000000	4182.56396484375000000000	4161.02539062500000000000	4187.69238281250000000000	4171.79492187500000000000	4171.28173828125000000000	4166.15380859375000000000	4171.28173828125000000000	4157.94873046875000000000	4172.30761718750000000000	4168.20507812500000000000	4218.46142578125000000000	4170.76904296875000000000	4161.53857421875000000000	0.00000000000000000000	10247.00000000000000000000	10229.00000000000000000000	0.00000000000000000000	0.00000000000000000000	0.00000000000000000000	2875.00000000000000000000	826.00000000000000000000	4.00000000000000000000	4.00000000000000000000	4.00000000000000000000	4.00000000000000000000	4.00000000000000000000	4.00000000000000000000	4.00000000000000000000	4.00000000000000000000	4.00000000000000000000	4.00000000000000000000	4.00000000000000000000	4.00000000000000000000	4.00000000000000000000	4.00000000000000000000	4.00000000000000000000	4.00000000000000000000
23.00000000000000000000	0.00000000000000000000	4164.61523437500000000000	4167.69238281250000000000	4158.46142578125000000000	4166.66650390625000000000	4168.20507812500000000000	4166.15380859375000000000	4174.87158203125000000000	4180.00000000000000000000	4162.56396484375000000000	4175.38427734375000000000	4168.71777343750000000000	4213.84619140625000000000	4174.87158203125000000000	4158.46142578125000000000	0.00000000000000000000	10247.00000000000000000000	10228.00000000000000000000	0.00000000000000000000	0.00000000000000000000	0.00000000000000000000	2875.00000000000000000000	833.00000000000000000000	4.00000000000000000000	4.00000000000000000000	4.00000000000000000000	4.00000000000000000000	4.00000000000000000000	4.00000000000000000000	4.00000000000000000000	4.00000000000000000000	4.00000000000000000000	4.00000000000000000000	4.00000000000000000000	4.00000000000000000000	4.00000000000000000000	4.00000000000000000000	4.00000000000000000000	4.00000000000000000000
24.00000000000000000000	0.00000000000000000000	4149.74365234375000000000	4162.05126953125000000000	4145.64111328125000000000	4174.35888671875000000000	4173.33300781250000000000	4175.89746093750000000000	4186.66650390625000000000	4189.74365234375000000000	4165.12792968750000000000	4184.10253906250000000000	4173.33300781250000000000	4218.97412109375000000000	4189.23046875000000000000	4169.74365234375000000000	0.00000000000000000000	10247.00000000000000000000	10228.00000000000000000000	0.00000000000000000000	0.00000000000000000000	0.00000000000000000000	2875.00000000000000000000	841.00000000000000000000	4.00000000000000000000	4.00000000000000000000	4.00000000000000000000	4.00000000000000000000	4.00000000000000000000	4.00000000000000000000	4.00000000000000000000	4.00000000000000000000	4.00000000000000000000	4.00000000000000000000	4.00000000000000000000	4.00000000000000000000	4.00000000000000000000	4.00000000000000000000	4.00000000000000000000	4.00000000000000000000
25.00000000000000000000	0.00000000000000000000	4177.43603515625000000000	4163.58984375000000000000	4152.82031250000000000000	4193.84619140625000000000	4153.33300781250000000000	4159.48730468750000000000	4162.05126953125000000000	4169.74365234375000000000	4146.15380859375000000000	4170.25634765625000000000	4149.23046875000000000000	4227.17919921875000000000	4176.41015625000000000000	4165.12792968750000000000	0.00000000000000000000	10248.00000000000000000000	10228.00000000000000000000	0.00000000000000000000	0.00000000000000000000	0.00000000000000000000	2875.00000000000000000000	848.00000000000000000000	4.00000000000000000000	4.00000000000000000000	4.00000000000000000000	4.00000000000000000000	4.00000000000000000000	4.00000000000000000000	4.00000000000000000000	4.00000000000000000000	4.00000000000000000000	4.00000000000000000000	4.00000000000000000000	4.00000000000000000000	4.00000000000000000000	4.00000000000000000000	4.00000000000000000000	4.00000000000000000000
26.00000000000000000000	0.00000000000000000000	4160.51269531250000000000	4190.25634765625000000000	4165.12792968750000000000	4198.97412109375000000000	4169.23046875000000000000	4172.82031250000000000000	4170.76904296875000000000	4182.05126953125000000000	4166.15380859375000000000	4183.58984375000000000000	4168.20507812500000000000	4236.92285156250000000000	4196.41015625000000000000	4173.84619140625000000000	0.00000000000000000000	10248.00000000000000000000	10228.00000000000000000000	0.00000000000000000000	0.00000000000000000000	0.00000000000000000000	2875.00000000000000000000	855.00000000000000000000	4.00000000000000000000	4.00000000000000000000	4.00000000000000000000	4.00000000000000000000	4.00000000000000000000	4.00000000000000000000	4.00000000000000000000	4.00000000000000000000	4.00000000000000000000	4.00000000000000000000	4.00000000000000000000	4.00000000000000000000	4.00000000000000000000	4.00000000000000000000	4.00000000000000000000	4.00000000000000000000
27.00000000000000000000	0.00000000000000000000	4172.30761718750000000000	4179.48730468750000000000	4163.07666015625000000000	4181.53857421875000000000	4178.97412109375000000000	4174.87158203125000000000	4169.74365234375000000000	4179.48730468750000000000	4163.58984375000000000000	4177.43603515625000000000	4191.28173828125000000000	4236.41015625000000000000	4194.35888671875000000000	4169.74365234375000000000	0.00000000000000000000	10249.00000000000000000000	10228.00000000000000000000	0.00000000000000000000	0.00000000000000000000	0.00000000000000000000	2875.00000000000000000000	863.00000000000000000000	4.00000000000000000000	4.00000000000000000000	4.00000000000000000000	4.00000000000000000000	4.00000000000000000000	4.00000000000000000000	4.00000000000000000000	4.00000000000000000000	4.00000000000000000000	4.00000000000000000000	4.00000000000000000000	4.00000000000000000000	4.00000000000000000000	4.00000000000000000000	4.00000000000000000000	4.00000000000000000000
28.00000000000000000000	0.00000000000000000000	4173.84619140625000000000	4171.79492187500000000000	4163.07666015625000000000	4177.43603515625000000000	4182.05126953125000000000	4170.76904296875000000000	4159.48730468750000000000	4166.66650390625000000000	4150.25634765625000000000	4175.38427734375000000000	4177.43603515625000000000	4229.23046875000000000000	4185.64111328125000000000	4171.28173828125000000000	0.00000000000000000000	10249.00000000000000000000	10228.00000000000000000000	0.00000000000000000000	0.00000000000000000000	0.00000000000000000000	2875.00000000000000000000	870.00000000000000000000	4.00000000000000000000	4.00000000000000000000	4.00000000000000000000	4.00000000000000000000	4.00000000000000000000	4.00000000000000000000	4.00000000000000000000	4.00000000000000000000	4.00000000000000000000	4.00000000000000000000	4.00000000000000000000	4.00000000000000000000	4.00000000000000000000	4.00000000000000000000	4.00000000000000000000	4.00000000000000000000
29.00000000000000000000	0.00000000000000000000	4152.82031250000000000000	4181.53857421875000000000	4160.51269531250000000000	4188.20507812500000000000	4175.38427734375000000000	4174.35888671875000000000	4162.05126953125000000000	4171.28173828125000000000	4165.12792968750000000000	4187.17919921875000000000	4176.41015625000000000000	4227.17919921875000000000	4197.94873046875000000000	4179.48730468750000000000	0.00000000000000000000	10249.00000000000000000000	10231.00000000000000000000	0.00000000000000000000	0.00000000000000000000	0.00000000000000000000	2875.00000000000000000000	878.00000000000000000000	4.00000000000000000000	4.00000000000000000000	4.00000000000000000000	4.00000000000000000000	4.00000000000000000000	4.00000000000000000000	4.00000000000000000000	4.00000000000000000000	4.00000000000000000000	4.00000000000000000000	4.00000000000000000000	4.00000000000000000000	4.00000000000000000000	4.00000000000000000000	4.00000000000000000000	4.00000000000000000000
30.00000000000000000000	0.00000000000000000000	4171.79492187500000000000	4160.00000000000000000000	4151.79492187500000000000	4176.92285156250000000000	4141.53857421875000000000	4158.97412109375000000000	4157.43603515625000000000	4166.15380859375000000000	4162.56396484375000000000	4166.15380859375000000000	4168.71777343750000000000	4221.02539062500000000000	4181.53857421875000000000	4161.02539062500000000000	0.00000000000000000000	10249.00000000000000000000	10231.00000000000000000000	0.00000000000000000000	0.00000000000000000000	0.00000000000000000000	2875.00000000000000000000	885.00000000000000000000	4.00000000000000000000	4.00000000000000000000	4.00000000000000000000	4.00000000000000000000	4.00000000000000000000	4.00000000000000000000	4.00000000000000000000	4.00000000000000000000	4.00000000000000000000	4.00000000000000000000	4.00000000000000000000	4.00000000000000000000	4.00000000000000000000	4.00000000000000000000	4.00000000000000000000	4.00000000000000000000
31.00000000000000000000	0.00000000000000000000	4154.87158203125000000000	4162.56396484375000000000	4143.58984375000000000000	4173.84619140625000000000	4158.97412109375000000000	4170.25634765625000000000	4171.28173828125000000000	4180.00000000000000000000	4173.33300781250000000000	4176.41015625000000000000	4155.38427734375000000000	4224.10253906250000000000	4179.48730468750000000000	4163.07666015625000000000	0.00000000000000000000	10249.00000000000000000000	10230.00000000000000000000	0.00000000000000000000	0.00000000000000000000	0.00000000000000000000	2875.00000000000000000000	893.00000000000000000000	4.00000000000000000000	4.00000000000000000000	4.00000000000000000000	4.00000000000000000000	4.00000000000000000000	4.00000000000000000000	4.00000000000000000000	4.00000000000000000000	4.00000000000000000000	4.00000000000000000000	4.00000000000000000000	4.00000000000000000000	4.00000000000000000000	4.00000000000000000000	4.00000000000000000000	4.00000000000000000000
32.00000000000000000000	0.00000000000000000000	4166.15380859375000000000	4174.35888671875000000000	4147.17919921875000000000	4188.20507812500000000000	4186.15380859375000000000	4177.43603515625000000000	4167.69238281250000000000	4177.94873046875000000000	4170.76904296875000000000	4192.82031250000000000000	4158.46142578125000000000	4229.23046875000000000000	4183.07666015625000000000	4164.61523437500000000000	0.00000000000000000000	10249.00000000000000000000	10230.00000000000000000000	0.00000000000000000000	0.00000000000000000000	0.00000000000000000000	2875.00000000000000000000	901.00000000000000000000	4.00000000000000000000	4.00000000000000000000	4.00000000000000000000	4.00000000000000000000	4.00000000000000000000	4.00000000000000000000	4.00000000000000000000	4.00000000000000000000	4.00000000000000000000	4.00000000000000000000	4.00000000000000000000	4.00000000000000000000	4.00000000000000000000	4.00000000000000000000	4.00000000000000000000	4.00000000000000000000
33.00000000000000000000	0.00000000000000000000	4175.89746093750000000000	4181.02539062500000000000	4155.89746093750000000000	4199.48730468750000000000	4193.33300781250000000000	4179.48730468750000000000	4167.17919921875000000000	4174.35888671875000000000	4170.25634765625000000000	4195.89746093750000000000	4183.07666015625000000000	4227.17919921875000000000	4197.94873046875000000000	4165.64111328125000000000	0.00000000000000000000	10248.00000000000000000000	10228.00000000000000000000	0.00000000000000000000	0.00000000000000000000	0.00000000000000000000	2875.00000000000000000000	909.00000000000000000000	4.00000000000000000000	4.00000000000000000000	4.00000000000000000000	4.00000000000000000000	4.00000000000000000000	4.00000000000000000000	4.00000000000000000000	4.00000000000000000000	4.00000000000000000000	4.00000000000000000000	4.00000000000000000000	4.00000000000000000000	4.00000000000000000000	4.00000000000000000000	4.00000000000000000000	4.00000000000000000000
34.00000000000000000000	0.00000000000000000000	4151.28173828125000000000	4174.87158203125000000000	4150.76904296875000000000	4190.25634765625000000000	4190.76904296875000000000	4181.02539062500000000000	4174.87158203125000000000	4187.17919921875000000000	4182.56396484375000000000	4196.92285156250000000000	4190.25634765625000000000	4228.20507812500000000000	4203.07666015625000000000	4175.38427734375000000000	0.00000000000000000000	10248.00000000000000000000	10228.00000000000000000000	0.00000000000000000000	0.00000000000000000000	0.00000000000000000000	2875.00000000000000000000	918.00000000000000000000	4.00000000000000000000	4.00000000000000000000	4.00000000000000000000	4.00000000000000000000	4.00000000000000000000	4.00000000000000000000	4.00000000000000000000	4.00000000000000000000	4.00000000000000000000	4.00000000000000000000	4.00000000000000000000	4.00000000000000000000	4.00000000000000000000	4.00000000000000000000	4.00000000000000000000	4.00000000000000000000
35.00000000000000000000	0.00000000000000000000	4166.15380859375000000000	4148.20507812500000000000	4147.69238281250000000000	4166.15380859375000000000	4164.10253906250000000000	4166.15380859375000000000	4158.97412109375000000000	4172.82031250000000000000	4160.51269531250000000000	4167.69238281250000000000	4174.87158203125000000000	4215.89746093750000000000	4168.71777343750000000000	4159.48730468750000000000	0.00000000000000000000	10247.00000000000000000000	10228.00000000000000000000	0.00000000000000000000	0.00000000000000000000	0.00000000000000000000	2875.00000000000000000000	926.00000000000000000000	4.00000000000000000000	4.00000000000000000000	4.00000000000000000000	4.00000000000000000000	4.00000000000000000000	4.00000000000000000000	4.00000000000000000000	4.00000000000000000000	4.00000000000000000000	4.00000000000000000000	4.00000000000000000000	4.00000000000000000000	4.00000000000000000000	4.00000000000000000000	4.00000000000000000000	4.00000000000000000000
36.00000000000000000000	0.00000000000000000000	4153.33300781250000000000	4152.82031250000000000000	4142.05126953125000000000	4167.69238281250000000000	4150.25634765625000000000	4170.25634765625000000000	4164.10253906250000000000	4165.64111328125000000000	4151.79492187500000000000	4156.41015625000000000000	4168.71777343750000000000	4202.56396484375000000000	4165.64111328125000000000	4147.69238281250000000000	0.00000000000000000000	10247.00000000000000000000	10228.00000000000000000000	0.00000000000000000000	0.00000000000000000000	0.00000000000000000000	2875.00000000000000000000	934.00000000000000000000	4.00000000000000000000	4.00000000000000000000	4.00000000000000000000	4.00000000000000000000	4.00000000000000000000	4.00000000000000000000	4.00000000000000000000	4.00000000000000000000	4.00000000000000000000	4.00000000000000000000	4.00000000000000000000	4.00000000000000000000	4.00000000000000000000	4.00000000000000000000	4.00000000000000000000	4.00000000000000000000
37.00000000000000000000	0.00000000000000000000	4160.00000000000000000000	4155.38427734375000000000	4138.46142578125000000000	4185.64111328125000000000	4141.02539062500000000000	4157.43603515625000000000	4161.02539062500000000000	4164.10253906250000000000	4152.30761718750000000000	4157.43603515625000000000	4140.51269531250000000000	4207.17919921875000000000	4162.56396484375000000000	4149.23046875000000000000	0.00000000000000000000	10248.00000000000000000000	10228.00000000000000000000	0.00000000000000000000	0.00000000000000000000	0.00000000000000000000	2875.00000000000000000000	943.00000000000000000000	4.00000000000000000000	4.00000000000000000000	4.00000000000000000000	4.00000000000000000000	4.00000000000000000000	4.00000000000000000000	4.00000000000000000000	4.00000000000000000000	4.00000000000000000000	4.00000000000000000000	4.00000000000000000000	4.00000000000000000000	4.00000000000000000000	4.00000000000000000000	4.00000000000000000000	4.00000000000000000000
38.00000000000000000000	0.00000000000000000000	4173.33300781250000000000	4172.30761718750000000000	4154.35888671875000000000	4193.84619140625000000000	4175.38427734375000000000	4166.66650390625000000000	4168.71777343750000000000	4186.66650390625000000000	4178.46142578125000000000	4183.07666015625000000000	4156.92285156250000000000	4224.10253906250000000000	4171.79492187500000000000	4176.92285156250000000000	0.00000000000000000000	10248.00000000000000000000	10228.00000000000000000000	0.00000000000000000000	0.00000000000000000000	0.00000000000000000000	2875.00000000000000000000	951.00000000000000000000	4.00000000000000000000	4.00000000000000000000	4.00000000000000000000	4.00000000000000000000	4.00000000000000000000	4.00000000000000000000	4.00000000000000000000	4.00000000000000000000	4.00000000000000000000	4.00000000000000000000	4.00000000000000000000	4.00000000000000000000	4.00000000000000000000	4.00000000000000000000	4.00000000000000000000	4.00000000000000000000
39.00000000000000000000	0.00000000000000000000	4153.84619140625000000000	4183.07666015625000000000	4156.41015625000000000000	4185.12792968750000000000	4205.64111328125000000000	4192.82031250000000000000	4180.51269531250000000000	4191.28173828125000000000	4193.84619140625000000000	4202.05126953125000000000	4200.00000000000000000000	4226.66650390625000000000	4193.84619140625000000000	4189.23046875000000000000	0.00000000000000000000	10247.00000000000000000000	10229.00000000000000000000	0.00000000000000000000	0.00000000000000000000	0.00000000000000000000	2875.00000000000000000000	960.00000000000000000000	4.00000000000000000000	4.00000000000000000000	4.00000000000000000000	4.00000000000000000000	4.00000000000000000000	4.00000000000000000000	4.00000000000000000000	4.00000000000000000000	4.00000000000000000000	4.00000000000000000000	4.00000000000000000000	4.00000000000000000000	4.00000000000000000000	4.00000000000000000000	4.00000000000000000000	4.00000000000000000000
40.00000000000000000000	0.00000000000000000000	4167.69238281250000000000	4154.87158203125000000000	4146.66650390625000000000	4172.30761718750000000000	4162.05126953125000000000	4167.17919921875000000000	4157.94873046875000000000	4150.76904296875000000000	4151.28173828125000000000	4164.10253906250000000000	4170.76904296875000000000	4212.30761718750000000000	4173.33300781250000000000	4159.48730468750000000000	0.00000000000000000000	10247.00000000000000000000	10229.00000000000000000000	0.00000000000000000000	0.00000000000000000000	0.00000000000000000000	2875.00000000000000000000	968.00000000000000000000	4.00000000000000000000	4.00000000000000000000	4.00000000000000000000	4.00000000000000000000	4.00000000000000000000	4.00000000000000000000	4.00000000000000000000	4.00000000000000000000	4.00000000000000000000	4.00000000000000000000	4.00000000000000000000	4.00000000000000000000	4.00000000000000000000	4.00000000000000000000	4.00000000000000000000	4.00000000000000000000
41.00000000000000000000	0.00000000000000000000	4155.89746093750000000000	4165.64111328125000000000	4140.51269531250000000000	4176.92285156250000000000	4162.05126953125000000000	4161.02539062500000000000	4165.12792968750000000000	4174.87158203125000000000	4161.02539062500000000000	4173.33300781250000000000	4171.79492187500000000000	4215.89746093750000000000	4173.84619140625000000000	4170.25634765625000000000	0.00000000000000000000	10248.00000000000000000000	10230.00000000000000000000	0.00000000000000000000	0.00000000000000000000	0.00000000000000000000	2875.00000000000000000000	976.00000000000000000000	4.00000000000000000000	4.00000000000000000000	4.00000000000000000000	4.00000000000000000000	4.00000000000000000000	4.00000000000000000000	4.00000000000000000000	4.00000000000000000000	4.00000000000000000000	4.00000000000000000000	4.00000000000000000000	4.00000000000000000000	4.00000000000000000000	4.00000000000000000000	4.00000000000000000000	4.00000000000000000000
42.00000000000000000000	0.00000000000000000000	4162.56396484375000000000	4164.61523437500000000000	4141.53857421875000000000	4181.02539062500000000000	4168.20507812500000000000	4162.05126953125000000000	4168.71777343750000000000	4199.48730468750000000000	4179.48730468750000000000	4186.66650390625000000000	4180.00000000000000000000	4225.12792968750000000000	4172.30761718750000000000	4174.87158203125000000000	0.00000000000000000000	10248.00000000000000000000	10230.00000000000000000000	0.00000000000000000000	0.00000000000000000000	0.00000000000000000000	2875.00000000000000000000	985.00000000000000000000	4.00000000000000000000	4.00000000000000000000	4.00000000000000000000	4.00000000000000000000	4.00000000000000000000	4.00000000000000000000	4.00000000000000000000	4.00000000000000000000	4.00000000000000000000	4.00000000000000000000	4.00000000000000000000	4.00000000000000000000	4.00000000000000000000	4.00000000000000000000	4.00000000000000000000	4.00000000000000000000
43.00000000000000000000	0.00000000000000000000	4175.38427734375000000000	4158.97412109375000000000	4150.76904296875000000000	4190.76904296875000000000	4149.74365234375000000000	4162.56396484375000000000	4165.64111328125000000000	4184.61523437500000000000	4164.61523437500000000000	4160.51269531250000000000	4151.79492187500000000000	4221.02539062500000000000	4164.61523437500000000000	4156.41015625000000000000	0.00000000000000000000	10247.00000000000000000000	10230.00000000000000000000	0.00000000000000000000	0.00000000000000000000	0.00000000000000000000	2875.00000000000000000000	992.00000000000000000000	4.00000000000000000000	4.00000000000000000000	4.00000000000000000000	4.00000000000000000000	4.00000000000000000000	4.00000000000000000000	4.00000000000000000000	4.00000000000000000000	4.00000000000000000000	4.00000000000000000000	4.00000000000000000000	4.00000000000000000000	4.00000000000000000000	4.00000000000000000000	4.00000000000000000000	4.00000000000000000000
44.00000000000000000000	0.00000000000000000000	4152.30761718750000000000	4176.92285156250000000000	4142.05126953125000000000	4196.41015625000000000000	4165.12792968750000000000	4173.33300781250000000000	4168.71777343750000000000	4180.51269531250000000000	4160.51269531250000000000	4157.43603515625000000000	4159.48730468750000000000	4211.28173828125000000000	4166.15380859375000000000	4154.87158203125000000000	0.00000000000000000000	10247.00000000000000000000	10230.00000000000000000000	0.00000000000000000000	0.00000000000000000000	0.00000000000000000000	2875.00000000000000000000	1000.00000000000000000000	4.00000000000000000000	4.00000000000000000000	4.00000000000000000000	4.00000000000000000000	4.00000000000000000000	4.00000000000000000000	4.00000000000000000000	4.00000000000000000000	4.00000000000000000000	4.00000000000000000000	4.00000000000000000000	4.00000000000000000000	4.00000000000000000000	4.00000000000000000000	4.00000000000000000000	4.00000000000000000000
45.00000000000000000000	0.00000000000000000000	4169.74365234375000000000	4162.05126953125000000000	4134.35888671875000000000	4174.87158203125000000000	4170.25634765625000000000	4157.43603515625000000000	4143.07666015625000000000	4162.05126953125000000000	4146.66650390625000000000	4152.82031250000000000000	4162.05126953125000000000	4196.41015625000000000000	4142.05126953125000000000	4143.58984375000000000000	0.00000000000000000000	10247.00000000000000000000	10229.00000000000000000000	0.00000000000000000000	0.00000000000000000000	0.00000000000000000000	2876.00000000000000000000	7.00000000000000000000	4.00000000000000000000	4.00000000000000000000	4.00000000000000000000	4.00000000000000000000	4.00000000000000000000	4.00000000000000000000	4.00000000000000000000	4.00000000000000000000	4.00000000000000000000	4.00000000000000000000	4.00000000000000000000	4.00000000000000000000	4.00000000000000000000	4.00000000000000000000	4.00000000000000000000	4.00000000000000000000
46.00000000000000000000	0.00000000000000000000	4154.35888671875000000000	4161.53857421875000000000	4142.05126953125000000000	4173.84619140625000000000	4177.43603515625000000000	4163.07666015625000000000	4152.82031250000000000000	4178.97412109375000000000	4172.30761718750000000000	4169.23046875000000000000	4160.00000000000000000000	4199.48730468750000000000	4157.94873046875000000000	4155.89746093750000000000	0.00000000000000000000	10247.00000000000000000000	10229.00000000000000000000	0.00000000000000000000	0.00000000000000000000	0.00000000000000000000	2876.00000000000000000000	15.00000000000000000000	4.00000000000000000000	4.00000000000000000000	4.00000000000000000000	4.00000000000000000000	4.00000000000000000000	4.00000000000000000000	4.00000000000000000000	4.00000000000000000000	4.00000000000000000000	4.00000000000000000000	4.00000000000000000000	4.00000000000000000000	4.00000000000000000000	4.00000000000000000000	4.00000000000000000000	4.00000000000000000000
47.00000000000000000000	0.00000000000000000000	4150.76904296875000000000	4161.02539062500000000000	4144.61523437500000000000	4188.71777343750000000000	4169.74365234375000000000	4164.10253906250000000000	4157.43603515625000000000	4188.20507812500000000000	4181.53857421875000000000	4172.82031250000000000000	4173.84619140625000000000	4210.76904296875000000000	4170.76904296875000000000	4166.15380859375000000000	0.00000000000000000000	10248.00000000000000000000	10228.00000000000000000000	0.00000000000000000000	0.00000000000000000000	0.00000000000000000000	2876.00000000000000000000	22.00000000000000000000	4.00000000000000000000	4.00000000000000000000	4.00000000000000000000	4.00000000000000000000	4.00000000000000000000	4.00000000000000000000	4.00000000000000000000	4.00000000000000000000	4.00000000000000000000	4.00000000000000000000	4.00000000000000000000	4.00000000000000000000	4.00000000000000000000	4.00000000000000000000	4.00000000000000000000	4.00000000000000000000
48.00000000000000000000	0.00000000000000000000	4165.12792968750000000000	4155.38427734375000000000	4140.51269531250000000000	4185.64111328125000000000	4157.94873046875000000000	4166.66650390625000000000	4145.64111328125000000000	4156.41015625000000000000	4149.74365234375000000000	4159.48730468750000000000	4160.51269531250000000000	4202.05126953125000000000	4154.87158203125000000000	4151.79492187500000000000	0.00000000000000000000	10248.00000000000000000000	10228.00000000000000000000	0.00000000000000000000	0.00000000000000000000	0.00000000000000000000	2876.00000000000000000000	29.00000000000000000000	4.00000000000000000000	4.00000000000000000000	4.00000000000000000000	4.00000000000000000000	4.00000000000000000000	4.00000000000000000000	4.00000000000000000000	4.00000000000000000000	4.00000000000000000000	4.00000000000000000000	4.00000000000000000000	4.00000000000000000000	4.00000000000000000000	4.00000000000000000000	4.00000000000000000000	4.00000000000000000000
49.00000000000000000000	0.00000000000000000000	4143.07666015625000000000	4173.84619140625000000000	4133.84619140625000000000	4189.74365234375000000000	4182.05126953125000000000	4193.84619140625000000000	4162.05126953125000000000	4156.92285156250000000000	4167.69238281250000000000	4178.97412109375000000000	4141.53857421875000000000	4195.89746093750000000000	4166.15380859375000000000	4151.79492187500000000000	0.00000000000000000000	10248.00000000000000000000	10226.00000000000000000000	0.00000000000000000000	0.00000000000000000000	0.00000000000000000000	2876.00000000000000000000	37.00000000000000000000	4.00000000000000000000	4.00000000000000000000	4.00000000000000000000	4.00000000000000000000	4.00000000000000000000	4.00000000000000000000	4.00000000000000000000	4.00000000000000000000	4.00000000000000000000	4.00000000000000000000	4.00000000000000000000	4.00000000000000000000	4.00000000000000000000	4.00000000000000000000	4.00000000000000000000	4.00000000000000000000
50.00000000000000000000	0.00000000000000000000	4163.58984375000000000000	4164.10253906250000000000	4134.87158203125000000000	4194.35888671875000000000	4171.79492187500000000000	4171.79492187500000000000	4152.82031250000000000000	4162.05126953125000000000	4171.79492187500000000000	4172.82031250000000000000	4150.76904296875000000000	4193.84619140625000000000	4155.38427734375000000000	4145.12792968750000000000	0.00000000000000000000	10248.00000000000000000000	10226.00000000000000000000	0.00000000000000000000	0.00000000000000000000	0.00000000000000000000	2876.00000000000000000000	44.00000000000000000000	4.00000000000000000000	4.00000000000000000000	4.00000000000000000000	4.00000000000000000000	4.00000000000000000000	4.00000000000000000000	4.00000000000000000000	4.00000000000000000000	4.00000000000000000000	4.00000000000000000000	4.00000000000000000000	4.00000000000000000000	4.00000000000000000000	4.00000000000000000000	4.00000000000000000000	4.00000000000000000000
51.00000000000000000000	0.00000000000000000000	4150.25634765625000000000	4157.43603515625000000000	4137.94873046875000000000	4190.76904296875000000000	4155.89746093750000000000	4157.43603515625000000000	4148.20507812500000000000	4165.64111328125000000000	4152.82031250000000000000	4157.94873046875000000000	4161.53857421875000000000	4191.28173828125000000000	4147.69238281250000000000	4141.53857421875000000000	0.00000000000000000000	10249.00000000000000000000	10225.00000000000000000000	0.00000000000000000000	0.00000000000000000000	0.00000000000000000000	2876.00000000000000000000	52.00000000000000000000	4.00000000000000000000	4.00000000000000000000	4.00000000000000000000	4.00000000000000000000	4.00000000000000000000	4.00000000000000000000	4.00000000000000000000	4.00000000000000000000	4.00000000000000000000	4.00000000000000000000	4.00000000000000000000	4.00000000000000000000	4.00000000000000000000	4.00000000000000000000	4.00000000000000000000	4.00000000000000000000
52.00000000000000000000	0.00000000000000000000	4137.94873046875000000000	4146.15380859375000000000	4137.43603515625000000000	4177.94873046875000000000	4156.92285156250000000000	4163.58984375000000000000	4144.10253906250000000000	4162.56396484375000000000	4144.10253906250000000000	4145.12792968750000000000	4140.00000000000000000000	4196.41015625000000000000	4148.20507812500000000000	4140.51269531250000000000	0.00000000000000000000	10249.00000000000000000000	10225.00000000000000000000	0.00000000000000000000	0.00000000000000000000	0.00000000000000000000	2876.00000000000000000000	60.00000000000000000000	4.00000000000000000000	4.00000000000000000000	4.00000000000000000000	4.00000000000000000000	4.00000000000000000000	4.00000000000000000000	4.00000000000000000000	4.00000000000000000000	4.00000000000000000000	4.00000000000000000000	4.00000000000000000000	4.00000000000000000000	4.00000000000000000000	4.00000000000000000000	4.00000000000000000000	4.00000000000000000000
53.00000000000000000000	0.00000000000000000000	4164.61523437500000000000	4135.38427734375000000000	4148.20507812500000000000	4174.35888671875000000000	4168.71777343750000000000	4156.41015625000000000000	4143.58984375000000000000	4167.69238281250000000000	4157.94873046875000000000	4147.17919921875000000000	4151.28173828125000000000	4209.23046875000000000000	4147.69238281250000000000	4151.28173828125000000000	0.00000000000000000000	10248.00000000000000000000	10224.00000000000000000000	0.00000000000000000000	0.00000000000000000000	0.00000000000000000000	2876.00000000000000000000	68.00000000000000000000	4.00000000000000000000	4.00000000000000000000	4.00000000000000000000	4.00000000000000000000	4.00000000000000000000	4.00000000000000000000	4.00000000000000000000	4.00000000000000000000	4.00000000000000000000	4.00000000000000000000	4.00000000000000000000	4.00000000000000000000	4.00000000000000000000	4.00000000000000000000	4.00000000000000000000	4.00000000000000000000
54.00000000000000000000	0.00000000000000000000	4147.17919921875000000000	4158.46142578125000000000	4145.64111328125000000000	4191.28173828125000000000	4177.43603515625000000000	4162.05126953125000000000	4169.23046875000000000000	4188.71777343750000000000	4178.97412109375000000000	4175.89746093750000000000	4172.30761718750000000000	4218.46142578125000000000	4156.92285156250000000000	4168.20507812500000000000	0.00000000000000000000	10248.00000000000000000000	10224.00000000000000000000	0.00000000000000000000	0.00000000000000000000	0.00000000000000000000	2876.00000000000000000000	76.00000000000000000000	4.00000000000000000000	4.00000000000000000000	4.00000000000000000000	4.00000000000000000000	4.00000000000000000000	4.00000000000000000000	4.00000000000000000000	4.00000000000000000000	4.00000000000000000000	4.00000000000000000000	4.00000000000000000000	4.00000000000000000000	4.00000000000000000000	4.00000000000000000000	4.00000000000000000000	4.00000000000000000000
55.00000000000000000000	0.00000000000000000000	4162.05126953125000000000	4156.41015625000000000000	4139.48730468750000000000	4195.38427734375000000000	4147.69238281250000000000	4153.33300781250000000000	4155.89746093750000000000	4166.15380859375000000000	4155.89746093750000000000	4163.07666015625000000000	4134.87158203125000000000	4210.25634765625000000000	4133.33300781250000000000	4145.64111328125000000000	0.00000000000000000000	10246.00000000000000000000	10224.00000000000000000000	0.00000000000000000000	0.00000000000000000000	0.00000000000000000000	2876.00000000000000000000	84.00000000000000000000	4.00000000000000000000	4.00000000000000000000	4.00000000000000000000	4.00000000000000000000	4.00000000000000000000	4.00000000000000000000	4.00000000000000000000	4.00000000000000000000	4.00000000000000000000	4.00000000000000000000	4.00000000000000000000	4.00000000000000000000	4.00000000000000000000	4.00000000000000000000	4.00000000000000000000	4.00000000000000000000
56.00000000000000000000	0.00000000000000000000	4160.51269531250000000000	4163.07666015625000000000	4155.38427734375000000000	4196.92285156250000000000	4165.64111328125000000000	4166.66650390625000000000	4152.82031250000000000000	4162.05126953125000000000	4159.48730468750000000000	4158.46142578125000000000	4141.53857421875000000000	4209.23046875000000000000	4135.89746093750000000000	4148.71777343750000000000	0.00000000000000000000	10246.00000000000000000000	10224.00000000000000000000	0.00000000000000000000	0.00000000000000000000	0.00000000000000000000	2876.00000000000000000000	92.00000000000000000000	4.00000000000000000000	4.00000000000000000000	4.00000000000000000000	4.00000000000000000000	4.00000000000000000000	4.00000000000000000000	4.00000000000000000000	4.00000000000000000000	4.00000000000000000000	4.00000000000000000000	4.00000000000000000000	4.00000000000000000000	4.00000000000000000000	4.00000000000000000000	4.00000000000000000000	4.00000000000000000000
57.00000000000000000000	0.00000000000000000000	4149.23046875000000000000	4166.66650390625000000000	4165.12792968750000000000	4199.48730468750000000000	4182.56396484375000000000	4176.92285156250000000000	4162.56396484375000000000	4169.23046875000000000000	4163.07666015625000000000	4158.46142578125000000000	4166.15380859375000000000	4215.89746093750000000000	4149.74365234375000000000	4163.58984375000000000000	0.00000000000000000000	10247.00000000000000000000	10223.00000000000000000000	0.00000000000000000000	0.00000000000000000000	0.00000000000000000000	2876.00000000000000000000	99.00000000000000000000	4.00000000000000000000	4.00000000000000000000	4.00000000000000000000	4.00000000000000000000	4.00000000000000000000	4.00000000000000000000	4.00000000000000000000	4.00000000000000000000	4.00000000000000000000	4.00000000000000000000	4.00000000000000000000	4.00000000000000000000	4.00000000000000000000	4.00000000000000000000	4.00000000000000000000	4.00000000000000000000
58.00000000000000000000	0.00000000000000000000	4171.79492187500000000000	4150.76904296875000000000	4168.71777343750000000000	4196.41015625000000000000	4155.89746093750000000000	4158.97412109375000000000	4152.82031250000000000000	4153.33300781250000000000	4143.58984375000000000000	4144.10253906250000000000	4158.97412109375000000000	4220.00000000000000000000	4143.58984375000000000000	4160.00000000000000000000	0.00000000000000000000	10247.00000000000000000000	10223.00000000000000000000	0.00000000000000000000	0.00000000000000000000	0.00000000000000000000	2876.00000000000000000000	106.00000000000000000000	4.00000000000000000000	4.00000000000000000000	4.00000000000000000000	4.00000000000000000000	4.00000000000000000000	4.00000000000000000000	4.00000000000000000000	4.00000000000000000000	4.00000000000000000000	4.00000000000000000000	4.00000000000000000000	4.00000000000000000000	4.00000000000000000000	4.00000000000000000000	4.00000000000000000000	4.00000000000000000000
59.00000000000000000000	0.00000000000000000000	4150.76904296875000000000	4162.56396484375000000000	4160.51269531250000000000	4202.56396484375000000000	4164.61523437500000000000	4166.15380859375000000000	4160.00000000000000000000	4163.07666015625000000000	4168.20507812500000000000	4164.10253906250000000000	4172.30761718750000000000	4227.69238281250000000000	4156.41015625000000000000	4163.07666015625000000000	0.00000000000000000000	10245.00000000000000000000	10226.00000000000000000000	0.00000000000000000000	0.00000000000000000000	0.00000000000000000000	2876.00000000000000000000	115.00000000000000000000	4.00000000000000000000	4.00000000000000000000	4.00000000000000000000	4.00000000000000000000	4.00000000000000000000	4.00000000000000000000	4.00000000000000000000	4.00000000000000000000	4.00000000000000000000	4.00000000000000000000	4.00000000000000000000	4.00000000000000000000	4.00000000000000000000	4.00000000000000000000	4.00000000000000000000	4.00000000000000000000
60.00000000000000000000	0.00000000000000000000	4160.00000000000000000000	4153.84619140625000000000	4147.69238281250000000000	4196.41015625000000000000	4161.53857421875000000000	4160.00000000000000000000	4152.82031250000000000000	4152.82031250000000000000	4161.53857421875000000000	4161.02539062500000000000	4144.61523437500000000000	4223.58984375000000000000	4140.00000000000000000000	4138.46142578125000000000	0.00000000000000000000	10245.00000000000000000000	10226.00000000000000000000	0.00000000000000000000	0.00000000000000000000	0.00000000000000000000	2876.00000000000000000000	122.00000000000000000000	4.00000000000000000000	4.00000000000000000000	4.00000000000000000000	4.00000000000000000000	4.00000000000000000000	4.00000000000000000000	4.00000000000000000000	4.00000000000000000000	4.00000000000000000000	4.00000000000000000000	4.00000000000000000000	4.00000000000000000000	4.00000000000000000000	4.00000000000000000000	4.00000000000000000000	4.00000000000000000000
61.00000000000000000000	0.00000000000000000000	4160.00000000000000000000	4145.12792968750000000000	4144.10253906250000000000	4183.58984375000000000000	4163.07666015625000000000	4152.82031250000000000000	4147.69238281250000000000	4147.69238281250000000000	4141.53857421875000000000	4150.76904296875000000000	4114.87158203125000000000	4213.84619140625000000000	4128.20507812500000000000	4132.30761718750000000000	0.00000000000000000000	10245.00000000000000000000	10225.00000000000000000000	0.00000000000000000000	0.00000000000000000000	0.00000000000000000000	2876.00000000000000000000	130.00000000000000000000	4.00000000000000000000	4.00000000000000000000	4.00000000000000000000	4.00000000000000000000	4.00000000000000000000	4.00000000000000000000	4.00000000000000000000	4.00000000000000000000	4.00000000000000000000	4.00000000000000000000	4.00000000000000000000	4.00000000000000000000	4.00000000000000000000	4.00000000000000000000	4.00000000000000000000	4.00000000000000000000
62.00000000000000000000	0.00000000000000000000	4144.61523437500000000000	4150.76904296875000000000	4147.69238281250000000000	4184.10253906250000000000	4167.17919921875000000000	4152.30761718750000000000	4144.10253906250000000000	4155.38427734375000000000	4144.10253906250000000000	4158.97412109375000000000	4139.48730468750000000000	4210.25634765625000000000	4130.25634765625000000000	4144.61523437500000000000	0.00000000000000000000	10245.00000000000000000000	10225.00000000000000000000	0.00000000000000000000	0.00000000000000000000	0.00000000000000000000	2876.00000000000000000000	138.00000000000000000000	4.00000000000000000000	4.00000000000000000000	4.00000000000000000000	4.00000000000000000000	4.00000000000000000000	4.00000000000000000000	4.00000000000000000000	4.00000000000000000000	4.00000000000000000000	4.00000000000000000000	4.00000000000000000000	4.00000000000000000000	4.00000000000000000000	4.00000000000000000000	4.00000000000000000000	4.00000000000000000000
63.00000000000000000000	0.00000000000000000000	4171.79492187500000000000	4165.12792968750000000000	4165.64111328125000000000	4200.00000000000000000000	4167.69238281250000000000	4165.64111328125000000000	4150.25634765625000000000	4160.51269531250000000000	4150.25634765625000000000	4162.56396484375000000000	4154.35888671875000000000	4216.41015625000000000000	4138.46142578125000000000	4148.71777343750000000000	0.00000000000000000000	10245.00000000000000000000	10225.00000000000000000000	0.00000000000000000000	0.00000000000000000000	0.00000000000000000000	2876.00000000000000000000	146.00000000000000000000	4.00000000000000000000	4.00000000000000000000	4.00000000000000000000	4.00000000000000000000	4.00000000000000000000	4.00000000000000000000	4.00000000000000000000	4.00000000000000000000	4.00000000000000000000	4.00000000000000000000	4.00000000000000000000	4.00000000000000000000	4.00000000000000000000	4.00000000000000000000	4.00000000000000000000	4.00000000000000000000
64.00000000000000000000	0.00000000000000000000	4157.94873046875000000000	4182.05126953125000000000	4166.66650390625000000000	4211.79492187500000000000	4191.28173828125000000000	4187.17919921875000000000	4177.94873046875000000000	4192.30761718750000000000	4180.51269531250000000000	4177.94873046875000000000	4162.56396484375000000000	4229.74365234375000000000	4172.82031250000000000000	4168.71777343750000000000	2720.00000000000000000000	10245.00000000000000000000	10225.00000000000000000000	0.00000000000000000000	0.00000000000000000000	0.00000000000000000000	2876.00000000000000000000	154.00000000000000000000	4.00000000000000000000	4.00000000000000000000	4.00000000000000000000	4.00000000000000000000	4.00000000000000000000	4.00000000000000000000	4.00000000000000000000	4.00000000000000000000	4.00000000000000000000	4.00000000000000000000	4.00000000000000000000	4.00000000000000000000	4.00000000000000000000	4.00000000000000000000	4.00000000000000000000	4.00000000000000000000
65.00000000000000000000	0.00000000000000000000	4153.84619140625000000000	4143.58984375000000000000	4147.69238281250000000000	4192.82031250000000000000	4152.82031250000000000000	4145.12792968750000000000	4147.69238281250000000000	4176.41015625000000000000	4162.05126953125000000000	4157.43603515625000000000	4158.97412109375000000000	4220.00000000000000000000	4142.05126953125000000000	4156.41015625000000000000	2521.00000000000000000000	10246.00000000000000000000	10226.00000000000000000000	0.00000000000000000000	0.00000000000000000000	0.00000000000000000000	2876.00000000000000000000	162.00000000000000000000	4.00000000000000000000	4.00000000000000000000	4.00000000000000000000	4.00000000000000000000	4.00000000000000000000	4.00000000000000000000	4.00000000000000000000	4.00000000000000000000	4.00000000000000000000	4.00000000000000000000	4.00000000000000000000	4.00000000000000000000	4.00000000000000000000	4.00000000000000000000	4.00000000000000000000	4.00000000000000000000
66.00000000000000000000	0.00000000000000000000	4152.30761718750000000000	4136.92285156250000000000	4143.07666015625000000000	4185.12792968750000000000	4133.84619140625000000000	4136.92285156250000000000	4133.33300781250000000000	4152.82031250000000000000	4134.35888671875000000000	4146.15380859375000000000	4137.43603515625000000000	4203.07666015625000000000	4110.76904296875000000000	4140.00000000000000000000	1486.00000000000000000000	10246.00000000000000000000	10226.00000000000000000000	0.00000000000000000000	0.00000000000000000000	0.00000000000000000000	2876.00000000000000000000	170.00000000000000000000	4.00000000000000000000	4.00000000000000000000	4.00000000000000000000	4.00000000000000000000	4.00000000000000000000	4.00000000000000000000	4.00000000000000000000	4.00000000000000000000	4.00000000000000000000	4.00000000000000000000	4.00000000000000000000	4.00000000000000000000	4.00000000000000000000	4.00000000000000000000	4.00000000000000000000	4.00000000000000000000
67.00000000000000000000	0.00000000000000000000	4145.12792968750000000000	4166.66650390625000000000	4145.12792968750000000000	4195.89746093750000000000	4174.35888671875000000000	4169.23046875000000000000	4155.38427734375000000000	4161.53857421875000000000	4153.84619140625000000000	4162.56396484375000000000	4121.02539062500000000000	4206.66650390625000000000	4130.25634765625000000000	4139.48730468750000000000	3478.00000000000000000000	10247.00000000000000000000	10226.00000000000000000000	0.00000000000000000000	0.00000000000000000000	0.00000000000000000000	2876.00000000000000000000	178.00000000000000000000	4.00000000000000000000	4.00000000000000000000	4.00000000000000000000	4.00000000000000000000	4.00000000000000000000	4.00000000000000000000	4.00000000000000000000	4.00000000000000000000	4.00000000000000000000	4.00000000000000000000	4.00000000000000000000	4.00000000000000000000	4.00000000000000000000	4.00000000000000000000	4.00000000000000000000	4.00000000000000000000
68.00000000000000000000	0.00000000000000000000	4164.10253906250000000000	4160.51269531250000000000	4154.35888671875000000000	4194.35888671875000000000	4183.58984375000000000000	4165.12792968750000000000	4142.56396484375000000000	4155.38427734375000000000	4166.66650390625000000000	4155.89746093750000000000	4132.82031250000000000000	4208.71777343750000000000	4142.56396484375000000000	4132.82031250000000000000	3555.00000000000000000000	10247.00000000000000000000	10226.00000000000000000000	0.00000000000000000000	0.00000000000000000000	0.00000000000000000000	2876.00000000000000000000	185.00000000000000000000	4.00000000000000000000	4.00000000000000000000	4.00000000000000000000	4.00000000000000000000	4.00000000000000000000	4.00000000000000000000	4.00000000000000000000	4.00000000000000000000	4.00000000000000000000	4.00000000000000000000	4.00000000000000000000	4.00000000000000000000	4.00000000000000000000	4.00000000000000000000	4.00000000000000000000	4.00000000000000000000
69.00000000000000000000	0.00000000000000000000	4142.05126953125000000000	4167.69238281250000000000	4158.46142578125000000000	4200.00000000000000000000	4183.58984375000000000000	4168.71777343750000000000	4147.69238281250000000000	4169.23046875000000000000	4174.35888671875000000000	4169.23046875000000000000	4169.74365234375000000000	4213.33300781250000000000	4169.74365234375000000000	4152.30761718750000000000	3419.00000000000000000000	10247.00000000000000000000	10224.00000000000000000000	0.00000000000000000000	0.00000000000000000000	0.00000000000000000000	2876.00000000000000000000	193.00000000000000000000	4.00000000000000000000	4.00000000000000000000	4.00000000000000000000	4.00000000000000000000	4.00000000000000000000	4.00000000000000000000	4.00000000000000000000	4.00000000000000000000	4.00000000000000000000	4.00000000000000000000	4.00000000000000000000	4.00000000000000000000	4.00000000000000000000	4.00000000000000000000	4.00000000000000000000	4.00000000000000000000
70.00000000000000000000	0.00000000000000000000	4148.71777343750000000000	4159.48730468750000000000	4154.87158203125000000000	4197.94873046875000000000	4157.94873046875000000000	4151.28173828125000000000	4144.61523437500000000000	4166.66650390625000000000	4152.82031250000000000000	4158.46142578125000000000	4169.23046875000000000000	4216.41015625000000000000	4159.48730468750000000000	4152.82031250000000000000	3496.00000000000000000000	10247.00000000000000000000	10224.00000000000000000000	0.00000000000000000000	0.00000000000000000000	0.00000000000000000000	2876.00000000000000000000	201.00000000000000000000	4.00000000000000000000	4.00000000000000000000	4.00000000000000000000	4.00000000000000000000	4.00000000000000000000	4.00000000000000000000	4.00000000000000000000	4.00000000000000000000	4.00000000000000000000	4.00000000000000000000	4.00000000000000000000	4.00000000000000000000	4.00000000000000000000	4.00000000000000000000	4.00000000000000000000	4.00000000000000000000
71.00000000000000000000	0.00000000000000000000	4153.84619140625000000000	4149.74365234375000000000	4155.89746093750000000000	4184.61523437500000000000	4148.20507812500000000000	4144.61523437500000000000	4140.51269531250000000000	4153.33300781250000000000	4148.20507812500000000000	4141.53857421875000000000	4148.71777343750000000000	4210.76904296875000000000	4131.28173828125000000000	4135.89746093750000000000	3407.00000000000000000000	10246.00000000000000000000	10225.00000000000000000000	0.00000000000000000000	0.00000000000000000000	0.00000000000000000000	2876.00000000000000000000	210.00000000000000000000	4.00000000000000000000	4.00000000000000000000	4.00000000000000000000	4.00000000000000000000	4.00000000000000000000	4.00000000000000000000	4.00000000000000000000	4.00000000000000000000	4.00000000000000000000	4.00000000000000000000	4.00000000000000000000	4.00000000000000000000	4.00000000000000000000	4.00000000000000000000	4.00000000000000000000	4.00000000000000000000
72.00000000000000000000	0.00000000000000000000	4137.43603515625000000000	4159.48730468750000000000	4151.28173828125000000000	4180.51269531250000000000	4164.10253906250000000000	4165.12792968750000000000	4153.84619140625000000000	4160.00000000000000000000	4164.10253906250000000000	4165.12792968750000000000	4129.23046875000000000000	4210.76904296875000000000	4126.15380859375000000000	4134.87158203125000000000	3452.00000000000000000000	10246.00000000000000000000	10225.00000000000000000000	0.00000000000000000000	0.00000000000000000000	0.00000000000000000000	2876.00000000000000000000	217.00000000000000000000	4.00000000000000000000	4.00000000000000000000	4.00000000000000000000	4.00000000000000000000	4.00000000000000000000	4.00000000000000000000	4.00000000000000000000	4.00000000000000000000	4.00000000000000000000	4.00000000000000000000	4.00000000000000000000	4.00000000000000000000	4.00000000000000000000	4.00000000000000000000	4.00000000000000000000	4.00000000000000000000
73.00000000000000000000	0.00000000000000000000	4167.69238281250000000000	4154.87158203125000000000	4158.97412109375000000000	4183.58984375000000000000	4164.10253906250000000000	4165.12792968750000000000	4150.76904296875000000000	4156.92285156250000000000	4155.89746093750000000000	4172.30761718750000000000	4124.61523437500000000000	4216.41015625000000000000	4133.84619140625000000000	4139.48730468750000000000	3157.00000000000000000000	10248.00000000000000000000	10226.00000000000000000000	0.00000000000000000000	0.00000000000000000000	0.00000000000000000000	2876.00000000000000000000	225.00000000000000000000	4.00000000000000000000	4.00000000000000000000	4.00000000000000000000	4.00000000000000000000	4.00000000000000000000	4.00000000000000000000	4.00000000000000000000	4.00000000000000000000	4.00000000000000000000	4.00000000000000000000	4.00000000000000000000	4.00000000000000000000	4.00000000000000000000	4.00000000000000000000	4.00000000000000000000	4.00000000000000000000
74.00000000000000000000	0.00000000000000000000	4151.79492187500000000000	4162.56396484375000000000	4166.66650390625000000000	4192.30761718750000000000	4181.02539062500000000000	4168.71777343750000000000	4154.87158203125000000000	4167.69238281250000000000	4165.12792968750000000000	4175.38427734375000000000	4172.82031250000000000000	4223.58984375000000000000	4174.35888671875000000000	4155.89746093750000000000	3493.00000000000000000000	10248.00000000000000000000	10226.00000000000000000000	0.00000000000000000000	0.00000000000000000000	0.00000000000000000000	2876.00000000000000000000	234.00000000000000000000	4.00000000000000000000	4.00000000000000000000	4.00000000000000000000	4.00000000000000000000	4.00000000000000000000	4.00000000000000000000	4.00000000000000000000	4.00000000000000000000	4.00000000000000000000	4.00000000000000000000	4.00000000000000000000	4.00000000000000000000	4.00000000000000000000	4.00000000000000000000	4.00000000000000000000	4.00000000000000000000
74.00000000000000000000	0.00000000000000000000	4151.79492187500000000000	4162.56396484375000000000	4166.66650390625000000000	4192.30761718750000000000	4181.02539062500000000000	4168.71777343750000000000	4154.87158203125000000000	4167.69238281250000000000	4165.12792968750000000000	4175.38427734375000000000	4172.82031250000000000000	4223.58984375000000000000	4174.35888671875000000000	4155.89746093750000000000	3493.00000000000000000000	10248.00000000000000000000	10226.00000000000000000000	0.00000000000000000000	0.00000000000000000000	0.00000000000000000000	2876.00000000000000000000	242.00000000000000000000	4.00000000000000000000	4.00000000000000000000	4.00000000000000000000	4.00000000000000000000	4.00000000000000000000	4.00000000000000000000	4.00000000000000000000	4.00000000000000000000	4.00000000000000000000	4.00000000000000000000	4.00000000000000000000	4.00000000000000000000	4.00000000000000000000	4.00000000000000000000	4.00000000000000000000	4.00000000000000000000
75.00000000000000000000	0.00000000000000000000	4146.66650390625000000000	4154.35888671875000000000	4157.94873046875000000000	4195.38427734375000000000	4164.61523437500000000000	4146.66650390625000000000	4136.41015625000000000000	4161.02539062500000000000	4154.87158203125000000000	4160.00000000000000000000	4180.00000000000000000000	4225.64111328125000000000	4175.38427734375000000000	4144.10253906250000000000	3326.00000000000000000000	10248.00000000000000000000	10226.00000000000000000000	0.00000000000000000000	0.00000000000000000000	0.00000000000000000000	2876.00000000000000000000	251.00000000000000000000	4.00000000000000000000	4.00000000000000000000	4.00000000000000000000	4.00000000000000000000	4.00000000000000000000	4.00000000000000000000	4.00000000000000000000	4.00000000000000000000	4.00000000000000000000	4.00000000000000000000	4.00000000000000000000	4.00000000000000000000	4.00000000000000000000	4.00000000000000000000	4.00000000000000000000	4.00000000000000000000
76.00000000000000000000	0.00000000000000000000	4158.97412109375000000000	4161.53857421875000000000	4164.10253906250000000000	4201.02539062500000000000	4154.87158203125000000000	4139.48730468750000000000	4135.89746093750000000000	4162.05126953125000000000	4156.92285156250000000000	4158.97412109375000000000	4155.38427734375000000000	4229.23046875000000000000	4164.10253906250000000000	4145.12792968750000000000	2667.00000000000000000000	10248.00000000000000000000	10226.00000000000000000000	0.00000000000000000000	0.00000000000000000000	0.00000000000000000000	2876.00000000000000000000	259.00000000000000000000	4.00000000000000000000	4.00000000000000000000	4.00000000000000000000	4.00000000000000000000	4.00000000000000000000	4.00000000000000000000	4.00000000000000000000	4.00000000000000000000	4.00000000000000000000	4.00000000000000000000	4.00000000000000000000	4.00000000000000000000	4.00000000000000000000	4.00000000000000000000	4.00000000000000000000	4.00000000000000000000
77.00000000000000000000	0.00000000000000000000	4141.53857421875000000000	4171.79492187500000000000	4164.10253906250000000000	4193.84619140625000000000	4168.71777343750000000000	4163.58984375000000000000	4155.38427734375000000000	4170.76904296875000000000	4172.30761718750000000000	4169.74365234375000000000	4166.15380859375000000000	4228.71777343750000000000	4164.61523437500000000000	4155.38427734375000000000	2619.00000000000000000000	10249.00000000000000000000	10227.00000000000000000000	0.00000000000000000000	0.00000000000000000000	0.00000000000000000000	2876.00000000000000000000	267.00000000000000000000	4.00000000000000000000	4.00000000000000000000	4.00000000000000000000	4.00000000000000000000	4.00000000000000000000	4.00000000000000000000	4.00000000000000000000	4.00000000000000000000	4.00000000000000000000	4.00000000000000000000	4.00000000000000000000	4.00000000000000000000	4.00000000000000000000	4.00000000000000000000	4.00000000000000000000	4.00000000000000000000
78.00000000000000000000	0.00000000000000000000	4159.48730468750000000000	4142.05126953125000000000	4156.92285156250000000000	4172.30761718750000000000	4154.35888671875000000000	4154.87158203125000000000	4139.48730468750000000000	4147.17919921875000000000	4142.56396484375000000000	4143.07666015625000000000	4139.48730468750000000000	4217.43603515625000000000	4131.79492187500000000000	4128.71777343750000000000	3493.00000000000000000000	10249.00000000000000000000	10227.00000000000000000000	0.00000000000000000000	0.00000000000000000000	0.00000000000000000000	2876.00000000000000000000	276.00000000000000000000	4.00000000000000000000	4.00000000000000000000	4.00000000000000000000	4.00000000000000000000	4.00000000000000000000	4.00000000000000000000	4.00000000000000000000	4.00000000000000000000	4.00000000000000000000	4.00000000000000000000	4.00000000000000000000	4.00000000000000000000	4.00000000000000000000	4.00000000000000000000	4.00000000000000000000	4.00000000000000000000
79.00000000000000000000	0.00000000000000000000	4143.07666015625000000000	4150.25634765625000000000	4160.51269531250000000000	4181.02539062500000000000	4171.79492187500000000000	4156.41015625000000000000	4147.69238281250000000000	4157.94873046875000000000	4150.76904296875000000000	4145.12792968750000000000	4115.38427734375000000000	4222.56396484375000000000	4136.41015625000000000000	4131.28173828125000000000	3326.00000000000000000000	10247.00000000000000000000	10227.00000000000000000000	0.00000000000000000000	0.00000000000000000000	0.00000000000000000000	2876.00000000000000000000	284.00000000000000000000	4.00000000000000000000	4.00000000000000000000	4.00000000000000000000	4.00000000000000000000	4.00000000000000000000	4.00000000000000000000	4.00000000000000000000	4.00000000000000000000	4.00000000000000000000	4.00000000000000000000	4.00000000000000000000	4.00000000000000000000	4.00000000000000000000	4.00000000000000000000	4.00000000000000000000	4.00000000000000000000
80.00000000000000000000	0.00000000000000000000	4144.61523437500000000000	4156.92285156250000000000	4162.05126953125000000000	4192.30761718750000000000	4168.71777343750000000000	4148.71777343750000000000	4145.64111328125000000000	4151.79492187500000000000	4152.30761718750000000000	4143.58984375000000000000	4131.28173828125000000000	4225.64111328125000000000	4143.07666015625000000000	4136.92285156250000000000	2667.00000000000000000000	10247.00000000000000000000	10227.00000000000000000000	0.00000000000000000000	0.00000000000000000000	0.00000000000000000000	2876.00000000000000000000	292.00000000000000000000	4.00000000000000000000	4.00000000000000000000	4.00000000000000000000	4.00000000000000000000	4.00000000000000000000	4.00000000000000000000	4.00000000000000000000	4.00000000000000000000	4.00000000000000000000	4.00000000000000000000	4.00000000000000000000	4.00000000000000000000	4.00000000000000000000	4.00000000000000000000	4.00000000000000000000	4.00000000000000000000
81.00000000000000000000	0.00000000000000000000	4164.61523437500000000000	4156.92285156250000000000	4166.15380859375000000000	4193.33300781250000000000	4148.71777343750000000000	4142.56396484375000000000	4134.87158203125000000000	4134.87158203125000000000	4128.71777343750000000000	4133.84619140625000000000	4151.79492187500000000000	4220.51269531250000000000	4137.43603515625000000000	4141.53857421875000000000	2619.00000000000000000000	10249.00000000000000000000	10227.00000000000000000000	0.00000000000000000000	0.00000000000000000000	0.00000000000000000000	2876.00000000000000000000	301.00000000000000000000	4.00000000000000000000	4.00000000000000000000	4.00000000000000000000	4.00000000000000000000	4.00000000000000000000	4.00000000000000000000	4.00000000000000000000	4.00000000000000000000	4.00000000000000000000	4.00000000000000000000	4.00000000000000000000	4.00000000000000000000	4.00000000000000000000	4.00000000000000000000	4.00000000000000000000	4.00000000000000000000
82.00000000000000000000	0.00000000000000000000	4141.02539062500000000000	4169.74365234375000000000	4170.76904296875000000000	4195.89746093750000000000	4172.30761718750000000000	4166.15380859375000000000	4153.33300781250000000000	4161.53857421875000000000	4153.33300781250000000000	4161.02539062500000000000	4171.28173828125000000000	4236.41015625000000000000	4156.92285156250000000000	4165.12792968750000000000	3493.00000000000000000000	10249.00000000000000000000	10227.00000000000000000000	0.00000000000000000000	0.00000000000000000000	0.00000000000000000000	2876.00000000000000000000	309.00000000000000000000	4.00000000000000000000	4.00000000000000000000	4.00000000000000000000	4.00000000000000000000	4.00000000000000000000	4.00000000000000000000	4.00000000000000000000	4.00000000000000000000	4.00000000000000000000	4.00000000000000000000	4.00000000000000000000	4.00000000000000000000	4.00000000000000000000	4.00000000000000000000	4.00000000000000000000	4.00000000000000000000
83.00000000000000000000	0.00000000000000000000	4158.97412109375000000000	4138.46142578125000000000	4170.25634765625000000000	4176.41015625000000000000	4162.56396484375000000000	4156.41015625000000000000	4146.15380859375000000000	4151.79492187500000000000	4156.92285156250000000000	4154.87158203125000000000	4152.30761718750000000000	4237.43603515625000000000	4139.48730468750000000000	4146.15380859375000000000	3326.00000000000000000000	10249.00000000000000000000	10229.00000000000000000000	0.00000000000000000000	0.00000000000000000000	0.00000000000000000000	2876.00000000000000000000	317.00000000000000000000	4.00000000000000000000	4.00000000000000000000	4.00000000000000000000	4.00000000000000000000	4.00000000000000000000	4.00000000000000000000	4.00000000000000000000	4.00000000000000000000	4.00000000000000000000	4.00000000000000000000	4.00000000000000000000	4.00000000000000000000	4.00000000000000000000	4.00000000000000000000	4.00000000000000000000	4.00000000000000000000
84.00000000000000000000	0.00000000000000000000	4149.74365234375000000000	4135.38427734375000000000	4161.53857421875000000000	4168.20507812500000000000	4149.74365234375000000000	4149.74365234375000000000	4151.28173828125000000000	4143.58984375000000000000	4147.17919921875000000000	4141.02539062500000000000	4123.07666015625000000000	4222.05126953125000000000	4124.61523437500000000000	4124.61523437500000000000	2667.00000000000000000000	10249.00000000000000000000	10229.00000000000000000000	0.00000000000000000000	0.00000000000000000000	0.00000000000000000000	2876.00000000000000000000	326.00000000000000000000	4.00000000000000000000	4.00000000000000000000	4.00000000000000000000	4.00000000000000000000	4.00000000000000000000	4.00000000000000000000	4.00000000000000000000	4.00000000000000000000	4.00000000000000000000	4.00000000000000000000	4.00000000000000000000	4.00000000000000000000	4.00000000000000000000	4.00000000000000000000	4.00000000000000000000	4.00000000000000000000
85.00000000000000000000	0.00000000000000000000	4144.10253906250000000000	4153.84619140625000000000	4161.53857421875000000000	4186.15380859375000000000	4158.97412109375000000000	4147.69238281250000000000	4152.30761718750000000000	4145.12792968750000000000	4142.56396484375000000000	4135.38427734375000000000	4117.43603515625000000000	4228.20507812500000000000	4132.30761718750000000000	4131.79492187500000000000	2619.00000000000000000000	10248.00000000000000000000	10230.00000000000000000000	0.00000000000000000000	0.00000000000000000000	0.00000000000000000000	2876.00000000000000000000	333.00000000000000000000	4.00000000000000000000	4.00000000000000000000	4.00000000000000000000	4.00000000000000000000	4.00000000000000000000	4.00000000000000000000	4.00000000000000000000	4.00000000000000000000	4.00000000000000000000	4.00000000000000000000	4.00000000000000000000	4.00000000000000000000	4.00000000000000000000	4.00000000000000000000	4.00000000000000000000	4.00000000000000000000
86.00000000000000000000	0.00000000000000000000	4166.66650390625000000000	4152.30761718750000000000	4175.89746093750000000000	4194.35888671875000000000	4166.66650390625000000000	4144.10253906250000000000	4137.43603515625000000000	4132.30761718750000000000	4142.05126953125000000000	4135.89746093750000000000	4145.12792968750000000000	4238.97412109375000000000	4138.97412109375000000000	4149.23046875000000000000	3493.00000000000000000000	10248.00000000000000000000	10230.00000000000000000000	0.00000000000000000000	0.00000000000000000000	0.00000000000000000000	2876.00000000000000000000	340.00000000000000000000	4.00000000000000000000	4.00000000000000000000	4.00000000000000000000	4.00000000000000000000	4.00000000000000000000	4.00000000000000000000	4.00000000000000000000	4.00000000000000000000	4.00000000000000000000	4.00000000000000000000	4.00000000000000000000	4.00000000000000000000	4.00000000000000000000	4.00000000000000000000	4.00000000000000000000	4.00000000000000000000
87.00000000000000000000	0.00000000000000000000	4144.61523437500000000000	4157.43603515625000000000	4170.76904296875000000000	4190.25634765625000000000	4174.87158203125000000000	4155.89746093750000000000	4144.10253906250000000000	4146.66650390625000000000	4161.53857421875000000000	4156.41015625000000000000	4170.76904296875000000000	4235.89746093750000000000	4149.74365234375000000000	4159.48730468750000000000	3326.00000000000000000000	10247.00000000000000000000	10228.00000000000000000000	0.00000000000000000000	0.00000000000000000000	0.00000000000000000000	2876.00000000000000000000	348.00000000000000000000	4.00000000000000000000	4.00000000000000000000	4.00000000000000000000	4.00000000000000000000	4.00000000000000000000	4.00000000000000000000	4.00000000000000000000	4.00000000000000000000	4.00000000000000000000	4.00000000000000000000	4.00000000000000000000	4.00000000000000000000	4.00000000000000000000	4.00000000000000000000	4.00000000000000000000	4.00000000000000000000
88.00000000000000000000	0.00000000000000000000	4153.33300781250000000000	4148.71777343750000000000	4160.51269531250000000000	4186.15380859375000000000	4156.41015625000000000000	4145.64111328125000000000	4135.89746093750000000000	4148.20507812500000000000	4148.20507812500000000000	4146.15380859375000000000	4152.82031250000000000000	4225.64111328125000000000	4138.97412109375000000000	4145.64111328125000000000	2667.00000000000000000000	10247.00000000000000000000	10228.00000000000000000000	0.00000000000000000000	0.00000000000000000000	0.00000000000000000000	2876.00000000000000000000	355.00000000000000000000	4.00000000000000000000	4.00000000000000000000	4.00000000000000000000	4.00000000000000000000	4.00000000000000000000	4.00000000000000000000	4.00000000000000000000	4.00000000000000000000	4.00000000000000000000	4.00000000000000000000	4.00000000000000000000	4.00000000000000000000	4.00000000000000000000	4.00000000000000000000	4.00000000000000000000	4.00000000000000000000
89.00000000000000000000	0.00000000000000000000	4150.25634765625000000000	4154.35888671875000000000	4160.51269531250000000000	4191.28173828125000000000	4165.12792968750000000000	4156.92285156250000000000	4144.61523437500000000000	4147.17919921875000000000	4150.25634765625000000000	4147.17919921875000000000	4158.97412109375000000000	4224.10253906250000000000	4142.56396484375000000000	4150.76904296875000000000	2619.00000000000000000000	10247.00000000000000000000	10226.00000000000000000000	0.00000000000000000000	0.00000000000000000000	0.00000000000000000000	2876.00000000000000000000	362.00000000000000000000	4.00000000000000000000	4.00000000000000000000	4.00000000000000000000	4.00000000000000000000	4.00000000000000000000	4.00000000000000000000	4.00000000000000000000	4.00000000000000000000	4.00000000000000000000	4.00000000000000000000	4.00000000000000000000	4.00000000000000000000	4.00000000000000000000	4.00000000000000000000	4.00000000000000000000	4.00000000000000000000
90.00000000000000000000	0.00000000000000000000	4148.71777343750000000000	4156.92285156250000000000	4158.97412109375000000000	4188.71777343750000000000	4174.87158203125000000000	4156.92285156250000000000	4147.17919921875000000000	4138.46142578125000000000	4151.79492187500000000000	4152.30761718750000000000	4165.12792968750000000000	4225.64111328125000000000	4144.61523437500000000000	4144.10253906250000000000	3493.00000000000000000000	10247.00000000000000000000	10226.00000000000000000000	0.00000000000000000000	0.00000000000000000000	0.00000000000000000000	2876.00000000000000000000	370.00000000000000000000	4.00000000000000000000	4.00000000000000000000	4.00000000000000000000	4.00000000000000000000	4.00000000000000000000	4.00000000000000000000	4.00000000000000000000	4.00000000000000000000	4.00000000000000000000	4.00000000000000000000	4.00000000000000000000	4.00000000000000000000	4.00000000000000000000	4.00000000000000000000	4.00000000000000000000	4.00000000000000000000
91.00000000000000000000	0.00000000000000000000	4165.64111328125000000000	4150.76904296875000000000	4168.20507812500000000000	4178.97412109375000000000	4162.56396484375000000000	4141.02539062500000000000	4138.46142578125000000000	4132.30761718750000000000	4135.38427734375000000000	4137.43603515625000000000	4130.25634765625000000000	4224.10253906250000000000	4136.92285156250000000000	4127.69238281250000000000	3326.00000000000000000000	10247.00000000000000000000	10226.00000000000000000000	0.00000000000000000000	0.00000000000000000000	0.00000000000000000000	2876.00000000000000000000	377.00000000000000000000	4.00000000000000000000	4.00000000000000000000	4.00000000000000000000	4.00000000000000000000	4.00000000000000000000	4.00000000000000000000	4.00000000000000000000	4.00000000000000000000	4.00000000000000000000	4.00000000000000000000	4.00000000000000000000	4.00000000000000000000	4.00000000000000000000	4.00000000000000000000	4.00000000000000000000	4.00000000000000000000
92.00000000000000000000	0.00000000000000000000	4144.10253906250000000000	4165.64111328125000000000	4173.33300781250000000000	4186.66650390625000000000	4175.89746093750000000000	4163.07666015625000000000	4154.35888671875000000000	4160.00000000000000000000	4164.61523437500000000000	4157.43603515625000000000	4134.87158203125000000000	4233.84619140625000000000	4155.38427734375000000000	4156.41015625000000000000	2667.00000000000000000000	10247.00000000000000000000	10226.00000000000000000000	0.00000000000000000000	0.00000000000000000000	0.00000000000000000000	2876.00000000000000000000	384.00000000000000000000	4.00000000000000000000	4.00000000000000000000	4.00000000000000000000	4.00000000000000000000	4.00000000000000000000	4.00000000000000000000	4.00000000000000000000	4.00000000000000000000	4.00000000000000000000	4.00000000000000000000	4.00000000000000000000	4.00000000000000000000	4.00000000000000000000	4.00000000000000000000	4.00000000000000000000	4.00000000000000000000
93.00000000000000000000	0.00000000000000000000	4155.89746093750000000000	4147.17919921875000000000	4166.15380859375000000000	4192.30761718750000000000	4160.51269531250000000000	4155.38427734375000000000	4141.53857421875000000000	4151.79492187500000000000	4161.53857421875000000000	4153.33300781250000000000	4158.46142578125000000000	4231.28173828125000000000	4142.56396484375000000000	4154.35888671875000000000	2619.00000000000000000000	10248.00000000000000000000	10228.00000000000000000000	0.00000000000000000000	0.00000000000000000000	0.00000000000000000000	2876.00000000000000000000	392.00000000000000000000	4.00000000000000000000	4.00000000000000000000	4.00000000000000000000	4.00000000000000000000	4.00000000000000000000	4.00000000000000000000	4.00000000000000000000	4.00000000000000000000	4.00000000000000000000	4.00000000000000000000	4.00000000000000000000	4.00000000000000000000	4.00000000000000000000	4.00000000000000000000	4.00000000000000000000	4.00000000000000000000
94.00000000000000000000	0.00000000000000000000	4145.12792968750000000000	4135.38427734375000000000	4153.84619140625000000000	4183.58984375000000000000	4144.61523437500000000000	4142.56396484375000000000	4141.53857421875000000000	4141.02539062500000000000	4142.56396484375000000000	4135.89746093750000000000	4158.46142578125000000000	4216.41015625000000000000	4130.76904296875000000000	4127.17919921875000000000	3493.00000000000000000000	10248.00000000000000000000	10228.00000000000000000000	0.00000000000000000000	0.00000000000000000000	0.00000000000000000000	2876.00000000000000000000	399.00000000000000000000	4.00000000000000000000	4.00000000000000000000	4.00000000000000000000	4.00000000000000000000	4.00000000000000000000	4.00000000000000000000	4.00000000000000000000	4.00000000000000000000	4.00000000000000000000	4.00000000000000000000	4.00000000000000000000	4.00000000000000000000	4.00000000000000000000	4.00000000000000000000	4.00000000000000000000	4.00000000000000000000
95.00000000000000000000	0.00000000000000000000	4137.43603515625000000000	4138.97412109375000000000	4147.17919921875000000000	4175.89746093750000000000	4150.25634765625000000000	4145.12792968750000000000	4144.61523437500000000000	4137.43603515625000000000	4148.71777343750000000000	4140.51269531250000000000	4146.15380859375000000000	4215.89746093750000000000	4127.69238281250000000000	4122.56396484375000000000	3326.00000000000000000000	10249.00000000000000000000	10229.00000000000000000000	0.00000000000000000000	0.00000000000000000000	0.00000000000000000000	2876.00000000000000000000	407.00000000000000000000	4.00000000000000000000	4.00000000000000000000	4.00000000000000000000	4.00000000000000000000	4.00000000000000000000	4.00000000000000000000	4.00000000000000000000	4.00000000000000000000	4.00000000000000000000	4.00000000000000000000	4.00000000000000000000	4.00000000000000000000	4.00000000000000000000	4.00000000000000000000	4.00000000000000000000	4.00000000000000000000
96.00000000000000000000	0.00000000000000000000	4170.25634765625000000000	4144.61523437500000000000	4166.15380859375000000000	4180.51269531250000000000	4167.17919921875000000000	4147.17919921875000000000	4127.69238281250000000000	4126.15380859375000000000	4146.15380859375000000000	4150.76904296875000000000	4143.58984375000000000000	4229.23046875000000000000	4125.12792968750000000000	4143.07666015625000000000	2667.00000000000000000000	10249.00000000000000000000	10229.00000000000000000000	0.00000000000000000000	0.00000000000000000000	0.00000000000000000000	2876.00000000000000000000	414.00000000000000000000	4.00000000000000000000	4.00000000000000000000	4.00000000000000000000	4.00000000000000000000	4.00000000000000000000	4.00000000000000000000	4.00000000000000000000	4.00000000000000000000	4.00000000000000000000	4.00000000000000000000	4.00000000000000000000	4.00000000000000000000	4.00000000000000000000	4.00000000000000000000	4.00000000000000000000	4.00000000000000000000
97.00000000000000000000	0.00000000000000000000	4149.74365234375000000000	4171.28173828125000000000	4180.51269531250000000000	4190.76904296875000000000	4195.38427734375000000000	4165.64111328125000000000	4147.17919921875000000000	4155.89746093750000000000	4155.38427734375000000000	4164.10253906250000000000	4154.87158203125000000000	4244.61523437500000000000	4154.35888671875000000000	4173.33300781250000000000	2619.00000000000000000000	10250.00000000000000000000	10227.00000000000000000000	0.00000000000000000000	0.00000000000000000000	0.00000000000000000000	2876.00000000000000000000	421.00000000000000000000	4.00000000000000000000	4.00000000000000000000	4.00000000000000000000	4.00000000000000000000	4.00000000000000000000	4.00000000000000000000	4.00000000000000000000	4.00000000000000000000	4.00000000000000000000	4.00000000000000000000	4.00000000000000000000	4.00000000000000000000	4.00000000000000000000	4.00000000000000000000	4.00000000000000000000	4.00000000000000000000
97.00000000000000000000	0.00000000000000000000	4149.74365234375000000000	4171.28173828125000000000	4180.51269531250000000000	4190.76904296875000000000	4195.38427734375000000000	4165.64111328125000000000	4147.17919921875000000000	4155.89746093750000000000	4155.38427734375000000000	4164.10253906250000000000	4154.87158203125000000000	4244.61523437500000000000	4154.35888671875000000000	4173.33300781250000000000	2619.00000000000000000000	10250.00000000000000000000	10227.00000000000000000000	0.00000000000000000000	0.00000000000000000000	0.00000000000000000000	2876.00000000000000000000	429.00000000000000000000	4.00000000000000000000	4.00000000000000000000	4.00000000000000000000	4.00000000000000000000	4.00000000000000000000	4.00000000000000000000	4.00000000000000000000	4.00000000000000000000	4.00000000000000000000	4.00000000000000000000	4.00000000000000000000	4.00000000000000000000	4.00000000000000000000	4.00000000000000000000	4.00000000000000000000	4.00000000000000000000
98.00000000000000000000	0.00000000000000000000	4154.35888671875000000000	4162.56396484375000000000	4175.89746093750000000000	4189.74365234375000000000	4168.20507812500000000000	4154.35888671875000000000	4154.87158203125000000000	4163.58984375000000000000	4151.28173828125000000000	4142.05126953125000000000	4148.71777343750000000000	4233.84619140625000000000	4140.00000000000000000000	4152.30761718750000000000	3493.00000000000000000000	10250.00000000000000000000	10227.00000000000000000000	0.00000000000000000000	0.00000000000000000000	0.00000000000000000000	2876.00000000000000000000	436.00000000000000000000	4.00000000000000000000	4.00000000000000000000	4.00000000000000000000	4.00000000000000000000	4.00000000000000000000	4.00000000000000000000	4.00000000000000000000	4.00000000000000000000	4.00000000000000000000	4.00000000000000000000	4.00000000000000000000	4.00000000000000000000	4.00000000000000000000	4.00000000000000000000	4.00000000000000000000	4.00000000000000000000
99.00000000000000000000	0.00000000000000000000	4154.87158203125000000000	4155.89746093750000000000	4171.28173828125000000000	4193.33300781250000000000	4160.51269531250000000000	4153.33300781250000000000	4149.74365234375000000000	4153.33300781250000000000	4158.46142578125000000000	4152.30761718750000000000	4163.07666015625000000000	4216.41015625000000000000	4131.28173828125000000000	4135.89746093750000000000	3326.00000000000000000000	10250.00000000000000000000	10227.00000000000000000000	0.00000000000000000000	0.00000000000000000000	0.00000000000000000000	2876.00000000000000000000	443.00000000000000000000	4.00000000000000000000	4.00000000000000000000	4.00000000000000000000	4.00000000000000000000	4.00000000000000000000	4.00000000000000000000	4.00000000000000000000	4.00000000000000000000	4.00000000000000000000	4.00000000000000000000	4.00000000000000000000	4.00000000000000000000	4.00000000000000000000	4.00000000000000000000	4.00000000000000000000	4.00000000000000000000
100.00000000000000000000	0.00000000000000000000	4140.51269531250000000000	4142.56396484375000000000	4159.48730468750000000000	4175.89746093750000000000	4167.69238281250000000000	4160.51269531250000000000	4144.10253906250000000000	4151.28173828125000000000	4159.48730468750000000000	4175.89746093750000000000	4172.82031250000000000000	4217.94873046875000000000	4141.53857421875000000000	4142.56396484375000000000	2667.00000000000000000000	10250.00000000000000000000	10227.00000000000000000000	0.00000000000000000000	0.00000000000000000000	0.00000000000000000000	2876.00000000000000000000	451.00000000000000000000	4.00000000000000000000	4.00000000000000000000	4.00000000000000000000	4.00000000000000000000	4.00000000000000000000	4.00000000000000000000	4.00000000000000000000	4.00000000000000000000	4.00000000000000000000	4.00000000000000000000	4.00000000000000000000	4.00000000000000000000	4.00000000000000000000	4.00000000000000000000	4.00000000000000000000	4.00000000000000000000
101.00000000000000000000	0.00000000000000000000	4164.61523437500000000000	4123.58984375000000000000	4162.05126953125000000000	4157.43603515625000000000	4154.87158203125000000000	4159.48730468750000000000	4147.17919921875000000000	4156.92285156250000000000	4148.71777343750000000000	4159.48730468750000000000	4151.79492187500000000000	4221.53857421875000000000	4128.71777343750000000000	4142.05126953125000000000	2619.00000000000000000000	10250.00000000000000000000	10227.00000000000000000000	0.00000000000000000000	0.00000000000000000000	0.00000000000000000000	2876.00000000000000000000	458.00000000000000000000	4.00000000000000000000	4.00000000000000000000	4.00000000000000000000	4.00000000000000000000	4.00000000000000000000	4.00000000000000000000	4.00000000000000000000	4.00000000000000000000	4.00000000000000000000	4.00000000000000000000	4.00000000000000000000	4.00000000000000000000	4.00000000000000000000	4.00000000000000000000	4.00000000000000000000	4.00000000000000000000
102.00000000000000000000	0.00000000000000000000	4150.25634765625000000000	4160.51269531250000000000	4176.41015625000000000000	4188.20507812500000000000	4184.10253906250000000000	4182.56396484375000000000	4177.43603515625000000000	4183.58984375000000000000	4178.97412109375000000000	4168.20507812500000000000	4152.82031250000000000000	4231.28173828125000000000	4145.12792968750000000000	4157.43603515625000000000	3493.00000000000000000000	10250.00000000000000000000	10227.00000000000000000000	0.00000000000000000000	0.00000000000000000000	0.00000000000000000000	2876.00000000000000000000	465.00000000000000000000	4.00000000000000000000	4.00000000000000000000	4.00000000000000000000	4.00000000000000000000	4.00000000000000000000	4.00000000000000000000	4.00000000000000000000	4.00000000000000000000	4.00000000000000000000	4.00000000000000000000	4.00000000000000000000	4.00000000000000000000	4.00000000000000000000	4.00000000000000000000	4.00000000000000000000	4.00000000000000000000
103.00000000000000000000	0.00000000000000000000	4159.48730468750000000000	4167.69238281250000000000	4176.92285156250000000000	4204.61523437500000000000	4179.48730468750000000000	4162.56396484375000000000	4161.02539062500000000000	4166.66650390625000000000	4165.64111328125000000000	4156.92285156250000000000	4149.23046875000000000000	4239.48730468750000000000	4140.00000000000000000000	4154.87158203125000000000	3326.00000000000000000000	10250.00000000000000000000	10227.00000000000000000000	0.00000000000000000000	0.00000000000000000000	0.00000000000000000000	2876.00000000000000000000	473.00000000000000000000	4.00000000000000000000	4.00000000000000000000	4.00000000000000000000	4.00000000000000000000	4.00000000000000000000	4.00000000000000000000	4.00000000000000000000	4.00000000000000000000	4.00000000000000000000	4.00000000000000000000	4.00000000000000000000	4.00000000000000000000	4.00000000000000000000	4.00000000000000000000	4.00000000000000000000	4.00000000000000000000
104.00000000000000000000	0.00000000000000000000	4158.97412109375000000000	4150.76904296875000000000	4172.30761718750000000000	4187.69238281250000000000	4163.07666015625000000000	4142.56396484375000000000	4145.64111328125000000000	4155.38427734375000000000	4144.61523437500000000000	4140.51269531250000000000	4162.56396484375000000000	4237.94873046875000000000	4132.82031250000000000000	4155.38427734375000000000	2667.00000000000000000000	10250.00000000000000000000	10227.00000000000000000000	0.00000000000000000000	0.00000000000000000000	0.00000000000000000000	2876.00000000000000000000	480.00000000000000000000	4.00000000000000000000	4.00000000000000000000	4.00000000000000000000	4.00000000000000000000	4.00000000000000000000	4.00000000000000000000	4.00000000000000000000	4.00000000000000000000	4.00000000000000000000	4.00000000000000000000	4.00000000000000000000	4.00000000000000000000	4.00000000000000000000	4.00000000000000000000	4.00000000000000000000	4.00000000000000000000
105.00000000000000000000	0.00000000000000000000	4135.89746093750000000000	4142.05126953125000000000	4161.02539062500000000000	4177.94873046875000000000	4166.15380859375000000000	4154.87158203125000000000	4157.94873046875000000000	4175.38427734375000000000	4161.53857421875000000000	4153.84619140625000000000	4181.02539062500000000000	4232.82031250000000000000	4139.48730468750000000000	4162.05126953125000000000	2619.00000000000000000000	10249.00000000000000000000	10228.00000000000000000000	0.00000000000000000000	0.00000000000000000000	0.00000000000000000000	2876.00000000000000000000	487.00000000000000000000	4.00000000000000000000	4.00000000000000000000	4.00000000000000000000	4.00000000000000000000	4.00000000000000000000	4.00000000000000000000	4.00000000000000000000	4.00000000000000000000	4.00000000000000000000	4.00000000000000000000	4.00000000000000000000	4.00000000000000000000	4.00000000000000000000	4.00000000000000000000	4.00000000000000000000	4.00000000000000000000
106.00000000000000000000	0.00000000000000000000	4165.12792968750000000000	4130.76904296875000000000	4160.00000000000000000000	4172.82031250000000000000	4152.30761718750000000000	4150.25634765625000000000	4152.82031250000000000000	4165.12792968750000000000	4157.43603515625000000000	4156.92285156250000000000	4162.05126953125000000000	4230.76904296875000000000	4127.17919921875000000000	4153.33300781250000000000	3493.00000000000000000000	10249.00000000000000000000	10228.00000000000000000000	0.00000000000000000000	0.00000000000000000000	0.00000000000000000000	2876.00000000000000000000	495.00000000000000000000	4.00000000000000000000	4.00000000000000000000	4.00000000000000000000	4.00000000000000000000	4.00000000000000000000	4.00000000000000000000	4.00000000000000000000	4.00000000000000000000	4.00000000000000000000	4.00000000000000000000	4.00000000000000000000	4.00000000000000000000	4.00000000000000000000	4.00000000000000000000	4.00000000000000000000	4.00000000000000000000
107.00000000000000000000	0.00000000000000000000	4156.41015625000000000000	4160.00000000000000000000	4170.76904296875000000000	4184.61523437500000000000	4170.76904296875000000000	4163.07666015625000000000	4166.15380859375000000000	4161.53857421875000000000	4163.58984375000000000000	4172.30761718750000000000	4163.07666015625000000000	4240.51269531250000000000	4148.71777343750000000000	4158.97412109375000000000	3326.00000000000000000000	10248.00000000000000000000	10228.00000000000000000000	0.00000000000000000000	0.00000000000000000000	0.00000000000000000000	2876.00000000000000000000	502.00000000000000000000	4.00000000000000000000	4.00000000000000000000	4.00000000000000000000	4.00000000000000000000	4.00000000000000000000	4.00000000000000000000	4.00000000000000000000	4.00000000000000000000	4.00000000000000000000	4.00000000000000000000	4.00000000000000000000	4.00000000000000000000	4.00000000000000000000	4.00000000000000000000	4.00000000000000000000	4.00000000000000000000
108.00000000000000000000	0.00000000000000000000	4158.46142578125000000000	4167.17919921875000000000	4174.35888671875000000000	4195.89746093750000000000	4179.48730468750000000000	4163.58984375000000000000	4160.51269531250000000000	4148.71777343750000000000	4154.87158203125000000000	4167.17919921875000000000	4167.17919921875000000000	4241.53857421875000000000	4147.17919921875000000000	4147.69238281250000000000	2667.00000000000000000000	10248.00000000000000000000	10228.00000000000000000000	0.00000000000000000000	0.00000000000000000000	0.00000000000000000000	2876.00000000000000000000	509.00000000000000000000	4.00000000000000000000	4.00000000000000000000	4.00000000000000000000	4.00000000000000000000	4.00000000000000000000	4.00000000000000000000	4.00000000000000000000	4.00000000000000000000	4.00000000000000000000	4.00000000000000000000	4.00000000000000000000	4.00000000000000000000	4.00000000000000000000	4.00000000000000000000	4.00000000000000000000	4.00000000000000000000
109.00000000000000000000	0.00000000000000000000	4164.10253906250000000000	4151.79492187500000000000	4174.87158203125000000000	4186.15380859375000000000	4168.71777343750000000000	4157.94873046875000000000	4154.35888671875000000000	4151.79492187500000000000	4150.25634765625000000000	4161.53857421875000000000	4160.51269531250000000000	4237.43603515625000000000	4135.38427734375000000000	4144.61523437500000000000	2619.00000000000000000000	10248.00000000000000000000	10228.00000000000000000000	0.00000000000000000000	0.00000000000000000000	0.00000000000000000000	2876.00000000000000000000	518.00000000000000000000	4.00000000000000000000	4.00000000000000000000	4.00000000000000000000	4.00000000000000000000	4.00000000000000000000	4.00000000000000000000	4.00000000000000000000	4.00000000000000000000	4.00000000000000000000	4.00000000000000000000	4.00000000000000000000	4.00000000000000000000	4.00000000000000000000	4.00000000000000000000	4.00000000000000000000	4.00000000000000000000
110.00000000000000000000	0.00000000000000000000	4139.48730468750000000000	4154.35888671875000000000	4169.23046875000000000000	4182.05126953125000000000	4166.66650390625000000000	4161.53857421875000000000	4159.48730468750000000000	4171.79492187500000000000	4166.15380859375000000000	4169.74365234375000000000	4160.00000000000000000000	4243.07666015625000000000	4156.92285156250000000000	4163.58984375000000000000	3493.00000000000000000000	10248.00000000000000000000	10228.00000000000000000000	0.00000000000000000000	0.00000000000000000000	0.00000000000000000000	2876.00000000000000000000	526.00000000000000000000	4.00000000000000000000	4.00000000000000000000	4.00000000000000000000	4.00000000000000000000	4.00000000000000000000	4.00000000000000000000	4.00000000000000000000	4.00000000000000000000	4.00000000000000000000	4.00000000000000000000	4.00000000000000000000	4.00000000000000000000	4.00000000000000000000	4.00000000000000000000	4.00000000000000000000	4.00000000000000000000
111.00000000000000000000	0.00000000000000000000	4157.94873046875000000000	4144.61523437500000000000	4166.66650390625000000000	4182.56396484375000000000	4154.87158203125000000000	4142.56396484375000000000	4134.35888671875000000000	4154.35888671875000000000	4155.89746093750000000000	4141.02539062500000000000	4157.94873046875000000000	4240.51269531250000000000	4144.61523437500000000000	4152.82031250000000000000	3326.00000000000000000000	10247.00000000000000000000	10228.00000000000000000000	0.00000000000000000000	0.00000000000000000000	0.00000000000000000000	2876.00000000000000000000	534.00000000000000000000	4.00000000000000000000	4.00000000000000000000	4.00000000000000000000	4.00000000000000000000	4.00000000000000000000	4.00000000000000000000	4.00000000000000000000	4.00000000000000000000	4.00000000000000000000	4.00000000000000000000	4.00000000000000000000	4.00000000000000000000	4.00000000000000000000	4.00000000000000000000	4.00000000000000000000	4.00000000000000000000
112.00000000000000000000	0.00000000000000000000	4148.71777343750000000000	4148.20507812500000000000	4164.61523437500000000000	4177.94873046875000000000	4165.64111328125000000000	4147.69238281250000000000	4135.38427734375000000000	4153.84619140625000000000	4162.56396484375000000000	4142.56396484375000000000	4171.79492187500000000000	4233.84619140625000000000	4127.69238281250000000000	4143.07666015625000000000	2667.00000000000000000000	10247.00000000000000000000	10228.00000000000000000000	0.00000000000000000000	0.00000000000000000000	0.00000000000000000000	2876.00000000000000000000	543.00000000000000000000	4.00000000000000000000	4.00000000000000000000	4.00000000000000000000	4.00000000000000000000	4.00000000000000000000	4.00000000000000000000	4.00000000000000000000	4.00000000000000000000	4.00000000000000000000	4.00000000000000000000	4.00000000000000000000	4.00000000000000000000	4.00000000000000000000	4.00000000000000000000	4.00000000000000000000	4.00000000000000000000
113.00000000000000000000	0.00000000000000000000	4152.30761718750000000000	4151.79492187500000000000	4166.66650390625000000000	4171.28173828125000000000	4169.74365234375000000000	4156.41015625000000000000	4148.71777343750000000000	4159.48730468750000000000	4161.53857421875000000000	4162.56396484375000000000	4155.38427734375000000000	4233.33300781250000000000	4124.10253906250000000000	4138.46142578125000000000	2619.00000000000000000000	10247.00000000000000000000	10228.00000000000000000000	0.00000000000000000000	0.00000000000000000000	0.00000000000000000000	2876.00000000000000000000	551.00000000000000000000	4.00000000000000000000	4.00000000000000000000	4.00000000000000000000	4.00000000000000000000	4.00000000000000000000	4.00000000000000000000	4.00000000000000000000	4.00000000000000000000	4.00000000000000000000	4.00000000000000000000	4.00000000000000000000	4.00000000000000000000	4.00000000000000000000	4.00000000000000000000	4.00000000000000000000	4.00000000000000000000
114.00000000000000000000	0.00000000000000000000	4167.17919921875000000000	4166.66650390625000000000	4183.07666015625000000000	4183.58984375000000000000	4178.97412109375000000000	4170.25634765625000000000	4161.02539062500000000000	4167.17919921875000000000	4165.12792968750000000000	4171.28173828125000000000	4153.33300781250000000000	4240.51269531250000000000	4152.82031250000000000000	4148.71777343750000000000	3493.00000000000000000000	10247.00000000000000000000	10228.00000000000000000000	0.00000000000000000000	0.00000000000000000000	0.00000000000000000000	2876.00000000000000000000	559.00000000000000000000	4.00000000000000000000	4.00000000000000000000	4.00000000000000000000	4.00000000000000000000	4.00000000000000000000	4.00000000000000000000	4.00000000000000000000	4.00000000000000000000	4.00000000000000000000	4.00000000000000000000	4.00000000000000000000	4.00000000000000000000	4.00000000000000000000	4.00000000000000000000	4.00000000000000000000	4.00000000000000000000
115.00000000000000000000	0.00000000000000000000	4146.66650390625000000000	4177.94873046875000000000	4182.56396484375000000000	4198.46142578125000000000	4189.74365234375000000000	4173.84619140625000000000	4163.07666015625000000000	4177.43603515625000000000	4184.61523437500000000000	4177.94873046875000000000	4183.07666015625000000000	4251.79492187500000000000	4179.48730468750000000000	4164.61523437500000000000	3326.00000000000000000000	10247.00000000000000000000	10228.00000000000000000000	0.00000000000000000000	0.00000000000000000000	0.00000000000000000000	2876.00000000000000000000	568.00000000000000000000	4.00000000000000000000	4.00000000000000000000	4.00000000000000000000	4.00000000000000000000	4.00000000000000000000	4.00000000000000000000	4.00000000000000000000	4.00000000000000000000	4.00000000000000000000	4.00000000000000000000	4.00000000000000000000	4.00000000000000000000	4.00000000000000000000	4.00000000000000000000	4.00000000000000000000	4.00000000000000000000
116.00000000000000000000	0.00000000000000000000	4157.94873046875000000000	4141.53857421875000000000	4172.82031250000000000000	4177.43603515625000000000	4148.71777343750000000000	4131.28173828125000000000	4129.23046875000000000000	4148.71777343750000000000	4152.82031250000000000000	4150.25634765625000000000	4155.38427734375000000000	4243.07666015625000000000	4135.38427734375000000000	4141.02539062500000000000	2667.00000000000000000000	10247.00000000000000000000	10228.00000000000000000000	0.00000000000000000000	0.00000000000000000000	0.00000000000000000000	2876.00000000000000000000	576.00000000000000000000	4.00000000000000000000	4.00000000000000000000	4.00000000000000000000	4.00000000000000000000	4.00000000000000000000	4.00000000000000000000	4.00000000000000000000	4.00000000000000000000	4.00000000000000000000	4.00000000000000000000	4.00000000000000000000	4.00000000000000000000	4.00000000000000000000	4.00000000000000000000	4.00000000000000000000	4.00000000000000000000
117.00000000000000000000	0.00000000000000000000	4149.74365234375000000000	4141.53857421875000000000	4174.35888671875000000000	4169.74365234375000000000	4149.23046875000000000000	4143.58984375000000000000	4140.00000000000000000000	4148.20507812500000000000	4141.02539062500000000000	4153.33300781250000000000	4145.64111328125000000000	4227.17919921875000000000	4122.05126953125000000000	4138.46142578125000000000	2619.00000000000000000000	10247.00000000000000000000	10229.00000000000000000000	0.00000000000000000000	0.00000000000000000000	0.00000000000000000000	2876.00000000000000000000	584.00000000000000000000	4.00000000000000000000	4.00000000000000000000	4.00000000000000000000	4.00000000000000000000	4.00000000000000000000	4.00000000000000000000	4.00000000000000000000	4.00000000000000000000	4.00000000000000000000	4.00000000000000000000	4.00000000000000000000	4.00000000000000000000	4.00000000000000000000	4.00000000000000000000	4.00000000000000000000	4.00000000000000000000
118.00000000000000000000	0.00000000000000000000	4156.41015625000000000000	4156.41015625000000000000	4178.46142578125000000000	4180.51269531250000000000	4170.25634765625000000000	4170.25634765625000000000	4158.97412109375000000000	4162.56396484375000000000	4160.00000000000000000000	4167.69238281250000000000	4170.25634765625000000000	4224.61523437500000000000	4142.56396484375000000000	4146.66650390625000000000	3493.00000000000000000000	10247.00000000000000000000	10229.00000000000000000000	0.00000000000000000000	0.00000000000000000000	0.00000000000000000000	2876.00000000000000000000	593.00000000000000000000	4.00000000000000000000	4.00000000000000000000	4.00000000000000000000	4.00000000000000000000	4.00000000000000000000	4.00000000000000000000	4.00000000000000000000	4.00000000000000000000	4.00000000000000000000	4.00000000000000000000	4.00000000000000000000	4.00000000000000000000	4.00000000000000000000	4.00000000000000000000	4.00000000000000000000	4.00000000000000000000
119.00000000000000000000	0.00000000000000000000	4166.66650390625000000000	4155.89746093750000000000	4181.53857421875000000000	4176.92285156250000000000	4175.89746093750000000000	4158.97412109375000000000	4154.87158203125000000000	4164.10253906250000000000	4170.25634765625000000000	4162.05126953125000000000	4163.07666015625000000000	4226.66650390625000000000	4155.38427734375000000000	4147.69238281250000000000	3326.00000000000000000000	10248.00000000000000000000	10229.00000000000000000000	0.00000000000000000000	0.00000000000000000000	0.00000000000000000000	2876.00000000000000000000	601.00000000000000000000	4.00000000000000000000	4.00000000000000000000	4.00000000000000000000	4.00000000000000000000	4.00000000000000000000	4.00000000000000000000	4.00000000000000000000	4.00000000000000000000	4.00000000000000000000	4.00000000000000000000	4.00000000000000000000	4.00000000000000000000	4.00000000000000000000	4.00000000000000000000	4.00000000000000000000	4.00000000000000000000
120.00000000000000000000	0.00000000000000000000	4141.02539062500000000000	4167.17919921875000000000	4173.84619140625000000000	4178.46142578125000000000	4193.33300781250000000000	4156.41015625000000000000	4157.43603515625000000000	4172.30761718750000000000	4179.48730468750000000000	4167.69238281250000000000	4157.43603515625000000000	4228.71777343750000000000	4163.07666015625000000000	4154.87158203125000000000	2667.00000000000000000000	10248.00000000000000000000	10229.00000000000000000000	0.00000000000000000000	0.00000000000000000000	0.00000000000000000000	2876.00000000000000000000	609.00000000000000000000	4.00000000000000000000	4.00000000000000000000	4.00000000000000000000	4.00000000000000000000	4.00000000000000000000	4.00000000000000000000	4.00000000000000000000	4.00000000000000000000	4.00000000000000000000	4.00000000000000000000	4.00000000000000000000	4.00000000000000000000	4.00000000000000000000	4.00000000000000000000	4.00000000000000000000	4.00000000000000000000
121.00000000000000000000	0.00000000000000000000	4162.05126953125000000000	4152.30761718750000000000	4175.89746093750000000000	4183.07666015625000000000	4167.17919921875000000000	4152.82031250000000000000	4143.07666015625000000000	4155.38427734375000000000	4159.48730468750000000000	4148.71777343750000000000	4142.05126953125000000000	4218.46142578125000000000	4130.25634765625000000000	4137.43603515625000000000	2619.00000000000000000000	10249.00000000000000000000	10227.00000000000000000000	0.00000000000000000000	0.00000000000000000000	0.00000000000000000000	2876.00000000000000000000	618.00000000000000000000	4.00000000000000000000	4.00000000000000000000	4.00000000000000000000	4.00000000000000000000	4.00000000000000000000	4.00000000000000000000	4.00000000000000000000	4.00000000000000000000	4.00000000000000000000	4.00000000000000000000	4.00000000000000000000	4.00000000000000000000	4.00000000000000000000	4.00000000000000000000	4.00000000000000000000	4.00000000000000000000
122.00000000000000000000	0.00000000000000000000	4149.74365234375000000000	4140.51269531250000000000	4178.46142578125000000000	4179.48730468750000000000	4149.74365234375000000000	4163.07666015625000000000	4152.30761718750000000000	4161.02539062500000000000	4158.97412109375000000000	4143.58984375000000000000	4129.23046875000000000000	4212.30761718750000000000	4124.61523437500000000000	4136.92285156250000000000	3493.00000000000000000000	10249.00000000000000000000	10227.00000000000000000000	0.00000000000000000000	0.00000000000000000000	0.00000000000000000000	2876.00000000000000000000	626.00000000000000000000	4.00000000000000000000	4.00000000000000000000	4.00000000000000000000	4.00000000000000000000	4.00000000000000000000	4.00000000000000000000	4.00000000000000000000	4.00000000000000000000	4.00000000000000000000	4.00000000000000000000	4.00000000000000000000	4.00000000000000000000	4.00000000000000000000	4.00000000000000000000	4.00000000000000000000	4.00000000000000000000
123.00000000000000000000	0.00000000000000000000	4141.53857421875000000000	4129.23046875000000000000	4170.25634765625000000000	4164.10253906250000000000	4153.84619140625000000000	4151.79492187500000000000	4153.84619140625000000000	4170.25634765625000000000	4162.56396484375000000000	4151.28173828125000000000	4146.15380859375000000000	4217.43603515625000000000	4127.17919921875000000000	4141.02539062500000000000	3326.00000000000000000000	10247.00000000000000000000	10226.00000000000000000000	0.00000000000000000000	0.00000000000000000000	0.00000000000000000000	2876.00000000000000000000	634.00000000000000000000	4.00000000000000000000	4.00000000000000000000	4.00000000000000000000	4.00000000000000000000	4.00000000000000000000	4.00000000000000000000	4.00000000000000000000	4.00000000000000000000	4.00000000000000000000	4.00000000000000000000	4.00000000000000000000	4.00000000000000000000	4.00000000000000000000	4.00000000000000000000	4.00000000000000000000	4.00000000000000000000
124.00000000000000000000	0.00000000000000000000	4165.64111328125000000000	4134.87158203125000000000	4175.89746093750000000000	4164.10253906250000000000	4161.02539062500000000000	4143.07666015625000000000	4144.10253906250000000000	4163.58984375000000000000	4160.00000000000000000000	4152.82031250000000000000	4168.71777343750000000000	4226.15380859375000000000	4128.71777343750000000000	4148.20507812500000000000	2667.00000000000000000000	10247.00000000000000000000	10226.00000000000000000000	0.00000000000000000000	0.00000000000000000000	0.00000000000000000000	2876.00000000000000000000	643.00000000000000000000	4.00000000000000000000	4.00000000000000000000	4.00000000000000000000	4.00000000000000000000	4.00000000000000000000	4.00000000000000000000	4.00000000000000000000	4.00000000000000000000	4.00000000000000000000	4.00000000000000000000	4.00000000000000000000	4.00000000000000000000	4.00000000000000000000	4.00000000000000000000	4.00000000000000000000	4.00000000000000000000
125.00000000000000000000	0.00000000000000000000	4146.15380859375000000000	4161.53857421875000000000	4180.00000000000000000000	4175.38427734375000000000	4182.05126953125000000000	4168.71777343750000000000	4165.64111328125000000000	4174.35888671875000000000	4177.94873046875000000000	4170.76904296875000000000	4163.58984375000000000000	4238.46142578125000000000	4162.05126953125000000000	4170.25634765625000000000	2619.00000000000000000000	10249.00000000000000000000	10226.00000000000000000000	0.00000000000000000000	0.00000000000000000000	0.00000000000000000000	2876.00000000000000000000	651.00000000000000000000	4.00000000000000000000	4.00000000000000000000	4.00000000000000000000	4.00000000000000000000	4.00000000000000000000	4.00000000000000000000	4.00000000000000000000	4.00000000000000000000	4.00000000000000000000	4.00000000000000000000	4.00000000000000000000	4.00000000000000000000	4.00000000000000000000	4.00000000000000000000	4.00000000000000000000	4.00000000000000000000
126.00000000000000000000	0.00000000000000000000	4163.07666015625000000000	4149.23046875000000000000	4180.00000000000000000000	4166.66650390625000000000	4166.66650390625000000000	4157.94873046875000000000	4156.92285156250000000000	4160.00000000000000000000	4160.51269531250000000000	4164.61523437500000000000	4149.74365234375000000000	4231.79492187500000000000	4154.87158203125000000000	4154.87158203125000000000	3493.00000000000000000000	10249.00000000000000000000	10226.00000000000000000000	0.00000000000000000000	0.00000000000000000000	0.00000000000000000000	2876.00000000000000000000	659.00000000000000000000	4.00000000000000000000	4.00000000000000000000	4.00000000000000000000	4.00000000000000000000	4.00000000000000000000	4.00000000000000000000	4.00000000000000000000	4.00000000000000000000	4.00000000000000000000	4.00000000000000000000	4.00000000000000000000	4.00000000000000000000	4.00000000000000000000	4.00000000000000000000	4.00000000000000000000	4.00000000000000000000
127.00000000000000000000	0.00000000000000000000	4160.00000000000000000000	4161.53857421875000000000	4188.20507812500000000000	4176.41015625000000000000	4166.15380859375000000000	4159.48730468750000000000	4157.94873046875000000000	4168.71777343750000000000	4170.76904296875000000000	4171.79492187500000000000	4162.05126953125000000000	4226.15380859375000000000	4155.89746093750000000000	4158.97412109375000000000	52.00000000000000000000	10249.00000000000000000000	10227.00000000000000000000	0.00000000000000000000	0.00000000000000000000	0.00000000000000000000	2876.00000000000000000000	668.00000000000000000000	4.00000000000000000000	4.00000000000000000000	4.00000000000000000000	4.00000000000000000000	4.00000000000000000000	4.00000000000000000000	4.00000000000000000000	4.00000000000000000000	4.00000000000000000000	4.00000000000000000000	4.00000000000000000000	4.00000000000000000000	4.00000000000000000000	4.00000000000000000000	4.00000000000000000000	4.00000000000000000000
0.00000000000000000000	0.00000000000000000000	4149.74365234375000000000	4170.76904296875000000000	4189.23046875000000000000	4193.33300781250000000000	4171.28173828125000000000	4167.69238281250000000000	4169.23046875000000000000	4188.20507812500000000000	4190.25634765625000000000	4171.79492187500000000000	4156.92285156250000000000	4234.87158203125000000000	4167.17919921875000000000	4176.41015625000000000000	2725.00000000000000000000	10249.00000000000000000000	10227.00000000000000000000	0.00000000000000000000	0.00000000000000000000	0.00000000000000000000	2876.00000000000000000000	676.00000000000000000000	4.00000000000000000000	4.00000000000000000000	4.00000000000000000000	4.00000000000000000000	4.00000000000000000000	4.00000000000000000000	4.00000000000000000000	4.00000000000000000000	4.00000000000000000000	4.00000000000000000000	4.00000000000000000000	4.00000000000000000000	4.00000000000000000000	4.00000000000000000000	4.00000000000000000000	4.00000000000000000000
1.00000000000000000000	0.00000000000000000000	4165.12792968750000000000	4137.94873046875000000000	4181.53857421875000000000	4175.38427734375000000000	4153.33300781250000000000	4148.20507812500000000000	4160.51269531250000000000	4165.12792968750000000000	4164.10253906250000000000	4149.74365234375000000000	4149.23046875000000000000	4225.12792968750000000000	4143.07666015625000000000	4156.92285156250000000000	2515.00000000000000000000	10250.00000000000000000000	10226.00000000000000000000	0.00000000000000000000	0.00000000000000000000	0.00000000000000000000	2876.00000000000000000000	684.00000000000000000000	4.00000000000000000000	4.00000000000000000000	4.00000000000000000000	4.00000000000000000000	4.00000000000000000000	4.00000000000000000000	4.00000000000000000000	4.00000000000000000000	4.00000000000000000000	4.00000000000000000000	4.00000000000000000000	4.00000000000000000000	4.00000000000000000000	4.00000000000000000000	4.00000000000000000000	4.00000000000000000000
2.00000000000000000000	0.00000000000000000000	4136.92285156250000000000	4142.56396484375000000000	4170.76904296875000000000	4163.07666015625000000000	4164.61523437500000000000	4157.43603515625000000000	4169.23046875000000000000	4167.17919921875000000000	4170.76904296875000000000	4164.61523437500000000000	4177.43603515625000000000	4219.48730468750000000000	4141.53857421875000000000	4154.35888671875000000000	1485.00000000000000000000	10250.00000000000000000000	10226.00000000000000000000	0.00000000000000000000	0.00000000000000000000	0.00000000000000000000	2876.00000000000000000000	693.00000000000000000000	4.00000000000000000000	4.00000000000000000000	4.00000000000000000000	4.00000000000000000000	4.00000000000000000000	4.00000000000000000000	4.00000000000000000000	4.00000000000000000000	4.00000000000000000000	4.00000000000000000000	4.00000000000000000000	4.00000000000000000000	4.00000000000000000000	4.00000000000000000000	4.00000000000000000000	4.00000000000000000000
3.00000000000000000000	0.00000000000000000000	4157.43603515625000000000	4152.82031250000000000000	4174.87158203125000000000	4169.23046875000000000000	4165.12792968750000000000	4160.00000000000000000000	4160.00000000000000000000	4169.23046875000000000000	4174.87158203125000000000	4152.30761718750000000000	4173.84619140625000000000	4229.74365234375000000000	4146.66650390625000000000	4159.48730468750000000000	3476.00000000000000000000	10250.00000000000000000000	10226.00000000000000000000	0.00000000000000000000	0.00000000000000000000	0.00000000000000000000	2876.00000000000000000000	700.00000000000000000000	4.00000000000000000000	4.00000000000000000000	4.00000000000000000000	4.00000000000000000000	4.00000000000000000000	4.00000000000000000000	4.00000000000000000000	4.00000000000000000000	4.00000000000000000000	4.00000000000000000000	4.00000000000000000000	4.00000000000000000000	4.00000000000000000000	4.00000000000000000000	4.00000000000000000000	4.00000000000000000000
4.00000000000000000000	0.00000000000000000000	4166.66650390625000000000	4164.61523437500000000000	4191.28173828125000000000	4180.51269531250000000000	4179.48730468750000000000	4167.69238281250000000000	4163.07666015625000000000	4176.41015625000000000000	4179.48730468750000000000	4172.30761718750000000000	4171.79492187500000000000	4238.97412109375000000000	4168.71777343750000000000	4171.28173828125000000000	3572.00000000000000000000	10250.00000000000000000000	10226.00000000000000000000	0.00000000000000000000	0.00000000000000000000	0.00000000000000000000	2876.00000000000000000000	707.00000000000000000000	4.00000000000000000000	4.00000000000000000000	4.00000000000000000000	4.00000000000000000000	4.00000000000000000000	4.00000000000000000000	4.00000000000000000000	4.00000000000000000000	4.00000000000000000000	4.00000000000000000000	4.00000000000000000000	4.00000000000000000000	4.00000000000000000000	4.00000000000000000000	4.00000000000000000000	4.00000000000000000000
5.00000000000000000000	0.00000000000000000000	4147.17919921875000000000	4166.15380859375000000000	4189.23046875000000000000	4190.76904296875000000000	4185.12792968750000000000	4167.69238281250000000000	4168.71777343750000000000	4183.58984375000000000000	4183.58984375000000000000	4245.12792968750000000000	4168.71777343750000000000	4238.97412109375000000000	4177.43603515625000000000	4176.92285156250000000000	3439.00000000000000000000	10250.00000000000000000000	10227.00000000000000000000	0.00000000000000000000	0.00000000000000000000	0.00000000000000000000	2876.00000000000000000000	715.00000000000000000000	4.00000000000000000000	4.00000000000000000000	4.00000000000000000000	4.00000000000000000000	4.00000000000000000000	4.00000000000000000000	4.00000000000000000000	4.00000000000000000000	4.00000000000000000000	4.00000000000000000000	4.00000000000000000000	4.00000000000000000000	4.00000000000000000000	4.00000000000000000000	4.00000000000000000000	4.00000000000000000000
6.00000000000000000000	0.00000000000000000000	4164.61523437500000000000	4154.35888671875000000000	4186.15380859375000000000	4190.76904296875000000000	4162.56396484375000000000	4149.74365234375000000000	4156.41015625000000000000	4171.28173828125000000000	4163.58984375000000000000	4252.82031250000000000000	4146.66650390625000000000	4237.94873046875000000000	4159.48730468750000000000	4164.10253906250000000000	3489.00000000000000000000	10250.00000000000000000000	10227.00000000000000000000	0.00000000000000000000	0.00000000000000000000	0.00000000000000000000	2876.00000000000000000000	722.00000000000000000000	4.00000000000000000000	4.00000000000000000000	4.00000000000000000000	4.00000000000000000000	4.00000000000000000000	4.00000000000000000000	4.00000000000000000000	4.00000000000000000000	4.00000000000000000000	4.00000000000000000000	4.00000000000000000000	4.00000000000000000000	4.00000000000000000000	4.00000000000000000000	4.00000000000000000000	4.00000000000000000000
7.00000000000000000000	0.00000000000000000000	4148.71777343750000000000	4165.64111328125000000000	4183.07666015625000000000	4182.56396484375000000000	4180.00000000000000000000	4160.00000000000000000000	4168.71777343750000000000	4177.43603515625000000000	4171.79492187500000000000	4223.58984375000000000000	4169.23046875000000000000	4242.56396484375000000000	4168.71777343750000000000	4164.61523437500000000000	3400.00000000000000000000	10249.00000000000000000000	10226.00000000000000000000	0.00000000000000000000	0.00000000000000000000	0.00000000000000000000	2876.00000000000000000000	729.00000000000000000000	4.00000000000000000000	4.00000000000000000000	4.00000000000000000000	4.00000000000000000000	4.00000000000000000000	4.00000000000000000000	4.00000000000000000000	4.00000000000000000000	4.00000000000000000000	4.00000000000000000000	4.00000000000000000000	4.00000000000000000000	4.00000000000000000000	4.00000000000000000000	4.00000000000000000000	4.00000000000000000000
8.00000000000000000000	0.00000000000000000000	4155.89746093750000000000	4146.15380859375000000000	4175.38427734375000000000	4168.71777343750000000000	4174.35888671875000000000	4155.89746093750000000000	4157.43603515625000000000	4161.53857421875000000000	4169.23046875000000000000	4193.33300781250000000000	4176.41015625000000000000	4236.41015625000000000000	4150.25634765625000000000	4150.25634765625000000000	3435.00000000000000000000	10249.00000000000000000000	10226.00000000000000000000	0.00000000000000000000	0.00000000000000000000	0.00000000000000000000	2876.00000000000000000000	737.00000000000000000000	4.00000000000000000000	4.00000000000000000000	4.00000000000000000000	4.00000000000000000000	4.00000000000000000000	4.00000000000000000000	4.00000000000000000000	4.00000000000000000000	4.00000000000000000000	4.00000000000000000000	4.00000000000000000000	4.00000000000000000000	4.00000000000000000000	4.00000000000000000000	4.00000000000000000000	4.00000000000000000000
9.00000000000000000000	0.00000000000000000000	4161.02539062500000000000	4142.56396484375000000000	4173.33300781250000000000	4166.15380859375000000000	4166.66650390625000000000	4158.46142578125000000000	4152.82031250000000000000	4162.56396484375000000000	4174.35888671875000000000	4191.79492187500000000000	4158.46142578125000000000	4235.89746093750000000000	4134.87158203125000000000	4148.20507812500000000000	3128.00000000000000000000	10250.00000000000000000000	10226.00000000000000000000	0.00000000000000000000	0.00000000000000000000	0.00000000000000000000	2876.00000000000000000000	744.00000000000000000000	4.00000000000000000000	4.00000000000000000000	4.00000000000000000000	4.00000000000000000000	4.00000000000000000000	4.00000000000000000000	4.00000000000000000000	4.00000000000000000000	4.00000000000000000000	4.00000000000000000000	4.00000000000000000000	4.00000000000000000000	4.00000000000000000000	4.00000000000000000000	4.00000000000000000000	4.00000000000000000000
10.00000000000000000000	0.00000000000000000000	4146.66650390625000000000	4156.41015625000000000000	4168.71777343750000000000	4168.20507812500000000000	4175.38427734375000000000	4165.12792968750000000000	4162.56396484375000000000	4174.87158203125000000000	4183.07666015625000000000	4193.84619140625000000000	4166.15380859375000000000	4243.07666015625000000000	4142.56396484375000000000	4153.84619140625000000000	3502.00000000000000000000	10250.00000000000000000000	10226.00000000000000000000	0.00000000000000000000	0.00000000000000000000	0.00000000000000000000	2876.00000000000000000000	751.00000000000000000000	4.00000000000000000000	4.00000000000000000000	4.00000000000000000000	4.00000000000000000000	4.00000000000000000000	4.00000000000000000000	4.00000000000000000000	4.00000000000000000000	4.00000000000000000000	4.00000000000000000000	4.00000000000000000000	4.00000000000000000000	4.00000000000000000000	4.00000000000000000000	4.00000000000000000000	4.00000000000000000000
11.00000000000000000000	0.00000000000000000000	4167.69238281250000000000	4149.23046875000000000000	4173.84619140625000000000	4173.84619140625000000000	4165.64111328125000000000	4158.46142578125000000000	4157.94873046875000000000	4164.10253906250000000000	4172.30761718750000000000	4184.10253906250000000000	4161.53857421875000000000	4244.10253906250000000000	4150.76904296875000000000	4152.82031250000000000000	3309.00000000000000000000	10247.00000000000000000000	10227.00000000000000000000	0.00000000000000000000	0.00000000000000000000	0.00000000000000000000	2876.00000000000000000000	759.00000000000000000000	4.00000000000000000000	4.00000000000000000000	4.00000000000000000000	4.00000000000000000000	4.00000000000000000000	4.00000000000000000000	4.00000000000000000000	4.00000000000000000000	4.00000000000000000000	4.00000000000000000000	4.00000000000000000000	4.00000000000000000000	4.00000000000000000000	4.00000000000000000000	4.00000000000000000000	4.00000000000000000000
12.00000000000000000000	0.00000000000000000000	4155.89746093750000000000	4164.10253906250000000000	4174.35888671875000000000	4186.66650390625000000000	4172.30761718750000000000	4168.71777343750000000000	4170.76904296875000000000	4183.07666015625000000000	4194.87158203125000000000	4208.20507812500000000000	4147.69238281250000000000	4255.89746093750000000000	4171.28173828125000000000	4173.33300781250000000000	2659.00000000000000000000	10247.00000000000000000000	10227.00000000000000000000	0.00000000000000000000	0.00000000000000000000	0.00000000000000000000	2876.00000000000000000000	766.00000000000000000000	4.00000000000000000000	4.00000000000000000000	4.00000000000000000000	4.00000000000000000000	4.00000000000000000000	4.00000000000000000000	4.00000000000000000000	4.00000000000000000000	4.00000000000000000000	4.00000000000000000000	4.00000000000000000000	4.00000000000000000000	4.00000000000000000000	4.00000000000000000000	4.00000000000000000000	4.00000000000000000000
13.00000000000000000000	0.00000000000000000000	4159.48730468750000000000	4148.20507812500000000000	4163.07666015625000000000	4168.20507812500000000000	4161.02539062500000000000	4152.82031250000000000000	4156.92285156250000000000	4178.97412109375000000000	4188.71777343750000000000	4196.41015625000000000000	4146.15380859375000000000	4260.00000000000000000000	4142.05126953125000000000	4157.94873046875000000000	2608.00000000000000000000	10249.00000000000000000000	10225.00000000000000000000	0.00000000000000000000	0.00000000000000000000	0.00000000000000000000	2876.00000000000000000000	773.00000000000000000000	4.00000000000000000000	4.00000000000000000000	4.00000000000000000000	4.00000000000000000000	4.00000000000000000000	4.00000000000000000000	4.00000000000000000000	4.00000000000000000000	4.00000000000000000000	4.00000000000000000000	4.00000000000000000000	4.00000000000000000000	4.00000000000000000000	4.00000000000000000000	4.00000000000000000000	4.00000000000000000000
14.00000000000000000000	0.00000000000000000000	4165.64111328125000000000	4144.10253906250000000000	4168.71777343750000000000	4162.56396484375000000000	4170.25634765625000000000	4157.94873046875000000000	4155.38427734375000000000	4171.28173828125000000000	4171.79492187500000000000	4178.46142578125000000000	4174.35888671875000000000	4254.87158203125000000000	4137.43603515625000000000	4148.71777343750000000000	3502.00000000000000000000	10249.00000000000000000000	10225.00000000000000000000	0.00000000000000000000	0.00000000000000000000	0.00000000000000000000	2876.00000000000000000000	781.00000000000000000000	4.00000000000000000000	4.00000000000000000000	4.00000000000000000000	4.00000000000000000000	4.00000000000000000000	4.00000000000000000000	4.00000000000000000000	4.00000000000000000000	4.00000000000000000000	4.00000000000000000000	4.00000000000000000000	4.00000000000000000000	4.00000000000000000000	4.00000000000000000000	4.00000000000000000000	4.00000000000000000000
15.00000000000000000000	0.00000000000000000000	4158.46142578125000000000	4174.35888671875000000000	4177.43603515625000000000	4186.15380859375000000000	4184.10253906250000000000	4174.35888671875000000000	4166.15380859375000000000	4170.25634765625000000000	4165.64111328125000000000	4188.20507812500000000000	4188.71777343750000000000	4258.46142578125000000000	4172.82031250000000000000	4168.20507812500000000000	3309.00000000000000000000	10249.00000000000000000000	10227.00000000000000000000	0.00000000000000000000	0.00000000000000000000	0.00000000000000000000	2876.00000000000000000000	788.00000000000000000000	4.00000000000000000000	4.00000000000000000000	4.00000000000000000000	4.00000000000000000000	4.00000000000000000000	4.00000000000000000000	4.00000000000000000000	4.00000000000000000000	4.00000000000000000000	4.00000000000000000000	4.00000000000000000000	4.00000000000000000000	4.00000000000000000000	4.00000000000000000000	4.00000000000000000000	4.00000000000000000000
16.00000000000000000000	0.00000000000000000000	4178.46142578125000000000	4168.20507812500000000000	4182.56396484375000000000	4182.56396484375000000000	4159.48730468750000000000	4146.66650390625000000000	4140.00000000000000000000	4138.97412109375000000000	4140.51269531250000000000	4172.30761718750000000000	4167.17919921875000000000	4258.97412109375000000000	4156.41015625000000000000	4168.71777343750000000000	0.00000000000000000000	10249.00000000000000000000	10227.00000000000000000000	0.00000000000000000000	0.00000000000000000000	0.00000000000000000000	2876.00000000000000000000	795.00000000000000000000	4.00000000000000000000	4.00000000000000000000	4.00000000000000000000	4.00000000000000000000	4.00000000000000000000	4.00000000000000000000	4.00000000000000000000	4.00000000000000000000	4.00000000000000000000	4.00000000000000000000	4.00000000000000000000	4.00000000000000000000	4.00000000000000000000	4.00000000000000000000	4.00000000000000000000	4.00000000000000000000
17.00000000000000000000	0.00000000000000000000	4151.79492187500000000000	4160.00000000000000000000	4178.97412109375000000000	4174.35888671875000000000	4170.76904296875000000000	4152.30761718750000000000	4146.66650390625000000000	4152.30761718750000000000	4161.02539062500000000000	4169.74365234375000000000	4151.79492187500000000000	4255.89746093750000000000	4146.66650390625000000000	4171.79492187500000000000	0.00000000000000000000	10249.00000000000000000000	10227.00000000000000000000	0.00000000000000000000	0.00000000000000000000	0.00000000000000000000	2876.00000000000000000000	803.00000000000000000000	4.00000000000000000000	4.00000000000000000000	4.00000000000000000000	4.00000000000000000000	4.00000000000000000000	4.00000000000000000000	4.00000000000000000000	4.00000000000000000000	4.00000000000000000000	4.00000000000000000000	4.00000000000000000000	4.00000000000000000000	4.00000000000000000000	4.00000000000000000000	4.00000000000000000000	4.00000000000000000000
18.00000000000000000000	0.00000000000000000000	4154.35888671875000000000	4144.61523437500000000000	4167.17919921875000000000	4165.64111328125000000000	4156.41015625000000000000	4155.89746093750000000000	4150.76904296875000000000	4164.10253906250000000000	4166.15380859375000000000	4161.02539062500000000000	4134.35888671875000000000	4246.66650390625000000000	4137.43603515625000000000	4154.87158203125000000000	0.00000000000000000000	10249.00000000000000000000	10227.00000000000000000000	0.00000000000000000000	0.00000000000000000000	0.00000000000000000000	2876.00000000000000000000	810.00000000000000000000	4.00000000000000000000	4.00000000000000000000	4.00000000000000000000	4.00000000000000000000	4.00000000000000000000	4.00000000000000000000	4.00000000000000000000	4.00000000000000000000	4.00000000000000000000	4.00000000000000000000	4.00000000000000000000	4.00000000000000000000	4.00000000000000000000	4.00000000000000000000	4.00000000000000000000	4.00000000000000000000
19.00000000000000000000	0.00000000000000000000	4169.74365234375000000000	4144.10253906250000000000	4170.76904296875000000000	4154.87158203125000000000	4143.58984375000000000000	4151.79492187500000000000	4151.79492187500000000000	4160.00000000000000000000	4157.43603515625000000000	4160.51269531250000000000	4152.30761718750000000000	4242.56396484375000000000	4131.79492187500000000000	4153.33300781250000000000	0.00000000000000000000	10247.00000000000000000000	10227.00000000000000000000	0.00000000000000000000	0.00000000000000000000	0.00000000000000000000	2876.00000000000000000000	817.00000000000000000000	4.00000000000000000000	4.00000000000000000000	4.00000000000000000000	4.00000000000000000000	4.00000000000000000000	4.00000000000000000000	4.00000000000000000000	4.00000000000000000000	4.00000000000000000000	4.00000000000000000000	4.00000000000000000000	4.00000000000000000000	4.00000000000000000000	4.00000000000000000000	4.00000000000000000000	4.00000000000000000000
20.00000000000000000000	0.00000000000000000000	4152.30761718750000000000	4159.48730468750000000000	4174.87158203125000000000	4162.56396484375000000000	4176.41015625000000000000	4167.69238281250000000000	4169.23046875000000000000	4174.35888671875000000000	4175.38427734375000000000	4174.35888671875000000000	4185.12792968750000000000	4252.30761718750000000000	4147.17919921875000000000	4174.87158203125000000000	0.00000000000000000000	10247.00000000000000000000	10227.00000000000000000000	0.00000000000000000000	0.00000000000000000000	0.00000000000000000000	2876.00000000000000000000	826.00000000000000000000	4.00000000000000000000	4.00000000000000000000	4.00000000000000000000	4.00000000000000000000	4.00000000000000000000	4.00000000000000000000	4.00000000000000000000	4.00000000000000000000	4.00000000000000000000	4.00000000000000000000	4.00000000000000000000	4.00000000000000000000	4.00000000000000000000	4.00000000000000000000	4.00000000000000000000	4.00000000000000000000
21.00000000000000000000	0.00000000000000000000	4176.41015625000000000000	4152.82031250000000000000	4179.48730468750000000000	4170.25634765625000000000	4173.84619140625000000000	4160.00000000000000000000	4156.92285156250000000000	4163.07666015625000000000	4168.20507812500000000000	4155.38427734375000000000	4167.69238281250000000000	4250.76904296875000000000	4146.15380859375000000000	4164.10253906250000000000	0.00000000000000000000	10247.00000000000000000000	10228.00000000000000000000	0.00000000000000000000	0.00000000000000000000	0.00000000000000000000	2876.00000000000000000000	834.00000000000000000000	4.00000000000000000000	4.00000000000000000000	4.00000000000000000000	4.00000000000000000000	4.00000000000000000000	4.00000000000000000000	4.00000000000000000000	4.00000000000000000000	4.00000000000000000000	4.00000000000000000000	4.00000000000000000000	4.00000000000000000000	4.00000000000000000000	4.00000000000000000000	4.00000000000000000000	4.00000000000000000000
22.00000000000000000000	0.00000000000000000000	4158.46142578125000000000	4169.74365234375000000000	4186.15380859375000000000	4178.46142578125000000000	4174.35888671875000000000	4159.48730468750000000000	4156.41015625000000000000	4162.05126953125000000000	4170.25634765625000000000	4161.02539062500000000000	4167.17919921875000000000	4245.12792968750000000000	4166.66650390625000000000	4171.28173828125000000000	0.00000000000000000000	10247.00000000000000000000	10228.00000000000000000000	0.00000000000000000000	0.00000000000000000000	0.00000000000000000000	2876.00000000000000000000	842.00000000000000000000	4.00000000000000000000	4.00000000000000000000	4.00000000000000000000	4.00000000000000000000	4.00000000000000000000	4.00000000000000000000	4.00000000000000000000	4.00000000000000000000	4.00000000000000000000	4.00000000000000000000	4.00000000000000000000	4.00000000000000000000	4.00000000000000000000	4.00000000000000000000	4.00000000000000000000	4.00000000000000000000
23.00000000000000000000	0.00000000000000000000	4155.89746093750000000000	4165.12792968750000000000	4180.00000000000000000000	4174.35888671875000000000	4158.46142578125000000000	4143.58984375000000000000	4143.07666015625000000000	4146.15380859375000000000	4151.28173828125000000000	4148.20507812500000000000	4157.94873046875000000000	4244.61523437500000000000	4155.38427734375000000000	4179.48730468750000000000	0.00000000000000000000	10247.00000000000000000000	10229.00000000000000000000	0.00000000000000000000	0.00000000000000000000	0.00000000000000000000	2876.00000000000000000000	851.00000000000000000000	4.00000000000000000000	4.00000000000000000000	4.00000000000000000000	4.00000000000000000000	4.00000000000000000000	4.00000000000000000000	4.00000000000000000000	4.00000000000000000000	4.00000000000000000000	4.00000000000000000000	4.00000000000000000000	4.00000000000000000000	4.00000000000000000000	4.00000000000000000000	4.00000000000000000000	4.00000000000000000000
24.00000000000000000000	0.00000000000000000000	4177.43603515625000000000	4155.89746093750000000000	4179.48730468750000000000	4159.48730468750000000000	4148.71777343750000000000	4140.51269531250000000000	4138.97412109375000000000	4133.84619140625000000000	4136.41015625000000000000	4136.92285156250000000000	4152.30761718750000000000	4251.79492187500000000000	4138.46142578125000000000	4177.94873046875000000000	0.00000000000000000000	10247.00000000000000000000	10229.00000000000000000000	0.00000000000000000000	0.00000000000000000000	0.00000000000000000000	2876.00000000000000000000	859.00000000000000000000	4.00000000000000000000	4.00000000000000000000	4.00000000000000000000	4.00000000000000000000	4.00000000000000000000	4.00000000000000000000	4.00000000000000000000	4.00000000000000000000	4.00000000000000000000	4.00000000000000000000	4.00000000000000000000	4.00000000000000000000	4.00000000000000000000	4.00000000000000000000	4.00000000000000000000	4.00000000000000000000
25.00000000000000000000	0.00000000000000000000	4156.41015625000000000000	4174.35888671875000000000	4183.07666015625000000000	4157.43603515625000000000	4181.53857421875000000000	4170.25634765625000000000	4163.07666015625000000000	4161.02539062500000000000	4171.79492187500000000000	4181.02539062500000000000	4191.79492187500000000000	4264.61523437500000000000	4163.07666015625000000000	4185.12792968750000000000	0.00000000000000000000	10248.00000000000000000000	10230.00000000000000000000	0.00000000000000000000	0.00000000000000000000	0.00000000000000000000	2876.00000000000000000000	867.00000000000000000000	4.00000000000000000000	4.00000000000000000000	4.00000000000000000000	4.00000000000000000000	4.00000000000000000000	4.00000000000000000000	4.00000000000000000000	4.00000000000000000000	4.00000000000000000000	4.00000000000000000000	4.00000000000000000000	4.00000000000000000000	4.00000000000000000000	4.00000000000000000000	4.00000000000000000000	4.00000000000000000000
26.00000000000000000000	0.00000000000000000000	4169.23046875000000000000	4161.53857421875000000000	4182.56396484375000000000	4154.87158203125000000000	4176.92285156250000000000	4155.38427734375000000000	4141.53857421875000000000	4149.23046875000000000000	4167.17919921875000000000	4176.41015625000000000000	4175.38427734375000000000	4252.30761718750000000000	4149.23046875000000000000	4167.69238281250000000000	0.00000000000000000000	10248.00000000000000000000	10230.00000000000000000000	0.00000000000000000000	0.00000000000000000000	0.00000000000000000000	2876.00000000000000000000	876.00000000000000000000	4.00000000000000000000	4.00000000000000000000	4.00000000000000000000	4.00000000000000000000	4.00000000000000000000	4.00000000000000000000	4.00000000000000000000	4.00000000000000000000	4.00000000000000000000	4.00000000000000000000	4.00000000000000000000	4.00000000000000000000	4.00000000000000000000	4.00000000000000000000	4.00000000000000000000	4.00000000000000000000
27.00000000000000000000	0.00000000000000000000	4155.38427734375000000000	4160.51269531250000000000	4176.92285156250000000000	4151.28173828125000000000	4171.28173828125000000000	4152.30761718750000000000	4133.33300781250000000000	4137.43603515625000000000	4155.89746093750000000000	4152.82031250000000000000	4154.35888671875000000000	4234.87158203125000000000	4146.66650390625000000000	4163.58984375000000000000	0.00000000000000000000	10248.00000000000000000000	10231.00000000000000000000	0.00000000000000000000	0.00000000000000000000	0.00000000000000000000	2876.00000000000000000000	884.00000000000000000000	4.00000000000000000000	4.00000000000000000000	4.00000000000000000000	4.00000000000000000000	4.00000000000000000000	4.00000000000000000000	4.00000000000000000000	4.00000000000000000000	4.00000000000000000000	4.00000000000000000000	4.00000000000000000000	4.00000000000000000000	4.00000000000000000000	4.00000000000000000000	4.00000000000000000000	4.00000000000000000000
28.00000000000000000000	0.00000000000000000000	4146.15380859375000000000	4155.89746093750000000000	4167.69238281250000000000	4133.84619140625000000000	4166.66650390625000000000	4156.92285156250000000000	4140.51269531250000000000	4148.71777343750000000000	4162.56396484375000000000	4149.74365234375000000000	4165.64111328125000000000	4234.87158203125000000000	4152.82031250000000000000	4166.15380859375000000000	0.00000000000000000000	10248.00000000000000000000	10231.00000000000000000000	0.00000000000000000000	0.00000000000000000000	0.00000000000000000000	2876.00000000000000000000	892.00000000000000000000	4.00000000000000000000	4.00000000000000000000	4.00000000000000000000	4.00000000000000000000	4.00000000000000000000	4.00000000000000000000	4.00000000000000000000	4.00000000000000000000	4.00000000000000000000	4.00000000000000000000	4.00000000000000000000	4.00000000000000000000	4.00000000000000000000	4.00000000000000000000	4.00000000000000000000	4.00000000000000000000
29.00000000000000000000	0.00000000000000000000	4163.58984375000000000000	4146.15380859375000000000	4169.23046875000000000000	4117.94873046875000000000	4148.20507812500000000000	4146.15380859375000000000	4143.07666015625000000000	4164.61523437500000000000	4165.12792968750000000000	4147.69238281250000000000	4144.61523437500000000000	4238.97412109375000000000	4137.94873046875000000000	4155.89746093750000000000	0.00000000000000000000	10248.00000000000000000000	10232.00000000000000000000	0.00000000000000000000	0.00000000000000000000	0.00000000000000000000	2876.00000000000000000000	901.00000000000000000000	4.00000000000000000000	4.00000000000000000000	4.00000000000000000000	4.00000000000000000000	4.00000000000000000000	4.00000000000000000000	4.00000000000000000000	4.00000000000000000000	4.00000000000000000000	4.00000000000000000000	4.00000000000000000000	4.00000000000000000000	4.00000000000000000000	4.00000000000000000000	4.00000000000000000000	4.00000000000000000000
30.00000000000000000000	0.00000000000000000000	4147.17919921875000000000	4154.35888671875000000000	4165.12792968750000000000	4125.12792968750000000000	4151.79492187500000000000	4158.46142578125000000000	4165.12792968750000000000	4180.51269531250000000000	4166.15380859375000000000	4152.30761718750000000000	4145.12792968750000000000	4240.51269531250000000000	4127.17919921875000000000	4153.84619140625000000000	0.00000000000000000000	10248.00000000000000000000	10232.00000000000000000000	0.00000000000000000000	0.00000000000000000000	0.00000000000000000000	2876.00000000000000000000	909.00000000000000000000	4.00000000000000000000	4.00000000000000000000	4.00000000000000000000	4.00000000000000000000	4.00000000000000000000	4.00000000000000000000	4.00000000000000000000	4.00000000000000000000	4.00000000000000000000	4.00000000000000000000	4.00000000000000000000	4.00000000000000000000	4.00000000000000000000	4.00000000000000000000	4.00000000000000000000	4.00000000000000000000
31.00000000000000000000	0.00000000000000000000	4166.66650390625000000000	4143.58984375000000000000	4166.15380859375000000000	4130.76904296875000000000	4159.48730468750000000000	4159.48730468750000000000	4168.71777343750000000000	4173.33300781250000000000	4148.20507812500000000000	4147.17919921875000000000	4171.79492187500000000000	4234.87158203125000000000	4116.41015625000000000000	4154.87158203125000000000	0.00000000000000000000	10248.00000000000000000000	10230.00000000000000000000	0.00000000000000000000	0.00000000000000000000	0.00000000000000000000	2876.00000000000000000000	917.00000000000000000000	4.00000000000000000000	4.00000000000000000000	4.00000000000000000000	4.00000000000000000000	4.00000000000000000000	4.00000000000000000000	4.00000000000000000000	4.00000000000000000000	4.00000000000000000000	4.00000000000000000000	4.00000000000000000000	4.00000000000000000000	4.00000000000000000000	4.00000000000000000000	4.00000000000000000000	4.00000000000000000000
32.00000000000000000000	0.00000000000000000000	4164.61523437500000000000	4161.02539062500000000000	4181.53857421875000000000	4136.92285156250000000000	4187.69238281250000000000	4168.71777343750000000000	4173.84619140625000000000	4190.25634765625000000000	4166.66650390625000000000	4174.35888671875000000000	4181.02539062500000000000	4240.00000000000000000000	4157.43603515625000000000	4176.41015625000000000000	0.00000000000000000000	10248.00000000000000000000	10230.00000000000000000000	0.00000000000000000000	0.00000000000000000000	0.00000000000000000000	2876.00000000000000000000	926.00000000000000000000	4.00000000000000000000	4.00000000000000000000	4.00000000000000000000	4.00000000000000000000	4.00000000000000000000	4.00000000000000000000	4.00000000000000000000	4.00000000000000000000	4.00000000000000000000	4.00000000000000000000	4.00000000000000000000	4.00000000000000000000	4.00000000000000000000	4.00000000000000000000	4.00000000000000000000	4.00000000000000000000
33.00000000000000000000	0.00000000000000000000	4161.02539062500000000000	4177.94873046875000000000	4189.23046875000000000000	4140.00000000000000000000	4186.66650390625000000000	4170.25634765625000000000	4168.71777343750000000000	4188.20507812500000000000	4170.76904296875000000000	4186.66650390625000000000	4176.41015625000000000000	4248.71777343750000000000	4181.53857421875000000000	4178.46142578125000000000	0.00000000000000000000	10248.00000000000000000000	10229.00000000000000000000	0.00000000000000000000	0.00000000000000000000	0.00000000000000000000	2876.00000000000000000000	934.00000000000000000000	4.00000000000000000000	4.00000000000000000000	4.00000000000000000000	4.00000000000000000000	4.00000000000000000000	4.00000000000000000000	4.00000000000000000000	4.00000000000000000000	4.00000000000000000000	4.00000000000000000000	4.00000000000000000000	4.00000000000000000000	4.00000000000000000000	4.00000000000000000000	4.00000000000000000000	4.00000000000000000000
34.00000000000000000000	0.00000000000000000000	4176.41015625000000000000	4163.07666015625000000000	4187.17919921875000000000	4129.23046875000000000000	4153.33300781250000000000	4156.92285156250000000000	4151.79492187500000000000	4156.92285156250000000000	4136.92285156250000000000	4159.48730468750000000000	4169.74365234375000000000	4243.07666015625000000000	4152.30761718750000000000	4163.58984375000000000000	0.00000000000000000000	10248.00000000000000000000	10229.00000000000000000000	0.00000000000000000000	0.00000000000000000000	0.00000000000000000000	2876.00000000000000000000	941.00000000000000000000	4.00000000000000000000	4.00000000000000000000	4.00000000000000000000	4.00000000000000000000	4.00000000000000000000	4.00000000000000000000	4.00000000000000000000	4.00000000000000000000	4.00000000000000000000	4.00000000000000000000	4.00000000000000000000	4.00000000000000000000	4.00000000000000000000	4.00000000000000000000	4.00000000000000000000	4.00000000000000000000
35.00000000000000000000	0.00000000000000000000	4154.87158203125000000000	4164.10253906250000000000	4177.43603515625000000000	4123.58984375000000000000	4151.79492187500000000000	4154.87158203125000000000	4150.25634765625000000000	4157.43603515625000000000	4136.92285156250000000000	4156.41015625000000000000	4158.97412109375000000000	4241.53857421875000000000	4145.12792968750000000000	4173.84619140625000000000	0.00000000000000000000	10249.00000000000000000000	10228.00000000000000000000	0.00000000000000000000	0.00000000000000000000	0.00000000000000000000	2876.00000000000000000000	949.00000000000000000000	4.00000000000000000000	4.00000000000000000000	4.00000000000000000000	4.00000000000000000000	4.00000000000000000000	4.00000000000000000000	4.00000000000000000000	4.00000000000000000000	4.00000000000000000000	4.00000000000000000000	4.00000000000000000000	4.00000000000000000000	4.00000000000000000000	4.00000000000000000000	4.00000000000000000000	4.00000000000000000000
36.00000000000000000000	0.00000000000000000000	4170.76904296875000000000	4161.02539062500000000000	4178.46142578125000000000	4129.74365234375000000000	4157.43603515625000000000	4141.02539062500000000000	4135.38427734375000000000	4150.25634765625000000000	4136.41015625000000000000	4144.61523437500000000000	4158.46142578125000000000	4241.53857421875000000000	4135.89746093750000000000	4166.15380859375000000000	0.00000000000000000000	10249.00000000000000000000	10228.00000000000000000000	0.00000000000000000000	0.00000000000000000000	0.00000000000000000000	2876.00000000000000000000	956.00000000000000000000	4.00000000000000000000	4.00000000000000000000	4.00000000000000000000	4.00000000000000000000	4.00000000000000000000	4.00000000000000000000	4.00000000000000000000	4.00000000000000000000	4.00000000000000000000	4.00000000000000000000	4.00000000000000000000	4.00000000000000000000	4.00000000000000000000	4.00000000000000000000	4.00000000000000000000	4.00000000000000000000
37.00000000000000000000	0.00000000000000000000	4164.61523437500000000000	4173.33300781250000000000	4181.53857421875000000000	4141.53857421875000000000	4185.64111328125000000000	4165.64111328125000000000	4153.33300781250000000000	4166.66650390625000000000	4157.43603515625000000000	4147.69238281250000000000	4188.20507812500000000000	4237.43603515625000000000	4139.48730468750000000000	4164.10253906250000000000	0.00000000000000000000	10248.00000000000000000000	10227.00000000000000000000	0.00000000000000000000	0.00000000000000000000	0.00000000000000000000	2876.00000000000000000000	963.00000000000000000000	4.00000000000000000000	4.00000000000000000000	4.00000000000000000000	4.00000000000000000000	4.00000000000000000000	4.00000000000000000000	4.00000000000000000000	4.00000000000000000000	4.00000000000000000000	4.00000000000000000000	4.00000000000000000000	4.00000000000000000000	4.00000000000000000000	4.00000000000000000000	4.00000000000000000000	4.00000000000000000000
38.00000000000000000000	0.00000000000000000000	4153.84619140625000000000	4167.69238281250000000000	4171.79492187500000000000	4135.89746093750000000000	4170.76904296875000000000	4178.97412109375000000000	4161.02539062500000000000	4174.87158203125000000000	4160.51269531250000000000	4157.94873046875000000000	4171.28173828125000000000	4229.74365234375000000000	4144.61523437500000000000	4162.05126953125000000000	0.00000000000000000000	10248.00000000000000000000	10227.00000000000000000000	0.00000000000000000000	0.00000000000000000000	0.00000000000000000000	2876.00000000000000000000	971.00000000000000000000	4.00000000000000000000	4.00000000000000000000	4.00000000000000000000	4.00000000000000000000	4.00000000000000000000	4.00000000000000000000	4.00000000000000000000	4.00000000000000000000	4.00000000000000000000	4.00000000000000000000	4.00000000000000000000	4.00000000000000000000	4.00000000000000000000	4.00000000000000000000	4.00000000000000000000	4.00000000000000000000
39.00000000000000000000	0.00000000000000000000	4174.35888671875000000000	4146.15380859375000000000	4178.97412109375000000000	4125.64111328125000000000	4133.33300781250000000000	4150.76904296875000000000	4137.94873046875000000000	4148.71777343750000000000	4125.12792968750000000000	4151.28173828125000000000	4142.05126953125000000000	4228.20507812500000000000	4146.66650390625000000000	4156.92285156250000000000	0.00000000000000000000	10249.00000000000000000000	10227.00000000000000000000	0.00000000000000000000	0.00000000000000000000	0.00000000000000000000	2876.00000000000000000000	978.00000000000000000000	4.00000000000000000000	4.00000000000000000000	4.00000000000000000000	4.00000000000000000000	4.00000000000000000000	4.00000000000000000000	4.00000000000000000000	4.00000000000000000000	4.00000000000000000000	4.00000000000000000000	4.00000000000000000000	4.00000000000000000000	4.00000000000000000000	4.00000000000000000000	4.00000000000000000000	4.00000000000000000000
40.00000000000000000000	0.00000000000000000000	4147.69238281250000000000	4161.53857421875000000000	4179.48730468750000000000	4143.07666015625000000000	4162.56396484375000000000	4150.76904296875000000000	4154.87158203125000000000	4166.66650390625000000000	4142.05126953125000000000	4161.02539062500000000000	4167.69238281250000000000	4239.48730468750000000000	4167.17919921875000000000	4176.92285156250000000000	0.00000000000000000000	10249.00000000000000000000	10227.00000000000000000000	0.00000000000000000000	0.00000000000000000000	0.00000000000000000000	2876.00000000000000000000	986.00000000000000000000	4.00000000000000000000	4.00000000000000000000	4.00000000000000000000	4.00000000000000000000	4.00000000000000000000	4.00000000000000000000	4.00000000000000000000	4.00000000000000000000	4.00000000000000000000	4.00000000000000000000	4.00000000000000000000	4.00000000000000000000	4.00000000000000000000	4.00000000000000000000	4.00000000000000000000	4.00000000000000000000
41.00000000000000000000	0.00000000000000000000	4161.02539062500000000000	4152.82031250000000000000	4169.74365234375000000000	4148.71777343750000000000	4157.94873046875000000000	4144.10253906250000000000	4158.97412109375000000000	4177.43603515625000000000	4153.33300781250000000000	4148.71777343750000000000	4161.02539062500000000000	4239.48730468750000000000	4147.17919921875000000000	4170.25634765625000000000	0.00000000000000000000	10245.00000000000000000000	10227.00000000000000000000	0.00000000000000000000	0.00000000000000000000	0.00000000000000000000	2876.00000000000000000000	995.00000000000000000000	4.00000000000000000000	4.00000000000000000000	4.00000000000000000000	4.00000000000000000000	4.00000000000000000000	4.00000000000000000000	4.00000000000000000000	4.00000000000000000000	4.00000000000000000000	4.00000000000000000000	4.00000000000000000000	4.00000000000000000000	4.00000000000000000000	4.00000000000000000000	4.00000000000000000000	4.00000000000000000000
42.00000000000000000000	0.00000000000000000000	4169.23046875000000000000	4150.25634765625000000000	4174.35888671875000000000	4131.79492187500000000000	4150.25634765625000000000	4157.43603515625000000000	4170.76904296875000000000	4174.87158203125000000000	4147.17919921875000000000	4148.20507812500000000000	4155.38427734375000000000	4231.28173828125000000000	4140.00000000000000000000	4160.51269531250000000000	0.00000000000000000000	10245.00000000000000000000	10227.00000000000000000000	0.00000000000000000000	0.00000000000000000000	0.00000000000000000000	2877.00000000000000000000	2.00000000000000000000	4.00000000000000000000	4.00000000000000000000	4.00000000000000000000	4.00000000000000000000	4.00000000000000000000	4.00000000000000000000	4.00000000000000000000	4.00000000000000000000	4.00000000000000000000	4.00000000000000000000	4.00000000000000000000	4.00000000000000000000	4.00000000000000000000	4.00000000000000000000	4.00000000000000000000	4.00000000000000000000
43.00000000000000000000	0.00000000000000000000	4157.43603515625000000000	4154.87158203125000000000	4169.23046875000000000000	4126.66650390625000000000	4163.07666015625000000000	4166.66650390625000000000	4178.46142578125000000000	4168.20507812500000000000	4136.92285156250000000000	4152.82031250000000000000	4168.71777343750000000000	4217.43603515625000000000	4145.12792968750000000000	4148.71777343750000000000	0.00000000000000000000	10245.00000000000000000000	10226.00000000000000000000	0.00000000000000000000	0.00000000000000000000	0.00000000000000000000	2877.00000000000000000000	9.00000000000000000000	4.00000000000000000000	4.00000000000000000000	4.00000000000000000000	4.00000000000000000000	4.00000000000000000000	4.00000000000000000000	4.00000000000000000000	4.00000000000000000000	4.00000000000000000000	4.00000000000000000000	4.00000000000000000000	4.00000000000000000000	4.00000000000000000000	4.00000000000000000000	4.00000000000000000000	4.00000000000000000000
44.00000000000000000000	0.00000000000000000000	4175.89746093750000000000	4143.07666015625000000000	4169.74365234375000000000	4140.51269531250000000000	4147.17919921875000000000	4145.64111328125000000000	4148.71777343750000000000	4146.66650390625000000000	4122.05126953125000000000	4138.46142578125000000000	4153.33300781250000000000	4207.69238281250000000000	4135.38427734375000000000	4133.84619140625000000000	0.00000000000000000000	10245.00000000000000000000	10226.00000000000000000000	0.00000000000000000000	0.00000000000000000000	0.00000000000000000000	2877.00000000000000000000	18.00000000000000000000	4.00000000000000000000	4.00000000000000000000	4.00000000000000000000	4.00000000000000000000	4.00000000000000000000	4.00000000000000000000	4.00000000000000000000	4.00000000000000000000	4.00000000000000000000	4.00000000000000000000	4.00000000000000000000	4.00000000000000000000	4.00000000000000000000	4.00000000000000000000	4.00000000000000000000	4.00000000000000000000
45.00000000000000000000	0.00000000000000000000	4148.20507812500000000000	4157.94873046875000000000	4178.97412109375000000000	4154.35888671875000000000	4158.46142578125000000000	4158.46142578125000000000	4145.64111328125000000000	4158.46142578125000000000	4146.66650390625000000000	4158.46142578125000000000	4161.02539062500000000000	4217.94873046875000000000	4154.87158203125000000000	4160.51269531250000000000	0.00000000000000000000	10246.00000000000000000000	10227.00000000000000000000	0.00000000000000000000	0.00000000000000000000	0.00000000000000000000	2877.00000000000000000000	26.00000000000000000000	4.00000000000000000000	4.00000000000000000000	4.00000000000000000000	4.00000000000000000000	4.00000000000000000000	4.00000000000000000000	4.00000000000000000000	4.00000000000000000000	4.00000000000000000000	4.00000000000000000000	4.00000000000000000000	4.00000000000000000000	4.00000000000000000000	4.00000000000000000000	4.00000000000000000000	4.00000000000000000000
46.00000000000000000000	0.00000000000000000000	4152.30761718750000000000	4143.07666015625000000000	4171.79492187500000000000	4141.02539062500000000000	4152.30761718750000000000	4147.17919921875000000000	4132.82031250000000000000	4147.17919921875000000000	4134.35888671875000000000	4144.10253906250000000000	4156.41015625000000000000	4213.84619140625000000000	4140.51269531250000000000	4152.30761718750000000000	0.00000000000000000000	10246.00000000000000000000	10227.00000000000000000000	0.00000000000000000000	0.00000000000000000000	0.00000000000000000000	2877.00000000000000000000	34.00000000000000000000	4.00000000000000000000	4.00000000000000000000	4.00000000000000000000	4.00000000000000000000	4.00000000000000000000	4.00000000000000000000	4.00000000000000000000	4.00000000000000000000	4.00000000000000000000	4.00000000000000000000	4.00000000000000000000	4.00000000000000000000	4.00000000000000000000	4.00000000000000000000	4.00000000000000000000	4.00000000000000000000
47.00000000000000000000	0.00000000000000000000	4163.58984375000000000000	4138.97412109375000000000	4167.17919921875000000000	4132.30761718750000000000	4144.10253906250000000000	4135.89746093750000000000	4136.41015625000000000000	4141.53857421875000000000	4118.97412109375000000000	4127.17919921875000000000	4145.12792968750000000000	4205.64111328125000000000	4138.46142578125000000000	4137.43603515625000000000	0.00000000000000000000	10246.00000000000000000000	10226.00000000000000000000	0.00000000000000000000	0.00000000000000000000	0.00000000000000000000	2877.00000000000000000000	42.00000000000000000000	4.00000000000000000000	4.00000000000000000000	4.00000000000000000000	4.00000000000000000000	4.00000000000000000000	4.00000000000000000000	4.00000000000000000000	4.00000000000000000000	4.00000000000000000000	4.00000000000000000000	4.00000000000000000000	4.00000000000000000000	4.00000000000000000000	4.00000000000000000000	4.00000000000000000000	4.00000000000000000000
48.00000000000000000000	0.00000000000000000000	4155.89746093750000000000	4166.66650390625000000000	4175.38427734375000000000	4138.97412109375000000000	4164.61523437500000000000	4158.97412109375000000000	4165.12792968750000000000	4168.20507812500000000000	4146.66650390625000000000	4166.66650390625000000000	4175.89746093750000000000	4227.17919921875000000000	4169.23046875000000000000	4164.10253906250000000000	0.00000000000000000000	10246.00000000000000000000	10226.00000000000000000000	0.00000000000000000000	0.00000000000000000000	0.00000000000000000000	2877.00000000000000000000	51.00000000000000000000	4.00000000000000000000	4.00000000000000000000	4.00000000000000000000	4.00000000000000000000	4.00000000000000000000	4.00000000000000000000	4.00000000000000000000	4.00000000000000000000	4.00000000000000000000	4.00000000000000000000	4.00000000000000000000	4.00000000000000000000	4.00000000000000000000	4.00000000000000000000	4.00000000000000000000	4.00000000000000000000
49.00000000000000000000	0.00000000000000000000	4181.02539062500000000000	4164.10253906250000000000	4188.71777343750000000000	4141.02539062500000000000	4164.10253906250000000000	4158.97412109375000000000	4161.53857421875000000000	4171.28173828125000000000	4150.25634765625000000000	4177.43603515625000000000	4189.74365234375000000000	4234.87158203125000000000	4155.38427734375000000000	4169.74365234375000000000	0.00000000000000000000	10247.00000000000000000000	10225.00000000000000000000	0.00000000000000000000	0.00000000000000000000	0.00000000000000000000	2877.00000000000000000000	59.00000000000000000000	4.00000000000000000000	4.00000000000000000000	4.00000000000000000000	4.00000000000000000000	4.00000000000000000000	4.00000000000000000000	4.00000000000000000000	4.00000000000000000000	4.00000000000000000000	4.00000000000000000000	4.00000000000000000000	4.00000000000000000000	4.00000000000000000000	4.00000000000000000000	4.00000000000000000000	4.00000000000000000000
50.00000000000000000000	0.00000000000000000000	4159.48730468750000000000	4168.71777343750000000000	4190.25634765625000000000	4153.33300781250000000000	4166.15380859375000000000	4156.92285156250000000000	4165.12792968750000000000	4180.00000000000000000000	4154.87158203125000000000	4164.61523437500000000000	4172.82031250000000000000	4223.07666015625000000000	4157.94873046875000000000	4167.69238281250000000000	0.00000000000000000000	10247.00000000000000000000	10225.00000000000000000000	0.00000000000000000000	0.00000000000000000000	0.00000000000000000000	2877.00000000000000000000	66.00000000000000000000	4.00000000000000000000	4.00000000000000000000	4.00000000000000000000	4.00000000000000000000	4.00000000000000000000	4.00000000000000000000	4.00000000000000000000	4.00000000000000000000	4.00000000000000000000	4.00000000000000000000	4.00000000000000000000	4.00000000000000000000	4.00000000000000000000	4.00000000000000000000	4.00000000000000000000	4.00000000000000000000
51.00000000000000000000	0.00000000000000000000	4161.53857421875000000000	4168.71777343750000000000	4190.25634765625000000000	4153.84619140625000000000	4154.35888671875000000000	4147.17919921875000000000	4155.38427734375000000000	4171.79492187500000000000	4145.64111328125000000000	4153.33300781250000000000	4154.35888671875000000000	4223.58984375000000000000	4168.71777343750000000000	4168.71777343750000000000	0.00000000000000000000	10247.00000000000000000000	10227.00000000000000000000	0.00000000000000000000	0.00000000000000000000	0.00000000000000000000	2877.00000000000000000000	74.00000000000000000000	4.00000000000000000000	4.00000000000000000000	4.00000000000000000000	4.00000000000000000000	4.00000000000000000000	4.00000000000000000000	4.00000000000000000000	4.00000000000000000000	4.00000000000000000000	4.00000000000000000000	4.00000000000000000000	4.00000000000000000000	4.00000000000000000000	4.00000000000000000000	4.00000000000000000000	4.00000000000000000000
52.00000000000000000000	0.00000000000000000000	4173.33300781250000000000	4167.69238281250000000000	4190.76904296875000000000	4149.23046875000000000000	4150.25634765625000000000	4152.82031250000000000000	4154.87158203125000000000	4165.12792968750000000000	4136.92285156250000000000	4158.97412109375000000000	4167.17919921875000000000	4226.66650390625000000000	4165.12792968750000000000	4168.71777343750000000000	0.00000000000000000000	10247.00000000000000000000	10227.00000000000000000000	0.00000000000000000000	0.00000000000000000000	0.00000000000000000000	2877.00000000000000000000	81.00000000000000000000	4.00000000000000000000	4.00000000000000000000	4.00000000000000000000	4.00000000000000000000	4.00000000000000000000	4.00000000000000000000	4.00000000000000000000	4.00000000000000000000	4.00000000000000000000	4.00000000000000000000	4.00000000000000000000	4.00000000000000000000	4.00000000000000000000	4.00000000000000000000	4.00000000000000000000	4.00000000000000000000
53.00000000000000000000	0.00000000000000000000	4148.71777343750000000000	4162.05126953125000000000	4175.89746093750000000000	4149.23046875000000000000	4150.25634765625000000000	4154.87158203125000000000	4164.61523437500000000000	4171.28173828125000000000	4145.12792968750000000000	4158.97412109375000000000	4174.35888671875000000000	4219.48730468750000000000	4153.33300781250000000000	4153.84619140625000000000	0.00000000000000000000	10247.00000000000000000000	10225.00000000000000000000	0.00000000000000000000	0.00000000000000000000	0.00000000000000000000	2877.00000000000000000000	89.00000000000000000000	4.00000000000000000000	4.00000000000000000000	4.00000000000000000000	4.00000000000000000000	4.00000000000000000000	4.00000000000000000000	4.00000000000000000000	4.00000000000000000000	4.00000000000000000000	4.00000000000000000000	4.00000000000000000000	4.00000000000000000000	4.00000000000000000000	4.00000000000000000000	4.00000000000000000000	4.00000000000000000000
54.00000000000000000000	0.00000000000000000000	4166.66650390625000000000	4145.64111328125000000000	4179.48730468750000000000	4141.53857421875000000000	4138.46142578125000000000	4137.43603515625000000000	4148.71777343750000000000	4158.46142578125000000000	4143.58984375000000000000	4141.53857421875000000000	4151.79492187500000000000	4215.89746093750000000000	4139.48730468750000000000	4136.92285156250000000000	0.00000000000000000000	10247.00000000000000000000	10225.00000000000000000000	0.00000000000000000000	0.00000000000000000000	0.00000000000000000000	2877.00000000000000000000	97.00000000000000000000	4.00000000000000000000	4.00000000000000000000	4.00000000000000000000	4.00000000000000000000	4.00000000000000000000	4.00000000000000000000	4.00000000000000000000	4.00000000000000000000	4.00000000000000000000	4.00000000000000000000	4.00000000000000000000	4.00000000000000000000	4.00000000000000000000	4.00000000000000000000	4.00000000000000000000	4.00000000000000000000
55.00000000000000000000	0.00000000000000000000	4162.56396484375000000000	4166.66650390625000000000	4188.71777343750000000000	4150.25634765625000000000	4166.15380859375000000000	4166.15380859375000000000	4164.10253906250000000000	4168.20507812500000000000	4162.56396484375000000000	4165.64111328125000000000	4167.69238281250000000000	4225.12792968750000000000	4160.00000000000000000000	4157.94873046875000000000	0.00000000000000000000	10248.00000000000000000000	10224.00000000000000000000	0.00000000000000000000	0.00000000000000000000	0.00000000000000000000	2877.00000000000000000000	104.00000000000000000000	4.00000000000000000000	4.00000000000000000000	4.00000000000000000000	4.00000000000000000000	4.00000000000000000000	4.00000000000000000000	4.00000000000000000000	4.00000000000000000000	4.00000000000000000000	4.00000000000000000000	4.00000000000000000000	4.00000000000000000000	4.00000000000000000000	4.00000000000000000000	4.00000000000000000000	4.00000000000000000000
56.00000000000000000000	0.00000000000000000000	4161.02539062500000000000	4165.64111328125000000000	4177.43603515625000000000	4155.38427734375000000000	4157.43603515625000000000	4166.66650390625000000000	4169.74365234375000000000	4162.05126953125000000000	4144.61523437500000000000	4160.00000000000000000000	4172.82031250000000000000	4224.61523437500000000000	4155.38427734375000000000	4152.30761718750000000000	0.00000000000000000000	10248.00000000000000000000	10224.00000000000000000000	0.00000000000000000000	0.00000000000000000000	0.00000000000000000000	2877.00000000000000000000	112.00000000000000000000	4.00000000000000000000	4.00000000000000000000	4.00000000000000000000	4.00000000000000000000	4.00000000000000000000	4.00000000000000000000	4.00000000000000000000	4.00000000000000000000	4.00000000000000000000	4.00000000000000000000	4.00000000000000000000	4.00000000000000000000	4.00000000000000000000	4.00000000000000000000	4.00000000000000000000	4.00000000000000000000
57.00000000000000000000	0.00000000000000000000	4165.12792968750000000000	4161.02539062500000000000	4182.05126953125000000000	4154.35888671875000000000	4143.58984375000000000000	4152.82031250000000000000	4168.20507812500000000000	4165.12792968750000000000	4135.89746093750000000000	4148.71777343750000000000	4155.38427734375000000000	4227.17919921875000000000	4157.94873046875000000000	4150.25634765625000000000	0.00000000000000000000	10248.00000000000000000000	10226.00000000000000000000	0.00000000000000000000	0.00000000000000000000	0.00000000000000000000	2877.00000000000000000000	121.00000000000000000000	4.00000000000000000000	4.00000000000000000000	4.00000000000000000000	4.00000000000000000000	4.00000000000000000000	4.00000000000000000000	4.00000000000000000000	4.00000000000000000000	4.00000000000000000000	4.00000000000000000000	4.00000000000000000000	4.00000000000000000000	4.00000000000000000000	4.00000000000000000000	4.00000000000000000000	4.00000000000000000000
58.00000000000000000000	0.00000000000000000000	4151.79492187500000000000	4168.71777343750000000000	4190.25634765625000000000	4158.97412109375000000000	4160.00000000000000000000	4158.97412109375000000000	4170.25634765625000000000	4183.58984375000000000000	4165.12792968750000000000	4170.25634765625000000000	4169.74365234375000000000	4240.51269531250000000000	4183.07666015625000000000	4173.33300781250000000000	0.00000000000000000000	10248.00000000000000000000	10226.00000000000000000000	0.00000000000000000000	0.00000000000000000000	0.00000000000000000000	2877.00000000000000000000	128.00000000000000000000	4.00000000000000000000	4.00000000000000000000	4.00000000000000000000	4.00000000000000000000	4.00000000000000000000	4.00000000000000000000	4.00000000000000000000	4.00000000000000000000	4.00000000000000000000	4.00000000000000000000	4.00000000000000000000	4.00000000000000000000	4.00000000000000000000	4.00000000000000000000	4.00000000000000000000	4.00000000000000000000
59.00000000000000000000	0.00000000000000000000	4172.30761718750000000000	4152.82031250000000000000	4187.17919921875000000000	4150.76904296875000000000	4144.10253906250000000000	4137.43603515625000000000	4143.58984375000000000000	4154.87158203125000000000	4142.05126953125000000000	4152.82031250000000000000	4176.92285156250000000000	4234.87158203125000000000	4161.02539062500000000000	4158.46142578125000000000	0.00000000000000000000	10247.00000000000000000000	10226.00000000000000000000	0.00000000000000000000	0.00000000000000000000	0.00000000000000000000	2877.00000000000000000000	136.00000000000000000000	4.00000000000000000000	4.00000000000000000000	4.00000000000000000000	4.00000000000000000000	4.00000000000000000000	4.00000000000000000000	4.00000000000000000000	4.00000000000000000000	4.00000000000000000000	4.00000000000000000000	4.00000000000000000000	4.00000000000000000000	4.00000000000000000000	4.00000000000000000000	4.00000000000000000000	4.00000000000000000000
60.00000000000000000000	0.00000000000000000000	4156.92285156250000000000	4171.79492187500000000000	4186.66650390625000000000	4150.76904296875000000000	4166.15380859375000000000	4148.20507812500000000000	4156.41015625000000000000	4162.56396484375000000000	4138.97412109375000000000	4158.97412109375000000000	4167.17919921875000000000	4230.76904296875000000000	4156.41015625000000000000	4153.84619140625000000000	0.00000000000000000000	10247.00000000000000000000	10226.00000000000000000000	0.00000000000000000000	0.00000000000000000000	0.00000000000000000000	2877.00000000000000000000	145.00000000000000000000	4.00000000000000000000	4.00000000000000000000	4.00000000000000000000	4.00000000000000000000	4.00000000000000000000	4.00000000000000000000	4.00000000000000000000	4.00000000000000000000	4.00000000000000000000	4.00000000000000000000	4.00000000000000000000	4.00000000000000000000	4.00000000000000000000	4.00000000000000000000	4.00000000000000000000	4.00000000000000000000
61.00000000000000000000	0.00000000000000000000	4159.48730468750000000000	4172.82031250000000000000	4183.07666015625000000000	4157.43603515625000000000	4176.92285156250000000000	4154.87158203125000000000	4159.48730468750000000000	4167.69238281250000000000	4147.17919921875000000000	4165.64111328125000000000	4154.35888671875000000000	4228.20507812500000000000	4156.41015625000000000000	4154.35888671875000000000	0.00000000000000000000	10247.00000000000000000000	10225.00000000000000000000	0.00000000000000000000	0.00000000000000000000	0.00000000000000000000	2877.00000000000000000000	153.00000000000000000000	4.00000000000000000000	4.00000000000000000000	4.00000000000000000000	4.00000000000000000000	4.00000000000000000000	4.00000000000000000000	4.00000000000000000000	4.00000000000000000000	4.00000000000000000000	4.00000000000000000000	4.00000000000000000000	4.00000000000000000000	4.00000000000000000000	4.00000000000000000000	4.00000000000000000000	4.00000000000000000000
62.00000000000000000000	0.00000000000000000000	4173.33300781250000000000	4158.97412109375000000000	4186.15380859375000000000	4155.89746093750000000000	4158.97412109375000000000	4152.82031250000000000000	4147.17919921875000000000	4148.71777343750000000000	4137.43603515625000000000	4156.41015625000000000000	4170.76904296875000000000	4222.56396484375000000000	4162.05126953125000000000	4157.43603515625000000000	0.00000000000000000000	10247.00000000000000000000	10225.00000000000000000000	0.00000000000000000000	0.00000000000000000000	0.00000000000000000000	2877.00000000000000000000	161.00000000000000000000	4.00000000000000000000	4.00000000000000000000	4.00000000000000000000	4.00000000000000000000	4.00000000000000000000	4.00000000000000000000	4.00000000000000000000	4.00000000000000000000	4.00000000000000000000	4.00000000000000000000	4.00000000000000000000	4.00000000000000000000	4.00000000000000000000	4.00000000000000000000	4.00000000000000000000	4.00000000000000000000
63.00000000000000000000	0.00000000000000000000	4149.23046875000000000000	4175.89746093750000000000	4191.28173828125000000000	4157.43603515625000000000	4169.74365234375000000000	4171.28173828125000000000	4167.69238281250000000000	4170.25634765625000000000	4153.33300781250000000000	4172.82031250000000000000	4194.35888671875000000000	4230.25634765625000000000	4190.25634765625000000000	4173.33300781250000000000	0.00000000000000000000	10247.00000000000000000000	10226.00000000000000000000	0.00000000000000000000	0.00000000000000000000	0.00000000000000000000	2877.00000000000000000000	170.00000000000000000000	4.00000000000000000000	4.00000000000000000000	4.00000000000000000000	4.00000000000000000000	4.00000000000000000000	4.00000000000000000000	4.00000000000000000000	4.00000000000000000000	4.00000000000000000000	4.00000000000000000000	4.00000000000000000000	4.00000000000000000000	4.00000000000000000000	4.00000000000000000000	4.00000000000000000000	4.00000000000000000000
64.00000000000000000000	0.00000000000000000000	4169.23046875000000000000	4163.07666015625000000000	4189.23046875000000000000	4157.94873046875000000000	4151.79492187500000000000	4150.76904296875000000000	4163.58984375000000000000	4168.71777343750000000000	4148.20507812500000000000	4151.79492187500000000000	4163.07666015625000000000	4231.28173828125000000000	4166.66650390625000000000	4150.25634765625000000000	2715.00000000000000000000	10247.00000000000000000000	10226.00000000000000000000	0.00000000000000000000	0.00000000000000000000	0.00000000000000000000	2877.00000000000000000000	178.00000000000000000000	4.00000000000000000000	4.00000000000000000000	4.00000000000000000000	4.00000000000000000000	4.00000000000000000000	4.00000000000000000000	4.00000000000000000000	4.00000000000000000000	4.00000000000000000000	4.00000000000000000000	4.00000000000000000000	4.00000000000000000000	4.00000000000000000000	4.00000000000000000000	4.00000000000000000000	4.00000000000000000000
65.00000000000000000000	0.00000000000000000000	4155.89746093750000000000	4154.87158203125000000000	4176.41015625000000000000	4161.02539062500000000000	4142.56396484375000000000	4144.10253906250000000000	4165.64111328125000000000	4160.00000000000000000000	4145.64111328125000000000	4140.00000000000000000000	4150.25634765625000000000	4222.05126953125000000000	4146.66650390625000000000	4133.84619140625000000000	2507.00000000000000000000	10246.00000000000000000000	10227.00000000000000000000	0.00000000000000000000	0.00000000000000000000	0.00000000000000000000	2877.00000000000000000000	185.00000000000000000000	4.00000000000000000000	4.00000000000000000000	4.00000000000000000000	4.00000000000000000000	4.00000000000000000000	4.00000000000000000000	4.00000000000000000000	4.00000000000000000000	4.00000000000000000000	4.00000000000000000000	4.00000000000000000000	4.00000000000000000000	4.00000000000000000000	4.00000000000000000000	4.00000000000000000000	4.00000000000000000000
66.00000000000000000000	0.00000000000000000000	4151.79492187500000000000	4152.82031250000000000000	4169.23046875000000000000	4152.82031250000000000000	4149.23046875000000000000	4161.02539062500000000000	4173.84619140625000000000	4167.69238281250000000000	4147.69238281250000000000	4158.97412109375000000000	4173.33300781250000000000	4223.07666015625000000000	4149.74365234375000000000	4135.89746093750000000000	1641.00000000000000000000	10246.00000000000000000000	10227.00000000000000000000	0.00000000000000000000	0.00000000000000000000	0.00000000000000000000	2877.00000000000000000000	193.00000000000000000000	4.00000000000000000000	4.00000000000000000000	4.00000000000000000000	4.00000000000000000000	4.00000000000000000000	4.00000000000000000000	4.00000000000000000000	4.00000000000000000000	4.00000000000000000000	4.00000000000000000000	4.00000000000000000000	4.00000000000000000000	4.00000000000000000000	4.00000000000000000000	4.00000000000000000000	4.00000000000000000000
67.00000000000000000000	0.00000000000000000000	4177.43603515625000000000	4156.92285156250000000000	4184.10253906250000000000	4146.66650390625000000000	4161.02539062500000000000	4166.15380859375000000000	4171.28173828125000000000	4173.33300781250000000000	4149.23046875000000000000	4174.87158203125000000000	4181.02539062500000000000	4227.17919921875000000000	4163.58984375000000000000	4143.07666015625000000000	3454.00000000000000000000	10248.00000000000000000000	10228.00000000000000000000	0.00000000000000000000	0.00000000000000000000	0.00000000000000000000	2877.00000000000000000000	200.00000000000000000000	4.00000000000000000000	4.00000000000000000000	4.00000000000000000000	4.00000000000000000000	4.00000000000000000000	4.00000000000000000000	4.00000000000000000000	4.00000000000000000000	4.00000000000000000000	4.00000000000000000000	4.00000000000000000000	4.00000000000000000000	4.00000000000000000000	4.00000000000000000000	4.00000000000000000000	4.00000000000000000000
68.00000000000000000000	0.00000000000000000000	4149.74365234375000000000	4174.35888671875000000000	4182.05126953125000000000	4154.35888671875000000000	4178.97412109375000000000	4157.43603515625000000000	4163.58984375000000000000	4173.84619140625000000000	4155.38427734375000000000	4178.46142578125000000000	4173.33300781250000000000	4219.48730468750000000000	4180.00000000000000000000	4152.30761718750000000000	3751.00000000000000000000	10248.00000000000000000000	10228.00000000000000000000	0.00000000000000000000	0.00000000000000000000	0.00000000000000000000	2877.00000000000000000000	208.00000000000000000000	4.00000000000000000000	4.00000000000000000000	4.00000000000000000000	4.00000000000000000000	4.00000000000000000000	4.00000000000000000000	4.00000000000000000000	4.00000000000000000000	4.00000000000000000000	4.00000000000000000000	4.00000000000000000000	4.00000000000000000000	4.00000000000000000000	4.00000000000000000000	4.00000000000000000000	4.00000000000000000000
69.00000000000000000000	0.00000000000000000000	4157.43603515625000000000	4150.76904296875000000000	4169.74365234375000000000	4149.74365234375000000000	4149.74365234375000000000	4128.71777343750000000000	4136.92285156250000000000	4149.74365234375000000000	4128.71777343750000000000	4140.00000000000000000000	4153.33300781250000000000	4200.51269531250000000000	4148.71777343750000000000	4134.87158203125000000000	3424.00000000000000000000	10247.00000000000000000000	10228.00000000000000000000	0.00000000000000000000	0.00000000000000000000	0.00000000000000000000	2877.00000000000000000000	216.00000000000000000000	4.00000000000000000000	4.00000000000000000000	4.00000000000000000000	4.00000000000000000000	4.00000000000000000000	4.00000000000000000000	4.00000000000000000000	4.00000000000000000000	4.00000000000000000000	4.00000000000000000000	4.00000000000000000000	4.00000000000000000000	4.00000000000000000000	4.00000000000000000000	4.00000000000000000000	4.00000000000000000000
70.00000000000000000000	0.00000000000000000000	4157.43603515625000000000	4149.74365234375000000000	4176.92285156250000000000	4157.94873046875000000000	4136.41015625000000000000	4139.48730468750000000000	4151.79492187500000000000	4158.46142578125000000000	4134.87158203125000000000	4135.38427734375000000000	4170.76904296875000000000	4205.12792968750000000000	4149.23046875000000000000	4141.02539062500000000000	3489.00000000000000000000	10247.00000000000000000000	10228.00000000000000000000	0.00000000000000000000	0.00000000000000000000	0.00000000000000000000	2877.00000000000000000000	224.00000000000000000000	4.00000000000000000000	4.00000000000000000000	4.00000000000000000000	4.00000000000000000000	4.00000000000000000000	4.00000000000000000000	4.00000000000000000000	4.00000000000000000000	4.00000000000000000000	4.00000000000000000000	4.00000000000000000000	4.00000000000000000000	4.00000000000000000000	4.00000000000000000000	4.00000000000000000000	4.00000000000000000000
71.00000000000000000000	0.00000000000000000000	4156.92285156250000000000	4171.28173828125000000000	4189.23046875000000000000	4172.30761718750000000000	4152.30761718750000000000	4157.43603515625000000000	4166.15380859375000000000	4171.28173828125000000000	4149.74365234375000000000	4163.07666015625000000000	4184.10253906250000000000	4229.23046875000000000000	4175.38427734375000000000	4154.87158203125000000000	3415.00000000000000000000	10247.00000000000000000000	10226.00000000000000000000	0.00000000000000000000	0.00000000000000000000	0.00000000000000000000	2877.00000000000000000000	231.00000000000000000000	4.00000000000000000000	4.00000000000000000000	4.00000000000000000000	4.00000000000000000000	4.00000000000000000000	4.00000000000000000000	4.00000000000000000000	4.00000000000000000000	4.00000000000000000000	4.00000000000000000000	4.00000000000000000000	4.00000000000000000000	4.00000000000000000000	4.00000000000000000000	4.00000000000000000000	4.00000000000000000000
72.00000000000000000000	0.00000000000000000000	4180.51269531250000000000	4176.41015625000000000000	4196.41015625000000000000	4165.64111328125000000000	4166.66650390625000000000	4149.74365234375000000000	4152.82031250000000000000	4161.02539062500000000000	4133.33300781250000000000	4164.61523437500000000000	4171.28173828125000000000	4231.79492187500000000000	4166.66650390625000000000	4153.84619140625000000000	3440.00000000000000000000	10247.00000000000000000000	10226.00000000000000000000	0.00000000000000000000	0.00000000000000000000	0.00000000000000000000	2877.00000000000000000000	238.00000000000000000000	4.00000000000000000000	4.00000000000000000000	4.00000000000000000000	4.00000000000000000000	4.00000000000000000000	4.00000000000000000000	4.00000000000000000000	4.00000000000000000000	4.00000000000000000000	4.00000000000000000000	4.00000000000000000000	4.00000000000000000000	4.00000000000000000000	4.00000000000000000000	4.00000000000000000000	4.00000000000000000000
73.00000000000000000000	0.00000000000000000000	4150.25634765625000000000	4177.43603515625000000000	4182.56396484375000000000	4151.28173828125000000000	4174.35888671875000000000	4150.25634765625000000000	4152.30761718750000000000	4161.02539062500000000000	4133.84619140625000000000	4155.89746093750000000000	4177.43603515625000000000	4218.97412109375000000000	4157.94873046875000000000	4161.02539062500000000000	3126.00000000000000000000	10246.00000000000000000000	10227.00000000000000000000	0.00000000000000000000	0.00000000000000000000	0.00000000000000000000	2877.00000000000000000000	246.00000000000000000000	4.00000000000000000000	4.00000000000000000000	4.00000000000000000000	4.00000000000000000000	4.00000000000000000000	4.00000000000000000000	4.00000000000000000000	4.00000000000000000000	4.00000000000000000000	4.00000000000000000000	4.00000000000000000000	4.00000000000000000000	4.00000000000000000000	4.00000000000000000000	4.00000000000000000000	4.00000000000000000000
74.00000000000000000000	0.00000000000000000000	4153.33300781250000000000	4154.35888671875000000000	4173.33300781250000000000	4144.10253906250000000000	4150.76904296875000000000	4141.02539062500000000000	4142.56396484375000000000	4146.15380859375000000000	4123.58984375000000000000	4134.87158203125000000000	4159.48730468750000000000	4206.15380859375000000000	4138.97412109375000000000	4145.64111328125000000000	3505.00000000000000000000	10246.00000000000000000000	10227.00000000000000000000	0.00000000000000000000	0.00000000000000000000	0.00000000000000000000	2877.00000000000000000000	253.00000000000000000000	4.00000000000000000000	4.00000000000000000000	4.00000000000000000000	4.00000000000000000000	4.00000000000000000000	4.00000000000000000000	4.00000000000000000000	4.00000000000000000000	4.00000000000000000000	4.00000000000000000000	4.00000000000000000000	4.00000000000000000000	4.00000000000000000000	4.00000000000000000000	4.00000000000000000000	4.00000000000000000000
75.00000000000000000000	0.00000000000000000000	4157.43603515625000000000	4158.97412109375000000000	4177.43603515625000000000	4157.43603515625000000000	4165.64111328125000000000	4158.46142578125000000000	4160.00000000000000000000	4160.00000000000000000000	4137.94873046875000000000	4148.71777343750000000000	4149.23046875000000000000	4206.15380859375000000000	4150.25634765625000000000	4147.17919921875000000000	3335.00000000000000000000	10247.00000000000000000000	10226.00000000000000000000	0.00000000000000000000	0.00000000000000000000	0.00000000000000000000	2877.00000000000000000000	261.00000000000000000000	4.00000000000000000000	4.00000000000000000000	4.00000000000000000000	4.00000000000000000000	4.00000000000000000000	4.00000000000000000000	4.00000000000000000000	4.00000000000000000000	4.00000000000000000000	4.00000000000000000000	4.00000000000000000000	4.00000000000000000000	4.00000000000000000000	4.00000000000000000000	4.00000000000000000000	4.00000000000000000000
76.00000000000000000000	0.00000000000000000000	4150.76904296875000000000	4164.10253906250000000000	4170.76904296875000000000	4164.10253906250000000000	4175.38427734375000000000	4163.58984375000000000000	4168.20507812500000000000	4170.25634765625000000000	4152.82031250000000000000	4164.61523437500000000000	4165.12792968750000000000	4212.82031250000000000000	4165.12792968750000000000	4152.82031250000000000000	2685.00000000000000000000	10247.00000000000000000000	10226.00000000000000000000	0.00000000000000000000	0.00000000000000000000	0.00000000000000000000	2877.00000000000000000000	270.00000000000000000000	4.00000000000000000000	4.00000000000000000000	4.00000000000000000000	4.00000000000000000000	4.00000000000000000000	4.00000000000000000000	4.00000000000000000000	4.00000000000000000000	4.00000000000000000000	4.00000000000000000000	4.00000000000000000000	4.00000000000000000000	4.00000000000000000000	4.00000000000000000000	4.00000000000000000000	4.00000000000000000000
77.00000000000000000000	0.00000000000000000000	4172.30761718750000000000	4155.38427734375000000000	4172.30761718750000000000	4154.87158203125000000000	4155.89746093750000000000	4145.12792968750000000000	4153.33300781250000000000	4150.25634765625000000000	4138.46142578125000000000	4150.76904296875000000000	4164.61523437500000000000	4214.87158203125000000000	4154.87158203125000000000	4138.46142578125000000000	2757.00000000000000000000	10248.00000000000000000000	10226.00000000000000000000	0.00000000000000000000	0.00000000000000000000	0.00000000000000000000	2877.00000000000000000000	278.00000000000000000000	4.00000000000000000000	4.00000000000000000000	4.00000000000000000000	4.00000000000000000000	4.00000000000000000000	4.00000000000000000000	4.00000000000000000000	4.00000000000000000000	4.00000000000000000000	4.00000000000000000000	4.00000000000000000000	4.00000000000000000000	4.00000000000000000000	4.00000000000000000000	4.00000000000000000000	4.00000000000000000000
78.00000000000000000000	0.00000000000000000000	4157.43603515625000000000	4177.94873046875000000000	4180.00000000000000000000	4156.92285156250000000000	4182.56396484375000000000	4166.66650390625000000000	4170.76904296875000000000	4167.17919921875000000000	4153.84619140625000000000	4167.17919921875000000000	4169.23046875000000000000	4224.61523437500000000000	4175.38427734375000000000	4154.35888671875000000000	3505.00000000000000000000	10248.00000000000000000000	10226.00000000000000000000	0.00000000000000000000	0.00000000000000000000	0.00000000000000000000	2877.00000000000000000000	286.00000000000000000000	4.00000000000000000000	4.00000000000000000000	4.00000000000000000000	4.00000000000000000000	4.00000000000000000000	4.00000000000000000000	4.00000000000000000000	4.00000000000000000000	4.00000000000000000000	4.00000000000000000000	4.00000000000000000000	4.00000000000000000000	4.00000000000000000000	4.00000000000000000000	4.00000000000000000000	4.00000000000000000000
79.00000000000000000000	0.00000000000000000000	4170.76904296875000000000	4171.28173828125000000000	4186.66650390625000000000	4157.94873046875000000000	4182.56396484375000000000	4166.15380859375000000000	4160.51269531250000000000	4168.71777343750000000000	4146.15380859375000000000	4166.15380859375000000000	4174.87158203125000000000	4227.69238281250000000000	4179.48730468750000000000	4168.20507812500000000000	3335.00000000000000000000	10248.00000000000000000000	10226.00000000000000000000	0.00000000000000000000	0.00000000000000000000	0.00000000000000000000	2877.00000000000000000000	295.00000000000000000000	4.00000000000000000000	4.00000000000000000000	4.00000000000000000000	4.00000000000000000000	4.00000000000000000000	4.00000000000000000000	4.00000000000000000000	4.00000000000000000000	4.00000000000000000000	4.00000000000000000000	4.00000000000000000000	4.00000000000000000000	4.00000000000000000000	4.00000000000000000000	4.00000000000000000000	4.00000000000000000000
80.00000000000000000000	0.00000000000000000000	4170.76904296875000000000	4169.74365234375000000000	4192.30761718750000000000	4157.94873046875000000000	4171.79492187500000000000	4164.10253906250000000000	4157.43603515625000000000	4167.69238281250000000000	4141.53857421875000000000	4157.43603515625000000000	4185.12792968750000000000	4222.05126953125000000000	4182.56396484375000000000	4171.79492187500000000000	2685.00000000000000000000	10248.00000000000000000000	10226.00000000000000000000	0.00000000000000000000	0.00000000000000000000	0.00000000000000000000	2877.00000000000000000000	303.00000000000000000000	4.00000000000000000000	4.00000000000000000000	4.00000000000000000000	4.00000000000000000000	4.00000000000000000000	4.00000000000000000000	4.00000000000000000000	4.00000000000000000000	4.00000000000000000000	4.00000000000000000000	4.00000000000000000000	4.00000000000000000000	4.00000000000000000000	4.00000000000000000000	4.00000000000000000000	4.00000000000000000000
81.00000000000000000000	0.00000000000000000000	4149.74365234375000000000	4172.82031250000000000000	4175.89746093750000000000	4161.02539062500000000000	4167.69238281250000000000	4161.53857421875000000000	4164.61523437500000000000	4167.17919921875000000000	4147.69238281250000000000	4158.46142578125000000000	4182.56396484375000000000	4213.33300781250000000000	4177.94873046875000000000	4160.51269531250000000000	2757.00000000000000000000	10249.00000000000000000000	10226.00000000000000000000	0.00000000000000000000	0.00000000000000000000	0.00000000000000000000	2877.00000000000000000000	311.00000000000000000000	4.00000000000000000000	4.00000000000000000000	4.00000000000000000000	4.00000000000000000000	4.00000000000000000000	4.00000000000000000000	4.00000000000000000000	4.00000000000000000000	4.00000000000000000000	4.00000000000000000000	4.00000000000000000000	4.00000000000000000000	4.00000000000000000000	4.00000000000000000000	4.00000000000000000000	4.00000000000000000000
82.00000000000000000000	0.00000000000000000000	4168.71777343750000000000	4161.02539062500000000000	4171.28173828125000000000	4166.15380859375000000000	4157.43603515625000000000	4140.51269531250000000000	4146.66650390625000000000	4146.66650390625000000000	4131.28173828125000000000	4145.64111328125000000000	4164.61523437500000000000	4204.10253906250000000000	4156.41015625000000000000	4150.25634765625000000000	3505.00000000000000000000	10249.00000000000000000000	10226.00000000000000000000	0.00000000000000000000	0.00000000000000000000	0.00000000000000000000	2877.00000000000000000000	319.00000000000000000000	4.00000000000000000000	4.00000000000000000000	4.00000000000000000000	4.00000000000000000000	4.00000000000000000000	4.00000000000000000000	4.00000000000000000000	4.00000000000000000000	4.00000000000000000000	4.00000000000000000000	4.00000000000000000000	4.00000000000000000000	4.00000000000000000000	4.00000000000000000000	4.00000000000000000000	4.00000000000000000000
83.00000000000000000000	0.00000000000000000000	4156.41015625000000000000	4182.56396484375000000000	4181.53857421875000000000	4168.71777343750000000000	4187.17919921875000000000	4156.92285156250000000000	4161.02539062500000000000	4162.56396484375000000000	4147.17919921875000000000	4161.53857421875000000000	4174.35888671875000000000	4210.76904296875000000000	4180.51269531250000000000	4164.61523437500000000000	3335.00000000000000000000	10251.00000000000000000000	10227.00000000000000000000	0.00000000000000000000	0.00000000000000000000	0.00000000000000000000	2877.00000000000000000000	326.00000000000000000000	4.00000000000000000000	4.00000000000000000000	4.00000000000000000000	4.00000000000000000000	4.00000000000000000000	4.00000000000000000000	4.00000000000000000000	4.00000000000000000000	4.00000000000000000000	4.00000000000000000000	4.00000000000000000000	4.00000000000000000000	4.00000000000000000000	4.00000000000000000000	4.00000000000000000000	4.00000000000000000000
84.00000000000000000000	0.00000000000000000000	4169.74365234375000000000	4184.61523437500000000000	4181.53857421875000000000	4154.87158203125000000000	4182.05126953125000000000	4161.53857421875000000000	4164.61523437500000000000	4165.12792968750000000000	4147.69238281250000000000	4159.48730468750000000000	4173.84619140625000000000	4213.33300781250000000000	4185.64111328125000000000	4145.64111328125000000000	2685.00000000000000000000	10251.00000000000000000000	10227.00000000000000000000	0.00000000000000000000	0.00000000000000000000	0.00000000000000000000	2877.00000000000000000000	334.00000000000000000000	4.00000000000000000000	4.00000000000000000000	4.00000000000000000000	4.00000000000000000000	4.00000000000000000000	4.00000000000000000000	4.00000000000000000000	4.00000000000000000000	4.00000000000000000000	4.00000000000000000000	4.00000000000000000000	4.00000000000000000000	4.00000000000000000000	4.00000000000000000000	4.00000000000000000000	4.00000000000000000000
85.00000000000000000000	0.00000000000000000000	4173.33300781250000000000	4178.46142578125000000000	4183.58984375000000000000	4151.79492187500000000000	4172.82031250000000000000	4168.71777343750000000000	4163.07666015625000000000	4167.17919921875000000000	4152.30761718750000000000	4162.05126953125000000000	4171.79492187500000000000	4214.35888671875000000000	4186.15380859375000000000	4148.71777343750000000000	2757.00000000000000000000	10250.00000000000000000000	10226.00000000000000000000	0.00000000000000000000	0.00000000000000000000	0.00000000000000000000	2877.00000000000000000000	343.00000000000000000000	4.00000000000000000000	4.00000000000000000000	4.00000000000000000000	4.00000000000000000000	4.00000000000000000000	4.00000000000000000000	4.00000000000000000000	4.00000000000000000000	4.00000000000000000000	4.00000000000000000000	4.00000000000000000000	4.00000000000000000000	4.00000000000000000000	4.00000000000000000000	4.00000000000000000000	4.00000000000000000000
86.00000000000000000000	0.00000000000000000000	4155.89746093750000000000	4177.43603515625000000000	4182.56396484375000000000	4165.64111328125000000000	4185.64111328125000000000	4183.07666015625000000000	4169.74365234375000000000	4180.51269531250000000000	4172.30761718750000000000	4184.61523437500000000000	4181.02539062500000000000	4220.51269531250000000000	4198.46142578125000000000	4179.48730468750000000000	3505.00000000000000000000	10250.00000000000000000000	10226.00000000000000000000	0.00000000000000000000	0.00000000000000000000	0.00000000000000000000	2877.00000000000000000000	350.00000000000000000000	4.00000000000000000000	4.00000000000000000000	4.00000000000000000000	4.00000000000000000000	4.00000000000000000000	4.00000000000000000000	4.00000000000000000000	4.00000000000000000000	4.00000000000000000000	4.00000000000000000000	4.00000000000000000000	4.00000000000000000000	4.00000000000000000000	4.00000000000000000000	4.00000000000000000000	4.00000000000000000000
87.00000000000000000000	0.00000000000000000000	4177.43603515625000000000	4161.53857421875000000000	4176.92285156250000000000	4163.07666015625000000000	4163.07666015625000000000	4162.56396484375000000000	4156.92285156250000000000	4166.15380859375000000000	4158.46142578125000000000	4164.61523437500000000000	4180.51269531250000000000	4208.20507812500000000000	4179.48730468750000000000	4164.10253906250000000000	3335.00000000000000000000	10250.00000000000000000000	10228.00000000000000000000	0.00000000000000000000	0.00000000000000000000	0.00000000000000000000	2877.00000000000000000000	357.00000000000000000000	4.00000000000000000000	4.00000000000000000000	4.00000000000000000000	4.00000000000000000000	4.00000000000000000000	4.00000000000000000000	4.00000000000000000000	4.00000000000000000000	4.00000000000000000000	4.00000000000000000000	4.00000000000000000000	4.00000000000000000000	4.00000000000000000000	4.00000000000000000000	4.00000000000000000000	4.00000000000000000000
88.00000000000000000000	0.00000000000000000000	4155.38427734375000000000	4174.35888671875000000000	4164.61523437500000000000	4158.97412109375000000000	4157.94873046875000000000	4163.58984375000000000000	4169.23046875000000000000	4168.71777343750000000000	4160.00000000000000000000	4160.00000000000000000000	4185.64111328125000000000	4200.00000000000000000000	4178.97412109375000000000	4153.33300781250000000000	2685.00000000000000000000	10250.00000000000000000000	10228.00000000000000000000	0.00000000000000000000	0.00000000000000000000	0.00000000000000000000	2877.00000000000000000000	365.00000000000000000000	4.00000000000000000000	4.00000000000000000000	4.00000000000000000000	4.00000000000000000000	4.00000000000000000000	4.00000000000000000000	4.00000000000000000000	4.00000000000000000000	4.00000000000000000000	4.00000000000000000000	4.00000000000000000000	4.00000000000000000000	4.00000000000000000000	4.00000000000000000000	4.00000000000000000000	4.00000000000000000000
89.00000000000000000000	0.00000000000000000000	4165.64111328125000000000	4177.94873046875000000000	4161.53857421875000000000	4155.38427734375000000000	4167.17919921875000000000	4165.64111328125000000000	4167.17919921875000000000	4155.38427734375000000000	4152.82031250000000000000	4166.15380859375000000000	4167.69238281250000000000	4209.74365234375000000000	4181.02539062500000000000	4150.25634765625000000000	2757.00000000000000000000	10249.00000000000000000000	10230.00000000000000000000	0.00000000000000000000	0.00000000000000000000	0.00000000000000000000	2877.00000000000000000000	372.00000000000000000000	4.00000000000000000000	4.00000000000000000000	4.00000000000000000000	4.00000000000000000000	4.00000000000000000000	4.00000000000000000000	4.00000000000000000000	4.00000000000000000000	4.00000000000000000000	4.00000000000000000000	4.00000000000000000000	4.00000000000000000000	4.00000000000000000000	4.00000000000000000000	4.00000000000000000000	4.00000000000000000000
90.00000000000000000000	0.00000000000000000000	4184.10253906250000000000	4187.69238281250000000000	4183.07666015625000000000	4158.46142578125000000000	4187.17919921875000000000	4166.15380859375000000000	4164.10253906250000000000	4149.74365234375000000000	4154.35888671875000000000	4172.82031250000000000000	4167.69238281250000000000	4217.94873046875000000000	4193.84619140625000000000	4161.02539062500000000000	3505.00000000000000000000	10249.00000000000000000000	10230.00000000000000000000	0.00000000000000000000	0.00000000000000000000	0.00000000000000000000	2877.00000000000000000000	379.00000000000000000000	4.00000000000000000000	4.00000000000000000000	4.00000000000000000000	4.00000000000000000000	4.00000000000000000000	4.00000000000000000000	4.00000000000000000000	4.00000000000000000000	4.00000000000000000000	4.00000000000000000000	4.00000000000000000000	4.00000000000000000000	4.00000000000000000000	4.00000000000000000000	4.00000000000000000000	4.00000000000000000000
91.00000000000000000000	0.00000000000000000000	4157.43603515625000000000	4205.12792968750000000000	4189.74365234375000000000	4176.92285156250000000000	4191.28173828125000000000	4168.20507812500000000000	4174.35888671875000000000	4178.97412109375000000000	4175.38427734375000000000	4176.41015625000000000000	4184.10253906250000000000	4216.41015625000000000000	4206.15380859375000000000	4185.12792968750000000000	3335.00000000000000000000	10249.00000000000000000000	10229.00000000000000000000	0.00000000000000000000	0.00000000000000000000	0.00000000000000000000	2877.00000000000000000000	387.00000000000000000000	4.00000000000000000000	4.00000000000000000000	4.00000000000000000000	4.00000000000000000000	4.00000000000000000000	4.00000000000000000000	4.00000000000000000000	4.00000000000000000000	4.00000000000000000000	4.00000000000000000000	4.00000000000000000000	4.00000000000000000000	4.00000000000000000000	4.00000000000000000000	4.00000000000000000000	4.00000000000000000000
92.00000000000000000000	0.00000000000000000000	4175.89746093750000000000	4176.92285156250000000000	4182.05126953125000000000	4170.76904296875000000000	4149.74365234375000000000	4149.74365234375000000000	4152.30761718750000000000	4169.23046875000000000000	4160.00000000000000000000	4156.41015625000000000000	4162.56396484375000000000	4207.69238281250000000000	4182.56396484375000000000	4174.35888671875000000000	2685.00000000000000000000	10249.00000000000000000000	10229.00000000000000000000	0.00000000000000000000	0.00000000000000000000	0.00000000000000000000	2877.00000000000000000000	395.00000000000000000000	4.00000000000000000000	4.00000000000000000000	4.00000000000000000000	4.00000000000000000000	4.00000000000000000000	4.00000000000000000000	4.00000000000000000000	4.00000000000000000000	4.00000000000000000000	4.00000000000000000000	4.00000000000000000000	4.00000000000000000000	4.00000000000000000000	4.00000000000000000000	4.00000000000000000000	4.00000000000000000000
93.00000000000000000000	0.00000000000000000000	4164.10253906250000000000	4167.17919921875000000000	4172.30761718750000000000	4151.28173828125000000000	4146.15380859375000000000	4160.00000000000000000000	4153.84619140625000000000	4160.51269531250000000000	4164.61523437500000000000	4173.33300781250000000000	4168.71777343750000000000	4203.58984375000000000000	4185.64111328125000000000	4158.46142578125000000000	2757.00000000000000000000	10249.00000000000000000000	10228.00000000000000000000	0.00000000000000000000	0.00000000000000000000	0.00000000000000000000	2877.00000000000000000000	403.00000000000000000000	4.00000000000000000000	4.00000000000000000000	4.00000000000000000000	4.00000000000000000000	4.00000000000000000000	4.00000000000000000000	4.00000000000000000000	4.00000000000000000000	4.00000000000000000000	4.00000000000000000000	4.00000000000000000000	4.00000000000000000000	4.00000000000000000000	4.00000000000000000000	4.00000000000000000000	4.00000000000000000000
94.00000000000000000000	0.00000000000000000000	4157.43603515625000000000	4163.07666015625000000000	4164.10253906250000000000	4145.12792968750000000000	4155.38427734375000000000	4154.87158203125000000000	4158.97412109375000000000	4157.94873046875000000000	4162.56396484375000000000	4168.20507812500000000000	4169.74365234375000000000	4200.00000000000000000000	4171.28173828125000000000	4142.56396484375000000000	3505.00000000000000000000	10249.00000000000000000000	10228.00000000000000000000	0.00000000000000000000	0.00000000000000000000	0.00000000000000000000	2877.00000000000000000000	412.00000000000000000000	4.00000000000000000000	4.00000000000000000000	4.00000000000000000000	4.00000000000000000000	4.00000000000000000000	4.00000000000000000000	4.00000000000000000000	4.00000000000000000000	4.00000000000000000000	4.00000000000000000000	4.00000000000000000000	4.00000000000000000000	4.00000000000000000000	4.00000000000000000000	4.00000000000000000000	4.00000000000000000000
95.00000000000000000000	0.00000000000000000000	4172.30761718750000000000	4155.38427734375000000000	4174.35888671875000000000	4149.74365234375000000000	4164.61523437500000000000	4151.28173828125000000000	4162.56396484375000000000	4159.48730468750000000000	4149.23046875000000000000	4142.05126953125000000000	4147.17919921875000000000	4199.48730468750000000000	4153.33300781250000000000	4144.61523437500000000000	3335.00000000000000000000	10247.00000000000000000000	10230.00000000000000000000	0.00000000000000000000	0.00000000000000000000	0.00000000000000000000	2877.00000000000000000000	420.00000000000000000000	4.00000000000000000000	4.00000000000000000000	4.00000000000000000000	4.00000000000000000000	4.00000000000000000000	4.00000000000000000000	4.00000000000000000000	4.00000000000000000000	4.00000000000000000000	4.00000000000000000000	4.00000000000000000000	4.00000000000000000000	4.00000000000000000000	4.00000000000000000000	4.00000000000000000000	4.00000000000000000000
96.00000000000000000000	0.00000000000000000000	4157.94873046875000000000	4170.76904296875000000000	4184.10253906250000000000	4161.02539062500000000000	4184.10253906250000000000	4173.84619140625000000000	4171.28173828125000000000	4174.35888671875000000000	4168.20507812500000000000	4165.12792968750000000000	4160.00000000000000000000	4206.15380859375000000000	4182.05126953125000000000	4163.07666015625000000000	2685.00000000000000000000	10247.00000000000000000000	10230.00000000000000000000	0.00000000000000000000	0.00000000000000000000	0.00000000000000000000	2877.00000000000000000000	428.00000000000000000000	4.00000000000000000000	4.00000000000000000000	4.00000000000000000000	4.00000000000000000000	4.00000000000000000000	4.00000000000000000000	4.00000000000000000000	4.00000000000000000000	4.00000000000000000000	4.00000000000000000000	4.00000000000000000000	4.00000000000000000000	4.00000000000000000000	4.00000000000000000000	4.00000000000000000000	4.00000000000000000000
97.00000000000000000000	0.00000000000000000000	4171.79492187500000000000	4175.89746093750000000000	4185.12792968750000000000	4163.07666015625000000000	4161.02539062500000000000	4157.43603515625000000000	4149.74365234375000000000	4155.89746093750000000000	4161.02539062500000000000	4166.66650390625000000000	4160.00000000000000000000	4202.05126953125000000000	4180.51269531250000000000	4152.30761718750000000000	2757.00000000000000000000	10247.00000000000000000000	10229.00000000000000000000	0.00000000000000000000	0.00000000000000000000	0.00000000000000000000	2877.00000000000000000000	437.00000000000000000000	4.00000000000000000000	4.00000000000000000000	4.00000000000000000000	4.00000000000000000000	4.00000000000000000000	4.00000000000000000000	4.00000000000000000000	4.00000000000000000000	4.00000000000000000000	4.00000000000000000000	4.00000000000000000000	4.00000000000000000000	4.00000000000000000000	4.00000000000000000000	4.00000000000000000000	4.00000000000000000000
98.00000000000000000000	0.00000000000000000000	4158.46142578125000000000	4181.53857421875000000000	4180.51269531250000000000	4161.53857421875000000000	4154.87158203125000000000	4151.79492187500000000000	4152.30761718750000000000	4149.74365234375000000000	4154.35888671875000000000	4157.94873046875000000000	4155.38427734375000000000	4202.05126953125000000000	4174.35888671875000000000	4156.92285156250000000000	3505.00000000000000000000	10247.00000000000000000000	10229.00000000000000000000	0.00000000000000000000	0.00000000000000000000	0.00000000000000000000	2877.00000000000000000000	444.00000000000000000000	4.00000000000000000000	4.00000000000000000000	4.00000000000000000000	4.00000000000000000000	4.00000000000000000000	4.00000000000000000000	4.00000000000000000000	4.00000000000000000000	4.00000000000000000000	4.00000000000000000000	4.00000000000000000000	4.00000000000000000000	4.00000000000000000000	4.00000000000000000000	4.00000000000000000000	4.00000000000000000000
99.00000000000000000000	0.00000000000000000000	4160.00000000000000000000	4167.17919921875000000000	4176.92285156250000000000	4149.74365234375000000000	4151.28173828125000000000	4145.64111328125000000000	4148.20507812500000000000	4138.46142578125000000000	4140.51269531250000000000	4150.76904296875000000000	4168.20507812500000000000	4204.61523437500000000000	4170.76904296875000000000	4164.10253906250000000000	3335.00000000000000000000	10247.00000000000000000000	10229.00000000000000000000	0.00000000000000000000	0.00000000000000000000	0.00000000000000000000	2877.00000000000000000000	451.00000000000000000000	4.00000000000000000000	4.00000000000000000000	4.00000000000000000000	4.00000000000000000000	4.00000000000000000000	4.00000000000000000000	4.00000000000000000000	4.00000000000000000000	4.00000000000000000000	4.00000000000000000000	4.00000000000000000000	4.00000000000000000000	4.00000000000000000000	4.00000000000000000000	4.00000000000000000000	4.00000000000000000000
100.00000000000000000000	0.00000000000000000000	4183.58984375000000000000	4172.82031250000000000000	4193.84619140625000000000	4153.33300781250000000000	4152.82031250000000000000	4139.48730468750000000000	4146.66650390625000000000	4142.05126953125000000000	4136.41015625000000000000	4154.87158203125000000000	4180.51269531250000000000	4210.76904296875000000000	4174.87158203125000000000	4174.35888671875000000000	2685.00000000000000000000	10247.00000000000000000000	10229.00000000000000000000	0.00000000000000000000	0.00000000000000000000	0.00000000000000000000	2877.00000000000000000000	459.00000000000000000000	4.00000000000000000000	4.00000000000000000000	4.00000000000000000000	4.00000000000000000000	4.00000000000000000000	4.00000000000000000000	4.00000000000000000000	4.00000000000000000000	4.00000000000000000000	4.00000000000000000000	4.00000000000000000000	4.00000000000000000000	4.00000000000000000000	4.00000000000000000000	4.00000000000000000000	4.00000000000000000000
101.00000000000000000000	0.00000000000000000000	4171.28173828125000000000	4215.89746093750000000000	4206.15380859375000000000	4177.94873046875000000000	4189.74365234375000000000	4162.05126953125000000000	4173.84619140625000000000	4184.61523437500000000000	4178.97412109375000000000	4182.05126953125000000000	4192.82031250000000000000	4233.33300781250000000000	4204.10253906250000000000	4197.94873046875000000000	2757.00000000000000000000	10247.00000000000000000000	10229.00000000000000000000	0.00000000000000000000	0.00000000000000000000	0.00000000000000000000	2877.00000000000000000000	468.00000000000000000000	4.00000000000000000000	4.00000000000000000000	4.00000000000000000000	4.00000000000000000000	4.00000000000000000000	4.00000000000000000000	4.00000000000000000000	4.00000000000000000000	4.00000000000000000000	4.00000000000000000000	4.00000000000000000000	4.00000000000000000000	4.00000000000000000000	4.00000000000000000000	4.00000000000000000000	4.00000000000000000000
102.00000000000000000000	0.00000000000000000000	4184.10253906250000000000	4196.41015625000000000000	4200.51269531250000000000	4168.20507812500000000000	4185.64111328125000000000	4157.94873046875000000000	4157.94873046875000000000	4175.89746093750000000000	4176.92285156250000000000	4170.76904296875000000000	4183.58984375000000000000	4231.79492187500000000000	4196.41015625000000000000	4181.02539062500000000000	3505.00000000000000000000	10247.00000000000000000000	10229.00000000000000000000	0.00000000000000000000	0.00000000000000000000	0.00000000000000000000	2877.00000000000000000000	475.00000000000000000000	4.00000000000000000000	4.00000000000000000000	4.00000000000000000000	4.00000000000000000000	4.00000000000000000000	4.00000000000000000000	4.00000000000000000000	4.00000000000000000000	4.00000000000000000000	4.00000000000000000000	4.00000000000000000000	4.00000000000000000000	4.00000000000000000000	4.00000000000000000000	4.00000000000000000000	4.00000000000000000000
103.00000000000000000000	0.00000000000000000000	4159.48730468750000000000	4160.00000000000000000000	4178.46142578125000000000	4144.10253906250000000000	4170.76904296875000000000	4154.87158203125000000000	4148.71777343750000000000	4164.10253906250000000000	4158.46142578125000000000	4159.48730468750000000000	4168.71777343750000000000	4205.12792968750000000000	4186.66650390625000000000	4158.46142578125000000000	3335.00000000000000000000	10248.00000000000000000000	10228.00000000000000000000	0.00000000000000000000	0.00000000000000000000	0.00000000000000000000	2877.00000000000000000000	483.00000000000000000000	4.00000000000000000000	4.00000000000000000000	4.00000000000000000000	4.00000000000000000000	4.00000000000000000000	4.00000000000000000000	4.00000000000000000000	4.00000000000000000000	4.00000000000000000000	4.00000000000000000000	4.00000000000000000000	4.00000000000000000000	4.00000000000000000000	4.00000000000000000000	4.00000000000000000000	4.00000000000000000000
104.00000000000000000000	0.00000000000000000000	4145.12792968750000000000	4141.53857421875000000000	4154.87158203125000000000	4136.92285156250000000000	4144.10253906250000000000	4151.79492187500000000000	4155.89746093750000000000	4171.79492187500000000000	4154.35888671875000000000	4146.66650390625000000000	4155.89746093750000000000	4190.76904296875000000000	4170.25634765625000000000	4139.48730468750000000000	2685.00000000000000000000	10248.00000000000000000000	10228.00000000000000000000	0.00000000000000000000	0.00000000000000000000	0.00000000000000000000	2877.00000000000000000000	492.00000000000000000000	4.00000000000000000000	4.00000000000000000000	4.00000000000000000000	4.00000000000000000000	4.00000000000000000000	4.00000000000000000000	4.00000000000000000000	4.00000000000000000000	4.00000000000000000000	4.00000000000000000000	4.00000000000000000000	4.00000000000000000000	4.00000000000000000000	4.00000000000000000000	4.00000000000000000000	4.00000000000000000000
105.00000000000000000000	0.00000000000000000000	4166.15380859375000000000	4150.25634765625000000000	4159.48730468750000000000	4144.61523437500000000000	4138.46142578125000000000	4154.35888671875000000000	4165.12792968750000000000	4171.79492187500000000000	4162.05126953125000000000	4144.61523437500000000000	4161.53857421875000000000	4187.69238281250000000000	4155.38427734375000000000	4135.38427734375000000000	2757.00000000000000000000	10248.00000000000000000000	10228.00000000000000000000	0.00000000000000000000	0.00000000000000000000	0.00000000000000000000	2877.00000000000000000000	500.00000000000000000000	4.00000000000000000000	4.00000000000000000000	4.00000000000000000000	4.00000000000000000000	4.00000000000000000000	4.00000000000000000000	4.00000000000000000000	4.00000000000000000000	4.00000000000000000000	4.00000000000000000000	4.00000000000000000000	4.00000000000000000000	4.00000000000000000000	4.00000000000000000000	4.00000000000000000000	4.00000000000000000000
106.00000000000000000000	0.00000000000000000000	4152.82031250000000000000	4187.17919921875000000000	4166.66650390625000000000	4158.46142578125000000000	4188.20507812500000000000	4182.56396484375000000000	4190.25634765625000000000	4176.41015625000000000000	4182.56396484375000000000	4181.02539062500000000000	4185.64111328125000000000	4189.74365234375000000000	4176.92285156250000000000	4163.07666015625000000000	3505.00000000000000000000	10248.00000000000000000000	10228.00000000000000000000	0.00000000000000000000	0.00000000000000000000	0.00000000000000000000	2877.00000000000000000000	509.00000000000000000000	4.00000000000000000000	4.00000000000000000000	4.00000000000000000000	4.00000000000000000000	4.00000000000000000000	4.00000000000000000000	4.00000000000000000000	4.00000000000000000000	4.00000000000000000000	4.00000000000000000000	4.00000000000000000000	4.00000000000000000000	4.00000000000000000000	4.00000000000000000000	4.00000000000000000000	4.00000000000000000000
107.00000000000000000000	0.00000000000000000000	4178.97412109375000000000	4180.00000000000000000000	4171.79492187500000000000	4154.87158203125000000000	4186.66650390625000000000	4171.79492187500000000000	4174.35888671875000000000	4148.71777343750000000000	4161.53857421875000000000	4168.71777343750000000000	4181.02539062500000000000	4189.23046875000000000000	4175.38427734375000000000	4158.97412109375000000000	3335.00000000000000000000	10247.00000000000000000000	10228.00000000000000000000	0.00000000000000000000	0.00000000000000000000	0.00000000000000000000	2877.00000000000000000000	516.00000000000000000000	4.00000000000000000000	4.00000000000000000000	4.00000000000000000000	4.00000000000000000000	4.00000000000000000000	4.00000000000000000000	4.00000000000000000000	4.00000000000000000000	4.00000000000000000000	4.00000000000000000000	4.00000000000000000000	4.00000000000000000000	4.00000000000000000000	4.00000000000000000000	4.00000000000000000000	4.00000000000000000000
108.00000000000000000000	0.00000000000000000000	4168.71777343750000000000	4177.94873046875000000000	4181.53857421875000000000	4154.35888671875000000000	4165.64111328125000000000	4156.92285156250000000000	4159.48730468750000000000	4140.00000000000000000000	4153.33300781250000000000	4146.66650390625000000000	4181.53857421875000000000	4191.28173828125000000000	4188.71777343750000000000	4155.38427734375000000000	2685.00000000000000000000	10247.00000000000000000000	10228.00000000000000000000	0.00000000000000000000	0.00000000000000000000	0.00000000000000000000	2877.00000000000000000000	525.00000000000000000000	4.00000000000000000000	4.00000000000000000000	4.00000000000000000000	4.00000000000000000000	4.00000000000000000000	4.00000000000000000000	4.00000000000000000000	4.00000000000000000000	4.00000000000000000000	4.00000000000000000000	4.00000000000000000000	4.00000000000000000000	4.00000000000000000000	4.00000000000000000000	4.00000000000000000000	4.00000000000000000000
109.00000000000000000000	0.00000000000000000000	4151.28173828125000000000	4184.10253906250000000000	4182.05126953125000000000	4153.84619140625000000000	4161.53857421875000000000	4146.66650390625000000000	4153.84619140625000000000	4150.76904296875000000000	4155.38427734375000000000	4152.82031250000000000000	4176.41015625000000000000	4198.46142578125000000000	4194.35888671875000000000	4166.66650390625000000000	2757.00000000000000000000	10249.00000000000000000000	10228.00000000000000000000	0.00000000000000000000	0.00000000000000000000	0.00000000000000000000	2877.00000000000000000000	533.00000000000000000000	4.00000000000000000000	4.00000000000000000000	4.00000000000000000000	4.00000000000000000000	4.00000000000000000000	4.00000000000000000000	4.00000000000000000000	4.00000000000000000000	4.00000000000000000000	4.00000000000000000000	4.00000000000000000000	4.00000000000000000000	4.00000000000000000000	4.00000000000000000000	4.00000000000000000000	4.00000000000000000000
110.00000000000000000000	0.00000000000000000000	4182.05126953125000000000	4177.94873046875000000000	4191.79492187500000000000	4151.28173828125000000000	4155.89746093750000000000	4144.61523437500000000000	4145.12792968750000000000	4148.71777343750000000000	4148.71777343750000000000	4155.38427734375000000000	4165.64111328125000000000	4204.61523437500000000000	4176.41015625000000000000	4170.25634765625000000000	3505.00000000000000000000	10249.00000000000000000000	10228.00000000000000000000	0.00000000000000000000	0.00000000000000000000	0.00000000000000000000	2877.00000000000000000000	540.00000000000000000000	4.00000000000000000000	4.00000000000000000000	4.00000000000000000000	4.00000000000000000000	4.00000000000000000000	4.00000000000000000000	4.00000000000000000000	4.00000000000000000000	4.00000000000000000000	4.00000000000000000000	4.00000000000000000000	4.00000000000000000000	4.00000000000000000000	4.00000000000000000000	4.00000000000000000000	4.00000000000000000000
111.00000000000000000000	0.00000000000000000000	4169.23046875000000000000	4196.41015625000000000000	4200.00000000000000000000	4167.69238281250000000000	4172.30761718750000000000	4176.92285156250000000000	4163.07666015625000000000	4167.17919921875000000000	4174.35888671875000000000	4171.79492187500000000000	4203.07666015625000000000	4215.38427734375000000000	4194.35888671875000000000	4181.02539062500000000000	3335.00000000000000000000	10248.00000000000000000000	10227.00000000000000000000	0.00000000000000000000	0.00000000000000000000	0.00000000000000000000	2877.00000000000000000000	547.00000000000000000000	4.00000000000000000000	4.00000000000000000000	4.00000000000000000000	4.00000000000000000000	4.00000000000000000000	4.00000000000000000000	4.00000000000000000000	4.00000000000000000000	4.00000000000000000000	4.00000000000000000000	4.00000000000000000000	4.00000000000000000000	4.00000000000000000000	4.00000000000000000000	4.00000000000000000000	4.00000000000000000000
112.00000000000000000000	0.00000000000000000000	4180.51269531250000000000	4182.56396484375000000000	4193.33300781250000000000	4170.25634765625000000000	4167.69238281250000000000	4160.00000000000000000000	4153.84619140625000000000	4163.07666015625000000000	4164.61523437500000000000	4161.53857421875000000000	4201.53857421875000000000	4212.82031250000000000000	4185.12792968750000000000	4174.87158203125000000000	2685.00000000000000000000	10248.00000000000000000000	10227.00000000000000000000	0.00000000000000000000	0.00000000000000000000	0.00000000000000000000	2877.00000000000000000000	556.00000000000000000000	4.00000000000000000000	4.00000000000000000000	4.00000000000000000000	4.00000000000000000000	4.00000000000000000000	4.00000000000000000000	4.00000000000000000000	4.00000000000000000000	4.00000000000000000000	4.00000000000000000000	4.00000000000000000000	4.00000000000000000000	4.00000000000000000000	4.00000000000000000000	4.00000000000000000000	4.00000000000000000000
113.00000000000000000000	0.00000000000000000000	4176.41015625000000000000	4168.20507812500000000000	4185.64111328125000000000	4160.51269531250000000000	4175.89746093750000000000	4146.15380859375000000000	4155.38427734375000000000	4158.97412109375000000000	4154.35888671875000000000	4156.41015625000000000000	4169.74365234375000000000	4203.58984375000000000000	4175.38427734375000000000	4173.84619140625000000000	2757.00000000000000000000	10249.00000000000000000000	10226.00000000000000000000	0.00000000000000000000	0.00000000000000000000	0.00000000000000000000	2877.00000000000000000000	563.00000000000000000000	4.00000000000000000000	4.00000000000000000000	4.00000000000000000000	4.00000000000000000000	4.00000000000000000000	4.00000000000000000000	4.00000000000000000000	4.00000000000000000000	4.00000000000000000000	4.00000000000000000000	4.00000000000000000000	4.00000000000000000000	4.00000000000000000000	4.00000000000000000000	4.00000000000000000000	4.00000000000000000000
114.00000000000000000000	0.00000000000000000000	4156.41015625000000000000	4171.28173828125000000000	4184.61523437500000000000	4156.41015625000000000000	4185.64111328125000000000	4166.66650390625000000000	4171.28173828125000000000	4166.66650390625000000000	4166.66650390625000000000	4160.51269531250000000000	4173.84619140625000000000	4206.15380859375000000000	4181.53857421875000000000	4174.35888671875000000000	3505.00000000000000000000	10249.00000000000000000000	10226.00000000000000000000	0.00000000000000000000	0.00000000000000000000	0.00000000000000000000	2877.00000000000000000000	571.00000000000000000000	4.00000000000000000000	4.00000000000000000000	4.00000000000000000000	4.00000000000000000000	4.00000000000000000000	4.00000000000000000000	4.00000000000000000000	4.00000000000000000000	4.00000000000000000000	4.00000000000000000000	4.00000000000000000000	4.00000000000000000000	4.00000000000000000000	4.00000000000000000000	4.00000000000000000000	4.00000000000000000000
115.00000000000000000000	0.00000000000000000000	4178.97412109375000000000	4173.84619140625000000000	4190.76904296875000000000	4151.28173828125000000000	4163.58984375000000000000	4164.61523437500000000000	4169.74365234375000000000	4170.76904296875000000000	4162.56396484375000000000	4143.58984375000000000000	4176.92285156250000000000	4209.74365234375000000000	4165.64111328125000000000	4168.20507812500000000000	3335.00000000000000000000	10250.00000000000000000000	10225.00000000000000000000	0.00000000000000000000	0.00000000000000000000	0.00000000000000000000	2877.00000000000000000000	578.00000000000000000000	4.00000000000000000000	4.00000000000000000000	4.00000000000000000000	4.00000000000000000000	4.00000000000000000000	4.00000000000000000000	4.00000000000000000000	4.00000000000000000000	4.00000000000000000000	4.00000000000000000000	4.00000000000000000000	4.00000000000000000000	4.00000000000000000000	4.00000000000000000000	4.00000000000000000000	4.00000000000000000000
116.00000000000000000000	0.00000000000000000000	4166.66650390625000000000	4191.79492187500000000000	4185.12792968750000000000	4156.92285156250000000000	4167.69238281250000000000	4170.25634765625000000000	4184.10253906250000000000	4185.12792968750000000000	4178.97412109375000000000	4160.00000000000000000000	4181.53857421875000000000	4208.20507812500000000000	4175.89746093750000000000	4175.89746093750000000000	2685.00000000000000000000	10250.00000000000000000000	10225.00000000000000000000	0.00000000000000000000	0.00000000000000000000	0.00000000000000000000	2877.00000000000000000000	586.00000000000000000000	4.00000000000000000000	4.00000000000000000000	4.00000000000000000000	4.00000000000000000000	4.00000000000000000000	4.00000000000000000000	4.00000000000000000000	4.00000000000000000000	4.00000000000000000000	4.00000000000000000000	4.00000000000000000000	4.00000000000000000000	4.00000000000000000000	4.00000000000000000000	4.00000000000000000000	4.00000000000000000000
117.00000000000000000000	0.00000000000000000000	4173.84619140625000000000	4180.51269531250000000000	4177.94873046875000000000	4164.10253906250000000000	4166.66650390625000000000	4168.71777343750000000000	4170.25634765625000000000	4161.02539062500000000000	4176.41015625000000000000	4170.76904296875000000000	4185.64111328125000000000	4202.05126953125000000000	4181.53857421875000000000	4159.48730468750000000000	2757.00000000000000000000	10249.00000000000000000000	10227.00000000000000000000	0.00000000000000000000	0.00000000000000000000	0.00000000000000000000	2877.00000000000000000000	594.00000000000000000000	4.00000000000000000000	4.00000000000000000000	4.00000000000000000000	4.00000000000000000000	4.00000000000000000000	4.00000000000000000000	4.00000000000000000000	4.00000000000000000000	4.00000000000000000000	4.00000000000000000000	4.00000000000000000000	4.00000000000000000000	4.00000000000000000000	4.00000000000000000000	4.00000000000000000000	4.00000000000000000000
118.00000000000000000000	0.00000000000000000000	4176.41015625000000000000	4174.35888671875000000000	4185.12792968750000000000	4160.51269531250000000000	4171.28173828125000000000	4168.71777343750000000000	4158.46142578125000000000	4155.38427734375000000000	4171.28173828125000000000	4168.20507812500000000000	4184.10253906250000000000	4207.69238281250000000000	4183.07666015625000000000	4158.97412109375000000000	3505.00000000000000000000	10249.00000000000000000000	10227.00000000000000000000	0.00000000000000000000	0.00000000000000000000	0.00000000000000000000	2877.00000000000000000000	602.00000000000000000000	4.00000000000000000000	4.00000000000000000000	4.00000000000000000000	4.00000000000000000000	4.00000000000000000000	4.00000000000000000000	4.00000000000000000000	4.00000000000000000000	4.00000000000000000000	4.00000000000000000000	4.00000000000000000000	4.00000000000000000000	4.00000000000000000000	4.00000000000000000000	4.00000000000000000000	4.00000000000000000000
119.00000000000000000000	0.00000000000000000000	4165.64111328125000000000	4178.46142578125000000000	4191.79492187500000000000	4148.71777343750000000000	4177.94873046875000000000	4164.61523437500000000000	4160.51269531250000000000	4168.20507812500000000000	4169.74365234375000000000	4164.61523437500000000000	4180.00000000000000000000	4214.87158203125000000000	4184.61523437500000000000	4173.33300781250000000000	3335.00000000000000000000	10248.00000000000000000000	10226.00000000000000000000	0.00000000000000000000	0.00000000000000000000	0.00000000000000000000	2877.00000000000000000000	609.00000000000000000000	4.00000000000000000000	4.00000000000000000000	4.00000000000000000000	4.00000000000000000000	4.00000000000000000000	4.00000000000000000000	4.00000000000000000000	4.00000000000000000000	4.00000000000000000000	4.00000000000000000000	4.00000000000000000000	4.00000000000000000000	4.00000000000000000000	4.00000000000000000000	4.00000000000000000000	4.00000000000000000000
120.00000000000000000000	0.00000000000000000000	4184.61523437500000000000	4174.87158203125000000000	4200.51269531250000000000	4153.84619140625000000000	4169.23046875000000000000	4160.51269531250000000000	4160.00000000000000000000	4154.35888671875000000000	4152.82031250000000000000	4154.87158203125000000000	4178.97412109375000000000	4208.20507812500000000000	4182.05126953125000000000	4169.23046875000000000000	2685.00000000000000000000	10248.00000000000000000000	10226.00000000000000000000	0.00000000000000000000	0.00000000000000000000	0.00000000000000000000	2877.00000000000000000000	618.00000000000000000000	4.00000000000000000000	4.00000000000000000000	4.00000000000000000000	4.00000000000000000000	4.00000000000000000000	4.00000000000000000000	4.00000000000000000000	4.00000000000000000000	4.00000000000000000000	4.00000000000000000000	4.00000000000000000000	4.00000000000000000000	4.00000000000000000000	4.00000000000000000000	4.00000000000000000000	4.00000000000000000000
121.00000000000000000000	0.00000000000000000000	4164.61523437500000000000	4191.79492187500000000000	4195.89746093750000000000	4170.76904296875000000000	4179.48730468750000000000	4179.48730468750000000000	4181.53857421875000000000	4172.30761718750000000000	4169.74365234375000000000	4174.35888671875000000000	4186.15380859375000000000	4209.74365234375000000000	4194.87158203125000000000	4185.12792968750000000000	2757.00000000000000000000	10247.00000000000000000000	10227.00000000000000000000	0.00000000000000000000	0.00000000000000000000	0.00000000000000000000	2877.00000000000000000000	626.00000000000000000000	4.00000000000000000000	4.00000000000000000000	4.00000000000000000000	4.00000000000000000000	4.00000000000000000000	4.00000000000000000000	4.00000000000000000000	4.00000000000000000000	4.00000000000000000000	4.00000000000000000000	4.00000000000000000000	4.00000000000000000000	4.00000000000000000000	4.00000000000000000000	4.00000000000000000000	4.00000000000000000000
122.00000000000000000000	0.00000000000000000000	4172.82031250000000000000	4168.71777343750000000000	4185.12792968750000000000	4158.46142578125000000000	4162.05126953125000000000	4154.87158203125000000000	4167.69238281250000000000	4178.46142578125000000000	4171.79492187500000000000	4163.07666015625000000000	4173.33300781250000000000	4211.79492187500000000000	4173.33300781250000000000	4175.89746093750000000000	3505.00000000000000000000	10247.00000000000000000000	10227.00000000000000000000	0.00000000000000000000	0.00000000000000000000	0.00000000000000000000	2877.00000000000000000000	634.00000000000000000000	4.00000000000000000000	4.00000000000000000000	4.00000000000000000000	4.00000000000000000000	4.00000000000000000000	4.00000000000000000000	4.00000000000000000000	4.00000000000000000000	4.00000000000000000000	4.00000000000000000000	4.00000000000000000000	4.00000000000000000000	4.00000000000000000000	4.00000000000000000000	4.00000000000000000000	4.00000000000000000000
123.00000000000000000000	0.00000000000000000000	4174.35888671875000000000	4155.38427734375000000000	4191.79492187500000000000	4147.17919921875000000000	4166.66650390625000000000	4157.43603515625000000000	4168.71777343750000000000	4180.00000000000000000000	4174.35888671875000000000	4151.28173828125000000000	4189.23046875000000000000	4212.30761718750000000000	4174.87158203125000000000	4166.15380859375000000000	3335.00000000000000000000	10248.00000000000000000000	10227.00000000000000000000	0.00000000000000000000	0.00000000000000000000	0.00000000000000000000	2877.00000000000000000000	641.00000000000000000000	4.00000000000000000000	4.00000000000000000000	4.00000000000000000000	4.00000000000000000000	4.00000000000000000000	4.00000000000000000000	4.00000000000000000000	4.00000000000000000000	4.00000000000000000000	4.00000000000000000000	4.00000000000000000000	4.00000000000000000000	4.00000000000000000000	4.00000000000000000000	4.00000000000000000000	4.00000000000000000000
[truncated: 236 more rows]
