# Supplementary material for: Discriminating three motor imagery states of the same joint for brain-computer interface
Source: PeerJ. 2021 Aug 24;9:e12027. doi: 10.7717/peerj.12027 (PMC8395581; doi:10.7717/peerj.12027)
Supplement: Supplemental Information 1 [file peerj-09-12027-s001.zip › dataset/C/01-02-04.11.17.17.47.05.csv]

title:02	recorded:04.11.17 17.47.05	sampling:128	subject:01	labels:COUNTER INTERPOLATED AF3 F7 F3 FC5 T7 P7 O1 O2 P8 T8 FC6 F4 F8 AF4 RAW_CQ GYROX GYROY MARKER MARKER_HARDWARE SYNC TIME_STAMP_s TIME_STAMP_ms CQ_AF3 CQ_F7 CQ_F3 CQ_FC5 CQ_T7 CQ_P7 CQ_O1 CQ_O2 CQ_P8 CQ_T8 CQ_FC6 CQ_F4 CQ_F8 CQ_AF4 CQ_CMS CQ_DRL	chan:40	units:emotiv
53.00000000000000000000	0.00000000000000000000	4157.94873046875000000000	4152.82031250000000000000	4168.20507812500000000000	4142.05126953125000000000	4122.05126953125000000000	4172.30761718750000000000	4178.46142578125000000000	4167.69238281250000000000	4171.79492187500000000000	4185.12792968750000000000	4232.82031250000000000000	4183.58984375000000000000	4153.84619140625000000000	4137.94873046875000000000	0.00000000000000000000	10244.00000000000000000000	10227.00000000000000000000	0.00000000000000000000	0.00000000000000000000	0.00000000000000000000	458.00000000000000000000	425.00000000000000000000	0.00000000000000000000	0.00000000000000000000	0.00000000000000000000	0.00000000000000000000	0.00000000000000000000	0.00000000000000000000	0.00000000000000000000	0.00000000000000000000	0.00000000000000000000	0.00000000000000000000	0.00000000000000000000	0.00000000000000000000	0.00000000000000000000	0.00000000000000000000	0.00000000000000000000	0.00000000000000000000
54.00000000000000000000	0.00000000000000000000	4182.05126953125000000000	4167.17919921875000000000	4182.56396484375000000000	4161.02539062500000000000	4135.89746093750000000000	4166.15380859375000000000	4174.35888671875000000000	4160.51269531250000000000	4159.48730468750000000000	4176.41015625000000000000	4235.38427734375000000000	4191.79492187500000000000	4143.07666015625000000000	4143.58984375000000000000	0.00000000000000000000	10244.00000000000000000000	10227.00000000000000000000	0.00000000000000000000	0.00000000000000000000	0.00000000000000000000	458.00000000000000000000	434.00000000000000000000	0.00000000000000000000	0.00000000000000000000	0.00000000000000000000	0.00000000000000000000	0.00000000000000000000	0.00000000000000000000	0.00000000000000000000	0.00000000000000000000	0.00000000000000000000	0.00000000000000000000	0.00000000000000000000	0.00000000000000000000	0.00000000000000000000	0.00000000000000000000	0.00000000000000000000	0.00000000000000000000
55.00000000000000000000	0.00000000000000000000	4161.53857421875000000000	4188.71777343750000000000	4161.53857421875000000000	4165.64111328125000000000	4146.15380859375000000000	4172.30761718750000000000	4181.02539062500000000000	4164.10253906250000000000	4156.41015625000000000000	4171.28173828125000000000	4222.05126953125000000000	4188.71777343750000000000	4164.61523437500000000000	4149.74365234375000000000	0.00000000000000000000	10246.00000000000000000000	10227.00000000000000000000	0.00000000000000000000	0.00000000000000000000	0.00000000000000000000	458.00000000000000000000	442.00000000000000000000	0.00000000000000000000	0.00000000000000000000	0.00000000000000000000	0.00000000000000000000	0.00000000000000000000	0.00000000000000000000	0.00000000000000000000	0.00000000000000000000	0.00000000000000000000	0.00000000000000000000	0.00000000000000000000	0.00000000000000000000	0.00000000000000000000	0.00000000000000000000	0.00000000000000000000	0.00000000000000000000
56.00000000000000000000	0.00000000000000000000	4171.28173828125000000000	4152.82031250000000000000	4171.79492187500000000000	4145.12792968750000000000	4120.00000000000000000000	4163.58984375000000000000	4166.66650390625000000000	4146.66650390625000000000	4134.35888671875000000000	4132.82031250000000000000	4192.30761718750000000000	4174.35888671875000000000	4168.71777343750000000000	4120.00000000000000000000	0.00000000000000000000	10246.00000000000000000000	10227.00000000000000000000	0.00000000000000000000	0.00000000000000000000	0.00000000000000000000	458.00000000000000000000	450.00000000000000000000	0.00000000000000000000	0.00000000000000000000	0.00000000000000000000	0.00000000000000000000	0.00000000000000000000	0.00000000000000000000	0.00000000000000000000	0.00000000000000000000	0.00000000000000000000	0.00000000000000000000	0.00000000000000000000	0.00000000000000000000	0.00000000000000000000	0.00000000000000000000	0.00000000000000000000	0.00000000000000000000
57.00000000000000000000	0.00000000000000000000	4164.61523437500000000000	4160.51269531250000000000	4170.76904296875000000000	4155.89746093750000000000	4157.43603515625000000000	4186.15380859375000000000	4188.71777343750000000000	4176.41015625000000000000	4170.76904296875000000000	4167.69238281250000000000	4226.66650390625000000000	4181.53857421875000000000	4192.82031250000000000000	4137.43603515625000000000	0.00000000000000000000	10246.00000000000000000000	10228.00000000000000000000	0.00000000000000000000	0.00000000000000000000	0.00000000000000000000	458.00000000000000000000	457.00000000000000000000	0.00000000000000000000	0.00000000000000000000	0.00000000000000000000	0.00000000000000000000	0.00000000000000000000	0.00000000000000000000	0.00000000000000000000	0.00000000000000000000	0.00000000000000000000	0.00000000000000000000	0.00000000000000000000	0.00000000000000000000	0.00000000000000000000	0.00000000000000000000	0.00000000000000000000	0.00000000000000000000
58.00000000000000000000	0.00000000000000000000	4155.38427734375000000000	4166.66650390625000000000	4170.76904296875000000000	4169.74365234375000000000	4157.94873046875000000000	4180.00000000000000000000	4182.05126953125000000000	4183.07666015625000000000	4186.66650390625000000000	4206.66650390625000000000	4251.28173828125000000000	4191.28173828125000000000	4169.74365234375000000000	4152.30761718750000000000	0.00000000000000000000	10246.00000000000000000000	10228.00000000000000000000	0.00000000000000000000	0.00000000000000000000	0.00000000000000000000	458.00000000000000000000	465.00000000000000000000	0.00000000000000000000	0.00000000000000000000	0.00000000000000000000	0.00000000000000000000	0.00000000000000000000	0.00000000000000000000	0.00000000000000000000	0.00000000000000000000	0.00000000000000000000	0.00000000000000000000	0.00000000000000000000	0.00000000000000000000	0.00000000000000000000	0.00000000000000000000	0.00000000000000000000	0.00000000000000000000
59.00000000000000000000	0.00000000000000000000	4172.30761718750000000000	4161.53857421875000000000	4177.94873046875000000000	4167.17919921875000000000	4135.38427734375000000000	4169.74365234375000000000	4165.12792968750000000000	4161.53857421875000000000	4163.07666015625000000000	4184.61523437500000000000	4224.61523437500000000000	4192.30761718750000000000	4140.51269531250000000000	4136.41015625000000000000	0.00000000000000000000	10246.00000000000000000000	10229.00000000000000000000	0.00000000000000000000	0.00000000000000000000	0.00000000000000000000	458.00000000000000000000	473.00000000000000000000	0.00000000000000000000	0.00000000000000000000	0.00000000000000000000	0.00000000000000000000	0.00000000000000000000	0.00000000000000000000	0.00000000000000000000	0.00000000000000000000	0.00000000000000000000	0.00000000000000000000	0.00000000000000000000	0.00000000000000000000	0.00000000000000000000	0.00000000000000000000	0.00000000000000000000	0.00000000000000000000
60.00000000000000000000	0.00000000000000000000	4165.12792968750000000000	4185.64111328125000000000	4166.15380859375000000000	4159.48730468750000000000	4166.15380859375000000000	4195.89746093750000000000	4187.69238281250000000000	4176.92285156250000000000	4174.87158203125000000000	4179.48730468750000000000	4215.38427734375000000000	4196.41015625000000000000	4176.92285156250000000000	4137.94873046875000000000	0.00000000000000000000	10246.00000000000000000000	10229.00000000000000000000	0.00000000000000000000	0.00000000000000000000	0.00000000000000000000	458.00000000000000000000	480.00000000000000000000	0.00000000000000000000	0.00000000000000000000	0.00000000000000000000	0.00000000000000000000	0.00000000000000000000	0.00000000000000000000	0.00000000000000000000	0.00000000000000000000	0.00000000000000000000	0.00000000000000000000	0.00000000000000000000	0.00000000000000000000	0.00000000000000000000	0.00000000000000000000	0.00000000000000000000	0.00000000000000000000
61.00000000000000000000	0.00000000000000000000	4182.56396484375000000000	4178.46142578125000000000	4186.66650390625000000000	4154.87158203125000000000	4151.79492187500000000000	4184.10253906250000000000	4182.56396484375000000000	4174.87158203125000000000	4172.82031250000000000000	4180.00000000000000000000	4226.66650390625000000000	4194.87158203125000000000	4190.25634765625000000000	4146.15380859375000000000	0.00000000000000000000	10245.00000000000000000000	10227.00000000000000000000	0.00000000000000000000	0.00000000000000000000	0.00000000000000000000	458.00000000000000000000	488.00000000000000000000	0.00000000000000000000	0.00000000000000000000	0.00000000000000000000	0.00000000000000000000	0.00000000000000000000	0.00000000000000000000	0.00000000000000000000	0.00000000000000000000	0.00000000000000000000	0.00000000000000000000	0.00000000000000000000	0.00000000000000000000	0.00000000000000000000	0.00000000000000000000	0.00000000000000000000	0.00000000000000000000
62.00000000000000000000	0.00000000000000000000	4170.25634765625000000000	4184.61523437500000000000	4175.89746093750000000000	4171.79492187500000000000	4138.46142578125000000000	4185.12792968750000000000	4196.41015625000000000000	4192.30761718750000000000	4188.20507812500000000000	4201.53857421875000000000	4246.15380859375000000000	4201.53857421875000000000	4200.51269531250000000000	4175.38427734375000000000	0.00000000000000000000	10245.00000000000000000000	10227.00000000000000000000	0.00000000000000000000	0.00000000000000000000	0.00000000000000000000	458.00000000000000000000	496.00000000000000000000	0.00000000000000000000	0.00000000000000000000	0.00000000000000000000	0.00000000000000000000	0.00000000000000000000	0.00000000000000000000	0.00000000000000000000	0.00000000000000000000	0.00000000000000000000	0.00000000000000000000	0.00000000000000000000	0.00000000000000000000	0.00000000000000000000	0.00000000000000000000	0.00000000000000000000	0.00000000000000000000
63.00000000000000000000	0.00000000000000000000	4155.38427734375000000000	4177.94873046875000000000	4158.46142578125000000000	4178.97412109375000000000	4141.02539062500000000000	4176.92285156250000000000	4195.38427734375000000000	4196.41015625000000000000	4188.20507812500000000000	4187.69238281250000000000	4227.17919921875000000000	4204.10253906250000000000	4187.17919921875000000000	4162.56396484375000000000	0.00000000000000000000	10244.00000000000000000000	10227.00000000000000000000	0.00000000000000000000	0.00000000000000000000	0.00000000000000000000	458.00000000000000000000	504.00000000000000000000	0.00000000000000000000	0.00000000000000000000	0.00000000000000000000	0.00000000000000000000	0.00000000000000000000	0.00000000000000000000	0.00000000000000000000	0.00000000000000000000	0.00000000000000000000	0.00000000000000000000	0.00000000000000000000	0.00000000000000000000	0.00000000000000000000	0.00000000000000000000	0.00000000000000000000	0.00000000000000000000
64.00000000000000000000	0.00000000000000000000	4174.35888671875000000000	4163.58984375000000000000	4174.87158203125000000000	4169.23046875000000000000	4152.30761718750000000000	4175.38427734375000000000	4189.74365234375000000000	4186.66650390625000000000	4177.43603515625000000000	4171.79492187500000000000	4225.64111328125000000000	4202.56396484375000000000	4167.17919921875000000000	4147.69238281250000000000	1144.00000000000000000000	10244.00000000000000000000	10227.00000000000000000000	0.00000000000000000000	0.00000000000000000000	0.00000000000000000000	458.00000000000000000000	511.00000000000000000000	4.00000000000000000000	0.00000000000000000000	0.00000000000000000000	0.00000000000000000000	0.00000000000000000000	0.00000000000000000000	0.00000000000000000000	0.00000000000000000000	0.00000000000000000000	0.00000000000000000000	0.00000000000000000000	0.00000000000000000000	0.00000000000000000000	0.00000000000000000000	0.00000000000000000000	0.00000000000000000000
65.00000000000000000000	0.00000000000000000000	4163.07666015625000000000	4173.84619140625000000000	4170.76904296875000000000	4175.38427734375000000000	4174.87158203125000000000	4214.35888671875000000000	4222.05126953125000000000	4202.05126953125000000000	4199.48730468750000000000	4215.38427734375000000000	4252.30761718750000000000	4213.33300781250000000000	4185.12792968750000000000	4171.28173828125000000000	2182.00000000000000000000	10247.00000000000000000000	10226.00000000000000000000	0.00000000000000000000	0.00000000000000000000	0.00000000000000000000	458.00000000000000000000	519.00000000000000000000	4.00000000000000000000	4.00000000000000000000	0.00000000000000000000	0.00000000000000000000	0.00000000000000000000	0.00000000000000000000	0.00000000000000000000	0.00000000000000000000	0.00000000000000000000	0.00000000000000000000	0.00000000000000000000	0.00000000000000000000	0.00000000000000000000	0.00000000000000000000	0.00000000000000000000	0.00000000000000000000
66.00000000000000000000	0.00000000000000000000	4180.00000000000000000000	4166.66650390625000000000	4185.12792968750000000000	4187.17919921875000000000	4159.48730468750000000000	4197.94873046875000000000	4206.15380859375000000000	4176.41015625000000000000	4177.43603515625000000000	4205.12792968750000000000	4220.51269531250000000000	4208.20507812500000000000	4182.05126953125000000000	4147.17919921875000000000	1409.00000000000000000000	10247.00000000000000000000	10226.00000000000000000000	0.00000000000000000000	0.00000000000000000000	0.00000000000000000000	458.00000000000000000000	528.00000000000000000000	4.00000000000000000000	4.00000000000000000000	4.00000000000000000000	0.00000000000000000000	0.00000000000000000000	0.00000000000000000000	0.00000000000000000000	0.00000000000000000000	0.00000000000000000000	0.00000000000000000000	0.00000000000000000000	0.00000000000000000000	0.00000000000000000000	0.00000000000000000000	4.00000000000000000000	0.00000000000000000000
67.00000000000000000000	0.00000000000000000000	4180.00000000000000000000	4195.38427734375000000000	4176.41015625000000000000	4180.00000000000000000000	4167.17919921875000000000	4186.15380859375000000000	4197.94873046875000000000	4177.94873046875000000000	4181.53857421875000000000	4194.35888671875000000000	4218.97412109375000000000	4203.58984375000000000000	4206.15380859375000000000	4154.87158203125000000000	3491.00000000000000000000	10248.00000000000000000000	10227.00000000000000000000	0.00000000000000000000	0.00000000000000000000	0.00000000000000000000	458.00000000000000000000	536.00000000000000000000	4.00000000000000000000	4.00000000000000000000	4.00000000000000000000	4.00000000000000000000	0.00000000000000000000	0.00000000000000000000	0.00000000000000000000	0.00000000000000000000	0.00000000000000000000	0.00000000000000000000	0.00000000000000000000	0.00000000000000000000	0.00000000000000000000	0.00000000000000000000	4.00000000000000000000	4.00000000000000000000
68.00000000000000000000	0.00000000000000000000	4163.58984375000000000000	4200.00000000000000000000	4164.61523437500000000000	4168.71777343750000000000	4155.89746093750000000000	4182.05126953125000000000	4188.71777343750000000000	4183.58984375000000000000	4189.74365234375000000000	4197.43603515625000000000	4244.10253906250000000000	4202.56396484375000000000	4203.58984375000000000000	4178.46142578125000000000	3564.00000000000000000000	10248.00000000000000000000	10227.00000000000000000000	0.00000000000000000000	0.00000000000000000000	0.00000000000000000000	458.00000000000000000000	543.00000000000000000000	4.00000000000000000000	4.00000000000000000000	4.00000000000000000000	4.00000000000000000000	4.00000000000000000000	0.00000000000000000000	0.00000000000000000000	0.00000000000000000000	0.00000000000000000000	0.00000000000000000000	0.00000000000000000000	0.00000000000000000000	0.00000000000000000000	0.00000000000000000000	4.00000000000000000000	4.00000000000000000000
69.00000000000000000000	0.00000000000000000000	4174.87158203125000000000	4169.74365234375000000000	4179.48730468750000000000	4173.84619140625000000000	4128.71777343750000000000	4163.58984375000000000000	4163.58984375000000000000	4155.89746093750000000000	4154.87158203125000000000	4181.02539062500000000000	4240.51269531250000000000	4190.76904296875000000000	4166.15380859375000000000	4153.33300781250000000000	3439.00000000000000000000	10248.00000000000000000000	10228.00000000000000000000	0.00000000000000000000	0.00000000000000000000	0.00000000000000000000	458.00000000000000000000	551.00000000000000000000	4.00000000000000000000	4.00000000000000000000	4.00000000000000000000	4.00000000000000000000	4.00000000000000000000	4.00000000000000000000	0.00000000000000000000	0.00000000000000000000	0.00000000000000000000	0.00000000000000000000	0.00000000000000000000	0.00000000000000000000	0.00000000000000000000	0.00000000000000000000	4.00000000000000000000	4.00000000000000000000
70.00000000000000000000	0.00000000000000000000	4163.07666015625000000000	4191.79492187500000000000	4168.20507812500000000000	4192.82031250000000000000	4162.56396484375000000000	4192.82031250000000000000	4194.35888671875000000000	4184.10253906250000000000	4181.53857421875000000000	4205.64111328125000000000	4252.82031250000000000000	4204.61523437500000000000	4194.87158203125000000000	4158.46142578125000000000	3486.00000000000000000000	10248.00000000000000000000	10228.00000000000000000000	0.00000000000000000000	0.00000000000000000000	0.00000000000000000000	458.00000000000000000000	558.00000000000000000000	4.00000000000000000000	4.00000000000000000000	4.00000000000000000000	4.00000000000000000000	4.00000000000000000000	4.00000000000000000000	4.00000000000000000000	0.00000000000000000000	0.00000000000000000000	0.00000000000000000000	0.00000000000000000000	0.00000000000000000000	0.00000000000000000000	0.00000000000000000000	4.00000000000000000000	4.00000000000000000000
71.00000000000000000000	0.00000000000000000000	4173.84619140625000000000	4183.58984375000000000000	4184.10253906250000000000	4192.30761718750000000000	4155.89746093750000000000	4195.89746093750000000000	4198.97412109375000000000	4198.46142578125000000000	4204.10253906250000000000	4203.07666015625000000000	4226.66650390625000000000	4214.35888671875000000000	4195.89746093750000000000	4163.07666015625000000000	3389.00000000000000000000	10245.00000000000000000000	10229.00000000000000000000	0.00000000000000000000	0.00000000000000000000	0.00000000000000000000	458.00000000000000000000	566.00000000000000000000	4.00000000000000000000	4.00000000000000000000	4.00000000000000000000	4.00000000000000000000	4.00000000000000000000	4.00000000000000000000	4.00000000000000000000	4.00000000000000000000	0.00000000000000000000	0.00000000000000000000	0.00000000000000000000	0.00000000000000000000	0.00000000000000000000	0.00000000000000000000	4.00000000000000000000	4.00000000000000000000
72.00000000000000000000	0.00000000000000000000	4172.30761718750000000000	4187.69238281250000000000	4181.02539062500000000000	4186.66650390625000000000	4156.92285156250000000000	4185.64111328125000000000	4193.33300781250000000000	4189.74365234375000000000	4193.33300781250000000000	4190.25634765625000000000	4202.56396484375000000000	4202.56396484375000000000	4189.23046875000000000000	4157.94873046875000000000	3513.00000000000000000000	10245.00000000000000000000	10229.00000000000000000000	0.00000000000000000000	0.00000000000000000000	0.00000000000000000000	458.00000000000000000000	574.00000000000000000000	4.00000000000000000000	4.00000000000000000000	4.00000000000000000000	4.00000000000000000000	4.00000000000000000000	4.00000000000000000000	4.00000000000000000000	4.00000000000000000000	4.00000000000000000000	0.00000000000000000000	0.00000000000000000000	0.00000000000000000000	0.00000000000000000000	0.00000000000000000000	4.00000000000000000000	4.00000000000000000000
73.00000000000000000000	0.00000000000000000000	4168.71777343750000000000	4211.79492187500000000000	4166.15380859375000000000	4185.64111328125000000000	4191.28173828125000000000	4191.79492187500000000000	4201.02539062500000000000	4192.82031250000000000000	4186.66650390625000000000	4205.64111328125000000000	4241.02539062500000000000	4210.76904296875000000000	4216.41015625000000000000	4171.28173828125000000000	3142.00000000000000000000	10244.00000000000000000000	10230.00000000000000000000	0.00000000000000000000	0.00000000000000000000	0.00000000000000000000	458.00000000000000000000	581.00000000000000000000	4.00000000000000000000	4.00000000000000000000	4.00000000000000000000	4.00000000000000000000	4.00000000000000000000	4.00000000000000000000	4.00000000000000000000	4.00000000000000000000	4.00000000000000000000	4.00000000000000000000	0.00000000000000000000	0.00000000000000000000	0.00000000000000000000	0.00000000000000000000	4.00000000000000000000	4.00000000000000000000
74.00000000000000000000	0.00000000000000000000	4190.25634765625000000000	4193.33300781250000000000	4185.12792968750000000000	4182.56396484375000000000	4168.20507812500000000000	4187.69238281250000000000	4192.30761718750000000000	4188.71777343750000000000	4186.66650390625000000000	4204.10253906250000000000	4268.71777343750000000000	4220.51269531250000000000	4212.82031250000000000000	4178.46142578125000000000	3497.00000000000000000000	10244.00000000000000000000	10230.00000000000000000000	0.00000000000000000000	0.00000000000000000000	0.00000000000000000000	458.00000000000000000000	590.00000000000000000000	4.00000000000000000000	4.00000000000000000000	4.00000000000000000000	4.00000000000000000000	4.00000000000000000000	4.00000000000000000000	4.00000000000000000000	4.00000000000000000000	4.00000000000000000000	4.00000000000000000000	4.00000000000000000000	0.00000000000000000000	0.00000000000000000000	0.00000000000000000000	4.00000000000000000000	4.00000000000000000000
75.00000000000000000000	0.00000000000000000000	4160.51269531250000000000	4192.82031250000000000000	4168.71777343750000000000	4192.82031250000000000000	4153.33300781250000000000	4191.79492187500000000000	4202.05126953125000000000	4202.56396484375000000000	4212.30761718750000000000	4214.35888671875000000000	4264.61523437500000000000	4214.87158203125000000000	4206.15380859375000000000	4181.02539062500000000000	3298.00000000000000000000	10245.00000000000000000000	10230.00000000000000000000	0.00000000000000000000	0.00000000000000000000	0.00000000000000000000	458.00000000000000000000	598.00000000000000000000	4.00000000000000000000	4.00000000000000000000	4.00000000000000000000	4.00000000000000000000	4.00000000000000000000	4.00000000000000000000	4.00000000000000000000	4.00000000000000000000	4.00000000000000000000	4.00000000000000000000	4.00000000000000000000	4.00000000000000000000	0.00000000000000000000	0.00000000000000000000	4.00000000000000000000	4.00000000000000000000
76.00000000000000000000	0.00000000000000000000	4166.15380859375000000000	4185.12792968750000000000	4170.76904296875000000000	4189.23046875000000000000	4147.17919921875000000000	4173.84619140625000000000	4186.15380859375000000000	4183.58984375000000000000	4200.00000000000000000000	4211.79492187500000000000	4228.20507812500000000000	4200.51269531250000000000	4184.61523437500000000000	4154.87158203125000000000	2727.00000000000000000000	10245.00000000000000000000	10230.00000000000000000000	0.00000000000000000000	0.00000000000000000000	0.00000000000000000000	458.00000000000000000000	607.00000000000000000000	4.00000000000000000000	4.00000000000000000000	4.00000000000000000000	4.00000000000000000000	4.00000000000000000000	4.00000000000000000000	4.00000000000000000000	4.00000000000000000000	4.00000000000000000000	4.00000000000000000000	4.00000000000000000000	4.00000000000000000000	4.00000000000000000000	0.00000000000000000000	4.00000000000000000000	4.00000000000000000000
77.00000000000000000000	0.00000000000000000000	4183.58984375000000000000	4196.92285156250000000000	4178.46142578125000000000	4200.00000000000000000000	4181.02539062500000000000	4200.51269531250000000000	4193.84619140625000000000	4185.12792968750000000000	4200.51269531250000000000	4208.71777343750000000000	4211.28173828125000000000	4199.48730468750000000000	4193.33300781250000000000	4151.79492187500000000000	2474.00000000000000000000	10246.00000000000000000000	10230.00000000000000000000	0.00000000000000000000	0.00000000000000000000	0.00000000000000000000	458.00000000000000000000	615.00000000000000000000	4.00000000000000000000	4.00000000000000000000	4.00000000000000000000	4.00000000000000000000	4.00000000000000000000	4.00000000000000000000	4.00000000000000000000	4.00000000000000000000	4.00000000000000000000	4.00000000000000000000	4.00000000000000000000	4.00000000000000000000	4.00000000000000000000	4.00000000000000000000	4.00000000000000000000	4.00000000000000000000
78.00000000000000000000	0.00000000000000000000	4165.12792968750000000000	4210.76904296875000000000	4168.20507812500000000000	4207.17919921875000000000	4207.17919921875000000000	4231.28173828125000000000	4213.84619140625000000000	4202.05126953125000000000	4214.35888671875000000000	4203.07666015625000000000	4222.05126953125000000000	4195.38427734375000000000	4203.58984375000000000000	4151.79492187500000000000	3497.00000000000000000000	10246.00000000000000000000	10230.00000000000000000000	0.00000000000000000000	0.00000000000000000000	0.00000000000000000000	458.00000000000000000000	623.00000000000000000000	4.00000000000000000000	4.00000000000000000000	4.00000000000000000000	4.00000000000000000000	4.00000000000000000000	4.00000000000000000000	4.00000000000000000000	4.00000000000000000000	4.00000000000000000000	4.00000000000000000000	4.00000000000000000000	4.00000000000000000000	4.00000000000000000000	4.00000000000000000000	4.00000000000000000000	4.00000000000000000000
79.00000000000000000000	0.00000000000000000000	4173.33300781250000000000	4192.30761718750000000000	4178.46142578125000000000	4185.12792968750000000000	4177.43603515625000000000	4210.76904296875000000000	4200.51269531250000000000	4185.64111328125000000000	4201.02539062500000000000	4197.94873046875000000000	4235.89746093750000000000	4182.56396484375000000000	4186.15380859375000000000	4138.46142578125000000000	3298.00000000000000000000	10246.00000000000000000000	10229.00000000000000000000	0.00000000000000000000	0.00000000000000000000	0.00000000000000000000	458.00000000000000000000	632.00000000000000000000	4.00000000000000000000	4.00000000000000000000	4.00000000000000000000	4.00000000000000000000	4.00000000000000000000	4.00000000000000000000	4.00000000000000000000	4.00000000000000000000	4.00000000000000000000	4.00000000000000000000	4.00000000000000000000	4.00000000000000000000	4.00000000000000000000	4.00000000000000000000	4.00000000000000000000	4.00000000000000000000
80.00000000000000000000	0.00000000000000000000	4160.51269531250000000000	4211.79492187500000000000	4161.53857421875000000000	4196.92285156250000000000	4188.20507812500000000000	4220.00000000000000000000	4213.84619140625000000000	4204.61523437500000000000	4227.17919921875000000000	4236.92285156250000000000	4272.82031250000000000000	4193.84619140625000000000	4221.02539062500000000000	4170.76904296875000000000	2727.00000000000000000000	10246.00000000000000000000	10229.00000000000000000000	0.00000000000000000000	0.00000000000000000000	0.00000000000000000000	458.00000000000000000000	639.00000000000000000000	4.00000000000000000000	4.00000000000000000000	4.00000000000000000000	4.00000000000000000000	4.00000000000000000000	4.00000000000000000000	4.00000000000000000000	4.00000000000000000000	4.00000000000000000000	4.00000000000000000000	4.00000000000000000000	4.00000000000000000000	4.00000000000000000000	4.00000000000000000000	4.00000000000000000000	4.00000000000000000000
81.00000000000000000000	0.00000000000000000000	4163.58984375000000000000	4198.46142578125000000000	4168.20507812500000000000	4203.07666015625000000000	4174.87158203125000000000	4202.05126953125000000000	4200.00000000000000000000	4199.48730468750000000000	4210.76904296875000000000	4228.20507812500000000000	4255.89746093750000000000	4197.43603515625000000000	4213.33300781250000000000	4169.23046875000000000000	2474.00000000000000000000	10245.00000000000000000000	10228.00000000000000000000	0.00000000000000000000	0.00000000000000000000	0.00000000000000000000	458.00000000000000000000	646.00000000000000000000	4.00000000000000000000	4.00000000000000000000	4.00000000000000000000	4.00000000000000000000	4.00000000000000000000	4.00000000000000000000	4.00000000000000000000	4.00000000000000000000	4.00000000000000000000	4.00000000000000000000	4.00000000000000000000	4.00000000000000000000	4.00000000000000000000	4.00000000000000000000	4.00000000000000000000	4.00000000000000000000
82.00000000000000000000	0.00000000000000000000	4171.79492187500000000000	4168.71777343750000000000	4181.02539062500000000000	4184.10253906250000000000	4154.87158203125000000000	4192.82031250000000000000	4195.89746093750000000000	4190.25634765625000000000	4189.23046875000000000000	4209.23046875000000000000	4220.00000000000000000000	4195.89746093750000000000	4183.58984375000000000000	4161.02539062500000000000	3497.00000000000000000000	10245.00000000000000000000	10228.00000000000000000000	0.00000000000000000000	0.00000000000000000000	0.00000000000000000000	458.00000000000000000000	655.00000000000000000000	4.00000000000000000000	4.00000000000000000000	4.00000000000000000000	4.00000000000000000000	4.00000000000000000000	4.00000000000000000000	4.00000000000000000000	4.00000000000000000000	4.00000000000000000000	4.00000000000000000000	4.00000000000000000000	4.00000000000000000000	4.00000000000000000000	4.00000000000000000000	4.00000000000000000000	4.00000000000000000000
83.00000000000000000000	0.00000000000000000000	4165.64111328125000000000	4186.66650390625000000000	4174.35888671875000000000	4188.20507812500000000000	4175.89746093750000000000	4215.38427734375000000000	4217.94873046875000000000	4207.69238281250000000000	4215.38427734375000000000	4220.51269531250000000000	4233.84619140625000000000	4216.92285156250000000000	4201.53857421875000000000	4182.05126953125000000000	3298.00000000000000000000	10247.00000000000000000000	10227.00000000000000000000	0.00000000000000000000	0.00000000000000000000	0.00000000000000000000	458.00000000000000000000	663.00000000000000000000	4.00000000000000000000	4.00000000000000000000	4.00000000000000000000	4.00000000000000000000	4.00000000000000000000	4.00000000000000000000	4.00000000000000000000	4.00000000000000000000	4.00000000000000000000	4.00000000000000000000	4.00000000000000000000	4.00000000000000000000	4.00000000000000000000	4.00000000000000000000	4.00000000000000000000	4.00000000000000000000
84.00000000000000000000	0.00000000000000000000	4187.17919921875000000000	4209.23046875000000000000	4188.71777343750000000000	4201.02539062500000000000	4184.10253906250000000000	4200.51269531250000000000	4206.15380859375000000000	4195.89746093750000000000	4210.25634765625000000000	4202.05126953125000000000	4245.64111328125000000000	4217.94873046875000000000	4206.15380859375000000000	4169.74365234375000000000	2727.00000000000000000000	10247.00000000000000000000	10227.00000000000000000000	0.00000000000000000000	0.00000000000000000000	0.00000000000000000000	458.00000000000000000000	670.00000000000000000000	4.00000000000000000000	4.00000000000000000000	4.00000000000000000000	4.00000000000000000000	4.00000000000000000000	4.00000000000000000000	4.00000000000000000000	4.00000000000000000000	4.00000000000000000000	4.00000000000000000000	4.00000000000000000000	4.00000000000000000000	4.00000000000000000000	4.00000000000000000000	4.00000000000000000000	4.00000000000000000000
85.00000000000000000000	0.00000000000000000000	4163.07666015625000000000	4205.64111328125000000000	4163.58984375000000000000	4202.56396484375000000000	4192.30761718750000000000	4196.92285156250000000000	4201.53857421875000000000	4193.84619140625000000000	4202.05126953125000000000	4209.23046875000000000000	4255.89746093750000000000	4194.87158203125000000000	4202.56396484375000000000	4161.02539062500000000000	2474.00000000000000000000	10248.00000000000000000000	10228.00000000000000000000	0.00000000000000000000	0.00000000000000000000	0.00000000000000000000	458.00000000000000000000	678.00000000000000000000	4.00000000000000000000	4.00000000000000000000	4.00000000000000000000	4.00000000000000000000	4.00000000000000000000	4.00000000000000000000	4.00000000000000000000	4.00000000000000000000	4.00000000000000000000	4.00000000000000000000	4.00000000000000000000	4.00000000000000000000	4.00000000000000000000	4.00000000000000000000	4.00000000000000000000	4.00000000000000000000
86.00000000000000000000	0.00000000000000000000	4161.02539062500000000000	4173.33300781250000000000	4159.48730468750000000000	4206.15380859375000000000	4174.35888671875000000000	4187.17919921875000000000	4177.43603515625000000000	4178.46142578125000000000	4180.51269531250000000000	4204.10253906250000000000	4235.89746093750000000000	4187.69238281250000000000	4174.87158203125000000000	4163.58984375000000000000	3497.00000000000000000000	10248.00000000000000000000	10228.00000000000000000000	0.00000000000000000000	0.00000000000000000000	0.00000000000000000000	458.00000000000000000000	685.00000000000000000000	4.00000000000000000000	4.00000000000000000000	4.00000000000000000000	4.00000000000000000000	4.00000000000000000000	4.00000000000000000000	4.00000000000000000000	4.00000000000000000000	4.00000000000000000000	4.00000000000000000000	4.00000000000000000000	4.00000000000000000000	4.00000000000000000000	4.00000000000000000000	4.00000000000000000000	4.00000000000000000000
87.00000000000000000000	0.00000000000000000000	4180.51269531250000000000	4185.12792968750000000000	4175.89746093750000000000	4197.43603515625000000000	4164.61523437500000000000	4186.15380859375000000000	4172.82031250000000000000	4178.46142578125000000000	4184.61523437500000000000	4190.25634765625000000000	4215.89746093750000000000	4205.64111328125000000000	4171.28173828125000000000	4172.82031250000000000000	3298.00000000000000000000	10248.00000000000000000000	10229.00000000000000000000	0.00000000000000000000	0.00000000000000000000	0.00000000000000000000	458.00000000000000000000	693.00000000000000000000	4.00000000000000000000	4.00000000000000000000	4.00000000000000000000	4.00000000000000000000	4.00000000000000000000	4.00000000000000000000	4.00000000000000000000	4.00000000000000000000	4.00000000000000000000	4.00000000000000000000	4.00000000000000000000	4.00000000000000000000	4.00000000000000000000	4.00000000000000000000	4.00000000000000000000	4.00000000000000000000
88.00000000000000000000	0.00000000000000000000	4162.05126953125000000000	4204.10253906250000000000	4167.69238281250000000000	4185.12792968750000000000	4171.28173828125000000000	4201.53857421875000000000	4204.61523437500000000000	4206.66650390625000000000	4221.02539062500000000000	4215.89746093750000000000	4242.56396484375000000000	4211.79492187500000000000	4188.20507812500000000000	4168.20507812500000000000	2727.00000000000000000000	10248.00000000000000000000	10229.00000000000000000000	0.00000000000000000000	0.00000000000000000000	0.00000000000000000000	458.00000000000000000000	700.00000000000000000000	4.00000000000000000000	4.00000000000000000000	4.00000000000000000000	4.00000000000000000000	4.00000000000000000000	4.00000000000000000000	4.00000000000000000000	4.00000000000000000000	4.00000000000000000000	4.00000000000000000000	4.00000000000000000000	4.00000000000000000000	4.00000000000000000000	4.00000000000000000000	4.00000000000000000000	4.00000000000000000000
89.00000000000000000000	0.00000000000000000000	4184.61523437500000000000	4187.69238281250000000000	4187.17919921875000000000	4201.02539062500000000000	4167.69238281250000000000	4200.00000000000000000000	4204.10253906250000000000	4202.56396484375000000000	4216.41015625000000000000	4223.07666015625000000000	4252.82031250000000000000	4204.10253906250000000000	4185.64111328125000000000	4166.15380859375000000000	2474.00000000000000000000	10248.00000000000000000000	10229.00000000000000000000	0.00000000000000000000	0.00000000000000000000	0.00000000000000000000	458.00000000000000000000	708.00000000000000000000	4.00000000000000000000	4.00000000000000000000	4.00000000000000000000	4.00000000000000000000	4.00000000000000000000	4.00000000000000000000	4.00000000000000000000	4.00000000000000000000	4.00000000000000000000	4.00000000000000000000	4.00000000000000000000	4.00000000000000000000	4.00000000000000000000	4.00000000000000000000	4.00000000000000000000	4.00000000000000000000
90.00000000000000000000	0.00000000000000000000	4184.10253906250000000000	4210.25634765625000000000	4178.46142578125000000000	4207.69238281250000000000	4198.46142578125000000000	4224.10253906250000000000	4213.33300781250000000000	4207.17919921875000000000	4214.35888671875000000000	4221.53857421875000000000	4266.15380859375000000000	4214.35888671875000000000	4228.20507812500000000000	4206.66650390625000000000	3497.00000000000000000000	10248.00000000000000000000	10229.00000000000000000000	0.00000000000000000000	0.00000000000000000000	0.00000000000000000000	458.00000000000000000000	716.00000000000000000000	4.00000000000000000000	4.00000000000000000000	4.00000000000000000000	4.00000000000000000000	4.00000000000000000000	4.00000000000000000000	4.00000000000000000000	4.00000000000000000000	4.00000000000000000000	4.00000000000000000000	4.00000000000000000000	4.00000000000000000000	4.00000000000000000000	4.00000000000000000000	4.00000000000000000000	4.00000000000000000000
91.00000000000000000000	0.00000000000000000000	4178.46142578125000000000	4207.69238281250000000000	4173.33300781250000000000	4192.82031250000000000000	4195.89746093750000000000	4218.46142578125000000000	4209.74365234375000000000	4199.48730468750000000000	4202.05126953125000000000	4202.05126953125000000000	4261.53857421875000000000	4221.53857421875000000000	4229.74365234375000000000	4205.64111328125000000000	3298.00000000000000000000	10249.00000000000000000000	10228.00000000000000000000	0.00000000000000000000	0.00000000000000000000	0.00000000000000000000	458.00000000000000000000	724.00000000000000000000	4.00000000000000000000	4.00000000000000000000	4.00000000000000000000	4.00000000000000000000	4.00000000000000000000	4.00000000000000000000	4.00000000000000000000	4.00000000000000000000	4.00000000000000000000	4.00000000000000000000	4.00000000000000000000	4.00000000000000000000	4.00000000000000000000	4.00000000000000000000	4.00000000000000000000	4.00000000000000000000
92.00000000000000000000	0.00000000000000000000	4191.79492187500000000000	4205.64111328125000000000	4186.15380859375000000000	4212.82031250000000000000	4189.74365234375000000000	4208.20507812500000000000	4213.84619140625000000000	4206.66650390625000000000	4213.33300781250000000000	4218.46142578125000000000	4245.64111328125000000000	4232.30761718750000000000	4203.58984375000000000000	4190.25634765625000000000	2727.00000000000000000000	10249.00000000000000000000	10228.00000000000000000000	0.00000000000000000000	0.00000000000000000000	0.00000000000000000000	458.00000000000000000000	732.00000000000000000000	4.00000000000000000000	4.00000000000000000000	4.00000000000000000000	4.00000000000000000000	4.00000000000000000000	4.00000000000000000000	4.00000000000000000000	4.00000000000000000000	4.00000000000000000000	4.00000000000000000000	4.00000000000000000000	4.00000000000000000000	4.00000000000000000000	4.00000000000000000000	4.00000000000000000000	4.00000000000000000000
93.00000000000000000000	0.00000000000000000000	4170.25634765625000000000	4222.05126953125000000000	4171.79492187500000000000	4218.46142578125000000000	4188.71777343750000000000	4217.43603515625000000000	4225.64111328125000000000	4232.82031250000000000000	4246.15380859375000000000	4260.00000000000000000000	4254.35888671875000000000	4237.43603515625000000000	4216.41015625000000000000	4203.07666015625000000000	2474.00000000000000000000	10249.00000000000000000000	10228.00000000000000000000	0.00000000000000000000	0.00000000000000000000	0.00000000000000000000	458.00000000000000000000	741.00000000000000000000	4.00000000000000000000	4.00000000000000000000	4.00000000000000000000	4.00000000000000000000	4.00000000000000000000	4.00000000000000000000	4.00000000000000000000	4.00000000000000000000	4.00000000000000000000	4.00000000000000000000	4.00000000000000000000	4.00000000000000000000	4.00000000000000000000	4.00000000000000000000	4.00000000000000000000	4.00000000000000000000
94.00000000000000000000	0.00000000000000000000	4176.41015625000000000000	4174.35888671875000000000	4177.94873046875000000000	4178.97412109375000000000	4132.30761718750000000000	4185.12792968750000000000	4187.17919921875000000000	4199.48730468750000000000	4206.66650390625000000000	4215.38427734375000000000	4235.38427734375000000000	4208.71777343750000000000	4191.79492187500000000000	4177.43603515625000000000	3497.00000000000000000000	10249.00000000000000000000	10228.00000000000000000000	0.00000000000000000000	0.00000000000000000000	0.00000000000000000000	458.00000000000000000000	749.00000000000000000000	4.00000000000000000000	4.00000000000000000000	4.00000000000000000000	4.00000000000000000000	4.00000000000000000000	4.00000000000000000000	4.00000000000000000000	4.00000000000000000000	4.00000000000000000000	4.00000000000000000000	4.00000000000000000000	4.00000000000000000000	4.00000000000000000000	4.00000000000000000000	4.00000000000000000000	4.00000000000000000000
95.00000000000000000000	0.00000000000000000000	4178.46142578125000000000	4193.33300781250000000000	4171.28173828125000000000	4203.58984375000000000000	4163.58984375000000000000	4203.58984375000000000000	4204.61523437500000000000	4207.69238281250000000000	4209.74365234375000000000	4205.64111328125000000000	4246.66650390625000000000	4215.38427734375000000000	4196.92285156250000000000	4189.23046875000000000000	3298.00000000000000000000	10248.00000000000000000000	10229.00000000000000000000	0.00000000000000000000	0.00000000000000000000	0.00000000000000000000	458.00000000000000000000	757.00000000000000000000	4.00000000000000000000	4.00000000000000000000	4.00000000000000000000	4.00000000000000000000	4.00000000000000000000	4.00000000000000000000	4.00000000000000000000	4.00000000000000000000	4.00000000000000000000	4.00000000000000000000	4.00000000000000000000	4.00000000000000000000	4.00000000000000000000	4.00000000000000000000	4.00000000000000000000	4.00000000000000000000
96.00000000000000000000	0.00000000000000000000	4184.61523437500000000000	4245.64111328125000000000	4178.46142578125000000000	4233.84619140625000000000	4218.97412109375000000000	4232.82031250000000000000	4236.41015625000000000000	4232.30761718750000000000	4238.46142578125000000000	4243.58984375000000000000	4281.53857421875000000000	4243.58984375000000000000	4222.56396484375000000000	4217.43603515625000000000	2727.00000000000000000000	10248.00000000000000000000	10229.00000000000000000000	0.00000000000000000000	0.00000000000000000000	0.00000000000000000000	458.00000000000000000000	765.00000000000000000000	4.00000000000000000000	4.00000000000000000000	4.00000000000000000000	4.00000000000000000000	4.00000000000000000000	4.00000000000000000000	4.00000000000000000000	4.00000000000000000000	4.00000000000000000000	4.00000000000000000000	4.00000000000000000000	4.00000000000000000000	4.00000000000000000000	4.00000000000000000000	4.00000000000000000000	4.00000000000000000000
97.00000000000000000000	0.00000000000000000000	4190.76904296875000000000	4216.41015625000000000000	4188.71777343750000000000	4193.33300781250000000000	4197.94873046875000000000	4223.58984375000000000000	4223.07666015625000000000	4210.76904296875000000000	4213.33300781250000000000	4234.35888671875000000000	4264.61523437500000000000	4227.69238281250000000000	4216.92285156250000000000	4201.02539062500000000000	2474.00000000000000000000	10247.00000000000000000000	10229.00000000000000000000	0.00000000000000000000	0.00000000000000000000	0.00000000000000000000	458.00000000000000000000	773.00000000000000000000	4.00000000000000000000	4.00000000000000000000	4.00000000000000000000	4.00000000000000000000	4.00000000000000000000	4.00000000000000000000	4.00000000000000000000	4.00000000000000000000	4.00000000000000000000	4.00000000000000000000	4.00000000000000000000	4.00000000000000000000	4.00000000000000000000	4.00000000000000000000	4.00000000000000000000	4.00000000000000000000
98.00000000000000000000	0.00000000000000000000	4163.07666015625000000000	4190.25634765625000000000	4158.46142578125000000000	4188.20507812500000000000	4188.20507812500000000000	4220.00000000000000000000	4220.51269531250000000000	4214.87158203125000000000	4208.20507812500000000000	4205.12792968750000000000	4230.76904296875000000000	4213.33300781250000000000	4213.84619140625000000000	4193.33300781250000000000	3497.00000000000000000000	10247.00000000000000000000	10229.00000000000000000000	0.00000000000000000000	0.00000000000000000000	0.00000000000000000000	458.00000000000000000000	782.00000000000000000000	4.00000000000000000000	4.00000000000000000000	4.00000000000000000000	4.00000000000000000000	4.00000000000000000000	4.00000000000000000000	4.00000000000000000000	4.00000000000000000000	4.00000000000000000000	4.00000000000000000000	4.00000000000000000000	4.00000000000000000000	4.00000000000000000000	4.00000000000000000000	4.00000000000000000000	4.00000000000000000000
99.00000000000000000000	0.00000000000000000000	4183.58984375000000000000	4195.38427734375000000000	4176.41015625000000000000	4223.07666015625000000000	4181.02539062500000000000	4201.53857421875000000000	4213.33300781250000000000	4220.00000000000000000000	4216.92285156250000000000	4193.84619140625000000000	4246.15380859375000000000	4221.53857421875000000000	4206.66650390625000000000	4192.30761718750000000000	3298.00000000000000000000	10245.00000000000000000000	10230.00000000000000000000	0.00000000000000000000	0.00000000000000000000	0.00000000000000000000	458.00000000000000000000	790.00000000000000000000	4.00000000000000000000	4.00000000000000000000	4.00000000000000000000	4.00000000000000000000	4.00000000000000000000	4.00000000000000000000	4.00000000000000000000	4.00000000000000000000	4.00000000000000000000	4.00000000000000000000	4.00000000000000000000	4.00000000000000000000	4.00000000000000000000	4.00000000000000000000	4.00000000000000000000	4.00000000000000000000
100.00000000000000000000	0.00000000000000000000	4184.10253906250000000000	4219.48730468750000000000	4183.07666015625000000000	4221.53857421875000000000	4199.48730468750000000000	4222.05126953125000000000	4240.00000000000000000000	4236.92285156250000000000	4243.58984375000000000000	4241.02539062500000000000	4286.66650390625000000000	4236.92285156250000000000	4233.84619140625000000000	4210.25634765625000000000	2727.00000000000000000000	10245.00000000000000000000	10230.00000000000000000000	0.00000000000000000000	0.00000000000000000000	0.00000000000000000000	458.00000000000000000000	798.00000000000000000000	4.00000000000000000000	4.00000000000000000000	4.00000000000000000000	4.00000000000000000000	4.00000000000000000000	4.00000000000000000000	4.00000000000000000000	4.00000000000000000000	4.00000000000000000000	4.00000000000000000000	4.00000000000000000000	4.00000000000000000000	4.00000000000000000000	4.00000000000000000000	4.00000000000000000000	4.00000000000000000000
101.00000000000000000000	0.00000000000000000000	4167.69238281250000000000	4192.30761718750000000000	4169.74365234375000000000	4181.53857421875000000000	4186.66650390625000000000	4226.15380859375000000000	4235.89746093750000000000	4219.48730468750000000000	4224.10253906250000000000	4234.35888671875000000000	4251.79492187500000000000	4228.20507812500000000000	4213.84619140625000000000	4193.84619140625000000000	2474.00000000000000000000	10244.00000000000000000000	10230.00000000000000000000	0.00000000000000000000	0.00000000000000000000	0.00000000000000000000	458.00000000000000000000	805.00000000000000000000	4.00000000000000000000	4.00000000000000000000	4.00000000000000000000	4.00000000000000000000	4.00000000000000000000	4.00000000000000000000	4.00000000000000000000	4.00000000000000000000	4.00000000000000000000	4.00000000000000000000	4.00000000000000000000	4.00000000000000000000	4.00000000000000000000	4.00000000000000000000	4.00000000000000000000	4.00000000000000000000
102.00000000000000000000	0.00000000000000000000	4187.69238281250000000000	4183.58984375000000000000	4182.56396484375000000000	4190.25634765625000000000	4163.58984375000000000000	4211.79492187500000000000	4215.89746093750000000000	4202.56396484375000000000	4201.53857421875000000000	4197.43603515625000000000	4232.82031250000000000000	4217.94873046875000000000	4183.07666015625000000000	4180.51269531250000000000	3497.00000000000000000000	10244.00000000000000000000	10230.00000000000000000000	0.00000000000000000000	0.00000000000000000000	0.00000000000000000000	458.00000000000000000000	812.00000000000000000000	4.00000000000000000000	4.00000000000000000000	4.00000000000000000000	4.00000000000000000000	4.00000000000000000000	4.00000000000000000000	4.00000000000000000000	4.00000000000000000000	4.00000000000000000000	4.00000000000000000000	4.00000000000000000000	4.00000000000000000000	4.00000000000000000000	4.00000000000000000000	4.00000000000000000000	4.00000000000000000000
103.00000000000000000000	0.00000000000000000000	4180.51269531250000000000	4236.92285156250000000000	4173.33300781250000000000	4222.05126953125000000000	4199.48730468750000000000	4233.84619140625000000000	4246.66650390625000000000	4247.17919921875000000000	4242.56396484375000000000	4233.33300781250000000000	4263.58984375000000000000	4235.38427734375000000000	4231.28173828125000000000	4222.05126953125000000000	3298.00000000000000000000	10244.00000000000000000000	10229.00000000000000000000	0.00000000000000000000	0.00000000000000000000	0.00000000000000000000	458.00000000000000000000	820.00000000000000000000	4.00000000000000000000	4.00000000000000000000	4.00000000000000000000	4.00000000000000000000	4.00000000000000000000	4.00000000000000000000	4.00000000000000000000	4.00000000000000000000	4.00000000000000000000	4.00000000000000000000	4.00000000000000000000	4.00000000000000000000	4.00000000000000000000	4.00000000000000000000	4.00000000000000000000	4.00000000000000000000
104.00000000000000000000	0.00000000000000000000	4187.69238281250000000000	4209.23046875000000000000	4178.46142578125000000000	4198.46142578125000000000	4184.61523437500000000000	4215.38427734375000000000	4224.61523437500000000000	4233.33300781250000000000	4218.46142578125000000000	4215.38427734375000000000	4235.38427734375000000000	4229.74365234375000000000	4223.07666015625000000000	4211.28173828125000000000	2727.00000000000000000000	10244.00000000000000000000	10229.00000000000000000000	0.00000000000000000000	0.00000000000000000000	0.00000000000000000000	458.00000000000000000000	827.00000000000000000000	4.00000000000000000000	4.00000000000000000000	4.00000000000000000000	4.00000000000000000000	4.00000000000000000000	4.00000000000000000000	4.00000000000000000000	4.00000000000000000000	4.00000000000000000000	4.00000000000000000000	4.00000000000000000000	4.00000000000000000000	4.00000000000000000000	4.00000000000000000000	4.00000000000000000000	4.00000000000000000000
105.00000000000000000000	0.00000000000000000000	4183.58984375000000000000	4189.23046875000000000000	4171.28173828125000000000	4195.89746093750000000000	4174.87158203125000000000	4213.33300781250000000000	4213.33300781250000000000	4218.46142578125000000000	4201.53857421875000000000	4194.35888671875000000000	4242.56396484375000000000	4216.41015625000000000000	4203.58984375000000000000	4198.46142578125000000000	2474.00000000000000000000	10244.00000000000000000000	10230.00000000000000000000	0.00000000000000000000	0.00000000000000000000	0.00000000000000000000	458.00000000000000000000	834.00000000000000000000	4.00000000000000000000	4.00000000000000000000	4.00000000000000000000	4.00000000000000000000	4.00000000000000000000	4.00000000000000000000	4.00000000000000000000	4.00000000000000000000	4.00000000000000000000	4.00000000000000000000	4.00000000000000000000	4.00000000000000000000	4.00000000000000000000	4.00000000000000000000	4.00000000000000000000	4.00000000000000000000
106.00000000000000000000	0.00000000000000000000	4176.92285156250000000000	4211.79492187500000000000	4169.23046875000000000000	4216.92285156250000000000	4198.46142578125000000000	4227.69238281250000000000	4234.35888671875000000000	4237.94873046875000000000	4235.38427734375000000000	4215.89746093750000000000	4273.84619140625000000000	4229.23046875000000000000	4211.28173828125000000000	4211.79492187500000000000	3497.00000000000000000000	10244.00000000000000000000	10230.00000000000000000000	0.00000000000000000000	0.00000000000000000000	0.00000000000000000000	458.00000000000000000000	842.00000000000000000000	4.00000000000000000000	4.00000000000000000000	4.00000000000000000000	4.00000000000000000000	4.00000000000000000000	4.00000000000000000000	4.00000000000000000000	4.00000000000000000000	4.00000000000000000000	4.00000000000000000000	4.00000000000000000000	4.00000000000000000000	4.00000000000000000000	4.00000000000000000000	4.00000000000000000000	4.00000000000000000000
107.00000000000000000000	0.00000000000000000000	4194.87158203125000000000	4206.66650390625000000000	4189.23046875000000000000	4206.15380859375000000000	4195.89746093750000000000	4213.84619140625000000000	4227.17919921875000000000	4228.20507812500000000000	4231.79492187500000000000	4198.46142578125000000000	4236.41015625000000000000	4239.48730468750000000000	4195.38427734375000000000	4203.58984375000000000000	3298.00000000000000000000	10245.00000000000000000000	10230.00000000000000000000	0.00000000000000000000	0.00000000000000000000	0.00000000000000000000	458.00000000000000000000	850.00000000000000000000	4.00000000000000000000	4.00000000000000000000	4.00000000000000000000	4.00000000000000000000	4.00000000000000000000	4.00000000000000000000	4.00000000000000000000	4.00000000000000000000	4.00000000000000000000	4.00000000000000000000	4.00000000000000000000	4.00000000000000000000	4.00000000000000000000	4.00000000000000000000	4.00000000000000000000	4.00000000000000000000
108.00000000000000000000	0.00000000000000000000	4171.28173828125000000000	4211.28173828125000000000	4166.66650390625000000000	4198.46142578125000000000	4199.48730468750000000000	4224.10253906250000000000	4226.66650390625000000000	4222.56396484375000000000	4218.46142578125000000000	4200.00000000000000000000	4234.87158203125000000000	4229.23046875000000000000	4213.33300781250000000000	4208.71777343750000000000	2727.00000000000000000000	10245.00000000000000000000	10230.00000000000000000000	0.00000000000000000000	0.00000000000000000000	0.00000000000000000000	458.00000000000000000000	857.00000000000000000000	4.00000000000000000000	4.00000000000000000000	4.00000000000000000000	4.00000000000000000000	4.00000000000000000000	4.00000000000000000000	4.00000000000000000000	4.00000000000000000000	4.00000000000000000000	4.00000000000000000000	4.00000000000000000000	4.00000000000000000000	4.00000000000000000000	4.00000000000000000000	4.00000000000000000000	4.00000000000000000000
109.00000000000000000000	0.00000000000000000000	4176.41015625000000000000	4189.74365234375000000000	4168.20507812500000000000	4190.76904296875000000000	4170.76904296875000000000	4204.10253906250000000000	4200.00000000000000000000	4198.46142578125000000000	4189.74365234375000000000	4205.64111328125000000000	4240.51269531250000000000	4203.58984375000000000000	4208.20507812500000000000	4194.87158203125000000000	2474.00000000000000000000	10244.00000000000000000000	10229.00000000000000000000	0.00000000000000000000	0.00000000000000000000	0.00000000000000000000	458.00000000000000000000	865.00000000000000000000	4.00000000000000000000	4.00000000000000000000	4.00000000000000000000	4.00000000000000000000	4.00000000000000000000	4.00000000000000000000	4.00000000000000000000	4.00000000000000000000	4.00000000000000000000	4.00000000000000000000	4.00000000000000000000	4.00000000000000000000	4.00000000000000000000	4.00000000000000000000	4.00000000000000000000	4.00000000000000000000
110.00000000000000000000	0.00000000000000000000	4181.53857421875000000000	4181.02539062500000000000	4173.84619140625000000000	4178.97412109375000000000	4160.51269531250000000000	4193.84619140625000000000	4199.48730468750000000000	4203.58984375000000000000	4197.94873046875000000000	4201.53857421875000000000	4226.15380859375000000000	4203.58984375000000000000	4191.79492187500000000000	4184.10253906250000000000	3497.00000000000000000000	10244.00000000000000000000	10229.00000000000000000000	0.00000000000000000000	0.00000000000000000000	0.00000000000000000000	458.00000000000000000000	873.00000000000000000000	4.00000000000000000000	4.00000000000000000000	4.00000000000000000000	4.00000000000000000000	4.00000000000000000000	4.00000000000000000000	4.00000000000000000000	4.00000000000000000000	4.00000000000000000000	4.00000000000000000000	4.00000000000000000000	4.00000000000000000000	4.00000000000000000000	4.00000000000000000000	4.00000000000000000000	4.00000000000000000000
111.00000000000000000000	0.00000000000000000000	4171.79492187500000000000	4202.05126953125000000000	4170.25634765625000000000	4200.51269531250000000000	4187.69238281250000000000	4219.48730468750000000000	4223.07666015625000000000	4229.23046875000000000000	4231.79492187500000000000	4216.92285156250000000000	4257.94873046875000000000	4225.64111328125000000000	4204.61523437500000000000	4200.00000000000000000000	3298.00000000000000000000	10247.00000000000000000000	10229.00000000000000000000	0.00000000000000000000	0.00000000000000000000	0.00000000000000000000	458.00000000000000000000	881.00000000000000000000	4.00000000000000000000	4.00000000000000000000	4.00000000000000000000	4.00000000000000000000	4.00000000000000000000	4.00000000000000000000	4.00000000000000000000	4.00000000000000000000	4.00000000000000000000	4.00000000000000000000	4.00000000000000000000	4.00000000000000000000	4.00000000000000000000	4.00000000000000000000	4.00000000000000000000	4.00000000000000000000
112.00000000000000000000	0.00000000000000000000	4192.82031250000000000000	4211.28173828125000000000	4189.23046875000000000000	4216.41015625000000000000	4204.10253906250000000000	4225.64111328125000000000	4220.51269531250000000000	4218.46142578125000000000	4220.51269531250000000000	4222.05126953125000000000	4273.33300781250000000000	4230.25634765625000000000	4206.66650390625000000000	4214.87158203125000000000	2727.00000000000000000000	10247.00000000000000000000	10229.00000000000000000000	0.00000000000000000000	0.00000000000000000000	0.00000000000000000000	458.00000000000000000000	890.00000000000000000000	4.00000000000000000000	4.00000000000000000000	4.00000000000000000000	4.00000000000000000000	4.00000000000000000000	4.00000000000000000000	4.00000000000000000000	4.00000000000000000000	4.00000000000000000000	4.00000000000000000000	4.00000000000000000000	4.00000000000000000000	4.00000000000000000000	4.00000000000000000000	4.00000000000000000000	4.00000000000000000000
113.00000000000000000000	0.00000000000000000000	4178.46142578125000000000	4227.69238281250000000000	4173.84619140625000000000	4206.15380859375000000000	4223.58984375000000000000	4238.46142578125000000000	4236.41015625000000000000	4223.58984375000000000000	4222.56396484375000000000	4214.35888671875000000000	4235.38427734375000000000	4226.66650390625000000000	4203.58984375000000000000	4218.97412109375000000000	2474.00000000000000000000	10248.00000000000000000000	10228.00000000000000000000	0.00000000000000000000	0.00000000000000000000	0.00000000000000000000	458.00000000000000000000	898.00000000000000000000	4.00000000000000000000	4.00000000000000000000	4.00000000000000000000	4.00000000000000000000	4.00000000000000000000	4.00000000000000000000	4.00000000000000000000	4.00000000000000000000	4.00000000000000000000	4.00000000000000000000	4.00000000000000000000	4.00000000000000000000	4.00000000000000000000	4.00000000000000000000	4.00000000000000000000	4.00000000000000000000
114.00000000000000000000	0.00000000000000000000	4186.66650390625000000000	4211.28173828125000000000	4177.43603515625000000000	4216.41015625000000000000	4202.56396484375000000000	4225.12792968750000000000	4227.17919921875000000000	4212.30761718750000000000	4214.35888671875000000000	4192.82031250000000000000	4207.69238281250000000000	4215.38427734375000000000	4187.17919921875000000000	4183.58984375000000000000	3497.00000000000000000000	10248.00000000000000000000	10228.00000000000000000000	0.00000000000000000000	0.00000000000000000000	0.00000000000000000000	458.00000000000000000000	906.00000000000000000000	4.00000000000000000000	4.00000000000000000000	4.00000000000000000000	4.00000000000000000000	4.00000000000000000000	4.00000000000000000000	4.00000000000000000000	4.00000000000000000000	4.00000000000000000000	4.00000000000000000000	4.00000000000000000000	4.00000000000000000000	4.00000000000000000000	4.00000000000000000000	4.00000000000000000000	4.00000000000000000000
115.00000000000000000000	0.00000000000000000000	4188.20507812500000000000	4197.43603515625000000000	4176.41015625000000000000	4213.33300781250000000000	4177.43603515625000000000	4210.25634765625000000000	4213.84619140625000000000	4202.05126953125000000000	4202.05126953125000000000	4204.10253906250000000000	4239.48730468750000000000	4201.02539062500000000000	4197.43603515625000000000	4177.94873046875000000000	3298.00000000000000000000	10248.00000000000000000000	10228.00000000000000000000	0.00000000000000000000	0.00000000000000000000	0.00000000000000000000	458.00000000000000000000	915.00000000000000000000	4.00000000000000000000	4.00000000000000000000	4.00000000000000000000	4.00000000000000000000	4.00000000000000000000	4.00000000000000000000	4.00000000000000000000	4.00000000000000000000	4.00000000000000000000	4.00000000000000000000	4.00000000000000000000	4.00000000000000000000	4.00000000000000000000	4.00000000000000000000	4.00000000000000000000	4.00000000000000000000
116.00000000000000000000	0.00000000000000000000	4163.07666015625000000000	4185.12792968750000000000	4160.51269531250000000000	4175.38427734375000000000	4164.10253906250000000000	4198.97412109375000000000	4206.15380859375000000000	4205.12792968750000000000	4198.46142578125000000000	4210.76904296875000000000	4248.71777343750000000000	4196.41015625000000000000	4198.46142578125000000000	4193.84619140625000000000	2727.00000000000000000000	10248.00000000000000000000	10228.00000000000000000000	0.00000000000000000000	0.00000000000000000000	0.00000000000000000000	458.00000000000000000000	922.00000000000000000000	4.00000000000000000000	4.00000000000000000000	4.00000000000000000000	4.00000000000000000000	4.00000000000000000000	4.00000000000000000000	4.00000000000000000000	4.00000000000000000000	4.00000000000000000000	4.00000000000000000000	4.00000000000000000000	4.00000000000000000000	4.00000000000000000000	4.00000000000000000000	4.00000000000000000000	4.00000000000000000000
117.00000000000000000000	0.00000000000000000000	4187.69238281250000000000	4171.79492187500000000000	4185.12792968750000000000	4188.71777343750000000000	4164.61523437500000000000	4190.76904296875000000000	4197.94873046875000000000	4199.48730468750000000000	4194.35888671875000000000	4196.41015625000000000000	4240.00000000000000000000	4204.61523437500000000000	4179.48730468750000000000	4183.58984375000000000000	2474.00000000000000000000	10248.00000000000000000000	10227.00000000000000000000	0.00000000000000000000	0.00000000000000000000	0.00000000000000000000	458.00000000000000000000	929.00000000000000000000	4.00000000000000000000	4.00000000000000000000	4.00000000000000000000	4.00000000000000000000	4.00000000000000000000	4.00000000000000000000	4.00000000000000000000	4.00000000000000000000	4.00000000000000000000	4.00000000000000000000	4.00000000000000000000	4.00000000000000000000	4.00000000000000000000	4.00000000000000000000	4.00000000000000000000	4.00000000000000000000
118.00000000000000000000	0.00000000000000000000	4186.66650390625000000000	4228.71777343750000000000	4181.02539062500000000000	4238.46142578125000000000	4220.51269531250000000000	4237.94873046875000000000	4238.46142578125000000000	4231.28173828125000000000	4233.33300781250000000000	4241.02539062500000000000	4281.02539062500000000000	4230.25634765625000000000	4218.97412109375000000000	4210.25634765625000000000	3497.00000000000000000000	10248.00000000000000000000	10227.00000000000000000000	0.00000000000000000000	0.00000000000000000000	0.00000000000000000000	458.00000000000000000000	938.00000000000000000000	4.00000000000000000000	4.00000000000000000000	4.00000000000000000000	4.00000000000000000000	4.00000000000000000000	4.00000000000000000000	4.00000000000000000000	4.00000000000000000000	4.00000000000000000000	4.00000000000000000000	4.00000000000000000000	4.00000000000000000000	4.00000000000000000000	4.00000000000000000000	4.00000000000000000000	4.00000000000000000000
119.00000000000000000000	0.00000000000000000000	4188.71777343750000000000	4241.02539062500000000000	4182.56396484375000000000	4222.05126953125000000000	4213.84619140625000000000	4234.35888671875000000000	4237.43603515625000000000	4227.69238281250000000000	4224.61523437500000000000	4235.89746093750000000000	4240.51269531250000000000	4237.43603515625000000000	4210.76904296875000000000	4213.33300781250000000000	3298.00000000000000000000	10248.00000000000000000000	10228.00000000000000000000	0.00000000000000000000	0.00000000000000000000	0.00000000000000000000	458.00000000000000000000	946.00000000000000000000	4.00000000000000000000	4.00000000000000000000	4.00000000000000000000	4.00000000000000000000	4.00000000000000000000	4.00000000000000000000	4.00000000000000000000	4.00000000000000000000	4.00000000000000000000	4.00000000000000000000	4.00000000000000000000	4.00000000000000000000	4.00000000000000000000	4.00000000000000000000	4.00000000000000000000	4.00000000000000000000
120.00000000000000000000	0.00000000000000000000	4192.82031250000000000000	4205.64111328125000000000	4179.48730468750000000000	4203.58984375000000000000	4187.69238281250000000000	4208.20507812500000000000	4217.43603515625000000000	4211.79492187500000000000	4203.58984375000000000000	4208.20507812500000000000	4205.64111328125000000000	4230.25634765625000000000	4187.69238281250000000000	4199.48730468750000000000	2727.00000000000000000000	10248.00000000000000000000	10228.00000000000000000000	0.00000000000000000000	0.00000000000000000000	0.00000000000000000000	458.00000000000000000000	954.00000000000000000000	4.00000000000000000000	4.00000000000000000000	4.00000000000000000000	4.00000000000000000000	4.00000000000000000000	4.00000000000000000000	4.00000000000000000000	4.00000000000000000000	4.00000000000000000000	4.00000000000000000000	4.00000000000000000000	4.00000000000000000000	4.00000000000000000000	4.00000000000000000000	4.00000000000000000000	4.00000000000000000000
121.00000000000000000000	0.00000000000000000000	4171.28173828125000000000	4195.38427734375000000000	4156.92285156250000000000	4207.17919921875000000000	4194.35888671875000000000	4210.25634765625000000000	4211.79492187500000000000	4220.51269531250000000000	4216.41015625000000000000	4227.17919921875000000000	4262.05126953125000000000	4224.10253906250000000000	4212.82031250000000000000	4200.00000000000000000000	2474.00000000000000000000	10248.00000000000000000000	10228.00000000000000000000	0.00000000000000000000	0.00000000000000000000	0.00000000000000000000	458.00000000000000000000	961.00000000000000000000	4.00000000000000000000	4.00000000000000000000	4.00000000000000000000	4.00000000000000000000	4.00000000000000000000	4.00000000000000000000	4.00000000000000000000	4.00000000000000000000	4.00000000000000000000	4.00000000000000000000	4.00000000000000000000	4.00000000000000000000	4.00000000000000000000	4.00000000000000000000	4.00000000000000000000	4.00000000000000000000
122.00000000000000000000	0.00000000000000000000	4181.02539062500000000000	4174.35888671875000000000	4174.35888671875000000000	4174.35888671875000000000	4153.84619140625000000000	4184.61523437500000000000	4178.46142578125000000000	4192.82031250000000000000	4184.61523437500000000000	4197.43603515625000000000	4250.25634765625000000000	4203.58984375000000000000	4198.46142578125000000000	4172.82031250000000000000	3497.00000000000000000000	10248.00000000000000000000	10228.00000000000000000000	0.00000000000000000000	0.00000000000000000000	0.00000000000000000000	458.00000000000000000000	968.00000000000000000000	4.00000000000000000000	4.00000000000000000000	4.00000000000000000000	4.00000000000000000000	4.00000000000000000000	4.00000000000000000000	4.00000000000000000000	4.00000000000000000000	4.00000000000000000000	4.00000000000000000000	4.00000000000000000000	4.00000000000000000000	4.00000000000000000000	4.00000000000000000000	4.00000000000000000000	4.00000000000000000000
123.00000000000000000000	0.00000000000000000000	4173.84619140625000000000	4188.71777343750000000000	4172.30761718750000000000	4185.64111328125000000000	4162.56396484375000000000	4197.94873046875000000000	4203.07666015625000000000	4202.56396484375000000000	4196.41015625000000000000	4205.12792968750000000000	4237.94873046875000000000	4208.71777343750000000000	4206.66650390625000000000	4186.15380859375000000000	3298.00000000000000000000	10249.00000000000000000000	10228.00000000000000000000	0.00000000000000000000	0.00000000000000000000	0.00000000000000000000	458.00000000000000000000	976.00000000000000000000	4.00000000000000000000	4.00000000000000000000	4.00000000000000000000	4.00000000000000000000	4.00000000000000000000	4.00000000000000000000	4.00000000000000000000	4.00000000000000000000	4.00000000000000000000	4.00000000000000000000	4.00000000000000000000	4.00000000000000000000	4.00000000000000000000	4.00000000000000000000	4.00000000000000000000	4.00000000000000000000
124.00000000000000000000	0.00000000000000000000	4185.64111328125000000000	4205.12792968750000000000	4182.05126953125000000000	4234.35888671875000000000	4204.61523437500000000000	4215.38427734375000000000	4232.30761718750000000000	4224.61523437500000000000	4231.79492187500000000000	4244.10253906250000000000	4258.97412109375000000000	4240.51269531250000000000	4226.15380859375000000000	4212.30761718750000000000	2727.00000000000000000000	10249.00000000000000000000	10228.00000000000000000000	0.00000000000000000000	0.00000000000000000000	0.00000000000000000000	458.00000000000000000000	983.00000000000000000000	4.00000000000000000000	4.00000000000000000000	4.00000000000000000000	4.00000000000000000000	4.00000000000000000000	4.00000000000000000000	4.00000000000000000000	4.00000000000000000000	4.00000000000000000000	4.00000000000000000000	4.00000000000000000000	4.00000000000000000000	4.00000000000000000000	4.00000000000000000000	4.00000000000000000000	4.00000000000000000000
125.00000000000000000000	0.00000000000000000000	4200.00000000000000000000	4217.43603515625000000000	4192.30761718750000000000	4235.38427734375000000000	4218.46142578125000000000	4221.53857421875000000000	4231.28173828125000000000	4230.76904296875000000000	4236.41015625000000000000	4249.23046875000000000000	4251.28173828125000000000	4255.89746093750000000000	4234.35888671875000000000	4232.30761718750000000000	2474.00000000000000000000	10248.00000000000000000000	10228.00000000000000000000	0.00000000000000000000	0.00000000000000000000	0.00000000000000000000	458.00000000000000000000	991.00000000000000000000	4.00000000000000000000	4.00000000000000000000	4.00000000000000000000	4.00000000000000000000	4.00000000000000000000	4.00000000000000000000	4.00000000000000000000	4.00000000000000000000	4.00000000000000000000	4.00000000000000000000	4.00000000000000000000	4.00000000000000000000	4.00000000000000000000	4.00000000000000000000	4.00000000000000000000	4.00000000000000000000
126.00000000000000000000	0.00000000000000000000	4176.41015625000000000000	4223.58984375000000000000	4167.17919921875000000000	4208.71777343750000000000	4205.12792968750000000000	4227.17919921875000000000	4229.74365234375000000000	4233.33300781250000000000	4229.23046875000000000000	4242.05126953125000000000	4253.33300781250000000000	4242.56396484375000000000	4240.51269531250000000000	4237.94873046875000000000	3497.00000000000000000000	10248.00000000000000000000	10228.00000000000000000000	0.00000000000000000000	0.00000000000000000000	0.00000000000000000000	458.00000000000000000000	1000.00000000000000000000	4.00000000000000000000	4.00000000000000000000	4.00000000000000000000	4.00000000000000000000	4.00000000000000000000	4.00000000000000000000	4.00000000000000000000	4.00000000000000000000	4.00000000000000000000	4.00000000000000000000	4.00000000000000000000	4.00000000000000000000	4.00000000000000000000	4.00000000000000000000	4.00000000000000000000	4.00000000000000000000
127.00000000000000000000	0.00000000000000000000	4194.87158203125000000000	4195.38427734375000000000	4177.43603515625000000000	4198.46142578125000000000	4167.17919921875000000000	4201.02539062500000000000	4205.12792968750000000000	4201.53857421875000000000	4195.38427734375000000000	4216.41015625000000000000	4260.00000000000000000000	4225.64111328125000000000	4220.00000000000000000000	4200.51269531250000000000	52.00000000000000000000	10247.00000000000000000000	10230.00000000000000000000	0.00000000000000000000	0.00000000000000000000	0.00000000000000000000	459.00000000000000000000	8.00000000000000000000	4.00000000000000000000	4.00000000000000000000	4.00000000000000000000	4.00000000000000000000	4.00000000000000000000	4.00000000000000000000	4.00000000000000000000	4.00000000000000000000	4.00000000000000000000	4.00000000000000000000	4.00000000000000000000	4.00000000000000000000	4.00000000000000000000	4.00000000000000000000	4.00000000000000000000	4.00000000000000000000
0.00000000000000000000	0.00000000000000000000	4191.28173828125000000000	4209.23046875000000000000	4172.82031250000000000000	4208.71777343750000000000	4190.25634765625000000000	4212.82031250000000000000	4216.92285156250000000000	4212.30761718750000000000	4211.79492187500000000000	4229.74365234375000000000	4255.38427734375000000000	4240.00000000000000000000	4238.97412109375000000000	4206.66650390625000000000	1125.00000000000000000000	10247.00000000000000000000	10230.00000000000000000000	0.00000000000000000000	0.00000000000000000000	0.00000000000000000000	459.00000000000000000000	16.00000000000000000000	4.00000000000000000000	4.00000000000000000000	4.00000000000000000000	4.00000000000000000000	4.00000000000000000000	4.00000000000000000000	4.00000000000000000000	4.00000000000000000000	4.00000000000000000000	4.00000000000000000000	4.00000000000000000000	4.00000000000000000000	4.00000000000000000000	4.00000000000000000000	4.00000000000000000000	4.00000000000000000000
1.00000000000000000000	0.00000000000000000000	4177.43603515625000000000	4201.02539062500000000000	4169.74365234375000000000	4209.74365234375000000000	4198.46142578125000000000	4220.00000000000000000000	4219.48730468750000000000	4224.61523437500000000000	4226.66650390625000000000	4232.30761718750000000000	4237.43603515625000000000	4246.15380859375000000000	4237.43603515625000000000	4212.82031250000000000000	2172.00000000000000000000	10248.00000000000000000000	10229.00000000000000000000	0.00000000000000000000	0.00000000000000000000	0.00000000000000000000	459.00000000000000000000	25.00000000000000000000	4.00000000000000000000	4.00000000000000000000	4.00000000000000000000	4.00000000000000000000	4.00000000000000000000	4.00000000000000000000	4.00000000000000000000	4.00000000000000000000	4.00000000000000000000	4.00000000000000000000	4.00000000000000000000	4.00000000000000000000	4.00000000000000000000	4.00000000000000000000	4.00000000000000000000	4.00000000000000000000
2.00000000000000000000	0.00000000000000000000	4185.12792968750000000000	4180.00000000000000000000	4180.51269531250000000000	4209.23046875000000000000	4184.10253906250000000000	4217.94873046875000000000	4219.48730468750000000000	4215.89746093750000000000	4216.41015625000000000000	4224.10253906250000000000	4244.10253906250000000000	4235.89746093750000000000	4213.33300781250000000000	4194.87158203125000000000	1396.00000000000000000000	10248.00000000000000000000	10229.00000000000000000000	0.00000000000000000000	0.00000000000000000000	0.00000000000000000000	459.00000000000000000000	33.00000000000000000000	4.00000000000000000000	4.00000000000000000000	4.00000000000000000000	4.00000000000000000000	4.00000000000000000000	4.00000000000000000000	4.00000000000000000000	4.00000000000000000000	4.00000000000000000000	4.00000000000000000000	4.00000000000000000000	4.00000000000000000000	4.00000000000000000000	4.00000000000000000000	4.00000000000000000000	4.00000000000000000000
3.00000000000000000000	0.00000000000000000000	4168.71777343750000000000	4193.84619140625000000000	4169.23046875000000000000	4196.41015625000000000000	4186.66650390625000000000	4225.12792968750000000000	4233.84619140625000000000	4216.92285156250000000000	4216.41015625000000000000	4233.84619140625000000000	4244.61523437500000000000	4233.33300781250000000000	4208.71777343750000000000	4192.30761718750000000000	3449.00000000000000000000	10246.00000000000000000000	10229.00000000000000000000	0.00000000000000000000	0.00000000000000000000	0.00000000000000000000	459.00000000000000000000	41.00000000000000000000	4.00000000000000000000	4.00000000000000000000	4.00000000000000000000	4.00000000000000000000	4.00000000000000000000	4.00000000000000000000	4.00000000000000000000	4.00000000000000000000	4.00000000000000000000	4.00000000000000000000	4.00000000000000000000	4.00000000000000000000	4.00000000000000000000	4.00000000000000000000	4.00000000000000000000	4.00000000000000000000
4.00000000000000000000	0.00000000000000000000	4189.23046875000000000000	4184.61523437500000000000	4186.15380859375000000000	4185.12792968750000000000	4172.82031250000000000000	4200.00000000000000000000	4204.10253906250000000000	4191.79492187500000000000	4192.30761718750000000000	4216.41015625000000000000	4225.64111328125000000000	4226.15380859375000000000	4194.87158203125000000000	4185.64111328125000000000	3505.00000000000000000000	10246.00000000000000000000	10229.00000000000000000000	0.00000000000000000000	0.00000000000000000000	0.00000000000000000000	459.00000000000000000000	49.00000000000000000000	4.00000000000000000000	4.00000000000000000000	4.00000000000000000000	4.00000000000000000000	4.00000000000000000000	4.00000000000000000000	4.00000000000000000000	4.00000000000000000000	4.00000000000000000000	4.00000000000000000000	4.00000000000000000000	4.00000000000000000000	4.00000000000000000000	4.00000000000000000000	4.00000000000000000000	4.00000000000000000000
5.00000000000000000000	0.00000000000000000000	4189.74365234375000000000	4206.66650390625000000000	4176.41015625000000000000	4212.82031250000000000000	4202.05126953125000000000	4215.38427734375000000000	4210.25634765625000000000	4213.84619140625000000000	4217.43603515625000000000	4231.79492187500000000000	4252.82031250000000000000	4235.89746093750000000000	4235.89746093750000000000	4209.74365234375000000000	3416.00000000000000000000	10248.00000000000000000000	10226.00000000000000000000	0.00000000000000000000	0.00000000000000000000	0.00000000000000000000	459.00000000000000000000	56.00000000000000000000	4.00000000000000000000	4.00000000000000000000	4.00000000000000000000	4.00000000000000000000	4.00000000000000000000	4.00000000000000000000	4.00000000000000000000	4.00000000000000000000	4.00000000000000000000	4.00000000000000000000	4.00000000000000000000	4.00000000000000000000	4.00000000000000000000	4.00000000000000000000	4.00000000000000000000	4.00000000000000000000
6.00000000000000000000	0.00000000000000000000	4176.41015625000000000000	4218.97412109375000000000	4163.58984375000000000000	4225.64111328125000000000	4203.58984375000000000000	4216.92285156250000000000	4214.87158203125000000000	4228.71777343750000000000	4231.28173828125000000000	4235.89746093750000000000	4263.58984375000000000000	4241.53857421875000000000	4250.25634765625000000000	4213.33300781250000000000	3468.00000000000000000000	10248.00000000000000000000	10226.00000000000000000000	0.00000000000000000000	0.00000000000000000000	0.00000000000000000000	459.00000000000000000000	63.00000000000000000000	4.00000000000000000000	4.00000000000000000000	4.00000000000000000000	4.00000000000000000000	4.00000000000000000000	4.00000000000000000000	4.00000000000000000000	4.00000000000000000000	4.00000000000000000000	4.00000000000000000000	4.00000000000000000000	4.00000000000000000000	4.00000000000000000000	4.00000000000000000000	4.00000000000000000000	4.00000000000000000000
7.00000000000000000000	0.00000000000000000000	4190.76904296875000000000	4209.74365234375000000000	4180.00000000000000000000	4217.94873046875000000000	4184.61523437500000000000	4199.48730468750000000000	4206.15380859375000000000	4211.28173828125000000000	4212.30761718750000000000	4217.94873046875000000000	4254.87158203125000000000	4237.43603515625000000000	4225.12792968750000000000	4197.94873046875000000000	3373.00000000000000000000	10247.00000000000000000000	10228.00000000000000000000	0.00000000000000000000	0.00000000000000000000	0.00000000000000000000	459.00000000000000000000	71.00000000000000000000	4.00000000000000000000	4.00000000000000000000	4.00000000000000000000	4.00000000000000000000	4.00000000000000000000	4.00000000000000000000	4.00000000000000000000	4.00000000000000000000	4.00000000000000000000	4.00000000000000000000	4.00000000000000000000	4.00000000000000000000	4.00000000000000000000	4.00000000000000000000	4.00000000000000000000	4.00000000000000000000
8.00000000000000000000	0.00000000000000000000	4180.00000000000000000000	4219.48730468750000000000	4174.35888671875000000000	4216.92285156250000000000	4202.05126953125000000000	4224.61523437500000000000	4230.25634765625000000000	4228.71777343750000000000	4233.33300781250000000000	4237.43603515625000000000	4259.48730468750000000000	4255.89746093750000000000	4240.00000000000000000000	4210.25634765625000000000	3435.00000000000000000000	10247.00000000000000000000	10228.00000000000000000000	0.00000000000000000000	0.00000000000000000000	0.00000000000000000000	459.00000000000000000000	78.00000000000000000000	4.00000000000000000000	4.00000000000000000000	4.00000000000000000000	4.00000000000000000000	4.00000000000000000000	4.00000000000000000000	4.00000000000000000000	4.00000000000000000000	4.00000000000000000000	4.00000000000000000000	4.00000000000000000000	4.00000000000000000000	4.00000000000000000000	4.00000000000000000000	4.00000000000000000000	4.00000000000000000000
9.00000000000000000000	0.00000000000000000000	4194.35888671875000000000	4194.87158203125000000000	4186.15380859375000000000	4201.53857421875000000000	4172.30761718750000000000	4211.79492187500000000000	4211.79492187500000000000	4210.25634765625000000000	4212.30761718750000000000	4216.92285156250000000000	4230.76904296875000000000	4256.41015625000000000000	4212.30761718750000000000	4198.97412109375000000000	3104.00000000000000000000	10247.00000000000000000000	10227.00000000000000000000	0.00000000000000000000	0.00000000000000000000	0.00000000000000000000	459.00000000000000000000	85.00000000000000000000	4.00000000000000000000	4.00000000000000000000	4.00000000000000000000	4.00000000000000000000	4.00000000000000000000	4.00000000000000000000	4.00000000000000000000	4.00000000000000000000	4.00000000000000000000	4.00000000000000000000	4.00000000000000000000	4.00000000000000000000	4.00000000000000000000	4.00000000000000000000	4.00000000000000000000	4.00000000000000000000
10.00000000000000000000	0.00000000000000000000	4189.74365234375000000000	4202.56396484375000000000	4178.46142578125000000000	4203.07666015625000000000	4177.43603515625000000000	4205.64111328125000000000	4209.74365234375000000000	4204.10253906250000000000	4200.51269531250000000000	4213.33300781250000000000	4232.82031250000000000000	4238.46142578125000000000	4200.51269531250000000000	4195.89746093750000000000	3447.00000000000000000000	10247.00000000000000000000	10227.00000000000000000000	0.00000000000000000000	0.00000000000000000000	0.00000000000000000000	459.00000000000000000000	93.00000000000000000000	4.00000000000000000000	4.00000000000000000000	4.00000000000000000000	4.00000000000000000000	4.00000000000000000000	4.00000000000000000000	4.00000000000000000000	4.00000000000000000000	4.00000000000000000000	4.00000000000000000000	4.00000000000000000000	4.00000000000000000000	4.00000000000000000000	4.00000000000000000000	4.00000000000000000000	4.00000000000000000000
11.00000000000000000000	0.00000000000000000000	4174.35888671875000000000	4210.25634765625000000000	4169.23046875000000000000	4211.79492187500000000000	4203.58984375000000000000	4204.61523437500000000000	4211.79492187500000000000	4212.82031250000000000000	4210.76904296875000000000	4234.35888671875000000000	4249.74365234375000000000	4237.94873046875000000000	4227.17919921875000000000	4191.28173828125000000000	3278.00000000000000000000	10246.00000000000000000000	10228.00000000000000000000	0.00000000000000000000	0.00000000000000000000	0.00000000000000000000	459.00000000000000000000	102.00000000000000000000	4.00000000000000000000	4.00000000000000000000	4.00000000000000000000	4.00000000000000000000	4.00000000000000000000	4.00000000000000000000	4.00000000000000000000	4.00000000000000000000	4.00000000000000000000	4.00000000000000000000	4.00000000000000000000	4.00000000000000000000	4.00000000000000000000	4.00000000000000000000	4.00000000000000000000	4.00000000000000000000
12.00000000000000000000	0.00000000000000000000	4187.69238281250000000000	4182.56396484375000000000	4183.07666015625000000000	4197.94873046875000000000	4178.46142578125000000000	4188.20507812500000000000	4189.74365234375000000000	4198.97412109375000000000	4194.35888671875000000000	4209.74365234375000000000	4238.46142578125000000000	4247.69238281250000000000	4233.84619140625000000000	4189.23046875000000000000	2628.00000000000000000000	10246.00000000000000000000	10228.00000000000000000000	0.00000000000000000000	0.00000000000000000000	0.00000000000000000000	459.00000000000000000000	109.00000000000000000000	4.00000000000000000000	4.00000000000000000000	4.00000000000000000000	4.00000000000000000000	4.00000000000000000000	4.00000000000000000000	4.00000000000000000000	4.00000000000000000000	4.00000000000000000000	4.00000000000000000000	4.00000000000000000000	4.00000000000000000000	4.00000000000000000000	4.00000000000000000000	4.00000000000000000000	4.00000000000000000000
13.00000000000000000000	0.00000000000000000000	4174.87158203125000000000	4197.43603515625000000000	4170.25634765625000000000	4211.28173828125000000000	4187.69238281250000000000	4213.33300781250000000000	4213.84619140625000000000	4224.10253906250000000000	4213.84619140625000000000	4210.76904296875000000000	4268.71777343750000000000	4259.48730468750000000000	4241.02539062500000000000	4223.58984375000000000000	2466.00000000000000000000	10245.00000000000000000000	10229.00000000000000000000	0.00000000000000000000	0.00000000000000000000	0.00000000000000000000	459.00000000000000000000	117.00000000000000000000	4.00000000000000000000	4.00000000000000000000	4.00000000000000000000	4.00000000000000000000	4.00000000000000000000	4.00000000000000000000	4.00000000000000000000	4.00000000000000000000	4.00000000000000000000	4.00000000000000000000	4.00000000000000000000	4.00000000000000000000	4.00000000000000000000	4.00000000000000000000	4.00000000000000000000	4.00000000000000000000
14.00000000000000000000	0.00000000000000000000	4190.25634765625000000000	4193.33300781250000000000	4186.15380859375000000000	4227.17919921875000000000	4188.20507812500000000000	4210.76904296875000000000	4218.97412109375000000000	4225.12792968750000000000	4220.51269531250000000000	4222.56396484375000000000	4259.48730468750000000000	4255.38427734375000000000	4222.05126953125000000000	4205.64111328125000000000	3447.00000000000000000000	10245.00000000000000000000	10229.00000000000000000000	0.00000000000000000000	0.00000000000000000000	0.00000000000000000000	459.00000000000000000000	126.00000000000000000000	4.00000000000000000000	4.00000000000000000000	4.00000000000000000000	4.00000000000000000000	4.00000000000000000000	4.00000000000000000000	4.00000000000000000000	4.00000000000000000000	4.00000000000000000000	4.00000000000000000000	4.00000000000000000000	4.00000000000000000000	4.00000000000000000000	4.00000000000000000000	4.00000000000000000000	4.00000000000000000000
15.00000000000000000000	0.00000000000000000000	4188.71777343750000000000	4185.12792968750000000000	4183.07666015625000000000	4207.17919921875000000000	4180.00000000000000000000	4205.12792968750000000000	4210.76904296875000000000	4210.76904296875000000000	4213.84619140625000000000	4224.61523437500000000000	4220.00000000000000000000	4238.46142578125000000000	4218.97412109375000000000	4174.87158203125000000000	3278.00000000000000000000	10245.00000000000000000000	10227.00000000000000000000	0.00000000000000000000	0.00000000000000000000	0.00000000000000000000	459.00000000000000000000	134.00000000000000000000	4.00000000000000000000	4.00000000000000000000	4.00000000000000000000	4.00000000000000000000	4.00000000000000000000	4.00000000000000000000	4.00000000000000000000	4.00000000000000000000	4.00000000000000000000	4.00000000000000000000	4.00000000000000000000	4.00000000000000000000	4.00000000000000000000	4.00000000000000000000	4.00000000000000000000	4.00000000000000000000
16.00000000000000000000	0.00000000000000000000	4169.74365234375000000000	4188.71777343750000000000	4161.02539062500000000000	4191.28173828125000000000	4176.92285156250000000000	4203.07666015625000000000	4203.07666015625000000000	4201.02539062500000000000	4200.00000000000000000000	4201.02539062500000000000	4220.51269531250000000000	4229.23046875000000000000	4214.35888671875000000000	4183.07666015625000000000	0.00000000000000000000	10245.00000000000000000000	10227.00000000000000000000	0.00000000000000000000	0.00000000000000000000	0.00000000000000000000	459.00000000000000000000	142.00000000000000000000	4.00000000000000000000	4.00000000000000000000	4.00000000000000000000	4.00000000000000000000	4.00000000000000000000	4.00000000000000000000	4.00000000000000000000	4.00000000000000000000	4.00000000000000000000	4.00000000000000000000	4.00000000000000000000	4.00000000000000000000	4.00000000000000000000	4.00000000000000000000	4.00000000000000000000	4.00000000000000000000
17.00000000000000000000	0.00000000000000000000	4189.74365234375000000000	4188.20507812500000000000	4174.87158203125000000000	4196.92285156250000000000	4171.28173828125000000000	4188.71777343750000000000	4195.38427734375000000000	4193.84619140625000000000	4190.25634765625000000000	4184.61523437500000000000	4227.17919921875000000000	4231.79492187500000000000	4197.94873046875000000000	4191.79492187500000000000	0.00000000000000000000	10249.00000000000000000000	10228.00000000000000000000	0.00000000000000000000	0.00000000000000000000	0.00000000000000000000	459.00000000000000000000	151.00000000000000000000	4.00000000000000000000	4.00000000000000000000	4.00000000000000000000	4.00000000000000000000	4.00000000000000000000	4.00000000000000000000	4.00000000000000000000	4.00000000000000000000	4.00000000000000000000	4.00000000000000000000	4.00000000000000000000	4.00000000000000000000	4.00000000000000000000	4.00000000000000000000	4.00000000000000000000	4.00000000000000000000
18.00000000000000000000	0.00000000000000000000	4175.89746093750000000000	4207.17919921875000000000	4163.07666015625000000000	4195.89746093750000000000	4202.05126953125000000000	4216.41015625000000000000	4223.58984375000000000000	4226.66650390625000000000	4227.69238281250000000000	4223.07666015625000000000	4253.84619140625000000000	4242.05126953125000000000	4232.82031250000000000000	4197.94873046875000000000	0.00000000000000000000	10249.00000000000000000000	10228.00000000000000000000	0.00000000000000000000	0.00000000000000000000	0.00000000000000000000	459.00000000000000000000	159.00000000000000000000	4.00000000000000000000	4.00000000000000000000	4.00000000000000000000	4.00000000000000000000	4.00000000000000000000	4.00000000000000000000	4.00000000000000000000	4.00000000000000000000	4.00000000000000000000	4.00000000000000000000	4.00000000000000000000	4.00000000000000000000	4.00000000000000000000	4.00000000000000000000	4.00000000000000000000	4.00000000000000000000
19.00000000000000000000	0.00000000000000000000	4178.97412109375000000000	4177.94873046875000000000	4172.82031250000000000000	4188.71777343750000000000	4188.20507812500000000000	4214.35888671875000000000	4210.25634765625000000000	4218.46142578125000000000	4216.92285156250000000000	4206.15380859375000000000	4263.58984375000000000000	4237.94873046875000000000	4227.17919921875000000000	4178.46142578125000000000	0.00000000000000000000	10251.00000000000000000000	10229.00000000000000000000	0.00000000000000000000	0.00000000000000000000	0.00000000000000000000	459.00000000000000000000	167.00000000000000000000	4.00000000000000000000	4.00000000000000000000	4.00000000000000000000	4.00000000000000000000	4.00000000000000000000	4.00000000000000000000	4.00000000000000000000	4.00000000000000000000	4.00000000000000000000	4.00000000000000000000	4.00000000000000000000	4.00000000000000000000	4.00000000000000000000	4.00000000000000000000	4.00000000000000000000	4.00000000000000000000
20.00000000000000000000	0.00000000000000000000	4184.10253906250000000000	4158.46142578125000000000	4182.56396484375000000000	4194.35888671875000000000	4165.64111328125000000000	4202.56396484375000000000	4199.48730468750000000000	4200.00000000000000000000	4197.43603515625000000000	4190.76904296875000000000	4236.41015625000000000000	4233.33300781250000000000	4204.10253906250000000000	4177.94873046875000000000	0.00000000000000000000	10251.00000000000000000000	10229.00000000000000000000	0.00000000000000000000	0.00000000000000000000	0.00000000000000000000	459.00000000000000000000	175.00000000000000000000	4.00000000000000000000	4.00000000000000000000	4.00000000000000000000	4.00000000000000000000	4.00000000000000000000	4.00000000000000000000	4.00000000000000000000	4.00000000000000000000	4.00000000000000000000	4.00000000000000000000	4.00000000000000000000	4.00000000000000000000	4.00000000000000000000	4.00000000000000000000	4.00000000000000000000	4.00000000000000000000
21.00000000000000000000	0.00000000000000000000	4180.00000000000000000000	4188.71777343750000000000	4174.87158203125000000000	4200.51269531250000000000	4178.46142578125000000000	4204.61523437500000000000	4215.38427734375000000000	4206.66650390625000000000	4210.25634765625000000000	4213.33300781250000000000	4212.82031250000000000000	4241.02539062500000000000	4209.23046875000000000000	4195.89746093750000000000	0.00000000000000000000	10251.00000000000000000000	10229.00000000000000000000	0.00000000000000000000	0.00000000000000000000	0.00000000000000000000	459.00000000000000000000	183.00000000000000000000	4.00000000000000000000	4.00000000000000000000	4.00000000000000000000	4.00000000000000000000	4.00000000000000000000	4.00000000000000000000	4.00000000000000000000	4.00000000000000000000	4.00000000000000000000	4.00000000000000000000	4.00000000000000000000	4.00000000000000000000	4.00000000000000000000	4.00000000000000000000	4.00000000000000000000	4.00000000000000000000
22.00000000000000000000	0.00000000000000000000	4203.58984375000000000000	4206.15380859375000000000	4185.12792968750000000000	4202.05126953125000000000	4192.82031250000000000000	4199.48730468750000000000	4207.69238281250000000000	4200.00000000000000000000	4205.12792968750000000000	4198.46142578125000000000	4221.02539062500000000000	4244.10253906250000000000	4208.20507812500000000000	4197.43603515625000000000	0.00000000000000000000	10251.00000000000000000000	10229.00000000000000000000	0.00000000000000000000	0.00000000000000000000	0.00000000000000000000	459.00000000000000000000	191.00000000000000000000	4.00000000000000000000	4.00000000000000000000	4.00000000000000000000	4.00000000000000000000	4.00000000000000000000	4.00000000000000000000	4.00000000000000000000	4.00000000000000000000	4.00000000000000000000	4.00000000000000000000	4.00000000000000000000	4.00000000000000000000	4.00000000000000000000	4.00000000000000000000	4.00000000000000000000	4.00000000000000000000
23.00000000000000000000	0.00000000000000000000	4177.43603515625000000000	4212.30761718750000000000	4162.05126953125000000000	4205.12792968750000000000	4211.79492187500000000000	4217.43603515625000000000	4216.41015625000000000000	4221.53857421875000000000	4221.53857421875000000000	4207.17919921875000000000	4254.35888671875000000000	4246.66650390625000000000	4241.53857421875000000000	4206.66650390625000000000	0.00000000000000000000	10249.00000000000000000000	10230.00000000000000000000	0.00000000000000000000	0.00000000000000000000	0.00000000000000000000	459.00000000000000000000	199.00000000000000000000	4.00000000000000000000	4.00000000000000000000	4.00000000000000000000	4.00000000000000000000	4.00000000000000000000	4.00000000000000000000	4.00000000000000000000	4.00000000000000000000	4.00000000000000000000	4.00000000000000000000	4.00000000000000000000	4.00000000000000000000	4.00000000000000000000	4.00000000000000000000	4.00000000000000000000	4.00000000000000000000
24.00000000000000000000	0.00000000000000000000	4171.28173828125000000000	4178.46142578125000000000	4166.15380859375000000000	4192.82031250000000000000	4174.35888671875000000000	4200.00000000000000000000	4206.66650390625000000000	4218.46142578125000000000	4212.30761718750000000000	4204.61523437500000000000	4245.64111328125000000000	4239.48730468750000000000	4233.84619140625000000000	4180.51269531250000000000	0.00000000000000000000	10249.00000000000000000000	10230.00000000000000000000	0.00000000000000000000	0.00000000000000000000	0.00000000000000000000	459.00000000000000000000	207.00000000000000000000	4.00000000000000000000	4.00000000000000000000	4.00000000000000000000	4.00000000000000000000	4.00000000000000000000	4.00000000000000000000	4.00000000000000000000	4.00000000000000000000	4.00000000000000000000	4.00000000000000000000	4.00000000000000000000	4.00000000000000000000	4.00000000000000000000	4.00000000000000000000	4.00000000000000000000	4.00000000000000000000
25.00000000000000000000	0.00000000000000000000	4181.53857421875000000000	4166.66650390625000000000	4177.43603515625000000000	4179.48730468750000000000	4155.38427734375000000000	4193.33300781250000000000	4209.74365234375000000000	4211.28173828125000000000	4200.00000000000000000000	4194.87158203125000000000	4234.35888671875000000000	4231.79492187500000000000	4203.07666015625000000000	4161.02539062500000000000	0.00000000000000000000	10249.00000000000000000000	10230.00000000000000000000	0.00000000000000000000	0.00000000000000000000	0.00000000000000000000	459.00000000000000000000	214.00000000000000000000	4.00000000000000000000	4.00000000000000000000	4.00000000000000000000	4.00000000000000000000	4.00000000000000000000	4.00000000000000000000	4.00000000000000000000	4.00000000000000000000	4.00000000000000000000	4.00000000000000000000	4.00000000000000000000	4.00000000000000000000	4.00000000000000000000	4.00000000000000000000	4.00000000000000000000	4.00000000000000000000
26.00000000000000000000	0.00000000000000000000	4168.20507812500000000000	4176.41015625000000000000	4165.64111328125000000000	4174.35888671875000000000	4177.94873046875000000000	4210.76904296875000000000	4224.61523437500000000000	4220.00000000000000000000	4212.30761718750000000000	4207.69238281250000000000	4233.84619140625000000000	4233.84619140625000000000	4199.48730468750000000000	4165.12792968750000000000	0.00000000000000000000	10249.00000000000000000000	10230.00000000000000000000	0.00000000000000000000	0.00000000000000000000	0.00000000000000000000	459.00000000000000000000	221.00000000000000000000	4.00000000000000000000	4.00000000000000000000	4.00000000000000000000	4.00000000000000000000	4.00000000000000000000	4.00000000000000000000	4.00000000000000000000	4.00000000000000000000	4.00000000000000000000	4.00000000000000000000	4.00000000000000000000	4.00000000000000000000	4.00000000000000000000	4.00000000000000000000	4.00000000000000000000	4.00000000000000000000
27.00000000000000000000	0.00000000000000000000	4187.69238281250000000000	4161.02539062500000000000	4181.53857421875000000000	4175.38427734375000000000	4168.20507812500000000000	4205.12792968750000000000	4212.30761718750000000000	4209.23046875000000000000	4206.15380859375000000000	4199.48730468750000000000	4218.46142578125000000000	4231.79492187500000000000	4192.82031250000000000000	4156.92285156250000000000	0.00000000000000000000	10251.00000000000000000000	10229.00000000000000000000	0.00000000000000000000	0.00000000000000000000	0.00000000000000000000	459.00000000000000000000	229.00000000000000000000	4.00000000000000000000	4.00000000000000000000	4.00000000000000000000	4.00000000000000000000	4.00000000000000000000	4.00000000000000000000	4.00000000000000000000	4.00000000000000000000	4.00000000000000000000	4.00000000000000000000	4.00000000000000000000	4.00000000000000000000	4.00000000000000000000	4.00000000000000000000	4.00000000000000000000	4.00000000000000000000
28.00000000000000000000	0.00000000000000000000	4179.48730468750000000000	4188.71777343750000000000	4166.15380859375000000000	4199.48730468750000000000	4183.58984375000000000000	4226.15380859375000000000	4235.89746093750000000000	4237.94873046875000000000	4228.20507812500000000000	4206.66650390625000000000	4239.48730468750000000000	4242.56396484375000000000	4222.05126953125000000000	4188.20507812500000000000	0.00000000000000000000	10251.00000000000000000000	10229.00000000000000000000	0.00000000000000000000	0.00000000000000000000	0.00000000000000000000	459.00000000000000000000	237.00000000000000000000	4.00000000000000000000	4.00000000000000000000	4.00000000000000000000	4.00000000000000000000	4.00000000000000000000	4.00000000000000000000	4.00000000000000000000	4.00000000000000000000	4.00000000000000000000	4.00000000000000000000	4.00000000000000000000	4.00000000000000000000	4.00000000000000000000	4.00000000000000000000	4.00000000000000000000	4.00000000000000000000
29.00000000000000000000	0.00000000000000000000	4177.43603515625000000000	4191.28173828125000000000	4164.10253906250000000000	4197.43603515625000000000	4176.41015625000000000000	4207.69238281250000000000	4221.53857421875000000000	4231.79492187500000000000	4212.82031250000000000000	4201.02539062500000000000	4244.61523437500000000000	4247.17919921875000000000	4220.00000000000000000000	4193.84619140625000000000	0.00000000000000000000	10252.00000000000000000000	10228.00000000000000000000	0.00000000000000000000	0.00000000000000000000	0.00000000000000000000	459.00000000000000000000	244.00000000000000000000	4.00000000000000000000	4.00000000000000000000	4.00000000000000000000	4.00000000000000000000	4.00000000000000000000	4.00000000000000000000	4.00000000000000000000	4.00000000000000000000	4.00000000000000000000	4.00000000000000000000	4.00000000000000000000	4.00000000000000000000	4.00000000000000000000	4.00000000000000000000	4.00000000000000000000	4.00000000000000000000
30.00000000000000000000	0.00000000000000000000	4179.48730468750000000000	4168.71777343750000000000	4172.82031250000000000000	4176.41015625000000000000	4162.05126953125000000000	4181.02539062500000000000	4192.82031250000000000000	4203.07666015625000000000	4187.17919921875000000000	4195.38427734375000000000	4229.23046875000000000000	4237.94873046875000000000	4198.46142578125000000000	4174.87158203125000000000	0.00000000000000000000	10252.00000000000000000000	10228.00000000000000000000	0.00000000000000000000	0.00000000000000000000	0.00000000000000000000	459.00000000000000000000	252.00000000000000000000	4.00000000000000000000	4.00000000000000000000	4.00000000000000000000	4.00000000000000000000	4.00000000000000000000	4.00000000000000000000	4.00000000000000000000	4.00000000000000000000	4.00000000000000000000	4.00000000000000000000	4.00000000000000000000	4.00000000000000000000	4.00000000000000000000	4.00000000000000000000	4.00000000000000000000	4.00000000000000000000
31.00000000000000000000	0.00000000000000000000	4164.10253906250000000000	4157.94873046875000000000	4164.10253906250000000000	4172.30761718750000000000	4168.71777343750000000000	4193.84619140625000000000	4204.61523437500000000000	4212.30761718750000000000	4207.69238281250000000000	4204.61523437500000000000	4212.30761718750000000000	4235.38427734375000000000	4194.87158203125000000000	4172.30761718750000000000	0.00000000000000000000	10249.00000000000000000000	10228.00000000000000000000	0.00000000000000000000	0.00000000000000000000	0.00000000000000000000	459.00000000000000000000	261.00000000000000000000	4.00000000000000000000	4.00000000000000000000	4.00000000000000000000	4.00000000000000000000	4.00000000000000000000	4.00000000000000000000	4.00000000000000000000	4.00000000000000000000	4.00000000000000000000	4.00000000000000000000	4.00000000000000000000	4.00000000000000000000	4.00000000000000000000	4.00000000000000000000	4.00000000000000000000	4.00000000000000000000
32.00000000000000000000	0.00000000000000000000	4195.89746093750000000000	4150.76904296875000000000	4186.66650390625000000000	4164.61523437500000000000	4152.82031250000000000000	4192.82031250000000000000	4201.53857421875000000000	4205.12792968750000000000	4201.02539062500000000000	4196.41015625000000000000	4203.58984375000000000000	4236.92285156250000000000	4187.17919921875000000000	4156.92285156250000000000	0.00000000000000000000	10249.00000000000000000000	10228.00000000000000000000	0.00000000000000000000	0.00000000000000000000	0.00000000000000000000	459.00000000000000000000	268.00000000000000000000	4.00000000000000000000	4.00000000000000000000	4.00000000000000000000	4.00000000000000000000	4.00000000000000000000	4.00000000000000000000	4.00000000000000000000	4.00000000000000000000	4.00000000000000000000	4.00000000000000000000	4.00000000000000000000	4.00000000000000000000	4.00000000000000000000	4.00000000000000000000	4.00000000000000000000	4.00000000000000000000
33.00000000000000000000	0.00000000000000000000	4192.82031250000000000000	4203.58984375000000000000	4175.89746093750000000000	4180.51269531250000000000	4187.69238281250000000000	4223.58984375000000000000	4224.10253906250000000000	4216.41015625000000000000	4210.76904296875000000000	4222.05126953125000000000	4255.38427734375000000000	4254.87158203125000000000	4229.74365234375000000000	4184.10253906250000000000	0.00000000000000000000	10247.00000000000000000000	10227.00000000000000000000	0.00000000000000000000	0.00000000000000000000	0.00000000000000000000	459.00000000000000000000	275.00000000000000000000	4.00000000000000000000	4.00000000000000000000	4.00000000000000000000	4.00000000000000000000	4.00000000000000000000	4.00000000000000000000	4.00000000000000000000	4.00000000000000000000	4.00000000000000000000	4.00000000000000000000	4.00000000000000000000	4.00000000000000000000	4.00000000000000000000	4.00000000000000000000	4.00000000000000000000	4.00000000000000000000
34.00000000000000000000	0.00000000000000000000	4182.05126953125000000000	4207.69238281250000000000	4170.76904296875000000000	4195.89746093750000000000	4197.94873046875000000000	4224.10253906250000000000	4217.43603515625000000000	4207.17919921875000000000	4201.02539062500000000000	4208.71777343750000000000	4252.30761718750000000000	4258.97412109375000000000	4230.76904296875000000000	4204.10253906250000000000	0.00000000000000000000	10247.00000000000000000000	10227.00000000000000000000	0.00000000000000000000	0.00000000000000000000	0.00000000000000000000	459.00000000000000000000	283.00000000000000000000	4.00000000000000000000	4.00000000000000000000	4.00000000000000000000	4.00000000000000000000	4.00000000000000000000	4.00000000000000000000	4.00000000000000000000	4.00000000000000000000	4.00000000000000000000	4.00000000000000000000	4.00000000000000000000	4.00000000000000000000	4.00000000000000000000	4.00000000000000000000	4.00000000000000000000	4.00000000000000000000
35.00000000000000000000	0.00000000000000000000	4193.33300781250000000000	4173.33300781250000000000	4183.07666015625000000000	4189.74365234375000000000	4167.69238281250000000000	4200.00000000000000000000	4194.87158203125000000000	4194.87158203125000000000	4188.71777343750000000000	4186.66650390625000000000	4219.48730468750000000000	4242.56396484375000000000	4203.07666015625000000000	4193.33300781250000000000	0.00000000000000000000	10246.00000000000000000000	10226.00000000000000000000	0.00000000000000000000	0.00000000000000000000	0.00000000000000000000	459.00000000000000000000	291.00000000000000000000	4.00000000000000000000	4.00000000000000000000	4.00000000000000000000	4.00000000000000000000	4.00000000000000000000	4.00000000000000000000	4.00000000000000000000	4.00000000000000000000	4.00000000000000000000	4.00000000000000000000	4.00000000000000000000	4.00000000000000000000	4.00000000000000000000	4.00000000000000000000	4.00000000000000000000	4.00000000000000000000
36.00000000000000000000	0.00000000000000000000	4180.51269531250000000000	4190.76904296875000000000	4171.28173828125000000000	4194.35888671875000000000	4174.35888671875000000000	4212.30761718750000000000	4211.79492187500000000000	4226.66650390625000000000	4224.10253906250000000000	4227.69238281250000000000	4244.10253906250000000000	4250.76904296875000000000	4230.76904296875000000000	4199.48730468750000000000	0.00000000000000000000	10246.00000000000000000000	10226.00000000000000000000	0.00000000000000000000	0.00000000000000000000	0.00000000000000000000	459.00000000000000000000	299.00000000000000000000	4.00000000000000000000	4.00000000000000000000	4.00000000000000000000	4.00000000000000000000	4.00000000000000000000	4.00000000000000000000	4.00000000000000000000	4.00000000000000000000	4.00000000000000000000	4.00000000000000000000	4.00000000000000000000	4.00000000000000000000	4.00000000000000000000	4.00000000000000000000	4.00000000000000000000	4.00000000000000000000
37.00000000000000000000	0.00000000000000000000	4197.43603515625000000000	4198.97412109375000000000	4186.66650390625000000000	4201.53857421875000000000	4187.17919921875000000000	4211.28173828125000000000	4212.30761718750000000000	4227.17919921875000000000	4221.53857421875000000000	4228.71777343750000000000	4244.61523437500000000000	4265.64111328125000000000	4233.33300781250000000000	4195.38427734375000000000	0.00000000000000000000	10245.00000000000000000000	10227.00000000000000000000	0.00000000000000000000	0.00000000000000000000	0.00000000000000000000	459.00000000000000000000	307.00000000000000000000	4.00000000000000000000	4.00000000000000000000	4.00000000000000000000	4.00000000000000000000	4.00000000000000000000	4.00000000000000000000	4.00000000000000000000	4.00000000000000000000	4.00000000000000000000	4.00000000000000000000	4.00000000000000000000	4.00000000000000000000	4.00000000000000000000	4.00000000000000000000	4.00000000000000000000	4.00000000000000000000
38.00000000000000000000	0.00000000000000000000	4189.23046875000000000000	4207.69238281250000000000	4176.92285156250000000000	4191.28173828125000000000	4203.58984375000000000000	4217.43603515625000000000	4221.02539062500000000000	4223.07666015625000000000	4216.41015625000000000000	4218.97412109375000000000	4246.66650390625000000000	4260.51269531250000000000	4227.69238281250000000000	4198.97412109375000000000	0.00000000000000000000	10245.00000000000000000000	10227.00000000000000000000	0.00000000000000000000	0.00000000000000000000	0.00000000000000000000	459.00000000000000000000	315.00000000000000000000	4.00000000000000000000	4.00000000000000000000	4.00000000000000000000	4.00000000000000000000	4.00000000000000000000	4.00000000000000000000	4.00000000000000000000	4.00000000000000000000	4.00000000000000000000	4.00000000000000000000	4.00000000000000000000	4.00000000000000000000	4.00000000000000000000	4.00000000000000000000	4.00000000000000000000	4.00000000000000000000
39.00000000000000000000	0.00000000000000000000	4182.05126953125000000000	4194.87158203125000000000	4170.25634765625000000000	4178.97412109375000000000	4184.61523437500000000000	4202.05126953125000000000	4205.12792968750000000000	4201.53857421875000000000	4201.53857421875000000000	4213.84619140625000000000	4247.17919921875000000000	4241.02539062500000000000	4225.12792968750000000000	4184.10253906250000000000	0.00000000000000000000	10245.00000000000000000000	10226.00000000000000000000	0.00000000000000000000	0.00000000000000000000	0.00000000000000000000	459.00000000000000000000	323.00000000000000000000	4.00000000000000000000	4.00000000000000000000	4.00000000000000000000	4.00000000000000000000	4.00000000000000000000	4.00000000000000000000	4.00000000000000000000	4.00000000000000000000	4.00000000000000000000	4.00000000000000000000	4.00000000000000000000	4.00000000000000000000	4.00000000000000000000	4.00000000000000000000	4.00000000000000000000	4.00000000000000000000
40.00000000000000000000	0.00000000000000000000	4195.89746093750000000000	4183.58984375000000000000	4182.05126953125000000000	4196.92285156250000000000	4177.94873046875000000000	4194.87158203125000000000	4191.79492187500000000000	4190.25634765625000000000	4188.20507812500000000000	4200.51269531250000000000	4230.25634765625000000000	4244.10253906250000000000	4224.61523437500000000000	4182.05126953125000000000	0.00000000000000000000	10245.00000000000000000000	10226.00000000000000000000	0.00000000000000000000	0.00000000000000000000	0.00000000000000000000	459.00000000000000000000	331.00000000000000000000	4.00000000000000000000	4.00000000000000000000	4.00000000000000000000	4.00000000000000000000	4.00000000000000000000	4.00000000000000000000	4.00000000000000000000	4.00000000000000000000	4.00000000000000000000	4.00000000000000000000	4.00000000000000000000	4.00000000000000000000	4.00000000000000000000	4.00000000000000000000	4.00000000000000000000	4.00000000000000000000
41.00000000000000000000	0.00000000000000000000	4167.69238281250000000000	4190.25634765625000000000	4158.46142578125000000000	4198.46142578125000000000	4177.94873046875000000000	4203.07666015625000000000	4200.51269531250000000000	4209.74365234375000000000	4202.05126953125000000000	4199.48730468750000000000	4241.02539062500000000000	4259.48730468750000000000	4222.56396484375000000000	4198.46142578125000000000	0.00000000000000000000	10244.00000000000000000000	10227.00000000000000000000	0.00000000000000000000	0.00000000000000000000	0.00000000000000000000	459.00000000000000000000	339.00000000000000000000	4.00000000000000000000	4.00000000000000000000	4.00000000000000000000	4.00000000000000000000	4.00000000000000000000	4.00000000000000000000	4.00000000000000000000	4.00000000000000000000	4.00000000000000000000	4.00000000000000000000	4.00000000000000000000	4.00000000000000000000	4.00000000000000000000	4.00000000000000000000	4.00000000000000000000	4.00000000000000000000
42.00000000000000000000	0.00000000000000000000	4174.87158203125000000000	4162.05126953125000000000	4167.17919921875000000000	4169.74365234375000000000	4135.89746093750000000000	4168.20507812500000000000	4173.84619140625000000000	4185.12792968750000000000	4180.00000000000000000000	4188.71777343750000000000	4233.33300781250000000000	4243.07666015625000000000	4198.46142578125000000000	4171.79492187500000000000	0.00000000000000000000	10244.00000000000000000000	10227.00000000000000000000	0.00000000000000000000	0.00000000000000000000	0.00000000000000000000	459.00000000000000000000	347.00000000000000000000	4.00000000000000000000	4.00000000000000000000	4.00000000000000000000	4.00000000000000000000	4.00000000000000000000	4.00000000000000000000	4.00000000000000000000	4.00000000000000000000	4.00000000000000000000	4.00000000000000000000	4.00000000000000000000	4.00000000000000000000	4.00000000000000000000	4.00000000000000000000	4.00000000000000000000	4.00000000000000000000
43.00000000000000000000	0.00000000000000000000	4182.56396484375000000000	4183.58984375000000000000	4171.28173828125000000000	4186.66650390625000000000	4176.92285156250000000000	4190.25634765625000000000	4197.43603515625000000000	4195.89746093750000000000	4197.43603515625000000000	4216.92285156250000000000	4220.51269531250000000000	4245.12792968750000000000	4224.61523437500000000000	4175.38427734375000000000	0.00000000000000000000	10247.00000000000000000000	10228.00000000000000000000	0.00000000000000000000	0.00000000000000000000	0.00000000000000000000	459.00000000000000000000	356.00000000000000000000	4.00000000000000000000	4.00000000000000000000	4.00000000000000000000	4.00000000000000000000	4.00000000000000000000	4.00000000000000000000	4.00000000000000000000	4.00000000000000000000	4.00000000000000000000	4.00000000000000000000	4.00000000000000000000	4.00000000000000000000	4.00000000000000000000	4.00000000000000000000	4.00000000000000000000	4.00000000000000000000
44.00000000000000000000	0.00000000000000000000	4181.02539062500000000000	4207.17919921875000000000	4171.28173828125000000000	4206.15380859375000000000	4203.58984375000000000000	4210.25634765625000000000	4215.38427734375000000000	4211.79492187500000000000	4212.30761718750000000000	4222.05126953125000000000	4225.64111328125000000000	4251.79492187500000000000	4226.66650390625000000000	4181.02539062500000000000	0.00000000000000000000	10247.00000000000000000000	10228.00000000000000000000	0.00000000000000000000	0.00000000000000000000	0.00000000000000000000	459.00000000000000000000	363.00000000000000000000	4.00000000000000000000	4.00000000000000000000	4.00000000000000000000	4.00000000000000000000	4.00000000000000000000	4.00000000000000000000	4.00000000000000000000	4.00000000000000000000	4.00000000000000000000	4.00000000000000000000	4.00000000000000000000	4.00000000000000000000	4.00000000000000000000	4.00000000000000000000	4.00000000000000000000	4.00000000000000000000
45.00000000000000000000	0.00000000000000000000	4196.41015625000000000000	4195.89746093750000000000	4184.61523437500000000000	4195.89746093750000000000	4165.64111328125000000000	4186.15380859375000000000	4190.76904296875000000000	4189.74365234375000000000	4186.15380859375000000000	4187.69238281250000000000	4235.38427734375000000000	4236.41015625000000000000	4197.43603515625000000000	4171.28173828125000000000	0.00000000000000000000	10248.00000000000000000000	10229.00000000000000000000	0.00000000000000000000	0.00000000000000000000	0.00000000000000000000	459.00000000000000000000	370.00000000000000000000	4.00000000000000000000	4.00000000000000000000	4.00000000000000000000	4.00000000000000000000	4.00000000000000000000	4.00000000000000000000	4.00000000000000000000	4.00000000000000000000	4.00000000000000000000	4.00000000000000000000	4.00000000000000000000	4.00000000000000000000	4.00000000000000000000	4.00000000000000000000	4.00000000000000000000	4.00000000000000000000
46.00000000000000000000	0.00000000000000000000	4177.94873046875000000000	4212.82031250000000000000	4163.07666015625000000000	4201.02539062500000000000	4190.76904296875000000000	4201.53857421875000000000	4200.51269531250000000000	4199.48730468750000000000	4195.89746093750000000000	4203.58984375000000000000	4239.48730468750000000000	4240.00000000000000000000	4230.25634765625000000000	4198.97412109375000000000	0.00000000000000000000	10248.00000000000000000000	10229.00000000000000000000	0.00000000000000000000	0.00000000000000000000	0.00000000000000000000	459.00000000000000000000	379.00000000000000000000	4.00000000000000000000	4.00000000000000000000	4.00000000000000000000	4.00000000000000000000	4.00000000000000000000	4.00000000000000000000	4.00000000000000000000	4.00000000000000000000	4.00000000000000000000	4.00000000000000000000	4.00000000000000000000	4.00000000000000000000	4.00000000000000000000	4.00000000000000000000	4.00000000000000000000	4.00000000000000000000
47.00000000000000000000	0.00000000000000000000	4187.69238281250000000000	4194.87158203125000000000	4171.79492187500000000000	4194.35888671875000000000	4180.00000000000000000000	4187.17919921875000000000	4180.00000000000000000000	4188.20507812500000000000	4182.56396484375000000000	4198.97412109375000000000	4213.84619140625000000000	4234.35888671875000000000	4231.79492187500000000000	4187.69238281250000000000	0.00000000000000000000	10247.00000000000000000000	10228.00000000000000000000	0.00000000000000000000	0.00000000000000000000	0.00000000000000000000	459.00000000000000000000	387.00000000000000000000	4.00000000000000000000	4.00000000000000000000	4.00000000000000000000	4.00000000000000000000	4.00000000000000000000	4.00000000000000000000	4.00000000000000000000	4.00000000000000000000	4.00000000000000000000	4.00000000000000000000	4.00000000000000000000	4.00000000000000000000	4.00000000000000000000	4.00000000000000000000	4.00000000000000000000	4.00000000000000000000
48.00000000000000000000	0.00000000000000000000	4188.71777343750000000000	4186.15380859375000000000	4177.94873046875000000000	4175.89746093750000000000	4159.48730468750000000000	4182.56396484375000000000	4182.05126953125000000000	4196.41015625000000000000	4189.74365234375000000000	4198.46142578125000000000	4213.84619140625000000000	4229.23046875000000000000	4223.58984375000000000000	4170.76904296875000000000	0.00000000000000000000	10247.00000000000000000000	10228.00000000000000000000	0.00000000000000000000	0.00000000000000000000	0.00000000000000000000	459.00000000000000000000	394.00000000000000000000	4.00000000000000000000	4.00000000000000000000	4.00000000000000000000	4.00000000000000000000	4.00000000000000000000	4.00000000000000000000	4.00000000000000000000	4.00000000000000000000	4.00000000000000000000	4.00000000000000000000	4.00000000000000000000	4.00000000000000000000	4.00000000000000000000	4.00000000000000000000	4.00000000000000000000	4.00000000000000000000
49.00000000000000000000	0.00000000000000000000	4175.89746093750000000000	4185.64111328125000000000	4170.76904296875000000000	4169.23046875000000000000	4176.92285156250000000000	4203.58984375000000000000	4205.12792968750000000000	4211.28173828125000000000	4208.20507812500000000000	4220.51269531250000000000	4225.64111328125000000000	4242.56396484375000000000	4213.33300781250000000000	4170.76904296875000000000	0.00000000000000000000	10247.00000000000000000000	10228.00000000000000000000	0.00000000000000000000	0.00000000000000000000	0.00000000000000000000	459.00000000000000000000	401.00000000000000000000	4.00000000000000000000	4.00000000000000000000	4.00000000000000000000	4.00000000000000000000	4.00000000000000000000	4.00000000000000000000	4.00000000000000000000	4.00000000000000000000	4.00000000000000000000	4.00000000000000000000	4.00000000000000000000	4.00000000000000000000	4.00000000000000000000	4.00000000000000000000	4.00000000000000000000	4.00000000000000000000
50.00000000000000000000	0.00000000000000000000	4189.74365234375000000000	4181.53857421875000000000	4181.53857421875000000000	4184.10253906250000000000	4183.58984375000000000000	4208.71777343750000000000	4201.53857421875000000000	4197.43603515625000000000	4200.00000000000000000000	4208.71777343750000000000	4218.97412109375000000000	4245.12792968750000000000	4195.38427734375000000000	4171.28173828125000000000	0.00000000000000000000	10247.00000000000000000000	10228.00000000000000000000	0.00000000000000000000	0.00000000000000000000	0.00000000000000000000	459.00000000000000000000	409.00000000000000000000	4.00000000000000000000	4.00000000000000000000	4.00000000000000000000	4.00000000000000000000	4.00000000000000000000	4.00000000000000000000	4.00000000000000000000	4.00000000000000000000	4.00000000000000000000	4.00000000000000000000	4.00000000000000000000	4.00000000000000000000	4.00000000000000000000	4.00000000000000000000	4.00000000000000000000	4.00000000000000000000
51.00000000000000000000	0.00000000000000000000	4176.41015625000000000000	4213.33300781250000000000	4167.69238281250000000000	4196.41015625000000000000	4206.66650390625000000000	4220.00000000000000000000	4214.35888671875000000000	4215.38427734375000000000	4220.51269531250000000000	4211.28173828125000000000	4228.71777343750000000000	4242.56396484375000000000	4226.15380859375000000000	4201.02539062500000000000	0.00000000000000000000	10247.00000000000000000000	10226.00000000000000000000	0.00000000000000000000	0.00000000000000000000	0.00000000000000000000	459.00000000000000000000	417.00000000000000000000	4.00000000000000000000	4.00000000000000000000	4.00000000000000000000	4.00000000000000000000	4.00000000000000000000	4.00000000000000000000	4.00000000000000000000	4.00000000000000000000	4.00000000000000000000	4.00000000000000000000	4.00000000000000000000	4.00000000000000000000	4.00000000000000000000	4.00000000000000000000	4.00000000000000000000	4.00000000000000000000
52.00000000000000000000	0.00000000000000000000	4188.71777343750000000000	4196.41015625000000000000	4176.41015625000000000000	4168.20507812500000000000	4188.20507812500000000000	4192.82031250000000000000	4193.33300781250000000000	4198.46142578125000000000	4198.46142578125000000000	4207.17919921875000000000	4220.00000000000000000000	4229.23046875000000000000	4220.00000000000000000000	4188.71777343750000000000	0.00000000000000000000	10247.00000000000000000000	10226.00000000000000000000	0.00000000000000000000	0.00000000000000000000	0.00000000000000000000	459.00000000000000000000	425.00000000000000000000	4.00000000000000000000	4.00000000000000000000	4.00000000000000000000	4.00000000000000000000	4.00000000000000000000	4.00000000000000000000	4.00000000000000000000	4.00000000000000000000	4.00000000000000000000	4.00000000000000000000	4.00000000000000000000	4.00000000000000000000	4.00000000000000000000	4.00000000000000000000	4.00000000000000000000	4.00000000000000000000
53.00000000000000000000	0.00000000000000000000	4189.23046875000000000000	4183.07666015625000000000	4173.84619140625000000000	4163.58984375000000000000	4166.66650390625000000000	4182.05126953125000000000	4186.66650390625000000000	4188.20507812500000000000	4182.56396484375000000000	4202.56396484375000000000	4222.56396484375000000000	4223.07666015625000000000	4210.25634765625000000000	4170.76904296875000000000	0.00000000000000000000	10248.00000000000000000000	10226.00000000000000000000	0.00000000000000000000	0.00000000000000000000	0.00000000000000000000	459.00000000000000000000	433.00000000000000000000	4.00000000000000000000	4.00000000000000000000	4.00000000000000000000	4.00000000000000000000	4.00000000000000000000	4.00000000000000000000	4.00000000000000000000	4.00000000000000000000	4.00000000000000000000	4.00000000000000000000	4.00000000000000000000	4.00000000000000000000	4.00000000000000000000	4.00000000000000000000	4.00000000000000000000	4.00000000000000000000
54.00000000000000000000	0.00000000000000000000	4173.33300781250000000000	4197.94873046875000000000	4163.58984375000000000000	4188.71777343750000000000	4170.76904296875000000000	4195.89746093750000000000	4206.66650390625000000000	4216.92285156250000000000	4212.82031250000000000000	4209.23046875000000000000	4241.53857421875000000000	4232.82031250000000000000	4231.28173828125000000000	4183.58984375000000000000	0.00000000000000000000	10248.00000000000000000000	10226.00000000000000000000	0.00000000000000000000	0.00000000000000000000	0.00000000000000000000	459.00000000000000000000	442.00000000000000000000	4.00000000000000000000	4.00000000000000000000	4.00000000000000000000	4.00000000000000000000	4.00000000000000000000	4.00000000000000000000	4.00000000000000000000	4.00000000000000000000	4.00000000000000000000	4.00000000000000000000	4.00000000000000000000	4.00000000000000000000	4.00000000000000000000	4.00000000000000000000	4.00000000000000000000	4.00000000000000000000
55.00000000000000000000	0.00000000000000000000	4195.89746093750000000000	4192.82031250000000000000	4186.66650390625000000000	4193.33300781250000000000	4176.41015625000000000000	4201.02539062500000000000	4212.30761718750000000000	4227.17919921875000000000	4220.00000000000000000000	4214.87158203125000000000	4234.87158203125000000000	4239.48730468750000000000	4240.00000000000000000000	4192.30761718750000000000	0.00000000000000000000	10249.00000000000000000000	10228.00000000000000000000	0.00000000000000000000	0.00000000000000000000	0.00000000000000000000	459.00000000000000000000	450.00000000000000000000	4.00000000000000000000	4.00000000000000000000	4.00000000000000000000	4.00000000000000000000	4.00000000000000000000	4.00000000000000000000	4.00000000000000000000	4.00000000000000000000	4.00000000000000000000	4.00000000000000000000	4.00000000000000000000	4.00000000000000000000	4.00000000000000000000	4.00000000000000000000	4.00000000000000000000	4.00000000000000000000
56.00000000000000000000	0.00000000000000000000	4185.12792968750000000000	4212.30761718750000000000	4174.87158203125000000000	4202.05126953125000000000	4215.89746093750000000000	4233.33300781250000000000	4234.35888671875000000000	4238.97412109375000000000	4230.25634765625000000000	4242.05126953125000000000	4237.94873046875000000000	4245.64111328125000000000	4250.76904296875000000000	4207.17919921875000000000	0.00000000000000000000	10249.00000000000000000000	10228.00000000000000000000	0.00000000000000000000	0.00000000000000000000	0.00000000000000000000	459.00000000000000000000	457.00000000000000000000	4.00000000000000000000	4.00000000000000000000	4.00000000000000000000	4.00000000000000000000	4.00000000000000000000	4.00000000000000000000	4.00000000000000000000	4.00000000000000000000	4.00000000000000000000	4.00000000000000000000	4.00000000000000000000	4.00000000000000000000	4.00000000000000000000	4.00000000000000000000	4.00000000000000000000	4.00000000000000000000
57.00000000000000000000	0.00000000000000000000	4186.15380859375000000000	4197.94873046875000000000	4173.33300781250000000000	4192.30761718750000000000	4196.41015625000000000000	4216.92285156250000000000	4213.33300781250000000000	4210.76904296875000000000	4208.71777343750000000000	4216.41015625000000000000	4226.15380859375000000000	4239.48730468750000000000	4211.79492187500000000000	4191.28173828125000000000	0.00000000000000000000	10247.00000000000000000000	10227.00000000000000000000	0.00000000000000000000	0.00000000000000000000	0.00000000000000000000	459.00000000000000000000	465.00000000000000000000	4.00000000000000000000	4.00000000000000000000	4.00000000000000000000	4.00000000000000000000	4.00000000000000000000	4.00000000000000000000	4.00000000000000000000	4.00000000000000000000	4.00000000000000000000	4.00000000000000000000	4.00000000000000000000	4.00000000000000000000	4.00000000000000000000	4.00000000000000000000	4.00000000000000000000	4.00000000000000000000
58.00000000000000000000	0.00000000000000000000	4183.07666015625000000000	4180.51269531250000000000	4171.28173828125000000000	4167.17919921875000000000	4165.12792968750000000000	4200.00000000000000000000	4196.41015625000000000000	4198.46142578125000000000	4199.48730468750000000000	4202.56396484375000000000	4239.48730468750000000000	4233.84619140625000000000	4205.64111328125000000000	4186.66650390625000000000	0.00000000000000000000	10247.00000000000000000000	10227.00000000000000000000	0.00000000000000000000	0.00000000000000000000	0.00000000000000000000	459.00000000000000000000	473.00000000000000000000	4.00000000000000000000	4.00000000000000000000	4.00000000000000000000	4.00000000000000000000	4.00000000000000000000	4.00000000000000000000	4.00000000000000000000	4.00000000000000000000	4.00000000000000000000	4.00000000000000000000	4.00000000000000000000	4.00000000000000000000	4.00000000000000000000	4.00000000000000000000	4.00000000000000000000	4.00000000000000000000
59.00000000000000000000	0.00000000000000000000	4165.64111328125000000000	4187.69238281250000000000	4158.97412109375000000000	4181.02539062500000000000	4178.97412109375000000000	4210.76904296875000000000	4204.10253906250000000000	4220.51269531250000000000	4216.92285156250000000000	4227.17919921875000000000	4261.53857421875000000000	4241.53857421875000000000	4246.15380859375000000000	4199.48730468750000000000	0.00000000000000000000	10247.00000000000000000000	10227.00000000000000000000	0.00000000000000000000	0.00000000000000000000	0.00000000000000000000	459.00000000000000000000	481.00000000000000000000	4.00000000000000000000	4.00000000000000000000	4.00000000000000000000	4.00000000000000000000	4.00000000000000000000	4.00000000000000000000	4.00000000000000000000	4.00000000000000000000	4.00000000000000000000	4.00000000000000000000	4.00000000000000000000	4.00000000000000000000	4.00000000000000000000	4.00000000000000000000	4.00000000000000000000	4.00000000000000000000
60.00000000000000000000	0.00000000000000000000	4190.76904296875000000000	4178.46142578125000000000	4178.97412109375000000000	4192.82031250000000000000	4171.28173828125000000000	4193.84619140625000000000	4186.15380859375000000000	4205.64111328125000000000	4199.48730468750000000000	4206.66650390625000000000	4220.00000000000000000000	4245.12792968750000000000	4232.30761718750000000000	4192.82031250000000000000	0.00000000000000000000	10247.00000000000000000000	10227.00000000000000000000	0.00000000000000000000	0.00000000000000000000	0.00000000000000000000	459.00000000000000000000	489.00000000000000000000	4.00000000000000000000	4.00000000000000000000	4.00000000000000000000	4.00000000000000000000	4.00000000000000000000	4.00000000000000000000	4.00000000000000000000	4.00000000000000000000	4.00000000000000000000	4.00000000000000000000	4.00000000000000000000	4.00000000000000000000	4.00000000000000000000	4.00000000000000000000	4.00000000000000000000	4.00000000000000000000
61.00000000000000000000	0.00000000000000000000	4180.00000000000000000000	4193.33300781250000000000	4168.71777343750000000000	4171.28173828125000000000	4171.28173828125000000000	4194.35888671875000000000	4190.76904296875000000000	4201.53857421875000000000	4202.05126953125000000000	4211.79492187500000000000	4216.41015625000000000000	4242.05126953125000000000	4220.51269531250000000000	4203.58984375000000000000	0.00000000000000000000	10246.00000000000000000000	10229.00000000000000000000	0.00000000000000000000	0.00000000000000000000	0.00000000000000000000	459.00000000000000000000	497.00000000000000000000	4.00000000000000000000	4.00000000000000000000	4.00000000000000000000	4.00000000000000000000	4.00000000000000000000	4.00000000000000000000	4.00000000000000000000	4.00000000000000000000	4.00000000000000000000	4.00000000000000000000	4.00000000000000000000	4.00000000000000000000	4.00000000000000000000	4.00000000000000000000	4.00000000000000000000	4.00000000000000000000
62.00000000000000000000	0.00000000000000000000	4186.66650390625000000000	4201.53857421875000000000	4179.48730468750000000000	4178.97412109375000000000	4175.89746093750000000000	4189.23046875000000000000	4189.74365234375000000000	4195.38427734375000000000	4204.10253906250000000000	4224.10253906250000000000	4235.89746093750000000000	4241.53857421875000000000	4213.84619140625000000000	4201.53857421875000000000	0.00000000000000000000	10246.00000000000000000000	10229.00000000000000000000	0.00000000000000000000	0.00000000000000000000	0.00000000000000000000	459.00000000000000000000	505.00000000000000000000	4.00000000000000000000	4.00000000000000000000	4.00000000000000000000	4.00000000000000000000	4.00000000000000000000	4.00000000000000000000	4.00000000000000000000	4.00000000000000000000	4.00000000000000000000	4.00000000000000000000	4.00000000000000000000	4.00000000000000000000	4.00000000000000000000	4.00000000000000000000	4.00000000000000000000	4.00000000000000000000
63.00000000000000000000	0.00000000000000000000	4204.10253906250000000000	4213.33300781250000000000	4189.23046875000000000000	4217.43603515625000000000	4193.33300781250000000000	4200.00000000000000000000	4199.48730468750000000000	4204.10253906250000000000	4211.79492187500000000000	4228.20507812500000000000	4247.69238281250000000000	4255.89746093750000000000	4231.79492187500000000000	4213.33300781250000000000	0.00000000000000000000	10247.00000000000000000000	10229.00000000000000000000	0.00000000000000000000	0.00000000000000000000	0.00000000000000000000	459.00000000000000000000	514.00000000000000000000	4.00000000000000000000	4.00000000000000000000	4.00000000000000000000	4.00000000000000000000	4.00000000000000000000	4.00000000000000000000	4.00000000000000000000	4.00000000000000000000	4.00000000000000000000	4.00000000000000000000	4.00000000000000000000	4.00000000000000000000	4.00000000000000000000	4.00000000000000000000	4.00000000000000000000	4.00000000000000000000
64.00000000000000000000	0.00000000000000000000	4180.51269531250000000000	4218.97412109375000000000	4163.58984375000000000000	4212.30761718750000000000	4195.89746093750000000000	4212.82031250000000000000	4205.12792968750000000000	4217.94873046875000000000	4217.43603515625000000000	4235.38427734375000000000	4273.84619140625000000000	4251.79492187500000000000	4251.28173828125000000000	4221.53857421875000000000	1132.00000000000000000000	10247.00000000000000000000	10229.00000000000000000000	0.00000000000000000000	0.00000000000000000000	0.00000000000000000000	459.00000000000000000000	521.00000000000000000000	4.00000000000000000000	4.00000000000000000000	4.00000000000000000000	4.00000000000000000000	4.00000000000000000000	4.00000000000000000000	4.00000000000000000000	4.00000000000000000000	4.00000000000000000000	4.00000000000000000000	4.00000000000000000000	4.00000000000000000000	4.00000000000000000000	4.00000000000000000000	4.00000000000000000000	4.00000000000000000000
65.00000000000000000000	0.00000000000000000000	4188.71777343750000000000	4193.33300781250000000000	4172.82031250000000000000	4181.53857421875000000000	4164.10253906250000000000	4186.15380859375000000000	4174.87158203125000000000	4194.35888671875000000000	4188.71777343750000000000	4205.64111328125000000000	4243.58984375000000000000	4224.10253906250000000000	4216.41015625000000000000	4190.76904296875000000000	2194.00000000000000000000	10247.00000000000000000000	10231.00000000000000000000	0.00000000000000000000	0.00000000000000000000	0.00000000000000000000	459.00000000000000000000	528.00000000000000000000	4.00000000000000000000	4.00000000000000000000	4.00000000000000000000	4.00000000000000000000	4.00000000000000000000	4.00000000000000000000	4.00000000000000000000	4.00000000000000000000	4.00000000000000000000	4.00000000000000000000	4.00000000000000000000	4.00000000000000000000	4.00000000000000000000	4.00000000000000000000	4.00000000000000000000	4.00000000000000000000
66.00000000000000000000	0.00000000000000000000	4183.07666015625000000000	4197.94873046875000000000	4172.30761718750000000000	4183.07666015625000000000	4184.61523437500000000000	4202.05126953125000000000	4196.41015625000000000000	4210.25634765625000000000	4210.76904296875000000000	4210.25634765625000000000	4202.05126953125000000000	4233.84619140625000000000	4214.35888671875000000000	4198.46142578125000000000	1408.00000000000000000000	10247.00000000000000000000	10231.00000000000000000000	0.00000000000000000000	0.00000000000000000000	0.00000000000000000000	459.00000000000000000000	537.00000000000000000000	4.00000000000000000000	4.00000000000000000000	4.00000000000000000000	4.00000000000000000000	4.00000000000000000000	4.00000000000000000000	4.00000000000000000000	4.00000000000000000000	4.00000000000000000000	4.00000000000000000000	4.00000000000000000000	4.00000000000000000000	4.00000000000000000000	4.00000000000000000000	4.00000000000000000000	4.00000000000000000000
67.00000000000000000000	0.00000000000000000000	4181.53857421875000000000	4181.02539062500000000000	4175.89746093750000000000	4179.48730468750000000000	4176.41015625000000000000	4201.53857421875000000000	4201.53857421875000000000	4207.69238281250000000000	4212.30761718750000000000	4209.74365234375000000000	4210.25634765625000000000	4240.00000000000000000000	4201.53857421875000000000	4191.28173828125000000000	3480.00000000000000000000	10246.00000000000000000000	10230.00000000000000000000	0.00000000000000000000	0.00000000000000000000	0.00000000000000000000	459.00000000000000000000	545.00000000000000000000	4.00000000000000000000	4.00000000000000000000	4.00000000000000000000	4.00000000000000000000	4.00000000000000000000	4.00000000000000000000	4.00000000000000000000	4.00000000000000000000	4.00000000000000000000	4.00000000000000000000	4.00000000000000000000	4.00000000000000000000	4.00000000000000000000	4.00000000000000000000	4.00000000000000000000	4.00000000000000000000
68.00000000000000000000	0.00000000000000000000	4184.10253906250000000000	4171.28173828125000000000	4172.82031250000000000000	4168.71777343750000000000	4156.41015625000000000000	4186.66650390625000000000	4180.51269531250000000000	4184.10253906250000000000	4181.02539062500000000000	4198.97412109375000000000	4247.17919921875000000000	4213.84619140625000000000	4191.79492187500000000000	4170.76904296875000000000	3552.00000000000000000000	10246.00000000000000000000	10230.00000000000000000000	0.00000000000000000000	0.00000000000000000000	0.00000000000000000000	459.00000000000000000000	553.00000000000000000000	4.00000000000000000000	4.00000000000000000000	4.00000000000000000000	4.00000000000000000000	4.00000000000000000000	4.00000000000000000000	4.00000000000000000000	4.00000000000000000000	4.00000000000000000000	4.00000000000000000000	4.00000000000000000000	4.00000000000000000000	4.00000000000000000000	4.00000000000000000000	4.00000000000000000000	4.00000000000000000000
69.00000000000000000000	0.00000000000000000000	4165.64111328125000000000	4189.74365234375000000000	4151.28173828125000000000	4181.02539062500000000000	4178.46142578125000000000	4200.51269531250000000000	4186.15380859375000000000	4191.28173828125000000000	4186.66650390625000000000	4217.94873046875000000000	4246.66650390625000000000	4208.71777343750000000000	4220.00000000000000000000	4183.07666015625000000000	3416.00000000000000000000	10248.00000000000000000000	10230.00000000000000000000	0.00000000000000000000	0.00000000000000000000	0.00000000000000000000	459.00000000000000000000	560.00000000000000000000	4.00000000000000000000	4.00000000000000000000	4.00000000000000000000	4.00000000000000000000	4.00000000000000000000	4.00000000000000000000	4.00000000000000000000	4.00000000000000000000	4.00000000000000000000	4.00000000000000000000	4.00000000000000000000	4.00000000000000000000	4.00000000000000000000	4.00000000000000000000	4.00000000000000000000	4.00000000000000000000
70.00000000000000000000	0.00000000000000000000	4187.69238281250000000000	4174.87158203125000000000	4175.38427734375000000000	4184.61523437500000000000	4171.79492187500000000000	4187.69238281250000000000	4177.43603515625000000000	4181.53857421875000000000	4184.10253906250000000000	4204.10253906250000000000	4205.12792968750000000000	4224.61523437500000000000	4204.10253906250000000000	4182.05126953125000000000	3483.00000000000000000000	10248.00000000000000000000	10230.00000000000000000000	0.00000000000000000000	0.00000000000000000000	0.00000000000000000000	459.00000000000000000000	569.00000000000000000000	4.00000000000000000000	4.00000000000000000000	4.00000000000000000000	4.00000000000000000000	4.00000000000000000000	4.00000000000000000000	4.00000000000000000000	4.00000000000000000000	4.00000000000000000000	4.00000000000000000000	4.00000000000000000000	4.00000000000000000000	4.00000000000000000000	4.00000000000000000000	4.00000000000000000000	4.00000000000000000000
71.00000000000000000000	0.00000000000000000000	4182.05126953125000000000	4188.71777343750000000000	4173.33300781250000000000	4177.94873046875000000000	4179.48730468750000000000	4195.89746093750000000000	4194.35888671875000000000	4204.10253906250000000000	4205.12792968750000000000	4203.58984375000000000000	4203.58984375000000000000	4241.53857421875000000000	4202.05126953125000000000	4191.79492187500000000000	3393.00000000000000000000	10248.00000000000000000000	10228.00000000000000000000	0.00000000000000000000	0.00000000000000000000	0.00000000000000000000	459.00000000000000000000	577.00000000000000000000	4.00000000000000000000	4.00000000000000000000	4.00000000000000000000	4.00000000000000000000	4.00000000000000000000	4.00000000000000000000	4.00000000000000000000	4.00000000000000000000	4.00000000000000000000	4.00000000000000000000	4.00000000000000000000	4.00000000000000000000	4.00000000000000000000	4.00000000000000000000	4.00000000000000000000	4.00000000000000000000
72.00000000000000000000	0.00000000000000000000	4177.94873046875000000000	4182.56396484375000000000	4171.28173828125000000000	4180.00000000000000000000	4166.15380859375000000000	4195.38427734375000000000	4195.89746093750000000000	4212.30761718750000000000	4203.58984375000000000000	4197.94873046875000000000	4225.12792968750000000000	4238.97412109375000000000	4196.41015625000000000000	4180.51269531250000000000	3442.00000000000000000000	10248.00000000000000000000	10228.00000000000000000000	0.00000000000000000000	0.00000000000000000000	0.00000000000000000000	459.00000000000000000000	584.00000000000000000000	4.00000000000000000000	4.00000000000000000000	4.00000000000000000000	4.00000000000000000000	4.00000000000000000000	4.00000000000000000000	4.00000000000000000000	4.00000000000000000000	4.00000000000000000000	4.00000000000000000000	4.00000000000000000000	4.00000000000000000000	4.00000000000000000000	4.00000000000000000000	4.00000000000000000000	4.00000000000000000000
73.00000000000000000000	0.00000000000000000000	4188.71777343750000000000	4166.15380859375000000000	4183.58984375000000000000	4194.35888671875000000000	4147.17919921875000000000	4187.69238281250000000000	4183.58984375000000000000	4192.30761718750000000000	4181.02539062500000000000	4194.35888671875000000000	4236.92285156250000000000	4221.53857421875000000000	4184.10253906250000000000	4167.17919921875000000000	3141.00000000000000000000	10249.00000000000000000000	10229.00000000000000000000	0.00000000000000000000	0.00000000000000000000	0.00000000000000000000	459.00000000000000000000	592.00000000000000000000	4.00000000000000000000	4.00000000000000000000	4.00000000000000000000	4.00000000000000000000	4.00000000000000000000	4.00000000000000000000	4.00000000000000000000	4.00000000000000000000	4.00000000000000000000	4.00000000000000000000	4.00000000000000000000	4.00000000000000000000	4.00000000000000000000	4.00000000000000000000	4.00000000000000000000	4.00000000000000000000
74.00000000000000000000	0.00000000000000000000	4164.61523437500000000000	4184.61523437500000000000	4161.02539062500000000000	4185.64111328125000000000	4160.00000000000000000000	4196.41015625000000000000	4190.76904296875000000000	4187.17919921875000000000	4185.64111328125000000000	4215.38427734375000000000	4218.97412109375000000000	4214.35888671875000000000	4196.92285156250000000000	4169.23046875000000000000	3506.00000000000000000000	10249.00000000000000000000	10229.00000000000000000000	0.00000000000000000000	0.00000000000000000000	0.00000000000000000000	459.00000000000000000000	600.00000000000000000000	4.00000000000000000000	4.00000000000000000000	4.00000000000000000000	4.00000000000000000000	4.00000000000000000000	4.00000000000000000000	4.00000000000000000000	4.00000000000000000000	4.00000000000000000000	4.00000000000000000000	4.00000000000000000000	4.00000000000000000000	4.00000000000000000000	4.00000000000000000000	4.00000000000000000000	4.00000000000000000000
75.00000000000000000000	0.00000000000000000000	4182.56396484375000000000	4168.71777343750000000000	4171.28173828125000000000	4165.12792968750000000000	4153.84619140625000000000	4177.94873046875000000000	4171.28173828125000000000	4166.66650390625000000000	4167.69238281250000000000	4190.25634765625000000000	4197.43603515625000000000	4209.74365234375000000000	4177.94873046875000000000	4150.76904296875000000000	3310.00000000000000000000	10249.00000000000000000000	10229.00000000000000000000	0.00000000000000000000	0.00000000000000000000	0.00000000000000000000	459.00000000000000000000	609.00000000000000000000	4.00000000000000000000	4.00000000000000000000	4.00000000000000000000	4.00000000000000000000	4.00000000000000000000	4.00000000000000000000	4.00000000000000000000	4.00000000000000000000	4.00000000000000000000	4.00000000000000000000	4.00000000000000000000	4.00000000000000000000	4.00000000000000000000	4.00000000000000000000	4.00000000000000000000	4.00000000000000000000
76.00000000000000000000	0.00000000000000000000	4182.56396484375000000000	4183.58984375000000000000	4171.79492187500000000000	4189.23046875000000000000	4187.69238281250000000000	4197.94873046875000000000	4189.74365234375000000000	4193.33300781250000000000	4188.71777343750000000000	4192.82031250000000000000	4231.79492187500000000000	4225.12792968750000000000	4186.15380859375000000000	4191.28173828125000000000	2677.00000000000000000000	10249.00000000000000000000	10229.00000000000000000000	0.00000000000000000000	0.00000000000000000000	0.00000000000000000000	459.00000000000000000000	616.00000000000000000000	4.00000000000000000000	4.00000000000000000000	4.00000000000000000000	4.00000000000000000000	4.00000000000000000000	4.00000000000000000000	4.00000000000000000000	4.00000000000000000000	4.00000000000000000000	4.00000000000000000000	4.00000000000000000000	4.00000000000000000000	4.00000000000000000000	4.00000000000000000000	4.00000000000000000000	4.00000000000000000000
77.00000000000000000000	0.00000000000000000000	4166.66650390625000000000	4192.82031250000000000000	4165.12792968750000000000	4196.92285156250000000000	4187.17919921875000000000	4198.46142578125000000000	4192.30761718750000000000	4207.69238281250000000000	4200.51269531250000000000	4199.48730468750000000000	4223.58984375000000000000	4237.43603515625000000000	4195.38427734375000000000	4217.43603515625000000000	2471.00000000000000000000	10251.00000000000000000000	10228.00000000000000000000	0.00000000000000000000	0.00000000000000000000	0.00000000000000000000	459.00000000000000000000	623.00000000000000000000	4.00000000000000000000	4.00000000000000000000	4.00000000000000000000	4.00000000000000000000	4.00000000000000000000	4.00000000000000000000	4.00000000000000000000	4.00000000000000000000	4.00000000000000000000	4.00000000000000000000	4.00000000000000000000	4.00000000000000000000	4.00000000000000000000	4.00000000000000000000	4.00000000000000000000	4.00000000000000000000
78.00000000000000000000	0.00000000000000000000	4178.97412109375000000000	4163.07666015625000000000	4175.38427734375000000000	4174.87158203125000000000	4143.58984375000000000000	4175.38427734375000000000	4174.35888671875000000000	4181.53857421875000000000	4176.92285156250000000000	4181.02539062500000000000	4195.89746093750000000000	4224.10253906250000000000	4184.10253906250000000000	4172.82031250000000000000	3506.00000000000000000000	10251.00000000000000000000	10228.00000000000000000000	0.00000000000000000000	0.00000000000000000000	0.00000000000000000000	459.00000000000000000000	632.00000000000000000000	4.00000000000000000000	4.00000000000000000000	4.00000000000000000000	4.00000000000000000000	4.00000000000000000000	4.00000000000000000000	4.00000000000000000000	4.00000000000000000000	4.00000000000000000000	4.00000000000000000000	4.00000000000000000000	4.00000000000000000000	4.00000000000000000000	4.00000000000000000000	4.00000000000000000000	4.00000000000000000000
79.00000000000000000000	0.00000000000000000000	4173.33300781250000000000	4172.82031250000000000000	4165.12792968750000000000	4187.69238281250000000000	4170.25634765625000000000	4204.61523437500000000000	4205.64111328125000000000	4198.97412109375000000000	4200.51269531250000000000	4207.69238281250000000000	4243.58984375000000000000	4222.05126953125000000000	4204.10253906250000000000	4166.15380859375000000000	3310.00000000000000000000	10250.00000000000000000000	10230.00000000000000000000	0.00000000000000000000	0.00000000000000000000	0.00000000000000000000	459.00000000000000000000	640.00000000000000000000	4.00000000000000000000	4.00000000000000000000	4.00000000000000000000	4.00000000000000000000	4.00000000000000000000	4.00000000000000000000	4.00000000000000000000	4.00000000000000000000	4.00000000000000000000	4.00000000000000000000	4.00000000000000000000	4.00000000000000000000	4.00000000000000000000	4.00000000000000000000	4.00000000000000000000	4.00000000000000000000
80.00000000000000000000	0.00000000000000000000	4189.74365234375000000000	4177.43603515625000000000	4180.51269531250000000000	4193.84619140625000000000	4173.33300781250000000000	4200.00000000000000000000	4195.89746093750000000000	4190.76904296875000000000	4188.71777343750000000000	4204.10253906250000000000	4240.00000000000000000000	4218.46142578125000000000	4192.30761718750000000000	4169.74365234375000000000	2677.00000000000000000000	10250.00000000000000000000	10230.00000000000000000000	0.00000000000000000000	0.00000000000000000000	0.00000000000000000000	459.00000000000000000000	647.00000000000000000000	4.00000000000000000000	4.00000000000000000000	4.00000000000000000000	4.00000000000000000000	4.00000000000000000000	4.00000000000000000000	4.00000000000000000000	4.00000000000000000000	4.00000000000000000000	4.00000000000000000000	4.00000000000000000000	4.00000000000000000000	4.00000000000000000000	4.00000000000000000000	4.00000000000000000000	4.00000000000000000000
81.00000000000000000000	0.00000000000000000000	4175.89746093750000000000	4173.84619140625000000000	4168.20507812500000000000	4161.02539062500000000000	4151.79492187500000000000	4183.07666015625000000000	4174.87158203125000000000	4174.87158203125000000000	4166.66650390625000000000	4175.38427734375000000000	4193.33300781250000000000	4209.23046875000000000000	4173.33300781250000000000	4165.64111328125000000000	2471.00000000000000000000	10248.00000000000000000000	10230.00000000000000000000	0.00000000000000000000	0.00000000000000000000	0.00000000000000000000	459.00000000000000000000	655.00000000000000000000	4.00000000000000000000	4.00000000000000000000	4.00000000000000000000	4.00000000000000000000	4.00000000000000000000	4.00000000000000000000	4.00000000000000000000	4.00000000000000000000	4.00000000000000000000	4.00000000000000000000	4.00000000000000000000	4.00000000000000000000	4.00000000000000000000	4.00000000000000000000	4.00000000000000000000	4.00000000000000000000
82.00000000000000000000	0.00000000000000000000	4163.58984375000000000000	4163.58984375000000000000	4156.92285156250000000000	4161.53857421875000000000	4153.84619140625000000000	4169.74365234375000000000	4164.61523437500000000000	4173.33300781250000000000	4164.10253906250000000000	4153.84619140625000000000	4199.48730468750000000000	4212.30761718750000000000	4161.02539062500000000000	4171.79492187500000000000	3506.00000000000000000000	10248.00000000000000000000	10230.00000000000000000000	0.00000000000000000000	0.00000000000000000000	0.00000000000000000000	459.00000000000000000000	662.00000000000000000000	4.00000000000000000000	4.00000000000000000000	4.00000000000000000000	4.00000000000000000000	4.00000000000000000000	4.00000000000000000000	4.00000000000000000000	4.00000000000000000000	4.00000000000000000000	4.00000000000000000000	4.00000000000000000000	4.00000000000000000000	4.00000000000000000000	4.00000000000000000000	4.00000000000000000000	4.00000000000000000000
83.00000000000000000000	0.00000000000000000000	4190.76904296875000000000	4168.71777343750000000000	4180.00000000000000000000	4204.61523437500000000000	4163.58984375000000000000	4161.53857421875000000000	4160.51269531250000000000	4175.38427734375000000000	4168.20507812500000000000	4153.33300781250000000000	4208.20507812500000000000	4219.48730468750000000000	4161.53857421875000000000	4182.05126953125000000000	3310.00000000000000000000	10246.00000000000000000000	10229.00000000000000000000	0.00000000000000000000	0.00000000000000000000	0.00000000000000000000	459.00000000000000000000	670.00000000000000000000	4.00000000000000000000	4.00000000000000000000	4.00000000000000000000	4.00000000000000000000	4.00000000000000000000	4.00000000000000000000	4.00000000000000000000	4.00000000000000000000	4.00000000000000000000	4.00000000000000000000	4.00000000000000000000	4.00000000000000000000	4.00000000000000000000	4.00000000000000000000	4.00000000000000000000	4.00000000000000000000
84.00000000000000000000	0.00000000000000000000	4173.84619140625000000000	4195.89746093750000000000	4164.61523437500000000000	4205.12792968750000000000	4173.33300781250000000000	4185.64111328125000000000	4184.61523437500000000000	4196.92285156250000000000	4194.35888671875000000000	4186.15380859375000000000	4208.71777343750000000000	4221.53857421875000000000	4193.33300781250000000000	4178.97412109375000000000	2677.00000000000000000000	10246.00000000000000000000	10229.00000000000000000000	0.00000000000000000000	0.00000000000000000000	0.00000000000000000000	459.00000000000000000000	677.00000000000000000000	4.00000000000000000000	4.00000000000000000000	4.00000000000000000000	4.00000000000000000000	4.00000000000000000000	4.00000000000000000000	4.00000000000000000000	4.00000000000000000000	4.00000000000000000000	4.00000000000000000000	4.00000000000000000000	4.00000000000000000000	4.00000000000000000000	4.00000000000000000000	4.00000000000000000000	4.00000000000000000000
85.00000000000000000000	0.00000000000000000000	4178.46142578125000000000	4171.28173828125000000000	4172.30761718750000000000	4168.20507812500000000000	4152.82031250000000000000	4177.94873046875000000000	4171.28173828125000000000	4177.43603515625000000000	4177.43603515625000000000	4184.61523437500000000000	4207.69238281250000000000	4208.71777343750000000000	4176.41015625000000000000	4145.12792968750000000000	2471.00000000000000000000	10245.00000000000000000000	10231.00000000000000000000	0.00000000000000000000	0.00000000000000000000	0.00000000000000000000	459.00000000000000000000	685.00000000000000000000	4.00000000000000000000	4.00000000000000000000	4.00000000000000000000	4.00000000000000000000	4.00000000000000000000	4.00000000000000000000	4.00000000000000000000	4.00000000000000000000	4.00000000000000000000	4.00000000000000000000	4.00000000000000000000	4.00000000000000000000	4.00000000000000000000	4.00000000000000000000	4.00000000000000000000	4.00000000000000000000
86.00000000000000000000	0.00000000000000000000	4182.56396484375000000000	4182.56396484375000000000	4175.38427734375000000000	4187.69238281250000000000	4176.41015625000000000000	4189.74365234375000000000	4177.94873046875000000000	4183.07666015625000000000	4185.64111328125000000000	4204.10253906250000000000	4220.51269531250000000000	4213.84619140625000000000	4180.00000000000000000000	4160.00000000000000000000	3506.00000000000000000000	10245.00000000000000000000	10231.00000000000000000000	0.00000000000000000000	0.00000000000000000000	0.00000000000000000000	459.00000000000000000000	693.00000000000000000000	4.00000000000000000000	4.00000000000000000000	4.00000000000000000000	4.00000000000000000000	4.00000000000000000000	4.00000000000000000000	4.00000000000000000000	4.00000000000000000000	4.00000000000000000000	4.00000000000000000000	4.00000000000000000000	4.00000000000000000000	4.00000000000000000000	4.00000000000000000000	4.00000000000000000000	4.00000000000000000000
87.00000000000000000000	0.00000000000000000000	4171.28173828125000000000	4202.05126953125000000000	4160.51269531250000000000	4196.92285156250000000000	4186.15380859375000000000	4197.94873046875000000000	4183.07666015625000000000	4192.82031250000000000000	4195.38427734375000000000	4205.12792968750000000000	4218.46142578125000000000	4229.23046875000000000000	4190.25634765625000000000	4186.15380859375000000000	3310.00000000000000000000	10245.00000000000000000000	10231.00000000000000000000	0.00000000000000000000	0.00000000000000000000	0.00000000000000000000	459.00000000000000000000	702.00000000000000000000	4.00000000000000000000	4.00000000000000000000	4.00000000000000000000	4.00000000000000000000	4.00000000000000000000	4.00000000000000000000	4.00000000000000000000	4.00000000000000000000	4.00000000000000000000	4.00000000000000000000	4.00000000000000000000	4.00000000000000000000	4.00000000000000000000	4.00000000000000000000	4.00000000000000000000	4.00000000000000000000
88.00000000000000000000	0.00000000000000000000	4183.58984375000000000000	4163.07666015625000000000	4170.76904296875000000000	4149.74365234375000000000	4137.94873046875000000000	4161.53857421875000000000	4149.74365234375000000000	4156.41015625000000000000	4151.28173828125000000000	4147.69238281250000000000	4201.02539062500000000000	4217.43603515625000000000	4163.58984375000000000000	4166.15380859375000000000	2677.00000000000000000000	10245.00000000000000000000	10231.00000000000000000000	0.00000000000000000000	0.00000000000000000000	0.00000000000000000000	459.00000000000000000000	709.00000000000000000000	4.00000000000000000000	4.00000000000000000000	4.00000000000000000000	4.00000000000000000000	4.00000000000000000000	4.00000000000000000000	4.00000000000000000000	4.00000000000000000000	4.00000000000000000000	4.00000000000000000000	4.00000000000000000000	4.00000000000000000000	4.00000000000000000000	4.00000000000000000000	4.00000000000000000000	4.00000000000000000000
89.00000000000000000000	0.00000000000000000000	4166.66650390625000000000	4171.79492187500000000000	4163.58984375000000000000	4164.61523437500000000000	4161.53857421875000000000	4172.30761718750000000000	4169.23046875000000000000	4175.38427734375000000000	4166.15380859375000000000	4177.43603515625000000000	4220.00000000000000000000	4215.89746093750000000000	4188.71777343750000000000	4174.87158203125000000000	2471.00000000000000000000	10246.00000000000000000000	10230.00000000000000000000	0.00000000000000000000	0.00000000000000000000	0.00000000000000000000	459.00000000000000000000	717.00000000000000000000	4.00000000000000000000	4.00000000000000000000	4.00000000000000000000	4.00000000000000000000	4.00000000000000000000	4.00000000000000000000	4.00000000000000000000	4.00000000000000000000	4.00000000000000000000	4.00000000000000000000	4.00000000000000000000	4.00000000000000000000	4.00000000000000000000	4.00000000000000000000	4.00000000000000000000	4.00000000000000000000
90.00000000000000000000	0.00000000000000000000	4178.97412109375000000000	4185.64111328125000000000	4175.89746093750000000000	4204.10253906250000000000	4184.61523437500000000000	4186.15380859375000000000	4181.02539062500000000000	4194.87158203125000000000	4190.25634765625000000000	4209.74365234375000000000	4208.71777343750000000000	4224.10253906250000000000	4189.23046875000000000000	4176.41015625000000000000	3506.00000000000000000000	10246.00000000000000000000	10230.00000000000000000000	0.00000000000000000000	0.00000000000000000000	0.00000000000000000000	459.00000000000000000000	725.00000000000000000000	4.00000000000000000000	4.00000000000000000000	4.00000000000000000000	4.00000000000000000000	4.00000000000000000000	4.00000000000000000000	4.00000000000000000000	4.00000000000000000000	4.00000000000000000000	4.00000000000000000000	4.00000000000000000000	4.00000000000000000000	4.00000000000000000000	4.00000000000000000000	4.00000000000000000000	4.00000000000000000000
91.00000000000000000000	0.00000000000000000000	4183.58984375000000000000	4181.02539062500000000000	4170.25634765625000000000	4187.69238281250000000000	4175.89746093750000000000	4186.66650390625000000000	4176.41015625000000000000	4187.17919921875000000000	4188.20507812500000000000	4188.71777343750000000000	4201.53857421875000000000	4202.05126953125000000000	4169.74365234375000000000	4161.53857421875000000000	3310.00000000000000000000	10246.00000000000000000000	10230.00000000000000000000	0.00000000000000000000	0.00000000000000000000	0.00000000000000000000	459.00000000000000000000	734.00000000000000000000	4.00000000000000000000	4.00000000000000000000	4.00000000000000000000	4.00000000000000000000	4.00000000000000000000	4.00000000000000000000	4.00000000000000000000	4.00000000000000000000	4.00000000000000000000	4.00000000000000000000	4.00000000000000000000	4.00000000000000000000	4.00000000000000000000	4.00000000000000000000	4.00000000000000000000	4.00000000000000000000
92.00000000000000000000	0.00000000000000000000	4167.17919921875000000000	4174.87158203125000000000	4156.92285156250000000000	4178.46142578125000000000	4172.30761718750000000000	4185.12792968750000000000	4175.38427734375000000000	4174.87158203125000000000	4178.97412109375000000000	4185.64111328125000000000	4225.12792968750000000000	4180.00000000000000000000	4177.94873046875000000000	4153.33300781250000000000	2677.00000000000000000000	10246.00000000000000000000	10230.00000000000000000000	0.00000000000000000000	0.00000000000000000000	0.00000000000000000000	459.00000000000000000000	742.00000000000000000000	4.00000000000000000000	4.00000000000000000000	4.00000000000000000000	4.00000000000000000000	4.00000000000000000000	4.00000000000000000000	4.00000000000000000000	4.00000000000000000000	4.00000000000000000000	4.00000000000000000000	4.00000000000000000000	4.00000000000000000000	4.00000000000000000000	4.00000000000000000000	4.00000000000000000000	4.00000000000000000000
93.00000000000000000000	0.00000000000000000000	4190.76904296875000000000	4171.28173828125000000000	4181.53857421875000000000	4194.87158203125000000000	4174.35888671875000000000	4181.02539062500000000000	4169.23046875000000000000	4166.15380859375000000000	4169.74365234375000000000	4192.82031250000000000000	4216.92285156250000000000	4199.48730468750000000000	4183.07666015625000000000	4161.53857421875000000000	2471.00000000000000000000	10245.00000000000000000000	10228.00000000000000000000	0.00000000000000000000	0.00000000000000000000	0.00000000000000000000	459.00000000000000000000	750.00000000000000000000	4.00000000000000000000	4.00000000000000000000	4.00000000000000000000	4.00000000000000000000	4.00000000000000000000	4.00000000000000000000	4.00000000000000000000	4.00000000000000000000	4.00000000000000000000	4.00000000000000000000	4.00000000000000000000	4.00000000000000000000	4.00000000000000000000	4.00000000000000000000	4.00000000000000000000	4.00000000000000000000
94.00000000000000000000	0.00000000000000000000	4173.33300781250000000000	4184.10253906250000000000	4166.15380859375000000000	4175.38427734375000000000	4186.66650390625000000000	4193.84619140625000000000	4182.56396484375000000000	4192.30761718750000000000	4190.76904296875000000000	4195.89746093750000000000	4212.82031250000000000000	4223.07666015625000000000	4204.61523437500000000000	4191.28173828125000000000	3506.00000000000000000000	10245.00000000000000000000	10228.00000000000000000000	0.00000000000000000000	0.00000000000000000000	0.00000000000000000000	459.00000000000000000000	758.00000000000000000000	4.00000000000000000000	4.00000000000000000000	4.00000000000000000000	4.00000000000000000000	4.00000000000000000000	4.00000000000000000000	4.00000000000000000000	4.00000000000000000000	4.00000000000000000000	4.00000000000000000000	4.00000000000000000000	4.00000000000000000000	4.00000000000000000000	4.00000000000000000000	4.00000000000000000000	4.00000000000000000000
95.00000000000000000000	0.00000000000000000000	4171.28173828125000000000	4161.02539062500000000000	4167.17919921875000000000	4146.66650390625000000000	4159.48730468750000000000	4172.82031250000000000000	4165.64111328125000000000	4186.66650390625000000000	4183.07666015625000000000	4170.25634765625000000000	4213.33300781250000000000	4215.89746093750000000000	4197.94873046875000000000	4184.10253906250000000000	3310.00000000000000000000	10246.00000000000000000000	10229.00000000000000000000	0.00000000000000000000	0.00000000000000000000	0.00000000000000000000	459.00000000000000000000	766.00000000000000000000	4.00000000000000000000	4.00000000000000000000	4.00000000000000000000	4.00000000000000000000	4.00000000000000000000	4.00000000000000000000	4.00000000000000000000	4.00000000000000000000	4.00000000000000000000	4.00000000000000000000	4.00000000000000000000	4.00000000000000000000	4.00000000000000000000	4.00000000000000000000	4.00000000000000000000	4.00000000000000000000
96.00000000000000000000	0.00000000000000000000	4183.58984375000000000000	4171.79492187500000000000	4178.97412109375000000000	4181.53857421875000000000	4164.61523437500000000000	4180.00000000000000000000	4177.43603515625000000000	4188.71777343750000000000	4194.35888671875000000000	4188.20507812500000000000	4225.12792968750000000000	4221.53857421875000000000	4198.97412109375000000000	4189.74365234375000000000	2677.00000000000000000000	10246.00000000000000000000	10229.00000000000000000000	0.00000000000000000000	0.00000000000000000000	0.00000000000000000000	459.00000000000000000000	773.00000000000000000000	4.00000000000000000000	4.00000000000000000000	4.00000000000000000000	4.00000000000000000000	4.00000000000000000000	4.00000000000000000000	4.00000000000000000000	4.00000000000000000000	4.00000000000000000000	4.00000000000000000000	4.00000000000000000000	4.00000000000000000000	4.00000000000000000000	4.00000000000000000000	4.00000000000000000000	4.00000000000000000000
97.00000000000000000000	0.00000000000000000000	4166.66650390625000000000	4189.74365234375000000000	4165.64111328125000000000	4192.82031250000000000000	4167.17919921875000000000	4191.28173828125000000000	4193.33300781250000000000	4194.35888671875000000000	4205.64111328125000000000	4200.51269531250000000000	4223.07666015625000000000	4221.53857421875000000000	4195.89746093750000000000	4189.23046875000000000000	2471.00000000000000000000	10248.00000000000000000000	10228.00000000000000000000	0.00000000000000000000	0.00000000000000000000	0.00000000000000000000	459.00000000000000000000	780.00000000000000000000	4.00000000000000000000	4.00000000000000000000	4.00000000000000000000	4.00000000000000000000	4.00000000000000000000	4.00000000000000000000	4.00000000000000000000	4.00000000000000000000	4.00000000000000000000	4.00000000000000000000	4.00000000000000000000	4.00000000000000000000	4.00000000000000000000	4.00000000000000000000	4.00000000000000000000	4.00000000000000000000
98.00000000000000000000	0.00000000000000000000	4181.53857421875000000000	4165.64111328125000000000	4178.97412109375000000000	4159.48730468750000000000	4136.92285156250000000000	4161.53857421875000000000	4158.46142578125000000000	4161.02539062500000000000	4165.64111328125000000000	4161.53857421875000000000	4193.33300781250000000000	4205.64111328125000000000	4167.17919921875000000000	4161.02539062500000000000	3506.00000000000000000000	10248.00000000000000000000	10228.00000000000000000000	0.00000000000000000000	0.00000000000000000000	0.00000000000000000000	459.00000000000000000000	789.00000000000000000000	4.00000000000000000000	4.00000000000000000000	4.00000000000000000000	4.00000000000000000000	4.00000000000000000000	4.00000000000000000000	4.00000000000000000000	4.00000000000000000000	4.00000000000000000000	4.00000000000000000000	4.00000000000000000000	4.00000000000000000000	4.00000000000000000000	4.00000000000000000000	4.00000000000000000000	4.00000000000000000000
99.00000000000000000000	0.00000000000000000000	4171.28173828125000000000	4186.66650390625000000000	4167.17919921875000000000	4183.58984375000000000000	4187.69238281250000000000	4182.56396484375000000000	4167.17919921875000000000	4179.48730468750000000000	4184.10253906250000000000	4188.71777343750000000000	4225.12792968750000000000	4223.07666015625000000000	4203.07666015625000000000	4193.33300781250000000000	3310.00000000000000000000	10248.00000000000000000000	10228.00000000000000000000	0.00000000000000000000	0.00000000000000000000	0.00000000000000000000	459.00000000000000000000	797.00000000000000000000	4.00000000000000000000	4.00000000000000000000	4.00000000000000000000	4.00000000000000000000	4.00000000000000000000	4.00000000000000000000	4.00000000000000000000	4.00000000000000000000	4.00000000000000000000	4.00000000000000000000	4.00000000000000000000	4.00000000000000000000	4.00000000000000000000	4.00000000000000000000	4.00000000000000000000	4.00000000000000000000
100.00000000000000000000	0.00000000000000000000	4168.71777343750000000000	4172.82031250000000000000	4164.10253906250000000000	4195.89746093750000000000	4181.53857421875000000000	4172.82031250000000000000	4153.84619140625000000000	4176.92285156250000000000	4185.12792968750000000000	4188.71777343750000000000	4240.00000000000000000000	4221.02539062500000000000	4208.71777343750000000000	4186.66650390625000000000	2677.00000000000000000000	10248.00000000000000000000	10228.00000000000000000000	0.00000000000000000000	0.00000000000000000000	0.00000000000000000000	459.00000000000000000000	804.00000000000000000000	4.00000000000000000000	4.00000000000000000000	4.00000000000000000000	4.00000000000000000000	4.00000000000000000000	4.00000000000000000000	4.00000000000000000000	4.00000000000000000000	4.00000000000000000000	4.00000000000000000000	4.00000000000000000000	4.00000000000000000000	4.00000000000000000000	4.00000000000000000000	4.00000000000000000000	4.00000000000000000000
101.00000000000000000000	0.00000000000000000000	4182.56396484375000000000	4152.82031250000000000000	4173.33300781250000000000	4155.38427734375000000000	4140.00000000000000000000	4154.87158203125000000000	4140.51269531250000000000	4158.97412109375000000000	4164.61523437500000000000	4158.46142578125000000000	4207.17919921875000000000	4203.07666015625000000000	4186.15380859375000000000	4162.56396484375000000000	2471.00000000000000000000	10249.00000000000000000000	10228.00000000000000000000	0.00000000000000000000	0.00000000000000000000	0.00000000000000000000	459.00000000000000000000	812.00000000000000000000	4.00000000000000000000	4.00000000000000000000	4.00000000000000000000	4.00000000000000000000	4.00000000000000000000	4.00000000000000000000	4.00000000000000000000	4.00000000000000000000	4.00000000000000000000	4.00000000000000000000	4.00000000000000000000	4.00000000000000000000	4.00000000000000000000	4.00000000000000000000	4.00000000000000000000	4.00000000000000000000
102.00000000000000000000	0.00000000000000000000	4174.35888671875000000000	4191.79492187500000000000	4165.12792968750000000000	4153.84619140625000000000	4175.38427734375000000000	4186.66650390625000000000	4172.30761718750000000000	4184.10253906250000000000	4191.28173828125000000000	4189.74365234375000000000	4217.43603515625000000000	4212.30761718750000000000	4201.02539062500000000000	4197.43603515625000000000	3506.00000000000000000000	10249.00000000000000000000	10228.00000000000000000000	0.00000000000000000000	0.00000000000000000000	0.00000000000000000000	459.00000000000000000000	820.00000000000000000000	4.00000000000000000000	4.00000000000000000000	4.00000000000000000000	4.00000000000000000000	4.00000000000000000000	4.00000000000000000000	4.00000000000000000000	4.00000000000000000000	4.00000000000000000000	4.00000000000000000000	4.00000000000000000000	4.00000000000000000000	4.00000000000000000000	4.00000000000000000000	4.00000000000000000000	4.00000000000000000000
103.00000000000000000000	0.00000000000000000000	4185.12792968750000000000	4186.15380859375000000000	4178.46142578125000000000	4178.97412109375000000000	4165.64111328125000000000	4170.25634765625000000000	4161.02539062500000000000	4168.71777343750000000000	4173.84619140625000000000	4191.28173828125000000000	4212.30761718750000000000	4197.94873046875000000000	4179.48730468750000000000	4189.74365234375000000000	3310.00000000000000000000	10248.00000000000000000000	10227.00000000000000000000	0.00000000000000000000	0.00000000000000000000	0.00000000000000000000	459.00000000000000000000	828.00000000000000000000	4.00000000000000000000	4.00000000000000000000	4.00000000000000000000	4.00000000000000000000	4.00000000000000000000	4.00000000000000000000	4.00000000000000000000	4.00000000000000000000	4.00000000000000000000	4.00000000000000000000	4.00000000000000000000	4.00000000000000000000	4.00000000000000000000	4.00000000000000000000	4.00000000000000000000	4.00000000000000000000
104.00000000000000000000	0.00000000000000000000	4165.12792968750000000000	4178.97412109375000000000	4162.05126953125000000000	4192.30761718750000000000	4165.12792968750000000000	4165.12792968750000000000	4160.51269531250000000000	4164.10253906250000000000	4164.10253906250000000000	4175.89746093750000000000	4191.28173828125000000000	4181.02539062500000000000	4182.05126953125000000000	4165.64111328125000000000	2677.00000000000000000000	10248.00000000000000000000	10227.00000000000000000000	0.00000000000000000000	0.00000000000000000000	0.00000000000000000000	459.00000000000000000000	836.00000000000000000000	4.00000000000000000000	4.00000000000000000000	4.00000000000000000000	4.00000000000000000000	4.00000000000000000000	4.00000000000000000000	4.00000000000000000000	4.00000000000000000000	4.00000000000000000000	4.00000000000000000000	4.00000000000000000000	4.00000000000000000000	4.00000000000000000000	4.00000000000000000000	4.00000000000000000000	4.00000000000000000000
105.00000000000000000000	0.00000000000000000000	4160.51269531250000000000	4167.17919921875000000000	4157.94873046875000000000	4183.58984375000000000000	4173.33300781250000000000	4166.15380859375000000000	4155.38427734375000000000	4159.48730468750000000000	4157.94873046875000000000	4151.79492187500000000000	4179.48730468750000000000	4177.94873046875000000000	4176.92285156250000000000	4147.17919921875000000000	2471.00000000000000000000	10249.00000000000000000000	10227.00000000000000000000	0.00000000000000000000	0.00000000000000000000	0.00000000000000000000	459.00000000000000000000	843.00000000000000000000	4.00000000000000000000	4.00000000000000000000	4.00000000000000000000	4.00000000000000000000	4.00000000000000000000	4.00000000000000000000	4.00000000000000000000	4.00000000000000000000	4.00000000000000000000	4.00000000000000000000	4.00000000000000000000	4.00000000000000000000	4.00000000000000000000	4.00000000000000000000	4.00000000000000000000	4.00000000000000000000
106.00000000000000000000	0.00000000000000000000	4172.30761718750000000000	4140.51269531250000000000	4167.69238281250000000000	4164.61523437500000000000	4132.82031250000000000000	4148.20507812500000000000	4137.94873046875000000000	4143.58984375000000000000	4143.07666015625000000000	4140.00000000000000000000	4195.89746093750000000000	4165.12792968750000000000	4150.76904296875000000000	4138.97412109375000000000	3506.00000000000000000000	10249.00000000000000000000	10227.00000000000000000000	0.00000000000000000000	0.00000000000000000000	0.00000000000000000000	459.00000000000000000000	850.00000000000000000000	4.00000000000000000000	4.00000000000000000000	4.00000000000000000000	4.00000000000000000000	4.00000000000000000000	4.00000000000000000000	4.00000000000000000000	4.00000000000000000000	4.00000000000000000000	4.00000000000000000000	4.00000000000000000000	4.00000000000000000000	4.00000000000000000000	4.00000000000000000000	4.00000000000000000000	4.00000000000000000000
107.00000000000000000000	0.00000000000000000000	4154.35888671875000000000	4146.15380859375000000000	4154.87158203125000000000	4164.10253906250000000000	4127.69238281250000000000	4153.84619140625000000000	4154.35888671875000000000	4166.15380859375000000000	4165.12792968750000000000	4178.97412109375000000000	4225.64111328125000000000	4173.33300781250000000000	4176.41015625000000000000	4162.05126953125000000000	3310.00000000000000000000	10249.00000000000000000000	10227.00000000000000000000	0.00000000000000000000	0.00000000000000000000	0.00000000000000000000	459.00000000000000000000	859.00000000000000000000	4.00000000000000000000	4.00000000000000000000	4.00000000000000000000	4.00000000000000000000	4.00000000000000000000	4.00000000000000000000	4.00000000000000000000	4.00000000000000000000	4.00000000000000000000	4.00000000000000000000	4.00000000000000000000	4.00000000000000000000	4.00000000000000000000	4.00000000000000000000	4.00000000000000000000	4.00000000000000000000
108.00000000000000000000	0.00000000000000000000	4174.35888671875000000000	4148.20507812500000000000	4174.87158203125000000000	4146.15380859375000000000	4144.10253906250000000000	4155.89746093750000000000	4158.97412109375000000000	4171.79492187500000000000	4165.64111328125000000000	4168.20507812500000000000	4206.15380859375000000000	4193.84619140625000000000	4186.15380859375000000000	4165.64111328125000000000	2677.00000000000000000000	10249.00000000000000000000	10227.00000000000000000000	0.00000000000000000000	0.00000000000000000000	0.00000000000000000000	459.00000000000000000000	866.00000000000000000000	4.00000000000000000000	4.00000000000000000000	4.00000000000000000000	4.00000000000000000000	4.00000000000000000000	4.00000000000000000000	4.00000000000000000000	4.00000000000000000000	4.00000000000000000000	4.00000000000000000000	4.00000000000000000000	4.00000000000000000000	4.00000000000000000000	4.00000000000000000000	4.00000000000000000000	4.00000000000000000000
109.00000000000000000000	0.00000000000000000000	4168.71777343750000000000	4166.66650390625000000000	4166.66650390625000000000	4142.05126953125000000000	4169.23046875000000000000	4183.07666015625000000000	4181.02539062500000000000	4182.05126953125000000000	4181.02539062500000000000	4162.05126953125000000000	4195.38427734375000000000	4202.05126953125000000000	4191.79492187500000000000	4173.84619140625000000000	2471.00000000000000000000	10248.00000000000000000000	10226.00000000000000000000	0.00000000000000000000	0.00000000000000000000	0.00000000000000000000	459.00000000000000000000	874.00000000000000000000	4.00000000000000000000	4.00000000000000000000	4.00000000000000000000	4.00000000000000000000	4.00000000000000000000	4.00000000000000000000	4.00000000000000000000	4.00000000000000000000	4.00000000000000000000	4.00000000000000000000	4.00000000000000000000	4.00000000000000000000	4.00000000000000000000	4.00000000000000000000	4.00000000000000000000	4.00000000000000000000
110.00000000000000000000	0.00000000000000000000	4163.07666015625000000000	4156.92285156250000000000	4159.48730468750000000000	4171.28173828125000000000	4157.43603515625000000000	4180.51269531250000000000	4174.87158203125000000000	4168.20507812500000000000	4177.94873046875000000000	4168.71777343750000000000	4177.43603515625000000000	4196.41015625000000000000	4169.23046875000000000000	4159.48730468750000000000	3506.00000000000000000000	10248.00000000000000000000	10226.00000000000000000000	0.00000000000000000000	0.00000000000000000000	0.00000000000000000000	459.00000000000000000000	882.00000000000000000000	4.00000000000000000000	4.00000000000000000000	4.00000000000000000000	4.00000000000000000000	4.00000000000000000000	4.00000000000000000000	4.00000000000000000000	4.00000000000000000000	4.00000000000000000000	4.00000000000000000000	4.00000000000000000000	4.00000000000000000000	4.00000000000000000000	4.00000000000000000000	4.00000000000000000000	4.00000000000000000000
111.00000000000000000000	0.00000000000000000000	4188.20507812500000000000	4155.38427734375000000000	4178.46142578125000000000	4200.51269531250000000000	4159.48730468750000000000	4167.69238281250000000000	4160.00000000000000000000	4155.89746093750000000000	4159.48730468750000000000	4160.00000000000000000000	4184.10253906250000000000	4201.53857421875000000000	4164.10253906250000000000	4153.33300781250000000000	3310.00000000000000000000	10247.00000000000000000000	10225.00000000000000000000	0.00000000000000000000	0.00000000000000000000	0.00000000000000000000	459.00000000000000000000	891.00000000000000000000	4.00000000000000000000	4.00000000000000000000	4.00000000000000000000	4.00000000000000000000	4.00000000000000000000	4.00000000000000000000	4.00000000000000000000	4.00000000000000000000	4.00000000000000000000	4.00000000000000000000	4.00000000000000000000	4.00000000000000000000	4.00000000000000000000	4.00000000000000000000	4.00000000000000000000	4.00000000000000000000
112.00000000000000000000	0.00000000000000000000	4167.69238281250000000000	4190.76904296875000000000	4162.56396484375000000000	4194.35888671875000000000	4186.15380859375000000000	4181.53857421875000000000	4174.87158203125000000000	4184.61523437500000000000	4181.53857421875000000000	4182.56396484375000000000	4242.56396484375000000000	4208.71777343750000000000	4208.71777343750000000000	4180.51269531250000000000	2677.00000000000000000000	10247.00000000000000000000	10225.00000000000000000000	0.00000000000000000000	0.00000000000000000000	0.00000000000000000000	459.00000000000000000000	898.00000000000000000000	4.00000000000000000000	4.00000000000000000000	4.00000000000000000000	4.00000000000000000000	4.00000000000000000000	4.00000000000000000000	4.00000000000000000000	4.00000000000000000000	4.00000000000000000000	4.00000000000000000000	4.00000000000000000000	4.00000000000000000000	4.00000000000000000000	4.00000000000000000000	4.00000000000000000000	4.00000000000000000000
113.00000000000000000000	0.00000000000000000000	4166.15380859375000000000	4166.15380859375000000000	4165.12792968750000000000	4157.94873046875000000000	4134.35888671875000000000	4152.82031250000000000000	4145.64111328125000000000	4163.58984375000000000000	4169.23046875000000000000	4184.61523437500000000000	4231.79492187500000000000	4185.64111328125000000000	4193.33300781250000000000	4160.00000000000000000000	2471.00000000000000000000	10247.00000000000000000000	10227.00000000000000000000	0.00000000000000000000	0.00000000000000000000	0.00000000000000000000	459.00000000000000000000	906.00000000000000000000	4.00000000000000000000	4.00000000000000000000	4.00000000000000000000	4.00000000000000000000	4.00000000000000000000	4.00000000000000000000	4.00000000000000000000	4.00000000000000000000	4.00000000000000000000	4.00000000000000000000	4.00000000000000000000	4.00000000000000000000	4.00000000000000000000	4.00000000000000000000	4.00000000000000000000	4.00000000000000000000
114.00000000000000000000	0.00000000000000000000	4168.71777343750000000000	4164.61523437500000000000	4168.20507812500000000000	4150.25634765625000000000	4124.61523437500000000000	4160.00000000000000000000	4151.28173828125000000000	4160.51269531250000000000	4172.82031250000000000000	4181.02539062500000000000	4190.25634765625000000000	4181.02539062500000000000	4183.07666015625000000000	4161.53857421875000000000	3506.00000000000000000000	10247.00000000000000000000	10227.00000000000000000000	0.00000000000000000000	0.00000000000000000000	0.00000000000000000000	459.00000000000000000000	914.00000000000000000000	4.00000000000000000000	4.00000000000000000000	4.00000000000000000000	4.00000000000000000000	4.00000000000000000000	4.00000000000000000000	4.00000000000000000000	4.00000000000000000000	4.00000000000000000000	4.00000000000000000000	4.00000000000000000000	4.00000000000000000000	4.00000000000000000000	4.00000000000000000000	4.00000000000000000000	4.00000000000000000000
115.00000000000000000000	0.00000000000000000000	4175.89746093750000000000	4186.15380859375000000000	4177.43603515625000000000	4174.87158203125000000000	4168.71777343750000000000	4184.61523437500000000000	4175.89746093750000000000	4175.89746093750000000000	4182.05126953125000000000	4180.51269531250000000000	4179.48730468750000000000	4198.46142578125000000000	4185.12792968750000000000	4190.25634765625000000000	3310.00000000000000000000	10246.00000000000000000000	10227.00000000000000000000	0.00000000000000000000	0.00000000000000000000	0.00000000000000000000	459.00000000000000000000	923.00000000000000000000	4.00000000000000000000	4.00000000000000000000	4.00000000000000000000	4.00000000000000000000	4.00000000000000000000	4.00000000000000000000	4.00000000000000000000	4.00000000000000000000	4.00000000000000000000	4.00000000000000000000	4.00000000000000000000	4.00000000000000000000	4.00000000000000000000	4.00000000000000000000	4.00000000000000000000	4.00000000000000000000
116.00000000000000000000	0.00000000000000000000	4191.28173828125000000000	4180.51269531250000000000	4184.61523437500000000000	4198.46142578125000000000	4180.00000000000000000000	4179.48730468750000000000	4165.12792968750000000000	4161.02539062500000000000	4162.56396484375000000000	4181.53857421875000000000	4204.10253906250000000000	4192.30761718750000000000	4175.38427734375000000000	4186.66650390625000000000	2677.00000000000000000000	10246.00000000000000000000	10227.00000000000000000000	0.00000000000000000000	0.00000000000000000000	0.00000000000000000000	459.00000000000000000000	930.00000000000000000000	4.00000000000000000000	4.00000000000000000000	4.00000000000000000000	4.00000000000000000000	4.00000000000000000000	4.00000000000000000000	4.00000000000000000000	4.00000000000000000000	4.00000000000000000000	4.00000000000000000000	4.00000000000000000000	4.00000000000000000000	4.00000000000000000000	4.00000000000000000000	4.00000000000000000000	4.00000000000000000000
117.00000000000000000000	0.00000000000000000000	4162.05126953125000000000	4177.43603515625000000000	4150.76904296875000000000	4189.74365234375000000000	4173.84619140625000000000	4182.05126953125000000000	4163.58984375000000000000	4166.66650390625000000000	4167.69238281250000000000	4181.53857421875000000000	4241.02539062500000000000	4184.10253906250000000000	4199.48730468750000000000	4176.41015625000000000000	2471.00000000000000000000	10247.00000000000000000000	10226.00000000000000000000	0.00000000000000000000	0.00000000000000000000	0.00000000000000000000	459.00000000000000000000	937.00000000000000000000	4.00000000000000000000	4.00000000000000000000	4.00000000000000000000	4.00000000000000000000	4.00000000000000000000	4.00000000000000000000	4.00000000000000000000	4.00000000000000000000	4.00000000000000000000	4.00000000000000000000	4.00000000000000000000	4.00000000000000000000	4.00000000000000000000	4.00000000000000000000	4.00000000000000000000	4.00000000000000000000
118.00000000000000000000	0.00000000000000000000	4170.76904296875000000000	4161.53857421875000000000	4165.64111328125000000000	4166.66650390625000000000	4151.28173828125000000000	4157.94873046875000000000	4148.71777343750000000000	4163.58984375000000000000	4164.10253906250000000000	4161.02539062500000000000	4224.10253906250000000000	4191.28173828125000000000	4207.17919921875000000000	4166.66650390625000000000	3506.00000000000000000000	10247.00000000000000000000	10226.00000000000000000000	0.00000000000000000000	0.00000000000000000000	0.00000000000000000000	459.00000000000000000000	945.00000000000000000000	4.00000000000000000000	4.00000000000000000000	4.00000000000000000000	4.00000000000000000000	4.00000000000000000000	4.00000000000000000000	4.00000000000000000000	4.00000000000000000000	4.00000000000000000000	4.00000000000000000000	4.00000000000000000000	4.00000000000000000000	4.00000000000000000000	4.00000000000000000000	4.00000000000000000000	4.00000000000000000000
119.00000000000000000000	0.00000000000000000000	4174.35888671875000000000	4184.10253906250000000000	4172.82031250000000000000	4173.84619140625000000000	4175.89746093750000000000	4172.82031250000000000000	4165.64111328125000000000	4176.92285156250000000000	4182.56396484375000000000	4197.94873046875000000000	4216.92285156250000000000	4205.12792968750000000000	4214.35888671875000000000	4185.64111328125000000000	3310.00000000000000000000	10248.00000000000000000000	10228.00000000000000000000	0.00000000000000000000	0.00000000000000000000	0.00000000000000000000	459.00000000000000000000	953.00000000000000000000	4.00000000000000000000	4.00000000000000000000	4.00000000000000000000	4.00000000000000000000	4.00000000000000000000	4.00000000000000000000	4.00000000000000000000	4.00000000000000000000	4.00000000000000000000	4.00000000000000000000	4.00000000000000000000	4.00000000000000000000	4.00000000000000000000	4.00000000000000000000	4.00000000000000000000	4.00000000000000000000
120.00000000000000000000	0.00000000000000000000	4166.15380859375000000000	4190.76904296875000000000	4164.61523437500000000000	4167.69238281250000000000	4182.56396484375000000000	4194.87158203125000000000	4177.94873046875000000000	4180.00000000000000000000	4188.71777343750000000000	4210.76904296875000000000	4201.53857421875000000000	4211.28173828125000000000	4190.25634765625000000000	4178.97412109375000000000	2677.00000000000000000000	10248.00000000000000000000	10228.00000000000000000000	0.00000000000000000000	0.00000000000000000000	0.00000000000000000000	459.00000000000000000000	960.00000000000000000000	4.00000000000000000000	4.00000000000000000000	4.00000000000000000000	4.00000000000000000000	4.00000000000000000000	4.00000000000000000000	4.00000000000000000000	4.00000000000000000000	4.00000000000000000000	4.00000000000000000000	4.00000000000000000000	4.00000000000000000000	4.00000000000000000000	4.00000000000000000000	4.00000000000000000000	4.00000000000000000000
121.00000000000000000000	0.00000000000000000000	4188.20507812500000000000	4167.69238281250000000000	4184.10253906250000000000	4166.66650390625000000000	4156.41015625000000000000	4177.94873046875000000000	4169.74365234375000000000	4170.76904296875000000000	4179.48730468750000000000	4177.94873046875000000000	4172.82031250000000000000	4214.87158203125000000000	4164.61523437500000000000	4162.05126953125000000000	2471.00000000000000000000	10249.00000000000000000000	10229.00000000000000000000	0.00000000000000000000	0.00000000000000000000	0.00000000000000000000	459.00000000000000000000	968.00000000000000000000	4.00000000000000000000	4.00000000000000000000	4.00000000000000000000	4.00000000000000000000	4.00000000000000000000	4.00000000000000000000	4.00000000000000000000	4.00000000000000000000	4.00000000000000000000	4.00000000000000000000	4.00000000000000000000	4.00000000000000000000	4.00000000000000000000	4.00000000000000000000	4.00000000000000000000	4.00000000000000000000
122.00000000000000000000	0.00000000000000000000	4171.79492187500000000000	4184.10253906250000000000	4164.61523437500000000000	4194.87158203125000000000	4172.30761718750000000000	4182.05126953125000000000	4190.76904296875000000000	4195.89746093750000000000	4205.64111328125000000000	4202.56396484375000000000	4221.53857421875000000000	4225.12792968750000000000	4201.02539062500000000000	4188.71777343750000000000	3506.00000000000000000000	10249.00000000000000000000	10229.00000000000000000000	0.00000000000000000000	0.00000000000000000000	0.00000000000000000000	459.00000000000000000000	976.00000000000000000000	4.00000000000000000000	4.00000000000000000000	4.00000000000000000000	4.00000000000000000000	4.00000000000000000000	4.00000000000000000000	4.00000000000000000000	4.00000000000000000000	4.00000000000000000000	4.00000000000000000000	4.00000000000000000000	4.00000000000000000000	4.00000000000000000000	4.00000000000000000000	4.00000000000000000000	4.00000000000000000000
123.00000000000000000000	0.00000000000000000000	4179.48730468750000000000	4180.00000000000000000000	4165.64111328125000000000	4190.76904296875000000000	4163.58984375000000000000	4168.20507812500000000000	4172.30761718750000000000	4177.43603515625000000000	4179.48730468750000000000	4195.38427734375000000000	4242.05126953125000000000	4220.51269531250000000000	4204.61523437500000000000	4186.15380859375000000000	3310.00000000000000000000	10248.00000000000000000000	10228.00000000000000000000	0.00000000000000000000	0.00000000000000000000	0.00000000000000000000	459.00000000000000000000	984.00000000000000000000	4.00000000000000000000	4.00000000000000000000	4.00000000000000000000	4.00000000000000000000	4.00000000000000000000	4.00000000000000000000	4.00000000000000000000	4.00000000000000000000	4.00000000000000000000	4.00000000000000000000	4.00000000000000000000	4.00000000000000000000	4.00000000000000000000	4.00000000000000000000	4.00000000000000000000	4.00000000000000000000
124.00000000000000000000	0.00000000000000000000	4183.07666015625000000000	4178.46142578125000000000	4168.71777343750000000000	4168.71777343750000000000	4171.28173828125000000000	4167.17919921875000000000	4165.64111328125000000000	4172.30761718750000000000	4164.10253906250000000000	4178.97412109375000000000	4217.94873046875000000000	4223.58984375000000000000	4197.43603515625000000000	4182.56396484375000000000	2677.00000000000000000000	10248.00000000000000000000	10228.00000000000000000000	0.00000000000000000000	0.00000000000000000000	0.00000000000000000000	459.00000000000000000000	993.00000000000000000000	4.00000000000000000000	4.00000000000000000000	4.00000000000000000000	4.00000000000000000000	4.00000000000000000000	4.00000000000000000000	4.00000000000000000000	4.00000000000000000000	4.00000000000000000000	4.00000000000000000000	4.00000000000000000000	4.00000000000000000000	4.00000000000000000000	4.00000000000000000000	4.00000000000000000000	4.00000000000000000000
125.00000000000000000000	0.00000000000000000000	4160.51269531250000000000	4168.71777343750000000000	4158.97412109375000000000	4166.15380859375000000000	4172.82031250000000000000	4165.64111328125000000000	4173.33300781250000000000	4189.74365234375000000000	4185.12792968750000000000	4196.41015625000000000000	4198.46142578125000000000	4227.69238281250000000000	4194.35888671875000000000	4182.05126953125000000000	2471.00000000000000000000	10250.00000000000000000000	10228.00000000000000000000	0.00000000000000000000	0.00000000000000000000	0.00000000000000000000	460.00000000000000000000	1.00000000000000000000	4.00000000000000000000	4.00000000000000000000	4.00000000000000000000	4.00000000000000000000	4.00000000000000000000	4.00000000000000000000	4.00000000000000000000	4.00000000000000000000	4.00000000000000000000	4.00000000000000000000	4.00000000000000000000	4.00000000000000000000	4.00000000000000000000	4.00000000000000000000	4.00000000000000000000	4.00000000000000000000
126.00000000000000000000	0.00000000000000000000	4178.97412109375000000000	4157.43603515625000000000	4176.92285156250000000000	4175.89746093750000000000	4153.33300781250000000000	4158.46142578125000000000	4163.07666015625000000000	4182.56396484375000000000	4183.07666015625000000000	4196.92285156250000000000	4180.51269531250000000000	4225.12792968750000000000	4178.46142578125000000000	4168.71777343750000000000	3506.00000000000000000000	10250.00000000000000000000	10228.00000000000000000000	0.00000000000000000000	0.00000000000000000000	0.00000000000000000000	460.00000000000000000000	9.00000000000000000000	4.00000000000000000000	4.00000000000000000000	4.00000000000000000000	4.00000000000000000000	4.00000000000000000000	4.00000000000000000000	4.00000000000000000000	4.00000000000000000000	4.00000000000000000000	4.00000000000000000000	4.00000000000000000000	4.00000000000000000000	4.00000000000000000000	4.00000000000000000000	4.00000000000000000000	4.00000000000000000000
127.00000000000000000000	0.00000000000000000000	4178.46142578125000000000	4200.00000000000000000000	4168.71777343750000000000	4184.10253906250000000000	4190.76904296875000000000	4189.23046875000000000000	4184.61523437500000000000	4192.30761718750000000000	4198.97412109375000000000	4207.69238281250000000000	4206.15380859375000000000	4239.48730468750000000000	4203.58984375000000000000	4188.20507812500000000000	52.00000000000000000000	10249.00000000000000000000	10229.00000000000000000000	0.00000000000000000000	0.00000000000000000000	0.00000000000000000000	460.00000000000000000000	18.00000000000000000000	4.00000000000000000000	4.00000000000000000000	4.00000000000000000000	4.00000000000000000000	4.00000000000000000000	4.00000000000000000000	4.00000000000000000000	4.00000000000000000000	4.00000000000000000000	4.00000000000000000000	4.00000000000000000000	4.00000000000000000000	4.00000000000000000000	4.00000000000000000000	4.00000000000000000000	4.00000000000000000000
0.00000000000000000000	0.00000000000000000000	4184.61523437500000000000	4189.74365234375000000000	4172.30761718750000000000	4161.02539062500000000000	4178.46142578125000000000	4174.35888671875000000000	4169.74365234375000000000	4165.64111328125000000000	4173.84619140625000000000	4190.25634765625000000000	4222.56396484375000000000	4232.82031250000000000000	4193.33300781250000000000	4184.61523437500000000000	1116.00000000000000000000	10249.00000000000000000000	10229.00000000000000000000	0.00000000000000000000	0.00000000000000000000	0.00000000000000000000	460.00000000000000000000	26.00000000000000000000	4.00000000000000000000	4.00000000000000000000	4.00000000000000000000	4.00000000000000000000	4.00000000000000000000	4.00000000000000000000	4.00000000000000000000	4.00000000000000000000	4.00000000000000000000	4.00000000000000000000	4.00000000000000000000	4.00000000000000000000	4.00000000000000000000	4.00000000000000000000	4.00000000000000000000	4.00000000000000000000
1.00000000000000000000	0.00000000000000000000	4182.05126953125000000000	4162.05126953125000000000	4169.74365234375000000000	4147.69238281250000000000	4156.41015625000000000000	4164.61523437500000000000	4160.00000000000000000000	4158.97412109375000000000	4157.94873046875000000000	4183.07666015625000000000	4223.07666015625000000000	4217.43603515625000000000	4183.07666015625000000000	4184.61523437500000000000	2182.00000000000000000000	10248.00000000000000000000	10230.00000000000000000000	0.00000000000000000000	0.00000000000000000000	0.00000000000000000000	460.00000000000000000000	34.00000000000000000000	4.00000000000000000000	4.00000000000000000000	4.00000000000000000000	4.00000000000000000000	4.00000000000000000000	4.00000000000000000000	4.00000000000000000000	4.00000000000000000000	4.00000000000000000000	4.00000000000000000000	4.00000000000000000000	4.00000000000000000000	4.00000000000000000000	4.00000000000000000000	4.00000000000000000000	4.00000000000000000000
2.00000000000000000000	0.00000000000000000000	4159.48730468750000000000	4168.20507812500000000000	4156.92285156250000000000	4168.20507812500000000000	4169.23046875000000000000	4169.23046875000000000000	4169.23046875000000000000	4189.74365234375000000000	4180.00000000000000000000	4198.46142578125000000000	4219.48730468750000000000	4224.61523437500000000000	4203.58984375000000000000	4192.82031250000000000000	1399.00000000000000000000	10248.00000000000000000000	10230.00000000000000000000	0.00000000000000000000	0.00000000000000000000	0.00000000000000000000	460.00000000000000000000	43.00000000000000000000	4.00000000000000000000	4.00000000000000000000	4.00000000000000000000	4.00000000000000000000	4.00000000000000000000	4.00000000000000000000	4.00000000000000000000	4.00000000000000000000	4.00000000000000000000	4.00000000000000000000	4.00000000000000000000	4.00000000000000000000	4.00000000000000000000	4.00000000000000000000	4.00000000000000000000	4.00000000000000000000
3.00000000000000000000	0.00000000000000000000	4180.00000000000000000000	4161.53857421875000000000	4177.43603515625000000000	4173.84619140625000000000	4149.74365234375000000000	4145.64111328125000000000	4153.84619140625000000000	4178.97412109375000000000	4169.23046875000000000000	4184.61523437500000000000	4193.84619140625000000000	4220.51269531250000000000	4194.35888671875000000000	4173.33300781250000000000	3464.00000000000000000000	10248.00000000000000000000	10228.00000000000000000000	0.00000000000000000000	0.00000000000000000000	0.00000000000000000000	460.00000000000000000000	51.00000000000000000000	4.00000000000000000000	4.00000000000000000000	4.00000000000000000000	4.00000000000000000000	4.00000000000000000000	4.00000000000000000000	4.00000000000000000000	4.00000000000000000000	4.00000000000000000000	4.00000000000000000000	4.00000000000000000000	4.00000000000000000000	4.00000000000000000000	4.00000000000000000000	4.00000000000000000000	4.00000000000000000000
4.00000000000000000000	0.00000000000000000000	4174.87158203125000000000	4180.00000000000000000000	4165.64111328125000000000	4156.92285156250000000000	4157.43603515625000000000	4172.82031250000000000000	4178.97412109375000000000	4181.53857421875000000000	4176.92285156250000000000	4191.79492187500000000000	4189.74365234375000000000	4208.71777343750000000000	4190.76904296875000000000	4176.41015625000000000000	3518.00000000000000000000	10248.00000000000000000000	10228.00000000000000000000	0.00000000000000000000	0.00000000000000000000	0.00000000000000000000	460.00000000000000000000	58.00000000000000000000	4.00000000000000000000	4.00000000000000000000	4.00000000000000000000	4.00000000000000000000	4.00000000000000000000	4.00000000000000000000	4.00000000000000000000	4.00000000000000000000	4.00000000000000000000	4.00000000000000000000	4.00000000000000000000	4.00000000000000000000	4.00000000000000000000	4.00000000000000000000	4.00000000000000000000	4.00000000000000000000
5.00000000000000000000	0.00000000000000000000	4185.12792968750000000000	4188.20507812500000000000	4173.33300781250000000000	4157.43603515625000000000	4177.43603515625000000000	4188.20507812500000000000	4186.66650390625000000000	4177.94873046875000000000	4177.94873046875000000000	4196.92285156250000000000	4198.97412109375000000000	4210.25634765625000000000	4174.35888671875000000000	4168.71777343750000000000	3407.00000000000000000000	10244.00000000000000000000	10228.00000000000000000000	0.00000000000000000000	0.00000000000000000000	0.00000000000000000000	460.00000000000000000000	65.00000000000000000000	4.00000000000000000000	4.00000000000000000000	4.00000000000000000000	4.00000000000000000000	4.00000000000000000000	4.00000000000000000000	4.00000000000000000000	4.00000000000000000000	4.00000000000000000000	4.00000000000000000000	4.00000000000000000000	4.00000000000000000000	4.00000000000000000000	4.00000000000000000000	4.00000000000000000000	4.00000000000000000000
6.00000000000000000000	0.00000000000000000000	4191.28173828125000000000	4196.92285156250000000000	4181.02539062500000000000	4174.87158203125000000000	4194.35888671875000000000	4182.05126953125000000000	4178.97412109375000000000	4181.02539062500000000000	4187.17919921875000000000	4205.12792968750000000000	4222.56396484375000000000	4229.23046875000000000000	4190.76904296875000000000	4185.64111328125000000000	3470.00000000000000000000	10244.00000000000000000000	10228.00000000000000000000	0.00000000000000000000	0.00000000000000000000	0.00000000000000000000	460.00000000000000000000	73.00000000000000000000	4.00000000000000000000	4.00000000000000000000	4.00000000000000000000	4.00000000000000000000	4.00000000000000000000	4.00000000000000000000	4.00000000000000000000	4.00000000000000000000	4.00000000000000000000	4.00000000000000000000	4.00000000000000000000	4.00000000000000000000	4.00000000000000000000	4.00000000000000000000	4.00000000000000000000	4.00000000000000000000
7.00000000000000000000	0.00000000000000000000	4164.10253906250000000000	4193.33300781250000000000	4153.33300781250000000000	4168.71777343750000000000	4183.58984375000000000000	4178.46142578125000000000	4172.30761718750000000000	4186.15380859375000000000	4194.35888671875000000000	4204.61523437500000000000	4235.38427734375000000000	4230.76904296875000000000	4224.61523437500000000000	4212.30761718750000000000	3383.00000000000000000000	10244.00000000000000000000	10228.00000000000000000000	0.00000000000000000000	0.00000000000000000000	0.00000000000000000000	460.00000000000000000000	80.00000000000000000000	4.00000000000000000000	4.00000000000000000000	4.00000000000000000000	4.00000000000000000000	4.00000000000000000000	4.00000000000000000000	4.00000000000000000000	4.00000000000000000000	4.00000000000000000000	4.00000000000000000000	4.00000000000000000000	4.00000000000000000000	4.00000000000000000000	4.00000000000000000000	4.00000000000000000000	4.00000000000000000000
8.00000000000000000000	0.00000000000000000000	4182.56396484375000000000	4158.46142578125000000000	4165.12792968750000000000	4160.51269531250000000000	4151.79492187500000000000	4157.43603515625000000000	4149.23046875000000000000	4158.46142578125000000000	4164.10253906250000000000	4177.43603515625000000000	4200.00000000000000000000	4213.33300781250000000000	4196.41015625000000000000	4177.43603515625000000000	3421.00000000000000000000	10244.00000000000000000000	10228.00000000000000000000	0.00000000000000000000	0.00000000000000000000	0.00000000000000000000	460.00000000000000000000	87.00000000000000000000	4.00000000000000000000	4.00000000000000000000	4.00000000000000000000	4.00000000000000000000	4.00000000000000000000	4.00000000000000000000	4.00000000000000000000	4.00000000000000000000	4.00000000000000000000	4.00000000000000000000	4.00000000000000000000	4.00000000000000000000	4.00000000000000000000	4.00000000000000000000	4.00000000000000000000	4.00000000000000000000
9.00000000000000000000	0.00000000000000000000	4178.46142578125000000000	4178.46142578125000000000	4165.64111328125000000000	4179.48730468750000000000	4189.23046875000000000000	4182.05126953125000000000	4180.51269531250000000000	4184.10253906250000000000	4190.76904296875000000000	4215.38427734375000000000	4193.84619140625000000000	4222.05126953125000000000	4197.94873046875000000000	4168.20507812500000000000	3102.00000000000000000000	10249.00000000000000000000	10228.00000000000000000000	0.00000000000000000000	0.00000000000000000000	0.00000000000000000000	460.00000000000000000000	95.00000000000000000000	4.00000000000000000000	4.00000000000000000000	4.00000000000000000000	4.00000000000000000000	4.00000000000000000000	4.00000000000000000000	4.00000000000000000000	4.00000000000000000000	4.00000000000000000000	4.00000000000000000000	4.00000000000000000000	4.00000000000000000000	4.00000000000000000000	4.00000000000000000000	4.00000000000000000000	4.00000000000000000000
10.00000000000000000000	0.00000000000000000000	4175.89746093750000000000	4176.92285156250000000000	4171.28173828125000000000	4165.12792968750000000000	4183.58984375000000000000	4181.53857421875000000000	4183.07666015625000000000	4194.87158203125000000000	4200.00000000000000000000	4226.15380859375000000000	4210.76904296875000000000	4219.48730468750000000000	4191.28173828125000000000	4166.66650390625000000000	3491.00000000000000000000	10249.00000000000000000000	10228.00000000000000000000	0.00000000000000000000	0.00000000000000000000	0.00000000000000000000	460.00000000000000000000	102.00000000000000000000	4.00000000000000000000	4.00000000000000000000	4.00000000000000000000	4.00000000000000000000	4.00000000000000000000	4.00000000000000000000	4.00000000000000000000	4.00000000000000000000	4.00000000000000000000	4.00000000000000000000	4.00000000000000000000	4.00000000000000000000	4.00000000000000000000	4.00000000000000000000	4.00000000000000000000	4.00000000000000000000
11.00000000000000000000	0.00000000000000000000	4182.05126953125000000000	4161.02539062500000000000	4175.38427734375000000000	4148.20507812500000000000	4148.20507812500000000000	4161.02539062500000000000	4157.43603515625000000000	4168.20507812500000000000	4170.25634765625000000000	4192.82031250000000000000	4219.48730468750000000000	4196.41015625000000000000	4184.10253906250000000000	4166.66650390625000000000	3297.00000000000000000000	10250.00000000000000000000	10229.00000000000000000000	0.00000000000000000000	0.00000000000000000000	0.00000000000000000000	460.00000000000000000000	110.00000000000000000000	4.00000000000000000000	4.00000000000000000000	4.00000000000000000000	4.00000000000000000000	4.00000000000000000000	4.00000000000000000000	4.00000000000000000000	4.00000000000000000000	4.00000000000000000000	4.00000000000000000000	4.00000000000000000000	4.00000000000000000000	4.00000000000000000000	4.00000000000000000000	4.00000000000000000000	4.00000000000000000000
12.00000000000000000000	0.00000000000000000000	4164.61523437500000000000	4186.15380859375000000000	4156.41015625000000000000	4169.23046875000000000000	4176.92285156250000000000	4178.97412109375000000000	4168.20507812500000000000	4175.89746093750000000000	4178.97412109375000000000	4204.61523437500000000000	4228.71777343750000000000	4200.00000000000000000000	4223.07666015625000000000	4194.87158203125000000000	2666.00000000000000000000	10250.00000000000000000000	10229.00000000000000000000	0.00000000000000000000	0.00000000000000000000	0.00000000000000000000	460.00000000000000000000	117.00000000000000000000	4.00000000000000000000	4.00000000000000000000	4.00000000000000000000	4.00000000000000000000	4.00000000000000000000	4.00000000000000000000	4.00000000000000000000	4.00000000000000000000	4.00000000000000000000	4.00000000000000000000	4.00000000000000000000	4.00000000000000000000	4.00000000000000000000	4.00000000000000000000	4.00000000000000000000	4.00000000000000000000
13.00000000000000000000	0.00000000000000000000	4185.12792968750000000000	4184.10253906250000000000	4175.38427734375000000000	4170.76904296875000000000	4180.51269531250000000000	4174.35888671875000000000	4163.58984375000000000000	4176.41015625000000000000	4180.00000000000000000000	4200.00000000000000000000	4220.00000000000000000000	4208.71777343750000000000	4217.43603515625000000000	4191.28173828125000000000	2474.00000000000000000000	10250.00000000000000000000	10230.00000000000000000000	0.00000000000000000000	0.00000000000000000000	0.00000000000000000000	460.00000000000000000000	126.00000000000000000000	4.00000000000000000000	4.00000000000000000000	4.00000000000000000000	4.00000000000000000000	4.00000000000000000000	4.00000000000000000000	4.00000000000000000000	4.00000000000000000000	4.00000000000000000000	4.00000000000000000000	4.00000000000000000000	4.00000000000000000000	4.00000000000000000000	4.00000000000000000000	4.00000000000000000000	4.00000000000000000000
14.00000000000000000000	0.00000000000000000000	4173.84619140625000000000	4188.71777343750000000000	4168.71777343750000000000	4169.74365234375000000000	4173.84619140625000000000	4175.89746093750000000000	4173.84619140625000000000	4191.28173828125000000000	4196.92285156250000000000	4213.33300781250000000000	4214.87158203125000000000	4211.79492187500000000000	4208.20507812500000000000	4180.51269531250000000000	3491.00000000000000000000	10250.00000000000000000000	10230.00000000000000000000	0.00000000000000000000	0.00000000000000000000	0.00000000000000000000	460.00000000000000000000	134.00000000000000000000	4.00000000000000000000	4.00000000000000000000	4.00000000000000000000	4.00000000000000000000	4.00000000000000000000	4.00000000000000000000	4.00000000000000000000	4.00000000000000000000	4.00000000000000000000	4.00000000000000000000	4.00000000000000000000	4.00000000000000000000	4.00000000000000000000	4.00000000000000000000	4.00000000000000000000	4.00000000000000000000
15.00000000000000000000	0.00000000000000000000	4163.07666015625000000000	4177.94873046875000000000	4165.64111328125000000000	4176.41015625000000000000	4157.94873046875000000000	4167.69238281250000000000	4168.20507812500000000000	4184.10253906250000000000	4195.38427734375000000000	4229.23046875000000000000	4194.87158203125000000000	4213.33300781250000000000	4195.89746093750000000000	4167.69238281250000000000	3297.00000000000000000000	10249.00000000000000000000	10231.00000000000000000000	0.00000000000000000000	0.00000000000000000000	0.00000000000000000000	460.00000000000000000000	142.00000000000000000000	4.00000000000000000000	4.00000000000000000000	4.00000000000000000000	4.00000000000000000000	4.00000000000000000000	4.00000000000000000000	4.00000000000000000000	4.00000000000000000000	4.00000000000000000000	4.00000000000000000000	4.00000000000000000000	4.00000000000000000000	4.00000000000000000000	4.00000000000000000000	4.00000000000000000000	4.00000000000000000000
16.00000000000000000000	0.00000000000000000000	4178.97412109375000000000	4165.12792968750000000000	4177.43603515625000000000	4167.17919921875000000000	4158.46142578125000000000	4170.76904296875000000000	4160.51269531250000000000	4171.28173828125000000000	4183.07666015625000000000	4207.17919921875000000000	4210.76904296875000000000	4217.43603515625000000000	4189.23046875000000000000	4166.66650390625000000000	0.00000000000000000000	10249.00000000000000000000	10231.00000000000000000000	0.00000000000000000000	0.00000000000000000000	0.00000000000000000000	460.00000000000000000000	151.00000000000000000000	4.00000000000000000000	4.00000000000000000000	4.00000000000000000000	4.00000000000000000000	4.00000000000000000000	4.00000000000000000000	4.00000000000000000000	4.00000000000000000000	4.00000000000000000000	4.00000000000000000000	4.00000000000000000000	4.00000000000000000000	4.00000000000000000000	4.00000000000000000000	4.00000000000000000000	4.00000000000000000000
17.00000000000000000000	0.00000000000000000000	4166.15380859375000000000	4186.66650390625000000000	4159.48730468750000000000	4169.74365234375000000000	4186.15380859375000000000	4195.38427734375000000000	4183.07666015625000000000	4187.17919921875000000000	4197.43603515625000000000	4205.12792968750000000000	4244.61523437500000000000	4228.20507812500000000000	4211.28173828125000000000	4180.00000000000000000000	0.00000000000000000000	10249.00000000000000000000	10229.00000000000000000000	0.00000000000000000000	0.00000000000000000000	0.00000000000000000000	460.00000000000000000000	159.00000000000000000000	4.00000000000000000000	4.00000000000000000000	4.00000000000000000000	4.00000000000000000000	4.00000000000000000000	4.00000000000000000000	4.00000000000000000000	4.00000000000000000000	4.00000000000000000000	4.00000000000000000000	4.00000000000000000000	4.00000000000000000000	4.00000000000000000000	4.00000000000000000000	4.00000000000000000000	4.00000000000000000000
18.00000000000000000000	0.00000000000000000000	4180.00000000000000000000	4184.61523437500000000000	4174.87158203125000000000	4165.64111328125000000000	4178.97412109375000000000	4183.58984375000000000000	4173.84619140625000000000	4170.76904296875000000000	4178.97412109375000000000	4203.58984375000000000000	4195.89746093750000000000	4218.46142578125000000000	4194.87158203125000000000	4171.28173828125000000000	0.00000000000000000000	10249.00000000000000000000	10229.00000000000000000000	0.00000000000000000000	0.00000000000000000000	0.00000000000000000000	460.00000000000000000000	167.00000000000000000000	4.00000000000000000000	4.00000000000000000000	4.00000000000000000000	4.00000000000000000000	4.00000000000000000000	4.00000000000000000000	4.00000000000000000000	4.00000000000000000000	4.00000000000000000000	4.00000000000000000000	4.00000000000000000000	4.00000000000000000000	4.00000000000000000000	4.00000000000000000000	4.00000000000000000000	4.00000000000000000000
19.00000000000000000000	0.00000000000000000000	4169.23046875000000000000	4181.53857421875000000000	4168.71777343750000000000	4143.07666015625000000000	4180.00000000000000000000	4186.15380859375000000000	4177.43603515625000000000	4179.48730468750000000000	4178.46142578125000000000	4209.23046875000000000000	4182.56396484375000000000	4195.89746093750000000000	4192.82031250000000000000	4178.46142578125000000000	0.00000000000000000000	10250.00000000000000000000	10229.00000000000000000000	0.00000000000000000000	0.00000000000000000000	0.00000000000000000000	460.00000000000000000000	176.00000000000000000000	4.00000000000000000000	4.00000000000000000000	4.00000000000000000000	4.00000000000000000000	4.00000000000000000000	4.00000000000000000000	4.00000000000000000000	4.00000000000000000000	4.00000000000000000000	4.00000000000000000000	4.00000000000000000000	4.00000000000000000000	4.00000000000000000000	4.00000000000000000000	4.00000000000000000000	4.00000000000000000000
20.00000000000000000000	0.00000000000000000000	4155.38427734375000000000	4148.71777343750000000000	4157.43603515625000000000	4137.43603515625000000000	4141.02539062500000000000	4158.46142578125000000000	4161.02539062500000000000	4177.94873046875000000000	4167.69238281250000000000	4184.10253906250000000000	4208.71777343750000000000	4170.25634765625000000000	4181.53857421875000000000	4161.02539062500000000000	0.00000000000000000000	10250.00000000000000000000	10229.00000000000000000000	0.00000000000000000000	0.00000000000000000000	0.00000000000000000000	460.00000000000000000000	184.00000000000000000000	4.00000000000000000000	4.00000000000000000000	4.00000000000000000000	4.00000000000000000000	4.00000000000000000000	4.00000000000000000000	4.00000000000000000000	4.00000000000000000000	4.00000000000000000000	4.00000000000000000000	4.00000000000000000000	4.00000000000000000000	4.00000000000000000000	4.00000000000000000000	4.00000000000000000000	4.00000000000000000000
21.00000000000000000000	0.00000000000000000000	4178.46142578125000000000	4150.25634765625000000000	4173.33300781250000000000	4175.89746093750000000000	4135.89746093750000000000	4147.17919921875000000000	4152.30761718750000000000	4165.64111328125000000000	4155.89746093750000000000	4178.97412109375000000000	4207.17919921875000000000	4171.79492187500000000000	4178.97412109375000000000	4154.35888671875000000000	0.00000000000000000000	10249.00000000000000000000	10228.00000000000000000000	0.00000000000000000000	0.00000000000000000000	0.00000000000000000000	460.00000000000000000000	191.00000000000000000000	4.00000000000000000000	4.00000000000000000000	4.00000000000000000000	4.00000000000000000000	4.00000000000000000000	4.00000000000000000000	4.00000000000000000000	4.00000000000000000000	4.00000000000000000000	4.00000000000000000000	4.00000000000000000000	4.00000000000000000000	4.00000000000000000000	4.00000000000000000000	4.00000000000000000000	4.00000000000000000000
22.00000000000000000000	0.00000000000000000000	4173.84619140625000000000	4207.69238281250000000000	4168.20507812500000000000	4200.51269531250000000000	4210.25634765625000000000	4204.61523437500000000000	4194.35888671875000000000	4193.33300781250000000000	4196.41015625000000000000	4230.76904296875000000000	4216.92285156250000000000	4203.58984375000000000000	4212.82031250000000000000	4192.30761718750000000000	0.00000000000000000000	10249.00000000000000000000	10228.00000000000000000000	0.00000000000000000000	0.00000000000000000000	0.00000000000000000000	460.00000000000000000000	199.00000000000000000000	4.00000000000000000000	4.00000000000000000000	4.00000000000000000000	4.00000000000000000000	4.00000000000000000000	4.00000000000000000000	4.00000000000000000000	4.00000000000000000000	4.00000000000000000000	4.00000000000000000000	4.00000000000000000000	4.00000000000000000000	4.00000000000000000000	4.00000000000000000000	4.00000000000000000000	4.00000000000000000000
23.00000000000000000000	0.00000000000000000000	4183.58984375000000000000	4174.35888671875000000000	4179.48730468750000000000	4158.97412109375000000000	4169.74365234375000000000	4188.20507812500000000000	4172.82031250000000000000	4167.17919921875000000000	4174.35888671875000000000	4204.61523437500000000000	4210.76904296875000000000	4200.51269531250000000000	4180.51269531250000000000	4177.43603515625000000000	0.00000000000000000000	10246.00000000000000000000	10227.00000000000000000000	0.00000000000000000000	0.00000000000000000000	0.00000000000000000000	460.00000000000000000000	206.00000000000000000000	4.00000000000000000000	4.00000000000000000000	4.00000000000000000000	4.00000000000000000000	4.00000000000000000000	4.00000000000000000000	4.00000000000000000000	4.00000000000000000000	4.00000000000000000000	4.00000000000000000000	4.00000000000000000000	4.00000000000000000000	4.00000000000000000000	4.00000000000000000000	4.00000000000000000000	4.00000000000000000000
24.00000000000000000000	0.00000000000000000000	4171.28173828125000000000	4150.76904296875000000000	4169.23046875000000000000	4147.17919921875000000000	4136.41015625000000000000	4166.66650390625000000000	4161.02539062500000000000	4160.51269531250000000000	4160.00000000000000000000	4179.48730468750000000000	4201.53857421875000000000	4193.84619140625000000000	4175.38427734375000000000	4177.94873046875000000000	0.00000000000000000000	10246.00000000000000000000	10227.00000000000000000000	0.00000000000000000000	0.00000000000000000000	0.00000000000000000000	460.00000000000000000000	214.00000000000000000000	4.00000000000000000000	4.00000000000000000000	4.00000000000000000000	4.00000000000000000000	4.00000000000000000000	4.00000000000000000000	4.00000000000000000000	4.00000000000000000000	4.00000000000000000000	4.00000000000000000000	4.00000000000000000000	4.00000000000000000000	4.00000000000000000000	4.00000000000000000000	4.00000000000000000000	4.00000000000000000000
25.00000000000000000000	0.00000000000000000000	4156.92285156250000000000	4175.38427734375000000000	4157.43603515625000000000	4164.61523437500000000000	4173.33300781250000000000	4178.46142578125000000000	4177.43603515625000000000	4190.76904296875000000000	4183.07666015625000000000	4196.92285156250000000000	4201.02539062500000000000	4202.56396484375000000000	4208.71777343750000000000	4192.30761718750000000000	0.00000000000000000000	10245.00000000000000000000	10227.00000000000000000000	0.00000000000000000000	0.00000000000000000000	0.00000000000000000000	460.00000000000000000000	221.00000000000000000000	4.00000000000000000000	4.00000000000000000000	4.00000000000000000000	4.00000000000000000000	4.00000000000000000000	4.00000000000000000000	4.00000000000000000000	4.00000000000000000000	4.00000000000000000000	4.00000000000000000000	4.00000000000000000000	4.00000000000000000000	4.00000000000000000000	4.00000000000000000000	4.00000000000000000000	4.00000000000000000000
26.00000000000000000000	0.00000000000000000000	4177.94873046875000000000	4160.51269531250000000000	4172.82031250000000000000	4141.02539062500000000000	4151.28173828125000000000	4165.64111328125000000000	4161.02539062500000000000	4173.84619140625000000000	4169.74365234375000000000	4190.25634765625000000000	4198.97412109375000000000	4187.17919921875000000000	4196.92285156250000000000	4166.15380859375000000000	0.00000000000000000000	10245.00000000000000000000	10227.00000000000000000000	0.00000000000000000000	0.00000000000000000000	0.00000000000000000000	460.00000000000000000000	228.00000000000000000000	4.00000000000000000000	4.00000000000000000000	4.00000000000000000000	4.00000000000000000000	4.00000000000000000000	4.00000000000000000000	4.00000000000000000000	4.00000000000000000000	4.00000000000000000000	4.00000000000000000000	4.00000000000000000000	4.00000000000000000000	4.00000000000000000000	4.00000000000000000000	4.00000000000000000000	4.00000000000000000000
27.00000000000000000000	0.00000000000000000000	4172.82031250000000000000	4161.02539062500000000000	4165.12792968750000000000	4142.05126953125000000000	4150.76904296875000000000	4178.97412109375000000000	4171.28173828125000000000	4177.43603515625000000000	4182.56396484375000000000	4204.61523437500000000000	4210.76904296875000000000	4186.66650390625000000000	4190.25634765625000000000	4171.28173828125000000000	0.00000000000000000000	10245.00000000000000000000	10226.00000000000000000000	0.00000000000000000000	0.00000000000000000000	0.00000000000000000000	460.00000000000000000000	236.00000000000000000000	4.00000000000000000000	4.00000000000000000000	4.00000000000000000000	4.00000000000000000000	4.00000000000000000000	4.00000000000000000000	4.00000000000000000000	4.00000000000000000000	4.00000000000000000000	4.00000000000000000000	4.00000000000000000000	4.00000000000000000000	4.00000000000000000000	4.00000000000000000000	4.00000000000000000000	4.00000000000000000000
28.00000000000000000000	0.00000000000000000000	4190.76904296875000000000	4176.41015625000000000000	4182.56396484375000000000	4182.56396484375000000000	4174.35888671875000000000	4187.69238281250000000000	4178.46142578125000000000	4187.69238281250000000000	4188.71777343750000000000	4206.66650390625000000000	4224.61523437500000000000	4208.20507812500000000000	4189.23046875000000000000	4188.71777343750000000000	0.00000000000000000000	10245.00000000000000000000	10226.00000000000000000000	0.00000000000000000000	0.00000000000000000000	0.00000000000000000000	460.00000000000000000000	243.00000000000000000000	4.00000000000000000000	4.00000000000000000000	4.00000000000000000000	4.00000000000000000000	4.00000000000000000000	4.00000000000000000000	4.00000000000000000000	4.00000000000000000000	4.00000000000000000000	4.00000000000000000000	4.00000000000000000000	4.00000000000000000000	4.00000000000000000000	4.00000000000000000000	4.00000000000000000000	4.00000000000000000000
29.00000000000000000000	0.00000000000000000000	4183.58984375000000000000	4193.84619140625000000000	4172.30761718750000000000	4184.10253906250000000000	4172.30761718750000000000	4185.12792968750000000000	4177.43603515625000000000	4184.61523437500000000000	4181.02539062500000000000	4213.84619140625000000000	4237.43603515625000000000	4210.76904296875000000000	4209.23046875000000000000	4195.38427734375000000000	0.00000000000000000000	10245.00000000000000000000	10228.00000000000000000000	0.00000000000000000000	0.00000000000000000000	0.00000000000000000000	460.00000000000000000000	252.00000000000000000000	4.00000000000000000000	4.00000000000000000000	4.00000000000000000000	4.00000000000000000000	4.00000000000000000000	4.00000000000000000000	4.00000000000000000000	4.00000000000000000000	4.00000000000000000000	4.00000000000000000000	4.00000000000000000000	4.00000000000000000000	4.00000000000000000000	4.00000000000000000000	4.00000000000000000000	4.00000000000000000000
30.00000000000000000000	0.00000000000000000000	4163.07666015625000000000	4181.02539062500000000000	4154.35888671875000000000	4148.71777343750000000000	4154.87158203125000000000	4168.71777343750000000000	4160.00000000000000000000	4165.64111328125000000000	4165.64111328125000000000	4210.76904296875000000000	4204.61523437500000000000	4193.84619140625000000000	4208.71777343750000000000	4177.43603515625000000000	0.00000000000000000000	10245.00000000000000000000	10228.00000000000000000000	0.00000000000000000000	0.00000000000000000000	0.00000000000000000000	460.00000000000000000000	260.00000000000000000000	4.00000000000000000000	4.00000000000000000000	4.00000000000000000000	4.00000000000000000000	4.00000000000000000000	4.00000000000000000000	4.00000000000000000000	4.00000000000000000000	4.00000000000000000000	4.00000000000000000000	4.00000000000000000000	4.00000000000000000000	4.00000000000000000000	4.00000000000000000000	4.00000000000000000000	4.00000000000000000000
31.00000000000000000000	0.00000000000000000000	4190.76904296875000000000	4176.41015625000000000000	4178.97412109375000000000	4167.17919921875000000000	4178.97412109375000000000	4162.56396484375000000000	4152.82031250000000000000	4165.64111328125000000000	4165.64111328125000000000	4185.64111328125000000000	4182.56396484375000000000	4190.76904296875000000000	4193.33300781250000000000	4172.82031250000000000000	0.00000000000000000000	10247.00000000000000000000	10227.00000000000000000000	0.00000000000000000000	0.00000000000000000000	0.00000000000000000000	460.00000000000000000000	268.00000000000000000000	4.00000000000000000000	4.00000000000000000000	4.00000000000000000000	4.00000000000000000000	4.00000000000000000000	4.00000000000000000000	4.00000000000000000000	4.00000000000000000000	4.00000000000000000000	4.00000000000000000000	4.00000000000000000000	4.00000000000000000000	4.00000000000000000000	4.00000000000000000000	4.00000000000000000000	4.00000000000000000000
32.00000000000000000000	0.00000000000000000000	4175.89746093750000000000	4199.48730468750000000000	4166.15380859375000000000	4178.97412109375000000000	4195.89746093750000000000	4178.97412109375000000000	4176.92285156250000000000	4195.89746093750000000000	4196.92285156250000000000	4204.61523437500000000000	4225.12792968750000000000	4189.23046875000000000000	4214.87158203125000000000	4200.51269531250000000000	0.00000000000000000000	10247.00000000000000000000	10227.00000000000000000000	0.00000000000000000000	0.00000000000000000000	0.00000000000000000000	460.00000000000000000000	277.00000000000000000000	4.00000000000000000000	4.00000000000000000000	4.00000000000000000000	4.00000000000000000000	4.00000000000000000000	4.00000000000000000000	4.00000000000000000000	4.00000000000000000000	4.00000000000000000000	4.00000000000000000000	4.00000000000000000000	4.00000000000000000000	4.00000000000000000000	4.00000000000000000000	4.00000000000000000000	4.00000000000000000000
33.00000000000000000000	0.00000000000000000000	4173.84619140625000000000	4151.79492187500000000000	4168.71777343750000000000	4120.51269531250000000000	4117.43603515625000000000	4143.58984375000000000000	4145.64111328125000000000	4158.46142578125000000000	4161.02539062500000000000	4199.48730468750000000000	4208.71777343750000000000	4160.51269531250000000000	4177.94873046875000000000	4176.41015625000000000000	0.00000000000000000000	10248.00000000000000000000	10228.00000000000000000000	0.00000000000000000000	0.00000000000000000000	0.00000000000000000000	460.00000000000000000000	285.00000000000000000000	4.00000000000000000000	4.00000000000000000000	4.00000000000000000000	4.00000000000000000000	4.00000000000000000000	4.00000000000000000000	4.00000000000000000000	4.00000000000000000000	4.00000000000000000000	4.00000000000000000000	4.00000000000000000000	4.00000000000000000000	4.00000000000000000000	4.00000000000000000000	4.00000000000000000000	4.00000000000000000000
34.00000000000000000000	0.00000000000000000000	4185.12792968750000000000	4154.35888671875000000000	4173.84619140625000000000	4143.07666015625000000000	4137.43603515625000000000	4167.17919921875000000000	4155.38427734375000000000	4158.46142578125000000000	4160.00000000000000000000	4194.87158203125000000000	4200.00000000000000000000	4166.66650390625000000000	4158.97412109375000000000	4172.30761718750000000000	0.00000000000000000000	10248.00000000000000000000	10228.00000000000000000000	0.00000000000000000000	0.00000000000000000000	0.00000000000000000000	460.00000000000000000000	293.00000000000000000000	4.00000000000000000000	4.00000000000000000000	4.00000000000000000000	4.00000000000000000000	4.00000000000000000000	4.00000000000000000000	4.00000000000000000000	4.00000000000000000000	4.00000000000000000000	4.00000000000000000000	4.00000000000000000000	4.00000000000000000000	4.00000000000000000000	4.00000000000000000000	4.00000000000000000000	4.00000000000000000000
35.00000000000000000000	0.00000000000000000000	4170.76904296875000000000	4201.02539062500000000000	4160.51269531250000000000	4198.97412109375000000000	4203.58984375000000000000	4210.76904296875000000000	4193.84619140625000000000	4198.97412109375000000000	4196.92285156250000000000	4206.66650390625000000000	4225.64111328125000000000	4192.30761718750000000000	4190.25634765625000000000	4189.23046875000000000000	0.00000000000000000000	10248.00000000000000000000	10228.00000000000000000000	0.00000000000000000000	0.00000000000000000000	0.00000000000000000000	460.00000000000000000000	302.00000000000000000000	4.00000000000000000000	4.00000000000000000000	4.00000000000000000000	4.00000000000000000000	4.00000000000000000000	4.00000000000000000000	4.00000000000000000000	4.00000000000000000000	4.00000000000000000000	4.00000000000000000000	4.00000000000000000000	4.00000000000000000000	4.00000000000000000000	4.00000000000000000000	4.00000000000000000000	4.00000000000000000000
36.00000000000000000000	0.00000000000000000000	4176.92285156250000000000	4167.69238281250000000000	4172.30761718750000000000	4157.43603515625000000000	4153.84619140625000000000	4167.69238281250000000000	4164.61523437500000000000	4169.74365234375000000000	4169.74365234375000000000	4188.20507812500000000000	4185.12792968750000000000	4178.97412109375000000000	4185.12792968750000000000	4161.02539062500000000000	0.00000000000000000000	10248.00000000000000000000	10228.00000000000000000000	0.00000000000000000000	0.00000000000000000000	0.00000000000000000000	460.00000000000000000000	309.00000000000000000000	4.00000000000000000000	4.00000000000000000000	4.00000000000000000000	4.00000000000000000000	4.00000000000000000000	4.00000000000000000000	4.00000000000000000000	4.00000000000000000000	4.00000000000000000000	4.00000000000000000000	4.00000000000000000000	4.00000000000000000000	4.00000000000000000000	4.00000000000000000000	4.00000000000000000000	4.00000000000000000000
37.00000000000000000000	0.00000000000000000000	4165.12792968750000000000	4167.17919921875000000000	4158.46142578125000000000	4137.94873046875000000000	4148.71777343750000000000	4168.20507812500000000000	4165.64111328125000000000	4173.84619140625000000000	4180.00000000000000000000	4203.07666015625000000000	4183.07666015625000000000	4181.02539062500000000000	4201.02539062500000000000	4169.74365234375000000000	0.00000000000000000000	10248.00000000000000000000	10229.00000000000000000000	0.00000000000000000000	0.00000000000000000000	0.00000000000000000000	460.00000000000000000000	317.00000000000000000000	4.00000000000000000000	4.00000000000000000000	4.00000000000000000000	4.00000000000000000000	4.00000000000000000000	4.00000000000000000000	4.00000000000000000000	4.00000000000000000000	4.00000000000000000000	4.00000000000000000000	4.00000000000000000000	4.00000000000000000000	4.00000000000000000000	4.00000000000000000000	4.00000000000000000000	4.00000000000000000000
38.00000000000000000000	0.00000000000000000000	4177.43603515625000000000	4188.71777343750000000000	4167.17919921875000000000	4174.87158203125000000000	4183.07666015625000000000	4185.12792968750000000000	4169.74365234375000000000	4190.25634765625000000000	4191.28173828125000000000	4203.58984375000000000000	4213.84619140625000000000	4193.33300781250000000000	4199.48730468750000000000	4181.02539062500000000000	0.00000000000000000000	10248.00000000000000000000	10229.00000000000000000000	0.00000000000000000000	0.00000000000000000000	0.00000000000000000000	460.00000000000000000000	325.00000000000000000000	4.00000000000000000000	4.00000000000000000000	4.00000000000000000000	4.00000000000000000000	4.00000000000000000000	4.00000000000000000000	4.00000000000000000000	4.00000000000000000000	4.00000000000000000000	4.00000000000000000000	4.00000000000000000000	4.00000000000000000000	4.00000000000000000000	4.00000000000000000000	4.00000000000000000000	4.00000000000000000000
39.00000000000000000000	0.00000000000000000000	4180.00000000000000000000	4185.12792968750000000000	4176.41015625000000000000	4165.64111328125000000000	4178.97412109375000000000	4175.38427734375000000000	4170.25634765625000000000	4184.10253906250000000000	4180.00000000000000000000	4199.48730468750000000000	4228.20507812500000000000	4189.23046875000000000000	4182.56396484375000000000	4169.23046875000000000000	0.00000000000000000000	10247.00000000000000000000	10229.00000000000000000000	0.00000000000000000000	0.00000000000000000000	0.00000000000000000000	460.00000000000000000000	334.00000000000000000000	4.00000000000000000000	4.00000000000000000000	4.00000000000000000000	4.00000000000000000000	4.00000000000000000000	4.00000000000000000000	4.00000000000000000000	4.00000000000000000000	4.00000000000000000000	4.00000000000000000000	4.00000000000000000000	4.00000000000000000000	4.00000000000000000000	4.00000000000000000000	4.00000000000000000000	4.00000000000000000000
40.00000000000000000000	0.00000000000000000000	4163.58984375000000000000	4178.46142578125000000000	4166.15380859375000000000	4138.46142578125000000000	4165.12792968750000000000	4175.38427734375000000000	4176.92285156250000000000	4178.46142578125000000000	4177.94873046875000000000	4210.76904296875000000000	4225.12792968750000000000	4188.71777343750000000000	4182.56396484375000000000	4164.10253906250000000000	0.00000000000000000000	10247.00000000000000000000	10229.00000000000000000000	0.00000000000000000000	0.00000000000000000000	0.00000000000000000000	460.00000000000000000000	341.00000000000000000000	4.00000000000000000000	4.00000000000000000000	4.00000000000000000000	4.00000000000000000000	4.00000000000000000000	4.00000000000000000000	4.00000000000000000000	4.00000000000000000000	4.00000000000000000000	4.00000000000000000000	4.00000000000000000000	4.00000000000000000000	4.00000000000000000000	4.00000000000000000000	4.00000000000000000000	4.00000000000000000000
41.00000000000000000000	0.00000000000000000000	4191.28173828125000000000	4183.07666015625000000000	4181.02539062500000000000	4164.61523437500000000000	4175.89746093750000000000	4183.58984375000000000000	4169.74365234375000000000	4170.25634765625000000000	4167.17919921875000000000	4198.46142578125000000000	4181.02539062500000000000	4177.43603515625000000000	4178.46142578125000000000	4165.12792968750000000000	0.00000000000000000000	10247.00000000000000000000	10227.00000000000000000000	0.00000000000000000000	0.00000000000000000000	0.00000000000000000000	460.00000000000000000000	348.00000000000000000000	4.00000000000000000000	4.00000000000000000000	4.00000000000000000000	4.00000000000000000000	4.00000000000000000000	4.00000000000000000000	4.00000000000000000000	4.00000000000000000000	4.00000000000000000000	4.00000000000000000000	4.00000000000000000000	4.00000000000000000000	4.00000000000000000000	4.00000000000000000000	4.00000000000000000000	4.00000000000000000000
42.00000000000000000000	0.00000000000000000000	4170.76904296875000000000	4206.66650390625000000000	4160.00000000000000000000	4179.48730468750000000000	4198.46142578125000000000	4197.94873046875000000000	4182.05126953125000000000	4188.71777343750000000000	4181.02539062500000000000	4210.25634765625000000000	4181.53857421875000000000	4154.87158203125000000000	4195.89746093750000000000	4181.02539062500000000000	0.00000000000000000000	10247.00000000000000000000	10227.00000000000000000000	0.00000000000000000000	0.00000000000000000000	0.00000000000000000000	460.00000000000000000000	356.00000000000000000000	4.00000000000000000000	4.00000000000000000000	4.00000000000000000000	4.00000000000000000000	4.00000000000000000000	4.00000000000000000000	4.00000000000000000000	4.00000000000000000000	4.00000000000000000000	4.00000000000000000000	4.00000000000000000000	4.00000000000000000000	4.00000000000000000000	4.00000000000000000000	4.00000000000000000000	4.00000000000000000000
43.00000000000000000000	0.00000000000000000000	4160.00000000000000000000	4170.25634765625000000000	4159.48730468750000000000	4134.35888671875000000000	4155.38427734375000000000	4162.05126953125000000000	4156.41015625000000000000	4170.76904296875000000000	4162.56396484375000000000	4185.64111328125000000000	4208.20507812500000000000	4137.94873046875000000000	4172.82031250000000000000	4166.66650390625000000000	0.00000000000000000000	10248.00000000000000000000	10226.00000000000000000000	0.00000000000000000000	0.00000000000000000000	0.00000000000000000000	460.00000000000000000000	364.00000000000000000000	4.00000000000000000000	4.00000000000000000000	4.00000000000000000000	4.00000000000000000000	4.00000000000000000000	4.00000000000000000000	4.00000000000000000000	4.00000000000000000000	4.00000000000000000000	4.00000000000000000000	4.00000000000000000000	4.00000000000000000000	4.00000000000000000000	4.00000000000000000000	4.00000000000000000000	4.00000000000000000000
44.00000000000000000000	0.00000000000000000000	4183.58984375000000000000	4154.35888671875000000000	4176.92285156250000000000	4131.79492187500000000000	4152.82031250000000000000	4161.02539062500000000000	4153.33300781250000000000	4170.76904296875000000000	4165.64111328125000000000	4172.82031250000000000000	4203.07666015625000000000	4153.84619140625000000000	4169.74365234375000000000	4165.64111328125000000000	0.00000000000000000000	10248.00000000000000000000	10226.00000000000000000000	0.00000000000000000000	0.00000000000000000000	0.00000000000000000000	460.00000000000000000000	372.00000000000000000000	4.00000000000000000000	4.00000000000000000000	4.00000000000000000000	4.00000000000000000000	4.00000000000000000000	4.00000000000000000000	4.00000000000000000000	4.00000000000000000000	4.00000000000000000000	4.00000000000000000000	4.00000000000000000000	4.00000000000000000000	4.00000000000000000000	4.00000000000000000000	4.00000000000000000000	4.00000000000000000000
45.00000000000000000000	0.00000000000000000000	4174.35888671875000000000	4190.25634765625000000000	4167.17919921875000000000	4172.82031250000000000000	4197.94873046875000000000	4201.02539062500000000000	4192.82031250000000000000	4204.61523437500000000000	4208.20507812500000000000	4220.51269531250000000000	4211.79492187500000000000	4180.00000000000000000000	4203.07666015625000000000	4181.02539062500000000000	0.00000000000000000000	10248.00000000000000000000	10228.00000000000000000000	0.00000000000000000000	0.00000000000000000000	0.00000000000000000000	460.00000000000000000000	379.00000000000000000000	4.00000000000000000000	4.00000000000000000000	4.00000000000000000000	4.00000000000000000000	4.00000000000000000000	4.00000000000000000000	4.00000000000000000000	4.00000000000000000000	4.00000000000000000000	4.00000000000000000000	4.00000000000000000000	4.00000000000000000000	4.00000000000000000000	4.00000000000000000000	4.00000000000000000000	4.00000000000000000000
46.00000000000000000000	0.00000000000000000000	4183.07666015625000000000	4182.56396484375000000000	4181.53857421875000000000	4163.58984375000000000000	4185.12792968750000000000	4184.10253906250000000000	4185.64111328125000000000	4186.66650390625000000000	4191.79492187500000000000	4213.33300781250000000000	4213.84619140625000000000	4184.10253906250000000000	4180.51269531250000000000	4165.64111328125000000000	0.00000000000000000000	10248.00000000000000000000	10228.00000000000000000000	0.00000000000000000000	0.00000000000000000000	0.00000000000000000000	460.00000000000000000000	387.00000000000000000000	4.00000000000000000000	4.00000000000000000000	4.00000000000000000000	4.00000000000000000000	4.00000000000000000000	4.00000000000000000000	4.00000000000000000000	4.00000000000000000000	4.00000000000000000000	4.00000000000000000000	4.00000000000000000000	4.00000000000000000000	4.00000000000000000000	4.00000000000000000000	4.00000000000000000000	4.00000000000000000000
47.00000000000000000000	0.00000000000000000000	4169.74365234375000000000	4179.48730468750000000000	4167.69238281250000000000	4129.74365234375000000000	4176.41015625000000000000	4174.35888671875000000000	4179.48730468750000000000	4182.56396484375000000000	4180.51269531250000000000	4185.12792968750000000000	4188.20507812500000000000	4183.07666015625000000000	4180.00000000000000000000	4178.46142578125000000000	0.00000000000000000000	10247.00000000000000000000	10226.00000000000000000000	0.00000000000000000000	0.00000000000000000000	0.00000000000000000000	460.00000000000000000000	396.00000000000000000000	4.00000000000000000000	4.00000000000000000000	4.00000000000000000000	4.00000000000000000000	4.00000000000000000000	4.00000000000000000000	4.00000000000000000000	4.00000000000000000000	4.00000000000000000000	4.00000000000000000000	4.00000000000000000000	4.00000000000000000000	4.00000000000000000000	4.00000000000000000000	4.00000000000000000000	4.00000000000000000000
48.00000000000000000000	0.00000000000000000000	4166.66650390625000000000	4165.12792968750000000000	4160.00000000000000000000	4132.30761718750000000000	4147.69238281250000000000	4157.94873046875000000000	4151.28173828125000000000	4167.69238281250000000000	4162.56396484375000000000	4172.30761718750000000000	4172.30761718750000000000	4169.23046875000000000000	4180.00000000000000000000	4169.23046875000000000000	0.00000000000000000000	10247.00000000000000000000	10226.00000000000000000000	0.00000000000000000000	0.00000000000000000000	0.00000000000000000000	460.00000000000000000000	404.00000000000000000000	4.00000000000000000000	4.00000000000000000000	4.00000000000000000000	4.00000000000000000000	4.00000000000000000000	4.00000000000000000000	4.00000000000000000000	4.00000000000000000000	4.00000000000000000000	4.00000000000000000000	4.00000000000000000000	4.00000000000000000000	4.00000000000000000000	4.00000000000000000000	4.00000000000000000000	4.00000000000000000000
49.00000000000000000000	0.00000000000000000000	4177.43603515625000000000	4154.87158203125000000000	4169.23046875000000000000	4146.15380859375000000000	4132.82031250000000000000	4151.28173828125000000000	4136.41015625000000000000	4154.87158203125000000000	4150.76904296875000000000	4180.00000000000000000000	4208.20507812500000000000	4161.53857421875000000000	4170.76904296875000000000	4147.17919921875000000000	0.00000000000000000000	10247.00000000000000000000	10227.00000000000000000000	0.00000000000000000000	0.00000000000000000000	0.00000000000000000000	460.00000000000000000000	412.00000000000000000000	4.00000000000000000000	4.00000000000000000000	4.00000000000000000000	4.00000000000000000000	4.00000000000000000000	4.00000000000000000000	4.00000000000000000000	4.00000000000000000000	4.00000000000000000000	4.00000000000000000000	4.00000000000000000000	4.00000000000000000000	4.00000000000000000000	4.00000000000000000000	4.00000000000000000000	4.00000000000000000000
50.00000000000000000000	0.00000000000000000000	4166.15380859375000000000	4182.56396484375000000000	4163.07666015625000000000	4149.74365234375000000000	4192.30761718750000000000	4191.28173828125000000000	4179.48730468750000000000	4197.43603515625000000000	4192.82031250000000000000	4207.17919921875000000000	4229.23046875000000000000	4190.76904296875000000000	4200.51269531250000000000	4178.46142578125000000000	0.00000000000000000000	10247.00000000000000000000	10227.00000000000000000000	0.00000000000000000000	0.00000000000000000000	0.00000000000000000000	460.00000000000000000000	421.00000000000000000000	4.00000000000000000000	4.00000000000000000000	4.00000000000000000000	4.00000000000000000000	4.00000000000000000000	4.00000000000000000000	4.00000000000000000000	4.00000000000000000000	4.00000000000000000000	4.00000000000000000000	4.00000000000000000000	4.00000000000000000000	4.00000000000000000000	4.00000000000000000000	4.00000000000000000000	4.00000000000000000000
51.00000000000000000000	0.00000000000000000000	4190.76904296875000000000	4190.76904296875000000000	4185.64111328125000000000	4169.23046875000000000000	4206.66650390625000000000	4194.35888671875000000000	4185.64111328125000000000	4208.20507812500000000000	4205.12792968750000000000	4213.33300781250000000000	4214.35888671875000000000	4209.74365234375000000000	4206.66650390625000000000	4191.28173828125000000000	0.00000000000000000000	10245.00000000000000000000	10228.00000000000000000000	0.00000000000000000000	0.00000000000000000000	0.00000000000000000000	460.00000000000000000000	428.00000000000000000000	4.00000000000000000000	4.00000000000000000000	4.00000000000000000000	4.00000000000000000000	4.00000000000000000000	4.00000000000000000000	4.00000000000000000000	4.00000000000000000000	4.00000000000000000000	4.00000000000000000000	4.00000000000000000000	4.00000000000000000000	4.00000000000000000000	4.00000000000000000000	4.00000000000000000000	4.00000000000000000000
52.00000000000000000000	0.00000000000000000000	4177.43603515625000000000	4203.07666015625000000000	4170.76904296875000000000	4184.61523437500000000000	4186.15380859375000000000	4188.20507812500000000000	4178.46142578125000000000	4197.94873046875000000000	4204.10253906250000000000	4226.15380859375000000000	4218.46142578125000000000	4201.02539062500000000000	4211.79492187500000000000	4191.79492187500000000000	0.00000000000000000000	10245.00000000000000000000	10228.00000000000000000000	0.00000000000000000000	0.00000000000000000000	0.00000000000000000000	460.00000000000000000000	436.00000000000000000000	4.00000000000000000000	4.00000000000000000000	4.00000000000000000000	4.00000000000000000000	4.00000000000000000000	4.00000000000000000000	4.00000000000000000000	4.00000000000000000000	4.00000000000000000000	4.00000000000000000000	4.00000000000000000000	4.00000000000000000000	4.00000000000000000000	4.00000000000000000000	4.00000000000000000000	4.00000000000000000000
53.00000000000000000000	0.00000000000000000000	4163.07666015625000000000	4188.71777343750000000000	4157.43603515625000000000	4149.74365234375000000000	4166.15380859375000000000	4170.76904296875000000000	4165.12792968750000000000	4170.76904296875000000000	4178.97412109375000000000	4190.76904296875000000000	4174.35888671875000000000	4187.69238281250000000000	4192.30761718750000000000	4175.38427734375000000000	0.00000000000000000000	10246.00000000000000000000	10228.00000000000000000000	0.00000000000000000000	0.00000000000000000000	0.00000000000000000000	460.00000000000000000000	443.00000000000000000000	4.00000000000000000000	4.00000000000000000000	4.00000000000000000000	4.00000000000000000000	4.00000000000000000000	4.00000000000000000000	4.00000000000000000000	4.00000000000000000000	4.00000000000000000000	4.00000000000000000000	4.00000000000000000000	4.00000000000000000000	4.00000000000000000000	4.00000000000000000000	4.00000000000000000000	4.00000000000000000000
54.00000000000000000000	0.00000000000000000000	4182.05126953125000000000	4173.84619140625000000000	4172.30761718750000000000	4134.35888671875000000000	4175.89746093750000000000	4168.20507812500000000000	4165.64111328125000000000	4166.66650390625000000000	4164.10253906250000000000	4157.43603515625000000000	4171.28173828125000000000	4189.74365234375000000000	4176.92285156250000000000	4161.02539062500000000000	0.00000000000000000000	10246.00000000000000000000	10228.00000000000000000000	0.00000000000000000000	0.00000000000000000000	0.00000000000000000000	460.00000000000000000000	451.00000000000000000000	4.00000000000000000000	4.00000000000000000000	4.00000000000000000000	4.00000000000000000000	4.00000000000000000000	4.00000000000000000000	4.00000000000000000000	4.00000000000000000000	4.00000000000000000000	4.00000000000000000000	4.00000000000000000000	4.00000000000000000000	4.00000000000000000000	4.00000000000000000000	4.00000000000000000000	4.00000000000000000000
55.00000000000000000000	0.00000000000000000000	4163.58984375000000000000	4184.10253906250000000000	4161.02539062500000000000	4173.84619140625000000000	4195.38427734375000000000	4192.30761718750000000000	4186.15380859375000000000	4204.61523437500000000000	4196.92285156250000000000	4184.61523437500000000000	4246.15380859375000000000	4190.76904296875000000000	4207.17919921875000000000	4171.79492187500000000000	0.00000000000000000000	10247.00000000000000000000	10229.00000000000000000000	0.00000000000000000000	0.00000000000000000000	0.00000000000000000000	460.00000000000000000000	458.00000000000000000000	4.00000000000000000000	4.00000000000000000000	4.00000000000000000000	4.00000000000000000000	4.00000000000000000000	4.00000000000000000000	4.00000000000000000000	4.00000000000000000000	4.00000000000000000000	4.00000000000000000000	4.00000000000000000000	4.00000000000000000000	4.00000000000000000000	4.00000000000000000000	4.00000000000000000000	4.00000000000000000000
56.00000000000000000000	0.00000000000000000000	4167.17919921875000000000	4153.84619140625000000000	4171.28173828125000000000	4166.66650390625000000000	4135.89746093750000000000	4157.94873046875000000000	4150.76904296875000000000	4176.41015625000000000000	4174.87158203125000000000	4162.56396484375000000000	4200.00000000000000000000	4154.35888671875000000000	4183.07666015625000000000	4147.69238281250000000000	0.00000000000000000000	10247.00000000000000000000	10229.00000000000000000000	0.00000000000000000000	0.00000000000000000000	0.00000000000000000000	460.00000000000000000000	465.00000000000000000000	4.00000000000000000000	4.00000000000000000000	4.00000000000000000000	4.00000000000000000000	4.00000000000000000000	4.00000000000000000000	4.00000000000000000000	4.00000000000000000000	4.00000000000000000000	4.00000000000000000000	4.00000000000000000000	4.00000000000000000000	4.00000000000000000000	4.00000000000000000000	4.00000000000000000000	4.00000000000000000000
57.00000000000000000000	0.00000000000000000000	4168.71777343750000000000	4176.41015625000000000000	4169.74365234375000000000	4143.58984375000000000000	4148.71777343750000000000	4161.02539062500000000000	4157.94873046875000000000	4164.10253906250000000000	4168.71777343750000000000	4171.79492187500000000000	4166.66650390625000000000	4145.64111328125000000000	4172.30761718750000000000	4168.20507812500000000000	0.00000000000000000000	10247.00000000000000000000	10229.00000000000000000000	0.00000000000000000000	0.00000000000000000000	0.00000000000000000000	460.00000000000000000000	473.00000000000000000000	4.00000000000000000000	4.00000000000000000000	4.00000000000000000000	4.00000000000000000000	4.00000000000000000000	4.00000000000000000000	4.00000000000000000000	4.00000000000000000000	4.00000000000000000000	4.00000000000000000000	4.00000000000000000000	4.00000000000000000000	4.00000000000000000000	4.00000000000000000000	4.00000000000000000000	4.00000000000000000000
58.00000000000000000000	0.00000000000000000000	4174.87158203125000000000	4208.20507812500000000000	4171.28173828125000000000	4162.05126953125000000000	4211.28173828125000000000	4187.69238281250000000000	4182.56396484375000000000	4178.46142578125000000000	4184.61523437500000000000	4204.10253906250000000000	4212.30761718750000000000	4178.97412109375000000000	4192.30761718750000000000	4202.56396484375000000000	0.00000000000000000000	10247.00000000000000000000	10229.00000000000000000000	0.00000000000000000000	0.00000000000000000000	0.00000000000000000000	460.00000000000000000000	481.00000000000000000000	4.00000000000000000000	4.00000000000000000000	4.00000000000000000000	4.00000000000000000000	4.00000000000000000000	4.00000000000000000000	4.00000000000000000000	4.00000000000000000000	4.00000000000000000000	4.00000000000000000000	4.00000000000000000000	4.00000000000000000000	4.00000000000000000000	4.00000000000000000000	4.00000000000000000000	4.00000000000000000000
59.00000000000000000000	0.00000000000000000000	4189.74365234375000000000	4189.74365234375000000000	4183.58984375000000000000	4168.71777343750000000000	4200.00000000000000000000	4184.10253906250000000000	4167.17919921875000000000	4171.79492187500000000000	4173.33300781250000000000	4179.48730468750000000000	4194.87158203125000000000	4188.71777343750000000000	4204.61523437500000000000	4185.12792968750000000000	0.00000000000000000000	10248.00000000000000000000	10229.00000000000000000000	0.00000000000000000000	0.00000000000000000000	0.00000000000000000000	460.00000000000000000000	489.00000000000000000000	4.00000000000000000000	4.00000000000000000000	4.00000000000000000000	4.00000000000000000000	4.00000000000000000000	4.00000000000000000000	4.00000000000000000000	4.00000000000000000000	4.00000000000000000000	4.00000000000000000000	4.00000000000000000000	4.00000000000000000000	4.00000000000000000000	4.00000000000000000000	4.00000000000000000000	4.00000000000000000000
60.00000000000000000000	0.00000000000000000000	4165.12792968750000000000	4189.23046875000000000000	4158.46142578125000000000	4163.07666015625000000000	4175.89746093750000000000	4181.02539062500000000000	4167.17919921875000000000	4185.64111328125000000000	4184.61523437500000000000	4180.51269531250000000000	4193.33300781250000000000	4180.51269531250000000000	4222.05126953125000000000	4178.46142578125000000000	0.00000000000000000000	10248.00000000000000000000	10229.00000000000000000000	0.00000000000000000000	0.00000000000000000000	0.00000000000000000000	460.00000000000000000000	497.00000000000000000000	4.00000000000000000000	4.00000000000000000000	4.00000000000000000000	4.00000000000000000000	4.00000000000000000000	4.00000000000000000000	4.00000000000000000000	4.00000000000000000000	4.00000000000000000000	4.00000000000000000000	4.00000000000000000000	4.00000000000000000000	4.00000000000000000000	4.00000000000000000000	4.00000000000000000000	4.00000000000000000000
61.00000000000000000000	0.00000000000000000000	4175.38427734375000000000	4170.76904296875000000000	4164.10253906250000000000	4163.07666015625000000000	4140.51269531250000000000	4144.10253906250000000000	4142.05126953125000000000	4164.61523437500000000000	4168.20507812500000000000	4171.28173828125000000000	4222.56396484375000000000	4175.89746093750000000000	4187.17919921875000000000	4172.82031250000000000000	0.00000000000000000000	10248.00000000000000000000	10229.00000000000000000000	0.00000000000000000000	0.00000000000000000000	0.00000000000000000000	460.00000000000000000000	504.00000000000000000000	4.00000000000000000000	4.00000000000000000000	4.00000000000000000000	4.00000000000000000000	4.00000000000000000000	4.00000000000000000000	4.00000000000000000000	4.00000000000000000000	4.00000000000000000000	4.00000000000000000000	4.00000000000000000000	4.00000000000000000000	4.00000000000000000000	4.00000000000000000000	4.00000000000000000000	4.00000000000000000000
62.00000000000000000000	0.00000000000000000000	4173.33300781250000000000	4177.94873046875000000000	4167.17919921875000000000	4170.25634765625000000000	4162.56396484375000000000	4160.00000000000000000000	4155.38427734375000000000	4167.17919921875000000000	4174.87158203125000000000	4173.84619140625000000000	4210.25634765625000000000	4184.61523437500000000000	4175.89746093750000000000	4181.53857421875000000000	0.00000000000000000000	10248.00000000000000000000	10229.00000000000000000000	0.00000000000000000000	0.00000000000000000000	0.00000000000000000000	460.00000000000000000000	513.00000000000000000000	4.00000000000000000000	4.00000000000000000000	4.00000000000000000000	4.00000000000000000000	4.00000000000000000000	4.00000000000000000000	4.00000000000000000000	4.00000000000000000000	4.00000000000000000000	4.00000000000000000000	4.00000000000000000000	4.00000000000000000000	4.00000000000000000000	4.00000000000000000000	4.00000000000000000000	4.00000000000000000000
63.00000000000000000000	0.00000000000000000000	4162.05126953125000000000	4192.82031250000000000000	4166.15380859375000000000	4150.76904296875000000000	4195.89746093750000000000	4190.76904296875000000000	4180.51269531250000000000	4188.20507812500000000000	4194.87158203125000000000	4195.38427734375000000000	4184.10253906250000000000	4193.84619140625000000000	4184.10253906250000000000	4181.02539062500000000000	0.00000000000000000000	10248.00000000000000000000	10227.00000000000000000000	0.00000000000000000000	0.00000000000000000000	0.00000000000000000000	460.00000000000000000000	521.00000000000000000000	4.00000000000000000000	4.00000000000000000000	4.00000000000000000000	4.00000000000000000000	4.00000000000000000000	4.00000000000000000000	4.00000000000000000000	4.00000000000000000000	4.00000000000000000000	4.00000000000000000000	4.00000000000000000000	4.00000000000000000000	4.00000000000000000000	4.00000000000000000000	4.00000000000000000000	4.00000000000000000000
64.00000000000000000000	0.00000000000000000000	4186.66650390625000000000	4181.02539062500000000000	4182.05126953125000000000	4147.69238281250000000000	4183.58984375000000000000	4173.84619140625000000000	4169.74365234375000000000	4175.38427734375000000000	4180.00000000000000000000	4191.28173828125000000000	4195.38427734375000000000	4193.33300781250000000000	4186.66650390625000000000	4174.35888671875000000000	1113.00000000000000000000	10248.00000000000000000000	10227.00000000000000000000	0.00000000000000000000	0.00000000000000000000	0.00000000000000000000	460.00000000000000000000	530.00000000000000000000	4.00000000000000000000	4.00000000000000000000	4.00000000000000000000	4.00000000000000000000	4.00000000000000000000	4.00000000000000000000	4.00000000000000000000	4.00000000000000000000	4.00000000000000000000	4.00000000000000000000	4.00000000000000000000	4.00000000000000000000	4.00000000000000000000	4.00000000000000000000	4.00000000000000000000	4.00000000000000000000
65.00000000000000000000	0.00000000000000000000	4170.76904296875000000000	4196.92285156250000000000	4156.92285156250000000000	4184.61523437500000000000	4184.10253906250000000000	4182.05126953125000000000	4177.94873046875000000000	4184.61523437500000000000	4190.25634765625000000000	4196.92285156250000000000	4218.46142578125000000000	4191.28173828125000000000	4220.00000000000000000000	4189.23046875000000000000	2183.00000000000000000000	10250.00000000000000000000	10228.00000000000000000000	0.00000000000000000000	0.00000000000000000000	0.00000000000000000000	460.00000000000000000000	538.00000000000000000000	4.00000000000000000000	4.00000000000000000000	4.00000000000000000000	4.00000000000000000000	4.00000000000000000000	4.00000000000000000000	4.00000000000000000000	4.00000000000000000000	4.00000000000000000000	4.00000000000000000000	4.00000000000000000000	4.00000000000000000000	4.00000000000000000000	4.00000000000000000000	4.00000000000000000000	4.00000000000000000000
66.00000000000000000000	0.00000000000000000000	4168.20507812500000000000	4174.87158203125000000000	4158.46142578125000000000	4171.79492187500000000000	4153.33300781250000000000	4164.61523437500000000000	4155.89746093750000000000	4171.79492187500000000000	4175.38427734375000000000	4171.28173828125000000000	4206.15380859375000000000	4177.94873046875000000000	4200.00000000000000000000	4168.71777343750000000000	1208.00000000000000000000	10250.00000000000000000000	10228.00000000000000000000	0.00000000000000000000	0.00000000000000000000	0.00000000000000000000	460.00000000000000000000	546.00000000000000000000	4.00000000000000000000	4.00000000000000000000	4.00000000000000000000	4.00000000000000000000	4.00000000000000000000	4.00000000000000000000	4.00000000000000000000	4.00000000000000000000	4.00000000000000000000	4.00000000000000000000	4.00000000000000000000	4.00000000000000000000	4.00000000000000000000	4.00000000000000000000	4.00000000000000000000	4.00000000000000000000
67.00000000000000000000	0.00000000000000000000	4167.69238281250000000000	4167.17919921875000000000	4165.64111328125000000000	4149.23046875000000000000	4159.48730468750000000000	4161.02539062500000000000	4152.82031250000000000000	4173.33300781250000000000	4175.38427734375000000000	4167.69238281250000000000	4204.10253906250000000000	4182.56396484375000000000	4190.25634765625000000000	4170.76904296875000000000	3426.00000000000000000000	10250.00000000000000000000	10228.00000000000000000000	0.00000000000000000000	0.00000000000000000000	0.00000000000000000000	460.00000000000000000000	554.00000000000000000000	4.00000000000000000000	4.00000000000000000000	4.00000000000000000000	4.00000000000000000000	4.00000000000000000000	4.00000000000000000000	4.00000000000000000000	4.00000000000000000000	4.00000000000000000000	4.00000000000000000000	4.00000000000000000000	4.00000000000000000000	4.00000000000000000000	4.00000000000000000000	4.00000000000000000000	4.00000000000000000000
68.00000000000000000000	0.00000000000000000000	4156.41015625000000000000	4188.20507812500000000000	4161.53857421875000000000	4162.56396484375000000000	4183.07666015625000000000	4176.41015625000000000000	4169.74365234375000000000	4190.25634765625000000000	4196.41015625000000000000	4195.38427734375000000000	4182.56396484375000000000	4196.92285156250000000000	4184.61523437500000000000	4183.07666015625000000000	3506.00000000000000000000	10250.00000000000000000000	10228.00000000000000000000	0.00000000000000000000	0.00000000000000000000	0.00000000000000000000	460.00000000000000000000	561.00000000000000000000	4.00000000000000000000	4.00000000000000000000	4.00000000000000000000	4.00000000000000000000	4.00000000000000000000	4.00000000000000000000	4.00000000000000000000	4.00000000000000000000	4.00000000000000000000	4.00000000000000000000	4.00000000000000000000	4.00000000000000000000	4.00000000000000000000	4.00000000000000000000	4.00000000000000000000	4.00000000000000000000
69.00000000000000000000	0.00000000000000000000	4173.84619140625000000000	4168.20507812500000000000	4175.89746093750000000000	4158.97412109375000000000	4153.33300781250000000000	4160.00000000000000000000	4152.82031250000000000000	4166.66650390625000000000	4175.38427734375000000000	4184.61523437500000000000	4166.66650390625000000000	4183.07666015625000000000	4135.89746093750000000000	4154.87158203125000000000	3391.00000000000000000000	10250.00000000000000000000	10229.00000000000000000000	0.00000000000000000000	0.00000000000000000000	0.00000000000000000000	460.00000000000000000000	569.00000000000000000000	4.00000000000000000000	4.00000000000000000000	4.00000000000000000000	4.00000000000000000000	4.00000000000000000000	4.00000000000000000000	4.00000000000000000000	4.00000000000000000000	4.00000000000000000000	4.00000000000000000000	4.00000000000000000000	4.00000000000000000000	4.00000000000000000000	4.00000000000000000000	4.00000000000000000000	4.00000000000000000000
70.00000000000000000000	0.00000000000000000000	4162.05126953125000000000	4170.76904296875000000000	4155.89746093750000000000	4148.71777343750000000000	4163.07666015625000000000	4167.69238281250000000000	4162.05126953125000000000	4166.66650390625000000000	4177.94873046875000000000	4179.48730468750000000000	4210.25634765625000000000	4165.64111328125000000000	4155.38427734375000000000	4158.97412109375000000000	3470.00000000000000000000	10250.00000000000000000000	10229.00000000000000000000	0.00000000000000000000	0.00000000000000000000	0.00000000000000000000	460.00000000000000000000	576.00000000000000000000	4.00000000000000000000	4.00000000000000000000	4.00000000000000000000	4.00000000000000000000	4.00000000000000000000	4.00000000000000000000	4.00000000000000000000	4.00000000000000000000	4.00000000000000000000	4.00000000000000000000	4.00000000000000000000	4.00000000000000000000	4.00000000000000000000	4.00000000000000000000	4.00000000000000000000	4.00000000000000000000
71.00000000000000000000	0.00000000000000000000	4180.00000000000000000000	4183.07666015625000000000	4165.64111328125000000000	4160.00000000000000000000	4188.20507812500000000000	4177.94873046875000000000	4168.71777343750000000000	4171.28173828125000000000	4180.00000000000000000000	4176.41015625000000000000	4207.69238281250000000000	4158.46142578125000000000	4190.76904296875000000000	4180.51269531250000000000	3393.00000000000000000000	10249.00000000000000000000	10227.00000000000000000000	0.00000000000000000000	0.00000000000000000000	0.00000000000000000000	460.00000000000000000000	583.00000000000000000000	4.00000000000000000000	4.00000000000000000000	4.00000000000000000000	4.00000000000000000000	4.00000000000000000000	4.00000000000000000000	4.00000000000000000000	4.00000000000000000000	4.00000000000000000000	4.00000000000000000000	4.00000000000000000000	4.00000000000000000000	4.00000000000000000000	4.00000000000000000000	4.00000000000000000000	4.00000000000000000000
72.00000000000000000000	0.00000000000000000000	4184.10253906250000000000	4187.17919921875000000000	4173.84619140625000000000	4168.20507812500000000000	4191.28173828125000000000	4186.66650390625000000000	4173.33300781250000000000	4181.53857421875000000000	4182.05126953125000000000	4184.61523437500000000000	4188.71777343750000000000	4154.87158203125000000000	4193.84619140625000000000	4194.35888671875000000000	3432.00000000000000000000	10249.00000000000000000000	10227.00000000000000000000	0.00000000000000000000	0.00000000000000000000	0.00000000000000000000	460.00000000000000000000	591.00000000000000000000	4.00000000000000000000	4.00000000000000000000	4.00000000000000000000	4.00000000000000000000	4.00000000000000000000	4.00000000000000000000	4.00000000000000000000	4.00000000000000000000	4.00000000000000000000	4.00000000000000000000	4.00000000000000000000	4.00000000000000000000	4.00000000000000000000	4.00000000000000000000	4.00000000000000000000	4.00000000000000000000
73.00000000000000000000	0.00000000000000000000	4152.82031250000000000000	4173.33300781250000000000	4156.41015625000000000000	4159.48730468750000000000	4173.33300781250000000000	4175.38427734375000000000	4169.23046875000000000000	4189.74365234375000000000	4187.17919921875000000000	4178.46142578125000000000	4194.87158203125000000000	4156.92285156250000000000	4175.89746093750000000000	4182.05126953125000000000	3088.00000000000000000000	10248.00000000000000000000	10229.00000000000000000000	0.00000000000000000000	0.00000000000000000000	0.00000000000000000000	460.00000000000000000000	598.00000000000000000000	4.00000000000000000000	4.00000000000000000000	4.00000000000000000000	4.00000000000000000000	4.00000000000000000000	4.00000000000000000000	4.00000000000000000000	4.00000000000000000000	4.00000000000000000000	4.00000000000000000000	4.00000000000000000000	4.00000000000000000000	4.00000000000000000000	4.00000000000000000000	4.00000000000000000000	4.00000000000000000000
74.00000000000000000000	0.00000000000000000000	4172.30761718750000000000	4162.56396484375000000000	4173.33300781250000000000	4155.38427734375000000000	4150.76904296875000000000	4153.33300781250000000000	4151.79492187500000000000	4172.82031250000000000000	4169.74365234375000000000	4155.38427734375000000000	4173.33300781250000000000	4164.10253906250000000000	4140.00000000000000000000	4160.00000000000000000000	3464.00000000000000000000	10248.00000000000000000000	10229.00000000000000000000	0.00000000000000000000	0.00000000000000000000	0.00000000000000000000	460.00000000000000000000	607.00000000000000000000	4.00000000000000000000	4.00000000000000000000	4.00000000000000000000	4.00000000000000000000	4.00000000000000000000	4.00000000000000000000	4.00000000000000000000	4.00000000000000000000	4.00000000000000000000	4.00000000000000000000	4.00000000000000000000	4.00000000000000000000	4.00000000000000000000	4.00000000000000000000	4.00000000000000000000	4.00000000000000000000
75.00000000000000000000	0.00000000000000000000	4170.76904296875000000000	4187.69238281250000000000	4165.12792968750000000000	4158.46142578125000000000	4164.10253906250000000000	4178.97412109375000000000	4173.33300781250000000000	4177.94873046875000000000	4178.46142578125000000000	4186.66650390625000000000	4178.46142578125000000000	4181.02539062500000000000	4153.33300781250000000000	4183.07666015625000000000	3316.00000000000000000000	10245.00000000000000000000	10230.00000000000000000000	0.00000000000000000000	0.00000000000000000000	0.00000000000000000000	460.00000000000000000000	615.00000000000000000000	4.00000000000000000000	4.00000000000000000000	4.00000000000000000000	4.00000000000000000000	4.00000000000000000000	4.00000000000000000000	4.00000000000000000000	4.00000000000000000000	4.00000000000000000000	4.00000000000000000000	4.00000000000000000000	4.00000000000000000000	4.00000000000000000000	4.00000000000000000000	4.00000000000000000000	4.00000000000000000000
76.00000000000000000000	0.00000000000000000000	4178.97412109375000000000	4170.76904296875000000000	4172.82031250000000000000	4156.41015625000000000000	4161.53857421875000000000	4173.33300781250000000000	4167.17919921875000000000	4164.10253906250000000000	4172.30761718750000000000	4194.35888671875000000000	4203.07666015625000000000	4184.61523437500000000000	4170.76904296875000000000	4180.00000000000000000000	2648.00000000000000000000	10245.00000000000000000000	10230.00000000000000000000	0.00000000000000000000	0.00000000000000000000	0.00000000000000000000	460.00000000000000000000	622.00000000000000000000	4.00000000000000000000	4.00000000000000000000	4.00000000000000000000	4.00000000000000000000	4.00000000000000000000	4.00000000000000000000	4.00000000000000000000	4.00000000000000000000	4.00000000000000000000	4.00000000000000000000	4.00000000000000000000	4.00000000000000000000	4.00000000000000000000	4.00000000000000000000	4.00000000000000000000	4.00000000000000000000
77.00000000000000000000	0.00000000000000000000	4185.12792968750000000000	4170.76904296875000000000	4175.89746093750000000000	4154.35888671875000000000	4168.71777343750000000000	4168.20507812500000000000	4159.48730468750000000000	4167.69238281250000000000	4178.97412109375000000000	4186.15380859375000000000	4209.23046875000000000000	4177.43603515625000000000	4184.10253906250000000000	4169.74365234375000000000	2494.00000000000000000000	10246.00000000000000000000	10230.00000000000000000000	0.00000000000000000000	0.00000000000000000000	0.00000000000000000000	460.00000000000000000000	631.00000000000000000000	4.00000000000000000000	4.00000000000000000000	4.00000000000000000000	4.00000000000000000000	4.00000000000000000000	4.00000000000000000000	4.00000000000000000000	4.00000000000000000000	4.00000000000000000000	4.00000000000000000000	4.00000000000000000000	4.00000000000000000000	4.00000000000000000000	4.00000000000000000000	4.00000000000000000000	4.00000000000000000000
78.00000000000000000000	0.00000000000000000000	4157.94873046875000000000	4177.94873046875000000000	4151.28173828125000000000	4145.12792968750000000000	4166.15380859375000000000	4171.28173828125000000000	4157.94873046875000000000	4177.94873046875000000000	4182.05126953125000000000	4176.41015625000000000000	4189.23046875000000000000	4172.30761718750000000000	4175.38427734375000000000	4174.87158203125000000000	3464.00000000000000000000	10246.00000000000000000000	10230.00000000000000000000	0.00000000000000000000	0.00000000000000000000	0.00000000000000000000	460.00000000000000000000	639.00000000000000000000	4.00000000000000000000	4.00000000000000000000	4.00000000000000000000	4.00000000000000000000	4.00000000000000000000	4.00000000000000000000	4.00000000000000000000	4.00000000000000000000	4.00000000000000000000	4.00000000000000000000	4.00000000000000000000	4.00000000000000000000	4.00000000000000000000	4.00000000000000000000	4.00000000000000000000	4.00000000000000000000
79.00000000000000000000	0.00000000000000000000	4175.38427734375000000000	4148.20507812500000000000	4172.82031250000000000000	4147.17919921875000000000	4143.07666015625000000000	4152.30761718750000000000	4143.07666015625000000000	4155.38427734375000000000	4155.89746093750000000000	4152.30761718750000000000	4170.25634765625000000000	4178.46142578125000000000	4153.33300781250000000000	4173.33300781250000000000	3316.00000000000000000000	10246.00000000000000000000	10231.00000000000000000000	0.00000000000000000000	0.00000000000000000000	0.00000000000000000000	460.00000000000000000000	647.00000000000000000000	4.00000000000000000000	4.00000000000000000000	4.00000000000000000000	4.00000000000000000000	4.00000000000000000000	4.00000000000000000000	4.00000000000000000000	4.00000000000000000000	4.00000000000000000000	4.00000000000000000000	4.00000000000000000000	4.00000000000000000000	4.00000000000000000000	4.00000000000000000000	4.00000000000000000000	4.00000000000000000000
80.00000000000000000000	0.00000000000000000000	4172.30761718750000000000	4171.28173828125000000000	4171.28173828125000000000	4162.05126953125000000000	4178.97412109375000000000	4180.00000000000000000000	4181.53857421875000000000	4186.15380859375000000000	4193.84619140625000000000	4192.82031250000000000000	4200.51269531250000000000	4199.48730468750000000000	4189.23046875000000000000	4200.51269531250000000000	2648.00000000000000000000	10246.00000000000000000000	10231.00000000000000000000	0.00000000000000000000	0.00000000000000000000	0.00000000000000000000	460.00000000000000000000	655.00000000000000000000	4.00000000000000000000	4.00000000000000000000	4.00000000000000000000	4.00000000000000000000	4.00000000000000000000	4.00000000000000000000	4.00000000000000000000	4.00000000000000000000	4.00000000000000000000	4.00000000000000000000	4.00000000000000000000	4.00000000000000000000	4.00000000000000000000	4.00000000000000000000	4.00000000000000000000	4.00000000000000000000
81.00000000000000000000	0.00000000000000000000	4171.79492187500000000000	4170.76904296875000000000	4170.76904296875000000000	4142.56396484375000000000	4170.25634765625000000000	4175.38427734375000000000	4177.43603515625000000000	4188.71777343750000000000	4191.79492187500000000000	4192.30761718750000000000	4195.38427734375000000000	4193.84619140625000000000	4172.82031250000000000000	4187.17919921875000000000	2494.00000000000000000000	10245.00000000000000000000	10231.00000000000000000000	0.00000000000000000000	0.00000000000000000000	0.00000000000000000000	460.00000000000000000000	663.00000000000000000000	4.00000000000000000000	4.00000000000000000000	4.00000000000000000000	4.00000000000000000000	4.00000000000000000000	4.00000000000000000000	4.00000000000000000000	4.00000000000000000000	4.00000000000000000000	4.00000000000000000000	4.00000000000000000000	4.00000000000000000000	4.00000000000000000000	4.00000000000000000000	4.00000000000000000000	4.00000000000000000000
82.00000000000000000000	0.00000000000000000000	4179.48730468750000000000	4162.05126953125000000000	4178.46142578125000000000	4139.48730468750000000000	4148.71777343750000000000	4162.05126953125000000000	4155.38427734375000000000	4168.71777343750000000000	4164.10253906250000000000	4169.74365234375000000000	4180.00000000000000000000	4184.10253906250000000000	4154.87158203125000000000	4171.28173828125000000000	3464.00000000000000000000	10245.00000000000000000000	10231.00000000000000000000	0.00000000000000000000	0.00000000000000000000	0.00000000000000000000	460.00000000000000000000	671.00000000000000000000	4.00000000000000000000	4.00000000000000000000	4.00000000000000000000	4.00000000000000000000	4.00000000000000000000	4.00000000000000000000	4.00000000000000000000	4.00000000000000000000	4.00000000000000000000	4.00000000000000000000	4.00000000000000000000	4.00000000000000000000	4.00000000000000000000	4.00000000000000000000	4.00000000000000000000	4.00000000000000000000
83.00000000000000000000	0.00000000000000000000	4158.46142578125000000000	4186.66650390625000000000	4157.94873046875000000000	4164.61523437500000000000	4173.84619140625000000000	4177.94873046875000000000	4169.23046875000000000000	4184.61523437500000000000	4187.69238281250000000000	4204.10253906250000000000	4205.12792968750000000000	4193.33300781250000000000	4197.43603515625000000000	4190.76904296875000000000	3316.00000000000000000000	10246.00000000000000000000	10230.00000000000000000000	0.00000000000000000000	0.00000000000000000000	0.00000000000000000000	460.00000000000000000000	680.00000000000000000000	4.00000000000000000000	4.00000000000000000000	4.00000000000000000000	4.00000000000000000000	4.00000000000000000000	4.00000000000000000000	4.00000000000000000000	4.00000000000000000000	4.00000000000000000000	4.00000000000000000000	4.00000000000000000000	4.00000000000000000000	4.00000000000000000000	4.00000000000000000000	4.00000000000000000000	4.00000000000000000000
84.00000000000000000000	0.00000000000000000000	4171.79492187500000000000	4167.17919921875000000000	4168.71777343750000000000	4153.84619140625000000000	4153.84619140625000000000	4155.38427734375000000000	4146.15380859375000000000	4165.12792968750000000000	4171.28173828125000000000	4188.20507812500000000000	4188.71777343750000000000	4180.00000000000000000000	4181.53857421875000000000	4171.28173828125000000000	2648.00000000000000000000	10246.00000000000000000000	10230.00000000000000000000	0.00000000000000000000	0.00000000000000000000	0.00000000000000000000	460.00000000000000000000	687.00000000000000000000	4.00000000000000000000	4.00000000000000000000	4.00000000000000000000	4.00000000000000000000	4.00000000000000000000	4.00000000000000000000	4.00000000000000000000	4.00000000000000000000	4.00000000000000000000	4.00000000000000000000	4.00000000000000000000	4.00000000000000000000	4.00000000000000000000	4.00000000000000000000	4.00000000000000000000	4.00000000000000000000
85.00000000000000000000	0.00000000000000000000	4165.12792968750000000000	4164.61523437500000000000	4168.20507812500000000000	4145.12792968750000000000	4155.89746093750000000000	4167.17919921875000000000	4154.87158203125000000000	4178.46142578125000000000	4178.46142578125000000000	4181.02539062500000000000	4174.87158203125000000000	4180.51269531250000000000	4167.69238281250000000000	4175.89746093750000000000	2494.00000000000000000000	10246.00000000000000000000	10229.00000000000000000000	0.00000000000000000000	0.00000000000000000000	0.00000000000000000000	460.00000000000000000000	694.00000000000000000000	4.00000000000000000000	4.00000000000000000000	4.00000000000000000000	4.00000000000000000000	4.00000000000000000000	4.00000000000000000000	4.00000000000000000000	4.00000000000000000000	4.00000000000000000000	4.00000000000000000000	4.00000000000000000000	4.00000000000000000000	4.00000000000000000000	4.00000000000000000000	4.00000000000000000000	4.00000000000000000000
86.00000000000000000000	0.00000000000000000000	4164.61523437500000000000	4164.10253906250000000000	4175.38427734375000000000	4163.07666015625000000000	4162.56396484375000000000	4177.43603515625000000000	4167.69238281250000000000	4191.79492187500000000000	4189.74365234375000000000	4194.87158203125000000000	4196.41015625000000000000	4199.48730468750000000000	4167.17919921875000000000	4191.79492187500000000000	3464.00000000000000000000	10246.00000000000000000000	10229.00000000000000000000	0.00000000000000000000	0.00000000000000000000	0.00000000000000000000	460.00000000000000000000	703.00000000000000000000	4.00000000000000000000	4.00000000000000000000	4.00000000000000000000	4.00000000000000000000	4.00000000000000000000	4.00000000000000000000	4.00000000000000000000	4.00000000000000000000	4.00000000000000000000	4.00000000000000000000	4.00000000000000000000	4.00000000000000000000	4.00000000000000000000	4.00000000000000000000	4.00000000000000000000	4.00000000000000000000
87.00000000000000000000	0.00000000000000000000	4180.00000000000000000000	4164.61523437500000000000	4185.12792968750000000000	4167.17919921875000000000	4162.56396484375000000000	4170.76904296875000000000	4165.64111328125000000000	4176.92285156250000000000	4172.30761718750000000000	4186.66650390625000000000	4222.56396484375000000000	4200.51269531250000000000	4176.41015625000000000000	4188.71777343750000000000	3316.00000000000000000000	10247.00000000000000000000	10229.00000000000000000000	0.00000000000000000000	0.00000000000000000000	0.00000000000000000000	460.00000000000000000000	711.00000000000000000000	4.00000000000000000000	4.00000000000000000000	4.00000000000000000000	4.00000000000000000000	4.00000000000000000000	4.00000000000000000000	4.00000000000000000000	4.00000000000000000000	4.00000000000000000000	4.00000000000000000000	4.00000000000000000000	4.00000000000000000000	4.00000000000000000000	4.00000000000000000000	4.00000000000000000000	4.00000000000000000000
88.00000000000000000000	0.00000000000000000000	4158.46142578125000000000	4180.51269531250000000000	4162.05126953125000000000	4142.56396484375000000000	4176.92285156250000000000	4180.51269531250000000000	4176.92285156250000000000	4183.58984375000000000000	4177.43603515625000000000	4178.97412109375000000000	4201.53857421875000000000	4187.17919921875000000000	4201.02539062500000000000	4191.79492187500000000000	2648.00000000000000000000	10247.00000000000000000000	10229.00000000000000000000	0.00000000000000000000	0.00000000000000000000	0.00000000000000000000	460.00000000000000000000	718.00000000000000000000	4.00000000000000000000	4.00000000000000000000	4.00000000000000000000	4.00000000000000000000	4.00000000000000000000	4.00000000000000000000	4.00000000000000000000	4.00000000000000000000	4.00000000000000000000	4.00000000000000000000	4.00000000000000000000	4.00000000000000000000	4.00000000000000000000	4.00000000000000000000	4.00000000000000000000	4.00000000000000000000
89.00000000000000000000	0.00000000000000000000	4166.66650390625000000000	4145.64111328125000000000	4168.20507812500000000000	4127.17919921875000000000	4140.00000000000000000000	4155.38427734375000000000	4148.20507812500000000000	4159.48730468750000000000	4149.23046875000000000000	4150.76904296875000000000	4137.43603515625000000000	4151.28173828125000000000	4168.20507812500000000000	4165.64111328125000000000	2494.00000000000000000000	10248.00000000000000000000	10228.00000000000000000000	0.00000000000000000000	0.00000000000000000000	0.00000000000000000000	460.00000000000000000000	726.00000000000000000000	4.00000000000000000000	4.00000000000000000000	4.00000000000000000000	4.00000000000000000000	4.00000000000000000000	4.00000000000000000000	4.00000000000000000000	4.00000000000000000000	4.00000000000000000000	4.00000000000000000000	4.00000000000000000000	4.00000000000000000000	4.00000000000000000000	4.00000000000000000000	4.00000000000000000000	4.00000000000000000000
90.00000000000000000000	0.00000000000000000000	4161.53857421875000000000	4154.87158203125000000000	4161.02539062500000000000	4158.97412109375000000000	4148.20507812500000000000	4162.56396484375000000000	4154.35888671875000000000	4165.12792968750000000000	4151.79492187500000000000	4157.94873046875000000000	4163.07666015625000000000	4135.89746093750000000000	4154.87158203125000000000	4163.58984375000000000000	3464.00000000000000000000	10248.00000000000000000000	10228.00000000000000000000	0.00000000000000000000	0.00000000000000000000	0.00000000000000000000	460.00000000000000000000	733.00000000000000000000	4.00000000000000000000	4.00000000000000000000	4.00000000000000000000	4.00000000000000000000	4.00000000000000000000	4.00000000000000000000	4.00000000000000000000	4.00000000000000000000	4.00000000000000000000	4.00000000000000000000	4.00000000000000000000	4.00000000000000000000	4.00000000000000000000	4.00000000000000000000	4.00000000000000000000	4.00000000000000000000
91.00000000000000000000	0.00000000000000000000	4156.92285156250000000000	4176.41015625000000000000	4163.58984375000000000000	4180.51269531250000000000	4172.30761718750000000000	4174.35888671875000000000	4171.79492187500000000000	4180.51269531250000000000	4178.46142578125000000000	4188.71777343750000000000	4213.33300781250000000000	4149.74365234375000000000	4161.53857421875000000000	4168.71777343750000000000	3316.00000000000000000000	10247.00000000000000000000	10228.00000000000000000000	0.00000000000000000000	0.00000000000000000000	0.00000000000000000000	460.00000000000000000000	741.00000000000000000000	4.00000000000000000000	4.00000000000000000000	4.00000000000000000000	4.00000000000000000000	4.00000000000000000000	4.00000000000000000000	4.00000000000000000000	4.00000000000000000000	4.00000000000000000000	4.00000000000000000000	4.00000000000000000000	4.00000000000000000000	4.00000000000000000000	4.00000000000000000000	4.00000000000000000000	4.00000000000000000000
92.00000000000000000000	0.00000000000000000000	4173.84619140625000000000	4161.02539062500000000000	4178.97412109375000000000	4161.02539062500000000000	4158.46142578125000000000	4168.20507812500000000000	4162.05126953125000000000	4170.76904296875000000000	4177.94873046875000000000	4191.28173828125000000000	4196.92285156250000000000	4156.41015625000000000000	4166.15380859375000000000	4159.48730468750000000000	2648.00000000000000000000	10247.00000000000000000000	10228.00000000000000000000	0.00000000000000000000	0.00000000000000000000	0.00000000000000000000	460.00000000000000000000	749.00000000000000000000	4.00000000000000000000	4.00000000000000000000	4.00000000000000000000	4.00000000000000000000	4.00000000000000000000	4.00000000000000000000	4.00000000000000000000	4.00000000000000000000	4.00000000000000000000	4.00000000000000000000	4.00000000000000000000	4.00000000000000000000	4.00000000000000000000	4.00000000000000000000	4.00000000000000000000	4.00000000000000000000
93.00000000000000000000	0.00000000000000000000	4156.92285156250000000000	4174.35888671875000000000	4160.00000000000000000000	4152.82031250000000000000	4164.10253906250000000000	4186.66650390625000000000	4171.28173828125000000000	4178.97412109375000000000	4183.07666015625000000000	4185.64111328125000000000	4187.17919921875000000000	4163.07666015625000000000	4183.58984375000000000000	4171.28173828125000000000	2494.00000000000000000000	10249.00000000000000000000	10227.00000000000000000000	0.00000000000000000000	0.00000000000000000000	0.00000000000000000000	460.00000000000000000000	757.00000000000000000000	4.00000000000000000000	4.00000000000000000000	4.00000000000000000000	4.00000000000000000000	4.00000000000000000000	4.00000000000000000000	4.00000000000000000000	4.00000000000000000000	4.00000000000000000000	4.00000000000000000000	4.00000000000000000000	4.00000000000000000000	4.00000000000000000000	4.00000000000000000000	4.00000000000000000000	4.00000000000000000000
94.00000000000000000000	0.00000000000000000000	4174.35888671875000000000	4174.35888671875000000000	4176.41015625000000000000	4158.46142578125000000000	4157.43603515625000000000	4173.84619140625000000000	4162.05126953125000000000	4167.69238281250000000000	4167.17919921875000000000	4175.89746093750000000000	4176.92285156250000000000	4171.28173828125000000000	4165.64111328125000000000	4165.12792968750000000000	3464.00000000000000000000	10249.00000000000000000000	10227.00000000000000000000	0.00000000000000000000	0.00000000000000000000	0.00000000000000000000	460.00000000000000000000	765.00000000000000000000	4.00000000000000000000	4.00000000000000000000	4.00000000000000000000	4.00000000000000000000	4.00000000000000000000	4.00000000000000000000	4.00000000000000000000	4.00000000000000000000	4.00000000000000000000	4.00000000000000000000	4.00000000000000000000	4.00000000000000000000	4.00000000000000000000	4.00000000000000000000	4.00000000000000000000	4.00000000000000000000
95.00000000000000000000	0.00000000000000000000	4171.28173828125000000000	4166.66650390625000000000	4172.82031250000000000000	4152.30761718750000000000	4165.12792968750000000000	4171.28173828125000000000	4164.61523437500000000000	4172.82031250000000000000	4170.25634765625000000000	4180.51269531250000000000	4168.20507812500000000000	4178.97412109375000000000	4175.89746093750000000000	4173.84619140625000000000	3316.00000000000000000000	10248.00000000000000000000	10227.00000000000000000000	0.00000000000000000000	0.00000000000000000000	0.00000000000000000000	460.00000000000000000000	774.00000000000000000000	4.00000000000000000000	4.00000000000000000000	4.00000000000000000000	4.00000000000000000000	4.00000000000000000000	4.00000000000000000000	4.00000000000000000000	4.00000000000000000000	4.00000000000000000000	4.00000000000000000000	4.00000000000000000000	4.00000000000000000000	4.00000000000000000000	4.00000000000000000000	4.00000000000000000000	4.00000000000000000000
96.00000000000000000000	0.00000000000000000000	4152.82031250000000000000	4149.74365234375000000000	4155.38427734375000000000	4143.58984375000000000000	4150.76904296875000000000	4167.69238281250000000000	4155.89746093750000000000	4174.87158203125000000000	4166.15380859375000000000	4150.76904296875000000000	4176.92285156250000000000	4183.07666015625000000000	4183.07666015625000000000	4178.97412109375000000000	2648.00000000000000000000	10248.00000000000000000000	10227.00000000000000000000	0.00000000000000000000	0.00000000000000000000	0.00000000000000000000	460.00000000000000000000	781.00000000000000000000	4.00000000000000000000	4.00000000000000000000	4.00000000000000000000	4.00000000000000000000	4.00000000000000000000	4.00000000000000000000	4.00000000000000000000	4.00000000000000000000	4.00000000000000000000	4.00000000000000000000	4.00000000000000000000	4.00000000000000000000	4.00000000000000000000	4.00000000000000000000	4.00000000000000000000	4.00000000000000000000
97.00000000000000000000	0.00000000000000000000	4171.28173828125000000000	4157.94873046875000000000	4174.35888671875000000000	4166.66650390625000000000	4136.92285156250000000000	4157.94873046875000000000	4150.25634765625000000000	4174.87158203125000000000	4160.00000000000000000000	4140.00000000000000000000	4202.05126953125000000000	4188.20507812500000000000	4163.07666015625000000000	4175.89746093750000000000	2494.00000000000000000000	10250.00000000000000000000	10226.00000000000000000000	0.00000000000000000000	0.00000000000000000000	0.00000000000000000000	460.00000000000000000000	789.00000000000000000000	4.00000000000000000000	4.00000000000000000000	4.00000000000000000000	4.00000000000000000000	4.00000000000000000000	4.00000000000000000000	4.00000000000000000000	4.00000000000000000000	4.00000000000000000000	4.00000000000000000000	4.00000000000000000000	4.00000000000000000000	4.00000000000000000000	4.00000000000000000000	4.00000000000000000000	4.00000000000000000000
98.00000000000000000000	0.00000000000000000000	4159.48730468750000000000	4184.61523437500000000000	4167.17919921875000000000	4175.38427734375000000000	4171.79492187500000000000	4178.97412109375000000000	4183.07666015625000000000	4200.51269531250000000000	4190.76904296875000000000	4186.66650390625000000000	4211.79492187500000000000	4195.89746093750000000000	4172.82031250000000000000	4188.71777343750000000000	3464.00000000000000000000	10250.00000000000000000000	10226.00000000000000000000	0.00000000000000000000	0.00000000000000000000	0.00000000000000000000	460.00000000000000000000	797.00000000000000000000	4.00000000000000000000	4.00000000000000000000	4.00000000000000000000	4.00000000000000000000	4.00000000000000000000	4.00000000000000000000	4.00000000000000000000	4.00000000000000000000	4.00000000000000000000	4.00000000000000000000	4.00000000000000000000	4.00000000000000000000	4.00000000000000000000	4.00000000000000000000	4.00000000000000000000	4.00000000000000000000
99.00000000000000000000	0.00000000000000000000	4165.64111328125000000000	4147.69238281250000000000	4174.87158203125000000000	4135.38427734375000000000	4151.79492187500000000000	4166.66650390625000000000	4162.56396484375000000000	4166.66650390625000000000	4164.61523437500000000000	4155.38427734375000000000	4170.25634765625000000000	4181.53857421875000000000	4150.25634765625000000000	4155.38427734375000000000	3316.00000000000000000000	10249.00000000000000000000	10227.00000000000000000000	0.00000000000000000000	0.00000000000000000000	0.00000000000000000000	460.00000000000000000000	806.00000000000000000000	4.00000000000000000000	4.00000000000000000000	4.00000000000000000000	4.00000000000000000000	4.00000000000000000000	4.00000000000000000000	4.00000000000000000000	4.00000000000000000000	4.00000000000000000000	4.00000000000000000000	4.00000000000000000000	4.00000000000000000000	4.00000000000000000000	4.00000000000000000000	4.00000000000000000000	4.00000000000000000000
100.00000000000000000000	0.00000000000000000000	4162.05126953125000000000	4155.38427734375000000000	4170.25634765625000000000	4150.25634765625000000000	4148.71777343750000000000	4166.66650390625000000000	4152.30761718750000000000	4146.66650390625000000000	4148.71777343750000000000	4131.79492187500000000000	4168.20507812500000000000	4174.35888671875000000000	4156.92285156250000000000	4149.74365234375000000000	2648.00000000000000000000	10249.00000000000000000000	10227.00000000000000000000	0.00000000000000000000	0.00000000000000000000	0.00000000000000000000	460.00000000000000000000	814.00000000000000000000	4.00000000000000000000	4.00000000000000000000	4.00000000000000000000	4.00000000000000000000	4.00000000000000000000	4.00000000000000000000	4.00000000000000000000	4.00000000000000000000	4.00000000000000000000	4.00000000000000000000	4.00000000000000000000	4.00000000000000000000	4.00000000000000000000	4.00000000000000000000	4.00000000000000000000	4.00000000000000000000
101.00000000000000000000	0.00000000000000000000	4151.28173828125000000000	4182.56396484375000000000	4157.43603515625000000000	4180.51269531250000000000	4156.92285156250000000000	4162.56396484375000000000	4154.87158203125000000000	4153.84619140625000000000	4156.92285156250000000000	4144.61523437500000000000	4165.64111328125000000000	4178.46142578125000000000	4181.02539062500000000000	4168.20507812500000000000	2494.00000000000000000000	10246.00000000000000000000	10226.00000000000000000000	0.00000000000000000000	0.00000000000000000000	0.00000000000000000000	460.00000000000000000000	822.00000000000000000000	4.00000000000000000000	4.00000000000000000000	4.00000000000000000000	4.00000000000000000000	4.00000000000000000000	4.00000000000000000000	4.00000000000000000000	4.00000000000000000000	4.00000000000000000000	4.00000000000000000000	4.00000000000000000000	4.00000000000000000000	4.00000000000000000000	4.00000000000000000000	4.00000000000000000000	4.00000000000000000000
102.00000000000000000000	0.00000000000000000000	4175.38427734375000000000	4158.97412109375000000000	4174.35888671875000000000	4158.97412109375000000000	4126.66650390625000000000	4136.41015625000000000000	4135.38427734375000000000	4136.92285156250000000000	4132.82031250000000000000	4111.28173828125000000000	4145.64111328125000000000	4178.97412109375000000000	4161.53857421875000000000	4162.56396484375000000000	3464.00000000000000000000	10246.00000000000000000000	10226.00000000000000000000	0.00000000000000000000	0.00000000000000000000	0.00000000000000000000	460.00000000000000000000	830.00000000000000000000	4.00000000000000000000	4.00000000000000000000	4.00000000000000000000	4.00000000000000000000	4.00000000000000000000	4.00000000000000000000	4.00000000000000000000	4.00000000000000000000	4.00000000000000000000	4.00000000000000000000	4.00000000000000000000	4.00000000000000000000	4.00000000000000000000	4.00000000000000000000	4.00000000000000000000	4.00000000000000000000
103.00000000000000000000	0.00000000000000000000	4163.07666015625000000000	4172.30761718750000000000	4166.66650390625000000000	4171.79492187500000000000	4156.41015625000000000000	4167.17919921875000000000	4167.69238281250000000000	4158.46142578125000000000	4155.38427734375000000000	4128.71777343750000000000	4192.30761718750000000000	4198.46142578125000000000	4166.15380859375000000000	4188.71777343750000000000	3316.00000000000000000000	10245.00000000000000000000	10226.00000000000000000000	0.00000000000000000000	0.00000000000000000000	0.00000000000000000000	460.00000000000000000000	838.00000000000000000000	4.00000000000000000000	4.00000000000000000000	4.00000000000000000000	4.00000000000000000000	4.00000000000000000000	4.00000000000000000000	4.00000000000000000000	4.00000000000000000000	4.00000000000000000000	4.00000000000000000000	4.00000000000000000000	4.00000000000000000000	4.00000000000000000000	4.00000000000000000000	4.00000000000000000000	4.00000000000000000000
104.00000000000000000000	0.00000000000000000000	4168.20507812500000000000	4168.71777343750000000000	4178.97412109375000000000	4175.38427734375000000000	4168.71777343750000000000	4175.38427734375000000000	4181.53857421875000000000	4166.66650390625000000000	4166.66650390625000000000	4153.33300781250000000000	4199.48730468750000000000	4205.12792968750000000000	4155.38427734375000000000	4189.23046875000000000000	2648.00000000000000000000	10245.00000000000000000000	10226.00000000000000000000	0.00000000000000000000	0.00000000000000000000	0.00000000000000000000	460.00000000000000000000	845.00000000000000000000	4.00000000000000000000	4.00000000000000000000	4.00000000000000000000	4.00000000000000000000	4.00000000000000000000	4.00000000000000000000	4.00000000000000000000	4.00000000000000000000	4.00000000000000000000	4.00000000000000000000	4.00000000000000000000	4.00000000000000000000	4.00000000000000000000	4.00000000000000000000	4.00000000000000000000	4.00000000000000000000
105.00000000000000000000	0.00000000000000000000	4169.23046875000000000000	4165.12792968750000000000	4174.35888671875000000000	4156.92285156250000000000	4158.46142578125000000000	4169.23046875000000000000	4174.35888671875000000000	4169.74365234375000000000	4165.64111328125000000000	4154.35888671875000000000	4173.84619140625000000000	4196.92285156250000000000	4168.20507812500000000000	4177.94873046875000000000	2494.00000000000000000000	10246.00000000000000000000	10226.00000000000000000000	0.00000000000000000000	0.00000000000000000000	0.00000000000000000000	460.00000000000000000000	852.00000000000000000000	4.00000000000000000000	4.00000000000000000000	4.00000000000000000000	4.00000000000000000000	4.00000000000000000000	4.00000000000000000000	4.00000000000000000000	4.00000000000000000000	4.00000000000000000000	4.00000000000000000000	4.00000000000000000000	4.00000000000000000000	4.00000000000000000000	4.00000000000000000000	4.00000000000000000000	4.00000000000000000000
106.00000000000000000000	0.00000000000000000000	4155.89746093750000000000	4179.48730468750000000000	4156.92285156250000000000	4178.46142578125000000000	4158.46142578125000000000	4165.12792968750000000000	4161.02539062500000000000	4175.89746093750000000000	4165.12792968750000000000	4143.07666015625000000000	4187.17919921875000000000	4197.94873046875000000000	4195.38427734375000000000	4182.05126953125000000000	3464.00000000000000000000	10246.00000000000000000000	10226.00000000000000000000	0.00000000000000000000	0.00000000000000000000	0.00000000000000000000	460.00000000000000000000	860.00000000000000000000	4.00000000000000000000	4.00000000000000000000	4.00000000000000000000	4.00000000000000000000	4.00000000000000000000	4.00000000000000000000	4.00000000000000000000	4.00000000000000000000	4.00000000000000000000	4.00000000000000000000	4.00000000000000000000	4.00000000000000000000	4.00000000000000000000	4.00000000000000000000	4.00000000000000000000	4.00000000000000000000
107.00000000000000000000	0.00000000000000000000	4175.38427734375000000000	4169.74365234375000000000	4175.38427734375000000000	4181.53857421875000000000	4136.41015625000000000000	4138.97412109375000000000	4138.46142578125000000000	4154.87158203125000000000	4142.56396484375000000000	4118.46142578125000000000	4181.02539062500000000000	4197.94873046875000000000	4178.97412109375000000000	4180.51269531250000000000	3316.00000000000000000000	10246.00000000000000000000	10226.00000000000000000000	0.00000000000000000000	0.00000000000000000000	0.00000000000000000000	460.00000000000000000000	867.00000000000000000000	4.00000000000000000000	4.00000000000000000000	4.00000000000000000000	4.00000000000000000000	4.00000000000000000000	4.00000000000000000000	4.00000000000000000000	4.00000000000000000000	4.00000000000000000000	4.00000000000000000000	4.00000000000000000000	4.00000000000000000000	4.00000000000000000000	4.00000000000000000000	4.00000000000000000000	4.00000000000000000000
108.00000000000000000000	0.00000000000000000000	4162.05126953125000000000	4168.71777343750000000000	4163.58984375000000000000	4158.97412109375000000000	4142.56396484375000000000	4155.38427734375000000000	4160.00000000000000000000	4168.20507812500000000000	4165.64111328125000000000	4150.76904296875000000000	4181.53857421875000000000	4198.97412109375000000000	4175.38427734375000000000	4194.87158203125000000000	2648.00000000000000000000	10246.00000000000000000000	10226.00000000000000000000	0.00000000000000000000	0.00000000000000000000	0.00000000000000000000	460.00000000000000000000	874.00000000000000000000	4.00000000000000000000	4.00000000000000000000	4.00000000000000000000	4.00000000000000000000	4.00000000000000000000	4.00000000000000000000	4.00000000000000000000	4.00000000000000000000	4.00000000000000000000	4.00000000000000000000	4.00000000000000000000	4.00000000000000000000	4.00000000000000000000	4.00000000000000000000	4.00000000000000000000	4.00000000000000000000
109.00000000000000000000	0.00000000000000000000	4168.71777343750000000000	4152.30761718750000000000	4172.82031250000000000000	4162.05126953125000000000	4144.61523437500000000000	4159.48730468750000000000	4160.51269531250000000000	4170.25634765625000000000	4174.87158203125000000000	4164.10253906250000000000	4206.15380859375000000000	4180.00000000000000000000	4167.17919921875000000000	4180.00000000000000000000	2494.00000000000000000000	10247.00000000000000000000	10226.00000000000000000000	0.00000000000000000000	0.00000000000000000000	0.00000000000000000000	460.00000000000000000000	882.00000000000000000000	4.00000000000000000000	4.00000000000000000000	4.00000000000000000000	4.00000000000000000000	4.00000000000000000000	4.00000000000000000000	4.00000000000000000000	4.00000000000000000000	4.00000000000000000000	4.00000000000000000000	4.00000000000000000000	4.00000000000000000000	4.00000000000000000000	4.00000000000000000000	4.00000000000000000000	4.00000000000000000000
110.00000000000000000000	0.00000000000000000000	4174.87158203125000000000	4168.20507812500000000000	4177.43603515625000000000	4175.89746093750000000000	4158.46142578125000000000	4163.07666015625000000000	4167.17919921875000000000	4167.69238281250000000000	4170.25634765625000000000	4144.61523437500000000000	4206.15380859375000000000	4155.89746093750000000000	4191.79492187500000000000	4171.79492187500000000000	3464.00000000000000000000	10247.00000000000000000000	10226.00000000000000000000	0.00000000000000000000	0.00000000000000000000	0.00000000000000000000	460.00000000000000000000	891.00000000000000000000	4.00000000000000000000	4.00000000000000000000	4.00000000000000000000	4.00000000000000000000	4.00000000000000000000	4.00000000000000000000	4.00000000000000000000	4.00000000000000000000	4.00000000000000000000	4.00000000000000000000	4.00000000000000000000	4.00000000000000000000	4.00000000000000000000	4.00000000000000000000	4.00000000000000000000	4.00000000000000000000
111.00000000000000000000	0.00000000000000000000	4151.79492187500000000000	4188.71777343750000000000	4152.82031250000000000000	4164.61523437500000000000	4169.23046875000000000000	4168.71777343750000000000	4174.35888671875000000000	4161.53857421875000000000	4164.10253906250000000000	4143.07666015625000000000	4173.33300781250000000000	4145.64111328125000000000	4209.74365234375000000000	4169.74365234375000000000	3316.00000000000000000000	10246.00000000000000000000	10227.00000000000000000000	0.00000000000000000000	0.00000000000000000000	0.00000000000000000000	460.00000000000000000000	899.00000000000000000000	4.00000000000000000000	4.00000000000000000000	4.00000000000000000000	4.00000000000000000000	4.00000000000000000000	4.00000000000000000000	4.00000000000000000000	4.00000000000000000000	4.00000000000000000000	4.00000000000000000000	4.00000000000000000000	4.00000000000000000000	4.00000000000000000000	4.00000000000000000000	4.00000000000000000000	4.00000000000000000000
112.00000000000000000000	0.00000000000000000000	4168.71777343750000000000	4153.84619140625000000000	4165.64111328125000000000	4153.84619140625000000000	4140.00000000000000000000	4145.12792968750000000000	4137.94873046875000000000	4125.12792968750000000000	4127.69238281250000000000	4128.71777343750000000000	4157.94873046875000000000	4138.97412109375000000000	4161.53857421875000000000	4144.10253906250000000000	2648.00000000000000000000	10246.00000000000000000000	10227.00000000000000000000	0.00000000000000000000	0.00000000000000000000	0.00000000000000000000	460.00000000000000000000	906.00000000000000000000	4.00000000000000000000	4.00000000000000000000	4.00000000000000000000	4.00000000000000000000	4.00000000000000000000	4.00000000000000000000	4.00000000000000000000	4.00000000000000000000	4.00000000000000000000	4.00000000000000000000	4.00000000000000000000	4.00000000000000000000	4.00000000000000000000	4.00000000000000000000	4.00000000000000000000	4.00000000000000000000
113.00000000000000000000	0.00000000000000000000	4154.87158203125000000000	4149.74365234375000000000	4160.00000000000000000000	4165.12792968750000000000	4143.58984375000000000000	4154.87158203125000000000	4148.71777343750000000000	4148.20507812500000000000	4143.07666015625000000000	4136.92285156250000000000	4177.43603515625000000000	4157.43603515625000000000	4165.12792968750000000000	4162.56396484375000000000	2494.00000000000000000000	10246.00000000000000000000	10227.00000000000000000000	0.00000000000000000000	0.00000000000000000000	0.00000000000000000000	460.00000000000000000000	915.00000000000000000000	4.00000000000000000000	4.00000000000000000000	4.00000000000000000000	4.00000000000000000000	4.00000000000000000000	4.00000000000000000000	4.00000000000000000000	4.00000000000000000000	4.00000000000000000000	4.00000000000000000000	4.00000000000000000000	4.00000000000000000000	4.00000000000000000000	4.00000000000000000000	4.00000000000000000000	4.00000000000000000000
114.00000000000000000000	0.00000000000000000000	4150.76904296875000000000	4144.61523437500000000000	4162.56396484375000000000	4164.10253906250000000000	4131.28173828125000000000	4151.79492187500000000000	4154.87158203125000000000	4167.17919921875000000000	4160.51269531250000000000	4132.82031250000000000000	4175.38427734375000000000	4173.84619140625000000000	4169.74365234375000000000	4172.30761718750000000000	3464.00000000000000000000	10246.00000000000000000000	10227.00000000000000000000	0.00000000000000000000	0.00000000000000000000	0.00000000000000000000	460.00000000000000000000	923.00000000000000000000	4.00000000000000000000	4.00000000000000000000	4.00000000000000000000	4.00000000000000000000	4.00000000000000000000	4.00000000000000000000	4.00000000000000000000	4.00000000000000000000	4.00000000000000000000	4.00000000000000000000	4.00000000000000000000	4.00000000000000000000	4.00000000000000000000	4.00000000000000000000	4.00000000000000000000	4.00000000000000000000
115.00000000000000000000	0.00000000000000000000	4164.10253906250000000000	4143.07666015625000000000	4175.89746093750000000000	4156.41015625000000000000	4139.48730468750000000000	4163.07666015625000000000	4158.97412109375000000000	4168.71777343750000000000	4171.79492187500000000000	4148.71777343750000000000	4200.00000000000000000000	4171.79492187500000000000	4161.53857421875000000000	4170.76904296875000000000	3316.00000000000000000000	10248.00000000000000000000	10229.00000000000000000000	0.00000000000000000000	0.00000000000000000000	0.00000000000000000000	460.00000000000000000000	931.00000000000000000000	4.00000000000000000000	4.00000000000000000000	4.00000000000000000000	4.00000000000000000000	4.00000000000000000000	4.00000000000000000000	4.00000000000000000000	4.00000000000000000000	4.00000000000000000000	4.00000000000000000000	4.00000000000000000000	4.00000000000000000000	4.00000000000000000000	4.00000000000000000000	4.00000000000000000000	4.00000000000000000000
116.00000000000000000000	0.00000000000000000000	4153.33300781250000000000	4159.48730468750000000000	4171.28173828125000000000	4154.87158203125000000000	4173.84619140625000000000	4188.20507812500000000000	4181.53857421875000000000	4183.58984375000000000000	4191.79492187500000000000	4189.74365234375000000000	4218.46142578125000000000	4175.89746093750000000000	4191.28173828125000000000	4178.46142578125000000000	2648.00000000000000000000	10248.00000000000000000000	10229.00000000000000000000	0.00000000000000000000	0.00000000000000000000	0.00000000000000000000	460.00000000000000000000	939.00000000000000000000	4.00000000000000000000	4.00000000000000000000	4.00000000000000000000	4.00000000000000000000	4.00000000000000000000	4.00000000000000000000	4.00000000000000000000	4.00000000000000000000	4.00000000000000000000	4.00000000000000000000	4.00000000000000000000	4.00000000000000000000	4.00000000000000000000	4.00000000000000000000	4.00000000000000000000	4.00000000000000000000
117.00000000000000000000	0.00000000000000000000	4174.87158203125000000000	4164.10253906250000000000	4183.58984375000000000000	4168.71777343750000000000	4166.15380859375000000000	4168.20507812500000000000	4169.74365234375000000000	4168.20507812500000000000	4170.76904296875000000000	4166.66650390625000000000	4166.15380859375000000000	4182.05126953125000000000	4195.38427734375000000000	4170.76904296875000000000	2494.00000000000000000000	10248.00000000000000000000	10227.00000000000000000000	0.00000000000000000000	0.00000000000000000000	0.00000000000000000000	460.00000000000000000000	946.00000000000000000000	4.00000000000000000000	4.00000000000000000000	4.00000000000000000000	4.00000000000000000000	4.00000000000000000000	4.00000000000000000000	4.00000000000000000000	4.00000000000000000000	4.00000000000000000000	4.00000000000000000000	4.00000000000000000000	4.00000000000000000000	4.00000000000000000000	4.00000000000000000000	4.00000000000000000000	4.00000000000000000000
118.00000000000000000000	0.00000000000000000000	4165.64111328125000000000	4196.92285156250000000000	4163.07666015625000000000	4185.64111328125000000000	4179.48730468750000000000	4174.35888671875000000000	4176.92285156250000000000	4174.87158203125000000000	4175.89746093750000000000	4152.82031250000000000000	4177.94873046875000000000	4183.58984375000000000000	4203.07666015625000000000	4187.69238281250000000000	3464.00000000000000000000	10248.00000000000000000000	10227.00000000000000000000	0.00000000000000000000	0.00000000000000000000	0.00000000000000000000	460.00000000000000000000	954.00000000000000000000	4.00000000000000000000	4.00000000000000000000	4.00000000000000000000	4.00000000000000000000	4.00000000000000000000	4.00000000000000000000	4.00000000000000000000	4.00000000000000000000	4.00000000000000000000	4.00000000000000000000	4.00000000000000000000	4.00000000000000000000	4.00000000000000000000	4.00000000000000000000	4.00000000000000000000	4.00000000000000000000
119.00000000000000000000	0.00000000000000000000	4156.41015625000000000000	4166.66650390625000000000	4158.46142578125000000000	4172.82031250000000000000	4146.66650390625000000000	4157.94873046875000000000	4155.38427734375000000000	4157.94873046875000000000	4159.48730468750000000000	4146.15380859375000000000	4194.35888671875000000000	4172.30761718750000000000	4183.07666015625000000000	4168.20507812500000000000	3316.00000000000000000000	10247.00000000000000000000	10227.00000000000000000000	0.00000000000000000000	0.00000000000000000000	0.00000000000000000000	460.00000000000000000000	963.00000000000000000000	4.00000000000000000000	4.00000000000000000000	4.00000000000000000000	4.00000000000000000000	4.00000000000000000000	4.00000000000000000000	4.00000000000000000000	4.00000000000000000000	4.00000000000000000000	4.00000000000000000000	4.00000000000000000000	4.00000000000000000000	4.00000000000000000000	4.00000000000000000000	4.00000000000000000000	4.00000000000000000000
120.00000000000000000000	0.00000000000000000000	4159.48730468750000000000	4127.69238281250000000000	4170.76904296875000000000	4165.64111328125000000000	4114.35888671875000000000	4138.97412109375000000000	4137.43603515625000000000	4140.00000000000000000000	4141.53857421875000000000	4148.20507812500000000000	4169.74365234375000000000	4169.23046875000000000000	4160.00000000000000000000	4144.10253906250000000000	2648.00000000000000000000	10247.00000000000000000000	10227.00000000000000000000	0.00000000000000000000	0.00000000000000000000	0.00000000000000000000	460.00000000000000000000	970.00000000000000000000	4.00000000000000000000	4.00000000000000000000	4.00000000000000000000	4.00000000000000000000	4.00000000000000000000	4.00000000000000000000	4.00000000000000000000	4.00000000000000000000	4.00000000000000000000	4.00000000000000000000	4.00000000000000000000	4.00000000000000000000	4.00000000000000000000	4.00000000000000000000	4.00000000000000000000	4.00000000000000000000
121.00000000000000000000	0.00000000000000000000	4142.56396484375000000000	4158.46142578125000000000	4157.94873046875000000000	4149.23046875000000000000	4152.82031250000000000000	4165.12792968750000000000	4162.56396484375000000000	4160.00000000000000000000	4170.25634765625000000000	4183.58984375000000000000	4193.33300781250000000000	4181.02539062500000000000	4183.58984375000000000000	4158.97412109375000000000	2494.00000000000000000000	10248.00000000000000000000	10228.00000000000000000000	0.00000000000000000000	0.00000000000000000000	0.00000000000000000000	460.00000000000000000000	978.00000000000000000000	4.00000000000000000000	4.00000000000000000000	4.00000000000000000000	4.00000000000000000000	4.00000000000000000000	4.00000000000000000000	4.00000000000000000000	4.00000000000000000000	4.00000000000000000000	4.00000000000000000000	4.00000000000000000000	4.00000000000000000000	4.00000000000000000000	4.00000000000000000000	4.00000000000000000000	4.00000000000000000000
122.00000000000000000000	0.00000000000000000000	4171.28173828125000000000	4166.15380859375000000000	4178.46142578125000000000	4140.00000000000000000000	4166.15380859375000000000	4164.10253906250000000000	4152.30761718750000000000	4148.71777343750000000000	4162.56396484375000000000	4173.33300781250000000000	4191.28173828125000000000	4185.64111328125000000000	4187.69238281250000000000	4158.46142578125000000000	3464.00000000000000000000	10248.00000000000000000000	10228.00000000000000000000	0.00000000000000000000	0.00000000000000000000	0.00000000000000000000	460.00000000000000000000	986.00000000000000000000	4.00000000000000000000	4.00000000000000000000	4.00000000000000000000	4.00000000000000000000	4.00000000000000000000	4.00000000000000000000	4.00000000000000000000	4.00000000000000000000	4.00000000000000000000	4.00000000000000000000	4.00000000000000000000	4.00000000000000000000	4.00000000000000000000	4.00000000000000000000	4.00000000000000000000	4.00000000000000000000
123.00000000000000000000	0.00000000000000000000	4169.74365234375000000000	4185.64111328125000000000	4169.23046875000000000000	4184.61523437500000000000	4182.05126953125000000000	4176.41015625000000000000	4163.58984375000000000000	4163.07666015625000000000	4169.74365234375000000000	4166.15380859375000000000	4173.33300781250000000000	4197.94873046875000000000	4202.05126953125000000000	4182.56396484375000000000	3316.00000000000000000000	10247.00000000000000000000	10229.00000000000000000000	0.00000000000000000000	0.00000000000000000000	0.00000000000000000000	460.00000000000000000000	995.00000000000000000000	4.00000000000000000000	4.00000000000000000000	4.00000000000000000000	4.00000000000000000000	4.00000000000000000000	4.00000000000000000000	4.00000000000000000000	4.00000000000000000000	4.00000000000000000000	4.00000000000000000000	4.00000000000000000000	4.00000000000000000000	4.00000000000000000000	4.00000000000000000000	4.00000000000000000000	4.00000000000000000000
124.00000000000000000000	0.00000000000000000000	4159.48730468750000000000	4180.00000000000000000000	4158.46142578125000000000	4196.92285156250000000000	4176.92285156250000000000	4174.35888671875000000000	4169.74365234375000000000	4172.30761718750000000000	4175.38427734375000000000	4172.30761718750000000000	4196.41015625000000000000	4196.41015625000000000000	4195.38427734375000000000	4186.15380859375000000000	2648.00000000000000000000	10247.00000000000000000000	10229.00000000000000000000	0.00000000000000000000	0.00000000000000000000	0.00000000000000000000	461.00000000000000000000	2.00000000000000000000	4.00000000000000000000	4.00000000000000000000	4.00000000000000000000	4.00000000000000000000	4.00000000000000000000	4.00000000000000000000	4.00000000000000000000	4.00000000000000000000	4.00000000000000000000	4.00000000000000000000	4.00000000000000000000	4.00000000000000000000	4.00000000000000000000	4.00000000000000000000	4.00000000000000000000	4.00000000000000000000
125.00000000000000000000	0.00000000000000000000	4171.79492187500000000000	4150.76904296875000000000	4173.33300781250000000000	4166.15380859375000000000	4150.25634765625000000000	4160.00000000000000000000	4162.56396484375000000000	4170.76904296875000000000	4174.87158203125000000000	4176.41015625000000000000	4217.43603515625000000000	4187.69238281250000000000	4171.79492187500000000000	4159.48730468750000000000	2494.00000000000000000000	10245.00000000000000000000	10230.00000000000000000000	0.00000000000000000000	0.00000000000000000000	0.00000000000000000000	461.00000000000000000000	10.00000000000000000000	4.00000000000000000000	4.00000000000000000000	4.00000000000000000000	4.00000000000000000000	4.00000000000000000000	4.00000000000000000000	4.00000000000000000000	4.00000000000000000000	4.00000000000000000000	4.00000000000000000000	4.00000000000000000000	4.00000000000000000000	4.00000000000000000000	4.00000000000000000000	4.00000000000000000000	4.00000000000000000000
126.00000000000000000000	0.00000000000000000000	4151.79492187500000000000	4146.15380859375000000000	4160.00000000000000000000	4155.38427734375000000000	4138.46142578125000000000	4162.56396484375000000000	4170.76904296875000000000	4186.15380859375000000000	4185.64111328125000000000	4170.25634765625000000000	4184.10253906250000000000	4198.97412109375000000000	4170.76904296875000000000	4156.92285156250000000000	3464.00000000000000000000	10245.00000000000000000000	10230.00000000000000000000	0.00000000000000000000	0.00000000000000000000	0.00000000000000000000	461.00000000000000000000	18.00000000000000000000	4.00000000000000000000	4.00000000000000000000	4.00000000000000000000	4.00000000000000000000	4.00000000000000000000	4.00000000000000000000	4.00000000000000000000	4.00000000000000000000	4.00000000000000000000	4.00000000000000000000	4.00000000000000000000	4.00000000000000000000	4.00000000000000000000	4.00000000000000000000	4.00000000000000000000	4.00000000000000000000
127.00000000000000000000	0.00000000000000000000	4163.07666015625000000000	4125.12792968750000000000	4171.79492187500000000000	4137.43603515625000000000	4114.35888671875000000000	4139.48730468750000000000	4145.12792968750000000000	4153.33300781250000000000	4151.79492187500000000000	4142.56396484375000000000	4148.71777343750000000000	4191.28173828125000000000	4152.30761718750000000000	4146.66650390625000000000	52.00000000000000000000	10244.00000000000000000000	10228.00000000000000000000	0.00000000000000000000	0.00000000000000000000	0.00000000000000000000	461.00000000000000000000	26.00000000000000000000	4.00000000000000000000	4.00000000000000000000	4.00000000000000000000	4.00000000000000000000	4.00000000000000000000	4.00000000000000000000	4.00000000000000000000	4.00000000000000000000	4.00000000000000000000	4.00000000000000000000	4.00000000000000000000	4.00000000000000000000	4.00000000000000000000	4.00000000000000000000	4.00000000000000000000	4.00000000000000000000
0.00000000000000000000	0.00000000000000000000	4162.56396484375000000000	4149.74365234375000000000	4168.20507812500000000000	4139.48730468750000000000	4148.71777343750000000000	4165.64111328125000000000	4158.97412109375000000000	4157.43603515625000000000	4166.66650390625000000000	4187.17919921875000000000	4188.71777343750000000000	4185.64111328125000000000	4181.53857421875000000000	4160.00000000000000000000	1122.00000000000000000000	10244.00000000000000000000	10228.00000000000000000000	0.00000000000000000000	0.00000000000000000000	0.00000000000000000000	461.00000000000000000000	34.00000000000000000000	4.00000000000000000000	4.00000000000000000000	4.00000000000000000000	4.00000000000000000000	4.00000000000000000000	4.00000000000000000000	4.00000000000000000000	4.00000000000000000000	4.00000000000000000000	4.00000000000000000000	4.00000000000000000000	4.00000000000000000000	4.00000000000000000000	4.00000000000000000000	4.00000000000000000000	4.00000000000000000000
1.00000000000000000000	0.00000000000000000000	4162.05126953125000000000	4182.56396484375000000000	4164.10253906250000000000	4179.48730468750000000000	4186.15380859375000000000	4194.35888671875000000000	4178.46142578125000000000	4177.43603515625000000000	4192.30761718750000000000	4212.30761718750000000000	4210.76904296875000000000	4204.10253906250000000000	4207.17919921875000000000	4174.35888671875000000000	2146.00000000000000000000	10246.00000000000000000000	10228.00000000000000000000	0.00000000000000000000	0.00000000000000000000	0.00000000000000000000	461.00000000000000000000	41.00000000000000000000	4.00000000000000000000	4.00000000000000000000	4.00000000000000000000	4.00000000000000000000	4.00000000000000000000	4.00000000000000000000	4.00000000000000000000	4.00000000000000000000	4.00000000000000000000	4.00000000000000000000	4.00000000000000000000	4.00000000000000000000	4.00000000000000000000	4.00000000000000000000	4.00000000000000000000	4.00000000000000000000
2.00000000000000000000	0.00000000000000000000	4175.89746093750000000000	4169.23046875000000000000	4174.87158203125000000000	4184.61523437500000000000	4173.84619140625000000000	4175.38427734375000000000	4165.12792968750000000000	4156.92285156250000000000	4164.10253906250000000000	4170.25634765625000000000	4197.43603515625000000000	4209.74365234375000000000	4189.23046875000000000000	4172.82031250000000000000	1368.00000000000000000000	10246.00000000000000000000	10228.00000000000000000000	0.00000000000000000000	0.00000000000000000000	0.00000000000000000000	461.00000000000000000000	49.00000000000000000000	4.00000000000000000000	4.00000000000000000000	4.00000000000000000000	4.00000000000000000000	4.00000000000000000000	4.00000000000000000000	4.00000000000000000000	4.00000000000000000000	4.00000000000000000000	4.00000000000000000000	4.00000000000000000000	4.00000000000000000000	4.00000000000000000000	4.00000000000000000000	4.00000000000000000000	4.00000000000000000000
3.00000000000000000000	0.00000000000000000000	4145.64111328125000000000	4157.94873046875000000000	4154.35888671875000000000	4163.07666015625000000000	4166.66650390625000000000	4164.10253906250000000000	4166.15380859375000000000	4164.61523437500000000000	4165.12792968750000000000	4173.33300781250000000000	4209.23046875000000000000	4201.02539062500000000000	4185.64111328125000000000	4171.28173828125000000000	3422.00000000000000000000	10248.00000000000000000000	10228.00000000000000000000	0.00000000000000000000	0.00000000000000000000	0.00000000000000000000	461.00000000000000000000	57.00000000000000000000	4.00000000000000000000	4.00000000000000000000	4.00000000000000000000	4.00000000000000000000	4.00000000000000000000	4.00000000000000000000	4.00000000000000000000	4.00000000000000000000	4.00000000000000000000	4.00000000000000000000	4.00000000000000000000	4.00000000000000000000	4.00000000000000000000	4.00000000000000000000	4.00000000000000000000	4.00000000000000000000
4.00000000000000000000	0.00000000000000000000	4154.87158203125000000000	4143.58984375000000000000	4170.76904296875000000000	4164.10253906250000000000	4140.00000000000000000000	4143.58984375000000000000	4147.69238281250000000000	4162.56396484375000000000	4160.51269531250000000000	4167.17919921875000000000	4182.05126953125000000000	4193.33300781250000000000	4160.00000000000000000000	4145.64111328125000000000	3518.00000000000000000000	10248.00000000000000000000	10228.00000000000000000000	0.00000000000000000000	0.00000000000000000000	0.00000000000000000000	461.00000000000000000000	65.00000000000000000000	4.00000000000000000000	4.00000000000000000000	4.00000000000000000000	4.00000000000000000000	4.00000000000000000000	4.00000000000000000000	4.00000000000000000000	4.00000000000000000000	4.00000000000000000000	4.00000000000000000000	4.00000000000000000000	4.00000000000000000000	4.00000000000000000000	4.00000000000000000000	4.00000000000000000000	4.00000000000000000000
5.00000000000000000000	0.00000000000000000000	4165.64111328125000000000	4165.12792968750000000000	4175.89746093750000000000	4187.17919921875000000000	4157.94873046875000000000	4167.69238281250000000000	4167.17919921875000000000	4171.79492187500000000000	4170.25634765625000000000	4165.64111328125000000000	4150.76904296875000000000	4202.56396484375000000000	4170.25634765625000000000	4155.89746093750000000000	3389.00000000000000000000	10250.00000000000000000000	10227.00000000000000000000	0.00000000000000000000	0.00000000000000000000	0.00000000000000000000	461.00000000000000000000	72.00000000000000000000	4.00000000000000000000	4.00000000000000000000	4.00000000000000000000	4.00000000000000000000	4.00000000000000000000	4.00000000000000000000	4.00000000000000000000	4.00000000000000000000	4.00000000000000000000	4.00000000000000000000	4.00000000000000000000	4.00000000000000000000	4.00000000000000000000	4.00000000000000000000	4.00000000000000000000	4.00000000000000000000
6.00000000000000000000	0.00000000000000000000	4159.48730468750000000000	4173.84619140625000000000	4167.17919921875000000000	4175.89746093750000000000	4174.87158203125000000000	4183.58984375000000000000	4185.12792968750000000000	4178.97412109375000000000	4180.00000000000000000000	4177.94873046875000000000	4160.00000000000000000000	4208.71777343750000000000	4183.58984375000000000000	4175.38427734375000000000	3624.00000000000000000000	10250.00000000000000000000	10227.00000000000000000000	0.00000000000000000000	0.00000000000000000000	0.00000000000000000000	461.00000000000000000000	79.00000000000000000000	4.00000000000000000000	4.00000000000000000000	4.00000000000000000000	4.00000000000000000000	4.00000000000000000000	4.00000000000000000000	4.00000000000000000000	4.00000000000000000000	4.00000000000000000000	4.00000000000000000000	4.00000000000000000000	4.00000000000000000000	4.00000000000000000000	4.00000000000000000000	4.00000000000000000000	4.00000000000000000000
7.00000000000000000000	0.00000000000000000000	4171.79492187500000000000	4150.76904296875000000000	4178.46142578125000000000	4134.87158203125000000000	4144.61523437500000000000	4159.48730468750000000000	4160.51269531250000000000	4157.94873046875000000000	4160.51269531250000000000	4166.66650390625000000000	4183.07666015625000000000	4194.35888671875000000000	4164.61523437500000000000	4162.56396484375000000000	3386.00000000000000000000	10248.00000000000000000000	10228.00000000000000000000	0.00000000000000000000	0.00000000000000000000	0.00000000000000000000	461.00000000000000000000	88.00000000000000000000	4.00000000000000000000	4.00000000000000000000	4.00000000000000000000	4.00000000000000000000	4.00000000000000000000	4.00000000000000000000	4.00000000000000000000	4.00000000000000000000	4.00000000000000000000	4.00000000000000000000	4.00000000000000000000	4.00000000000000000000	4.00000000000000000000	4.00000000000000000000	4.00000000000000000000	4.00000000000000000000
8.00000000000000000000	0.00000000000000000000	4149.23046875000000000000	4155.89746093750000000000	4161.53857421875000000000	4134.35888671875000000000	4154.35888671875000000000	4165.12792968750000000000	4160.51269531250000000000	4160.51269531250000000000	4166.66650390625000000000	4172.82031250000000000000	4213.33300781250000000000	4190.76904296875000000000	4175.38427734375000000000	4164.61523437500000000000	3418.00000000000000000000	10248.00000000000000000000	10228.00000000000000000000	0.00000000000000000000	0.00000000000000000000	0.00000000000000000000	461.00000000000000000000	95.00000000000000000000	4.00000000000000000000	4.00000000000000000000	4.00000000000000000000	4.00000000000000000000	4.00000000000000000000	4.00000000000000000000	4.00000000000000000000	4.00000000000000000000	4.00000000000000000000	4.00000000000000000000	4.00000000000000000000	4.00000000000000000000	4.00000000000000000000	4.00000000000000000000	4.00000000000000000000	4.00000000000000000000
9.00000000000000000000	0.00000000000000000000	4154.87158203125000000000	4146.66650390625000000000	4168.71777343750000000000	4154.35888671875000000000	4145.64111328125000000000	4149.74365234375000000000	4142.56396484375000000000	4138.46142578125000000000	4148.71777343750000000000	4161.02539062500000000000	4190.76904296875000000000	4192.30761718750000000000	4165.12792968750000000000	4160.51269531250000000000	3090.00000000000000000000	10248.00000000000000000000	10230.00000000000000000000	0.00000000000000000000	0.00000000000000000000	0.00000000000000000000	461.00000000000000000000	102.00000000000000000000	4.00000000000000000000	4.00000000000000000000	4.00000000000000000000	4.00000000000000000000	4.00000000000000000000	4.00000000000000000000	4.00000000000000000000	4.00000000000000000000	4.00000000000000000000	4.00000000000000000000	4.00000000000000000000	4.00000000000000000000	4.00000000000000000000	4.00000000000000000000	4.00000000000000000000	4.00000000000000000000
10.00000000000000000000	0.00000000000000000000	4162.56396484375000000000	4162.56396484375000000000	4169.23046875000000000000	4158.97412109375000000000	4147.17919921875000000000	4156.41015625000000000000	4150.25634765625000000000	4137.94873046875000000000	4147.69238281250000000000	4160.51269531250000000000	4164.61523437500000000000	4194.35888671875000000000	4171.79492187500000000000	4168.71777343750000000000	3474.00000000000000000000	10248.00000000000000000000	10230.00000000000000000000	0.00000000000000000000	0.00000000000000000000	0.00000000000000000000	461.00000000000000000000	111.00000000000000000000	4.00000000000000000000	4.00000000000000000000	4.00000000000000000000	4.00000000000000000000	4.00000000000000000000	4.00000000000000000000	4.00000000000000000000	4.00000000000000000000	4.00000000000000000000	4.00000000000000000000	4.00000000000000000000	4.00000000000000000000	4.00000000000000000000	4.00000000000000000000	4.00000000000000000000	4.00000000000000000000
11.00000000000000000000	0.00000000000000000000	4157.94873046875000000000	4176.92285156250000000000	4162.56396484375000000000	4161.53857421875000000000	4168.71777343750000000000	4176.92285156250000000000	4171.79492187500000000000	4157.94873046875000000000	4162.56396484375000000000	4162.05126953125000000000	4166.66650390625000000000	4187.17919921875000000000	4174.87158203125000000000	4165.12792968750000000000	3302.00000000000000000000	10250.00000000000000000000	10230.00000000000000000000	0.00000000000000000000	0.00000000000000000000	0.00000000000000000000	461.00000000000000000000	119.00000000000000000000	4.00000000000000000000	4.00000000000000000000	4.00000000000000000000	4.00000000000000000000	4.00000000000000000000	4.00000000000000000000	4.00000000000000000000	4.00000000000000000000	4.00000000000000000000	4.00000000000000000000	4.00000000000000000000	4.00000000000000000000	4.00000000000000000000	4.00000000000000000000	4.00000000000000000000	4.00000000000000000000
12.00000000000000000000	0.00000000000000000000	4177.94873046875000000000	4156.92285156250000000000	4180.00000000000000000000	4152.82031250000000000000	4164.10253906250000000000	4166.66650390625000000000	4164.61523437500000000000	4155.38427734375000000000	4157.94873046875000000000	4156.41015625000000000000	4177.94873046875000000000	4168.20507812500000000000	4162.56396484375000000000	4148.71777343750000000000	2656.00000000000000000000	10250.00000000000000000000	10230.00000000000000000000	0.00000000000000000000	0.00000000000000000000	0.00000000000000000000	461.00000000000000000000	128.00000000000000000000	4.00000000000000000000	4.00000000000000000000	4.00000000000000000000	4.00000000000000000000	4.00000000000000000000	4.00000000000000000000	4.00000000000000000000	4.00000000000000000000	4.00000000000000000000	4.00000000000000000000	4.00000000000000000000	4.00000000000000000000	4.00000000000000000000	4.00000000000000000000	4.00000000000000000000	4.00000000000000000000
13.00000000000000000000	0.00000000000000000000	4158.46142578125000000000	4173.33300781250000000000	4158.46142578125000000000	4139.48730468750000000000	4171.28173828125000000000	4180.51269531250000000000	4182.56396484375000000000	4177.94873046875000000000	4184.61523437500000000000	4204.10253906250000000000	4217.43603515625000000000	4172.82031250000000000000	4206.15380859375000000000	4178.46142578125000000000	2484.00000000000000000000	10251.00000000000000000000	10228.00000000000000000000	0.00000000000000000000	0.00000000000000000000	0.00000000000000000000	461.00000000000000000000	136.00000000000000000000	4.00000000000000000000	4.00000000000000000000	4.00000000000000000000	4.00000000000000000000	4.00000000000000000000	4.00000000000000000000	4.00000000000000000000	4.00000000000000000000	4.00000000000000000000	4.00000000000000000000	4.00000000000000000000	4.00000000000000000000	4.00000000000000000000	4.00000000000000000000	4.00000000000000000000	4.00000000000000000000
14.00000000000000000000	0.00000000000000000000	4158.97412109375000000000	4160.51269531250000000000	4161.02539062500000000000	4136.92285156250000000000	4151.79492187500000000000	4169.74365234375000000000	4169.74365234375000000000	4166.66650390625000000000	4167.69238281250000000000	4198.97412109375000000000	4195.38427734375000000000	4187.69238281250000000000	4190.76904296875000000000	4180.51269531250000000000	3474.00000000000000000000	10251.00000000000000000000	10228.00000000000000000000	0.00000000000000000000	0.00000000000000000000	0.00000000000000000000	461.00000000000000000000	144.00000000000000000000	4.00000000000000000000	4.00000000000000000000	4.00000000000000000000	4.00000000000000000000	4.00000000000000000000	4.00000000000000000000	4.00000000000000000000	4.00000000000000000000	4.00000000000000000000	4.00000000000000000000	4.00000000000000000000	4.00000000000000000000	4.00000000000000000000	4.00000000000000000000	4.00000000000000000000	4.00000000000000000000
15.00000000000000000000	0.00000000000000000000	4163.07666015625000000000	4149.23046875000000000000	4171.79492187500000000000	4143.58984375000000000000	4148.20507812500000000000	4169.74365234375000000000	4165.64111328125000000000	4163.58984375000000000000	4153.84619140625000000000	4168.20507812500000000000	4164.10253906250000000000	4199.48730468750000000000	4154.87158203125000000000	4170.25634765625000000000	3302.00000000000000000000	10249.00000000000000000000	10227.00000000000000000000	0.00000000000000000000	0.00000000000000000000	0.00000000000000000000	461.00000000000000000000	153.00000000000000000000	4.00000000000000000000	4.00000000000000000000	4.00000000000000000000	4.00000000000000000000	4.00000000000000000000	4.00000000000000000000	4.00000000000000000000	4.00000000000000000000	4.00000000000000000000	4.00000000000000000000	4.00000000000000000000	4.00000000000000000000	4.00000000000000000000	4.00000000000000000000	4.00000000000000000000	4.00000000000000000000
16.00000000000000000000	0.00000000000000000000	4150.25634765625000000000	4163.07666015625000000000	4164.10253906250000000000	4144.61523437500000000000	4165.12792968750000000000	4183.58984375000000000000	4181.53857421875000000000	4185.12792968750000000000	4182.56396484375000000000	4182.05126953125000000000	4188.71777343750000000000	4204.61523437500000000000	4182.05126953125000000000	4170.76904296875000000000	0.00000000000000000000	10249.00000000000000000000	10227.00000000000000000000	0.00000000000000000000	0.00000000000000000000	0.00000000000000000000	461.00000000000000000000	160.00000000000000000000	4.00000000000000000000	4.00000000000000000000	4.00000000000000000000	4.00000000000000000000	4.00000000000000000000	4.00000000000000000000	4.00000000000000000000	4.00000000000000000000	4.00000000000000000000	4.00000000000000000000	4.00000000000000000000	4.00000000000000000000	4.00000000000000000000	4.00000000000000000000	4.00000000000000000000	4.00000000000000000000
17.00000000000000000000	0.00000000000000000000	4169.74365234375000000000	4146.15380859375000000000	4175.89746093750000000000	4142.05126953125000000000	4151.28173828125000000000	4164.61523437500000000000	4162.56396484375000000000	4164.10253906250000000000	4169.23046875000000000000	4170.25634765625000000000	4184.10253906250000000000	4199.48730468750000000000	4182.05126953125000000000	4145.12792968750000000000	0.00000000000000000000	10246.00000000000000000000	10225.00000000000000000000	0.00000000000000000000	0.00000000000000000000	0.00000000000000000000	461.00000000000000000000	169.00000000000000000000	4.00000000000000000000	4.00000000000000000000	4.00000000000000000000	4.00000000000000000000	4.00000000000000000000	4.00000000000000000000	4.00000000000000000000	4.00000000000000000000	4.00000000000000000000	4.00000000000000000000	4.00000000000000000000	4.00000000000000000000	4.00000000000000000000	4.00000000000000000000	4.00000000000000000000	4.00000000000000000000
18.00000000000000000000	0.00000000000000000000	4151.28173828125000000000	4153.84619140625000000000	4154.87158203125000000000	4144.10253906250000000000	4156.92285156250000000000	4173.33300781250000000000	4162.05126953125000000000	4151.28173828125000000000	4156.41015625000000000000	4160.51269531250000000000	4168.71777343750000000000	4203.58984375000000000000	4166.66650390625000000000	4151.79492187500000000000	0.00000000000000000000	10246.00000000000000000000	10225.00000000000000000000	0.00000000000000000000	0.00000000000000000000	0.00000000000000000000	461.00000000000000000000	177.00000000000000000000	4.00000000000000000000	4.00000000000000000000	4.00000000000000000000	4.00000000000000000000	4.00000000000000000000	4.00000000000000000000	4.00000000000000000000	4.00000000000000000000	4.00000000000000000000	4.00000000000000000000	4.00000000000000000000	4.00000000000000000000	4.00000000000000000000	4.00000000000000000000	4.00000000000000000000	4.00000000000000000000
19.00000000000000000000	0.00000000000000000000	4157.43603515625000000000	4152.30761718750000000000	4162.56396484375000000000	4131.79492187500000000000	4151.79492187500000000000	4170.25634765625000000000	4155.89746093750000000000	4135.38427734375000000000	4141.53857421875000000000	4149.74365234375000000000	4166.15380859375000000000	4205.12792968750000000000	4148.71777343750000000000	4167.17919921875000000000	0.00000000000000000000	10244.00000000000000000000	10225.00000000000000000000	0.00000000000000000000	0.00000000000000000000	0.00000000000000000000	461.00000000000000000000	185.00000000000000000000	4.00000000000000000000	4.00000000000000000000	4.00000000000000000000	4.00000000000000000000	4.00000000000000000000	4.00000000000000000000	4.00000000000000000000	4.00000000000000000000	4.00000000000000000000	4.00000000000000000000	4.00000000000000000000	4.00000000000000000000	4.00000000000000000000	4.00000000000000000000	4.00000000000000000000	4.00000000000000000000
20.00000000000000000000	0.00000000000000000000	4172.30761718750000000000	4156.41015625000000000000	4173.33300781250000000000	4133.84619140625000000000	4156.92285156250000000000	4167.17919921875000000000	4167.69238281250000000000	4151.28173828125000000000	4155.38427734375000000000	4161.02539062500000000000	4180.51269531250000000000	4207.17919921875000000000	4160.00000000000000000000	4172.30761718750000000000	0.00000000000000000000	10244.00000000000000000000	10225.00000000000000000000	0.00000000000000000000	0.00000000000000000000	0.00000000000000000000	461.00000000000000000000	193.00000000000000000000	4.00000000000000000000	4.00000000000000000000	4.00000000000000000000	4.00000000000000000000	4.00000000000000000000	4.00000000000000000000	4.00000000000000000000	4.00000000000000000000	4.00000000000000000000	4.00000000000000000000	4.00000000000000000000	4.00000000000000000000	4.00000000000000000000	4.00000000000000000000	4.00000000000000000000	4.00000000000000000000
21.00000000000000000000	0.00000000000000000000	4147.17919921875000000000	4160.00000000000000000000	4150.76904296875000000000	4147.17919921875000000000	4151.28173828125000000000	4165.64111328125000000000	4181.02539062500000000000	4177.43603515625000000000	4177.43603515625000000000	4180.51269531250000000000	4183.58984375000000000000	4207.69238281250000000000	4174.35888671875000000000	4164.61523437500000000000	0.00000000000000000000	10246.00000000000000000000	10225.00000000000000000000	0.00000000000000000000	0.00000000000000000000	0.00000000000000000000	461.00000000000000000000	201.00000000000000000000	4.00000000000000000000	4.00000000000000000000	4.00000000000000000000	4.00000000000000000000	4.00000000000000000000	4.00000000000000000000	4.00000000000000000000	4.00000000000000000000	4.00000000000000000000	4.00000000000000000000	4.00000000000000000000	4.00000000000000000000	4.00000000000000000000	4.00000000000000000000	4.00000000000000000000	4.00000000000000000000
22.00000000000000000000	0.00000000000000000000	4163.58984375000000000000	4137.43603515625000000000	4171.28173828125000000000	4142.05126953125000000000	4120.00000000000000000000	4147.69238281250000000000	4157.94873046875000000000	4153.33300781250000000000	4153.33300781250000000000	4165.12792968750000000000	4178.46142578125000000000	4203.58984375000000000000	4156.41015625000000000000	4146.66650390625000000000	0.00000000000000000000	10246.00000000000000000000	10225.00000000000000000000	0.00000000000000000000	0.00000000000000000000	0.00000000000000000000	461.00000000000000000000	209.00000000000000000000	4.00000000000000000000	4.00000000000000000000	4.00000000000000000000	4.00000000000000000000	4.00000000000000000000	4.00000000000000000000	4.00000000000000000000	4.00000000000000000000	4.00000000000000000000	4.00000000000000000000	4.00000000000000000000	4.00000000000000000000	4.00000000000000000000	4.00000000000000000000	4.00000000000000000000	4.00000000000000000000
23.00000000000000000000	0.00000000000000000000	4163.07666015625000000000	4168.71777343750000000000	4173.33300781250000000000	4150.25634765625000000000	4162.05126953125000000000	4179.48730468750000000000	4181.02539062500000000000	4169.23046875000000000000	4169.74365234375000000000	4181.02539062500000000000	4194.87158203125000000000	4217.94873046875000000000	4175.89746093750000000000	4161.02539062500000000000	0.00000000000000000000	10246.00000000000000000000	10227.00000000000000000000	0.00000000000000000000	0.00000000000000000000	0.00000000000000000000	461.00000000000000000000	216.00000000000000000000	4.00000000000000000000	4.00000000000000000000	4.00000000000000000000	4.00000000000000000000	4.00000000000000000000	4.00000000000000000000	4.00000000000000000000	4.00000000000000000000	4.00000000000000000000	4.00000000000000000000	4.00000000000000000000	4.00000000000000000000	4.00000000000000000000	4.00000000000000000000	4.00000000000000000000	4.00000000000000000000
24.00000000000000000000	0.00000000000000000000	4162.05126953125000000000	4178.46142578125000000000	4171.79492187500000000000	4156.41015625000000000000	4177.94873046875000000000	4178.97412109375000000000	4187.17919921875000000000	4173.84619140625000000000	4169.74365234375000000000	4167.69238281250000000000	4164.10253906250000000000	4221.02539062500000000000	4160.51269531250000000000	4154.87158203125000000000	0.00000000000000000000	10246.00000000000000000000	10227.00000000000000000000	0.00000000000000000000	0.00000000000000000000	0.00000000000000000000	461.00000000000000000000	224.00000000000000000000	4.00000000000000000000	4.00000000000000000000	4.00000000000000000000	4.00000000000000000000	4.00000000000000000000	4.00000000000000000000	4.00000000000000000000	4.00000000000000000000	4.00000000000000000000	4.00000000000000000000	4.00000000000000000000	4.00000000000000000000	4.00000000000000000000	4.00000000000000000000	4.00000000000000000000	4.00000000000000000000
25.00000000000000000000	0.00000000000000000000	4167.69238281250000000000	4163.07666015625000000000	4173.33300781250000000000	4148.71777343750000000000	4154.87158203125000000000	4157.94873046875000000000	4172.82031250000000000000	4158.46142578125000000000	4154.87158203125000000000	4152.30761718750000000000	4158.46142578125000000000	4216.41015625000000000000	4144.61523437500000000000	4162.05126953125000000000	0.00000000000000000000	10247.00000000000000000000	10226.00000000000000000000	0.00000000000000000000	0.00000000000000000000	0.00000000000000000000	461.00000000000000000000	231.00000000000000000000	4.00000000000000000000	4.00000000000000000000	4.00000000000000000000	4.00000000000000000000	4.00000000000000000000	4.00000000000000000000	4.00000000000000000000	4.00000000000000000000	4.00000000000000000000	4.00000000000000000000	4.00000000000000000000	4.00000000000000000000	4.00000000000000000000	4.00000000000000000000	4.00000000000000000000	4.00000000000000000000
26.00000000000000000000	0.00000000000000000000	4146.66650390625000000000	4152.82031250000000000000	4156.41015625000000000000	4126.66650390625000000000	4144.61523437500000000000	4165.64111328125000000000	4170.76904296875000000000	4164.10253906250000000000	4166.15380859375000000000	4171.79492187500000000000	4190.25634765625000000000	4215.38427734375000000000	4170.76904296875000000000	4176.41015625000000000000	0.00000000000000000000	10247.00000000000000000000	10226.00000000000000000000	0.00000000000000000000	0.00000000000000000000	0.00000000000000000000	461.00000000000000000000	238.00000000000000000000	4.00000000000000000000	4.00000000000000000000	4.00000000000000000000	4.00000000000000000000	4.00000000000000000000	4.00000000000000000000	4.00000000000000000000	4.00000000000000000000	4.00000000000000000000	4.00000000000000000000	4.00000000000000000000	4.00000000000000000000	4.00000000000000000000	4.00000000000000000000	4.00000000000000000000	4.00000000000000000000
27.00000000000000000000	0.00000000000000000000	4166.66650390625000000000	4131.79492187500000000000	4173.84619140625000000000	4124.61523437500000000000	4125.64111328125000000000	4157.43603515625000000000	4151.79492187500000000000	4145.64111328125000000000	4143.07666015625000000000	4153.33300781250000000000	4178.97412109375000000000	4205.12792968750000000000	4160.51269531250000000000	4152.30761718750000000000	0.00000000000000000000	10246.00000000000000000000	10227.00000000000000000000	0.00000000000000000000	0.00000000000000000000	0.00000000000000000000	461.00000000000000000000	246.00000000000000000000	4.00000000000000000000	4.00000000000000000000	4.00000000000000000000	4.00000000000000000000	4.00000000000000000000	4.00000000000000000000	4.00000000000000000000	4.00000000000000000000	4.00000000000000000000	4.00000000000000000000	4.00000000000000000000	4.00000000000000000000	4.00000000000000000000	4.00000000000000000000	4.00000000000000000000	4.00000000000000000000
28.00000000000000000000	0.00000000000000000000	4164.61523437500000000000	4167.69238281250000000000	4168.20507812500000000000	4163.58984375000000000000	4158.46142578125000000000	4177.94873046875000000000	4178.97412109375000000000	4160.00000000000000000000	4158.46142578125000000000	4170.76904296875000000000	4204.10253906250000000000	4218.46142578125000000000	4173.33300781250000000000	4170.25634765625000000000	0.00000000000000000000	10246.00000000000000000000	10227.00000000000000000000	0.00000000000000000000	0.00000000000000000000	0.00000000000000000000	461.00000000000000000000	253.00000000000000000000	4.00000000000000000000	4.00000000000000000000	4.00000000000000000000	4.00000000000000000000	4.00000000000000000000	4.00000000000000000000	4.00000000000000000000	4.00000000000000000000	4.00000000000000000000	4.00000000000000000000	4.00000000000000000000	4.00000000000000000000	4.00000000000000000000	4.00000000000000000000	4.00000000000000000000	4.00000000000000000000
29.00000000000000000000	0.00000000000000000000	4158.46142578125000000000	4174.35888671875000000000	4165.64111328125000000000	4165.12792968750000000000	4157.94873046875000000000	4169.23046875000000000000	4180.51269531250000000000	4160.51269531250000000000	4169.74365234375000000000	4185.64111328125000000000	4187.69238281250000000000	4212.82031250000000000000	4168.71777343750000000000	4164.10253906250000000000	0.00000000000000000000	10248.00000000000000000000	10227.00000000000000000000	0.00000000000000000000	0.00000000000000000000	0.00000000000000000000	461.00000000000000000000	260.00000000000000000000	4.00000000000000000000	4.00000000000000000000	4.00000000000000000000	4.00000000000000000000	4.00000000000000000000	4.00000000000000000000	4.00000000000000000000	4.00000000000000000000	4.00000000000000000000	4.00000000000000000000	4.00000000000000000000	4.00000000000000000000	4.00000000000000000000	4.00000000000000000000	4.00000000000000000000	4.00000000000000000000
30.00000000000000000000	0.00000000000000000000	4165.12792968750000000000	4144.10253906250000000000	4171.28173828125000000000	4139.48730468750000000000	4127.17919921875000000000	4142.56396484375000000000	4150.25634765625000000000	4137.94873046875000000000	4149.23046875000000000000	4163.07666015625000000000	4129.74365234375000000000	4172.30761718750000000000	4146.15380859375000000000	4135.38427734375000000000	0.00000000000000000000	10248.00000000000000000000	10227.00000000000000000000	0.00000000000000000000	0.00000000000000000000	0.00000000000000000000	461.00000000000000000000	269.00000000000000000000	4.00000000000000000000	4.00000000000000000000	4.00000000000000000000	4.00000000000000000000	4.00000000000000000000	4.00000000000000000000	4.00000000000000000000	4.00000000000000000000	4.00000000000000000000	4.00000000000000000000	4.00000000000000000000	4.00000000000000000000	4.00000000000000000000	4.00000000000000000000	4.00000000000000000000	4.00000000000000000000
31.00000000000000000000	0.00000000000000000000	4151.28173828125000000000	4153.84619140625000000000	4154.35888671875000000000	4144.10253906250000000000	4152.82031250000000000000	4162.56396484375000000000	4163.07666015625000000000	4156.41015625000000000000	4162.05126953125000000000	4171.28173828125000000000	4180.51269531250000000000	4169.74365234375000000000	4172.30761718750000000000	4168.71777343750000000000	0.00000000000000000000	10249.00000000000000000000	10228.00000000000000000000	0.00000000000000000000	0.00000000000000000000	0.00000000000000000000	461.00000000000000000000	277.00000000000000000000	4.00000000000000000000	4.00000000000000000000	4.00000000000000000000	4.00000000000000000000	4.00000000000000000000	4.00000000000000000000	4.00000000000000000000	4.00000000000000000000	4.00000000000000000000	4.00000000000000000000	4.00000000000000000000	4.00000000000000000000	4.00000000000000000000	4.00000000000000000000	4.00000000000000000000	4.00000000000000000000
32.00000000000000000000	0.00000000000000000000	4173.84619140625000000000	4150.25634765625000000000	4172.82031250000000000000	4144.10253906250000000000	4150.25634765625000000000	4162.56396484375000000000	4162.05126953125000000000	4158.46142578125000000000	4154.87158203125000000000	4165.12792968750000000000	4214.87158203125000000000	4192.30761718750000000000	4168.71777343750000000000	4178.97412109375000000000	0.00000000000000000000	10249.00000000000000000000	10228.00000000000000000000	0.00000000000000000000	0.00000000000000000000	0.00000000000000000000	461.00000000000000000000	285.00000000000000000000	4.00000000000000000000	4.00000000000000000000	4.00000000000000000000	4.00000000000000000000	4.00000000000000000000	4.00000000000000000000	4.00000000000000000000	4.00000000000000000000	4.00000000000000000000	4.00000000000000000000	4.00000000000000000000	4.00000000000000000000	4.00000000000000000000	4.00000000000000000000	4.00000000000000000000	4.00000000000000000000
33.00000000000000000000	0.00000000000000000000	4162.05126953125000000000	4166.15380859375000000000	4167.69238281250000000000	4144.10253906250000000000	4150.25634765625000000000	4171.79492187500000000000	4176.92285156250000000000	4172.30761718750000000000	4165.64111328125000000000	4167.69238281250000000000	4174.87158203125000000000	4197.94873046875000000000	4160.51269531250000000000	4162.56396484375000000000	0.00000000000000000000	10246.00000000000000000000	10229.00000000000000000000	0.00000000000000000000	0.00000000000000000000	0.00000000000000000000	461.00000000000000000000	292.00000000000000000000	4.00000000000000000000	4.00000000000000000000	4.00000000000000000000	4.00000000000000000000	4.00000000000000000000	4.00000000000000000000	4.00000000000000000000	4.00000000000000000000	4.00000000000000000000	4.00000000000000000000	4.00000000000000000000	4.00000000000000000000	4.00000000000000000000	4.00000000000000000000	4.00000000000000000000	4.00000000000000000000
34.00000000000000000000	0.00000000000000000000	4148.71777343750000000000	4167.69238281250000000000	4163.07666015625000000000	4161.02539062500000000000	4156.41015625000000000000	4171.79492187500000000000	4177.94873046875000000000	4172.30761718750000000000	4175.89746093750000000000	4173.33300781250000000000	4166.66650390625000000000	4194.35888671875000000000	4141.53857421875000000000	4141.53857421875000000000	0.00000000000000000000	10246.00000000000000000000	10229.00000000000000000000	0.00000000000000000000	0.00000000000000000000	0.00000000000000000000	461.00000000000000000000	300.00000000000000000000	4.00000000000000000000	4.00000000000000000000	4.00000000000000000000	4.00000000000000000000	4.00000000000000000000	4.00000000000000000000	4.00000000000000000000	4.00000000000000000000	4.00000000000000000000	4.00000000000000000000	4.00000000000000000000	4.00000000000000000000	4.00000000000000000000	4.00000000000000000000	4.00000000000000000000	4.00000000000000000000
35.00000000000000000000	0.00000000000000000000	4166.66650390625000000000	4140.00000000000000000000	4175.89746093750000000000	4163.07666015625000000000	4134.87158203125000000000	4155.89746093750000000000	4155.89746093750000000000	4145.12792968750000000000	4155.38427734375000000000	4157.43603515625000000000	4171.28173828125000000000	4197.94873046875000000000	4117.94873046875000000000	4140.00000000000000000000	0.00000000000000000000	10245.00000000000000000000	10226.00000000000000000000	0.00000000000000000000	0.00000000000000000000	0.00000000000000000000	461.00000000000000000000	309.00000000000000000000	4.00000000000000000000	4.00000000000000000000	4.00000000000000000000	4.00000000000000000000	4.00000000000000000000	4.00000000000000000000	4.00000000000000000000	4.00000000000000000000	4.00000000000000000000	4.00000000000000000000	4.00000000000000000000	4.00000000000000000000	4.00000000000000000000	4.00000000000000000000	4.00000000000000000000	4.00000000000000000000
36.00000000000000000000	0.00000000000000000000	4151.28173828125000000000	4151.28173828125000000000	4157.43603515625000000000	4153.33300781250000000000	4129.74365234375000000000	4161.53857421875000000000	4162.56396484375000000000	4145.64111328125000000000	4151.28173828125000000000	4163.07666015625000000000	4150.76904296875000000000	4208.20507812500000000000	4134.35888671875000000000	4163.58984375000000000000	0.00000000000000000000	10245.00000000000000000000	10226.00000000000000000000	0.00000000000000000000	0.00000000000000000000	0.00000000000000000000	461.00000000000000000000	316.00000000000000000000	4.00000000000000000000	4.00000000000000000000	4.00000000000000000000	4.00000000000000000000	4.00000000000000000000	4.00000000000000000000	4.00000000000000000000	4.00000000000000000000	4.00000000000000000000	4.00000000000000000000	4.00000000000000000000	4.00000000000000000000	4.00000000000000000000	4.00000000000000000000	4.00000000000000000000	4.00000000000000000000
37.00000000000000000000	0.00000000000000000000	4165.12792968750000000000	4161.02539062500000000000	4172.82031250000000000000	4160.00000000000000000000	4135.89746093750000000000	4151.28173828125000000000	4156.92285156250000000000	4142.05126953125000000000	4148.71777343750000000000	4165.64111328125000000000	4157.43603515625000000000	4210.25634765625000000000	4136.92285156250000000000	4151.28173828125000000000	0.00000000000000000000	10247.00000000000000000000	10225.00000000000000000000	0.00000000000000000000	0.00000000000000000000	0.00000000000000000000	461.00000000000000000000	325.00000000000000000000	4.00000000000000000000	4.00000000000000000000	4.00000000000000000000	4.00000000000000000000	4.00000000000000000000	4.00000000000000000000	4.00000000000000000000	4.00000000000000000000	4.00000000000000000000	4.00000000000000000000	4.00000000000000000000	4.00000000000000000000	4.00000000000000000000	4.00000000000000000000	4.00000000000000000000	4.00000000000000000000
38.00000000000000000000	0.00000000000000000000	4163.07666015625000000000	4172.30761718750000000000	4173.33300781250000000000	4160.00000000000000000000	4166.15380859375000000000	4166.66650390625000000000	4170.25634765625000000000	4163.07666015625000000000	4171.79492187500000000000	4176.41015625000000000000	4197.94873046875000000000	4218.97412109375000000000	4155.38427734375000000000	4154.87158203125000000000	0.00000000000000000000	10247.00000000000000000000	10225.00000000000000000000	0.00000000000000000000	0.00000000000000000000	0.00000000000000000000	461.00000000000000000000	333.00000000000000000000	4.00000000000000000000	4.00000000000000000000	4.00000000000000000000	4.00000000000000000000	4.00000000000000000000	4.00000000000000000000	4.00000000000000000000	4.00000000000000000000	4.00000000000000000000	4.00000000000000000000	4.00000000000000000000	4.00000000000000000000	4.00000000000000000000	4.00000000000000000000	4.00000000000000000000	4.00000000000000000000
39.00000000000000000000	0.00000000000000000000	4154.35888671875000000000	4148.71777343750000000000	4166.15380859375000000000	4129.23046875000000000000	4140.00000000000000000000	4158.97412109375000000000	4162.05126953125000000000	4159.48730468750000000000	4156.92285156250000000000	4165.64111328125000000000	4183.58984375000000000000	4228.71777343750000000000	4149.23046875000000000000	4167.17919921875000000000	0.00000000000000000000	10247.00000000000000000000	10227.00000000000000000000	0.00000000000000000000	0.00000000000000000000	0.00000000000000000000	461.00000000000000000000	341.00000000000000000000	4.00000000000000000000	4.00000000000000000000	4.00000000000000000000	4.00000000000000000000	4.00000000000000000000	4.00000000000000000000	4.00000000000000000000	4.00000000000000000000	4.00000000000000000000	4.00000000000000000000	4.00000000000000000000	4.00000000000000000000	4.00000000000000000000	4.00000000000000000000	4.00000000000000000000	4.00000000000000000000
40.00000000000000000000	0.00000000000000000000	4179.48730468750000000000	4142.05126953125000000000	4182.56396484375000000000	4153.84619140625000000000	4125.64111328125000000000	4150.25634765625000000000	4149.74365234375000000000	4145.12792968750000000000	4133.84619140625000000000	4153.33300781250000000000	4163.58984375000000000000	4233.84619140625000000000	4133.33300781250000000000	4173.84619140625000000000	0.00000000000000000000	10247.00000000000000000000	10227.00000000000000000000	0.00000000000000000000	0.00000000000000000000	0.00000000000000000000	461.00000000000000000000	349.00000000000000000000	4.00000000000000000000	4.00000000000000000000	4.00000000000000000000	4.00000000000000000000	4.00000000000000000000	4.00000000000000000000	4.00000000000000000000	4.00000000000000000000	4.00000000000000000000	4.00000000000000000000	4.00000000000000000000	4.00000000000000000000	4.00000000000000000000	4.00000000000000000000	4.00000000000000000000	4.00000000000000000000
41.00000000000000000000	0.00000000000000000000	4168.71777343750000000000	4201.53857421875000000000	4167.69238281250000000000	4212.82031250000000000000	4188.20507812500000000000	4190.25634765625000000000	4184.61523437500000000000	4178.46142578125000000000	4174.87158203125000000000	4183.58984375000000000000	4182.56396484375000000000	4247.17919921875000000000	4161.53857421875000000000	4187.17919921875000000000	0.00000000000000000000	10247.00000000000000000000	10226.00000000000000000000	0.00000000000000000000	0.00000000000000000000	0.00000000000000000000	461.00000000000000000000	356.00000000000000000000	4.00000000000000000000	4.00000000000000000000	4.00000000000000000000	4.00000000000000000000	4.00000000000000000000	4.00000000000000000000	4.00000000000000000000	4.00000000000000000000	4.00000000000000000000	4.00000000000000000000	4.00000000000000000000	4.00000000000000000000	4.00000000000000000000	4.00000000000000000000	4.00000000000000000000	4.00000000000000000000
42.00000000000000000000	0.00000000000000000000	4173.33300781250000000000	4187.17919921875000000000	4171.79492187500000000000	4175.89746093750000000000	4157.94873046875000000000	4162.05126953125000000000	4162.05126953125000000000	4149.74365234375000000000	4154.35888671875000000000	4163.58984375000000000000	4146.66650390625000000000	4230.76904296875000000000	4141.53857421875000000000	4151.28173828125000000000	0.00000000000000000000	10247.00000000000000000000	10226.00000000000000000000	0.00000000000000000000	0.00000000000000000000	0.00000000000000000000	461.00000000000000000000	364.00000000000000000000	4.00000000000000000000	4.00000000000000000000	4.00000000000000000000	4.00000000000000000000	4.00000000000000000000	4.00000000000000000000	4.00000000000000000000	4.00000000000000000000	4.00000000000000000000	4.00000000000000000000	4.00000000000000000000	4.00000000000000000000	4.00000000000000000000	4.00000000000000000000	4.00000000000000000000	4.00000000000000000000
43.00000000000000000000	0.00000000000000000000	4167.69238281250000000000	4165.64111328125000000000	4168.20507812500000000000	4150.76904296875000000000	4128.20507812500000000000	4149.74365234375000000000	4152.30761718750000000000	4138.97412109375000000000	4140.51269531250000000000	4161.53857421875000000000	4166.66650390625000000000	4204.61523437500000000000	4147.17919921875000000000	4157.43603515625000000000	0.00000000000000000000	10247.00000000000000000000	10227.00000000000000000000	0.00000000000000000000	0.00000000000000000000	0.00000000000000000000	461.00000000000000000000	372.00000000000000000000	4.00000000000000000000	4.00000000000000000000	4.00000000000000000000	4.00000000000000000000	4.00000000000000000000	4.00000000000000000000	4.00000000000000000000	4.00000000000000000000	4.00000000000000000000	4.00000000000000000000	4.00000000000000000000	4.00000000000000000000	4.00000000000000000000	4.00000000000000000000	4.00000000000000000000	4.00000000000000000000
44.00000000000000000000	0.00000000000000000000	4158.46142578125000000000	4171.79492187500000000000	4161.53857421875000000000	4193.84619140625000000000	4151.79492187500000000000	4172.82031250000000000000	4168.71777343750000000000	4175.89746093750000000000	4170.25634765625000000000	4178.46142578125000000000	4221.02539062500000000000	4207.17919921875000000000	4177.94873046875000000000	4201.53857421875000000000	0.00000000000000000000	10247.00000000000000000000	10227.00000000000000000000	0.00000000000000000000	0.00000000000000000000	0.00000000000000000000	461.00000000000000000000	380.00000000000000000000	4.00000000000000000000	4.00000000000000000000	4.00000000000000000000	4.00000000000000000000	4.00000000000000000000	4.00000000000000000000	4.00000000000000000000	4.00000000000000000000	4.00000000000000000000	4.00000000000000000000	4.00000000000000000000	4.00000000000000000000	4.00000000000000000000	4.00000000000000000000	4.00000000000000000000	4.00000000000000000000
45.00000000000000000000	0.00000000000000000000	4182.05126953125000000000	4155.38427734375000000000	4179.48730468750000000000	4174.87158203125000000000	4144.10253906250000000000	4162.56396484375000000000	4163.07666015625000000000	4171.79492187500000000000	4165.64111328125000000000	4158.97412109375000000000	4178.46142578125000000000	4220.00000000000000000000	4156.41015625000000000000	4189.23046875000000000000	0.00000000000000000000	10246.00000000000000000000	10228.00000000000000000000	0.00000000000000000000	0.00000000000000000000	0.00000000000000000000	461.00000000000000000000	387.00000000000000000000	4.00000000000000000000	4.00000000000000000000	4.00000000000000000000	4.00000000000000000000	4.00000000000000000000	4.00000000000000000000	4.00000000000000000000	4.00000000000000000000	4.00000000000000000000	4.00000000000000000000	4.00000000000000000000	4.00000000000000000000	4.00000000000000000000	4.00000000000000000000	4.00000000000000000000	4.00000000000000000000
46.00000000000000000000	0.00000000000000000000	4161.53857421875000000000	4164.10253906250000000000	4162.05126953125000000000	4136.41015625000000000000	4144.61523437500000000000	4171.79492187500000000000	4176.92285156250000000000	4164.10253906250000000000	4171.79492187500000000000	4172.30761718750000000000	4144.10253906250000000000	4223.07666015625000000000	4145.12792968750000000000	4162.05126953125000000000	0.00000000000000000000	10246.00000000000000000000	10228.00000000000000000000	0.00000000000000000000	0.00000000000000000000	0.00000000000000000000	461.00000000000000000000	394.00000000000000000000	4.00000000000000000000	4.00000000000000000000	4.00000000000000000000	4.00000000000000000000	4.00000000000000000000	4.00000000000000000000	4.00000000000000000000	4.00000000000000000000	4.00000000000000000000	4.00000000000000000000	4.00000000000000000000	4.00000000000000000000	4.00000000000000000000	4.00000000000000000000	4.00000000000000000000	4.00000000000000000000
47.00000000000000000000	0.00000000000000000000	4166.15380859375000000000	4165.64111328125000000000	4170.76904296875000000000	4168.71777343750000000000	4131.79492187500000000000	4168.20507812500000000000	4164.61523437500000000000	4141.53857421875000000000	4154.87158203125000000000	4170.25634765625000000000	4157.94873046875000000000	4209.74365234375000000000	4134.87158203125000000000	4138.46142578125000000000	0.00000000000000000000	10246.00000000000000000000	10228.00000000000000000000	0.00000000000000000000	0.00000000000000000000	0.00000000000000000000	461.00000000000000000000	402.00000000000000000000	4.00000000000000000000	4.00000000000000000000	4.00000000000000000000	4.00000000000000000000	4.00000000000000000000	4.00000000000000000000	4.00000000000000000000	4.00000000000000000000	4.00000000000000000000	4.00000000000000000000	4.00000000000000000000	4.00000000000000000000	4.00000000000000000000	4.00000000000000000000	4.00000000000000000000	4.00000000000000000000
48.00000000000000000000	0.00000000000000000000	4178.46142578125000000000	4188.71777343750000000000	4179.48730468750000000000	4209.23046875000000000000	4151.28173828125000000000	4172.82031250000000000000	4168.71777343750000000000	4151.79492187500000000000	4157.43603515625000000000	4178.97412109375000000000	4194.87158203125000000000	4220.00000000000000000000	4158.46142578125000000000	4164.10253906250000000000	0.00000000000000000000	10246.00000000000000000000	10228.00000000000000000000	0.00000000000000000000	0.00000000000000000000	0.00000000000000000000	461.00000000000000000000	410.00000000000000000000	4.00000000000000000000	4.00000000000000000000	4.00000000000000000000	4.00000000000000000000	4.00000000000000000000	4.00000000000000000000	4.00000000000000000000	4.00000000000000000000	4.00000000000000000000	4.00000000000000000000	4.00000000000000000000	4.00000000000000000000	4.00000000000000000000	4.00000000000000000000	4.00000000000000000000	4.00000000000000000000
49.00000000000000000000	0.00000000000000000000	4162.05126953125000000000	4188.71777343750000000000	4166.15380859375000000000	4186.15380859375000000000	4163.58984375000000000000	4171.79492187500000000000	4173.84619140625000000000	4170.25634765625000000000	4167.69238281250000000000	4191.28173828125000000000	4208.20507812500000000000	4237.94873046875000000000	4177.94873046875000000000	4191.28173828125000000000	0.00000000000000000000	10247.00000000000000000000	10229.00000000000000000000	0.00000000000000000000	0.00000000000000000000	0.00000000000000000000	461.00000000000000000000	417.00000000000000000000	4.00000000000000000000	4.00000000000000000000	4.00000000000000000000	4.00000000000000000000	4.00000000000000000000	4.00000000000000000000	4.00000000000000000000	4.00000000000000000000	4.00000000000000000000	4.00000000000000000000	4.00000000000000000000	4.00000000000000000000	4.00000000000000000000	4.00000000000000000000	4.00000000000000000000	4.00000000000000000000
50.00000000000000000000	0.00000000000000000000	4171.28173828125000000000	4149.74365234375000000000	4173.33300781250000000000	4164.61523437500000000000	4129.74365234375000000000	4149.74365234375000000000	4151.79492187500000000000	4156.92285156250000000000	4146.15380859375000000000	4155.89746093750000000000	4166.15380859375000000000	4229.23046875000000000000	4153.33300781250000000000	4174.35888671875000000000	0.00000000000000000000	10247.00000000000000000000	10229.00000000000000000000	0.00000000000000000000	0.00000000000000000000	0.00000000000000000000	461.00000000000000000000	426.00000000000000000000	4.00000000000000000000	4.00000000000000000000	4.00000000000000000000	4.00000000000000000000	4.00000000000000000000	4.00000000000000000000	4.00000000000000000000	4.00000000000000000000	4.00000000000000000000	4.00000000000000000000	4.00000000000000000000	4.00000000000000000000	4.00000000000000000000	4.00000000000000000000	4.00000000000000000000	4.00000000000000000000
51.00000000000000000000	0.00000000000000000000	4157.94873046875000000000	4177.43603515625000000000	4163.07666015625000000000	4185.12792968750000000000	4153.33300781250000000000	4177.94873046875000000000	4184.10253906250000000000	4188.71777343750000000000	4179.48730468750000000000	4172.82031250000000000000	4169.23046875000000000000	4240.51269531250000000000	4174.35888671875000000000	4189.23046875000000000000	0.00000000000000000000	10246.00000000000000000000	10228.00000000000000000000	0.00000000000000000000	0.00000000000000000000	0.00000000000000000000	461.00000000000000000000	434.00000000000000000000	4.00000000000000000000	4.00000000000000000000	4.00000000000000000000	4.00000000000000000000	4.00000000000000000000	4.00000000000000000000	4.00000000000000000000	4.00000000000000000000	4.00000000000000000000	4.00000000000000000000	4.00000000000000000000	4.00000000000000000000	4.00000000000000000000	4.00000000000000000000	4.00000000000000000000	4.00000000000000000000
52.00000000000000000000	0.00000000000000000000	4167.69238281250000000000	4175.89746093750000000000	4180.51269531250000000000	4166.66650390625000000000	4149.74365234375000000000	4178.97412109375000000000	4184.10253906250000000000	4182.56396484375000000000	4180.00000000000000000000	4185.12792968750000000000	4183.07666015625000000000	4245.64111328125000000000	4170.76904296875000000000	4174.87158203125000000000	0.00000000000000000000	10246.00000000000000000000	10228.00000000000000000000	0.00000000000000000000	0.00000000000000000000	0.00000000000000000000	461.00000000000000000000	442.00000000000000000000	4.00000000000000000000	4.00000000000000000000	4.00000000000000000000	4.00000000000000000000	4.00000000000000000000	4.00000000000000000000	4.00000000000000000000	4.00000000000000000000	4.00000000000000000000	4.00000000000000000000	4.00000000000000000000	4.00000000000000000000	4.00000000000000000000	4.00000000000000000000	4.00000000000000000000	4.00000000000000000000
53.00000000000000000000	0.00000000000000000000	4175.38427734375000000000	4162.56396484375000000000	4182.05126953125000000000	4165.12792968750000000000	4133.33300781250000000000	4168.20507812500000000000	4164.61523437500000000000	4155.89746093750000000000	4160.00000000000000000000	4169.23046875000000000000	4183.07666015625000000000	4231.28173828125000000000	4157.43603515625000000000	4152.82031250000000000000	0.00000000000000000000	10248.00000000000000000000	10228.00000000000000000000	0.00000000000000000000	0.00000000000000000000	0.00000000000000000000	461.00000000000000000000	451.00000000000000000000	4.00000000000000000000	4.00000000000000000000	4.00000000000000000000	4.00000000000000000000	4.00000000000000000000	4.00000000000000000000	4.00000000000000000000	4.00000000000000000000	4.00000000000000000000	4.00000000000000000000	4.00000000000000000000	4.00000000000000000000	4.00000000000000000000	4.00000000000000000000	4.00000000000000000000	4.00000000000000000000
54.00000000000000000000	0.00000000000000000000	4158.97412109375000000000	4190.25634765625000000000	4157.94873046875000000000	4205.12792968750000000000	4161.53857421875000000000	4177.43603515625000000000	4172.82031250000000000000	4161.53857421875000000000	4175.89746093750000000000	4177.43603515625000000000	4191.28173828125000000000	4232.30761718750000000000	4174.87158203125000000000	4174.35888671875000000000	0.00000000000000000000	10248.00000000000000000000	10228.00000000000000000000	0.00000000000000000000	0.00000000000000000000	0.00000000000000000000	461.00000000000000000000	459.00000000000000000000	4.00000000000000000000	4.00000000000000000000	4.00000000000000000000	4.00000000000000000000	4.00000000000000000000	4.00000000000000000000	4.00000000000000000000	4.00000000000000000000	4.00000000000000000000	4.00000000000000000000	4.00000000000000000000	4.00000000000000000000	4.00000000000000000000	4.00000000000000000000	4.00000000000000000000	4.00000000000000000000
55.00000000000000000000	0.00000000000000000000	4178.46142578125000000000	4181.53857421875000000000	4176.41015625000000000000	4200.51269531250000000000	4160.51269531250000000000	4167.69238281250000000000	4165.64111328125000000000	4152.30761718750000000000	4163.58984375000000000000	4173.33300781250000000000	4170.76904296875000000000	4230.76904296875000000000	4162.05126953125000000000	4183.58984375000000000000	0.00000000000000000000	10249.00000000000000000000	10227.00000000000000000000	0.00000000000000000000	0.00000000000000000000	0.00000000000000000000	461.00000000000000000000	468.00000000000000000000	4.00000000000000000000	4.00000000000000000000	4.00000000000000000000	4.00000000000000000000	4.00000000000000000000	4.00000000000000000000	4.00000000000000000000	4.00000000000000000000	4.00000000000000000000	4.00000000000000000000	4.00000000000000000000	4.00000000000000000000	4.00000000000000000000	4.00000000000000000000	4.00000000000000000000	4.00000000000000000000
56.00000000000000000000	0.00000000000000000000	4166.15380859375000000000	4163.58984375000000000000	4169.74365234375000000000	4166.15380859375000000000	4147.69238281250000000000	4174.35888671875000000000	4174.35888671875000000000	4162.56396484375000000000	4155.89746093750000000000	4173.84619140625000000000	4158.46142578125000000000	4220.51269531250000000000	4153.84619140625000000000	4183.58984375000000000000	0.00000000000000000000	10249.00000000000000000000	10227.00000000000000000000	0.00000000000000000000	0.00000000000000000000	0.00000000000000000000	461.00000000000000000000	476.00000000000000000000	4.00000000000000000000	4.00000000000000000000	4.00000000000000000000	4.00000000000000000000	4.00000000000000000000	4.00000000000000000000	4.00000000000000000000	4.00000000000000000000	4.00000000000000000000	4.00000000000000000000	4.00000000000000000000	4.00000000000000000000	4.00000000000000000000	4.00000000000000000000	4.00000000000000000000	4.00000000000000000000
57.00000000000000000000	0.00000000000000000000	4170.25634765625000000000	4150.25634765625000000000	4176.92285156250000000000	4171.28173828125000000000	4136.92285156250000000000	4163.07666015625000000000	4167.17919921875000000000	4167.69238281250000000000	4152.30761718750000000000	4151.79492187500000000000	4168.71777343750000000000	4210.25634765625000000000	4142.56396484375000000000	4167.69238281250000000000	0.00000000000000000000	10249.00000000000000000000	10227.00000000000000000000	0.00000000000000000000	0.00000000000000000000	0.00000000000000000000	461.00000000000000000000	484.00000000000000000000	4.00000000000000000000	4.00000000000000000000	4.00000000000000000000	4.00000000000000000000	4.00000000000000000000	4.00000000000000000000	4.00000000000000000000	4.00000000000000000000	4.00000000000000000000	4.00000000000000000000	4.00000000000000000000	4.00000000000000000000	4.00000000000000000000	4.00000000000000000000	4.00000000000000000000	4.00000000000000000000
58.00000000000000000000	0.00000000000000000000	4177.94873046875000000000	4171.28173828125000000000	4181.02539062500000000000	4194.87158203125000000000	4147.17919921875000000000	4161.53857421875000000000	4167.69238281250000000000	4170.76904296875000000000	4160.51269531250000000000	4132.82031250000000000000	4181.02539062500000000000	4213.33300781250000000000	4147.69238281250000000000	4163.07666015625000000000	0.00000000000000000000	10249.00000000000000000000	10227.00000000000000000000	0.00000000000000000000	0.00000000000000000000	0.00000000000000000000	461.00000000000000000000	493.00000000000000000000	4.00000000000000000000	4.00000000000000000000	4.00000000000000000000	4.00000000000000000000	4.00000000000000000000	4.00000000000000000000	4.00000000000000000000	4.00000000000000000000	4.00000000000000000000	4.00000000000000000000	4.00000000000000000000	4.00000000000000000000	4.00000000000000000000	4.00000000000000000000	4.00000000000000000000	4.00000000000000000000
59.00000000000000000000	0.00000000000000000000	4152.82031250000000000000	4176.41015625000000000000	4153.84619140625000000000	4173.33300781250000000000	4137.94873046875000000000	4165.12792968750000000000	4172.82031250000000000000	4162.56396484375000000000	4154.87158203125000000000	4131.79492187500000000000	4151.79492187500000000000	4220.51269531250000000000	4147.69238281250000000000	4157.43603515625000000000	0.00000000000000000000	10250.00000000000000000000	10226.00000000000000000000	0.00000000000000000000	0.00000000000000000000	0.00000000000000000000	461.00000000000000000000	501.00000000000000000000	4.00000000000000000000	4.00000000000000000000	4.00000000000000000000	4.00000000000000000000	4.00000000000000000000	4.00000000000000000000	4.00000000000000000000	4.00000000000000000000	4.00000000000000000000	4.00000000000000000000	4.00000000000000000000	4.00000000000000000000	4.00000000000000000000	4.00000000000000000000	4.00000000000000000000	4.00000000000000000000
60.00000000000000000000	0.00000000000000000000	4173.33300781250000000000	4143.58984375000000000000	4172.30761718750000000000	4163.07666015625000000000	4108.71777343750000000000	4141.02539062500000000000	4151.79492187500000000000	4135.38427734375000000000	4125.64111328125000000000	4123.07666015625000000000	4132.30761718750000000000	4212.30761718750000000000	4126.66650390625000000000	4136.92285156250000000000	0.00000000000000000000	10250.00000000000000000000	10226.00000000000000000000	0.00000000000000000000	0.00000000000000000000	0.00000000000000000000	461.00000000000000000000	508.00000000000000000000	4.00000000000000000000	4.00000000000000000000	4.00000000000000000000	4.00000000000000000000	4.00000000000000000000	4.00000000000000000000	4.00000000000000000000	4.00000000000000000000	4.00000000000000000000	4.00000000000000000000	4.00000000000000000000	4.00000000000000000000	4.00000000000000000000	4.00000000000000000000	4.00000000000000000000	4.00000000000000000000
61.00000000000000000000	0.00000000000000000000	4168.71777343750000000000	4168.20507812500000000000	4170.76904296875000000000	4204.61523437500000000000	4156.92285156250000000000	4170.76904296875000000000	4173.33300781250000000000	4165.64111328125000000000	4164.61523437500000000000	4168.71777343750000000000	4188.20507812500000000000	4219.48730468750000000000	4171.79492187500000000000	4168.20507812500000000000	0.00000000000000000000	10250.00000000000000000000	10228.00000000000000000000	0.00000000000000000000	0.00000000000000000000	0.00000000000000000000	461.00000000000000000000	516.00000000000000000000	4.00000000000000000000	4.00000000000000000000	4.00000000000000000000	4.00000000000000000000	4.00000000000000000000	4.00000000000000000000	4.00000000000000000000	4.00000000000000000000	4.00000000000000000000	4.00000000000000000000	4.00000000000000000000	4.00000000000000000000	4.00000000000000000000	4.00000000000000000000	4.00000000000000000000	4.00000000000000000000
62.00000000000000000000	0.00000000000000000000	4162.05126953125000000000	4172.82031250000000000000	4166.15380859375000000000	4207.17919921875000000000	4169.74365234375000000000	4174.87158203125000000000	4171.28173828125000000000	4174.35888671875000000000	4182.05126953125000000000	4176.92285156250000000000	4194.87158203125000000000	4237.94873046875000000000	4177.43603515625000000000	4189.74365234375000000000	0.00000000000000000000	10250.00000000000000000000	10228.00000000000000000000	0.00000000000000000000	0.00000000000000000000	0.00000000000000000000	461.00000000000000000000	524.00000000000000000000	4.00000000000000000000	4.00000000000000000000	4.00000000000000000000	4.00000000000000000000	4.00000000000000000000	4.00000000000000000000	4.00000000000000000000	4.00000000000000000000	4.00000000000000000000	4.00000000000000000000	4.00000000000000000000	4.00000000000000000000	4.00000000000000000000	4.00000000000000000000	4.00000000000000000000	4.00000000000000000000
63.00000000000000000000	0.00000000000000000000	4173.33300781250000000000	4158.97412109375000000000	4175.89746093750000000000	4170.25634765625000000000	4143.58984375000000000000	4158.97412109375000000000	4161.02539062500000000000	4161.02539062500000000000	4162.56396484375000000000	4148.71777343750000000000	4176.41015625000000000000	4222.56396484375000000000	4138.97412109375000000000	4177.94873046875000000000	0.00000000000000000000	10249.00000000000000000000	10228.00000000000000000000	0.00000000000000000000	0.00000000000000000000	0.00000000000000000000	461.00000000000000000000	532.00000000000000000000	4.00000000000000000000	4.00000000000000000000	4.00000000000000000000	4.00000000000000000000	4.00000000000000000000	4.00000000000000000000	4.00000000000000000000	4.00000000000000000000	4.00000000000000000000	4.00000000000000000000	4.00000000000000000000	4.00000000000000000000	4.00000000000000000000	4.00000000000000000000	4.00000000000000000000	4.00000000000000000000
64.00000000000000000000	0.00000000000000000000	4157.43603515625000000000	4166.15380859375000000000	4164.10253906250000000000	4164.61523437500000000000	4145.12792968750000000000	4177.43603515625000000000	4180.51269531250000000000	4173.33300781250000000000	4167.17919921875000000000	4154.35888671875000000000	4165.12792968750000000000	4176.92285156250000000000	4136.92285156250000000000	4157.43603515625000000000	1113.00000000000000000000	10249.00000000000000000000	10228.00000000000000000000	0.00000000000000000000	0.00000000000000000000	0.00000000000000000000	461.00000000000000000000	539.00000000000000000000	4.00000000000000000000	4.00000000000000000000	4.00000000000000000000	4.00000000000000000000	4.00000000000000000000	4.00000000000000000000	4.00000000000000000000	4.00000000000000000000	4.00000000000000000000	4.00000000000000000000	4.00000000000000000000	4.00000000000000000000	4.00000000000000000000	4.00000000000000000000	4.00000000000000000000	4.00000000000000000000
65.00000000000000000000	0.00000000000000000000	4171.28173828125000000000	4145.12792968750000000000	4174.87158203125000000000	4174.35888671875000000000	4115.38427734375000000000	4160.51269531250000000000	4161.53857421875000000000	4146.66650390625000000000	4142.56396484375000000000	4138.46142578125000000000	4126.15380859375000000000	4150.76904296875000000000	4116.92285156250000000000	4127.17919921875000000000	2163.00000000000000000000	10249.00000000000000000000	10227.00000000000000000000	0.00000000000000000000	0.00000000000000000000	0.00000000000000000000	461.00000000000000000000	547.00000000000000000000	4.00000000000000000000	4.00000000000000000000	4.00000000000000000000	4.00000000000000000000	4.00000000000000000000	4.00000000000000000000	4.00000000000000000000	4.00000000000000000000	4.00000000000000000000	4.00000000000000000000	4.00000000000000000000	4.00000000000000000000	4.00000000000000000000	4.00000000000000000000	4.00000000000000000000	4.00000000000000000000
66.00000000000000000000	0.00000000000000000000	4165.12792968750000000000	4168.71777343750000000000	4166.15380859375000000000	4188.71777343750000000000	4126.66650390625000000000	4169.74365234375000000000	4171.79492187500000000000	4152.82031250000000000000	4153.33300781250000000000	4148.20507812500000000000	4163.58984375000000000000	4180.00000000000000000000	4145.64111328125000000000	4163.58984375000000000000	1390.00000000000000000000	10249.00000000000000000000	10227.00000000000000000000	0.00000000000000000000	0.00000000000000000000	0.00000000000000000000	461.00000000000000000000	554.00000000000000000000	4.00000000000000000000	4.00000000000000000000	4.00000000000000000000	4.00000000000000000000	4.00000000000000000000	4.00000000000000000000	4.00000000000000000000	4.00000000000000000000	4.00000000000000000000	4.00000000000000000000	4.00000000000000000000	4.00000000000000000000	4.00000000000000000000	4.00000000000000000000	4.00000000000000000000	4.00000000000000000000
67.00000000000000000000	0.00000000000000000000	4165.12792968750000000000	4189.23046875000000000000	4168.20507812500000000000	4199.48730468750000000000	4159.48730468750000000000	4181.53857421875000000000	4182.56396484375000000000	4170.25634765625000000000	4171.28173828125000000000	4155.38427734375000000000	4209.74365234375000000000	4204.61523437500000000000	4169.74365234375000000000	4192.82031250000000000000	3455.00000000000000000000	10246.00000000000000000000	10230.00000000000000000000	0.00000000000000000000	0.00000000000000000000	0.00000000000000000000	461.00000000000000000000	561.00000000000000000000	4.00000000000000000000	4.00000000000000000000	4.00000000000000000000	4.00000000000000000000	4.00000000000000000000	4.00000000000000000000	4.00000000000000000000	4.00000000000000000000	4.00000000000000000000	4.00000000000000000000	4.00000000000000000000	4.00000000000000000000	4.00000000000000000000	4.00000000000000000000	4.00000000000000000000	4.00000000000000000000
68.00000000000000000000	0.00000000000000000000	4181.02539062500000000000	4169.74365234375000000000	4180.51269531250000000000	4191.79492187500000000000	4166.15380859375000000000	4173.33300781250000000000	4172.82031250000000000000	4164.61523437500000000000	4166.15380859375000000000	4144.61523437500000000000	4182.56396484375000000000	4204.61523437500000000000	4148.20507812500000000000	4181.02539062500000000000	3531.00000000000000000000	10246.00000000000000000000	10230.00000000000000000000	0.00000000000000000000	0.00000000000000000000	0.00000000000000000000	461.00000000000000000000	569.00000000000000000000	4.00000000000000000000	4.00000000000000000000	4.00000000000000000000	4.00000000000000000000	4.00000000000000000000	4.00000000000000000000	4.00000000000000000000	4.00000000000000000000	4.00000000000000000000	4.00000000000000000000	4.00000000000000000000	4.00000000000000000000	4.00000000000000000000	4.00000000000000000000	4.00000000000000000000	4.00000000000000000000
69.00000000000000000000	0.00000000000000000000	4164.61523437500000000000	4175.38427734375000000000	4165.12792968750000000000	4192.82031250000000000000	4168.71777343750000000000	4187.69238281250000000000	4188.20507812500000000000	4181.53857421875000000000	4186.15380859375000000000	4165.64111328125000000000	4178.46142578125000000000	4216.92285156250000000000	4157.43603515625000000000	4186.15380859375000000000	3422.00000000000000000000	10247.00000000000000000000	10229.00000000000000000000	0.00000000000000000000	0.00000000000000000000	0.00000000000000000000	461.00000000000000000000	576.00000000000000000000	4.00000000000000000000	4.00000000000000000000	4.00000000000000000000	4.00000000000000000000	4.00000000000000000000	4.00000000000000000000	4.00000000000000000000	4.00000000000000000000	4.00000000000000000000	4.00000000000000000000	4.00000000000000000000	4.00000000000000000000	4.00000000000000000000	4.00000000000000000000	4.00000000000000000000	4.00000000000000000000
70.00000000000000000000	0.00000000000000000000	4179.48730468750000000000	4175.89746093750000000000	4181.02539062500000000000	4193.84619140625000000000	4137.43603515625000000000	4175.89746093750000000000	4173.84619140625000000000	4164.61523437500000000000	4170.76904296875000000000	4162.05126953125000000000	4176.92285156250000000000	4217.43603515625000000000	4164.10253906250000000000	4170.76904296875000000000	3511.00000000000000000000	10247.00000000000000000000	10229.00000000000000000000	0.00000000000000000000	0.00000000000000000000	0.00000000000000000000	461.00000000000000000000	583.00000000000000000000	4.00000000000000000000	4.00000000000000000000	4.00000000000000000000	4.00000000000000000000	4.00000000000000000000	4.00000000000000000000	4.00000000000000000000	4.00000000000000000000	4.00000000000000000000	4.00000000000000000000	4.00000000000000000000	4.00000000000000000000	4.00000000000000000000	4.00000000000000000000	4.00000000000000000000	4.00000000000000000000
71.00000000000000000000	0.00000000000000000000	4169.23046875000000000000	4182.05126953125000000000	4171.28173828125000000000	4192.82031250000000000000	4143.07666015625000000000	4177.43603515625000000000	4174.35888671875000000000	4161.53857421875000000000	4166.66650390625000000000	4164.61523437500000000000	4161.02539062500000000000	4216.41015625000000000000	4183.07666015625000000000	4175.38427734375000000000	3407.00000000000000000000	10246.00000000000000000000	10230.00000000000000000000	0.00000000000000000000	0.00000000000000000000	0.00000000000000000000	461.00000000000000000000	592.00000000000000000000	4.00000000000000000000	4.00000000000000000000	4.00000000000000000000	4.00000000000000000000	4.00000000000000000000	4.00000000000000000000	4.00000000000000000000	4.00000000000000000000	4.00000000000000000000	4.00000000000000000000	4.00000000000000000000	4.00000000000000000000	4.00000000000000000000	4.00000000000000000000	4.00000000000000000000	4.00000000000000000000
72.00000000000000000000	0.00000000000000000000	4154.35888671875000000000	4164.10253906250000000000	4159.48730468750000000000	4183.07666015625000000000	4143.58984375000000000000	4171.79492187500000000000	4171.28173828125000000000	4165.64111328125000000000	4164.10253906250000000000	4161.53857421875000000000	4167.17919921875000000000	4208.20507812500000000000	4174.35888671875000000000	4179.48730468750000000000	3455.00000000000000000000	10246.00000000000000000000	10230.00000000000000000000	0.00000000000000000000	0.00000000000000000000	0.00000000000000000000	461.00000000000000000000	599.00000000000000000000	4.00000000000000000000	4.00000000000000000000	4.00000000000000000000	4.00000000000000000000	4.00000000000000000000	4.00000000000000000000	4.00000000000000000000	4.00000000000000000000	4.00000000000000000000	4.00000000000000000000	4.00000000000000000000	4.00000000000000000000	4.00000000000000000000	4.00000000000000000000	4.00000000000000000000	4.00000000000000000000
[truncated: 236 more rows]
