# Supplementary material for: Discriminating three motor imagery states of the same joint for brain-computer interface
Source: PeerJ. 2021 Aug 24;9:e12027. doi: 10.7717/peerj.12027 (PMC8395581; doi:10.7717/peerj.12027)
Supplement: Supplemental Information 1 [file peerj-09-12027-s001.zip › dataset/C/01-03-04.11.17.16.50.12.csv]

title:03	recorded:04.11.17 16.50.12	sampling:128	subject:01	labels:COUNTER INTERPOLATED AF3 F7 F3 FC5 T7 P7 O1 O2 P8 T8 FC6 F4 F8 AF4 RAW_CQ GYROX GYROY MARKER MARKER_HARDWARE SYNC TIME_STAMP_s TIME_STAMP_ms CQ_AF3 CQ_F7 CQ_F3 CQ_FC5 CQ_T7 CQ_P7 CQ_O1 CQ_O2 CQ_P8 CQ_T8 CQ_FC6 CQ_F4 CQ_F8 CQ_AF4 CQ_CMS CQ_DRL	chan:40	units:emotiv
120.00000000000000000000	0.00000000000000000000	4177.94873046875000000000	4169.74365234375000000000	4178.46142578125000000000	4190.25634765625000000000	4165.12792968750000000000	4158.97412109375000000000	4145.12792968750000000000	4160.00000000000000000000	4220.51269531250000000000	4184.10253906250000000000	4188.71777343750000000000	4243.07666015625000000000	4191.79492187500000000000	4193.84619140625000000000	3038.00000000000000000000	10245.00000000000000000000	10227.00000000000000000000	0.00000000000000000000	0.00000000000000000000	0.00000000000000000000	474.00000000000000000000	789.00000000000000000000	0.00000000000000000000	0.00000000000000000000	0.00000000000000000000	0.00000000000000000000	0.00000000000000000000	0.00000000000000000000	0.00000000000000000000	0.00000000000000000000	0.00000000000000000000	0.00000000000000000000	0.00000000000000000000	0.00000000000000000000	0.00000000000000000000	0.00000000000000000000	0.00000000000000000000	0.00000000000000000000
121.00000000000000000000	0.00000000000000000000	4175.38427734375000000000	4168.71777343750000000000	4173.84619140625000000000	4188.20507812500000000000	4178.46142578125000000000	4167.69238281250000000000	4144.10253906250000000000	4166.66650390625000000000	4243.07666015625000000000	4197.43603515625000000000	4208.20507812500000000000	4226.15380859375000000000	4193.33300781250000000000	4178.97412109375000000000	2820.00000000000000000000	10246.00000000000000000000	10226.00000000000000000000	0.00000000000000000000	0.00000000000000000000	0.00000000000000000000	474.00000000000000000000	797.00000000000000000000	0.00000000000000000000	0.00000000000000000000	0.00000000000000000000	0.00000000000000000000	0.00000000000000000000	0.00000000000000000000	0.00000000000000000000	0.00000000000000000000	0.00000000000000000000	0.00000000000000000000	0.00000000000000000000	0.00000000000000000000	0.00000000000000000000	0.00000000000000000000	0.00000000000000000000	0.00000000000000000000
122.00000000000000000000	0.00000000000000000000	4153.33300781250000000000	4164.61523437500000000000	4155.89746093750000000000	4183.58984375000000000000	4172.82031250000000000000	4172.82031250000000000000	4139.48730468750000000000	4167.17919921875000000000	4242.56396484375000000000	4191.28173828125000000000	4183.07666015625000000000	4220.51269531250000000000	4188.71777343750000000000	4168.71777343750000000000	3476.00000000000000000000	10246.00000000000000000000	10226.00000000000000000000	0.00000000000000000000	0.00000000000000000000	0.00000000000000000000	474.00000000000000000000	805.00000000000000000000	0.00000000000000000000	0.00000000000000000000	0.00000000000000000000	0.00000000000000000000	0.00000000000000000000	0.00000000000000000000	0.00000000000000000000	0.00000000000000000000	0.00000000000000000000	0.00000000000000000000	0.00000000000000000000	0.00000000000000000000	0.00000000000000000000	0.00000000000000000000	0.00000000000000000000	0.00000000000000000000
123.00000000000000000000	0.00000000000000000000	4168.20507812500000000000	4173.84619140625000000000	4170.25634765625000000000	4188.20507812500000000000	4179.48730468750000000000	4179.48730468750000000000	4145.64111328125000000000	4174.35888671875000000000	4242.05126953125000000000	4186.66650390625000000000	4165.64111328125000000000	4235.89746093750000000000	4187.17919921875000000000	4179.48730468750000000000	3212.00000000000000000000	10248.00000000000000000000	10226.00000000000000000000	0.00000000000000000000	0.00000000000000000000	0.00000000000000000000	474.00000000000000000000	813.00000000000000000000	0.00000000000000000000	0.00000000000000000000	0.00000000000000000000	0.00000000000000000000	0.00000000000000000000	0.00000000000000000000	0.00000000000000000000	0.00000000000000000000	0.00000000000000000000	0.00000000000000000000	0.00000000000000000000	0.00000000000000000000	0.00000000000000000000	0.00000000000000000000	0.00000000000000000000	0.00000000000000000000
124.00000000000000000000	0.00000000000000000000	4166.15380859375000000000	4188.20507812500000000000	4160.51269531250000000000	4182.56396484375000000000	4187.17919921875000000000	4183.07666015625000000000	4152.30761718750000000000	4188.20507812500000000000	4250.25634765625000000000	4196.41015625000000000000	4188.20507812500000000000	4227.17919921875000000000	4191.79492187500000000000	4182.56396484375000000000	3038.00000000000000000000	10248.00000000000000000000	10226.00000000000000000000	0.00000000000000000000	0.00000000000000000000	0.00000000000000000000	474.00000000000000000000	821.00000000000000000000	0.00000000000000000000	0.00000000000000000000	0.00000000000000000000	0.00000000000000000000	0.00000000000000000000	0.00000000000000000000	0.00000000000000000000	0.00000000000000000000	0.00000000000000000000	0.00000000000000000000	0.00000000000000000000	0.00000000000000000000	0.00000000000000000000	0.00000000000000000000	0.00000000000000000000	0.00000000000000000000
125.00000000000000000000	0.00000000000000000000	4161.02539062500000000000	4169.74365234375000000000	4154.87158203125000000000	4172.82031250000000000000	4153.84619140625000000000	4165.64111328125000000000	4143.58984375000000000000	4182.05126953125000000000	4242.05126953125000000000	4181.53857421875000000000	4180.00000000000000000000	4208.71777343750000000000	4184.10253906250000000000	4163.58984375000000000000	2820.00000000000000000000	10248.00000000000000000000	10227.00000000000000000000	0.00000000000000000000	0.00000000000000000000	0.00000000000000000000	474.00000000000000000000	830.00000000000000000000	0.00000000000000000000	0.00000000000000000000	0.00000000000000000000	0.00000000000000000000	0.00000000000000000000	0.00000000000000000000	0.00000000000000000000	0.00000000000000000000	0.00000000000000000000	0.00000000000000000000	0.00000000000000000000	0.00000000000000000000	0.00000000000000000000	0.00000000000000000000	0.00000000000000000000	0.00000000000000000000
126.00000000000000000000	0.00000000000000000000	4162.56396484375000000000	4154.35888671875000000000	4161.02539062500000000000	4166.15380859375000000000	4142.05126953125000000000	4157.94873046875000000000	4139.48730468750000000000	4171.28173828125000000000	4236.92285156250000000000	4165.64111328125000000000	4164.10253906250000000000	4207.17919921875000000000	4177.43603515625000000000	4157.94873046875000000000	3476.00000000000000000000	10248.00000000000000000000	10227.00000000000000000000	0.00000000000000000000	0.00000000000000000000	0.00000000000000000000	474.00000000000000000000	838.00000000000000000000	0.00000000000000000000	0.00000000000000000000	0.00000000000000000000	0.00000000000000000000	0.00000000000000000000	0.00000000000000000000	0.00000000000000000000	0.00000000000000000000	0.00000000000000000000	0.00000000000000000000	0.00000000000000000000	0.00000000000000000000	0.00000000000000000000	0.00000000000000000000	0.00000000000000000000	0.00000000000000000000
127.00000000000000000000	0.00000000000000000000	4161.53857421875000000000	4175.38427734375000000000	4160.00000000000000000000	4171.28173828125000000000	4183.58984375000000000000	4172.82031250000000000000	4146.15380859375000000000	4178.97412109375000000000	4240.51269531250000000000	4176.41015625000000000000	4190.25634765625000000000	4224.10253906250000000000	4188.71777343750000000000	4178.97412109375000000000	52.00000000000000000000	10248.00000000000000000000	10229.00000000000000000000	0.00000000000000000000	0.00000000000000000000	0.00000000000000000000	474.00000000000000000000	846.00000000000000000000	0.00000000000000000000	0.00000000000000000000	0.00000000000000000000	0.00000000000000000000	0.00000000000000000000	0.00000000000000000000	0.00000000000000000000	0.00000000000000000000	0.00000000000000000000	0.00000000000000000000	0.00000000000000000000	0.00000000000000000000	0.00000000000000000000	0.00000000000000000000	0.00000000000000000000	0.00000000000000000000
0.00000000000000000000	0.00000000000000000000	4183.07666015625000000000	4193.84619140625000000000	4182.05126953125000000000	4195.89746093750000000000	4206.66650390625000000000	4176.92285156250000000000	4147.17919921875000000000	4186.15380859375000000000	4243.07666015625000000000	4186.15380859375000000000	4204.10253906250000000000	4244.10253906250000000000	4206.66650390625000000000	4200.00000000000000000000	2218.00000000000000000000	10248.00000000000000000000	10229.00000000000000000000	0.00000000000000000000	0.00000000000000000000	0.00000000000000000000	474.00000000000000000000	855.00000000000000000000	4.00000000000000000000	0.00000000000000000000	0.00000000000000000000	0.00000000000000000000	0.00000000000000000000	0.00000000000000000000	0.00000000000000000000	0.00000000000000000000	0.00000000000000000000	0.00000000000000000000	0.00000000000000000000	0.00000000000000000000	0.00000000000000000000	0.00000000000000000000	0.00000000000000000000	0.00000000000000000000
1.00000000000000000000	0.00000000000000000000	4169.74365234375000000000	4189.74365234375000000000	4172.30761718750000000000	4200.51269531250000000000	4191.28173828125000000000	4172.30761718750000000000	4143.07666015625000000000	4180.00000000000000000000	4246.15380859375000000000	4186.15380859375000000000	4195.38427734375000000000	4238.46142578125000000000	4216.92285156250000000000	4197.43603515625000000000	2980.00000000000000000000	10250.00000000000000000000	10228.00000000000000000000	0.00000000000000000000	0.00000000000000000000	0.00000000000000000000	474.00000000000000000000	863.00000000000000000000	4.00000000000000000000	4.00000000000000000000	0.00000000000000000000	0.00000000000000000000	0.00000000000000000000	0.00000000000000000000	0.00000000000000000000	0.00000000000000000000	0.00000000000000000000	0.00000000000000000000	0.00000000000000000000	0.00000000000000000000	0.00000000000000000000	0.00000000000000000000	0.00000000000000000000	0.00000000000000000000
2.00000000000000000000	0.00000000000000000000	4159.48730468750000000000	4182.05126953125000000000	4165.12792968750000000000	4181.53857421875000000000	4176.41015625000000000000	4172.82031250000000000000	4138.97412109375000000000	4165.64111328125000000000	4232.30761718750000000000	4188.71777343750000000000	4201.53857421875000000000	4230.76904296875000000000	4211.28173828125000000000	4185.12792968750000000000	2186.00000000000000000000	10250.00000000000000000000	10228.00000000000000000000	0.00000000000000000000	0.00000000000000000000	0.00000000000000000000	474.00000000000000000000	871.00000000000000000000	4.00000000000000000000	4.00000000000000000000	4.00000000000000000000	0.00000000000000000000	0.00000000000000000000	0.00000000000000000000	0.00000000000000000000	0.00000000000000000000	0.00000000000000000000	0.00000000000000000000	0.00000000000000000000	0.00000000000000000000	0.00000000000000000000	0.00000000000000000000	4.00000000000000000000	0.00000000000000000000
3.00000000000000000000	0.00000000000000000000	4170.25634765625000000000	4176.41015625000000000000	4169.74365234375000000000	4175.38427734375000000000	4171.79492187500000000000	4175.89746093750000000000	4142.56396484375000000000	4161.53857421875000000000	4220.00000000000000000000	4197.94873046875000000000	4169.74365234375000000000	4231.79492187500000000000	4198.46142578125000000000	4175.89746093750000000000	3473.00000000000000000000	10248.00000000000000000000	10228.00000000000000000000	0.00000000000000000000	0.00000000000000000000	0.00000000000000000000	474.00000000000000000000	880.00000000000000000000	4.00000000000000000000	4.00000000000000000000	4.00000000000000000000	4.00000000000000000000	0.00000000000000000000	0.00000000000000000000	0.00000000000000000000	0.00000000000000000000	0.00000000000000000000	0.00000000000000000000	0.00000000000000000000	0.00000000000000000000	0.00000000000000000000	0.00000000000000000000	4.00000000000000000000	4.00000000000000000000
4.00000000000000000000	0.00000000000000000000	4156.92285156250000000000	4160.00000000000000000000	4154.35888671875000000000	4178.97412109375000000000	4163.58984375000000000000	4177.94873046875000000000	4153.84619140625000000000	4173.84619140625000000000	4226.66650390625000000000	4190.25634765625000000000	4131.79492187500000000000	4222.56396484375000000000	4172.82031250000000000000	4156.41015625000000000000	3512.00000000000000000000	10248.00000000000000000000	10228.00000000000000000000	0.00000000000000000000	0.00000000000000000000	0.00000000000000000000	474.00000000000000000000	888.00000000000000000000	4.00000000000000000000	4.00000000000000000000	4.00000000000000000000	4.00000000000000000000	4.00000000000000000000	0.00000000000000000000	0.00000000000000000000	0.00000000000000000000	0.00000000000000000000	0.00000000000000000000	0.00000000000000000000	0.00000000000000000000	0.00000000000000000000	0.00000000000000000000	4.00000000000000000000	4.00000000000000000000
5.00000000000000000000	0.00000000000000000000	4164.61523437500000000000	4150.25634765625000000000	4167.17919921875000000000	4176.41015625000000000000	4157.94873046875000000000	4175.89746093750000000000	4159.48730468750000000000	4179.48730468750000000000	4231.28173828125000000000	4173.33300781250000000000	4180.00000000000000000000	4217.94873046875000000000	4162.05126953125000000000	4147.69238281250000000000	3216.00000000000000000000	10248.00000000000000000000	10228.00000000000000000000	0.00000000000000000000	0.00000000000000000000	0.00000000000000000000	474.00000000000000000000	896.00000000000000000000	4.00000000000000000000	4.00000000000000000000	4.00000000000000000000	4.00000000000000000000	4.00000000000000000000	4.00000000000000000000	0.00000000000000000000	0.00000000000000000000	0.00000000000000000000	0.00000000000000000000	0.00000000000000000000	0.00000000000000000000	0.00000000000000000000	0.00000000000000000000	4.00000000000000000000	4.00000000000000000000
6.00000000000000000000	0.00000000000000000000	4172.82031250000000000000	4171.79492187500000000000	4172.30761718750000000000	4176.92285156250000000000	4175.89746093750000000000	4173.33300781250000000000	4161.02539062500000000000	4189.74365234375000000000	4242.05126953125000000000	4184.61523437500000000000	4228.71777343750000000000	4227.69238281250000000000	4201.02539062500000000000	4171.79492187500000000000	3587.00000000000000000000	10248.00000000000000000000	10228.00000000000000000000	0.00000000000000000000	0.00000000000000000000	0.00000000000000000000	474.00000000000000000000	905.00000000000000000000	4.00000000000000000000	4.00000000000000000000	4.00000000000000000000	4.00000000000000000000	4.00000000000000000000	4.00000000000000000000	4.00000000000000000000	0.00000000000000000000	0.00000000000000000000	0.00000000000000000000	0.00000000000000000000	0.00000000000000000000	0.00000000000000000000	0.00000000000000000000	4.00000000000000000000	4.00000000000000000000
7.00000000000000000000	0.00000000000000000000	4184.61523437500000000000	4186.66650390625000000000	4178.46142578125000000000	4185.64111328125000000000	4188.71777343750000000000	4166.66650390625000000000	4162.05126953125000000000	4195.89746093750000000000	4246.15380859375000000000	4189.74365234375000000000	4200.00000000000000000000	4246.15380859375000000000	4227.17919921875000000000	4194.87158203125000000000	3444.00000000000000000000	10247.00000000000000000000	10230.00000000000000000000	0.00000000000000000000	0.00000000000000000000	0.00000000000000000000	474.00000000000000000000	913.00000000000000000000	4.00000000000000000000	4.00000000000000000000	4.00000000000000000000	4.00000000000000000000	4.00000000000000000000	4.00000000000000000000	4.00000000000000000000	4.00000000000000000000	0.00000000000000000000	0.00000000000000000000	0.00000000000000000000	0.00000000000000000000	0.00000000000000000000	0.00000000000000000000	4.00000000000000000000	4.00000000000000000000
8.00000000000000000000	0.00000000000000000000	4185.64111328125000000000	4179.48730468750000000000	4185.12792968750000000000	4191.28173828125000000000	4178.97412109375000000000	4165.12792968750000000000	4155.38427734375000000000	4181.53857421875000000000	4225.64111328125000000000	4171.28173828125000000000	4182.56396484375000000000	4246.15380859375000000000	4207.17919921875000000000	4189.74365234375000000000	3298.00000000000000000000	10247.00000000000000000000	10230.00000000000000000000	0.00000000000000000000	0.00000000000000000000	0.00000000000000000000	474.00000000000000000000	922.00000000000000000000	4.00000000000000000000	4.00000000000000000000	4.00000000000000000000	4.00000000000000000000	4.00000000000000000000	4.00000000000000000000	4.00000000000000000000	4.00000000000000000000	4.00000000000000000000	0.00000000000000000000	0.00000000000000000000	0.00000000000000000000	0.00000000000000000000	0.00000000000000000000	4.00000000000000000000	4.00000000000000000000
9.00000000000000000000	0.00000000000000000000	4160.51269531250000000000	4176.92285156250000000000	4165.12792968750000000000	4189.23046875000000000000	4181.02539062500000000000	4173.84619140625000000000	4152.30761718750000000000	4174.35888671875000000000	4221.02539062500000000000	4167.69238281250000000000	4202.56396484375000000000	4233.33300781250000000000	4197.43603515625000000000	4181.53857421875000000000	2843.00000000000000000000	10247.00000000000000000000	10231.00000000000000000000	0.00000000000000000000	0.00000000000000000000	0.00000000000000000000	474.00000000000000000000	930.00000000000000000000	4.00000000000000000000	4.00000000000000000000	4.00000000000000000000	4.00000000000000000000	4.00000000000000000000	4.00000000000000000000	4.00000000000000000000	4.00000000000000000000	4.00000000000000000000	4.00000000000000000000	0.00000000000000000000	0.00000000000000000000	0.00000000000000000000	0.00000000000000000000	4.00000000000000000000	4.00000000000000000000
10.00000000000000000000	0.00000000000000000000	4171.79492187500000000000	4167.17919921875000000000	4175.38427734375000000000	4174.35888671875000000000	4175.89746093750000000000	4172.30761718750000000000	4150.76904296875000000000	4171.28173828125000000000	4227.69238281250000000000	4168.20507812500000000000	4171.79492187500000000000	4235.38427734375000000000	4201.02539062500000000000	4181.02539062500000000000	3493.00000000000000000000	10247.00000000000000000000	10231.00000000000000000000	0.00000000000000000000	0.00000000000000000000	0.00000000000000000000	474.00000000000000000000	938.00000000000000000000	4.00000000000000000000	4.00000000000000000000	4.00000000000000000000	4.00000000000000000000	4.00000000000000000000	4.00000000000000000000	4.00000000000000000000	4.00000000000000000000	4.00000000000000000000	4.00000000000000000000	4.00000000000000000000	0.00000000000000000000	0.00000000000000000000	0.00000000000000000000	4.00000000000000000000	4.00000000000000000000
11.00000000000000000000	0.00000000000000000000	4173.84619140625000000000	4157.43603515625000000000	4173.84619140625000000000	4168.71777343750000000000	4157.43603515625000000000	4166.15380859375000000000	4152.30761718750000000000	4167.17919921875000000000	4223.07666015625000000000	4165.64111328125000000000	4138.46142578125000000000	4229.74365234375000000000	4194.35888671875000000000	4175.38427734375000000000	3230.00000000000000000000	10246.00000000000000000000	10232.00000000000000000000	0.00000000000000000000	0.00000000000000000000	0.00000000000000000000	474.00000000000000000000	947.00000000000000000000	4.00000000000000000000	4.00000000000000000000	4.00000000000000000000	4.00000000000000000000	4.00000000000000000000	4.00000000000000000000	4.00000000000000000000	4.00000000000000000000	4.00000000000000000000	4.00000000000000000000	4.00000000000000000000	4.00000000000000000000	0.00000000000000000000	0.00000000000000000000	4.00000000000000000000	4.00000000000000000000
12.00000000000000000000	0.00000000000000000000	4170.25634765625000000000	4166.66650390625000000000	4168.20507812500000000000	4187.69238281250000000000	4165.12792968750000000000	4166.15380859375000000000	4160.51269531250000000000	4172.82031250000000000000	4221.02539062500000000000	4172.82031250000000000000	4170.76904296875000000000	4226.66650390625000000000	4192.82031250000000000000	4172.82031250000000000000	3051.00000000000000000000	10246.00000000000000000000	10232.00000000000000000000	0.00000000000000000000	0.00000000000000000000	0.00000000000000000000	474.00000000000000000000	955.00000000000000000000	4.00000000000000000000	4.00000000000000000000	4.00000000000000000000	4.00000000000000000000	4.00000000000000000000	4.00000000000000000000	4.00000000000000000000	4.00000000000000000000	4.00000000000000000000	4.00000000000000000000	4.00000000000000000000	4.00000000000000000000	4.00000000000000000000	0.00000000000000000000	4.00000000000000000000	4.00000000000000000000
13.00000000000000000000	0.00000000000000000000	4181.02539062500000000000	4176.92285156250000000000	4182.05126953125000000000	4191.28173828125000000000	4181.02539062500000000000	4171.79492187500000000000	4167.69238281250000000000	4185.64111328125000000000	4231.28173828125000000000	4183.07666015625000000000	4215.89746093750000000000	4241.02539062500000000000	4208.20507812500000000000	4179.48730468750000000000	2836.00000000000000000000	10245.00000000000000000000	10232.00000000000000000000	0.00000000000000000000	0.00000000000000000000	0.00000000000000000000	474.00000000000000000000	963.00000000000000000000	4.00000000000000000000	4.00000000000000000000	4.00000000000000000000	4.00000000000000000000	4.00000000000000000000	4.00000000000000000000	4.00000000000000000000	4.00000000000000000000	4.00000000000000000000	4.00000000000000000000	4.00000000000000000000	4.00000000000000000000	4.00000000000000000000	4.00000000000000000000	4.00000000000000000000	4.00000000000000000000
14.00000000000000000000	0.00000000000000000000	4164.10253906250000000000	4176.92285156250000000000	4166.66650390625000000000	4174.87158203125000000000	4168.20507812500000000000	4172.82031250000000000000	4168.20507812500000000000	4195.89746093750000000000	4246.66650390625000000000	4183.07666015625000000000	4214.87158203125000000000	4242.05126953125000000000	4214.35888671875000000000	4182.05126953125000000000	3493.00000000000000000000	10245.00000000000000000000	10232.00000000000000000000	0.00000000000000000000	0.00000000000000000000	0.00000000000000000000	474.00000000000000000000	972.00000000000000000000	4.00000000000000000000	4.00000000000000000000	4.00000000000000000000	4.00000000000000000000	4.00000000000000000000	4.00000000000000000000	4.00000000000000000000	4.00000000000000000000	4.00000000000000000000	4.00000000000000000000	4.00000000000000000000	4.00000000000000000000	4.00000000000000000000	4.00000000000000000000	4.00000000000000000000	4.00000000000000000000
15.00000000000000000000	0.00000000000000000000	4176.92285156250000000000	4176.41015625000000000000	4179.48730468750000000000	4177.43603515625000000000	4156.92285156250000000000	4167.17919921875000000000	4165.12792968750000000000	4195.89746093750000000000	4244.10253906250000000000	4162.56396484375000000000	4181.02539062500000000000	4242.05126953125000000000	4197.94873046875000000000	4185.64111328125000000000	3230.00000000000000000000	10246.00000000000000000000	10233.00000000000000000000	0.00000000000000000000	0.00000000000000000000	0.00000000000000000000	474.00000000000000000000	980.00000000000000000000	4.00000000000000000000	4.00000000000000000000	4.00000000000000000000	4.00000000000000000000	4.00000000000000000000	4.00000000000000000000	4.00000000000000000000	4.00000000000000000000	4.00000000000000000000	4.00000000000000000000	4.00000000000000000000	4.00000000000000000000	4.00000000000000000000	4.00000000000000000000	4.00000000000000000000	4.00000000000000000000
16.00000000000000000000	0.00000000000000000000	4192.30761718750000000000	4184.61523437500000000000	4194.35888671875000000000	4193.84619140625000000000	4187.17919921875000000000	4173.33300781250000000000	4169.23046875000000000000	4195.89746093750000000000	4227.69238281250000000000	4161.53857421875000000000	4172.82031250000000000000	4251.79492187500000000000	4201.53857421875000000000	4196.92285156250000000000	0.00000000000000000000	10246.00000000000000000000	10233.00000000000000000000	0.00000000000000000000	0.00000000000000000000	0.00000000000000000000	474.00000000000000000000	987.00000000000000000000	4.00000000000000000000	4.00000000000000000000	4.00000000000000000000	4.00000000000000000000	4.00000000000000000000	4.00000000000000000000	4.00000000000000000000	4.00000000000000000000	4.00000000000000000000	4.00000000000000000000	4.00000000000000000000	4.00000000000000000000	4.00000000000000000000	4.00000000000000000000	4.00000000000000000000	4.00000000000000000000
17.00000000000000000000	0.00000000000000000000	4184.10253906250000000000	4184.61523437500000000000	4185.12792968750000000000	4194.35888671875000000000	4193.33300781250000000000	4173.84619140625000000000	4164.61523437500000000000	4182.56396484375000000000	4210.25634765625000000000	4176.92285156250000000000	4185.12792968750000000000	4253.84619140625000000000	4211.28173828125000000000	4194.87158203125000000000	0.00000000000000000000	10245.00000000000000000000	10232.00000000000000000000	0.00000000000000000000	0.00000000000000000000	0.00000000000000000000	474.00000000000000000000	995.00000000000000000000	4.00000000000000000000	4.00000000000000000000	4.00000000000000000000	4.00000000000000000000	4.00000000000000000000	4.00000000000000000000	4.00000000000000000000	4.00000000000000000000	4.00000000000000000000	4.00000000000000000000	4.00000000000000000000	4.00000000000000000000	4.00000000000000000000	4.00000000000000000000	4.00000000000000000000	4.00000000000000000000
18.00000000000000000000	0.00000000000000000000	4181.02539062500000000000	4173.33300781250000000000	4182.56396484375000000000	4181.53857421875000000000	4164.61523437500000000000	4158.97412109375000000000	4152.82031250000000000000	4160.51269531250000000000	4204.61523437500000000000	4160.00000000000000000000	4187.17919921875000000000	4242.56396484375000000000	4194.35888671875000000000	4181.02539062500000000000	0.00000000000000000000	10245.00000000000000000000	10232.00000000000000000000	0.00000000000000000000	0.00000000000000000000	0.00000000000000000000	475.00000000000000000000	2.00000000000000000000	4.00000000000000000000	4.00000000000000000000	4.00000000000000000000	4.00000000000000000000	4.00000000000000000000	4.00000000000000000000	4.00000000000000000000	4.00000000000000000000	4.00000000000000000000	4.00000000000000000000	4.00000000000000000000	4.00000000000000000000	4.00000000000000000000	4.00000000000000000000	4.00000000000000000000	4.00000000000000000000
19.00000000000000000000	0.00000000000000000000	4168.71777343750000000000	4171.28173828125000000000	4167.17919921875000000000	4176.92285156250000000000	4173.84619140625000000000	4162.56396484375000000000	4164.61523437500000000000	4167.69238281250000000000	4220.51269531250000000000	4148.20507812500000000000	4168.71777343750000000000	4237.43603515625000000000	4189.74365234375000000000	4183.07666015625000000000	0.00000000000000000000	10247.00000000000000000000	10230.00000000000000000000	0.00000000000000000000	0.00000000000000000000	0.00000000000000000000	475.00000000000000000000	10.00000000000000000000	4.00000000000000000000	4.00000000000000000000	4.00000000000000000000	4.00000000000000000000	4.00000000000000000000	4.00000000000000000000	4.00000000000000000000	4.00000000000000000000	4.00000000000000000000	4.00000000000000000000	4.00000000000000000000	4.00000000000000000000	4.00000000000000000000	4.00000000000000000000	4.00000000000000000000	4.00000000000000000000
20.00000000000000000000	0.00000000000000000000	4178.46142578125000000000	4169.74365234375000000000	4176.41015625000000000000	4184.61523437500000000000	4182.05126953125000000000	4175.38427734375000000000	4182.56396484375000000000	4177.94873046875000000000	4227.69238281250000000000	4165.64111328125000000000	4163.58984375000000000000	4241.53857421875000000000	4195.89746093750000000000	4192.30761718750000000000	0.00000000000000000000	10247.00000000000000000000	10230.00000000000000000000	0.00000000000000000000	0.00000000000000000000	0.00000000000000000000	475.00000000000000000000	17.00000000000000000000	4.00000000000000000000	4.00000000000000000000	4.00000000000000000000	4.00000000000000000000	4.00000000000000000000	4.00000000000000000000	4.00000000000000000000	4.00000000000000000000	4.00000000000000000000	4.00000000000000000000	4.00000000000000000000	4.00000000000000000000	4.00000000000000000000	4.00000000000000000000	4.00000000000000000000	4.00000000000000000000
21.00000000000000000000	0.00000000000000000000	4174.35888671875000000000	4159.48730468750000000000	4170.76904296875000000000	4172.82031250000000000000	4162.56396484375000000000	4173.33300781250000000000	4187.17919921875000000000	4181.53857421875000000000	4229.23046875000000000000	4174.87158203125000000000	4189.23046875000000000000	4227.69238281250000000000	4187.69238281250000000000	4176.92285156250000000000	0.00000000000000000000	10247.00000000000000000000	10230.00000000000000000000	0.00000000000000000000	0.00000000000000000000	0.00000000000000000000	475.00000000000000000000	24.00000000000000000000	4.00000000000000000000	4.00000000000000000000	4.00000000000000000000	4.00000000000000000000	4.00000000000000000000	4.00000000000000000000	4.00000000000000000000	4.00000000000000000000	4.00000000000000000000	4.00000000000000000000	4.00000000000000000000	4.00000000000000000000	4.00000000000000000000	4.00000000000000000000	4.00000000000000000000	4.00000000000000000000
22.00000000000000000000	0.00000000000000000000	4158.97412109375000000000	4156.92285156250000000000	4154.87158203125000000000	4157.94873046875000000000	4158.97412109375000000000	4168.71777343750000000000	4192.82031250000000000000	4199.48730468750000000000	4237.94873046875000000000	4163.58984375000000000000	4192.30761718750000000000	4221.02539062500000000000	4177.94873046875000000000	4163.07666015625000000000	0.00000000000000000000	10247.00000000000000000000	10230.00000000000000000000	0.00000000000000000000	0.00000000000000000000	0.00000000000000000000	475.00000000000000000000	32.00000000000000000000	4.00000000000000000000	4.00000000000000000000	4.00000000000000000000	4.00000000000000000000	4.00000000000000000000	4.00000000000000000000	4.00000000000000000000	4.00000000000000000000	4.00000000000000000000	4.00000000000000000000	4.00000000000000000000	4.00000000000000000000	4.00000000000000000000	4.00000000000000000000	4.00000000000000000000	4.00000000000000000000
23.00000000000000000000	0.00000000000000000000	4170.25634765625000000000	4158.97412109375000000000	4168.20507812500000000000	4167.17919921875000000000	4167.69238281250000000000	4166.66650390625000000000	4192.30761718750000000000	4202.56396484375000000000	4230.25634765625000000000	4155.38427734375000000000	4161.02539062500000000000	4227.17919921875000000000	4177.94873046875000000000	4162.56396484375000000000	0.00000000000000000000	10248.00000000000000000000	10229.00000000000000000000	0.00000000000000000000	0.00000000000000000000	0.00000000000000000000	475.00000000000000000000	39.00000000000000000000	4.00000000000000000000	4.00000000000000000000	4.00000000000000000000	4.00000000000000000000	4.00000000000000000000	4.00000000000000000000	4.00000000000000000000	4.00000000000000000000	4.00000000000000000000	4.00000000000000000000	4.00000000000000000000	4.00000000000000000000	4.00000000000000000000	4.00000000000000000000	4.00000000000000000000	4.00000000000000000000
24.00000000000000000000	0.00000000000000000000	4159.48730468750000000000	4160.51269531250000000000	4155.89746093750000000000	4166.66650390625000000000	4174.35888671875000000000	4165.12792968750000000000	4181.02539062500000000000	4189.74365234375000000000	4221.53857421875000000000	4162.56396484375000000000	4156.92285156250000000000	4211.28173828125000000000	4182.56396484375000000000	4151.79492187500000000000	0.00000000000000000000	10248.00000000000000000000	10229.00000000000000000000	0.00000000000000000000	0.00000000000000000000	0.00000000000000000000	475.00000000000000000000	46.00000000000000000000	4.00000000000000000000	4.00000000000000000000	4.00000000000000000000	4.00000000000000000000	4.00000000000000000000	4.00000000000000000000	4.00000000000000000000	4.00000000000000000000	4.00000000000000000000	4.00000000000000000000	4.00000000000000000000	4.00000000000000000000	4.00000000000000000000	4.00000000000000000000	4.00000000000000000000	4.00000000000000000000
25.00000000000000000000	0.00000000000000000000	4167.69238281250000000000	4158.46142578125000000000	4158.97412109375000000000	4151.79492187500000000000	4166.66650390625000000000	4169.23046875000000000000	4170.25634765625000000000	4178.97412109375000000000	4220.51269531250000000000	4161.02539062500000000000	4168.71777343750000000000	4206.15380859375000000000	4175.89746093750000000000	4147.17919921875000000000	0.00000000000000000000	10248.00000000000000000000	10229.00000000000000000000	0.00000000000000000000	0.00000000000000000000	0.00000000000000000000	475.00000000000000000000	54.00000000000000000000	4.00000000000000000000	4.00000000000000000000	4.00000000000000000000	4.00000000000000000000	4.00000000000000000000	4.00000000000000000000	4.00000000000000000000	4.00000000000000000000	4.00000000000000000000	4.00000000000000000000	4.00000000000000000000	4.00000000000000000000	4.00000000000000000000	4.00000000000000000000	4.00000000000000000000	4.00000000000000000000
26.00000000000000000000	0.00000000000000000000	4180.51269531250000000000	4157.94873046875000000000	4170.76904296875000000000	4158.46142578125000000000	4163.58984375000000000000	4175.89746093750000000000	4169.74365234375000000000	4175.38427734375000000000	4218.46142578125000000000	4149.23046875000000000000	4162.05126953125000000000	4220.00000000000000000000	4175.89746093750000000000	4164.61523437500000000000	0.00000000000000000000	10248.00000000000000000000	10229.00000000000000000000	0.00000000000000000000	0.00000000000000000000	0.00000000000000000000	475.00000000000000000000	61.00000000000000000000	4.00000000000000000000	4.00000000000000000000	4.00000000000000000000	4.00000000000000000000	4.00000000000000000000	4.00000000000000000000	4.00000000000000000000	4.00000000000000000000	4.00000000000000000000	4.00000000000000000000	4.00000000000000000000	4.00000000000000000000	4.00000000000000000000	4.00000000000000000000	4.00000000000000000000	4.00000000000000000000
27.00000000000000000000	0.00000000000000000000	4174.35888671875000000000	4168.71777343750000000000	4170.76904296875000000000	4178.46142578125000000000	4175.89746093750000000000	4172.82031250000000000000	4171.79492187500000000000	4175.38427734375000000000	4221.02539062500000000000	4150.25634765625000000000	4181.53857421875000000000	4226.66650390625000000000	4192.30761718750000000000	4180.51269531250000000000	0.00000000000000000000	10250.00000000000000000000	10230.00000000000000000000	0.00000000000000000000	0.00000000000000000000	0.00000000000000000000	475.00000000000000000000	69.00000000000000000000	4.00000000000000000000	4.00000000000000000000	4.00000000000000000000	4.00000000000000000000	4.00000000000000000000	4.00000000000000000000	4.00000000000000000000	4.00000000000000000000	4.00000000000000000000	4.00000000000000000000	4.00000000000000000000	4.00000000000000000000	4.00000000000000000000	4.00000000000000000000	4.00000000000000000000	4.00000000000000000000
28.00000000000000000000	0.00000000000000000000	4189.74365234375000000000	4182.56396484375000000000	4184.61523437500000000000	4176.92285156250000000000	4181.53857421875000000000	4167.17919921875000000000	4169.74365234375000000000	4173.84619140625000000000	4223.07666015625000000000	4156.92285156250000000000	4202.05126953125000000000	4230.76904296875000000000	4200.51269531250000000000	4185.64111328125000000000	0.00000000000000000000	10250.00000000000000000000	10230.00000000000000000000	0.00000000000000000000	0.00000000000000000000	0.00000000000000000000	475.00000000000000000000	77.00000000000000000000	4.00000000000000000000	4.00000000000000000000	4.00000000000000000000	4.00000000000000000000	4.00000000000000000000	4.00000000000000000000	4.00000000000000000000	4.00000000000000000000	4.00000000000000000000	4.00000000000000000000	4.00000000000000000000	4.00000000000000000000	4.00000000000000000000	4.00000000000000000000	4.00000000000000000000	4.00000000000000000000
29.00000000000000000000	0.00000000000000000000	4173.84619140625000000000	4175.38427734375000000000	4164.10253906250000000000	4165.64111328125000000000	4173.84619140625000000000	4166.15380859375000000000	4173.84619140625000000000	4178.46142578125000000000	4224.10253906250000000000	4156.92285156250000000000	4166.66650390625000000000	4227.69238281250000000000	4190.76904296875000000000	4175.89746093750000000000	0.00000000000000000000	10249.00000000000000000000	10227.00000000000000000000	0.00000000000000000000	0.00000000000000000000	0.00000000000000000000	475.00000000000000000000	86.00000000000000000000	4.00000000000000000000	4.00000000000000000000	4.00000000000000000000	4.00000000000000000000	4.00000000000000000000	4.00000000000000000000	4.00000000000000000000	4.00000000000000000000	4.00000000000000000000	4.00000000000000000000	4.00000000000000000000	4.00000000000000000000	4.00000000000000000000	4.00000000000000000000	4.00000000000000000000	4.00000000000000000000
30.00000000000000000000	0.00000000000000000000	4165.12792968750000000000	4155.89746093750000000000	4162.05126953125000000000	4173.33300781250000000000	4164.61523437500000000000	4161.53857421875000000000	4179.48730468750000000000	4187.17919921875000000000	4229.74365234375000000000	4154.35888671875000000000	4139.48730468750000000000	4231.79492187500000000000	4182.05126953125000000000	4169.74365234375000000000	0.00000000000000000000	10249.00000000000000000000	10227.00000000000000000000	0.00000000000000000000	0.00000000000000000000	0.00000000000000000000	475.00000000000000000000	94.00000000000000000000	4.00000000000000000000	4.00000000000000000000	4.00000000000000000000	4.00000000000000000000	4.00000000000000000000	4.00000000000000000000	4.00000000000000000000	4.00000000000000000000	4.00000000000000000000	4.00000000000000000000	4.00000000000000000000	4.00000000000000000000	4.00000000000000000000	4.00000000000000000000	4.00000000000000000000	4.00000000000000000000
31.00000000000000000000	0.00000000000000000000	4177.43603515625000000000	4170.76904296875000000000	4173.84619140625000000000	4185.12792968750000000000	4178.46142578125000000000	4166.66650390625000000000	4181.53857421875000000000	4185.64111328125000000000	4227.69238281250000000000	4162.05126953125000000000	4176.92285156250000000000	4237.43603515625000000000	4195.38427734375000000000	4184.10253906250000000000	0.00000000000000000000	10248.00000000000000000000	10226.00000000000000000000	0.00000000000000000000	0.00000000000000000000	0.00000000000000000000	475.00000000000000000000	102.00000000000000000000	4.00000000000000000000	4.00000000000000000000	4.00000000000000000000	4.00000000000000000000	4.00000000000000000000	4.00000000000000000000	4.00000000000000000000	4.00000000000000000000	4.00000000000000000000	4.00000000000000000000	4.00000000000000000000	4.00000000000000000000	4.00000000000000000000	4.00000000000000000000	4.00000000000000000000	4.00000000000000000000
32.00000000000000000000	0.00000000000000000000	4170.25634765625000000000	4185.64111328125000000000	4158.97412109375000000000	4170.25634765625000000000	4177.43603515625000000000	4169.74365234375000000000	4172.82031250000000000000	4166.15380859375000000000	4206.15380859375000000000	4166.15380859375000000000	4203.07666015625000000000	4228.71777343750000000000	4196.92285156250000000000	4182.56396484375000000000	0.00000000000000000000	10248.00000000000000000000	10226.00000000000000000000	0.00000000000000000000	0.00000000000000000000	0.00000000000000000000	475.00000000000000000000	111.00000000000000000000	4.00000000000000000000	4.00000000000000000000	4.00000000000000000000	4.00000000000000000000	4.00000000000000000000	4.00000000000000000000	4.00000000000000000000	4.00000000000000000000	4.00000000000000000000	4.00000000000000000000	4.00000000000000000000	4.00000000000000000000	4.00000000000000000000	4.00000000000000000000	4.00000000000000000000	4.00000000000000000000
33.00000000000000000000	0.00000000000000000000	4183.58984375000000000000	4167.69238281250000000000	4166.66650390625000000000	4153.33300781250000000000	4156.92285156250000000000	4155.38427734375000000000	4162.05126953125000000000	4156.41015625000000000000	4200.00000000000000000000	4159.48730468750000000000	4182.05126953125000000000	4226.15380859375000000000	4176.92285156250000000000	4170.76904296875000000000	0.00000000000000000000	10247.00000000000000000000	10224.00000000000000000000	0.00000000000000000000	0.00000000000000000000	0.00000000000000000000	475.00000000000000000000	119.00000000000000000000	4.00000000000000000000	4.00000000000000000000	4.00000000000000000000	4.00000000000000000000	4.00000000000000000000	4.00000000000000000000	4.00000000000000000000	4.00000000000000000000	4.00000000000000000000	4.00000000000000000000	4.00000000000000000000	4.00000000000000000000	4.00000000000000000000	4.00000000000000000000	4.00000000000000000000	4.00000000000000000000
34.00000000000000000000	0.00000000000000000000	4183.58984375000000000000	4173.33300781250000000000	4168.71777343750000000000	4170.25634765625000000000	4170.25634765625000000000	4151.79492187500000000000	4163.07666015625000000000	4173.84619140625000000000	4215.38427734375000000000	4165.64111328125000000000	4184.10253906250000000000	4231.79492187500000000000	4181.53857421875000000000	4188.20507812500000000000	0.00000000000000000000	10247.00000000000000000000	10224.00000000000000000000	0.00000000000000000000	0.00000000000000000000	0.00000000000000000000	475.00000000000000000000	128.00000000000000000000	4.00000000000000000000	4.00000000000000000000	4.00000000000000000000	4.00000000000000000000	4.00000000000000000000	4.00000000000000000000	4.00000000000000000000	4.00000000000000000000	4.00000000000000000000	4.00000000000000000000	4.00000000000000000000	4.00000000000000000000	4.00000000000000000000	4.00000000000000000000	4.00000000000000000000	4.00000000000000000000
35.00000000000000000000	0.00000000000000000000	4183.58984375000000000000	4190.76904296875000000000	4175.89746093750000000000	4185.12792968750000000000	4184.61523437500000000000	4163.07666015625000000000	4160.51269531250000000000	4174.87158203125000000000	4212.30761718750000000000	4166.66650390625000000000	4196.92285156250000000000	4237.43603515625000000000	4196.92285156250000000000	4204.61523437500000000000	0.00000000000000000000	10248.00000000000000000000	10225.00000000000000000000	0.00000000000000000000	0.00000000000000000000	0.00000000000000000000	475.00000000000000000000	136.00000000000000000000	4.00000000000000000000	4.00000000000000000000	4.00000000000000000000	4.00000000000000000000	4.00000000000000000000	4.00000000000000000000	4.00000000000000000000	4.00000000000000000000	4.00000000000000000000	4.00000000000000000000	4.00000000000000000000	4.00000000000000000000	4.00000000000000000000	4.00000000000000000000	4.00000000000000000000	4.00000000000000000000
36.00000000000000000000	0.00000000000000000000	4184.10253906250000000000	4178.46142578125000000000	4178.46142578125000000000	4169.74365234375000000000	4166.66650390625000000000	4168.71777343750000000000	4160.00000000000000000000	4166.66650390625000000000	4210.76904296875000000000	4154.35888671875000000000	4171.79492187500000000000	4234.35888671875000000000	4183.58984375000000000000	4196.92285156250000000000	0.00000000000000000000	10248.00000000000000000000	10225.00000000000000000000	0.00000000000000000000	0.00000000000000000000	0.00000000000000000000	475.00000000000000000000	144.00000000000000000000	4.00000000000000000000	4.00000000000000000000	4.00000000000000000000	4.00000000000000000000	4.00000000000000000000	4.00000000000000000000	4.00000000000000000000	4.00000000000000000000	4.00000000000000000000	4.00000000000000000000	4.00000000000000000000	4.00000000000000000000	4.00000000000000000000	4.00000000000000000000	4.00000000000000000000	4.00000000000000000000
37.00000000000000000000	0.00000000000000000000	4163.07666015625000000000	4157.94873046875000000000	4154.87158203125000000000	4156.41015625000000000000	4157.94873046875000000000	4159.48730468750000000000	4164.10253906250000000000	4166.15380859375000000000	4209.74365234375000000000	4139.48730468750000000000	4138.97412109375000000000	4229.74365234375000000000	4159.48730468750000000000	4191.79492187500000000000	0.00000000000000000000	10247.00000000000000000000	10226.00000000000000000000	0.00000000000000000000	0.00000000000000000000	0.00000000000000000000	475.00000000000000000000	153.00000000000000000000	4.00000000000000000000	4.00000000000000000000	4.00000000000000000000	4.00000000000000000000	4.00000000000000000000	4.00000000000000000000	4.00000000000000000000	4.00000000000000000000	4.00000000000000000000	4.00000000000000000000	4.00000000000000000000	4.00000000000000000000	4.00000000000000000000	4.00000000000000000000	4.00000000000000000000	4.00000000000000000000
38.00000000000000000000	0.00000000000000000000	4168.20507812500000000000	4155.89746093750000000000	4161.53857421875000000000	4164.10253906250000000000	4160.00000000000000000000	4152.30761718750000000000	4163.58984375000000000000	4157.94873046875000000000	4196.41015625000000000000	4122.05126953125000000000	4137.43603515625000000000	4231.79492187500000000000	4156.92285156250000000000	4194.87158203125000000000	0.00000000000000000000	10247.00000000000000000000	10226.00000000000000000000	0.00000000000000000000	0.00000000000000000000	0.00000000000000000000	475.00000000000000000000	161.00000000000000000000	4.00000000000000000000	4.00000000000000000000	4.00000000000000000000	4.00000000000000000000	4.00000000000000000000	4.00000000000000000000	4.00000000000000000000	4.00000000000000000000	4.00000000000000000000	4.00000000000000000000	4.00000000000000000000	4.00000000000000000000	4.00000000000000000000	4.00000000000000000000	4.00000000000000000000	4.00000000000000000000
39.00000000000000000000	0.00000000000000000000	4167.69238281250000000000	4173.33300781250000000000	4160.00000000000000000000	4164.10253906250000000000	4165.12792968750000000000	4165.12792968750000000000	4172.82031250000000000000	4165.64111328125000000000	4213.33300781250000000000	4133.33300781250000000000	4175.38427734375000000000	4225.64111328125000000000	4175.38427734375000000000	4196.92285156250000000000	0.00000000000000000000	10247.00000000000000000000	10227.00000000000000000000	0.00000000000000000000	0.00000000000000000000	0.00000000000000000000	475.00000000000000000000	169.00000000000000000000	4.00000000000000000000	4.00000000000000000000	4.00000000000000000000	4.00000000000000000000	4.00000000000000000000	4.00000000000000000000	4.00000000000000000000	4.00000000000000000000	4.00000000000000000000	4.00000000000000000000	4.00000000000000000000	4.00000000000000000000	4.00000000000000000000	4.00000000000000000000	4.00000000000000000000	4.00000000000000000000
40.00000000000000000000	0.00000000000000000000	4169.74365234375000000000	4171.79492187500000000000	4155.89746093750000000000	4147.17919921875000000000	4167.69238281250000000000	4169.74365234375000000000	4177.43603515625000000000	4171.28173828125000000000	4224.10253906250000000000	4154.87158203125000000000	4191.28173828125000000000	4218.46142578125000000000	4174.87158203125000000000	4191.79492187500000000000	0.00000000000000000000	10247.00000000000000000000	10227.00000000000000000000	0.00000000000000000000	0.00000000000000000000	0.00000000000000000000	475.00000000000000000000	177.00000000000000000000	4.00000000000000000000	4.00000000000000000000	4.00000000000000000000	4.00000000000000000000	4.00000000000000000000	4.00000000000000000000	4.00000000000000000000	4.00000000000000000000	4.00000000000000000000	4.00000000000000000000	4.00000000000000000000	4.00000000000000000000	4.00000000000000000000	4.00000000000000000000	4.00000000000000000000	4.00000000000000000000
41.00000000000000000000	0.00000000000000000000	4170.25634765625000000000	4144.61523437500000000000	4158.97412109375000000000	4136.92285156250000000000	4156.41015625000000000000	4165.12792968750000000000	4172.82031250000000000000	4161.53857421875000000000	4206.15380859375000000000	4148.71777343750000000000	4162.56396484375000000000	4212.30761718750000000000	4152.30761718750000000000	4176.92285156250000000000	0.00000000000000000000	10247.00000000000000000000	10229.00000000000000000000	0.00000000000000000000	0.00000000000000000000	0.00000000000000000000	475.00000000000000000000	185.00000000000000000000	4.00000000000000000000	4.00000000000000000000	4.00000000000000000000	4.00000000000000000000	4.00000000000000000000	4.00000000000000000000	4.00000000000000000000	4.00000000000000000000	4.00000000000000000000	4.00000000000000000000	4.00000000000000000000	4.00000000000000000000	4.00000000000000000000	4.00000000000000000000	4.00000000000000000000	4.00000000000000000000
42.00000000000000000000	0.00000000000000000000	4153.84619140625000000000	4147.17919921875000000000	4146.66650390625000000000	4151.79492187500000000000	4160.51269531250000000000	4173.84619140625000000000	4180.00000000000000000000	4175.89746093750000000000	4213.84619140625000000000	4144.61523437500000000000	4152.82031250000000000000	4215.38427734375000000000	4160.51269531250000000000	4181.02539062500000000000	0.00000000000000000000	10247.00000000000000000000	10229.00000000000000000000	0.00000000000000000000	0.00000000000000000000	0.00000000000000000000	475.00000000000000000000	192.00000000000000000000	4.00000000000000000000	4.00000000000000000000	4.00000000000000000000	4.00000000000000000000	4.00000000000000000000	4.00000000000000000000	4.00000000000000000000	4.00000000000000000000	4.00000000000000000000	4.00000000000000000000	4.00000000000000000000	4.00000000000000000000	4.00000000000000000000	4.00000000000000000000	4.00000000000000000000	4.00000000000000000000
43.00000000000000000000	0.00000000000000000000	4176.41015625000000000000	4169.74365234375000000000	4166.66650390625000000000	4163.58984375000000000000	4174.35888671875000000000	4166.66650390625000000000	4184.61523437500000000000	4186.66650390625000000000	4227.17919921875000000000	4154.87158203125000000000	4170.25634765625000000000	4230.76904296875000000000	4175.89746093750000000000	4202.05126953125000000000	0.00000000000000000000	10247.00000000000000000000	10229.00000000000000000000	0.00000000000000000000	0.00000000000000000000	0.00000000000000000000	475.00000000000000000000	199.00000000000000000000	4.00000000000000000000	4.00000000000000000000	4.00000000000000000000	4.00000000000000000000	4.00000000000000000000	4.00000000000000000000	4.00000000000000000000	4.00000000000000000000	4.00000000000000000000	4.00000000000000000000	4.00000000000000000000	4.00000000000000000000	4.00000000000000000000	4.00000000000000000000	4.00000000000000000000	4.00000000000000000000
44.00000000000000000000	0.00000000000000000000	4180.51269531250000000000	4174.87158203125000000000	4166.66650390625000000000	4161.53857421875000000000	4174.87158203125000000000	4153.33300781250000000000	4177.94873046875000000000	4170.25634765625000000000	4208.71777343750000000000	4157.43603515625000000000	4170.25634765625000000000	4228.20507812500000000000	4168.71777343750000000000	4202.56396484375000000000	0.00000000000000000000	10247.00000000000000000000	10229.00000000000000000000	0.00000000000000000000	0.00000000000000000000	0.00000000000000000000	475.00000000000000000000	207.00000000000000000000	4.00000000000000000000	4.00000000000000000000	4.00000000000000000000	4.00000000000000000000	4.00000000000000000000	4.00000000000000000000	4.00000000000000000000	4.00000000000000000000	4.00000000000000000000	4.00000000000000000000	4.00000000000000000000	4.00000000000000000000	4.00000000000000000000	4.00000000000000000000	4.00000000000000000000	4.00000000000000000000
45.00000000000000000000	0.00000000000000000000	4169.74365234375000000000	4174.87158203125000000000	4158.46142578125000000000	4175.89746093750000000000	4170.25634765625000000000	4162.56396484375000000000	4181.02539062500000000000	4165.12792968750000000000	4185.12792968750000000000	4148.20507812500000000000	4155.89746093750000000000	4229.23046875000000000000	4175.89746093750000000000	4200.00000000000000000000	0.00000000000000000000	10247.00000000000000000000	10226.00000000000000000000	0.00000000000000000000	0.00000000000000000000	0.00000000000000000000	475.00000000000000000000	214.00000000000000000000	4.00000000000000000000	4.00000000000000000000	4.00000000000000000000	4.00000000000000000000	4.00000000000000000000	4.00000000000000000000	4.00000000000000000000	4.00000000000000000000	4.00000000000000000000	4.00000000000000000000	4.00000000000000000000	4.00000000000000000000	4.00000000000000000000	4.00000000000000000000	4.00000000000000000000	4.00000000000000000000
46.00000000000000000000	0.00000000000000000000	4175.89746093750000000000	4177.43603515625000000000	4168.71777343750000000000	4171.79492187500000000000	4174.87158203125000000000	4171.28173828125000000000	4188.71777343750000000000	4180.00000000000000000000	4189.74365234375000000000	4145.12792968750000000000	4158.97412109375000000000	4234.35888671875000000000	4185.64111328125000000000	4202.05126953125000000000	0.00000000000000000000	10247.00000000000000000000	10226.00000000000000000000	0.00000000000000000000	0.00000000000000000000	0.00000000000000000000	475.00000000000000000000	221.00000000000000000000	4.00000000000000000000	4.00000000000000000000	4.00000000000000000000	4.00000000000000000000	4.00000000000000000000	4.00000000000000000000	4.00000000000000000000	4.00000000000000000000	4.00000000000000000000	4.00000000000000000000	4.00000000000000000000	4.00000000000000000000	4.00000000000000000000	4.00000000000000000000	4.00000000000000000000	4.00000000000000000000
47.00000000000000000000	0.00000000000000000000	4153.33300781250000000000	4158.97412109375000000000	4144.10253906250000000000	4137.43603515625000000000	4170.25634765625000000000	4161.02539062500000000000	4182.56396484375000000000	4183.58984375000000000000	4213.33300781250000000000	4141.02539062500000000000	4168.71777343750000000000	4207.69238281250000000000	4157.43603515625000000000	4178.46142578125000000000	0.00000000000000000000	10247.00000000000000000000	10225.00000000000000000000	0.00000000000000000000	0.00000000000000000000	0.00000000000000000000	475.00000000000000000000	229.00000000000000000000	4.00000000000000000000	4.00000000000000000000	4.00000000000000000000	4.00000000000000000000	4.00000000000000000000	4.00000000000000000000	4.00000000000000000000	4.00000000000000000000	4.00000000000000000000	4.00000000000000000000	4.00000000000000000000	4.00000000000000000000	4.00000000000000000000	4.00000000000000000000	4.00000000000000000000	4.00000000000000000000
48.00000000000000000000	0.00000000000000000000	4157.43603515625000000000	4142.56396484375000000000	4146.66650390625000000000	4137.94873046875000000000	4157.43603515625000000000	4155.38427734375000000000	4180.51269531250000000000	4177.43603515625000000000	4218.97412109375000000000	4127.17919921875000000000	4165.64111328125000000000	4196.92285156250000000000	4134.87158203125000000000	4163.58984375000000000000	0.00000000000000000000	10247.00000000000000000000	10225.00000000000000000000	0.00000000000000000000	0.00000000000000000000	0.00000000000000000000	475.00000000000000000000	236.00000000000000000000	4.00000000000000000000	4.00000000000000000000	4.00000000000000000000	4.00000000000000000000	4.00000000000000000000	4.00000000000000000000	4.00000000000000000000	4.00000000000000000000	4.00000000000000000000	4.00000000000000000000	4.00000000000000000000	4.00000000000000000000	4.00000000000000000000	4.00000000000000000000	4.00000000000000000000	4.00000000000000000000
49.00000000000000000000	0.00000000000000000000	4170.25634765625000000000	4163.07666015625000000000	4160.51269531250000000000	4163.07666015625000000000	4172.82031250000000000000	4168.20507812500000000000	4195.38427734375000000000	4188.20507812500000000000	4212.30761718750000000000	4141.02539062500000000000	4162.05126953125000000000	4214.87158203125000000000	4160.00000000000000000000	4187.69238281250000000000	0.00000000000000000000	10245.00000000000000000000	10229.00000000000000000000	0.00000000000000000000	0.00000000000000000000	0.00000000000000000000	475.00000000000000000000	244.00000000000000000000	4.00000000000000000000	4.00000000000000000000	4.00000000000000000000	4.00000000000000000000	4.00000000000000000000	4.00000000000000000000	4.00000000000000000000	4.00000000000000000000	4.00000000000000000000	4.00000000000000000000	4.00000000000000000000	4.00000000000000000000	4.00000000000000000000	4.00000000000000000000	4.00000000000000000000	4.00000000000000000000
50.00000000000000000000	0.00000000000000000000	4169.23046875000000000000	4178.46142578125000000000	4160.51269531250000000000	4170.25634765625000000000	4186.15380859375000000000	4172.82031250000000000000	4196.41015625000000000000	4188.71777343750000000000	4209.23046875000000000000	4161.02539062500000000000	4175.38427734375000000000	4223.07666015625000000000	4180.51269531250000000000	4204.61523437500000000000	0.00000000000000000000	10245.00000000000000000000	10229.00000000000000000000	0.00000000000000000000	0.00000000000000000000	0.00000000000000000000	475.00000000000000000000	251.00000000000000000000	4.00000000000000000000	4.00000000000000000000	4.00000000000000000000	4.00000000000000000000	4.00000000000000000000	4.00000000000000000000	4.00000000000000000000	4.00000000000000000000	4.00000000000000000000	4.00000000000000000000	4.00000000000000000000	4.00000000000000000000	4.00000000000000000000	4.00000000000000000000	4.00000000000000000000	4.00000000000000000000
51.00000000000000000000	0.00000000000000000000	4176.92285156250000000000	4174.87158203125000000000	4169.23046875000000000000	4168.20507812500000000000	4179.48730468750000000000	4168.20507812500000000000	4185.12792968750000000000	4169.23046875000000000000	4207.17919921875000000000	4146.66650390625000000000	4178.46142578125000000000	4222.05126953125000000000	4172.82031250000000000000	4192.82031250000000000000	0.00000000000000000000	10245.00000000000000000000	10230.00000000000000000000	0.00000000000000000000	0.00000000000000000000	0.00000000000000000000	475.00000000000000000000	260.00000000000000000000	4.00000000000000000000	4.00000000000000000000	4.00000000000000000000	4.00000000000000000000	4.00000000000000000000	4.00000000000000000000	4.00000000000000000000	4.00000000000000000000	4.00000000000000000000	4.00000000000000000000	4.00000000000000000000	4.00000000000000000000	4.00000000000000000000	4.00000000000000000000	4.00000000000000000000	4.00000000000000000000
52.00000000000000000000	0.00000000000000000000	4163.07666015625000000000	4176.41015625000000000000	4152.82031250000000000000	4174.35888671875000000000	4183.07666015625000000000	4173.84619140625000000000	4185.64111328125000000000	4169.23046875000000000000	4210.76904296875000000000	4142.56396484375000000000	4152.30761718750000000000	4218.97412109375000000000	4170.25634765625000000000	4183.07666015625000000000	0.00000000000000000000	10245.00000000000000000000	10230.00000000000000000000	0.00000000000000000000	0.00000000000000000000	0.00000000000000000000	475.00000000000000000000	268.00000000000000000000	4.00000000000000000000	4.00000000000000000000	4.00000000000000000000	4.00000000000000000000	4.00000000000000000000	4.00000000000000000000	4.00000000000000000000	4.00000000000000000000	4.00000000000000000000	4.00000000000000000000	4.00000000000000000000	4.00000000000000000000	4.00000000000000000000	4.00000000000000000000	4.00000000000000000000	4.00000000000000000000
53.00000000000000000000	0.00000000000000000000	4168.20507812500000000000	4170.25634765625000000000	4153.84619140625000000000	4174.87158203125000000000	4188.20507812500000000000	4171.79492187500000000000	4183.07666015625000000000	4170.25634765625000000000	4209.23046875000000000000	4155.38427734375000000000	4149.74365234375000000000	4223.07666015625000000000	4169.23046875000000000000	4186.66650390625000000000	0.00000000000000000000	10245.00000000000000000000	10229.00000000000000000000	0.00000000000000000000	0.00000000000000000000	0.00000000000000000000	475.00000000000000000000	276.00000000000000000000	4.00000000000000000000	4.00000000000000000000	4.00000000000000000000	4.00000000000000000000	4.00000000000000000000	4.00000000000000000000	4.00000000000000000000	4.00000000000000000000	4.00000000000000000000	4.00000000000000000000	4.00000000000000000000	4.00000000000000000000	4.00000000000000000000	4.00000000000000000000	4.00000000000000000000	4.00000000000000000000
54.00000000000000000000	0.00000000000000000000	4173.33300781250000000000	4169.74365234375000000000	4155.89746093750000000000	4163.58984375000000000000	4188.20507812500000000000	4163.58984375000000000000	4173.33300781250000000000	4157.43603515625000000000	4202.56396484375000000000	4154.35888671875000000000	4181.02539062500000000000	4224.61523437500000000000	4172.30761718750000000000	4191.79492187500000000000	0.00000000000000000000	10245.00000000000000000000	10229.00000000000000000000	0.00000000000000000000	0.00000000000000000000	0.00000000000000000000	475.00000000000000000000	285.00000000000000000000	4.00000000000000000000	4.00000000000000000000	4.00000000000000000000	4.00000000000000000000	4.00000000000000000000	4.00000000000000000000	4.00000000000000000000	4.00000000000000000000	4.00000000000000000000	4.00000000000000000000	4.00000000000000000000	4.00000000000000000000	4.00000000000000000000	4.00000000000000000000	4.00000000000000000000	4.00000000000000000000
55.00000000000000000000	0.00000000000000000000	4168.20507812500000000000	4180.51269531250000000000	4152.82031250000000000000	4162.56396484375000000000	4186.66650390625000000000	4166.66650390625000000000	4173.33300781250000000000	4155.89746093750000000000	4203.58984375000000000000	4153.33300781250000000000	4184.10253906250000000000	4220.51269531250000000000	4178.46142578125000000000	4189.74365234375000000000	0.00000000000000000000	10245.00000000000000000000	10229.00000000000000000000	0.00000000000000000000	0.00000000000000000000	0.00000000000000000000	475.00000000000000000000	293.00000000000000000000	4.00000000000000000000	4.00000000000000000000	4.00000000000000000000	4.00000000000000000000	4.00000000000000000000	4.00000000000000000000	4.00000000000000000000	4.00000000000000000000	4.00000000000000000000	4.00000000000000000000	4.00000000000000000000	4.00000000000000000000	4.00000000000000000000	4.00000000000000000000	4.00000000000000000000	4.00000000000000000000
56.00000000000000000000	0.00000000000000000000	4183.07666015625000000000	4174.35888671875000000000	4169.74365234375000000000	4169.23046875000000000000	4178.46142578125000000000	4173.33300781250000000000	4178.46142578125000000000	4162.05126953125000000000	4207.17919921875000000000	4151.28173828125000000000	4156.41015625000000000000	4221.53857421875000000000	4171.28173828125000000000	4193.33300781250000000000	0.00000000000000000000	10245.00000000000000000000	10229.00000000000000000000	0.00000000000000000000	0.00000000000000000000	0.00000000000000000000	475.00000000000000000000	302.00000000000000000000	4.00000000000000000000	4.00000000000000000000	4.00000000000000000000	4.00000000000000000000	4.00000000000000000000	4.00000000000000000000	4.00000000000000000000	4.00000000000000000000	4.00000000000000000000	4.00000000000000000000	4.00000000000000000000	4.00000000000000000000	4.00000000000000000000	4.00000000000000000000	4.00000000000000000000	4.00000000000000000000
57.00000000000000000000	0.00000000000000000000	4172.82031250000000000000	4168.20507812500000000000	4157.43603515625000000000	4174.87158203125000000000	4180.51269531250000000000	4174.87158203125000000000	4182.05126953125000000000	4165.64111328125000000000	4206.15380859375000000000	4148.20507812500000000000	4163.07666015625000000000	4226.15380859375000000000	4165.12792968750000000000	4204.10253906250000000000	0.00000000000000000000	10249.00000000000000000000	10230.00000000000000000000	0.00000000000000000000	0.00000000000000000000	0.00000000000000000000	475.00000000000000000000	310.00000000000000000000	4.00000000000000000000	4.00000000000000000000	4.00000000000000000000	4.00000000000000000000	4.00000000000000000000	4.00000000000000000000	4.00000000000000000000	4.00000000000000000000	4.00000000000000000000	4.00000000000000000000	4.00000000000000000000	4.00000000000000000000	4.00000000000000000000	4.00000000000000000000	4.00000000000000000000	4.00000000000000000000
58.00000000000000000000	0.00000000000000000000	4172.82031250000000000000	4179.48730468750000000000	4161.02539062500000000000	4176.92285156250000000000	4194.35888671875000000000	4170.76904296875000000000	4180.51269531250000000000	4166.66650390625000000000	4198.46142578125000000000	4145.12792968750000000000	4179.48730468750000000000	4237.43603515625000000000	4172.82031250000000000000	4206.15380859375000000000	0.00000000000000000000	10249.00000000000000000000	10230.00000000000000000000	0.00000000000000000000	0.00000000000000000000	0.00000000000000000000	475.00000000000000000000	317.00000000000000000000	4.00000000000000000000	4.00000000000000000000	4.00000000000000000000	4.00000000000000000000	4.00000000000000000000	4.00000000000000000000	4.00000000000000000000	4.00000000000000000000	4.00000000000000000000	4.00000000000000000000	4.00000000000000000000	4.00000000000000000000	4.00000000000000000000	4.00000000000000000000	4.00000000000000000000	4.00000000000000000000
59.00000000000000000000	0.00000000000000000000	4175.89746093750000000000	4192.30761718750000000000	4165.64111328125000000000	4184.61523437500000000000	4203.58984375000000000000	4168.71777343750000000000	4180.00000000000000000000	4170.25634765625000000000	4200.00000000000000000000	4142.56396484375000000000	4170.76904296875000000000	4236.92285156250000000000	4186.66650390625000000000	4200.00000000000000000000	0.00000000000000000000	10250.00000000000000000000	10231.00000000000000000000	0.00000000000000000000	0.00000000000000000000	0.00000000000000000000	475.00000000000000000000	325.00000000000000000000	4.00000000000000000000	4.00000000000000000000	4.00000000000000000000	4.00000000000000000000	4.00000000000000000000	4.00000000000000000000	4.00000000000000000000	4.00000000000000000000	4.00000000000000000000	4.00000000000000000000	4.00000000000000000000	4.00000000000000000000	4.00000000000000000000	4.00000000000000000000	4.00000000000000000000	4.00000000000000000000
60.00000000000000000000	0.00000000000000000000	4165.12792968750000000000	4191.79492187500000000000	4151.79492187500000000000	4188.20507812500000000000	4194.87158203125000000000	4175.38427734375000000000	4184.61523437500000000000	4175.38427734375000000000	4213.33300781250000000000	4152.30761718750000000000	4168.20507812500000000000	4227.17919921875000000000	4187.17919921875000000000	4200.51269531250000000000	0.00000000000000000000	10250.00000000000000000000	10231.00000000000000000000	0.00000000000000000000	0.00000000000000000000	0.00000000000000000000	475.00000000000000000000	332.00000000000000000000	4.00000000000000000000	4.00000000000000000000	4.00000000000000000000	4.00000000000000000000	4.00000000000000000000	4.00000000000000000000	4.00000000000000000000	4.00000000000000000000	4.00000000000000000000	4.00000000000000000000	4.00000000000000000000	4.00000000000000000000	4.00000000000000000000	4.00000000000000000000	4.00000000000000000000	4.00000000000000000000
61.00000000000000000000	0.00000000000000000000	4180.51269531250000000000	4180.51269531250000000000	4165.64111328125000000000	4174.87158203125000000000	4180.00000000000000000000	4180.51269531250000000000	4187.17919921875000000000	4173.33300781250000000000	4212.82031250000000000000	4168.71777343750000000000	4183.07666015625000000000	4231.28173828125000000000	4176.41015625000000000000	4201.53857421875000000000	0.00000000000000000000	10247.00000000000000000000	10232.00000000000000000000	0.00000000000000000000	0.00000000000000000000	0.00000000000000000000	475.00000000000000000000	340.00000000000000000000	4.00000000000000000000	4.00000000000000000000	4.00000000000000000000	4.00000000000000000000	4.00000000000000000000	4.00000000000000000000	4.00000000000000000000	4.00000000000000000000	4.00000000000000000000	4.00000000000000000000	4.00000000000000000000	4.00000000000000000000	4.00000000000000000000	4.00000000000000000000	4.00000000000000000000	4.00000000000000000000
62.00000000000000000000	0.00000000000000000000	4174.35888671875000000000	4177.43603515625000000000	4158.46142578125000000000	4170.25634765625000000000	4181.53857421875000000000	4173.33300781250000000000	4185.12792968750000000000	4170.76904296875000000000	4202.05126953125000000000	4172.30761718750000000000	4200.00000000000000000000	4231.28173828125000000000	4178.46142578125000000000	4189.74365234375000000000	0.00000000000000000000	10247.00000000000000000000	10232.00000000000000000000	0.00000000000000000000	0.00000000000000000000	0.00000000000000000000	475.00000000000000000000	348.00000000000000000000	4.00000000000000000000	4.00000000000000000000	4.00000000000000000000	4.00000000000000000000	4.00000000000000000000	4.00000000000000000000	4.00000000000000000000	4.00000000000000000000	4.00000000000000000000	4.00000000000000000000	4.00000000000000000000	4.00000000000000000000	4.00000000000000000000	4.00000000000000000000	4.00000000000000000000	4.00000000000000000000
63.00000000000000000000	0.00000000000000000000	4175.89746093750000000000	4176.92285156250000000000	4155.38427734375000000000	4182.05126953125000000000	4179.48730468750000000000	4161.02539062500000000000	4182.05126953125000000000	4168.71777343750000000000	4200.51269531250000000000	4155.89746093750000000000	4178.97412109375000000000	4231.28173828125000000000	4177.94873046875000000000	4183.58984375000000000000	0.00000000000000000000	10247.00000000000000000000	10233.00000000000000000000	0.00000000000000000000	0.00000000000000000000	0.00000000000000000000	475.00000000000000000000	357.00000000000000000000	4.00000000000000000000	4.00000000000000000000	4.00000000000000000000	4.00000000000000000000	4.00000000000000000000	4.00000000000000000000	4.00000000000000000000	4.00000000000000000000	4.00000000000000000000	4.00000000000000000000	4.00000000000000000000	4.00000000000000000000	4.00000000000000000000	4.00000000000000000000	4.00000000000000000000	4.00000000000000000000
64.00000000000000000000	0.00000000000000000000	4183.58984375000000000000	4175.89746093750000000000	4163.58984375000000000000	4181.53857421875000000000	4181.53857421875000000000	4174.35888671875000000000	4192.30761718750000000000	4178.97412109375000000000	4214.35888671875000000000	4154.35888671875000000000	4163.58984375000000000000	4234.87158203125000000000	4176.41015625000000000000	4196.41015625000000000000	2229.00000000000000000000	10247.00000000000000000000	10233.00000000000000000000	0.00000000000000000000	0.00000000000000000000	0.00000000000000000000	475.00000000000000000000	364.00000000000000000000	4.00000000000000000000	4.00000000000000000000	4.00000000000000000000	4.00000000000000000000	4.00000000000000000000	4.00000000000000000000	4.00000000000000000000	4.00000000000000000000	4.00000000000000000000	4.00000000000000000000	4.00000000000000000000	4.00000000000000000000	4.00000000000000000000	4.00000000000000000000	4.00000000000000000000	4.00000000000000000000
65.00000000000000000000	0.00000000000000000000	4167.69238281250000000000	4177.94873046875000000000	4153.33300781250000000000	4173.33300781250000000000	4194.87158203125000000000	4193.33300781250000000000	4203.07666015625000000000	4188.20507812500000000000	4213.84619140625000000000	4164.10253906250000000000	4195.38427734375000000000	4233.84619140625000000000	4180.51269531250000000000	4200.51269531250000000000	2973.00000000000000000000	10250.00000000000000000000	10232.00000000000000000000	0.00000000000000000000	0.00000000000000000000	0.00000000000000000000	475.00000000000000000000	371.00000000000000000000	4.00000000000000000000	4.00000000000000000000	4.00000000000000000000	4.00000000000000000000	4.00000000000000000000	4.00000000000000000000	4.00000000000000000000	4.00000000000000000000	4.00000000000000000000	4.00000000000000000000	4.00000000000000000000	4.00000000000000000000	4.00000000000000000000	4.00000000000000000000	4.00000000000000000000	4.00000000000000000000
66.00000000000000000000	0.00000000000000000000	4172.30761718750000000000	4175.38427734375000000000	4161.53857421875000000000	4177.94873046875000000000	4187.17919921875000000000	4177.94873046875000000000	4189.74365234375000000000	4171.28173828125000000000	4192.30761718750000000000	4150.76904296875000000000	4178.46142578125000000000	4230.76904296875000000000	4165.64111328125000000000	4188.71777343750000000000	2194.00000000000000000000	10250.00000000000000000000	10232.00000000000000000000	0.00000000000000000000	0.00000000000000000000	0.00000000000000000000	475.00000000000000000000	379.00000000000000000000	4.00000000000000000000	4.00000000000000000000	4.00000000000000000000	4.00000000000000000000	4.00000000000000000000	4.00000000000000000000	4.00000000000000000000	4.00000000000000000000	4.00000000000000000000	4.00000000000000000000	4.00000000000000000000	4.00000000000000000000	4.00000000000000000000	4.00000000000000000000	4.00000000000000000000	4.00000000000000000000
67.00000000000000000000	0.00000000000000000000	4161.53857421875000000000	4168.71777343750000000000	4148.20507812500000000000	4170.76904296875000000000	4173.33300781250000000000	4158.46142578125000000000	4178.97412109375000000000	4164.61523437500000000000	4196.92285156250000000000	4144.61523437500000000000	4132.82031250000000000000	4222.05126953125000000000	4147.17919921875000000000	4182.56396484375000000000	3471.00000000000000000000	10250.00000000000000000000	10231.00000000000000000000	0.00000000000000000000	0.00000000000000000000	0.00000000000000000000	475.00000000000000000000	387.00000000000000000000	4.00000000000000000000	4.00000000000000000000	4.00000000000000000000	4.00000000000000000000	4.00000000000000000000	4.00000000000000000000	4.00000000000000000000	4.00000000000000000000	4.00000000000000000000	4.00000000000000000000	4.00000000000000000000	4.00000000000000000000	4.00000000000000000000	4.00000000000000000000	4.00000000000000000000	4.00000000000000000000
68.00000000000000000000	0.00000000000000000000	4162.56396484375000000000	4161.53857421875000000000	4146.15380859375000000000	4153.84619140625000000000	4176.41015625000000000000	4163.58984375000000000000	4186.66650390625000000000	4174.87158203125000000000	4212.82031250000000000000	4155.38427734375000000000	4168.71777343750000000000	4226.15380859375000000000	4153.84619140625000000000	4194.87158203125000000000	3525.00000000000000000000	10250.00000000000000000000	10231.00000000000000000000	0.00000000000000000000	0.00000000000000000000	0.00000000000000000000	475.00000000000000000000	395.00000000000000000000	4.00000000000000000000	4.00000000000000000000	4.00000000000000000000	4.00000000000000000000	4.00000000000000000000	4.00000000000000000000	4.00000000000000000000	4.00000000000000000000	4.00000000000000000000	4.00000000000000000000	4.00000000000000000000	4.00000000000000000000	4.00000000000000000000	4.00000000000000000000	4.00000000000000000000	4.00000000000000000000
69.00000000000000000000	0.00000000000000000000	4173.33300781250000000000	4167.17919921875000000000	4155.89746093750000000000	4163.58984375000000000000	4182.56396484375000000000	4174.87158203125000000000	4190.25634765625000000000	4172.30761718750000000000	4203.58984375000000000000	4158.46142578125000000000	4210.76904296875000000000	4225.12792968750000000000	4172.30761718750000000000	4198.97412109375000000000	3303.00000000000000000000	10248.00000000000000000000	10227.00000000000000000000	0.00000000000000000000	0.00000000000000000000	0.00000000000000000000	475.00000000000000000000	403.00000000000000000000	4.00000000000000000000	4.00000000000000000000	4.00000000000000000000	4.00000000000000000000	4.00000000000000000000	4.00000000000000000000	4.00000000000000000000	4.00000000000000000000	4.00000000000000000000	4.00000000000000000000	4.00000000000000000000	4.00000000000000000000	4.00000000000000000000	4.00000000000000000000	4.00000000000000000000	4.00000000000000000000
70.00000000000000000000	0.00000000000000000000	4153.33300781250000000000	4171.28173828125000000000	4138.97412109375000000000	4170.25634765625000000000	4173.33300781250000000000	4168.20507812500000000000	4178.46142578125000000000	4161.53857421875000000000	4190.25634765625000000000	4156.92285156250000000000	4176.41015625000000000000	4207.17919921875000000000	4164.61523437500000000000	4176.92285156250000000000	3499.00000000000000000000	10248.00000000000000000000	10227.00000000000000000000	0.00000000000000000000	0.00000000000000000000	0.00000000000000000000	475.00000000000000000000	412.00000000000000000000	4.00000000000000000000	4.00000000000000000000	4.00000000000000000000	4.00000000000000000000	4.00000000000000000000	4.00000000000000000000	4.00000000000000000000	4.00000000000000000000	4.00000000000000000000	4.00000000000000000000	4.00000000000000000000	4.00000000000000000000	4.00000000000000000000	4.00000000000000000000	4.00000000000000000000	4.00000000000000000000
71.00000000000000000000	0.00000000000000000000	4161.53857421875000000000	4157.43603515625000000000	4151.28173828125000000000	4153.84619140625000000000	4157.94873046875000000000	4156.92285156250000000000	4170.25634765625000000000	4155.38427734375000000000	4188.71777343750000000000	4150.76904296875000000000	4147.17919921875000000000	4206.66650390625000000000	4142.05126953125000000000	4165.64111328125000000000	3451.00000000000000000000	10246.00000000000000000000	10227.00000000000000000000	0.00000000000000000000	0.00000000000000000000	0.00000000000000000000	475.00000000000000000000	420.00000000000000000000	4.00000000000000000000	4.00000000000000000000	4.00000000000000000000	4.00000000000000000000	4.00000000000000000000	4.00000000000000000000	4.00000000000000000000	4.00000000000000000000	4.00000000000000000000	4.00000000000000000000	4.00000000000000000000	4.00000000000000000000	4.00000000000000000000	4.00000000000000000000	4.00000000000000000000	4.00000000000000000000
72.00000000000000000000	0.00000000000000000000	4161.02539062500000000000	4160.51269531250000000000	4149.74365234375000000000	4156.92285156250000000000	4169.74365234375000000000	4165.64111328125000000000	4183.07666015625000000000	4167.17919921875000000000	4201.02539062500000000000	4145.64111328125000000000	4158.97412109375000000000	4218.97412109375000000000	4153.84619140625000000000	4181.02539062500000000000	3178.00000000000000000000	10246.00000000000000000000	10227.00000000000000000000	0.00000000000000000000	0.00000000000000000000	0.00000000000000000000	475.00000000000000000000	428.00000000000000000000	4.00000000000000000000	4.00000000000000000000	4.00000000000000000000	4.00000000000000000000	4.00000000000000000000	4.00000000000000000000	4.00000000000000000000	4.00000000000000000000	4.00000000000000000000	4.00000000000000000000	4.00000000000000000000	4.00000000000000000000	4.00000000000000000000	4.00000000000000000000	4.00000000000000000000	4.00000000000000000000
73.00000000000000000000	0.00000000000000000000	4153.84619140625000000000	4163.58984375000000000000	4141.53857421875000000000	4176.92285156250000000000	4184.10253906250000000000	4176.92285156250000000000	4190.25634765625000000000	4174.87158203125000000000	4204.61523437500000000000	4143.58984375000000000000	4156.41015625000000000000	4225.12792968750000000000	4163.58984375000000000000	4186.66650390625000000000	2876.00000000000000000000	10246.00000000000000000000	10225.00000000000000000000	0.00000000000000000000	0.00000000000000000000	0.00000000000000000000	475.00000000000000000000	436.00000000000000000000	4.00000000000000000000	4.00000000000000000000	4.00000000000000000000	4.00000000000000000000	4.00000000000000000000	4.00000000000000000000	4.00000000000000000000	4.00000000000000000000	4.00000000000000000000	4.00000000000000000000	4.00000000000000000000	4.00000000000000000000	4.00000000000000000000	4.00000000000000000000	4.00000000000000000000	4.00000000000000000000
74.00000000000000000000	0.00000000000000000000	4164.61523437500000000000	4151.28173828125000000000	4153.33300781250000000000	4168.71777343750000000000	4172.30761718750000000000	4173.84619140625000000000	4178.97412109375000000000	4161.53857421875000000000	4189.74365234375000000000	4141.53857421875000000000	4160.51269531250000000000	4216.41015625000000000000	4144.10253906250000000000	4174.87158203125000000000	3486.00000000000000000000	10246.00000000000000000000	10225.00000000000000000000	0.00000000000000000000	0.00000000000000000000	0.00000000000000000000	475.00000000000000000000	444.00000000000000000000	4.00000000000000000000	4.00000000000000000000	4.00000000000000000000	4.00000000000000000000	4.00000000000000000000	4.00000000000000000000	4.00000000000000000000	4.00000000000000000000	4.00000000000000000000	4.00000000000000000000	4.00000000000000000000	4.00000000000000000000	4.00000000000000000000	4.00000000000000000000	4.00000000000000000000	4.00000000000000000000
75.00000000000000000000	0.00000000000000000000	4163.58984375000000000000	4170.25634765625000000000	4150.25634765625000000000	4163.07666015625000000000	4176.41015625000000000000	4173.33300781250000000000	4178.97412109375000000000	4153.84619140625000000000	4185.64111328125000000000	4150.76904296875000000000	4179.48730468750000000000	4212.30761718750000000000	4148.71777343750000000000	4177.94873046875000000000	3225.00000000000000000000	10247.00000000000000000000	10225.00000000000000000000	0.00000000000000000000	0.00000000000000000000	0.00000000000000000000	475.00000000000000000000	452.00000000000000000000	4.00000000000000000000	4.00000000000000000000	4.00000000000000000000	4.00000000000000000000	4.00000000000000000000	4.00000000000000000000	4.00000000000000000000	4.00000000000000000000	4.00000000000000000000	4.00000000000000000000	4.00000000000000000000	4.00000000000000000000	4.00000000000000000000	4.00000000000000000000	4.00000000000000000000	4.00000000000000000000
76.00000000000000000000	0.00000000000000000000	4167.17919921875000000000	4184.61523437500000000000	4154.87158203125000000000	4178.46142578125000000000	4181.02539062500000000000	4171.79492187500000000000	4183.07666015625000000000	4152.82031250000000000000	4186.66650390625000000000	4149.23046875000000000000	4164.61523437500000000000	4221.02539062500000000000	4156.41015625000000000000	4185.64111328125000000000	3125.00000000000000000000	10247.00000000000000000000	10225.00000000000000000000	0.00000000000000000000	0.00000000000000000000	0.00000000000000000000	475.00000000000000000000	459.00000000000000000000	4.00000000000000000000	4.00000000000000000000	4.00000000000000000000	4.00000000000000000000	4.00000000000000000000	4.00000000000000000000	4.00000000000000000000	4.00000000000000000000	4.00000000000000000000	4.00000000000000000000	4.00000000000000000000	4.00000000000000000000	4.00000000000000000000	4.00000000000000000000	4.00000000000000000000	4.00000000000000000000
77.00000000000000000000	0.00000000000000000000	4149.74365234375000000000	4162.56396484375000000000	4140.51269531250000000000	4168.20507812500000000000	4159.48730468750000000000	4162.05126953125000000000	4176.41015625000000000000	4159.48730468750000000000	4191.28173828125000000000	4141.02539062500000000000	4162.05126953125000000000	4214.87158203125000000000	4145.12792968750000000000	4177.94873046875000000000	2847.00000000000000000000	10246.00000000000000000000	10225.00000000000000000000	0.00000000000000000000	0.00000000000000000000	0.00000000000000000000	475.00000000000000000000	467.00000000000000000000	4.00000000000000000000	4.00000000000000000000	4.00000000000000000000	4.00000000000000000000	4.00000000000000000000	4.00000000000000000000	4.00000000000000000000	4.00000000000000000000	4.00000000000000000000	4.00000000000000000000	4.00000000000000000000	4.00000000000000000000	4.00000000000000000000	4.00000000000000000000	4.00000000000000000000	4.00000000000000000000
78.00000000000000000000	0.00000000000000000000	4149.74365234375000000000	4154.87158203125000000000	4142.56396484375000000000	4151.28173828125000000000	4161.53857421875000000000	4157.43603515625000000000	4175.89746093750000000000	4169.23046875000000000000	4198.97412109375000000000	4150.76904296875000000000	4177.94873046875000000000	4214.87158203125000000000	4153.33300781250000000000	4177.94873046875000000000	3486.00000000000000000000	10246.00000000000000000000	10225.00000000000000000000	0.00000000000000000000	0.00000000000000000000	0.00000000000000000000	475.00000000000000000000	474.00000000000000000000	4.00000000000000000000	4.00000000000000000000	4.00000000000000000000	4.00000000000000000000	4.00000000000000000000	4.00000000000000000000	4.00000000000000000000	4.00000000000000000000	4.00000000000000000000	4.00000000000000000000	4.00000000000000000000	4.00000000000000000000	4.00000000000000000000	4.00000000000000000000	4.00000000000000000000	4.00000000000000000000
79.00000000000000000000	0.00000000000000000000	4177.43603515625000000000	4176.41015625000000000000	4164.61523437500000000000	4166.66650390625000000000	4187.69238281250000000000	4167.69238281250000000000	4183.58984375000000000000	4164.61523437500000000000	4195.89746093750000000000	4165.64111328125000000000	4159.48730468750000000000	4231.28173828125000000000	4171.79492187500000000000	4192.30761718750000000000	3225.00000000000000000000	10246.00000000000000000000	10227.00000000000000000000	0.00000000000000000000	0.00000000000000000000	0.00000000000000000000	475.00000000000000000000	482.00000000000000000000	4.00000000000000000000	4.00000000000000000000	4.00000000000000000000	4.00000000000000000000	4.00000000000000000000	4.00000000000000000000	4.00000000000000000000	4.00000000000000000000	4.00000000000000000000	4.00000000000000000000	4.00000000000000000000	4.00000000000000000000	4.00000000000000000000	4.00000000000000000000	4.00000000000000000000	4.00000000000000000000
80.00000000000000000000	0.00000000000000000000	4164.10253906250000000000	4185.64111328125000000000	4150.76904296875000000000	4178.46142578125000000000	4185.64111328125000000000	4176.41015625000000000000	4185.64111328125000000000	4162.05126953125000000000	4195.38427734375000000000	4163.58984375000000000000	4152.30761718750000000000	4231.28173828125000000000	4168.71777343750000000000	4197.43603515625000000000	3125.00000000000000000000	10246.00000000000000000000	10227.00000000000000000000	0.00000000000000000000	0.00000000000000000000	0.00000000000000000000	475.00000000000000000000	489.00000000000000000000	4.00000000000000000000	4.00000000000000000000	4.00000000000000000000	4.00000000000000000000	4.00000000000000000000	4.00000000000000000000	4.00000000000000000000	4.00000000000000000000	4.00000000000000000000	4.00000000000000000000	4.00000000000000000000	4.00000000000000000000	4.00000000000000000000	4.00000000000000000000	4.00000000000000000000	4.00000000000000000000
81.00000000000000000000	0.00000000000000000000	4166.66650390625000000000	4172.30761718750000000000	4157.43603515625000000000	4159.48730468750000000000	4163.58984375000000000000	4167.17919921875000000000	4178.97412109375000000000	4165.64111328125000000000	4195.89746093750000000000	4140.00000000000000000000	4168.20507812500000000000	4224.61523437500000000000	4150.76904296875000000000	4185.12792968750000000000	2847.00000000000000000000	10245.00000000000000000000	10226.00000000000000000000	0.00000000000000000000	0.00000000000000000000	0.00000000000000000000	475.00000000000000000000	497.00000000000000000000	4.00000000000000000000	4.00000000000000000000	4.00000000000000000000	4.00000000000000000000	4.00000000000000000000	4.00000000000000000000	4.00000000000000000000	4.00000000000000000000	4.00000000000000000000	4.00000000000000000000	4.00000000000000000000	4.00000000000000000000	4.00000000000000000000	4.00000000000000000000	4.00000000000000000000	4.00000000000000000000
82.00000000000000000000	0.00000000000000000000	4170.76904296875000000000	4172.82031250000000000000	4156.92285156250000000000	4154.87158203125000000000	4166.15380859375000000000	4166.15380859375000000000	4178.46142578125000000000	4161.02539062500000000000	4187.69238281250000000000	4137.94873046875000000000	4175.89746093750000000000	4220.00000000000000000000	4149.23046875000000000000	4177.94873046875000000000	3486.00000000000000000000	10245.00000000000000000000	10226.00000000000000000000	0.00000000000000000000	0.00000000000000000000	0.00000000000000000000	475.00000000000000000000	506.00000000000000000000	4.00000000000000000000	4.00000000000000000000	4.00000000000000000000	4.00000000000000000000	4.00000000000000000000	4.00000000000000000000	4.00000000000000000000	4.00000000000000000000	4.00000000000000000000	4.00000000000000000000	4.00000000000000000000	4.00000000000000000000	4.00000000000000000000	4.00000000000000000000	4.00000000000000000000	4.00000000000000000000
83.00000000000000000000	0.00000000000000000000	4160.00000000000000000000	4181.02539062500000000000	4142.05126953125000000000	4175.38427734375000000000	4174.35888671875000000000	4175.38427734375000000000	4180.00000000000000000000	4150.76904296875000000000	4172.30761718750000000000	4149.74365234375000000000	4178.46142578125000000000	4216.92285156250000000000	4153.84619140625000000000	4183.58984375000000000000	3225.00000000000000000000	10247.00000000000000000000	10227.00000000000000000000	0.00000000000000000000	0.00000000000000000000	0.00000000000000000000	475.00000000000000000000	514.00000000000000000000	4.00000000000000000000	4.00000000000000000000	4.00000000000000000000	4.00000000000000000000	4.00000000000000000000	4.00000000000000000000	4.00000000000000000000	4.00000000000000000000	4.00000000000000000000	4.00000000000000000000	4.00000000000000000000	4.00000000000000000000	4.00000000000000000000	4.00000000000000000000	4.00000000000000000000	4.00000000000000000000
84.00000000000000000000	0.00000000000000000000	4167.69238281250000000000	4179.48730468750000000000	4151.79492187500000000000	4175.89746093750000000000	4170.76904296875000000000	4169.74365234375000000000	4181.02539062500000000000	4155.38427734375000000000	4173.33300781250000000000	4140.51269531250000000000	4170.76904296875000000000	4214.87158203125000000000	4148.20507812500000000000	4183.07666015625000000000	3125.00000000000000000000	10247.00000000000000000000	10227.00000000000000000000	0.00000000000000000000	0.00000000000000000000	0.00000000000000000000	475.00000000000000000000	522.00000000000000000000	4.00000000000000000000	4.00000000000000000000	4.00000000000000000000	4.00000000000000000000	4.00000000000000000000	4.00000000000000000000	4.00000000000000000000	4.00000000000000000000	4.00000000000000000000	4.00000000000000000000	4.00000000000000000000	4.00000000000000000000	4.00000000000000000000	4.00000000000000000000	4.00000000000000000000	4.00000000000000000000
85.00000000000000000000	0.00000000000000000000	4158.46142578125000000000	4170.76904296875000000000	4135.38427734375000000000	4155.89746093750000000000	4176.92285156250000000000	4164.61523437500000000000	4186.15380859375000000000	4170.76904296875000000000	4195.38427734375000000000	4142.05126953125000000000	4149.74365234375000000000	4209.23046875000000000000	4149.74365234375000000000	4169.23046875000000000000	2847.00000000000000000000	10246.00000000000000000000	10228.00000000000000000000	0.00000000000000000000	0.00000000000000000000	0.00000000000000000000	475.00000000000000000000	531.00000000000000000000	4.00000000000000000000	4.00000000000000000000	4.00000000000000000000	4.00000000000000000000	4.00000000000000000000	4.00000000000000000000	4.00000000000000000000	4.00000000000000000000	4.00000000000000000000	4.00000000000000000000	4.00000000000000000000	4.00000000000000000000	4.00000000000000000000	4.00000000000000000000	4.00000000000000000000	4.00000000000000000000
86.00000000000000000000	0.00000000000000000000	4167.69238281250000000000	4164.10253906250000000000	4131.28173828125000000000	4155.38427734375000000000	4176.92285156250000000000	4167.69238281250000000000	4188.20507812500000000000	4172.82031250000000000000	4200.51269531250000000000	4166.66650390625000000000	4143.07666015625000000000	4216.92285156250000000000	4157.94873046875000000000	4175.38427734375000000000	3486.00000000000000000000	10246.00000000000000000000	10228.00000000000000000000	0.00000000000000000000	0.00000000000000000000	0.00000000000000000000	475.00000000000000000000	539.00000000000000000000	4.00000000000000000000	4.00000000000000000000	4.00000000000000000000	4.00000000000000000000	4.00000000000000000000	4.00000000000000000000	4.00000000000000000000	4.00000000000000000000	4.00000000000000000000	4.00000000000000000000	4.00000000000000000000	4.00000000000000000000	4.00000000000000000000	4.00000000000000000000	4.00000000000000000000	4.00000000000000000000
87.00000000000000000000	0.00000000000000000000	4175.89746093750000000000	4176.41015625000000000000	4123.07666015625000000000	4169.74365234375000000000	4173.33300781250000000000	4176.41015625000000000000	4190.76904296875000000000	4176.92285156250000000000	4197.43603515625000000000	4182.56396484375000000000	4183.58984375000000000000	4225.12792968750000000000	4168.71777343750000000000	4199.48730468750000000000	3225.00000000000000000000	10245.00000000000000000000	10227.00000000000000000000	0.00000000000000000000	0.00000000000000000000	0.00000000000000000000	475.00000000000000000000	547.00000000000000000000	4.00000000000000000000	4.00000000000000000000	4.00000000000000000000	4.00000000000000000000	4.00000000000000000000	4.00000000000000000000	4.00000000000000000000	4.00000000000000000000	4.00000000000000000000	4.00000000000000000000	4.00000000000000000000	4.00000000000000000000	4.00000000000000000000	4.00000000000000000000	4.00000000000000000000	4.00000000000000000000
88.00000000000000000000	0.00000000000000000000	4168.20507812500000000000	4187.69238281250000000000	4095.89721679687500000000	4175.38427734375000000000	4175.38427734375000000000	4180.00000000000000000000	4194.35888671875000000000	4184.61523437500000000000	4200.00000000000000000000	4171.28173828125000000000	4204.10253906250000000000	4225.64111328125000000000	4170.25634765625000000000	4201.02539062500000000000	3125.00000000000000000000	10245.00000000000000000000	10227.00000000000000000000	0.00000000000000000000	0.00000000000000000000	0.00000000000000000000	475.00000000000000000000	555.00000000000000000000	4.00000000000000000000	4.00000000000000000000	4.00000000000000000000	4.00000000000000000000	4.00000000000000000000	4.00000000000000000000	4.00000000000000000000	4.00000000000000000000	4.00000000000000000000	4.00000000000000000000	4.00000000000000000000	4.00000000000000000000	4.00000000000000000000	4.00000000000000000000	4.00000000000000000000	4.00000000000000000000
89.00000000000000000000	0.00000000000000000000	4180.51269531250000000000	4187.17919921875000000000	4093.84594726562500000000	4173.84619140625000000000	4175.89746093750000000000	4173.33300781250000000000	4188.20507812500000000000	4181.02539062500000000000	4197.94873046875000000000	4154.35888671875000000000	4168.71777343750000000000	4237.43603515625000000000	4162.05126953125000000000	4196.41015625000000000000	2847.00000000000000000000	10249.00000000000000000000	10228.00000000000000000000	0.00000000000000000000	0.00000000000000000000	0.00000000000000000000	475.00000000000000000000	562.00000000000000000000	4.00000000000000000000	4.00000000000000000000	4.00000000000000000000	4.00000000000000000000	4.00000000000000000000	4.00000000000000000000	4.00000000000000000000	4.00000000000000000000	4.00000000000000000000	4.00000000000000000000	4.00000000000000000000	4.00000000000000000000	4.00000000000000000000	4.00000000000000000000	4.00000000000000000000	4.00000000000000000000
90.00000000000000000000	0.00000000000000000000	4167.17919921875000000000	4182.56396484375000000000	4065.64086914062500000000	4163.58984375000000000000	4177.43603515625000000000	4168.71777343750000000000	4183.07666015625000000000	4176.41015625000000000000	4195.89746093750000000000	4157.43603515625000000000	4165.12792968750000000000	4234.87158203125000000000	4165.64111328125000000000	4194.87158203125000000000	3486.00000000000000000000	10249.00000000000000000000	10228.00000000000000000000	0.00000000000000000000	0.00000000000000000000	0.00000000000000000000	475.00000000000000000000	570.00000000000000000000	4.00000000000000000000	4.00000000000000000000	4.00000000000000000000	4.00000000000000000000	4.00000000000000000000	4.00000000000000000000	4.00000000000000000000	4.00000000000000000000	4.00000000000000000000	4.00000000000000000000	4.00000000000000000000	4.00000000000000000000	4.00000000000000000000	4.00000000000000000000	4.00000000000000000000	4.00000000000000000000
91.00000000000000000000	0.00000000000000000000	4170.25634765625000000000	4178.46142578125000000000	4050.76904296875000000000	4166.15380859375000000000	4169.23046875000000000000	4167.69238281250000000000	4185.64111328125000000000	4171.28173828125000000000	4190.25634765625000000000	4162.05126953125000000000	4183.07666015625000000000	4227.17919921875000000000	4174.35888671875000000000	4188.20507812500000000000	3225.00000000000000000000	10248.00000000000000000000	10230.00000000000000000000	0.00000000000000000000	0.00000000000000000000	0.00000000000000000000	475.00000000000000000000	577.00000000000000000000	4.00000000000000000000	4.00000000000000000000	4.00000000000000000000	4.00000000000000000000	4.00000000000000000000	4.00000000000000000000	4.00000000000000000000	4.00000000000000000000	4.00000000000000000000	4.00000000000000000000	4.00000000000000000000	4.00000000000000000000	4.00000000000000000000	4.00000000000000000000	4.00000000000000000000	4.00000000000000000000
92.00000000000000000000	0.00000000000000000000	4181.53857421875000000000	4187.69238281250000000000	4052.30761718750000000000	4184.61523437500000000000	4169.23046875000000000000	4173.84619140625000000000	4195.89746093750000000000	4175.38427734375000000000	4191.28173828125000000000	4158.97412109375000000000	4177.43603515625000000000	4233.33300781250000000000	4176.92285156250000000000	4193.33300781250000000000	3125.00000000000000000000	10248.00000000000000000000	10230.00000000000000000000	0.00000000000000000000	0.00000000000000000000	0.00000000000000000000	475.00000000000000000000	584.00000000000000000000	4.00000000000000000000	4.00000000000000000000	4.00000000000000000000	4.00000000000000000000	4.00000000000000000000	4.00000000000000000000	4.00000000000000000000	4.00000000000000000000	4.00000000000000000000	4.00000000000000000000	4.00000000000000000000	4.00000000000000000000	4.00000000000000000000	4.00000000000000000000	4.00000000000000000000	4.00000000000000000000
93.00000000000000000000	0.00000000000000000000	4167.69238281250000000000	4197.43603515625000000000	4030.25634765625000000000	4195.38427734375000000000	4190.25634765625000000000	4182.05126953125000000000	4206.66650390625000000000	4192.30761718750000000000	4200.00000000000000000000	4168.20507812500000000000	4178.97412109375000000000	4236.92285156250000000000	4181.02539062500000000000	4201.02539062500000000000	2847.00000000000000000000	10248.00000000000000000000	10229.00000000000000000000	0.00000000000000000000	0.00000000000000000000	0.00000000000000000000	475.00000000000000000000	593.00000000000000000000	4.00000000000000000000	4.00000000000000000000	4.00000000000000000000	4.00000000000000000000	4.00000000000000000000	4.00000000000000000000	4.00000000000000000000	4.00000000000000000000	4.00000000000000000000	4.00000000000000000000	4.00000000000000000000	4.00000000000000000000	4.00000000000000000000	4.00000000000000000000	4.00000000000000000000	4.00000000000000000000
94.00000000000000000000	0.00000000000000000000	4174.87158203125000000000	4198.46142578125000000000	4019.48706054687500000000	4192.30761718750000000000	4202.05126953125000000000	4190.25634765625000000000	4220.00000000000000000000	4209.23046875000000000000	4202.05126953125000000000	4187.17919921875000000000	4203.07666015625000000000	4241.02539062500000000000	4191.28173828125000000000	4200.51269531250000000000	3486.00000000000000000000	10248.00000000000000000000	10229.00000000000000000000	0.00000000000000000000	0.00000000000000000000	0.00000000000000000000	475.00000000000000000000	601.00000000000000000000	4.00000000000000000000	4.00000000000000000000	4.00000000000000000000	4.00000000000000000000	4.00000000000000000000	4.00000000000000000000	4.00000000000000000000	4.00000000000000000000	4.00000000000000000000	4.00000000000000000000	4.00000000000000000000	4.00000000000000000000	4.00000000000000000000	4.00000000000000000000	4.00000000000000000000	4.00000000000000000000
95.00000000000000000000	0.00000000000000000000	4161.53857421875000000000	4191.79492187500000000000	3994.87158203125000000000	4175.38427734375000000000	4191.28173828125000000000	4192.82031250000000000000	4224.61523437500000000000	4214.87158203125000000000	4204.61523437500000000000	4187.17919921875000000000	4206.15380859375000000000	4235.38427734375000000000	4190.25634765625000000000	4192.30761718750000000000	3225.00000000000000000000	10246.00000000000000000000	10229.00000000000000000000	0.00000000000000000000	0.00000000000000000000	0.00000000000000000000	475.00000000000000000000	609.00000000000000000000	4.00000000000000000000	4.00000000000000000000	4.00000000000000000000	4.00000000000000000000	4.00000000000000000000	4.00000000000000000000	4.00000000000000000000	4.00000000000000000000	4.00000000000000000000	4.00000000000000000000	4.00000000000000000000	4.00000000000000000000	4.00000000000000000000	4.00000000000000000000	4.00000000000000000000	4.00000000000000000000
96.00000000000000000000	0.00000000000000000000	4153.33300781250000000000	4171.28173828125000000000	3984.61523437500000000000	4158.46142578125000000000	4168.20507812500000000000	4179.48730468750000000000	4209.74365234375000000000	4194.87158203125000000000	4194.35888671875000000000	4163.07666015625000000000	4173.33300781250000000000	4224.10253906250000000000	4163.07666015625000000000	4181.02539062500000000000	3125.00000000000000000000	10246.00000000000000000000	10229.00000000000000000000	0.00000000000000000000	0.00000000000000000000	0.00000000000000000000	475.00000000000000000000	617.00000000000000000000	4.00000000000000000000	4.00000000000000000000	4.00000000000000000000	4.00000000000000000000	4.00000000000000000000	4.00000000000000000000	4.00000000000000000000	4.00000000000000000000	4.00000000000000000000	4.00000000000000000000	4.00000000000000000000	4.00000000000000000000	4.00000000000000000000	4.00000000000000000000	4.00000000000000000000	4.00000000000000000000
97.00000000000000000000	0.00000000000000000000	4163.07666015625000000000	4162.05126953125000000000	3984.10253906250000000000	4160.51269531250000000000	4167.69238281250000000000	4170.25634765625000000000	4204.61523437500000000000	4180.00000000000000000000	4181.02539062500000000000	4157.94873046875000000000	4157.94873046875000000000	4216.92285156250000000000	4149.74365234375000000000	4171.79492187500000000000	2847.00000000000000000000	10247.00000000000000000000	10229.00000000000000000000	0.00000000000000000000	0.00000000000000000000	0.00000000000000000000	475.00000000000000000000	625.00000000000000000000	4.00000000000000000000	4.00000000000000000000	4.00000000000000000000	4.00000000000000000000	4.00000000000000000000	4.00000000000000000000	4.00000000000000000000	4.00000000000000000000	4.00000000000000000000	4.00000000000000000000	4.00000000000000000000	4.00000000000000000000	4.00000000000000000000	4.00000000000000000000	4.00000000000000000000	4.00000000000000000000
98.00000000000000000000	0.00000000000000000000	4161.02539062500000000000	4170.76904296875000000000	3967.69213867187500000000	4167.69238281250000000000	4183.07666015625000000000	4173.84619140625000000000	4211.79492187500000000000	4190.76904296875000000000	4188.20507812500000000000	4171.28173828125000000000	4178.46142578125000000000	4216.41015625000000000000	4157.43603515625000000000	4166.15380859375000000000	3486.00000000000000000000	10247.00000000000000000000	10229.00000000000000000000	0.00000000000000000000	0.00000000000000000000	0.00000000000000000000	475.00000000000000000000	633.00000000000000000000	4.00000000000000000000	4.00000000000000000000	4.00000000000000000000	4.00000000000000000000	4.00000000000000000000	4.00000000000000000000	4.00000000000000000000	4.00000000000000000000	4.00000000000000000000	4.00000000000000000000	4.00000000000000000000	4.00000000000000000000	4.00000000000000000000	4.00000000000000000000	4.00000000000000000000	4.00000000000000000000
99.00000000000000000000	0.00000000000000000000	4174.87158203125000000000	4173.33300781250000000000	3975.89721679687500000000	4166.66650390625000000000	4178.97412109375000000000	4176.41015625000000000000	4205.12792968750000000000	4188.71777343750000000000	4193.33300781250000000000	4160.00000000000000000000	4177.43603515625000000000	4222.05126953125000000000	4153.84619140625000000000	4168.71777343750000000000	3225.00000000000000000000	10248.00000000000000000000	10230.00000000000000000000	0.00000000000000000000	0.00000000000000000000	0.00000000000000000000	475.00000000000000000000	641.00000000000000000000	4.00000000000000000000	4.00000000000000000000	4.00000000000000000000	4.00000000000000000000	4.00000000000000000000	4.00000000000000000000	4.00000000000000000000	4.00000000000000000000	4.00000000000000000000	4.00000000000000000000	4.00000000000000000000	4.00000000000000000000	4.00000000000000000000	4.00000000000000000000	4.00000000000000000000	4.00000000000000000000
100.00000000000000000000	0.00000000000000000000	4165.12792968750000000000	4185.64111328125000000000	3962.05126953125000000000	4176.92285156250000000000	4184.61523437500000000000	4184.10253906250000000000	4197.43603515625000000000	4173.84619140625000000000	4188.20507812500000000000	4151.79492187500000000000	4153.33300781250000000000	4222.05126953125000000000	4152.30761718750000000000	4176.92285156250000000000	3125.00000000000000000000	10248.00000000000000000000	10230.00000000000000000000	0.00000000000000000000	0.00000000000000000000	0.00000000000000000000	475.00000000000000000000	648.00000000000000000000	4.00000000000000000000	4.00000000000000000000	4.00000000000000000000	4.00000000000000000000	4.00000000000000000000	4.00000000000000000000	4.00000000000000000000	4.00000000000000000000	4.00000000000000000000	4.00000000000000000000	4.00000000000000000000	4.00000000000000000000	4.00000000000000000000	4.00000000000000000000	4.00000000000000000000	4.00000000000000000000
101.00000000000000000000	0.00000000000000000000	4161.53857421875000000000	4196.92285156250000000000	3951.79467773437500000000	4192.30761718750000000000	4200.51269531250000000000	4188.71777343750000000000	4197.43603515625000000000	4170.76904296875000000000	4188.20507812500000000000	4167.69238281250000000000	4168.20507812500000000000	4229.74365234375000000000	4158.46142578125000000000	4186.15380859375000000000	2847.00000000000000000000	10248.00000000000000000000	10232.00000000000000000000	0.00000000000000000000	0.00000000000000000000	0.00000000000000000000	475.00000000000000000000	656.00000000000000000000	4.00000000000000000000	4.00000000000000000000	4.00000000000000000000	4.00000000000000000000	4.00000000000000000000	4.00000000000000000000	4.00000000000000000000	4.00000000000000000000	4.00000000000000000000	4.00000000000000000000	4.00000000000000000000	4.00000000000000000000	4.00000000000000000000	4.00000000000000000000	4.00000000000000000000	4.00000000000000000000
102.00000000000000000000	0.00000000000000000000	4167.69238281250000000000	4176.92285156250000000000	3953.84594726562500000000	4173.33300781250000000000	4192.82031250000000000000	4181.53857421875000000000	4195.38427734375000000000	4176.41015625000000000000	4197.43603515625000000000	4176.41015625000000000000	4189.23046875000000000000	4226.15380859375000000000	4161.53857421875000000000	4181.53857421875000000000	3486.00000000000000000000	10248.00000000000000000000	10232.00000000000000000000	0.00000000000000000000	0.00000000000000000000	0.00000000000000000000	475.00000000000000000000	663.00000000000000000000	4.00000000000000000000	4.00000000000000000000	4.00000000000000000000	4.00000000000000000000	4.00000000000000000000	4.00000000000000000000	4.00000000000000000000	4.00000000000000000000	4.00000000000000000000	4.00000000000000000000	4.00000000000000000000	4.00000000000000000000	4.00000000000000000000	4.00000000000000000000	4.00000000000000000000	4.00000000000000000000
103.00000000000000000000	0.00000000000000000000	4156.92285156250000000000	4169.74365234375000000000	3935.89746093750000000000	4161.53857421875000000000	4184.10253906250000000000	4184.10253906250000000000	4200.00000000000000000000	4185.12792968750000000000	4199.48730468750000000000	4173.84619140625000000000	4173.33300781250000000000	4218.97412109375000000000	4166.15380859375000000000	4175.38427734375000000000	3225.00000000000000000000	10248.00000000000000000000	10231.00000000000000000000	0.00000000000000000000	0.00000000000000000000	0.00000000000000000000	475.00000000000000000000	672.00000000000000000000	4.00000000000000000000	4.00000000000000000000	4.00000000000000000000	4.00000000000000000000	4.00000000000000000000	4.00000000000000000000	4.00000000000000000000	4.00000000000000000000	4.00000000000000000000	4.00000000000000000000	4.00000000000000000000	4.00000000000000000000	4.00000000000000000000	4.00000000000000000000	4.00000000000000000000	4.00000000000000000000
104.00000000000000000000	0.00000000000000000000	4178.46142578125000000000	4185.12792968750000000000	3949.74340820312500000000	4174.87158203125000000000	4191.79492187500000000000	4188.71777343750000000000	4207.17919921875000000000	4186.66650390625000000000	4187.17919921875000000000	4171.79492187500000000000	4178.46142578125000000000	4237.43603515625000000000	4172.30761718750000000000	4187.69238281250000000000	3125.00000000000000000000	10248.00000000000000000000	10231.00000000000000000000	0.00000000000000000000	0.00000000000000000000	0.00000000000000000000	475.00000000000000000000	679.00000000000000000000	4.00000000000000000000	4.00000000000000000000	4.00000000000000000000	4.00000000000000000000	4.00000000000000000000	4.00000000000000000000	4.00000000000000000000	4.00000000000000000000	4.00000000000000000000	4.00000000000000000000	4.00000000000000000000	4.00000000000000000000	4.00000000000000000000	4.00000000000000000000	4.00000000000000000000	4.00000000000000000000
105.00000000000000000000	0.00000000000000000000	4175.38427734375000000000	4179.48730468750000000000	3944.10253906250000000000	4168.71777343750000000000	4194.87158203125000000000	4182.05126953125000000000	4201.53857421875000000000	4180.51269531250000000000	4186.66650390625000000000	4174.87158203125000000000	4190.76904296875000000000	4243.07666015625000000000	4176.92285156250000000000	4194.35888671875000000000	2847.00000000000000000000	10246.00000000000000000000	10231.00000000000000000000	0.00000000000000000000	0.00000000000000000000	0.00000000000000000000	475.00000000000000000000	688.00000000000000000000	4.00000000000000000000	4.00000000000000000000	4.00000000000000000000	4.00000000000000000000	4.00000000000000000000	4.00000000000000000000	4.00000000000000000000	4.00000000000000000000	4.00000000000000000000	4.00000000000000000000	4.00000000000000000000	4.00000000000000000000	4.00000000000000000000	4.00000000000000000000	4.00000000000000000000	4.00000000000000000000
106.00000000000000000000	0.00000000000000000000	4168.71777343750000000000	4173.33300781250000000000	3931.28198242187500000000	4169.74365234375000000000	4188.71777343750000000000	4173.33300781250000000000	4193.33300781250000000000	4175.38427734375000000000	4191.79492187500000000000	4172.82031250000000000000	4173.33300781250000000000	4240.51269531250000000000	4180.51269531250000000000	4191.79492187500000000000	3486.00000000000000000000	10246.00000000000000000000	10231.00000000000000000000	0.00000000000000000000	0.00000000000000000000	0.00000000000000000000	475.00000000000000000000	696.00000000000000000000	4.00000000000000000000	4.00000000000000000000	4.00000000000000000000	4.00000000000000000000	4.00000000000000000000	4.00000000000000000000	4.00000000000000000000	4.00000000000000000000	4.00000000000000000000	4.00000000000000000000	4.00000000000000000000	4.00000000000000000000	4.00000000000000000000	4.00000000000000000000	4.00000000000000000000	4.00000000000000000000
107.00000000000000000000	0.00000000000000000000	4179.48730468750000000000	4192.82031250000000000000	3934.87158203125000000000	4186.66650390625000000000	4195.38427734375000000000	4178.46142578125000000000	4196.41015625000000000000	4180.00000000000000000000	4191.79492187500000000000	4169.74365234375000000000	4178.97412109375000000000	4244.10253906250000000000	4178.46142578125000000000	4189.23046875000000000000	3225.00000000000000000000	10246.00000000000000000000	10230.00000000000000000000	0.00000000000000000000	0.00000000000000000000	0.00000000000000000000	475.00000000000000000000	704.00000000000000000000	4.00000000000000000000	4.00000000000000000000	4.00000000000000000000	4.00000000000000000000	4.00000000000000000000	4.00000000000000000000	4.00000000000000000000	4.00000000000000000000	4.00000000000000000000	4.00000000000000000000	4.00000000000000000000	4.00000000000000000000	4.00000000000000000000	4.00000000000000000000	4.00000000000000000000	4.00000000000000000000
108.00000000000000000000	0.00000000000000000000	4163.58984375000000000000	4200.51269531250000000000	3915.89746093750000000000	4182.05126953125000000000	4213.33300781250000000000	4186.15380859375000000000	4201.02539062500000000000	4190.25634765625000000000	4198.46142578125000000000	4181.02539062500000000000	4205.64111328125000000000	4240.51269531250000000000	4179.48730468750000000000	4184.61523437500000000000	3125.00000000000000000000	10246.00000000000000000000	10230.00000000000000000000	0.00000000000000000000	0.00000000000000000000	0.00000000000000000000	475.00000000000000000000	712.00000000000000000000	4.00000000000000000000	4.00000000000000000000	4.00000000000000000000	4.00000000000000000000	4.00000000000000000000	4.00000000000000000000	4.00000000000000000000	4.00000000000000000000	4.00000000000000000000	4.00000000000000000000	4.00000000000000000000	4.00000000000000000000	4.00000000000000000000	4.00000000000000000000	4.00000000000000000000	4.00000000000000000000
109.00000000000000000000	0.00000000000000000000	4167.69238281250000000000	4185.64111328125000000000	3918.46142578125000000000	4173.33300781250000000000	4198.97412109375000000000	4181.02539062500000000000	4192.30761718750000000000	4177.43603515625000000000	4191.79492187500000000000	4174.87158203125000000000	4186.15380859375000000000	4243.07666015625000000000	4183.07666015625000000000	4190.76904296875000000000	2847.00000000000000000000	10247.00000000000000000000	10230.00000000000000000000	0.00000000000000000000	0.00000000000000000000	0.00000000000000000000	475.00000000000000000000	720.00000000000000000000	4.00000000000000000000	4.00000000000000000000	4.00000000000000000000	4.00000000000000000000	4.00000000000000000000	4.00000000000000000000	4.00000000000000000000	4.00000000000000000000	4.00000000000000000000	4.00000000000000000000	4.00000000000000000000	4.00000000000000000000	4.00000000000000000000	4.00000000000000000000	4.00000000000000000000	4.00000000000000000000
110.00000000000000000000	0.00000000000000000000	4167.17919921875000000000	4190.76904296875000000000	3913.33325195312500000000	4184.61523437500000000000	4179.48730468750000000000	4185.12792968750000000000	4193.84619140625000000000	4170.25634765625000000000	4185.64111328125000000000	4170.76904296875000000000	4181.02539062500000000000	4247.17919921875000000000	4185.64111328125000000000	4206.15380859375000000000	3486.00000000000000000000	10247.00000000000000000000	10230.00000000000000000000	0.00000000000000000000	0.00000000000000000000	0.00000000000000000000	475.00000000000000000000	727.00000000000000000000	4.00000000000000000000	4.00000000000000000000	4.00000000000000000000	4.00000000000000000000	4.00000000000000000000	4.00000000000000000000	4.00000000000000000000	4.00000000000000000000	4.00000000000000000000	4.00000000000000000000	4.00000000000000000000	4.00000000000000000000	4.00000000000000000000	4.00000000000000000000	4.00000000000000000000	4.00000000000000000000
111.00000000000000000000	0.00000000000000000000	4164.10253906250000000000	4194.87158203125000000000	3901.02563476562500000000	4187.17919921875000000000	4186.66650390625000000000	4192.30761718750000000000	4205.64111328125000000000	4188.71777343750000000000	4198.97412109375000000000	4195.38427734375000000000	4208.20507812500000000000	4240.51269531250000000000	4189.74365234375000000000	4195.89746093750000000000	3225.00000000000000000000	10247.00000000000000000000	10230.00000000000000000000	0.00000000000000000000	0.00000000000000000000	0.00000000000000000000	475.00000000000000000000	735.00000000000000000000	4.00000000000000000000	4.00000000000000000000	4.00000000000000000000	4.00000000000000000000	4.00000000000000000000	4.00000000000000000000	4.00000000000000000000	4.00000000000000000000	4.00000000000000000000	4.00000000000000000000	4.00000000000000000000	4.00000000000000000000	4.00000000000000000000	4.00000000000000000000	4.00000000000000000000	4.00000000000000000000
112.00000000000000000000	0.00000000000000000000	4176.41015625000000000000	4174.87158203125000000000	3907.69213867187500000000	4176.92285156250000000000	4192.82031250000000000000	4186.15380859375000000000	4205.64111328125000000000	4196.92285156250000000000	4208.20507812500000000000	4201.02539062500000000000	4177.94873046875000000000	4232.82031250000000000000	4188.71777343750000000000	4168.71777343750000000000	3125.00000000000000000000	10247.00000000000000000000	10230.00000000000000000000	0.00000000000000000000	0.00000000000000000000	0.00000000000000000000	475.00000000000000000000	743.00000000000000000000	4.00000000000000000000	4.00000000000000000000	4.00000000000000000000	4.00000000000000000000	4.00000000000000000000	4.00000000000000000000	4.00000000000000000000	4.00000000000000000000	4.00000000000000000000	4.00000000000000000000	4.00000000000000000000	4.00000000000000000000	4.00000000000000000000	4.00000000000000000000	4.00000000000000000000	4.00000000000000000000
113.00000000000000000000	0.00000000000000000000	4160.00000000000000000000	4170.76904296875000000000	3896.41015625000000000000	4171.28173828125000000000	4193.84619140625000000000	4181.53857421875000000000	4202.56396484375000000000	4192.30761718750000000000	4206.15380859375000000000	4185.12792968750000000000	4153.84619140625000000000	4230.76904296875000000000	4178.46142578125000000000	4166.15380859375000000000	2847.00000000000000000000	10247.00000000000000000000	10229.00000000000000000000	0.00000000000000000000	0.00000000000000000000	0.00000000000000000000	475.00000000000000000000	751.00000000000000000000	4.00000000000000000000	4.00000000000000000000	4.00000000000000000000	4.00000000000000000000	4.00000000000000000000	4.00000000000000000000	4.00000000000000000000	4.00000000000000000000	4.00000000000000000000	4.00000000000000000000	4.00000000000000000000	4.00000000000000000000	4.00000000000000000000	4.00000000000000000000	4.00000000000000000000	4.00000000000000000000
114.00000000000000000000	0.00000000000000000000	4161.53857421875000000000	4177.43603515625000000000	3903.58959960937500000000	4166.66650390625000000000	4189.74365234375000000000	4173.33300781250000000000	4197.43603515625000000000	4182.05126953125000000000	4192.82031250000000000000	4172.30761718750000000000	4184.10253906250000000000	4231.28173828125000000000	4160.51269531250000000000	4173.33300781250000000000	3486.00000000000000000000	10247.00000000000000000000	10229.00000000000000000000	0.00000000000000000000	0.00000000000000000000	0.00000000000000000000	475.00000000000000000000	758.00000000000000000000	4.00000000000000000000	4.00000000000000000000	4.00000000000000000000	4.00000000000000000000	4.00000000000000000000	4.00000000000000000000	4.00000000000000000000	4.00000000000000000000	4.00000000000000000000	4.00000000000000000000	4.00000000000000000000	4.00000000000000000000	4.00000000000000000000	4.00000000000000000000	4.00000000000000000000	4.00000000000000000000
115.00000000000000000000	0.00000000000000000000	4170.76904296875000000000	4181.02539062500000000000	3904.10253906250000000000	4173.33300781250000000000	4192.30761718750000000000	4167.17919921875000000000	4192.30761718750000000000	4173.84619140625000000000	4178.46142578125000000000	4162.56396484375000000000	4185.64111328125000000000	4229.74365234375000000000	4165.64111328125000000000	4167.69238281250000000000	3225.00000000000000000000	10248.00000000000000000000	10230.00000000000000000000	0.00000000000000000000	0.00000000000000000000	0.00000000000000000000	475.00000000000000000000	766.00000000000000000000	4.00000000000000000000	4.00000000000000000000	4.00000000000000000000	4.00000000000000000000	4.00000000000000000000	4.00000000000000000000	4.00000000000000000000	4.00000000000000000000	4.00000000000000000000	4.00000000000000000000	4.00000000000000000000	4.00000000000000000000	4.00000000000000000000	4.00000000000000000000	4.00000000000000000000	4.00000000000000000000
116.00000000000000000000	0.00000000000000000000	4163.07666015625000000000	4181.02539062500000000000	3892.82031250000000000000	4184.10253906250000000000	4186.66650390625000000000	4171.79492187500000000000	4187.17919921875000000000	4168.71777343750000000000	4177.94873046875000000000	4155.89746093750000000000	4155.38427734375000000000	4232.30761718750000000000	4169.74365234375000000000	4163.58984375000000000000	3125.00000000000000000000	10248.00000000000000000000	10230.00000000000000000000	0.00000000000000000000	0.00000000000000000000	0.00000000000000000000	475.00000000000000000000	773.00000000000000000000	4.00000000000000000000	4.00000000000000000000	4.00000000000000000000	4.00000000000000000000	4.00000000000000000000	4.00000000000000000000	4.00000000000000000000	4.00000000000000000000	4.00000000000000000000	4.00000000000000000000	4.00000000000000000000	4.00000000000000000000	4.00000000000000000000	4.00000000000000000000	4.00000000000000000000	4.00000000000000000000
117.00000000000000000000	0.00000000000000000000	4168.71777343750000000000	4180.00000000000000000000	3900.00000000000000000000	4171.79492187500000000000	4176.92285156250000000000	4177.43603515625000000000	4184.10253906250000000000	4168.71777343750000000000	4190.25634765625000000000	4165.64111328125000000000	4170.76904296875000000000	4233.33300781250000000000	4152.30761718750000000000	4172.30761718750000000000	2847.00000000000000000000	10248.00000000000000000000	10230.00000000000000000000	0.00000000000000000000	0.00000000000000000000	0.00000000000000000000	475.00000000000000000000	781.00000000000000000000	4.00000000000000000000	4.00000000000000000000	4.00000000000000000000	4.00000000000000000000	4.00000000000000000000	4.00000000000000000000	4.00000000000000000000	4.00000000000000000000	4.00000000000000000000	4.00000000000000000000	4.00000000000000000000	4.00000000000000000000	4.00000000000000000000	4.00000000000000000000	4.00000000000000000000	4.00000000000000000000
118.00000000000000000000	0.00000000000000000000	4164.61523437500000000000	4188.71777343750000000000	3885.64086914062500000000	4162.05126953125000000000	4190.76904296875000000000	4175.38427734375000000000	4189.23046875000000000000	4177.43603515625000000000	4195.89746093750000000000	4185.12792968750000000000	4195.38427734375000000000	4229.74365234375000000000	4163.58984375000000000000	4186.15380859375000000000	3486.00000000000000000000	10248.00000000000000000000	10230.00000000000000000000	0.00000000000000000000	0.00000000000000000000	0.00000000000000000000	475.00000000000000000000	789.00000000000000000000	4.00000000000000000000	4.00000000000000000000	4.00000000000000000000	4.00000000000000000000	4.00000000000000000000	4.00000000000000000000	4.00000000000000000000	4.00000000000000000000	4.00000000000000000000	4.00000000000000000000	4.00000000000000000000	4.00000000000000000000	4.00000000000000000000	4.00000000000000000000	4.00000000000000000000	4.00000000000000000000
119.00000000000000000000	0.00000000000000000000	4173.33300781250000000000	4187.17919921875000000000	3892.82031250000000000000	4167.17919921875000000000	4201.02539062500000000000	4173.33300781250000000000	4193.84619140625000000000	4174.35888671875000000000	4181.53857421875000000000	4183.58984375000000000000	4172.82031250000000000000	4241.02539062500000000000	4181.53857421875000000000	4191.79492187500000000000	3225.00000000000000000000	10249.00000000000000000000	10228.00000000000000000000	0.00000000000000000000	0.00000000000000000000	0.00000000000000000000	475.00000000000000000000	798.00000000000000000000	4.00000000000000000000	4.00000000000000000000	4.00000000000000000000	4.00000000000000000000	4.00000000000000000000	4.00000000000000000000	4.00000000000000000000	4.00000000000000000000	4.00000000000000000000	4.00000000000000000000	4.00000000000000000000	4.00000000000000000000	4.00000000000000000000	4.00000000000000000000	4.00000000000000000000	4.00000000000000000000
120.00000000000000000000	0.00000000000000000000	4170.25634765625000000000	4174.87158203125000000000	3895.38452148437500000000	4163.07666015625000000000	4193.84619140625000000000	4177.43603515625000000000	4190.25634765625000000000	4166.15380859375000000000	4171.79492187500000000000	4179.48730468750000000000	4163.07666015625000000000	4240.51269531250000000000	4174.87158203125000000000	4183.07666015625000000000	3125.00000000000000000000	10249.00000000000000000000	10228.00000000000000000000	0.00000000000000000000	0.00000000000000000000	0.00000000000000000000	475.00000000000000000000	805.00000000000000000000	4.00000000000000000000	4.00000000000000000000	4.00000000000000000000	4.00000000000000000000	4.00000000000000000000	4.00000000000000000000	4.00000000000000000000	4.00000000000000000000	4.00000000000000000000	4.00000000000000000000	4.00000000000000000000	4.00000000000000000000	4.00000000000000000000	4.00000000000000000000	4.00000000000000000000	4.00000000000000000000
121.00000000000000000000	0.00000000000000000000	4156.92285156250000000000	4174.87158203125000000000	3880.51269531250000000000	4168.20507812500000000000	4181.02539062500000000000	4174.87158203125000000000	4183.07666015625000000000	4165.12792968750000000000	4168.20507812500000000000	4182.05126953125000000000	4179.48730468750000000000	4228.71777343750000000000	4178.97412109375000000000	4169.74365234375000000000	2847.00000000000000000000	10247.00000000000000000000	10228.00000000000000000000	0.00000000000000000000	0.00000000000000000000	0.00000000000000000000	475.00000000000000000000	813.00000000000000000000	4.00000000000000000000	4.00000000000000000000	4.00000000000000000000	4.00000000000000000000	4.00000000000000000000	4.00000000000000000000	4.00000000000000000000	4.00000000000000000000	4.00000000000000000000	4.00000000000000000000	4.00000000000000000000	4.00000000000000000000	4.00000000000000000000	4.00000000000000000000	4.00000000000000000000	4.00000000000000000000
122.00000000000000000000	0.00000000000000000000	4175.38427734375000000000	4194.35888671875000000000	3896.92309570312500000000	4192.82031250000000000000	4183.07666015625000000000	4175.38427734375000000000	4187.69238281250000000000	4168.71777343750000000000	4168.71777343750000000000	4176.41015625000000000000	4184.10253906250000000000	4240.51269531250000000000	4191.79492187500000000000	4171.79492187500000000000	3486.00000000000000000000	10247.00000000000000000000	10228.00000000000000000000	0.00000000000000000000	0.00000000000000000000	0.00000000000000000000	475.00000000000000000000	820.00000000000000000000	4.00000000000000000000	4.00000000000000000000	4.00000000000000000000	4.00000000000000000000	4.00000000000000000000	4.00000000000000000000	4.00000000000000000000	4.00000000000000000000	4.00000000000000000000	4.00000000000000000000	4.00000000000000000000	4.00000000000000000000	4.00000000000000000000	4.00000000000000000000	4.00000000000000000000	4.00000000000000000000
123.00000000000000000000	0.00000000000000000000	4168.71777343750000000000	4201.53857421875000000000	3886.66650390625000000000	4191.79492187500000000000	4196.92285156250000000000	4183.07666015625000000000	4197.94873046875000000000	4176.92285156250000000000	4184.61523437500000000000	4175.89746093750000000000	4182.56396484375000000000	4248.71777343750000000000	4182.05126953125000000000	4182.56396484375000000000	3225.00000000000000000000	10246.00000000000000000000	10229.00000000000000000000	0.00000000000000000000	0.00000000000000000000	0.00000000000000000000	475.00000000000000000000	829.00000000000000000000	4.00000000000000000000	4.00000000000000000000	4.00000000000000000000	4.00000000000000000000	4.00000000000000000000	4.00000000000000000000	4.00000000000000000000	4.00000000000000000000	4.00000000000000000000	4.00000000000000000000	4.00000000000000000000	4.00000000000000000000	4.00000000000000000000	4.00000000000000000000	4.00000000000000000000	4.00000000000000000000
124.00000000000000000000	0.00000000000000000000	4171.28173828125000000000	4181.53857421875000000000	3884.61523437500000000000	4166.66650390625000000000	4195.38427734375000000000	4183.07666015625000000000	4196.92285156250000000000	4178.46142578125000000000	4191.79492187500000000000	4177.43603515625000000000	4182.56396484375000000000	4246.66650390625000000000	4168.20507812500000000000	4186.66650390625000000000	3125.00000000000000000000	10246.00000000000000000000	10229.00000000000000000000	0.00000000000000000000	0.00000000000000000000	0.00000000000000000000	475.00000000000000000000	836.00000000000000000000	4.00000000000000000000	4.00000000000000000000	4.00000000000000000000	4.00000000000000000000	4.00000000000000000000	4.00000000000000000000	4.00000000000000000000	4.00000000000000000000	4.00000000000000000000	4.00000000000000000000	4.00000000000000000000	4.00000000000000000000	4.00000000000000000000	4.00000000000000000000	4.00000000000000000000	4.00000000000000000000
125.00000000000000000000	0.00000000000000000000	4174.87158203125000000000	4177.94873046875000000000	3890.25634765625000000000	4167.17919921875000000000	4185.64111328125000000000	4177.94873046875000000000	4190.25634765625000000000	4170.76904296875000000000	4183.07666015625000000000	4173.84619140625000000000	4181.02539062500000000000	4238.97412109375000000000	4172.82031250000000000000	4182.56396484375000000000	2847.00000000000000000000	10243.00000000000000000000	10232.00000000000000000000	0.00000000000000000000	0.00000000000000000000	0.00000000000000000000	475.00000000000000000000	844.00000000000000000000	4.00000000000000000000	4.00000000000000000000	4.00000000000000000000	4.00000000000000000000	4.00000000000000000000	4.00000000000000000000	4.00000000000000000000	4.00000000000000000000	4.00000000000000000000	4.00000000000000000000	4.00000000000000000000	4.00000000000000000000	4.00000000000000000000	4.00000000000000000000	4.00000000000000000000	4.00000000000000000000
126.00000000000000000000	0.00000000000000000000	4161.02539062500000000000	4193.33300781250000000000	3875.38452148437500000000	4192.82031250000000000000	4189.74365234375000000000	4178.97412109375000000000	4189.74365234375000000000	4170.76904296875000000000	4180.00000000000000000000	4173.84619140625000000000	4176.92285156250000000000	4233.84619140625000000000	4172.82031250000000000000	4175.89746093750000000000	3486.00000000000000000000	10243.00000000000000000000	10232.00000000000000000000	0.00000000000000000000	0.00000000000000000000	0.00000000000000000000	475.00000000000000000000	851.00000000000000000000	4.00000000000000000000	4.00000000000000000000	4.00000000000000000000	4.00000000000000000000	4.00000000000000000000	4.00000000000000000000	4.00000000000000000000	4.00000000000000000000	4.00000000000000000000	4.00000000000000000000	4.00000000000000000000	4.00000000000000000000	4.00000000000000000000	4.00000000000000000000	4.00000000000000000000	4.00000000000000000000
127.00000000000000000000	0.00000000000000000000	4173.33300781250000000000	4187.17919921875000000000	3880.51269531250000000000	4189.74365234375000000000	4194.87158203125000000000	4178.46142578125000000000	4191.79492187500000000000	4177.43603515625000000000	4177.43603515625000000000	4172.30761718750000000000	4171.79492187500000000000	4234.87158203125000000000	4163.07666015625000000000	4175.89746093750000000000	52.00000000000000000000	10244.00000000000000000000	10232.00000000000000000000	0.00000000000000000000	0.00000000000000000000	0.00000000000000000000	475.00000000000000000000	860.00000000000000000000	4.00000000000000000000	4.00000000000000000000	4.00000000000000000000	4.00000000000000000000	4.00000000000000000000	4.00000000000000000000	4.00000000000000000000	4.00000000000000000000	4.00000000000000000000	4.00000000000000000000	4.00000000000000000000	4.00000000000000000000	4.00000000000000000000	4.00000000000000000000	4.00000000000000000000	4.00000000000000000000
0.00000000000000000000	0.00000000000000000000	4163.58984375000000000000	4178.97412109375000000000	3876.92309570312500000000	4162.56396484375000000000	4201.53857421875000000000	4185.12792968750000000000	4198.97412109375000000000	4190.25634765625000000000	4182.56396484375000000000	4184.61523437500000000000	4182.05126953125000000000	4235.38427734375000000000	4176.41015625000000000000	4182.56396484375000000000	2241.00000000000000000000	10244.00000000000000000000	10232.00000000000000000000	0.00000000000000000000	0.00000000000000000000	0.00000000000000000000	475.00000000000000000000	868.00000000000000000000	4.00000000000000000000	4.00000000000000000000	4.00000000000000000000	4.00000000000000000000	4.00000000000000000000	4.00000000000000000000	4.00000000000000000000	4.00000000000000000000	4.00000000000000000000	4.00000000000000000000	4.00000000000000000000	4.00000000000000000000	4.00000000000000000000	4.00000000000000000000	4.00000000000000000000	4.00000000000000000000
1.00000000000000000000	0.00000000000000000000	4161.02539062500000000000	4179.48730468750000000000	3881.53833007812500000000	4163.07666015625000000000	4194.87158203125000000000	4192.30761718750000000000	4204.10253906250000000000	4194.35888671875000000000	4182.05126953125000000000	4202.56396484375000000000	4186.15380859375000000000	4242.56396484375000000000	4191.28173828125000000000	4187.69238281250000000000	2976.00000000000000000000	10244.00000000000000000000	10232.00000000000000000000	0.00000000000000000000	0.00000000000000000000	0.00000000000000000000	475.00000000000000000000	876.00000000000000000000	4.00000000000000000000	4.00000000000000000000	4.00000000000000000000	4.00000000000000000000	4.00000000000000000000	4.00000000000000000000	4.00000000000000000000	4.00000000000000000000	4.00000000000000000000	4.00000000000000000000	4.00000000000000000000	4.00000000000000000000	4.00000000000000000000	4.00000000000000000000	4.00000000000000000000	4.00000000000000000000
2.00000000000000000000	0.00000000000000000000	4163.58984375000000000000	4158.97412109375000000000	3877.43579101562500000000	4165.64111328125000000000	4167.17919921875000000000	4176.41015625000000000000	4189.74365234375000000000	4174.35888671875000000000	4156.92285156250000000000	4191.79492187500000000000	4175.38427734375000000000	4233.33300781250000000000	4175.38427734375000000000	4175.38427734375000000000	2192.00000000000000000000	10244.00000000000000000000	10232.00000000000000000000	0.00000000000000000000	0.00000000000000000000	0.00000000000000000000	475.00000000000000000000	885.00000000000000000000	4.00000000000000000000	4.00000000000000000000	4.00000000000000000000	4.00000000000000000000	4.00000000000000000000	4.00000000000000000000	4.00000000000000000000	4.00000000000000000000	4.00000000000000000000	4.00000000000000000000	4.00000000000000000000	4.00000000000000000000	4.00000000000000000000	4.00000000000000000000	4.00000000000000000000	4.00000000000000000000
3.00000000000000000000	0.00000000000000000000	4147.69238281250000000000	4145.64111328125000000000	3857.94873046875000000000	4146.66650390625000000000	4172.82031250000000000000	4170.76904296875000000000	4184.10253906250000000000	4167.69238281250000000000	4154.35888671875000000000	4174.87158203125000000000	4178.46142578125000000000	4214.87158203125000000000	4165.64111328125000000000	4166.15380859375000000000	3474.00000000000000000000	10245.00000000000000000000	10232.00000000000000000000	0.00000000000000000000	0.00000000000000000000	0.00000000000000000000	475.00000000000000000000	893.00000000000000000000	4.00000000000000000000	4.00000000000000000000	4.00000000000000000000	4.00000000000000000000	4.00000000000000000000	4.00000000000000000000	4.00000000000000000000	4.00000000000000000000	4.00000000000000000000	4.00000000000000000000	4.00000000000000000000	4.00000000000000000000	4.00000000000000000000	4.00000000000000000000	4.00000000000000000000	4.00000000000000000000
4.00000000000000000000	0.00000000000000000000	4168.71777343750000000000	4167.69238281250000000000	3882.05126953125000000000	4158.97412109375000000000	4200.00000000000000000000	4188.71777343750000000000	4200.00000000000000000000	4180.51269531250000000000	4182.05126953125000000000	4187.17919921875000000000	4180.00000000000000000000	4229.23046875000000000000	4180.51269531250000000000	4177.43603515625000000000	3518.00000000000000000000	10245.00000000000000000000	10232.00000000000000000000	0.00000000000000000000	0.00000000000000000000	0.00000000000000000000	475.00000000000000000000	900.00000000000000000000	4.00000000000000000000	4.00000000000000000000	4.00000000000000000000	4.00000000000000000000	4.00000000000000000000	4.00000000000000000000	4.00000000000000000000	4.00000000000000000000	4.00000000000000000000	4.00000000000000000000	4.00000000000000000000	4.00000000000000000000	4.00000000000000000000	4.00000000000000000000	4.00000000000000000000	4.00000000000000000000
5.00000000000000000000	0.00000000000000000000	4172.30761718750000000000	4185.64111328125000000000	3882.56396484375000000000	4184.10253906250000000000	4200.51269531250000000000	4190.76904296875000000000	4208.20507812500000000000	4186.15380859375000000000	4189.74365234375000000000	4204.61523437500000000000	4184.61523437500000000000	4241.02539062500000000000	4184.10253906250000000000	4188.71777343750000000000	3314.00000000000000000000	10246.00000000000000000000	10231.00000000000000000000	0.00000000000000000000	0.00000000000000000000	0.00000000000000000000	475.00000000000000000000	909.00000000000000000000	4.00000000000000000000	4.00000000000000000000	4.00000000000000000000	4.00000000000000000000	4.00000000000000000000	4.00000000000000000000	4.00000000000000000000	4.00000000000000000000	4.00000000000000000000	4.00000000000000000000	4.00000000000000000000	4.00000000000000000000	4.00000000000000000000	4.00000000000000000000	4.00000000000000000000	4.00000000000000000000
6.00000000000000000000	0.00000000000000000000	4166.15380859375000000000	4176.41015625000000000000	3872.30761718750000000000	4163.58984375000000000000	4184.10253906250000000000	4167.69238281250000000000	4191.28173828125000000000	4168.71777343750000000000	4161.53857421875000000000	4187.17919921875000000000	4188.20507812500000000000	4234.87158203125000000000	4154.87158203125000000000	4184.10253906250000000000	3426.00000000000000000000	10246.00000000000000000000	10231.00000000000000000000	0.00000000000000000000	0.00000000000000000000	0.00000000000000000000	475.00000000000000000000	916.00000000000000000000	4.00000000000000000000	4.00000000000000000000	4.00000000000000000000	4.00000000000000000000	4.00000000000000000000	4.00000000000000000000	4.00000000000000000000	4.00000000000000000000	4.00000000000000000000	4.00000000000000000000	4.00000000000000000000	4.00000000000000000000	4.00000000000000000000	4.00000000000000000000	4.00000000000000000000	4.00000000000000000000
7.00000000000000000000	0.00000000000000000000	4169.23046875000000000000	4178.97412109375000000000	3877.94873046875000000000	4145.12792968750000000000	4181.02539062500000000000	4168.71777343750000000000	4181.53857421875000000000	4157.43603515625000000000	4151.28173828125000000000	4163.07666015625000000000	4172.30761718750000000000	4229.23046875000000000000	4145.64111328125000000000	4173.84619140625000000000	3450.00000000000000000000	10246.00000000000000000000	10230.00000000000000000000	0.00000000000000000000	0.00000000000000000000	0.00000000000000000000	475.00000000000000000000	925.00000000000000000000	4.00000000000000000000	4.00000000000000000000	4.00000000000000000000	4.00000000000000000000	4.00000000000000000000	4.00000000000000000000	4.00000000000000000000	4.00000000000000000000	4.00000000000000000000	4.00000000000000000000	4.00000000000000000000	4.00000000000000000000	4.00000000000000000000	4.00000000000000000000	4.00000000000000000000	4.00000000000000000000
8.00000000000000000000	0.00000000000000000000	4156.41015625000000000000	4196.92285156250000000000	3866.66650390625000000000	4167.69238281250000000000	4193.84619140625000000000	4188.20507812500000000000	4191.79492187500000000000	4172.30761718750000000000	4170.25634765625000000000	4168.20507812500000000000	4152.82031250000000000000	4229.74365234375000000000	4178.97412109375000000000	4173.84619140625000000000	3138.00000000000000000000	10246.00000000000000000000	10230.00000000000000000000	0.00000000000000000000	0.00000000000000000000	0.00000000000000000000	475.00000000000000000000	932.00000000000000000000	4.00000000000000000000	4.00000000000000000000	4.00000000000000000000	4.00000000000000000000	4.00000000000000000000	4.00000000000000000000	4.00000000000000000000	4.00000000000000000000	4.00000000000000000000	4.00000000000000000000	4.00000000000000000000	4.00000000000000000000	4.00000000000000000000	4.00000000000000000000	4.00000000000000000000	4.00000000000000000000
9.00000000000000000000	0.00000000000000000000	4168.71777343750000000000	4185.12792968750000000000	3877.94873046875000000000	4165.12792968750000000000	4187.69238281250000000000	4177.43603515625000000000	4189.23046875000000000000	4170.76904296875000000000	4161.53857421875000000000	4181.53857421875000000000	4164.61523437500000000000	4238.97412109375000000000	4189.74365234375000000000	4186.15380859375000000000	2896.00000000000000000000	10247.00000000000000000000	10230.00000000000000000000	0.00000000000000000000	0.00000000000000000000	0.00000000000000000000	475.00000000000000000000	941.00000000000000000000	4.00000000000000000000	4.00000000000000000000	4.00000000000000000000	4.00000000000000000000	4.00000000000000000000	4.00000000000000000000	4.00000000000000000000	4.00000000000000000000	4.00000000000000000000	4.00000000000000000000	4.00000000000000000000	4.00000000000000000000	4.00000000000000000000	4.00000000000000000000	4.00000000000000000000	4.00000000000000000000
10.00000000000000000000	0.00000000000000000000	4169.74365234375000000000	4165.12792968750000000000	3875.38452148437500000000	4133.84619140625000000000	4176.41015625000000000000	4164.61523437500000000000	4180.00000000000000000000	4166.66650390625000000000	4155.38427734375000000000	4194.35888671875000000000	4186.66650390625000000000	4237.43603515625000000000	4177.94873046875000000000	4193.84619140625000000000	3489.00000000000000000000	10247.00000000000000000000	10230.00000000000000000000	0.00000000000000000000	0.00000000000000000000	0.00000000000000000000	475.00000000000000000000	949.00000000000000000000	4.00000000000000000000	4.00000000000000000000	4.00000000000000000000	4.00000000000000000000	4.00000000000000000000	4.00000000000000000000	4.00000000000000000000	4.00000000000000000000	4.00000000000000000000	4.00000000000000000000	4.00000000000000000000	4.00000000000000000000	4.00000000000000000000	4.00000000000000000000	4.00000000000000000000	4.00000000000000000000
11.00000000000000000000	0.00000000000000000000	4166.15380859375000000000	4166.15380859375000000000	3872.30761718750000000000	4143.58984375000000000000	4180.51269531250000000000	4175.38427734375000000000	4188.71777343750000000000	4180.51269531250000000000	4179.48730468750000000000	4199.48730468750000000000	4186.15380859375000000000	4234.87158203125000000000	4183.07666015625000000000	4188.71777343750000000000	3220.00000000000000000000	10248.00000000000000000000	10230.00000000000000000000	0.00000000000000000000	0.00000000000000000000	0.00000000000000000000	475.00000000000000000000	957.00000000000000000000	4.00000000000000000000	4.00000000000000000000	4.00000000000000000000	4.00000000000000000000	4.00000000000000000000	4.00000000000000000000	4.00000000000000000000	4.00000000000000000000	4.00000000000000000000	4.00000000000000000000	4.00000000000000000000	4.00000000000000000000	4.00000000000000000000	4.00000000000000000000	4.00000000000000000000	4.00000000000000000000
12.00000000000000000000	0.00000000000000000000	4176.41015625000000000000	4169.74365234375000000000	3885.12817382812500000000	4157.94873046875000000000	4188.20507812500000000000	4180.00000000000000000000	4201.02539062500000000000	4184.61523437500000000000	4185.64111328125000000000	4202.05126953125000000000	4185.64111328125000000000	4236.92285156250000000000	4192.82031250000000000000	4189.23046875000000000000	3099.00000000000000000000	10248.00000000000000000000	10230.00000000000000000000	0.00000000000000000000	0.00000000000000000000	0.00000000000000000000	475.00000000000000000000	964.00000000000000000000	4.00000000000000000000	4.00000000000000000000	4.00000000000000000000	4.00000000000000000000	4.00000000000000000000	4.00000000000000000000	4.00000000000000000000	4.00000000000000000000	4.00000000000000000000	4.00000000000000000000	4.00000000000000000000	4.00000000000000000000	4.00000000000000000000	4.00000000000000000000	4.00000000000000000000	4.00000000000000000000
13.00000000000000000000	0.00000000000000000000	4161.02539062500000000000	4161.53857421875000000000	3869.74340820312500000000	4132.30761718750000000000	4184.61523437500000000000	4173.33300781250000000000	4198.97412109375000000000	4178.97412109375000000000	4174.87158203125000000000	4210.25634765625000000000	4197.43603515625000000000	4231.79492187500000000000	4193.84619140625000000000	4191.28173828125000000000	2834.00000000000000000000	10249.00000000000000000000	10230.00000000000000000000	0.00000000000000000000	0.00000000000000000000	0.00000000000000000000	475.00000000000000000000	971.00000000000000000000	4.00000000000000000000	4.00000000000000000000	4.00000000000000000000	4.00000000000000000000	4.00000000000000000000	4.00000000000000000000	4.00000000000000000000	4.00000000000000000000	4.00000000000000000000	4.00000000000000000000	4.00000000000000000000	4.00000000000000000000	4.00000000000000000000	4.00000000000000000000	4.00000000000000000000	4.00000000000000000000
14.00000000000000000000	0.00000000000000000000	4172.82031250000000000000	4163.58984375000000000000	3881.53833007812500000000	4130.76904296875000000000	4181.53857421875000000000	4172.82031250000000000000	4193.84619140625000000000	4180.51269531250000000000	4176.41015625000000000000	4206.15380859375000000000	4192.82031250000000000000	4240.51269531250000000000	4191.79492187500000000000	4195.89746093750000000000	3489.00000000000000000000	10249.00000000000000000000	10230.00000000000000000000	0.00000000000000000000	0.00000000000000000000	0.00000000000000000000	475.00000000000000000000	979.00000000000000000000	4.00000000000000000000	4.00000000000000000000	4.00000000000000000000	4.00000000000000000000	4.00000000000000000000	4.00000000000000000000	4.00000000000000000000	4.00000000000000000000	4.00000000000000000000	4.00000000000000000000	4.00000000000000000000	4.00000000000000000000	4.00000000000000000000	4.00000000000000000000	4.00000000000000000000	4.00000000000000000000
15.00000000000000000000	0.00000000000000000000	4176.92285156250000000000	4183.07666015625000000000	3888.20507812500000000000	4158.46142578125000000000	4183.58984375000000000000	4175.38427734375000000000	4193.33300781250000000000	4178.97412109375000000000	4178.46142578125000000000	4197.43603515625000000000	4178.46142578125000000000	4242.05126953125000000000	4185.64111328125000000000	4201.02539062500000000000	3220.00000000000000000000	10250.00000000000000000000	10231.00000000000000000000	0.00000000000000000000	0.00000000000000000000	0.00000000000000000000	475.00000000000000000000	986.00000000000000000000	4.00000000000000000000	4.00000000000000000000	4.00000000000000000000	4.00000000000000000000	4.00000000000000000000	4.00000000000000000000	4.00000000000000000000	4.00000000000000000000	4.00000000000000000000	4.00000000000000000000	4.00000000000000000000	4.00000000000000000000	4.00000000000000000000	4.00000000000000000000	4.00000000000000000000	4.00000000000000000000
16.00000000000000000000	0.00000000000000000000	4165.64111328125000000000	4187.17919921875000000000	3877.94873046875000000000	4153.33300781250000000000	4176.92285156250000000000	4168.71777343750000000000	4185.64111328125000000000	4167.17919921875000000000	4170.25634765625000000000	4188.71777343750000000000	4174.87158203125000000000	4229.23046875000000000000	4169.74365234375000000000	4190.25634765625000000000	0.00000000000000000000	10250.00000000000000000000	10231.00000000000000000000	0.00000000000000000000	0.00000000000000000000	0.00000000000000000000	475.00000000000000000000	993.00000000000000000000	4.00000000000000000000	4.00000000000000000000	4.00000000000000000000	4.00000000000000000000	4.00000000000000000000	4.00000000000000000000	4.00000000000000000000	4.00000000000000000000	4.00000000000000000000	4.00000000000000000000	4.00000000000000000000	4.00000000000000000000	4.00000000000000000000	4.00000000000000000000	4.00000000000000000000	4.00000000000000000000
17.00000000000000000000	0.00000000000000000000	4174.35888671875000000000	4175.89746093750000000000	3882.56396484375000000000	4135.38427734375000000000	4184.61523437500000000000	4165.12792968750000000000	4177.94873046875000000000	4158.46142578125000000000	4160.00000000000000000000	4177.94873046875000000000	4169.23046875000000000000	4222.56396484375000000000	4160.00000000000000000000	4172.30761718750000000000	0.00000000000000000000	10250.00000000000000000000	10230.00000000000000000000	0.00000000000000000000	0.00000000000000000000	0.00000000000000000000	476.00000000000000000000	1.00000000000000000000	4.00000000000000000000	4.00000000000000000000	4.00000000000000000000	4.00000000000000000000	4.00000000000000000000	4.00000000000000000000	4.00000000000000000000	4.00000000000000000000	4.00000000000000000000	4.00000000000000000000	4.00000000000000000000	4.00000000000000000000	4.00000000000000000000	4.00000000000000000000	4.00000000000000000000	4.00000000000000000000
18.00000000000000000000	0.00000000000000000000	4161.02539062500000000000	4175.89746093750000000000	3870.76904296875000000000	4152.82031250000000000000	4208.20507812500000000000	4174.87158203125000000000	4184.61523437500000000000	4163.07666015625000000000	4160.00000000000000000000	4178.46142578125000000000	4151.28173828125000000000	4214.87158203125000000000	4161.02539062500000000000	4162.56396484375000000000	0.00000000000000000000	10250.00000000000000000000	10230.00000000000000000000	0.00000000000000000000	0.00000000000000000000	0.00000000000000000000	476.00000000000000000000	8.00000000000000000000	4.00000000000000000000	4.00000000000000000000	4.00000000000000000000	4.00000000000000000000	4.00000000000000000000	4.00000000000000000000	4.00000000000000000000	4.00000000000000000000	4.00000000000000000000	4.00000000000000000000	4.00000000000000000000	4.00000000000000000000	4.00000000000000000000	4.00000000000000000000	4.00000000000000000000	4.00000000000000000000
19.00000000000000000000	0.00000000000000000000	4164.10253906250000000000	4178.46142578125000000000	3882.56396484375000000000	4160.51269531250000000000	4201.53857421875000000000	4182.05126953125000000000	4191.28173828125000000000	4163.58984375000000000000	4162.56396484375000000000	4176.41015625000000000000	4052.82031250000000000000	4219.48730468750000000000	4158.46142578125000000000	4169.74365234375000000000	0.00000000000000000000	10249.00000000000000000000	10229.00000000000000000000	0.00000000000000000000	0.00000000000000000000	0.00000000000000000000	476.00000000000000000000	16.00000000000000000000	4.00000000000000000000	4.00000000000000000000	4.00000000000000000000	4.00000000000000000000	4.00000000000000000000	4.00000000000000000000	4.00000000000000000000	4.00000000000000000000	4.00000000000000000000	4.00000000000000000000	4.00000000000000000000	4.00000000000000000000	4.00000000000000000000	4.00000000000000000000	4.00000000000000000000	4.00000000000000000000
20.00000000000000000000	0.00000000000000000000	4172.30761718750000000000	4185.12792968750000000000	3890.25634765625000000000	4141.02539062500000000000	4195.89746093750000000000	4190.25634765625000000000	4196.92285156250000000000	4171.28173828125000000000	4169.74365234375000000000	4182.05126953125000000000	4032.82031250000000000000	4232.82031250000000000000	4180.00000000000000000000	4186.66650390625000000000	0.00000000000000000000	10249.00000000000000000000	10229.00000000000000000000	0.00000000000000000000	0.00000000000000000000	0.00000000000000000000	476.00000000000000000000	24.00000000000000000000	4.00000000000000000000	4.00000000000000000000	4.00000000000000000000	4.00000000000000000000	4.00000000000000000000	4.00000000000000000000	4.00000000000000000000	4.00000000000000000000	4.00000000000000000000	4.00000000000000000000	4.00000000000000000000	4.00000000000000000000	4.00000000000000000000	4.00000000000000000000	4.00000000000000000000	4.00000000000000000000
21.00000000000000000000	0.00000000000000000000	4168.71777343750000000000	4192.30761718750000000000	3880.51269531250000000000	4140.51269531250000000000	4205.64111328125000000000	4188.20507812500000000000	4198.46142578125000000000	4180.00000000000000000000	4170.25634765625000000000	4207.17919921875000000000	4221.53857421875000000000	4230.25634765625000000000	4204.61523437500000000000	4190.76904296875000000000	0.00000000000000000000	10248.00000000000000000000	10227.00000000000000000000	0.00000000000000000000	0.00000000000000000000	0.00000000000000000000	476.00000000000000000000	32.00000000000000000000	4.00000000000000000000	4.00000000000000000000	4.00000000000000000000	4.00000000000000000000	4.00000000000000000000	4.00000000000000000000	4.00000000000000000000	4.00000000000000000000	4.00000000000000000000	4.00000000000000000000	4.00000000000000000000	4.00000000000000000000	4.00000000000000000000	4.00000000000000000000	4.00000000000000000000	4.00000000000000000000
22.00000000000000000000	0.00000000000000000000	4174.87158203125000000000	4176.92285156250000000000	3888.20507812500000000000	4146.66650390625000000000	4182.56396484375000000000	4164.61523437500000000000	4184.61523437500000000000	4166.15380859375000000000	4158.97412109375000000000	4210.76904296875000000000	4020.51269531250000000000	4214.87158203125000000000	4186.66650390625000000000	4177.43603515625000000000	0.00000000000000000000	10248.00000000000000000000	10227.00000000000000000000	0.00000000000000000000	0.00000000000000000000	0.00000000000000000000	476.00000000000000000000	41.00000000000000000000	4.00000000000000000000	4.00000000000000000000	4.00000000000000000000	4.00000000000000000000	4.00000000000000000000	4.00000000000000000000	4.00000000000000000000	4.00000000000000000000	4.00000000000000000000	4.00000000000000000000	4.00000000000000000000	4.00000000000000000000	4.00000000000000000000	4.00000000000000000000	4.00000000000000000000	4.00000000000000000000
23.00000000000000000000	0.00000000000000000000	4163.07666015625000000000	4170.25634765625000000000	3878.97436523437500000000	4148.20507812500000000000	4169.23046875000000000000	4163.07666015625000000000	4180.51269531250000000000	4163.07666015625000000000	4167.69238281250000000000	4200.51269531250000000000	4070.25634765625000000000	4223.07666015625000000000	4176.41015625000000000000	4177.43603515625000000000	0.00000000000000000000	10249.00000000000000000000	10227.00000000000000000000	0.00000000000000000000	0.00000000000000000000	0.00000000000000000000	476.00000000000000000000	49.00000000000000000000	4.00000000000000000000	4.00000000000000000000	4.00000000000000000000	4.00000000000000000000	4.00000000000000000000	4.00000000000000000000	4.00000000000000000000	4.00000000000000000000	4.00000000000000000000	4.00000000000000000000	4.00000000000000000000	4.00000000000000000000	4.00000000000000000000	4.00000000000000000000	4.00000000000000000000	4.00000000000000000000
24.00000000000000000000	0.00000000000000000000	4172.82031250000000000000	4180.00000000000000000000	3889.23071289062500000000	4157.94873046875000000000	4193.33300781250000000000	4175.89746093750000000000	4186.15380859375000000000	4173.84619140625000000000	4178.46142578125000000000	4204.61523437500000000000	5686.15380859375000000000	4252.30761718750000000000	4188.71777343750000000000	4191.28173828125000000000	0.00000000000000000000	10249.00000000000000000000	10227.00000000000000000000	0.00000000000000000000	0.00000000000000000000	0.00000000000000000000	476.00000000000000000000	57.00000000000000000000	4.00000000000000000000	4.00000000000000000000	4.00000000000000000000	4.00000000000000000000	4.00000000000000000000	4.00000000000000000000	4.00000000000000000000	4.00000000000000000000	4.00000000000000000000	4.00000000000000000000	4.00000000000000000000	4.00000000000000000000	4.00000000000000000000	4.00000000000000000000	4.00000000000000000000	4.00000000000000000000
25.00000000000000000000	0.00000000000000000000	4179.48730468750000000000	4185.64111328125000000000	3893.84594726562500000000	4159.48730468750000000000	4211.79492187500000000000	4177.43603515625000000000	4187.17919921875000000000	4176.92285156250000000000	4179.48730468750000000000	4206.66650390625000000000	7602.56396484375000000000	4242.56396484375000000000	4190.76904296875000000000	4185.12792968750000000000	0.00000000000000000000	10248.00000000000000000000	10226.00000000000000000000	0.00000000000000000000	0.00000000000000000000	0.00000000000000000000	476.00000000000000000000	66.00000000000000000000	4.00000000000000000000	4.00000000000000000000	4.00000000000000000000	4.00000000000000000000	4.00000000000000000000	4.00000000000000000000	4.00000000000000000000	4.00000000000000000000	4.00000000000000000000	4.00000000000000000000	4.00000000000000000000	4.00000000000000000000	4.00000000000000000000	4.00000000000000000000	4.00000000000000000000	4.00000000000000000000
26.00000000000000000000	0.00000000000000000000	4165.12792968750000000000	4184.10253906250000000000	3880.00000000000000000000	4150.76904296875000000000	4199.48730468750000000000	4172.30761718750000000000	4181.02539062500000000000	4169.23046875000000000000	4171.79492187500000000000	4184.61523437500000000000	7902.56396484375000000000	4220.51269531250000000000	4173.33300781250000000000	4177.94873046875000000000	0.00000000000000000000	10248.00000000000000000000	10226.00000000000000000000	0.00000000000000000000	0.00000000000000000000	0.00000000000000000000	476.00000000000000000000	73.00000000000000000000	4.00000000000000000000	4.00000000000000000000	4.00000000000000000000	4.00000000000000000000	4.00000000000000000000	4.00000000000000000000	4.00000000000000000000	4.00000000000000000000	4.00000000000000000000	4.00000000000000000000	4.00000000000000000000	4.00000000000000000000	4.00000000000000000000	4.00000000000000000000	4.00000000000000000000	4.00000000000000000000
27.00000000000000000000	0.00000000000000000000	4172.82031250000000000000	4176.92285156250000000000	3887.69213867187500000000	4143.07666015625000000000	4181.02539062500000000000	4166.66650390625000000000	4175.89746093750000000000	4156.41015625000000000000	4154.87158203125000000000	4161.02539062500000000000	7546.15380859375000000000	4228.20507812500000000000	4156.92285156250000000000	4187.69238281250000000000	0.00000000000000000000	10245.00000000000000000000	10227.00000000000000000000	0.00000000000000000000	0.00000000000000000000	0.00000000000000000000	476.00000000000000000000	81.00000000000000000000	4.00000000000000000000	4.00000000000000000000	4.00000000000000000000	4.00000000000000000000	4.00000000000000000000	4.00000000000000000000	4.00000000000000000000	4.00000000000000000000	4.00000000000000000000	4.00000000000000000000	4.00000000000000000000	4.00000000000000000000	4.00000000000000000000	4.00000000000000000000	4.00000000000000000000	4.00000000000000000000
28.00000000000000000000	0.00000000000000000000	4158.97412109375000000000	4170.76904296875000000000	3872.30761718750000000000	4139.48730468750000000000	4188.71777343750000000000	4168.71777343750000000000	4182.05126953125000000000	4156.92285156250000000000	4149.74365234375000000000	4177.43603515625000000000	7705.12792968750000000000	4224.61523437500000000000	4160.51269531250000000000	4183.07666015625000000000	0.00000000000000000000	10245.00000000000000000000	10227.00000000000000000000	0.00000000000000000000	0.00000000000000000000	0.00000000000000000000	476.00000000000000000000	89.00000000000000000000	4.00000000000000000000	4.00000000000000000000	4.00000000000000000000	4.00000000000000000000	4.00000000000000000000	4.00000000000000000000	4.00000000000000000000	4.00000000000000000000	4.00000000000000000000	4.00000000000000000000	4.00000000000000000000	4.00000000000000000000	4.00000000000000000000	4.00000000000000000000	4.00000000000000000000	4.00000000000000000000
29.00000000000000000000	0.00000000000000000000	4153.84619140625000000000	4162.05126953125000000000	3873.33325195312500000000	4141.02539062500000000000	4182.56396484375000000000	4167.17919921875000000000	4184.10253906250000000000	4157.43603515625000000000	4152.30761718750000000000	4190.25634765625000000000	7764.10253906250000000000	4212.30761718750000000000	4154.35888671875000000000	4165.64111328125000000000	0.00000000000000000000	10246.00000000000000000000	10228.00000000000000000000	0.00000000000000000000	0.00000000000000000000	0.00000000000000000000	476.00000000000000000000	97.00000000000000000000	4.00000000000000000000	4.00000000000000000000	4.00000000000000000000	4.00000000000000000000	4.00000000000000000000	4.00000000000000000000	4.00000000000000000000	4.00000000000000000000	4.00000000000000000000	4.00000000000000000000	4.00000000000000000000	4.00000000000000000000	4.00000000000000000000	4.00000000000000000000	4.00000000000000000000	4.00000000000000000000
30.00000000000000000000	0.00000000000000000000	4163.07666015625000000000	4168.20507812500000000000	3887.69213867187500000000	4147.69238281250000000000	4181.02539062500000000000	4170.76904296875000000000	4184.61523437500000000000	4166.66650390625000000000	4168.20507812500000000000	4176.92285156250000000000	7624.61523437500000000000	4216.92285156250000000000	4147.17919921875000000000	4171.79492187500000000000	0.00000000000000000000	10246.00000000000000000000	10228.00000000000000000000	0.00000000000000000000	0.00000000000000000000	0.00000000000000000000	476.00000000000000000000	104.00000000000000000000	4.00000000000000000000	4.00000000000000000000	4.00000000000000000000	4.00000000000000000000	4.00000000000000000000	4.00000000000000000000	4.00000000000000000000	4.00000000000000000000	4.00000000000000000000	4.00000000000000000000	4.00000000000000000000	4.00000000000000000000	4.00000000000000000000	4.00000000000000000000	4.00000000000000000000	4.00000000000000000000
31.00000000000000000000	0.00000000000000000000	4157.43603515625000000000	4181.53857421875000000000	3876.92309570312500000000	4156.41015625000000000000	4197.43603515625000000000	4172.82031250000000000000	4183.58984375000000000000	4174.87158203125000000000	4173.84619140625000000000	4182.05126953125000000000	7621.53808593750000000000	4221.53857421875000000000	4164.10253906250000000000	4184.10253906250000000000	0.00000000000000000000	10245.00000000000000000000	10230.00000000000000000000	0.00000000000000000000	0.00000000000000000000	0.00000000000000000000	476.00000000000000000000	112.00000000000000000000	4.00000000000000000000	4.00000000000000000000	4.00000000000000000000	4.00000000000000000000	4.00000000000000000000	4.00000000000000000000	4.00000000000000000000	4.00000000000000000000	4.00000000000000000000	4.00000000000000000000	4.00000000000000000000	4.00000000000000000000	4.00000000000000000000	4.00000000000000000000	4.00000000000000000000	4.00000000000000000000
32.00000000000000000000	0.00000000000000000000	4169.23046875000000000000	4172.82031250000000000000	3887.69213867187500000000	4160.00000000000000000000	4187.69238281250000000000	4163.07666015625000000000	4173.33300781250000000000	4156.41015625000000000000	4152.30761718750000000000	4196.92285156250000000000	7619.48681640625000000000	4216.92285156250000000000	4177.94873046875000000000	4182.05126953125000000000	0.00000000000000000000	10245.00000000000000000000	10230.00000000000000000000	0.00000000000000000000	0.00000000000000000000	0.00000000000000000000	476.00000000000000000000	120.00000000000000000000	4.00000000000000000000	4.00000000000000000000	4.00000000000000000000	4.00000000000000000000	4.00000000000000000000	4.00000000000000000000	4.00000000000000000000	4.00000000000000000000	4.00000000000000000000	4.00000000000000000000	4.00000000000000000000	4.00000000000000000000	4.00000000000000000000	4.00000000000000000000	4.00000000000000000000	4.00000000000000000000
33.00000000000000000000	0.00000000000000000000	4168.20507812500000000000	4168.20507812500000000000	3886.66650390625000000000	4152.82031250000000000000	4181.53857421875000000000	4163.58984375000000000000	4176.41015625000000000000	4154.35888671875000000000	4154.35888671875000000000	4198.97412109375000000000	7605.64062500000000000000	4217.94873046875000000000	4180.51269531250000000000	4186.15380859375000000000	0.00000000000000000000	10245.00000000000000000000	10229.00000000000000000000	0.00000000000000000000	0.00000000000000000000	0.00000000000000000000	476.00000000000000000000	128.00000000000000000000	4.00000000000000000000	4.00000000000000000000	4.00000000000000000000	4.00000000000000000000	4.00000000000000000000	4.00000000000000000000	4.00000000000000000000	4.00000000000000000000	4.00000000000000000000	4.00000000000000000000	4.00000000000000000000	4.00000000000000000000	4.00000000000000000000	4.00000000000000000000	4.00000000000000000000	4.00000000000000000000
34.00000000000000000000	0.00000000000000000000	4175.38427734375000000000	4178.46142578125000000000	3890.76904296875000000000	4145.64111328125000000000	4198.46142578125000000000	4178.97412109375000000000	4193.33300781250000000000	4176.92285156250000000000	4176.41015625000000000000	4189.74365234375000000000	7497.43554687500000000000	4235.38427734375000000000	4183.07666015625000000000	4197.94873046875000000000	0.00000000000000000000	10245.00000000000000000000	10229.00000000000000000000	0.00000000000000000000	0.00000000000000000000	0.00000000000000000000	476.00000000000000000000	135.00000000000000000000	4.00000000000000000000	4.00000000000000000000	4.00000000000000000000	4.00000000000000000000	4.00000000000000000000	4.00000000000000000000	4.00000000000000000000	4.00000000000000000000	4.00000000000000000000	4.00000000000000000000	4.00000000000000000000	4.00000000000000000000	4.00000000000000000000	4.00000000000000000000	4.00000000000000000000	4.00000000000000000000
35.00000000000000000000	0.00000000000000000000	4177.43603515625000000000	4185.64111328125000000000	3898.46142578125000000000	4152.30761718750000000000	4204.10253906250000000000	4188.71777343750000000000	4198.97412109375000000000	4181.02539062500000000000	4173.33300781250000000000	4194.87158203125000000000	7220.00000000000000000000	4237.43603515625000000000	4188.71777343750000000000	4202.05126953125000000000	0.00000000000000000000	10245.00000000000000000000	10228.00000000000000000000	0.00000000000000000000	0.00000000000000000000	0.00000000000000000000	476.00000000000000000000	144.00000000000000000000	4.00000000000000000000	4.00000000000000000000	4.00000000000000000000	4.00000000000000000000	4.00000000000000000000	4.00000000000000000000	4.00000000000000000000	4.00000000000000000000	4.00000000000000000000	4.00000000000000000000	4.00000000000000000000	4.00000000000000000000	4.00000000000000000000	4.00000000000000000000	4.00000000000000000000	4.00000000000000000000
36.00000000000000000000	0.00000000000000000000	4152.82031250000000000000	4182.05126953125000000000	3877.94873046875000000000	4156.92285156250000000000	4185.12792968750000000000	4173.84619140625000000000	4188.20507812500000000000	4163.07666015625000000000	4160.00000000000000000000	4207.69238281250000000000	6942.05126953125000000000	4220.51269531250000000000	4189.74365234375000000000	4196.41015625000000000000	0.00000000000000000000	10245.00000000000000000000	10228.00000000000000000000	0.00000000000000000000	0.00000000000000000000	0.00000000000000000000	476.00000000000000000000	151.00000000000000000000	4.00000000000000000000	4.00000000000000000000	4.00000000000000000000	4.00000000000000000000	4.00000000000000000000	4.00000000000000000000	4.00000000000000000000	4.00000000000000000000	4.00000000000000000000	4.00000000000000000000	4.00000000000000000000	4.00000000000000000000	4.00000000000000000000	4.00000000000000000000	4.00000000000000000000	4.00000000000000000000
37.00000000000000000000	0.00000000000000000000	4168.71777343750000000000	4180.51269531250000000000	3890.25634765625000000000	4147.69238281250000000000	4174.35888671875000000000	4164.10253906250000000000	4185.12792968750000000000	4155.38427734375000000000	4158.46142578125000000000	4196.92285156250000000000	6784.10253906250000000000	4229.23046875000000000000	4180.51269531250000000000	4197.43603515625000000000	0.00000000000000000000	10244.00000000000000000000	10229.00000000000000000000	0.00000000000000000000	0.00000000000000000000	0.00000000000000000000	476.00000000000000000000	160.00000000000000000000	4.00000000000000000000	4.00000000000000000000	4.00000000000000000000	4.00000000000000000000	4.00000000000000000000	4.00000000000000000000	4.00000000000000000000	4.00000000000000000000	4.00000000000000000000	4.00000000000000000000	4.00000000000000000000	4.00000000000000000000	4.00000000000000000000	4.00000000000000000000	4.00000000000000000000	4.00000000000000000000
38.00000000000000000000	0.00000000000000000000	4174.35888671875000000000	4190.76904296875000000000	3896.92309570312500000000	4150.25634765625000000000	4191.79492187500000000000	4178.46142578125000000000	4194.87158203125000000000	4172.30761718750000000000	4172.82031250000000000000	4191.79492187500000000000	6680.00000000000000000000	4237.43603515625000000000	4181.02539062500000000000	4203.07666015625000000000	0.00000000000000000000	10244.00000000000000000000	10229.00000000000000000000	0.00000000000000000000	0.00000000000000000000	0.00000000000000000000	476.00000000000000000000	168.00000000000000000000	4.00000000000000000000	4.00000000000000000000	4.00000000000000000000	4.00000000000000000000	4.00000000000000000000	4.00000000000000000000	4.00000000000000000000	4.00000000000000000000	4.00000000000000000000	4.00000000000000000000	4.00000000000000000000	4.00000000000000000000	4.00000000000000000000	4.00000000000000000000	4.00000000000000000000	4.00000000000000000000
39.00000000000000000000	0.00000000000000000000	4165.64111328125000000000	4191.79492187500000000000	3892.30761718750000000000	4162.05126953125000000000	4205.64111328125000000000	4181.02539062500000000000	4194.35888671875000000000	4187.17919921875000000000	4187.17919921875000000000	4201.53857421875000000000	6569.74365234375000000000	4229.23046875000000000000	4193.33300781250000000000	4202.56396484375000000000	0.00000000000000000000	10245.00000000000000000000	10231.00000000000000000000	0.00000000000000000000	0.00000000000000000000	0.00000000000000000000	476.00000000000000000000	176.00000000000000000000	4.00000000000000000000	4.00000000000000000000	4.00000000000000000000	4.00000000000000000000	4.00000000000000000000	4.00000000000000000000	4.00000000000000000000	4.00000000000000000000	4.00000000000000000000	4.00000000000000000000	4.00000000000000000000	4.00000000000000000000	4.00000000000000000000	4.00000000000000000000	4.00000000000000000000	4.00000000000000000000
40.00000000000000000000	0.00000000000000000000	4171.28173828125000000000	4175.89746093750000000000	3896.92309570312500000000	4147.17919921875000000000	4197.94873046875000000000	4169.23046875000000000000	4188.71777343750000000000	4182.05126953125000000000	4181.02539062500000000000	4198.97412109375000000000	6429.74365234375000000000	4229.74365234375000000000	4192.82031250000000000000	4198.46142578125000000000	0.00000000000000000000	10245.00000000000000000000	10231.00000000000000000000	0.00000000000000000000	0.00000000000000000000	0.00000000000000000000	476.00000000000000000000	185.00000000000000000000	4.00000000000000000000	4.00000000000000000000	4.00000000000000000000	4.00000000000000000000	4.00000000000000000000	4.00000000000000000000	4.00000000000000000000	4.00000000000000000000	4.00000000000000000000	4.00000000000000000000	4.00000000000000000000	4.00000000000000000000	4.00000000000000000000	4.00000000000000000000	4.00000000000000000000	4.00000000000000000000
41.00000000000000000000	0.00000000000000000000	4167.17919921875000000000	4169.23046875000000000000	3892.30761718750000000000	4139.48730468750000000000	4187.69238281250000000000	4170.76904296875000000000	4195.38427734375000000000	4177.94873046875000000000	4171.28173828125000000000	4190.76904296875000000000	6342.56396484375000000000	4239.48730468750000000000	4183.58984375000000000000	4197.94873046875000000000	0.00000000000000000000	10245.00000000000000000000	10230.00000000000000000000	0.00000000000000000000	0.00000000000000000000	0.00000000000000000000	476.00000000000000000000	193.00000000000000000000	4.00000000000000000000	4.00000000000000000000	4.00000000000000000000	4.00000000000000000000	4.00000000000000000000	4.00000000000000000000	4.00000000000000000000	4.00000000000000000000	4.00000000000000000000	4.00000000000000000000	4.00000000000000000000	4.00000000000000000000	4.00000000000000000000	4.00000000000000000000	4.00000000000000000000	4.00000000000000000000
42.00000000000000000000	0.00000000000000000000	4176.92285156250000000000	4168.71777343750000000000	3908.71777343750000000000	4153.84619140625000000000	4173.33300781250000000000	4170.25634765625000000000	4195.89746093750000000000	4174.35888671875000000000	4170.76904296875000000000	4186.66650390625000000000	6303.58935546875000000000	4246.15380859375000000000	4182.05126953125000000000	4206.15380859375000000000	0.00000000000000000000	10245.00000000000000000000	10230.00000000000000000000	0.00000000000000000000	0.00000000000000000000	0.00000000000000000000	476.00000000000000000000	200.00000000000000000000	4.00000000000000000000	4.00000000000000000000	4.00000000000000000000	4.00000000000000000000	4.00000000000000000000	4.00000000000000000000	4.00000000000000000000	4.00000000000000000000	4.00000000000000000000	4.00000000000000000000	4.00000000000000000000	4.00000000000000000000	4.00000000000000000000	4.00000000000000000000	4.00000000000000000000	4.00000000000000000000
43.00000000000000000000	0.00000000000000000000	4170.25634765625000000000	4170.76904296875000000000	3906.15380859375000000000	4154.35888671875000000000	4161.53857421875000000000	4164.61523437500000000000	4188.71777343750000000000	4173.84619140625000000000	4166.66650390625000000000	4191.28173828125000000000	6215.38427734375000000000	4250.25634765625000000000	4192.82031250000000000000	4219.48730468750000000000	0.00000000000000000000	10248.00000000000000000000	10231.00000000000000000000	0.00000000000000000000	0.00000000000000000000	0.00000000000000000000	476.00000000000000000000	208.00000000000000000000	4.00000000000000000000	4.00000000000000000000	4.00000000000000000000	4.00000000000000000000	4.00000000000000000000	4.00000000000000000000	4.00000000000000000000	4.00000000000000000000	4.00000000000000000000	4.00000000000000000000	4.00000000000000000000	4.00000000000000000000	4.00000000000000000000	4.00000000000000000000	4.00000000000000000000	4.00000000000000000000
44.00000000000000000000	0.00000000000000000000	4171.28173828125000000000	4177.94873046875000000000	3908.20507812500000000000	4158.97412109375000000000	4171.28173828125000000000	4168.20507812500000000000	4188.71777343750000000000	4180.51269531250000000000	4165.64111328125000000000	4195.38427734375000000000	6126.15380859375000000000	4263.07666015625000000000	4196.41015625000000000000	4233.84619140625000000000	0.00000000000000000000	10248.00000000000000000000	10231.00000000000000000000	0.00000000000000000000	0.00000000000000000000	0.00000000000000000000	476.00000000000000000000	215.00000000000000000000	4.00000000000000000000	4.00000000000000000000	4.00000000000000000000	4.00000000000000000000	4.00000000000000000000	4.00000000000000000000	4.00000000000000000000	4.00000000000000000000	4.00000000000000000000	4.00000000000000000000	4.00000000000000000000	4.00000000000000000000	4.00000000000000000000	4.00000000000000000000	4.00000000000000000000	4.00000000000000000000
45.00000000000000000000	0.00000000000000000000	4189.23046875000000000000	4183.07666015625000000000	3925.64086914062500000000	4174.35888671875000000000	4181.53857421875000000000	4170.25634765625000000000	4196.41015625000000000000	4183.07666015625000000000	4173.33300781250000000000	4192.82031250000000000000	6086.66650390625000000000	4263.58984375000000000000	4187.17919921875000000000	4236.41015625000000000000	0.00000000000000000000	10249.00000000000000000000	10233.00000000000000000000	0.00000000000000000000	0.00000000000000000000	0.00000000000000000000	476.00000000000000000000	222.00000000000000000000	4.00000000000000000000	4.00000000000000000000	4.00000000000000000000	4.00000000000000000000	4.00000000000000000000	4.00000000000000000000	4.00000000000000000000	4.00000000000000000000	4.00000000000000000000	4.00000000000000000000	4.00000000000000000000	4.00000000000000000000	4.00000000000000000000	4.00000000000000000000	4.00000000000000000000	4.00000000000000000000
46.00000000000000000000	0.00000000000000000000	4169.74365234375000000000	4177.43603515625000000000	3908.71777343750000000000	4161.02539062500000000000	4179.48730468750000000000	4168.71777343750000000000	4192.30761718750000000000	4173.33300781250000000000	4164.61523437500000000000	4186.66650390625000000000	6028.20507812500000000000	4250.76904296875000000000	4185.12792968750000000000	4229.74365234375000000000	0.00000000000000000000	10249.00000000000000000000	10233.00000000000000000000	0.00000000000000000000	0.00000000000000000000	0.00000000000000000000	476.00000000000000000000	230.00000000000000000000	4.00000000000000000000	4.00000000000000000000	4.00000000000000000000	4.00000000000000000000	4.00000000000000000000	4.00000000000000000000	4.00000000000000000000	4.00000000000000000000	4.00000000000000000000	4.00000000000000000000	4.00000000000000000000	4.00000000000000000000	4.00000000000000000000	4.00000000000000000000	4.00000000000000000000	4.00000000000000000000
47.00000000000000000000	0.00000000000000000000	4169.74365234375000000000	4161.53857421875000000000	3913.33325195312500000000	4130.25634765625000000000	4174.35888671875000000000	4166.15380859375000000000	4174.87158203125000000000	4157.43603515625000000000	4148.71777343750000000000	4174.87158203125000000000	5928.71777343750000000000	4248.20507812500000000000	4175.89746093750000000000	4217.94873046875000000000	0.00000000000000000000	10249.00000000000000000000	10231.00000000000000000000	0.00000000000000000000	0.00000000000000000000	0.00000000000000000000	476.00000000000000000000	238.00000000000000000000	4.00000000000000000000	4.00000000000000000000	4.00000000000000000000	4.00000000000000000000	4.00000000000000000000	4.00000000000000000000	4.00000000000000000000	4.00000000000000000000	4.00000000000000000000	4.00000000000000000000	4.00000000000000000000	4.00000000000000000000	4.00000000000000000000	4.00000000000000000000	4.00000000000000000000	4.00000000000000000000
48.00000000000000000000	0.00000000000000000000	4169.23046875000000000000	4157.94873046875000000000	3912.30761718750000000000	4131.28173828125000000000	4176.41015625000000000000	4165.12792968750000000000	4171.28173828125000000000	4154.87158203125000000000	4158.46142578125000000000	4172.30761718750000000000	5862.05126953125000000000	4239.48730468750000000000	4166.66650390625000000000	4204.10253906250000000000	0.00000000000000000000	10249.00000000000000000000	10231.00000000000000000000	0.00000000000000000000	0.00000000000000000000	0.00000000000000000000	476.00000000000000000000	246.00000000000000000000	4.00000000000000000000	4.00000000000000000000	4.00000000000000000000	4.00000000000000000000	4.00000000000000000000	4.00000000000000000000	4.00000000000000000000	4.00000000000000000000	4.00000000000000000000	4.00000000000000000000	4.00000000000000000000	4.00000000000000000000	4.00000000000000000000	4.00000000000000000000	4.00000000000000000000	4.00000000000000000000
49.00000000000000000000	0.00000000000000000000	4158.46142578125000000000	4164.10253906250000000000	3901.02563476562500000000	4148.71777343750000000000	4174.35888671875000000000	4168.71777343750000000000	4183.07666015625000000000	4157.94873046875000000000	4162.05126953125000000000	4176.92285156250000000000	5837.43554687500000000000	4230.76904296875000000000	4167.17919921875000000000	4199.48730468750000000000	0.00000000000000000000	10249.00000000000000000000	10228.00000000000000000000	0.00000000000000000000	0.00000000000000000000	0.00000000000000000000	476.00000000000000000000	253.00000000000000000000	4.00000000000000000000	4.00000000000000000000	4.00000000000000000000	4.00000000000000000000	4.00000000000000000000	4.00000000000000000000	4.00000000000000000000	4.00000000000000000000	4.00000000000000000000	4.00000000000000000000	4.00000000000000000000	4.00000000000000000000	4.00000000000000000000	4.00000000000000000000	4.00000000000000000000	4.00000000000000000000
50.00000000000000000000	0.00000000000000000000	4170.25634765625000000000	4172.82031250000000000000	3913.84594726562500000000	4162.05126953125000000000	4169.74365234375000000000	4171.79492187500000000000	4191.79492187500000000000	4164.10253906250000000000	4157.94873046875000000000	4180.51269531250000000000	5808.71777343750000000000	4234.87158203125000000000	4177.43603515625000000000	4205.12792968750000000000	0.00000000000000000000	10249.00000000000000000000	10228.00000000000000000000	0.00000000000000000000	0.00000000000000000000	0.00000000000000000000	476.00000000000000000000	261.00000000000000000000	4.00000000000000000000	4.00000000000000000000	4.00000000000000000000	4.00000000000000000000	4.00000000000000000000	4.00000000000000000000	4.00000000000000000000	4.00000000000000000000	4.00000000000000000000	4.00000000000000000000	4.00000000000000000000	4.00000000000000000000	4.00000000000000000000	4.00000000000000000000	4.00000000000000000000	4.00000000000000000000
51.00000000000000000000	0.00000000000000000000	4164.10253906250000000000	4186.66650390625000000000	3909.23071289062500000000	4173.33300781250000000000	4183.58984375000000000000	4178.97412109375000000000	4201.02539062500000000000	4190.76904296875000000000	4173.84619140625000000000	4193.33300781250000000000	5747.17919921875000000000	4242.05126953125000000000	4196.41015625000000000000	4217.94873046875000000000	0.00000000000000000000	10247.00000000000000000000	10228.00000000000000000000	0.00000000000000000000	0.00000000000000000000	0.00000000000000000000	476.00000000000000000000	269.00000000000000000000	4.00000000000000000000	4.00000000000000000000	4.00000000000000000000	4.00000000000000000000	4.00000000000000000000	4.00000000000000000000	4.00000000000000000000	4.00000000000000000000	4.00000000000000000000	4.00000000000000000000	4.00000000000000000000	4.00000000000000000000	4.00000000000000000000	4.00000000000000000000	4.00000000000000000000	4.00000000000000000000
52.00000000000000000000	0.00000000000000000000	4173.33300781250000000000	4187.17919921875000000000	3924.61523437500000000000	4166.66650390625000000000	4194.35888671875000000000	4184.61523437500000000000	4207.17919921875000000000	4207.17919921875000000000	4182.05126953125000000000	4204.10253906250000000000	5702.56396484375000000000	4253.84619140625000000000	4203.07666015625000000000	4236.41015625000000000000	0.00000000000000000000	10247.00000000000000000000	10228.00000000000000000000	0.00000000000000000000	0.00000000000000000000	0.00000000000000000000	476.00000000000000000000	276.00000000000000000000	4.00000000000000000000	4.00000000000000000000	4.00000000000000000000	4.00000000000000000000	4.00000000000000000000	4.00000000000000000000	4.00000000000000000000	4.00000000000000000000	4.00000000000000000000	4.00000000000000000000	4.00000000000000000000	4.00000000000000000000	4.00000000000000000000	4.00000000000000000000	4.00000000000000000000	4.00000000000000000000
53.00000000000000000000	0.00000000000000000000	4178.97412109375000000000	4177.43603515625000000000	3929.23071289062500000000	4146.15380859375000000000	4185.64111328125000000000	4182.05126953125000000000	4201.53857421875000000000	4200.00000000000000000000	4185.12792968750000000000	4208.20507812500000000000	5699.48681640625000000000	4250.25634765625000000000	4203.07666015625000000000	4235.89746093750000000000	0.00000000000000000000	10246.00000000000000000000	10228.00000000000000000000	0.00000000000000000000	0.00000000000000000000	0.00000000000000000000	476.00000000000000000000	284.00000000000000000000	4.00000000000000000000	4.00000000000000000000	4.00000000000000000000	4.00000000000000000000	4.00000000000000000000	4.00000000000000000000	4.00000000000000000000	4.00000000000000000000	4.00000000000000000000	4.00000000000000000000	4.00000000000000000000	4.00000000000000000000	4.00000000000000000000	4.00000000000000000000	4.00000000000000000000	4.00000000000000000000
54.00000000000000000000	0.00000000000000000000	4166.15380859375000000000	4172.30761718750000000000	3911.28198242187500000000	4147.17919921875000000000	4166.15380859375000000000	4166.66650390625000000000	4189.23046875000000000000	4186.15380859375000000000	4188.71777343750000000000	4210.25634765625000000000	5648.71777343750000000000	4237.43603515625000000000	4202.05126953125000000000	4214.87158203125000000000	0.00000000000000000000	10246.00000000000000000000	10228.00000000000000000000	0.00000000000000000000	0.00000000000000000000	0.00000000000000000000	476.00000000000000000000	292.00000000000000000000	4.00000000000000000000	4.00000000000000000000	4.00000000000000000000	4.00000000000000000000	4.00000000000000000000	4.00000000000000000000	4.00000000000000000000	4.00000000000000000000	4.00000000000000000000	4.00000000000000000000	4.00000000000000000000	4.00000000000000000000	4.00000000000000000000	4.00000000000000000000	4.00000000000000000000	4.00000000000000000000
55.00000000000000000000	0.00000000000000000000	4177.43603515625000000000	4182.56396484375000000000	3926.15380859375000000000	4167.69238281250000000000	4164.10253906250000000000	4157.43603515625000000000	4181.02539062500000000000	4170.76904296875000000000	4172.30761718750000000000	4203.58984375000000000000	5572.30761718750000000000	4240.51269531250000000000	4193.84619140625000000000	4212.82031250000000000000	0.00000000000000000000	10246.00000000000000000000	10229.00000000000000000000	0.00000000000000000000	0.00000000000000000000	0.00000000000000000000	476.00000000000000000000	300.00000000000000000000	4.00000000000000000000	4.00000000000000000000	4.00000000000000000000	4.00000000000000000000	4.00000000000000000000	4.00000000000000000000	4.00000000000000000000	4.00000000000000000000	4.00000000000000000000	4.00000000000000000000	4.00000000000000000000	4.00000000000000000000	4.00000000000000000000	4.00000000000000000000	4.00000000000000000000	4.00000000000000000000
56.00000000000000000000	0.00000000000000000000	4171.79492187500000000000	4190.25634765625000000000	3927.17944335937500000000	4169.23046875000000000000	4186.15380859375000000000	4173.84619140625000000000	4181.53857421875000000000	4164.10253906250000000000	4172.82031250000000000000	4194.87158203125000000000	5551.28173828125000000000	4239.48730468750000000000	4194.35888671875000000000	4217.94873046875000000000	0.00000000000000000000	10246.00000000000000000000	10229.00000000000000000000	0.00000000000000000000	0.00000000000000000000	0.00000000000000000000	476.00000000000000000000	308.00000000000000000000	4.00000000000000000000	4.00000000000000000000	4.00000000000000000000	4.00000000000000000000	4.00000000000000000000	4.00000000000000000000	4.00000000000000000000	4.00000000000000000000	4.00000000000000000000	4.00000000000000000000	4.00000000000000000000	4.00000000000000000000	4.00000000000000000000	4.00000000000000000000	4.00000000000000000000	4.00000000000000000000
57.00000000000000000000	0.00000000000000000000	4165.12792968750000000000	4166.15380859375000000000	3924.10253906250000000000	4152.30761718750000000000	4175.89746093750000000000	4174.35888671875000000000	4170.25634765625000000000	4148.71777343750000000000	4168.71777343750000000000	4178.97412109375000000000	5521.53808593750000000000	4226.66650390625000000000	4185.12792968750000000000	4196.92285156250000000000	0.00000000000000000000	10246.00000000000000000000	10230.00000000000000000000	0.00000000000000000000	0.00000000000000000000	0.00000000000000000000	476.00000000000000000000	317.00000000000000000000	4.00000000000000000000	4.00000000000000000000	4.00000000000000000000	4.00000000000000000000	4.00000000000000000000	4.00000000000000000000	4.00000000000000000000	4.00000000000000000000	4.00000000000000000000	4.00000000000000000000	4.00000000000000000000	4.00000000000000000000	4.00000000000000000000	4.00000000000000000000	4.00000000000000000000	4.00000000000000000000
58.00000000000000000000	0.00000000000000000000	4156.41015625000000000000	4153.84619140625000000000	3915.38452148437500000000	4138.97412109375000000000	4157.94873046875000000000	4160.51269531250000000000	4166.66650390625000000000	4133.84619140625000000000	4143.07666015625000000000	4161.02539062500000000000	5445.64111328125000000000	4216.41015625000000000000	4160.51269531250000000000	4186.66650390625000000000	0.00000000000000000000	10246.00000000000000000000	10230.00000000000000000000	0.00000000000000000000	0.00000000000000000000	0.00000000000000000000	476.00000000000000000000	325.00000000000000000000	4.00000000000000000000	4.00000000000000000000	4.00000000000000000000	4.00000000000000000000	4.00000000000000000000	4.00000000000000000000	4.00000000000000000000	4.00000000000000000000	4.00000000000000000000	4.00000000000000000000	4.00000000000000000000	4.00000000000000000000	4.00000000000000000000	4.00000000000000000000	4.00000000000000000000	4.00000000000000000000
59.00000000000000000000	0.00000000000000000000	4149.74365234375000000000	4166.66650390625000000000	3906.15380859375000000000	4126.66650390625000000000	4170.25634765625000000000	4165.12792968750000000000	4185.64111328125000000000	4150.76904296875000000000	4142.56396484375000000000	4161.02539062500000000000	5377.43554687500000000000	4220.00000000000000000000	4155.89746093750000000000	4196.41015625000000000000	0.00000000000000000000	10248.00000000000000000000	10231.00000000000000000000	0.00000000000000000000	0.00000000000000000000	0.00000000000000000000	476.00000000000000000000	333.00000000000000000000	4.00000000000000000000	4.00000000000000000000	4.00000000000000000000	4.00000000000000000000	4.00000000000000000000	4.00000000000000000000	4.00000000000000000000	4.00000000000000000000	4.00000000000000000000	4.00000000000000000000	4.00000000000000000000	4.00000000000000000000	4.00000000000000000000	4.00000000000000000000	4.00000000000000000000	4.00000000000000000000
60.00000000000000000000	0.00000000000000000000	4174.35888671875000000000	4168.71777343750000000000	3931.28198242187500000000	4129.74365234375000000000	4176.92285156250000000000	4178.97412109375000000000	4200.00000000000000000000	4179.48730468750000000000	4168.71777343750000000000	4178.46142578125000000000	5360.51269531250000000000	4232.30761718750000000000	4176.92285156250000000000	4204.10253906250000000000	0.00000000000000000000	10248.00000000000000000000	10231.00000000000000000000	0.00000000000000000000	0.00000000000000000000	0.00000000000000000000	476.00000000000000000000	342.00000000000000000000	4.00000000000000000000	4.00000000000000000000	4.00000000000000000000	4.00000000000000000000	4.00000000000000000000	4.00000000000000000000	4.00000000000000000000	4.00000000000000000000	4.00000000000000000000	4.00000000000000000000	4.00000000000000000000	4.00000000000000000000	4.00000000000000000000	4.00000000000000000000	4.00000000000000000000	4.00000000000000000000
61.00000000000000000000	0.00000000000000000000	4171.28173828125000000000	4179.48730468750000000000	3930.25634765625000000000	4161.02539062500000000000	4175.89746093750000000000	4183.58984375000000000000	4205.12792968750000000000	4204.10253906250000000000	4192.30761718750000000000	4203.58984375000000000000	5378.97412109375000000000	4235.89746093750000000000	4203.07666015625000000000	4218.46142578125000000000	0.00000000000000000000	10245.00000000000000000000	10230.00000000000000000000	0.00000000000000000000	0.00000000000000000000	0.00000000000000000000	476.00000000000000000000	350.00000000000000000000	4.00000000000000000000	4.00000000000000000000	4.00000000000000000000	4.00000000000000000000	4.00000000000000000000	4.00000000000000000000	4.00000000000000000000	4.00000000000000000000	4.00000000000000000000	4.00000000000000000000	4.00000000000000000000	4.00000000000000000000	4.00000000000000000000	4.00000000000000000000	4.00000000000000000000	4.00000000000000000000
62.00000000000000000000	0.00000000000000000000	4168.71777343750000000000	4189.74365234375000000000	3933.33325195312500000000	4176.92285156250000000000	4173.84619140625000000000	4171.28173828125000000000	4200.51269531250000000000	4207.17919921875000000000	4195.38427734375000000000	4204.61523437500000000000	5350.76904296875000000000	4240.51269531250000000000	4209.74365234375000000000	4227.69238281250000000000	0.00000000000000000000	10245.00000000000000000000	10230.00000000000000000000	0.00000000000000000000	0.00000000000000000000	0.00000000000000000000	476.00000000000000000000	359.00000000000000000000	4.00000000000000000000	4.00000000000000000000	4.00000000000000000000	4.00000000000000000000	4.00000000000000000000	4.00000000000000000000	4.00000000000000000000	4.00000000000000000000	4.00000000000000000000	4.00000000000000000000	4.00000000000000000000	4.00000000000000000000	4.00000000000000000000	4.00000000000000000000	4.00000000000000000000	4.00000000000000000000
63.00000000000000000000	0.00000000000000000000	4172.30761718750000000000	4181.02539062500000000000	3940.51269531250000000000	4158.46142578125000000000	4179.48730468750000000000	4168.71777343750000000000	4190.76904296875000000000	4196.41015625000000000000	4189.74365234375000000000	4189.23046875000000000000	5278.46142578125000000000	4236.92285156250000000000	4202.56396484375000000000	4209.74365234375000000000	0.00000000000000000000	10244.00000000000000000000	10228.00000000000000000000	0.00000000000000000000	0.00000000000000000000	0.00000000000000000000	476.00000000000000000000	367.00000000000000000000	4.00000000000000000000	4.00000000000000000000	4.00000000000000000000	4.00000000000000000000	4.00000000000000000000	4.00000000000000000000	4.00000000000000000000	4.00000000000000000000	4.00000000000000000000	4.00000000000000000000	4.00000000000000000000	4.00000000000000000000	4.00000000000000000000	4.00000000000000000000	4.00000000000000000000	4.00000000000000000000
64.00000000000000000000	0.00000000000000000000	4153.84619140625000000000	4169.74365234375000000000	3925.12817382812500000000	4144.10253906250000000000	4182.05126953125000000000	4173.84619140625000000000	4181.02539062500000000000	4181.53857421875000000000	4177.94873046875000000000	4186.66650390625000000000	5245.12792968750000000000	4218.97412109375000000000	4187.69238281250000000000	4191.28173828125000000000	2238.00000000000000000000	10244.00000000000000000000	10228.00000000000000000000	0.00000000000000000000	0.00000000000000000000	0.00000000000000000000	476.00000000000000000000	374.00000000000000000000	4.00000000000000000000	4.00000000000000000000	4.00000000000000000000	4.00000000000000000000	4.00000000000000000000	4.00000000000000000000	4.00000000000000000000	4.00000000000000000000	4.00000000000000000000	4.00000000000000000000	4.00000000000000000000	4.00000000000000000000	4.00000000000000000000	4.00000000000000000000	4.00000000000000000000	4.00000000000000000000
65.00000000000000000000	0.00000000000000000000	4160.51269531250000000000	4160.00000000000000000000	3932.30761718750000000000	4146.66650390625000000000	4158.46142578125000000000	4161.53857421875000000000	4166.66650390625000000000	4155.89746093750000000000	4155.38427734375000000000	4177.94873046875000000000	5222.56396484375000000000	4211.28173828125000000000	4167.69238281250000000000	4186.66650390625000000000	2972.00000000000000000000	10247.00000000000000000000	10228.00000000000000000000	0.00000000000000000000	0.00000000000000000000	0.00000000000000000000	476.00000000000000000000	383.00000000000000000000	4.00000000000000000000	4.00000000000000000000	4.00000000000000000000	4.00000000000000000000	4.00000000000000000000	4.00000000000000000000	4.00000000000000000000	4.00000000000000000000	4.00000000000000000000	4.00000000000000000000	4.00000000000000000000	4.00000000000000000000	4.00000000000000000000	4.00000000000000000000	4.00000000000000000000	4.00000000000000000000
66.00000000000000000000	0.00000000000000000000	4162.56396484375000000000	4167.17919921875000000000	3929.23071289062500000000	4146.15380859375000000000	4162.05126953125000000000	4153.33300781250000000000	4166.66650390625000000000	4151.79492187500000000000	4150.76904296875000000000	4169.74365234375000000000	5178.97412109375000000000	4214.87158203125000000000	4173.33300781250000000000	4190.76904296875000000000	2193.00000000000000000000	10247.00000000000000000000	10228.00000000000000000000	0.00000000000000000000	0.00000000000000000000	0.00000000000000000000	476.00000000000000000000	390.00000000000000000000	4.00000000000000000000	4.00000000000000000000	4.00000000000000000000	4.00000000000000000000	4.00000000000000000000	4.00000000000000000000	4.00000000000000000000	4.00000000000000000000	4.00000000000000000000	4.00000000000000000000	4.00000000000000000000	4.00000000000000000000	4.00000000000000000000	4.00000000000000000000	4.00000000000000000000	4.00000000000000000000
67.00000000000000000000	0.00000000000000000000	4170.25634765625000000000	4183.58984375000000000000	3935.38452148437500000000	4149.74365234375000000000	4192.82031250000000000000	4167.69238281250000000000	4178.46142578125000000000	4156.41015625000000000000	4151.79492187500000000000	4174.87158203125000000000	5138.97412109375000000000	4227.69238281250000000000	4187.17919921875000000000	4202.56396484375000000000	3465.00000000000000000000	10248.00000000000000000000	10229.00000000000000000000	0.00000000000000000000	0.00000000000000000000	0.00000000000000000000	476.00000000000000000000	398.00000000000000000000	4.00000000000000000000	4.00000000000000000000	4.00000000000000000000	4.00000000000000000000	4.00000000000000000000	4.00000000000000000000	4.00000000000000000000	4.00000000000000000000	4.00000000000000000000	4.00000000000000000000	4.00000000000000000000	4.00000000000000000000	4.00000000000000000000	4.00000000000000000000	4.00000000000000000000	4.00000000000000000000
68.00000000000000000000	0.00000000000000000000	4174.87158203125000000000	4186.66650390625000000000	3947.17944335937500000000	4156.92285156250000000000	4194.87158203125000000000	4183.58984375000000000000	4181.53857421875000000000	4148.20507812500000000000	4154.87158203125000000000	4187.17919921875000000000	5116.92285156250000000000	4231.79492187500000000000	4187.69238281250000000000	4208.20507812500000000000	3498.00000000000000000000	10248.00000000000000000000	10229.00000000000000000000	0.00000000000000000000	0.00000000000000000000	0.00000000000000000000	476.00000000000000000000	405.00000000000000000000	4.00000000000000000000	4.00000000000000000000	4.00000000000000000000	4.00000000000000000000	4.00000000000000000000	4.00000000000000000000	4.00000000000000000000	4.00000000000000000000	4.00000000000000000000	4.00000000000000000000	4.00000000000000000000	4.00000000000000000000	4.00000000000000000000	4.00000000000000000000	4.00000000000000000000	4.00000000000000000000
69.00000000000000000000	0.00000000000000000000	4152.30761718750000000000	4173.84619140625000000000	3933.33325195312500000000	4146.66650390625000000000	4181.02539062500000000000	4171.28173828125000000000	4180.00000000000000000000	4154.87158203125000000000	4170.76904296875000000000	4188.20507812500000000000	5095.89746093750000000000	4220.00000000000000000000	4182.56396484375000000000	4197.43603515625000000000	3304.00000000000000000000	10245.00000000000000000000	10227.00000000000000000000	0.00000000000000000000	0.00000000000000000000	0.00000000000000000000	476.00000000000000000000	414.00000000000000000000	4.00000000000000000000	4.00000000000000000000	4.00000000000000000000	4.00000000000000000000	4.00000000000000000000	4.00000000000000000000	4.00000000000000000000	4.00000000000000000000	4.00000000000000000000	4.00000000000000000000	4.00000000000000000000	4.00000000000000000000	4.00000000000000000000	4.00000000000000000000	4.00000000000000000000	4.00000000000000000000
70.00000000000000000000	0.00000000000000000000	4161.53857421875000000000	4156.41015625000000000000	3945.12817382812500000000	4137.43603515625000000000	4179.48730468750000000000	4153.33300781250000000000	4182.05126953125000000000	4171.28173828125000000000	4171.79492187500000000000	4172.30761718750000000000	5048.71777343750000000000	4222.05126953125000000000	4185.12792968750000000000	4192.30761718750000000000	3410.00000000000000000000	10245.00000000000000000000	10227.00000000000000000000	0.00000000000000000000	0.00000000000000000000	0.00000000000000000000	476.00000000000000000000	421.00000000000000000000	4.00000000000000000000	4.00000000000000000000	4.00000000000000000000	4.00000000000000000000	4.00000000000000000000	4.00000000000000000000	4.00000000000000000000	4.00000000000000000000	4.00000000000000000000	4.00000000000000000000	4.00000000000000000000	4.00000000000000000000	4.00000000000000000000	4.00000000000000000000	4.00000000000000000000	4.00000000000000000000
71.00000000000000000000	0.00000000000000000000	4156.41015625000000000000	4153.33300781250000000000	3939.48706054687500000000	4144.10253906250000000000	4174.87158203125000000000	4164.61523437500000000000	4186.15380859375000000000	4180.00000000000000000000	4164.10253906250000000000	4175.38427734375000000000	5015.89746093750000000000	4223.58984375000000000000	4195.89746093750000000000	4197.43603515625000000000	3439.00000000000000000000	10247.00000000000000000000	10226.00000000000000000000	0.00000000000000000000	0.00000000000000000000	0.00000000000000000000	476.00000000000000000000	429.00000000000000000000	4.00000000000000000000	4.00000000000000000000	4.00000000000000000000	4.00000000000000000000	4.00000000000000000000	4.00000000000000000000	4.00000000000000000000	4.00000000000000000000	4.00000000000000000000	4.00000000000000000000	4.00000000000000000000	4.00000000000000000000	4.00000000000000000000	4.00000000000000000000	4.00000000000000000000	4.00000000000000000000
72.00000000000000000000	0.00000000000000000000	4150.76904296875000000000	4166.66650390625000000000	3928.71777343750000000000	4148.20507812500000000000	4162.05126953125000000000	4178.46142578125000000000	4182.05126953125000000000	4177.94873046875000000000	4167.17919921875000000000	4185.12792968750000000000	5019.48681640625000000000	4217.43603515625000000000	4184.61523437500000000000	4193.84619140625000000000	3120.00000000000000000000	10247.00000000000000000000	10226.00000000000000000000	0.00000000000000000000	0.00000000000000000000	0.00000000000000000000	476.00000000000000000000	436.00000000000000000000	4.00000000000000000000	4.00000000000000000000	4.00000000000000000000	4.00000000000000000000	4.00000000000000000000	4.00000000000000000000	4.00000000000000000000	4.00000000000000000000	4.00000000000000000000	4.00000000000000000000	4.00000000000000000000	4.00000000000000000000	4.00000000000000000000	4.00000000000000000000	4.00000000000000000000	4.00000000000000000000
73.00000000000000000000	0.00000000000000000000	4165.12792968750000000000	4174.87158203125000000000	3941.53833007812500000000	4142.05126953125000000000	4169.74365234375000000000	4170.25634765625000000000	4173.33300781250000000000	4170.25634765625000000000	4168.71777343750000000000	4166.66650390625000000000	4974.35888671875000000000	4214.87158203125000000000	4166.15380859375000000000	4188.71777343750000000000	2872.00000000000000000000	10247.00000000000000000000	10228.00000000000000000000	0.00000000000000000000	0.00000000000000000000	0.00000000000000000000	476.00000000000000000000	445.00000000000000000000	4.00000000000000000000	4.00000000000000000000	4.00000000000000000000	4.00000000000000000000	4.00000000000000000000	4.00000000000000000000	4.00000000000000000000	4.00000000000000000000	4.00000000000000000000	4.00000000000000000000	4.00000000000000000000	4.00000000000000000000	4.00000000000000000000	4.00000000000000000000	4.00000000000000000000	4.00000000000000000000
74.00000000000000000000	0.00000000000000000000	4155.89746093750000000000	4169.74365234375000000000	3937.43579101562500000000	4140.00000000000000000000	4194.87158203125000000000	4165.64111328125000000000	4176.41015625000000000000	4169.23046875000000000000	4167.17919921875000000000	4157.94873046875000000000	4926.15380859375000000000	4211.79492187500000000000	4176.92285156250000000000	4188.71777343750000000000	3482.00000000000000000000	10247.00000000000000000000	10228.00000000000000000000	0.00000000000000000000	0.00000000000000000000	0.00000000000000000000	476.00000000000000000000	453.00000000000000000000	4.00000000000000000000	4.00000000000000000000	4.00000000000000000000	4.00000000000000000000	4.00000000000000000000	4.00000000000000000000	4.00000000000000000000	4.00000000000000000000	4.00000000000000000000	4.00000000000000000000	4.00000000000000000000	4.00000000000000000000	4.00000000000000000000	4.00000000000000000000	4.00000000000000000000	4.00000000000000000000
75.00000000000000000000	0.00000000000000000000	4171.28173828125000000000	4171.79492187500000000000	3951.79467773437500000000	4149.23046875000000000000	4193.84619140625000000000	4170.25634765625000000000	4185.64111328125000000000	4171.28173828125000000000	4172.82031250000000000000	4172.82031250000000000000	4947.17919921875000000000	4214.35888671875000000000	4191.28173828125000000000	4192.82031250000000000000	3206.00000000000000000000	10246.00000000000000000000	10228.00000000000000000000	0.00000000000000000000	0.00000000000000000000	0.00000000000000000000	476.00000000000000000000	460.00000000000000000000	4.00000000000000000000	4.00000000000000000000	4.00000000000000000000	4.00000000000000000000	4.00000000000000000000	4.00000000000000000000	4.00000000000000000000	4.00000000000000000000	4.00000000000000000000	4.00000000000000000000	4.00000000000000000000	4.00000000000000000000	4.00000000000000000000	4.00000000000000000000	4.00000000000000000000	4.00000000000000000000
76.00000000000000000000	0.00000000000000000000	4171.28173828125000000000	4183.07666015625000000000	3949.74340820312500000000	4151.79492187500000000000	4175.38427734375000000000	4166.66650390625000000000	4181.02539062500000000000	4158.46142578125000000000	4162.56396484375000000000	4171.28173828125000000000	4916.92285156250000000000	4212.30761718750000000000	4183.58984375000000000000	4197.94873046875000000000	2748.00000000000000000000	10246.00000000000000000000	10228.00000000000000000000	0.00000000000000000000	0.00000000000000000000	0.00000000000000000000	476.00000000000000000000	468.00000000000000000000	4.00000000000000000000	4.00000000000000000000	4.00000000000000000000	4.00000000000000000000	4.00000000000000000000	4.00000000000000000000	4.00000000000000000000	4.00000000000000000000	4.00000000000000000000	4.00000000000000000000	4.00000000000000000000	4.00000000000000000000	4.00000000000000000000	4.00000000000000000000	4.00000000000000000000	4.00000000000000000000
77.00000000000000000000	0.00000000000000000000	4162.56396484375000000000	4183.07666015625000000000	3946.15380859375000000000	4156.92285156250000000000	4172.30761718750000000000	4165.12792968750000000000	4169.74365234375000000000	4135.89746093750000000000	4135.89746093750000000000	4165.12792968750000000000	4844.10253906250000000000	4214.35888671875000000000	4177.43603515625000000000	4205.64111328125000000000	2834.00000000000000000000	10249.00000000000000000000	10228.00000000000000000000	0.00000000000000000000	0.00000000000000000000	0.00000000000000000000	476.00000000000000000000	475.00000000000000000000	4.00000000000000000000	4.00000000000000000000	4.00000000000000000000	4.00000000000000000000	4.00000000000000000000	4.00000000000000000000	4.00000000000000000000	4.00000000000000000000	4.00000000000000000000	4.00000000000000000000	4.00000000000000000000	4.00000000000000000000	4.00000000000000000000	4.00000000000000000000	4.00000000000000000000	4.00000000000000000000
78.00000000000000000000	0.00000000000000000000	4174.35888671875000000000	4174.87158203125000000000	3963.58959960937500000000	4160.00000000000000000000	4170.76904296875000000000	4164.61523437500000000000	4166.66650390625000000000	4129.74365234375000000000	4140.00000000000000000000	4173.33300781250000000000	4834.87158203125000000000	4225.64111328125000000000	4182.05126953125000000000	4208.20507812500000000000	3482.00000000000000000000	10249.00000000000000000000	10228.00000000000000000000	0.00000000000000000000	0.00000000000000000000	0.00000000000000000000	476.00000000000000000000	482.00000000000000000000	4.00000000000000000000	4.00000000000000000000	4.00000000000000000000	4.00000000000000000000	4.00000000000000000000	4.00000000000000000000	4.00000000000000000000	4.00000000000000000000	4.00000000000000000000	4.00000000000000000000	4.00000000000000000000	4.00000000000000000000	4.00000000000000000000	4.00000000000000000000	4.00000000000000000000	4.00000000000000000000
79.00000000000000000000	0.00000000000000000000	4158.46142578125000000000	4168.20507812500000000000	3947.69213867187500000000	4137.43603515625000000000	4162.05126953125000000000	4161.02539062500000000000	4169.23046875000000000000	4139.48730468750000000000	4157.43603515625000000000	4178.97412109375000000000	4839.48730468750000000000	4227.17919921875000000000	4184.61523437500000000000	4201.02539062500000000000	3206.00000000000000000000	10248.00000000000000000000	10226.00000000000000000000	0.00000000000000000000	0.00000000000000000000	0.00000000000000000000	476.00000000000000000000	490.00000000000000000000	4.00000000000000000000	4.00000000000000000000	4.00000000000000000000	4.00000000000000000000	4.00000000000000000000	4.00000000000000000000	4.00000000000000000000	4.00000000000000000000	4.00000000000000000000	4.00000000000000000000	4.00000000000000000000	4.00000000000000000000	4.00000000000000000000	4.00000000000000000000	4.00000000000000000000	4.00000000000000000000
80.00000000000000000000	0.00000000000000000000	4163.58984375000000000000	4163.58984375000000000000	3953.84594726562500000000	4123.07666015625000000000	4167.69238281250000000000	4163.07666015625000000000	4174.35888671875000000000	4154.35888671875000000000	4163.58984375000000000000	4176.92285156250000000000	4811.79492187500000000000	4231.79492187500000000000	4184.10253906250000000000	4205.64111328125000000000	2748.00000000000000000000	10248.00000000000000000000	10226.00000000000000000000	0.00000000000000000000	0.00000000000000000000	0.00000000000000000000	476.00000000000000000000	497.00000000000000000000	4.00000000000000000000	4.00000000000000000000	4.00000000000000000000	4.00000000000000000000	4.00000000000000000000	4.00000000000000000000	4.00000000000000000000	4.00000000000000000000	4.00000000000000000000	4.00000000000000000000	4.00000000000000000000	4.00000000000000000000	4.00000000000000000000	4.00000000000000000000	4.00000000000000000000	4.00000000000000000000
81.00000000000000000000	0.00000000000000000000	4171.79492187500000000000	4171.79492187500000000000	3961.53833007812500000000	4143.58984375000000000000	4188.20507812500000000000	4174.35888671875000000000	4187.17919921875000000000	4189.74365234375000000000	4191.79492187500000000000	4184.61523437500000000000	4794.87158203125000000000	4231.79492187500000000000	4189.74365234375000000000	4218.46142578125000000000	2834.00000000000000000000	10247.00000000000000000000	10226.00000000000000000000	0.00000000000000000000	0.00000000000000000000	0.00000000000000000000	476.00000000000000000000	505.00000000000000000000	4.00000000000000000000	4.00000000000000000000	4.00000000000000000000	4.00000000000000000000	4.00000000000000000000	4.00000000000000000000	4.00000000000000000000	4.00000000000000000000	4.00000000000000000000	4.00000000000000000000	4.00000000000000000000	4.00000000000000000000	4.00000000000000000000	4.00000000000000000000	4.00000000000000000000	4.00000000000000000000
82.00000000000000000000	0.00000000000000000000	4164.10253906250000000000	4179.48730468750000000000	3953.33325195312500000000	4162.05126953125000000000	4183.07666015625000000000	4173.33300781250000000000	4190.76904296875000000000	4206.66650390625000000000	4203.07666015625000000000	4183.07666015625000000000	4770.76904296875000000000	4223.58984375000000000000	4195.38427734375000000000	4210.76904296875000000000	3482.00000000000000000000	10247.00000000000000000000	10226.00000000000000000000	0.00000000000000000000	0.00000000000000000000	0.00000000000000000000	476.00000000000000000000	512.00000000000000000000	4.00000000000000000000	4.00000000000000000000	4.00000000000000000000	4.00000000000000000000	4.00000000000000000000	4.00000000000000000000	4.00000000000000000000	4.00000000000000000000	4.00000000000000000000	4.00000000000000000000	4.00000000000000000000	4.00000000000000000000	4.00000000000000000000	4.00000000000000000000	4.00000000000000000000	4.00000000000000000000
83.00000000000000000000	0.00000000000000000000	4167.69238281250000000000	4177.43603515625000000000	3962.56396484375000000000	4153.33300781250000000000	4162.05126953125000000000	4157.43603515625000000000	4178.97412109375000000000	4178.97412109375000000000	4160.00000000000000000000	4172.30761718750000000000	4733.84619140625000000000	4217.43603515625000000000	4191.28173828125000000000	4195.89746093750000000000	3206.00000000000000000000	10248.00000000000000000000	10227.00000000000000000000	0.00000000000000000000	0.00000000000000000000	0.00000000000000000000	476.00000000000000000000	521.00000000000000000000	4.00000000000000000000	4.00000000000000000000	4.00000000000000000000	4.00000000000000000000	4.00000000000000000000	4.00000000000000000000	4.00000000000000000000	4.00000000000000000000	4.00000000000000000000	4.00000000000000000000	4.00000000000000000000	4.00000000000000000000	4.00000000000000000000	4.00000000000000000000	4.00000000000000000000	4.00000000000000000000
84.00000000000000000000	0.00000000000000000000	4154.87158203125000000000	4182.56396484375000000000	3949.74340820312500000000	4149.74365234375000000000	4171.79492187500000000000	4156.92285156250000000000	4175.38427734375000000000	4166.15380859375000000000	4146.66650390625000000000	4180.51269531250000000000	4732.30761718750000000000	4206.66650390625000000000	4187.17919921875000000000	4193.33300781250000000000	2748.00000000000000000000	10248.00000000000000000000	10227.00000000000000000000	0.00000000000000000000	0.00000000000000000000	0.00000000000000000000	476.00000000000000000000	529.00000000000000000000	4.00000000000000000000	4.00000000000000000000	4.00000000000000000000	4.00000000000000000000	4.00000000000000000000	4.00000000000000000000	4.00000000000000000000	4.00000000000000000000	4.00000000000000000000	4.00000000000000000000	4.00000000000000000000	4.00000000000000000000	4.00000000000000000000	4.00000000000000000000	4.00000000000000000000	4.00000000000000000000
85.00000000000000000000	0.00000000000000000000	4156.92285156250000000000	4173.33300781250000000000	3952.82031250000000000000	4146.15380859375000000000	4174.35888671875000000000	4163.07666015625000000000	4174.35888671875000000000	4167.69238281250000000000	4168.20507812500000000000	4177.94873046875000000000	4692.30761718750000000000	4201.53857421875000000000	4176.41015625000000000000	4190.25634765625000000000	2834.00000000000000000000	10247.00000000000000000000	10227.00000000000000000000	0.00000000000000000000	0.00000000000000000000	0.00000000000000000000	476.00000000000000000000	537.00000000000000000000	4.00000000000000000000	4.00000000000000000000	4.00000000000000000000	4.00000000000000000000	4.00000000000000000000	4.00000000000000000000	4.00000000000000000000	4.00000000000000000000	4.00000000000000000000	4.00000000000000000000	4.00000000000000000000	4.00000000000000000000	4.00000000000000000000	4.00000000000000000000	4.00000000000000000000	4.00000000000000000000
86.00000000000000000000	0.00000000000000000000	4157.94873046875000000000	4163.07666015625000000000	3952.30761718750000000000	4126.66650390625000000000	4163.58984375000000000000	4162.56396484375000000000	4170.25634765625000000000	4152.82031250000000000000	4164.10253906250000000000	4166.15380859375000000000	4630.76904296875000000000	4202.05126953125000000000	4169.74365234375000000000	4181.02539062500000000000	3482.00000000000000000000	10247.00000000000000000000	10227.00000000000000000000	0.00000000000000000000	0.00000000000000000000	0.00000000000000000000	476.00000000000000000000	545.00000000000000000000	4.00000000000000000000	4.00000000000000000000	4.00000000000000000000	4.00000000000000000000	4.00000000000000000000	4.00000000000000000000	4.00000000000000000000	4.00000000000000000000	4.00000000000000000000	4.00000000000000000000	4.00000000000000000000	4.00000000000000000000	4.00000000000000000000	4.00000000000000000000	4.00000000000000000000	4.00000000000000000000
87.00000000000000000000	0.00000000000000000000	4157.94873046875000000000	4176.41015625000000000000	3948.20507812500000000000	4136.41015625000000000000	4180.00000000000000000000	4168.20507812500000000000	4170.76904296875000000000	4149.23046875000000000000	4153.84619140625000000000	4174.87158203125000000000	4657.43554687500000000000	4209.23046875000000000000	4180.00000000000000000000	4191.28173828125000000000	3206.00000000000000000000	10249.00000000000000000000	10228.00000000000000000000	0.00000000000000000000	0.00000000000000000000	0.00000000000000000000	476.00000000000000000000	554.00000000000000000000	4.00000000000000000000	4.00000000000000000000	4.00000000000000000000	4.00000000000000000000	4.00000000000000000000	4.00000000000000000000	4.00000000000000000000	4.00000000000000000000	4.00000000000000000000	4.00000000000000000000	4.00000000000000000000	4.00000000000000000000	4.00000000000000000000	4.00000000000000000000	4.00000000000000000000	4.00000000000000000000
88.00000000000000000000	0.00000000000000000000	4178.46142578125000000000	4180.00000000000000000000	3974.87158203125000000000	4156.41015625000000000000	4193.33300781250000000000	4177.94873046875000000000	4171.28173828125000000000	4155.38427734375000000000	4150.76904296875000000000	4174.87158203125000000000	4669.23046875000000000000	4223.07666015625000000000	4187.17919921875000000000	4209.23046875000000000000	2748.00000000000000000000	10249.00000000000000000000	10228.00000000000000000000	0.00000000000000000000	0.00000000000000000000	0.00000000000000000000	476.00000000000000000000	562.00000000000000000000	4.00000000000000000000	4.00000000000000000000	4.00000000000000000000	4.00000000000000000000	4.00000000000000000000	4.00000000000000000000	4.00000000000000000000	4.00000000000000000000	4.00000000000000000000	4.00000000000000000000	4.00000000000000000000	4.00000000000000000000	4.00000000000000000000	4.00000000000000000000	4.00000000000000000000	4.00000000000000000000
89.00000000000000000000	0.00000000000000000000	4161.53857421875000000000	4164.10253906250000000000	3964.61523437500000000000	4145.12792968750000000000	4175.89746093750000000000	4168.71777343750000000000	4168.20507812500000000000	4152.30761718750000000000	4147.69238281250000000000	4156.92285156250000000000	4582.56396484375000000000	4220.00000000000000000000	4180.00000000000000000000	4203.07666015625000000000	2834.00000000000000000000	10250.00000000000000000000	10227.00000000000000000000	0.00000000000000000000	0.00000000000000000000	0.00000000000000000000	476.00000000000000000000	570.00000000000000000000	4.00000000000000000000	4.00000000000000000000	4.00000000000000000000	4.00000000000000000000	4.00000000000000000000	4.00000000000000000000	4.00000000000000000000	4.00000000000000000000	4.00000000000000000000	4.00000000000000000000	4.00000000000000000000	4.00000000000000000000	4.00000000000000000000	4.00000000000000000000	4.00000000000000000000	4.00000000000000000000
90.00000000000000000000	0.00000000000000000000	4164.10253906250000000000	4171.28173828125000000000	3965.64086914062500000000	4149.74365234375000000000	4165.12792968750000000000	4149.74365234375000000000	4167.17919921875000000000	4152.82031250000000000000	4152.30761718750000000000	4151.79492187500000000000	4547.69238281250000000000	4223.58984375000000000000	4170.25634765625000000000	4197.43603515625000000000	3482.00000000000000000000	10250.00000000000000000000	10227.00000000000000000000	0.00000000000000000000	0.00000000000000000000	0.00000000000000000000	476.00000000000000000000	578.00000000000000000000	4.00000000000000000000	4.00000000000000000000	4.00000000000000000000	4.00000000000000000000	4.00000000000000000000	4.00000000000000000000	4.00000000000000000000	4.00000000000000000000	4.00000000000000000000	4.00000000000000000000	4.00000000000000000000	4.00000000000000000000	4.00000000000000000000	4.00000000000000000000	4.00000000000000000000	4.00000000000000000000
91.00000000000000000000	0.00000000000000000000	4182.56396484375000000000	4205.12792968750000000000	3982.56396484375000000000	4173.84619140625000000000	4188.71777343750000000000	4162.56396484375000000000	4174.35888671875000000000	4170.25634765625000000000	4163.58984375000000000000	4171.79492187500000000000	4604.61523437500000000000	4230.25634765625000000000	4178.46142578125000000000	4204.61523437500000000000	3206.00000000000000000000	10250.00000000000000000000	10227.00000000000000000000	0.00000000000000000000	0.00000000000000000000	0.00000000000000000000	476.00000000000000000000	587.00000000000000000000	4.00000000000000000000	4.00000000000000000000	4.00000000000000000000	4.00000000000000000000	4.00000000000000000000	4.00000000000000000000	4.00000000000000000000	4.00000000000000000000	4.00000000000000000000	4.00000000000000000000	4.00000000000000000000	4.00000000000000000000	4.00000000000000000000	4.00000000000000000000	4.00000000000000000000	4.00000000000000000000
92.00000000000000000000	0.00000000000000000000	4165.64111328125000000000	4204.10253906250000000000	3971.28198242187500000000	4165.12792968750000000000	4191.28173828125000000000	4173.33300781250000000000	4172.82031250000000000000	4167.69238281250000000000	4153.84619140625000000000	4178.97412109375000000000	4580.51269531250000000000	4225.12792968750000000000	4182.56396484375000000000	4201.02539062500000000000	2748.00000000000000000000	10250.00000000000000000000	10227.00000000000000000000	0.00000000000000000000	0.00000000000000000000	0.00000000000000000000	476.00000000000000000000	594.00000000000000000000	4.00000000000000000000	4.00000000000000000000	4.00000000000000000000	4.00000000000000000000	4.00000000000000000000	4.00000000000000000000	4.00000000000000000000	4.00000000000000000000	4.00000000000000000000	4.00000000000000000000	4.00000000000000000000	4.00000000000000000000	4.00000000000000000000	4.00000000000000000000	4.00000000000000000000	4.00000000000000000000
93.00000000000000000000	0.00000000000000000000	4166.15380859375000000000	4177.43603515625000000000	3975.38452148437500000000	4137.43603515625000000000	4169.23046875000000000000	4162.05126953125000000000	4168.71777343750000000000	4151.28173828125000000000	4143.58984375000000000000	4171.79492187500000000000	4502.56396484375000000000	4230.25634765625000000000	4181.02539062500000000000	4205.12792968750000000000	2834.00000000000000000000	10249.00000000000000000000	10226.00000000000000000000	0.00000000000000000000	0.00000000000000000000	0.00000000000000000000	476.00000000000000000000	601.00000000000000000000	4.00000000000000000000	4.00000000000000000000	4.00000000000000000000	4.00000000000000000000	4.00000000000000000000	4.00000000000000000000	4.00000000000000000000	4.00000000000000000000	4.00000000000000000000	4.00000000000000000000	4.00000000000000000000	4.00000000000000000000	4.00000000000000000000	4.00000000000000000000	4.00000000000000000000	4.00000000000000000000
94.00000000000000000000	0.00000000000000000000	4160.00000000000000000000	4175.89746093750000000000	3966.15380859375000000000	4128.71777343750000000000	4180.51269531250000000000	4166.66650390625000000000	4173.84619140625000000000	4165.12792968750000000000	4167.17919921875000000000	4182.56396484375000000000	4523.58984375000000000000	4231.28173828125000000000	4191.79492187500000000000	4214.87158203125000000000	3482.00000000000000000000	10249.00000000000000000000	10226.00000000000000000000	0.00000000000000000000	0.00000000000000000000	0.00000000000000000000	476.00000000000000000000	609.00000000000000000000	4.00000000000000000000	4.00000000000000000000	4.00000000000000000000	4.00000000000000000000	4.00000000000000000000	4.00000000000000000000	4.00000000000000000000	4.00000000000000000000	4.00000000000000000000	4.00000000000000000000	4.00000000000000000000	4.00000000000000000000	4.00000000000000000000	4.00000000000000000000	4.00000000000000000000	4.00000000000000000000
95.00000000000000000000	0.00000000000000000000	4159.48730468750000000000	4174.87158203125000000000	3965.12817382812500000000	4136.41015625000000000000	4183.58984375000000000000	4169.23046875000000000000	4168.20507812500000000000	4167.69238281250000000000	4174.35888671875000000000	4181.02539062500000000000	4532.30761718750000000000	4218.97412109375000000000	4188.20507812500000000000	4202.56396484375000000000	3206.00000000000000000000	10249.00000000000000000000	10228.00000000000000000000	0.00000000000000000000	0.00000000000000000000	0.00000000000000000000	476.00000000000000000000	616.00000000000000000000	4.00000000000000000000	4.00000000000000000000	4.00000000000000000000	4.00000000000000000000	4.00000000000000000000	4.00000000000000000000	4.00000000000000000000	4.00000000000000000000	4.00000000000000000000	4.00000000000000000000	4.00000000000000000000	4.00000000000000000000	4.00000000000000000000	4.00000000000000000000	4.00000000000000000000	4.00000000000000000000
96.00000000000000000000	0.00000000000000000000	4163.58984375000000000000	4159.48730468750000000000	3970.25634765625000000000	4143.58984375000000000000	4163.07666015625000000000	4153.84619140625000000000	4158.46142578125000000000	4148.71777343750000000000	4156.41015625000000000000	4165.12792968750000000000	4465.64111328125000000000	4206.15380859375000000000	4174.35888671875000000000	4190.25634765625000000000	2748.00000000000000000000	10249.00000000000000000000	10228.00000000000000000000	0.00000000000000000000	0.00000000000000000000	0.00000000000000000000	476.00000000000000000000	624.00000000000000000000	4.00000000000000000000	4.00000000000000000000	4.00000000000000000000	4.00000000000000000000	4.00000000000000000000	4.00000000000000000000	4.00000000000000000000	4.00000000000000000000	4.00000000000000000000	4.00000000000000000000	4.00000000000000000000	4.00000000000000000000	4.00000000000000000000	4.00000000000000000000	4.00000000000000000000	4.00000000000000000000
97.00000000000000000000	0.00000000000000000000	4156.41015625000000000000	4162.05126953125000000000	3963.58959960937500000000	4141.53857421875000000000	4169.74365234375000000000	4153.84619140625000000000	4166.66650390625000000000	4156.92285156250000000000	4156.41015625000000000000	4172.82031250000000000000	4457.43554687500000000000	4209.23046875000000000000	4174.35888671875000000000	4195.38427734375000000000	2834.00000000000000000000	10249.00000000000000000000	10228.00000000000000000000	0.00000000000000000000	0.00000000000000000000	0.00000000000000000000	476.00000000000000000000	632.00000000000000000000	4.00000000000000000000	4.00000000000000000000	4.00000000000000000000	4.00000000000000000000	4.00000000000000000000	4.00000000000000000000	4.00000000000000000000	4.00000000000000000000	4.00000000000000000000	4.00000000000000000000	4.00000000000000000000	4.00000000000000000000	4.00000000000000000000	4.00000000000000000000	4.00000000000000000000	4.00000000000000000000
98.00000000000000000000	0.00000000000000000000	4168.20507812500000000000	4164.10253906250000000000	3976.92309570312500000000	4131.28173828125000000000	4176.41015625000000000000	4161.53857421875000000000	4172.82031250000000000000	4167.69238281250000000000	4162.56396484375000000000	4177.94873046875000000000	4470.25634765625000000000	4217.94873046875000000000	4170.25634765625000000000	4194.35888671875000000000	3482.00000000000000000000	10249.00000000000000000000	10228.00000000000000000000	0.00000000000000000000	0.00000000000000000000	0.00000000000000000000	476.00000000000000000000	640.00000000000000000000	4.00000000000000000000	4.00000000000000000000	4.00000000000000000000	4.00000000000000000000	4.00000000000000000000	4.00000000000000000000	4.00000000000000000000	4.00000000000000000000	4.00000000000000000000	4.00000000000000000000	4.00000000000000000000	4.00000000000000000000	4.00000000000000000000	4.00000000000000000000	4.00000000000000000000	4.00000000000000000000
99.00000000000000000000	0.00000000000000000000	4154.87158203125000000000	4157.43603515625000000000	3965.64086914062500000000	4123.58984375000000000000	4163.07666015625000000000	4154.87158203125000000000	4166.15380859375000000000	4156.92285156250000000000	4152.30761718750000000000	4170.76904296875000000000	4410.25634765625000000000	4202.05126953125000000000	4160.00000000000000000000	4182.05126953125000000000	3206.00000000000000000000	10247.00000000000000000000	10230.00000000000000000000	0.00000000000000000000	0.00000000000000000000	0.00000000000000000000	476.00000000000000000000	648.00000000000000000000	4.00000000000000000000	4.00000000000000000000	4.00000000000000000000	4.00000000000000000000	4.00000000000000000000	4.00000000000000000000	4.00000000000000000000	4.00000000000000000000	4.00000000000000000000	4.00000000000000000000	4.00000000000000000000	4.00000000000000000000	4.00000000000000000000	4.00000000000000000000	4.00000000000000000000	4.00000000000000000000
100.00000000000000000000	0.00000000000000000000	4153.33300781250000000000	4166.15380859375000000000	3965.64086914062500000000	4128.71777343750000000000	4167.17919921875000000000	4153.33300781250000000000	4161.02539062500000000000	4147.69238281250000000000	4138.97412109375000000000	4161.53857421875000000000	4376.41015625000000000000	4191.28173828125000000000	4151.79492187500000000000	4176.41015625000000000000	2748.00000000000000000000	10247.00000000000000000000	10230.00000000000000000000	0.00000000000000000000	0.00000000000000000000	0.00000000000000000000	476.00000000000000000000	655.00000000000000000000	4.00000000000000000000	4.00000000000000000000	4.00000000000000000000	4.00000000000000000000	4.00000000000000000000	4.00000000000000000000	4.00000000000000000000	4.00000000000000000000	4.00000000000000000000	4.00000000000000000000	4.00000000000000000000	4.00000000000000000000	4.00000000000000000000	4.00000000000000000000	4.00000000000000000000	4.00000000000000000000
101.00000000000000000000	0.00000000000000000000	4170.25634765625000000000	4184.10253906250000000000	3984.10253906250000000000	4141.02539062500000000000	4188.20507812500000000000	4170.76904296875000000000	4166.66650390625000000000	4157.94873046875000000000	4153.84619140625000000000	4154.35888671875000000000	4405.12792968750000000000	4206.15380859375000000000	4154.87158203125000000000	4189.74365234375000000000	2834.00000000000000000000	10246.00000000000000000000	10231.00000000000000000000	0.00000000000000000000	0.00000000000000000000	0.00000000000000000000	476.00000000000000000000	664.00000000000000000000	4.00000000000000000000	4.00000000000000000000	4.00000000000000000000	4.00000000000000000000	4.00000000000000000000	4.00000000000000000000	4.00000000000000000000	4.00000000000000000000	4.00000000000000000000	4.00000000000000000000	4.00000000000000000000	4.00000000000000000000	4.00000000000000000000	4.00000000000000000000	4.00000000000000000000	4.00000000000000000000
102.00000000000000000000	0.00000000000000000000	4158.97412109375000000000	4189.74365234375000000000	3974.35888671875000000000	4148.71777343750000000000	4190.76904296875000000000	4182.05126953125000000000	4174.87158203125000000000	4177.43603515625000000000	4177.43603515625000000000	4167.17919921875000000000	4388.20507812500000000000	4224.10253906250000000000	4171.79492187500000000000	4207.69238281250000000000	3482.00000000000000000000	10246.00000000000000000000	10231.00000000000000000000	0.00000000000000000000	0.00000000000000000000	0.00000000000000000000	476.00000000000000000000	671.00000000000000000000	4.00000000000000000000	4.00000000000000000000	4.00000000000000000000	4.00000000000000000000	4.00000000000000000000	4.00000000000000000000	4.00000000000000000000	4.00000000000000000000	4.00000000000000000000	4.00000000000000000000	4.00000000000000000000	4.00000000000000000000	4.00000000000000000000	4.00000000000000000000	4.00000000000000000000	4.00000000000000000000
103.00000000000000000000	0.00000000000000000000	4167.17919921875000000000	4180.00000000000000000000	3983.07690429687500000000	4142.05126953125000000000	4180.51269531250000000000	4165.12792968750000000000	4173.84619140625000000000	4173.33300781250000000000	4162.05126953125000000000	4181.53857421875000000000	4367.69238281250000000000	4230.76904296875000000000	4176.92285156250000000000	4212.30761718750000000000	3206.00000000000000000000	10246.00000000000000000000	10230.00000000000000000000	0.00000000000000000000	0.00000000000000000000	0.00000000000000000000	476.00000000000000000000	680.00000000000000000000	4.00000000000000000000	4.00000000000000000000	4.00000000000000000000	4.00000000000000000000	4.00000000000000000000	4.00000000000000000000	4.00000000000000000000	4.00000000000000000000	4.00000000000000000000	4.00000000000000000000	4.00000000000000000000	4.00000000000000000000	4.00000000000000000000	4.00000000000000000000	4.00000000000000000000	4.00000000000000000000
104.00000000000000000000	0.00000000000000000000	4164.10253906250000000000	4174.35888671875000000000	3980.00000000000000000000	4130.25634765625000000000	4180.51269531250000000000	4154.35888671875000000000	4173.33300781250000000000	4163.07666015625000000000	4146.66650390625000000000	4189.23046875000000000000	4400.00000000000000000000	4223.58984375000000000000	4171.28173828125000000000	4210.25634765625000000000	2748.00000000000000000000	10246.00000000000000000000	10230.00000000000000000000	0.00000000000000000000	0.00000000000000000000	0.00000000000000000000	476.00000000000000000000	687.00000000000000000000	4.00000000000000000000	4.00000000000000000000	4.00000000000000000000	4.00000000000000000000	4.00000000000000000000	4.00000000000000000000	4.00000000000000000000	4.00000000000000000000	4.00000000000000000000	4.00000000000000000000	4.00000000000000000000	4.00000000000000000000	4.00000000000000000000	4.00000000000000000000	4.00000000000000000000	4.00000000000000000000
105.00000000000000000000	0.00000000000000000000	4162.05126953125000000000	4163.58984375000000000000	3977.94873046875000000000	4131.79492187500000000000	4171.28173828125000000000	4162.05126953125000000000	4175.38427734375000000000	4169.74365234375000000000	4163.07666015625000000000	4197.43603515625000000000	4374.87158203125000000000	4228.20507812500000000000	4167.17919921875000000000	4212.30761718750000000000	2834.00000000000000000000	10245.00000000000000000000	10229.00000000000000000000	0.00000000000000000000	0.00000000000000000000	0.00000000000000000000	476.00000000000000000000	695.00000000000000000000	4.00000000000000000000	4.00000000000000000000	4.00000000000000000000	4.00000000000000000000	4.00000000000000000000	4.00000000000000000000	4.00000000000000000000	4.00000000000000000000	4.00000000000000000000	4.00000000000000000000	4.00000000000000000000	4.00000000000000000000	4.00000000000000000000	4.00000000000000000000	4.00000000000000000000	4.00000000000000000000
106.00000000000000000000	0.00000000000000000000	4175.89746093750000000000	4148.20507812500000000000	3993.33325195312500000000	4133.33300781250000000000	4161.53857421875000000000	4166.66650390625000000000	4177.43603515625000000000	4177.94873046875000000000	4170.25634765625000000000	4196.41015625000000000000	4312.30761718750000000000	4238.46142578125000000000	4163.58984375000000000000	4211.28173828125000000000	3482.00000000000000000000	10245.00000000000000000000	10229.00000000000000000000	0.00000000000000000000	0.00000000000000000000	0.00000000000000000000	476.00000000000000000000	703.00000000000000000000	4.00000000000000000000	4.00000000000000000000	4.00000000000000000000	4.00000000000000000000	4.00000000000000000000	4.00000000000000000000	4.00000000000000000000	4.00000000000000000000	4.00000000000000000000	4.00000000000000000000	4.00000000000000000000	4.00000000000000000000	4.00000000000000000000	4.00000000000000000000	4.00000000000000000000	4.00000000000000000000
107.00000000000000000000	0.00000000000000000000	4161.53857421875000000000	4147.69238281250000000000	3985.12817382812500000000	4128.71777343750000000000	4167.17919921875000000000	4162.05126953125000000000	4173.84619140625000000000	4173.84619140625000000000	4157.94873046875000000000	4185.64111328125000000000	4331.28173828125000000000	4231.79492187500000000000	4168.71777343750000000000	4211.28173828125000000000	3206.00000000000000000000	10245.00000000000000000000	10229.00000000000000000000	0.00000000000000000000	0.00000000000000000000	0.00000000000000000000	476.00000000000000000000	711.00000000000000000000	4.00000000000000000000	4.00000000000000000000	4.00000000000000000000	4.00000000000000000000	4.00000000000000000000	4.00000000000000000000	4.00000000000000000000	4.00000000000000000000	4.00000000000000000000	4.00000000000000000000	4.00000000000000000000	4.00000000000000000000	4.00000000000000000000	4.00000000000000000000	4.00000000000000000000	4.00000000000000000000
108.00000000000000000000	0.00000000000000000000	4162.56396484375000000000	4144.61523437500000000000	3989.23071289062500000000	4117.94873046875000000000	4159.48730468750000000000	4152.82031250000000000000	4157.43603515625000000000	4160.00000000000000000000	4144.61523437500000000000	4169.74365234375000000000	4330.25634765625000000000	4223.07666015625000000000	4159.48730468750000000000	4209.74365234375000000000	2748.00000000000000000000	10245.00000000000000000000	10229.00000000000000000000	0.00000000000000000000	0.00000000000000000000	0.00000000000000000000	476.00000000000000000000	719.00000000000000000000	4.00000000000000000000	4.00000000000000000000	4.00000000000000000000	4.00000000000000000000	4.00000000000000000000	4.00000000000000000000	4.00000000000000000000	4.00000000000000000000	4.00000000000000000000	4.00000000000000000000	4.00000000000000000000	4.00000000000000000000	4.00000000000000000000	4.00000000000000000000	4.00000000000000000000	4.00000000000000000000
109.00000000000000000000	0.00000000000000000000	4162.56396484375000000000	4149.23046875000000000000	3985.12817382812500000000	4118.97412109375000000000	4164.10253906250000000000	4155.38427734375000000000	4162.05126953125000000000	4166.66650390625000000000	4156.41015625000000000000	4172.30761718750000000000	4265.12792968750000000000	4218.97412109375000000000	4154.87158203125000000000	4201.02539062500000000000	2834.00000000000000000000	10245.00000000000000000000	10230.00000000000000000000	0.00000000000000000000	0.00000000000000000000	0.00000000000000000000	476.00000000000000000000	727.00000000000000000000	4.00000000000000000000	4.00000000000000000000	4.00000000000000000000	4.00000000000000000000	4.00000000000000000000	4.00000000000000000000	4.00000000000000000000	4.00000000000000000000	4.00000000000000000000	4.00000000000000000000	4.00000000000000000000	4.00000000000000000000	4.00000000000000000000	4.00000000000000000000	4.00000000000000000000	4.00000000000000000000
110.00000000000000000000	0.00000000000000000000	4158.46142578125000000000	4162.05126953125000000000	3984.10253906250000000000	4141.02539062500000000000	4173.33300781250000000000	4157.43603515625000000000	4181.02539062500000000000	4182.05126953125000000000	4173.84619140625000000000	4183.58984375000000000000	4259.48730468750000000000	4217.43603515625000000000	4164.10253906250000000000	4197.43603515625000000000	3482.00000000000000000000	10245.00000000000000000000	10230.00000000000000000000	0.00000000000000000000	0.00000000000000000000	0.00000000000000000000	476.00000000000000000000	735.00000000000000000000	4.00000000000000000000	4.00000000000000000000	4.00000000000000000000	4.00000000000000000000	4.00000000000000000000	4.00000000000000000000	4.00000000000000000000	4.00000000000000000000	4.00000000000000000000	4.00000000000000000000	4.00000000000000000000	4.00000000000000000000	4.00000000000000000000	4.00000000000000000000	4.00000000000000000000	4.00000000000000000000
111.00000000000000000000	0.00000000000000000000	4167.17919921875000000000	4167.69238281250000000000	3999.48706054687500000000	4147.17919921875000000000	4164.10253906250000000000	4150.25634765625000000000	4178.46142578125000000000	4173.33300781250000000000	4160.00000000000000000000	4178.46142578125000000000	4281.53857421875000000000	4211.79492187500000000000	4152.82031250000000000000	4197.94873046875000000000	3206.00000000000000000000	10245.00000000000000000000	10228.00000000000000000000	0.00000000000000000000	0.00000000000000000000	0.00000000000000000000	476.00000000000000000000	743.00000000000000000000	4.00000000000000000000	4.00000000000000000000	4.00000000000000000000	4.00000000000000000000	4.00000000000000000000	4.00000000000000000000	4.00000000000000000000	4.00000000000000000000	4.00000000000000000000	4.00000000000000000000	4.00000000000000000000	4.00000000000000000000	4.00000000000000000000	4.00000000000000000000	4.00000000000000000000	4.00000000000000000000
112.00000000000000000000	0.00000000000000000000	4151.28173828125000000000	4168.71777343750000000000	3983.07690429687500000000	4128.71777343750000000000	4172.82031250000000000000	4152.82031250000000000000	4167.17919921875000000000	4154.87158203125000000000	4137.43603515625000000000	4167.69238281250000000000	4248.20507812500000000000	4200.00000000000000000000	4132.30761718750000000000	4189.74365234375000000000	2748.00000000000000000000	10245.00000000000000000000	10228.00000000000000000000	0.00000000000000000000	0.00000000000000000000	0.00000000000000000000	476.00000000000000000000	750.00000000000000000000	4.00000000000000000000	4.00000000000000000000	4.00000000000000000000	4.00000000000000000000	4.00000000000000000000	4.00000000000000000000	4.00000000000000000000	4.00000000000000000000	4.00000000000000000000	4.00000000000000000000	4.00000000000000000000	4.00000000000000000000	4.00000000000000000000	4.00000000000000000000	4.00000000000000000000	4.00000000000000000000
113.00000000000000000000	0.00000000000000000000	4159.48730468750000000000	4166.66650390625000000000	3992.82031250000000000000	4128.71777343750000000000	4179.48730468750000000000	4163.58984375000000000000	4172.82031250000000000000	4148.71777343750000000000	4143.58984375000000000000	4158.97412109375000000000	4197.94873046875000000000	4209.74365234375000000000	4137.94873046875000000000	4194.87158203125000000000	2834.00000000000000000000	10246.00000000000000000000	10228.00000000000000000000	0.00000000000000000000	0.00000000000000000000	0.00000000000000000000	476.00000000000000000000	759.00000000000000000000	4.00000000000000000000	4.00000000000000000000	4.00000000000000000000	4.00000000000000000000	4.00000000000000000000	4.00000000000000000000	4.00000000000000000000	4.00000000000000000000	4.00000000000000000000	4.00000000000000000000	4.00000000000000000000	4.00000000000000000000	4.00000000000000000000	4.00000000000000000000	4.00000000000000000000	4.00000000000000000000
114.00000000000000000000	0.00000000000000000000	4167.17919921875000000000	4169.74365234375000000000	4004.61523437500000000000	4146.15380859375000000000	4167.69238281250000000000	4171.28173828125000000000	4183.07666015625000000000	4168.20507812500000000000	4171.79492187500000000000	4169.74365234375000000000	4197.94873046875000000000	4224.61523437500000000000	4163.07666015625000000000	4210.76904296875000000000	3482.00000000000000000000	10246.00000000000000000000	10228.00000000000000000000	0.00000000000000000000	0.00000000000000000000	0.00000000000000000000	476.00000000000000000000	766.00000000000000000000	4.00000000000000000000	4.00000000000000000000	4.00000000000000000000	4.00000000000000000000	4.00000000000000000000	4.00000000000000000000	4.00000000000000000000	4.00000000000000000000	4.00000000000000000000	4.00000000000000000000	4.00000000000000000000	4.00000000000000000000	4.00000000000000000000	4.00000000000000000000	4.00000000000000000000	4.00000000000000000000
115.00000000000000000000	0.00000000000000000000	4160.00000000000000000000	4174.87158203125000000000	3996.92309570312500000000	4136.41015625000000000000	4176.41015625000000000000	4171.28173828125000000000	4181.53857421875000000000	4186.15380859375000000000	4175.89746093750000000000	4195.38427734375000000000	4217.43603515625000000000	4226.66650390625000000000	4170.76904296875000000000	4213.33300781250000000000	3206.00000000000000000000	10247.00000000000000000000	10226.00000000000000000000	0.00000000000000000000	0.00000000000000000000	0.00000000000000000000	476.00000000000000000000	774.00000000000000000000	4.00000000000000000000	4.00000000000000000000	4.00000000000000000000	4.00000000000000000000	4.00000000000000000000	4.00000000000000000000	4.00000000000000000000	4.00000000000000000000	4.00000000000000000000	4.00000000000000000000	4.00000000000000000000	4.00000000000000000000	4.00000000000000000000	4.00000000000000000000	4.00000000000000000000	4.00000000000000000000
116.00000000000000000000	0.00000000000000000000	4167.69238281250000000000	4167.17919921875000000000	4005.12817382812500000000	4114.87158203125000000000	4185.64111328125000000000	4171.79492187500000000000	4177.94873046875000000000	4177.94873046875000000000	4155.89746093750000000000	4198.97412109375000000000	4202.56396484375000000000	4219.48730468750000000000	4158.46142578125000000000	4208.20507812500000000000	2748.00000000000000000000	10247.00000000000000000000	10226.00000000000000000000	0.00000000000000000000	0.00000000000000000000	0.00000000000000000000	476.00000000000000000000	781.00000000000000000000	4.00000000000000000000	4.00000000000000000000	4.00000000000000000000	4.00000000000000000000	4.00000000000000000000	4.00000000000000000000	4.00000000000000000000	4.00000000000000000000	4.00000000000000000000	4.00000000000000000000	4.00000000000000000000	4.00000000000000000000	4.00000000000000000000	4.00000000000000000000	4.00000000000000000000	4.00000000000000000000
117.00000000000000000000	0.00000000000000000000	4149.23046875000000000000	4150.76904296875000000000	3990.25634765625000000000	4116.92285156250000000000	4162.56396484375000000000	4168.71777343750000000000	4180.00000000000000000000	4167.17919921875000000000	4147.69238281250000000000	4173.84619140625000000000	4165.64111328125000000000	4199.48730468750000000000	4141.02539062500000000000	4187.17919921875000000000	2834.00000000000000000000	10248.00000000000000000000	10225.00000000000000000000	0.00000000000000000000	0.00000000000000000000	0.00000000000000000000	476.00000000000000000000	790.00000000000000000000	4.00000000000000000000	4.00000000000000000000	4.00000000000000000000	4.00000000000000000000	4.00000000000000000000	4.00000000000000000000	4.00000000000000000000	4.00000000000000000000	4.00000000000000000000	4.00000000000000000000	4.00000000000000000000	4.00000000000000000000	4.00000000000000000000	4.00000000000000000000	4.00000000000000000000	4.00000000000000000000
118.00000000000000000000	0.00000000000000000000	4148.20507812500000000000	4137.94873046875000000000	3995.38452148437500000000	4126.66650390625000000000	4149.23046875000000000000	4155.89746093750000000000	4178.97412109375000000000	4165.64111328125000000000	4148.20507812500000000000	4160.00000000000000000000	4151.79492187500000000000	4200.00000000000000000000	4137.94873046875000000000	4169.23046875000000000000	3482.00000000000000000000	10248.00000000000000000000	10225.00000000000000000000	0.00000000000000000000	0.00000000000000000000	0.00000000000000000000	476.00000000000000000000	797.00000000000000000000	4.00000000000000000000	4.00000000000000000000	4.00000000000000000000	4.00000000000000000000	4.00000000000000000000	4.00000000000000000000	4.00000000000000000000	4.00000000000000000000	4.00000000000000000000	4.00000000000000000000	4.00000000000000000000	4.00000000000000000000	4.00000000000000000000	4.00000000000000000000	4.00000000000000000000	4.00000000000000000000
119.00000000000000000000	0.00000000000000000000	4159.48730468750000000000	4152.30761718750000000000	4009.74340820312500000000	4137.94873046875000000000	4174.87158203125000000000	4159.48730468750000000000	4183.58984375000000000000	4173.84619140625000000000	4153.33300781250000000000	4181.02539062500000000000	4162.05126953125000000000	4215.89746093750000000000	4158.46142578125000000000	4189.23046875000000000000	3206.00000000000000000000	10248.00000000000000000000	10226.00000000000000000000	0.00000000000000000000	0.00000000000000000000	0.00000000000000000000	476.00000000000000000000	805.00000000000000000000	4.00000000000000000000	4.00000000000000000000	4.00000000000000000000	4.00000000000000000000	4.00000000000000000000	4.00000000000000000000	4.00000000000000000000	4.00000000000000000000	4.00000000000000000000	4.00000000000000000000	4.00000000000000000000	4.00000000000000000000	4.00000000000000000000	4.00000000000000000000	4.00000000000000000000	4.00000000000000000000
120.00000000000000000000	0.00000000000000000000	4162.05126953125000000000	4173.84619140625000000000	4011.28198242187500000000	4144.10253906250000000000	4181.53857421875000000000	4169.74365234375000000000	4189.74365234375000000000	4180.00000000000000000000	4159.48730468750000000000	4185.64111328125000000000	4151.28173828125000000000	4221.53857421875000000000	4166.66650390625000000000	4214.35888671875000000000	2748.00000000000000000000	10248.00000000000000000000	10226.00000000000000000000	0.00000000000000000000	0.00000000000000000000	0.00000000000000000000	476.00000000000000000000	813.00000000000000000000	4.00000000000000000000	4.00000000000000000000	4.00000000000000000000	4.00000000000000000000	4.00000000000000000000	4.00000000000000000000	4.00000000000000000000	4.00000000000000000000	4.00000000000000000000	4.00000000000000000000	4.00000000000000000000	4.00000000000000000000	4.00000000000000000000	4.00000000000000000000	4.00000000000000000000	4.00000000000000000000
121.00000000000000000000	0.00000000000000000000	4181.53857421875000000000	4173.84619140625000000000	4030.25634765625000000000	4140.51269531250000000000	4171.79492187500000000000	4165.64111328125000000000	4185.64111328125000000000	4176.41015625000000000000	4161.02539062500000000000	4173.33300781250000000000	4132.82031250000000000000	4229.23046875000000000000	4160.00000000000000000000	4212.30761718750000000000	2834.00000000000000000000	10247.00000000000000000000	10225.00000000000000000000	0.00000000000000000000	0.00000000000000000000	0.00000000000000000000	476.00000000000000000000	821.00000000000000000000	4.00000000000000000000	4.00000000000000000000	4.00000000000000000000	4.00000000000000000000	4.00000000000000000000	4.00000000000000000000	4.00000000000000000000	4.00000000000000000000	4.00000000000000000000	4.00000000000000000000	4.00000000000000000000	4.00000000000000000000	4.00000000000000000000	4.00000000000000000000	4.00000000000000000000	4.00000000000000000000
122.00000000000000000000	0.00000000000000000000	4162.56396484375000000000	4168.20507812500000000000	4013.33325195312500000000	4136.92285156250000000000	4185.64111328125000000000	4161.02539062500000000000	4176.41015625000000000000	4173.33300781250000000000	4161.02539062500000000000	4185.12792968750000000000	4116.92285156250000000000	4219.48730468750000000000	4165.64111328125000000000	4192.82031250000000000000	3482.00000000000000000000	10247.00000000000000000000	10225.00000000000000000000	0.00000000000000000000	0.00000000000000000000	0.00000000000000000000	476.00000000000000000000	828.00000000000000000000	4.00000000000000000000	4.00000000000000000000	4.00000000000000000000	4.00000000000000000000	4.00000000000000000000	4.00000000000000000000	4.00000000000000000000	4.00000000000000000000	4.00000000000000000000	4.00000000000000000000	4.00000000000000000000	4.00000000000000000000	4.00000000000000000000	4.00000000000000000000	4.00000000000000000000	4.00000000000000000000
123.00000000000000000000	0.00000000000000000000	4149.74365234375000000000	4161.02539062500000000000	4007.17944335937500000000	4136.41015625000000000000	4178.97412109375000000000	4158.97412109375000000000	4167.17919921875000000000	4162.56396484375000000000	4150.25634765625000000000	4186.66650390625000000000	4095.38452148437500000000	4197.43603515625000000000	4157.43603515625000000000	4177.43603515625000000000	3206.00000000000000000000	10246.00000000000000000000	10225.00000000000000000000	0.00000000000000000000	0.00000000000000000000	0.00000000000000000000	476.00000000000000000000	837.00000000000000000000	4.00000000000000000000	4.00000000000000000000	4.00000000000000000000	4.00000000000000000000	4.00000000000000000000	4.00000000000000000000	4.00000000000000000000	4.00000000000000000000	4.00000000000000000000	4.00000000000000000000	4.00000000000000000000	4.00000000000000000000	4.00000000000000000000	4.00000000000000000000	4.00000000000000000000	4.00000000000000000000
124.00000000000000000000	0.00000000000000000000	4158.46142578125000000000	4162.56396484375000000000	4017.43579101562500000000	4138.97412109375000000000	4167.69238281250000000000	4165.12792968750000000000	4170.76904296875000000000	4157.94873046875000000000	4149.23046875000000000000	4174.35888671875000000000	4087.17944335937500000000	4190.76904296875000000000	4146.66650390625000000000	4178.46142578125000000000	2748.00000000000000000000	10246.00000000000000000000	10225.00000000000000000000	0.00000000000000000000	0.00000000000000000000	0.00000000000000000000	476.00000000000000000000	845.00000000000000000000	4.00000000000000000000	4.00000000000000000000	4.00000000000000000000	4.00000000000000000000	4.00000000000000000000	4.00000000000000000000	4.00000000000000000000	4.00000000000000000000	4.00000000000000000000	4.00000000000000000000	4.00000000000000000000	4.00000000000000000000	4.00000000000000000000	4.00000000000000000000	4.00000000000000000000	4.00000000000000000000
125.00000000000000000000	0.00000000000000000000	4155.89746093750000000000	4169.74365234375000000000	4009.74340820312500000000	4145.12792968750000000000	4189.74365234375000000000	4175.38427734375000000000	4181.02539062500000000000	4167.17919921875000000000	4154.87158203125000000000	4176.92285156250000000000	4070.76904296875000000000	4198.46142578125000000000	4155.38427734375000000000	4181.02539062500000000000	2834.00000000000000000000	10247.00000000000000000000	10226.00000000000000000000	0.00000000000000000000	0.00000000000000000000	0.00000000000000000000	476.00000000000000000000	854.00000000000000000000	4.00000000000000000000	4.00000000000000000000	4.00000000000000000000	4.00000000000000000000	4.00000000000000000000	4.00000000000000000000	4.00000000000000000000	4.00000000000000000000	4.00000000000000000000	4.00000000000000000000	4.00000000000000000000	4.00000000000000000000	4.00000000000000000000	4.00000000000000000000	4.00000000000000000000	4.00000000000000000000
126.00000000000000000000	0.00000000000000000000	4164.61523437500000000000	4161.53857421875000000000	4022.56396484375000000000	4143.58984375000000000000	4189.23046875000000000000	4168.71777343750000000000	4177.43603515625000000000	4169.23046875000000000000	4154.35888671875000000000	4170.76904296875000000000	4036.92309570312500000000	4206.15380859375000000000	4152.82031250000000000000	4177.94873046875000000000	3482.00000000000000000000	10247.00000000000000000000	10226.00000000000000000000	0.00000000000000000000	0.00000000000000000000	0.00000000000000000000	476.00000000000000000000	862.00000000000000000000	4.00000000000000000000	4.00000000000000000000	4.00000000000000000000	4.00000000000000000000	4.00000000000000000000	4.00000000000000000000	4.00000000000000000000	4.00000000000000000000	4.00000000000000000000	4.00000000000000000000	4.00000000000000000000	4.00000000000000000000	4.00000000000000000000	4.00000000000000000000	4.00000000000000000000	4.00000000000000000000
127.00000000000000000000	0.00000000000000000000	4155.89746093750000000000	4160.51269531250000000000	4021.53833007812500000000	4131.28173828125000000000	4172.82031250000000000000	4166.66650390625000000000	4183.07666015625000000000	4182.05126953125000000000	4175.38427734375000000000	4178.97412109375000000000	4056.41015625000000000000	4210.76904296875000000000	4157.43603515625000000000	4190.25634765625000000000	52.00000000000000000000	10247.00000000000000000000	10228.00000000000000000000	0.00000000000000000000	0.00000000000000000000	0.00000000000000000000	476.00000000000000000000	870.00000000000000000000	4.00000000000000000000	4.00000000000000000000	4.00000000000000000000	4.00000000000000000000	4.00000000000000000000	4.00000000000000000000	4.00000000000000000000	4.00000000000000000000	4.00000000000000000000	4.00000000000000000000	4.00000000000000000000	4.00000000000000000000	4.00000000000000000000	4.00000000000000000000	4.00000000000000000000	4.00000000000000000000
0.00000000000000000000	0.00000000000000000000	4158.46142578125000000000	4162.56396484375000000000	4022.05126953125000000000	4124.61523437500000000000	4168.20507812500000000000	4174.35888671875000000000	4190.25634765625000000000	4188.71777343750000000000	4178.46142578125000000000	4196.92285156250000000000	4082.05126953125000000000	4220.51269531250000000000	4169.23046875000000000000	4202.56396484375000000000	2222.00000000000000000000	10247.00000000000000000000	10228.00000000000000000000	0.00000000000000000000	0.00000000000000000000	0.00000000000000000000	476.00000000000000000000	879.00000000000000000000	4.00000000000000000000	4.00000000000000000000	4.00000000000000000000	4.00000000000000000000	4.00000000000000000000	4.00000000000000000000	4.00000000000000000000	4.00000000000000000000	4.00000000000000000000	4.00000000000000000000	4.00000000000000000000	4.00000000000000000000	4.00000000000000000000	4.00000000000000000000	4.00000000000000000000	4.00000000000000000000
1.00000000000000000000	0.00000000000000000000	4164.61523437500000000000	4152.30761718750000000000	4020.51269531250000000000	4124.61523437500000000000	4167.17919921875000000000	4169.74365234375000000000	4180.51269531250000000000	4176.41015625000000000000	4156.41015625000000000000	4190.76904296875000000000	4049.74340820312500000000	4218.97412109375000000000	4168.71777343750000000000	4195.89746093750000000000	2974.00000000000000000000	10246.00000000000000000000	10226.00000000000000000000	0.00000000000000000000	0.00000000000000000000	0.00000000000000000000	476.00000000000000000000	887.00000000000000000000	4.00000000000000000000	4.00000000000000000000	4.00000000000000000000	4.00000000000000000000	4.00000000000000000000	4.00000000000000000000	4.00000000000000000000	4.00000000000000000000	4.00000000000000000000	4.00000000000000000000	4.00000000000000000000	4.00000000000000000000	4.00000000000000000000	4.00000000000000000000	4.00000000000000000000	4.00000000000000000000
2.00000000000000000000	0.00000000000000000000	4148.20507812500000000000	4145.64111328125000000000	4008.20507812500000000000	4130.25634765625000000000	4173.33300781250000000000	4161.02539062500000000000	4172.82031250000000000000	4176.41015625000000000000	4161.53857421875000000000	4192.82031250000000000000	4041.02563476562500000000	4209.23046875000000000000	4170.25634765625000000000	4193.33300781250000000000	2177.00000000000000000000	10246.00000000000000000000	10226.00000000000000000000	0.00000000000000000000	0.00000000000000000000	0.00000000000000000000	476.00000000000000000000	894.00000000000000000000	4.00000000000000000000	4.00000000000000000000	4.00000000000000000000	4.00000000000000000000	4.00000000000000000000	4.00000000000000000000	4.00000000000000000000	4.00000000000000000000	4.00000000000000000000	4.00000000000000000000	4.00000000000000000000	4.00000000000000000000	4.00000000000000000000	4.00000000000000000000	4.00000000000000000000	4.00000000000000000000
3.00000000000000000000	0.00000000000000000000	4156.92285156250000000000	4147.69238281250000000000	4025.12817382812500000000	4136.41015625000000000000	4171.79492187500000000000	4157.43603515625000000000	4171.28173828125000000000	4175.89746093750000000000	4169.74365234375000000000	4200.00000000000000000000	4036.41015625000000000000	4205.64111328125000000000	4166.66650390625000000000	4192.30761718750000000000	3471.00000000000000000000	10247.00000000000000000000	10227.00000000000000000000	0.00000000000000000000	0.00000000000000000000	0.00000000000000000000	476.00000000000000000000	902.00000000000000000000	4.00000000000000000000	4.00000000000000000000	4.00000000000000000000	4.00000000000000000000	4.00000000000000000000	4.00000000000000000000	4.00000000000000000000	4.00000000000000000000	4.00000000000000000000	4.00000000000000000000	4.00000000000000000000	4.00000000000000000000	4.00000000000000000000	4.00000000000000000000	4.00000000000000000000	4.00000000000000000000
4.00000000000000000000	0.00000000000000000000	4155.89746093750000000000	4152.82031250000000000000	4018.97436523437500000000	4134.35888671875000000000	4173.33300781250000000000	4156.92285156250000000000	4167.17919921875000000000	4163.58984375000000000000	4153.84619140625000000000	4180.00000000000000000000	3989.23071289062500000000	4200.00000000000000000000	4164.10253906250000000000	4183.07666015625000000000	3493.00000000000000000000	10247.00000000000000000000	10227.00000000000000000000	0.00000000000000000000	0.00000000000000000000	0.00000000000000000000	476.00000000000000000000	910.00000000000000000000	4.00000000000000000000	4.00000000000000000000	4.00000000000000000000	4.00000000000000000000	4.00000000000000000000	4.00000000000000000000	4.00000000000000000000	4.00000000000000000000	4.00000000000000000000	4.00000000000000000000	4.00000000000000000000	4.00000000000000000000	4.00000000000000000000	4.00000000000000000000	4.00000000000000000000	4.00000000000000000000
5.00000000000000000000	0.00000000000000000000	4161.02539062500000000000	4160.00000000000000000000	4020.51269531250000000000	4141.53857421875000000000	4184.61523437500000000000	4162.56396484375000000000	4165.12792968750000000000	4154.87158203125000000000	4147.17919921875000000000	4165.64111328125000000000	3980.00000000000000000000	4207.69238281250000000000	4169.23046875000000000000	4187.69238281250000000000	3290.00000000000000000000	10245.00000000000000000000	10230.00000000000000000000	0.00000000000000000000	0.00000000000000000000	0.00000000000000000000	476.00000000000000000000	917.00000000000000000000	4.00000000000000000000	4.00000000000000000000	4.00000000000000000000	4.00000000000000000000	4.00000000000000000000	4.00000000000000000000	4.00000000000000000000	4.00000000000000000000	4.00000000000000000000	4.00000000000000000000	4.00000000000000000000	4.00000000000000000000	4.00000000000000000000	4.00000000000000000000	4.00000000000000000000	4.00000000000000000000
6.00000000000000000000	0.00000000000000000000	4173.33300781250000000000	4167.17919921875000000000	4036.41015625000000000000	4150.25634765625000000000	4185.64111328125000000000	4168.71777343750000000000	4168.20507812500000000000	4149.74365234375000000000	4144.61523437500000000000	4175.89746093750000000000	4013.33325195312500000000	4211.79492187500000000000	4168.71777343750000000000	4197.43603515625000000000	3405.00000000000000000000	10245.00000000000000000000	10230.00000000000000000000	0.00000000000000000000	0.00000000000000000000	0.00000000000000000000	476.00000000000000000000	924.00000000000000000000	4.00000000000000000000	4.00000000000000000000	4.00000000000000000000	4.00000000000000000000	4.00000000000000000000	4.00000000000000000000	4.00000000000000000000	4.00000000000000000000	4.00000000000000000000	4.00000000000000000000	4.00000000000000000000	4.00000000000000000000	4.00000000000000000000	4.00000000000000000000	4.00000000000000000000	4.00000000000000000000
7.00000000000000000000	0.00000000000000000000	4154.87158203125000000000	4169.74365234375000000000	4023.58959960937500000000	4145.64111328125000000000	4178.97412109375000000000	4166.66650390625000000000	4168.71777343750000000000	4153.33300781250000000000	4136.92285156250000000000	4174.35888671875000000000	4005.12817382812500000000	4200.00000000000000000000	4161.02539062500000000000	4191.79492187500000000000	3444.00000000000000000000	10246.00000000000000000000	10231.00000000000000000000	0.00000000000000000000	0.00000000000000000000	0.00000000000000000000	476.00000000000000000000	932.00000000000000000000	4.00000000000000000000	4.00000000000000000000	4.00000000000000000000	4.00000000000000000000	4.00000000000000000000	4.00000000000000000000	4.00000000000000000000	4.00000000000000000000	4.00000000000000000000	4.00000000000000000000	4.00000000000000000000	4.00000000000000000000	4.00000000000000000000	4.00000000000000000000	4.00000000000000000000	4.00000000000000000000
8.00000000000000000000	0.00000000000000000000	4160.51269531250000000000	4167.17919921875000000000	4032.30761718750000000000	4140.00000000000000000000	4171.28173828125000000000	4157.43603515625000000000	4162.56396484375000000000	4160.51269531250000000000	4143.07666015625000000000	4157.94873046875000000000	3958.46142578125000000000	4199.48730468750000000000	4147.69238281250000000000	4186.15380859375000000000	3119.00000000000000000000	10246.00000000000000000000	10231.00000000000000000000	0.00000000000000000000	0.00000000000000000000	0.00000000000000000000	476.00000000000000000000	939.00000000000000000000	4.00000000000000000000	4.00000000000000000000	4.00000000000000000000	4.00000000000000000000	4.00000000000000000000	4.00000000000000000000	4.00000000000000000000	4.00000000000000000000	4.00000000000000000000	4.00000000000000000000	4.00000000000000000000	4.00000000000000000000	4.00000000000000000000	4.00000000000000000000	4.00000000000000000000	4.00000000000000000000
9.00000000000000000000	0.00000000000000000000	4153.33300781250000000000	4156.92285156250000000000	4024.10253906250000000000	4128.71777343750000000000	4156.41015625000000000000	4146.66650390625000000000	4155.89746093750000000000	4155.89746093750000000000	4149.74365234375000000000	4158.97412109375000000000	3946.15380859375000000000	4190.25634765625000000000	4137.43603515625000000000	4182.56396484375000000000	2851.00000000000000000000	10246.00000000000000000000	10232.00000000000000000000	0.00000000000000000000	0.00000000000000000000	0.00000000000000000000	476.00000000000000000000	947.00000000000000000000	4.00000000000000000000	4.00000000000000000000	4.00000000000000000000	4.00000000000000000000	4.00000000000000000000	4.00000000000000000000	4.00000000000000000000	4.00000000000000000000	4.00000000000000000000	4.00000000000000000000	4.00000000000000000000	4.00000000000000000000	4.00000000000000000000	4.00000000000000000000	4.00000000000000000000	4.00000000000000000000
10.00000000000000000000	0.00000000000000000000	4146.66650390625000000000	4149.74365234375000000000	4020.00000000000000000000	4127.69238281250000000000	4155.89746093750000000000	4150.25634765625000000000	4161.02539062500000000000	4153.84619140625000000000	4151.79492187500000000000	4169.23046875000000000000	3953.84594726562500000000	4185.12792968750000000000	4142.56396484375000000000	4181.02539062500000000000	3479.00000000000000000000	10246.00000000000000000000	10232.00000000000000000000	0.00000000000000000000	0.00000000000000000000	0.00000000000000000000	476.00000000000000000000	955.00000000000000000000	4.00000000000000000000	4.00000000000000000000	4.00000000000000000000	4.00000000000000000000	4.00000000000000000000	4.00000000000000000000	4.00000000000000000000	4.00000000000000000000	4.00000000000000000000	4.00000000000000000000	4.00000000000000000000	4.00000000000000000000	4.00000000000000000000	4.00000000000000000000	4.00000000000000000000	4.00000000000000000000
11.00000000000000000000	0.00000000000000000000	4170.76904296875000000000	4166.66650390625000000000	4047.17944335937500000000	4148.71777343750000000000	4177.94873046875000000000	4167.17919921875000000000	4173.33300781250000000000	4169.74365234375000000000	4157.94873046875000000000	4173.84619140625000000000	3918.46142578125000000000	4204.10253906250000000000	4164.61523437500000000000	4192.82031250000000000000	3214.00000000000000000000	10247.00000000000000000000	10231.00000000000000000000	0.00000000000000000000	0.00000000000000000000	0.00000000000000000000	476.00000000000000000000	963.00000000000000000000	4.00000000000000000000	4.00000000000000000000	4.00000000000000000000	4.00000000000000000000	4.00000000000000000000	4.00000000000000000000	4.00000000000000000000	4.00000000000000000000	4.00000000000000000000	4.00000000000000000000	4.00000000000000000000	4.00000000000000000000	4.00000000000000000000	4.00000000000000000000	4.00000000000000000000	4.00000000000000000000
12.00000000000000000000	0.00000000000000000000	4166.15380859375000000000	4182.56396484375000000000	4038.46142578125000000000	4167.69238281250000000000	4176.92285156250000000000	4171.79492187500000000000	4172.30761718750000000000	4170.76904296875000000000	4155.38427734375000000000	4175.38427734375000000000	3896.92309570312500000000	4207.17919921875000000000	4175.38427734375000000000	4191.28173828125000000000	3039.00000000000000000000	10247.00000000000000000000	10231.00000000000000000000	0.00000000000000000000	0.00000000000000000000	0.00000000000000000000	476.00000000000000000000	971.00000000000000000000	4.00000000000000000000	4.00000000000000000000	4.00000000000000000000	4.00000000000000000000	4.00000000000000000000	4.00000000000000000000	4.00000000000000000000	4.00000000000000000000	4.00000000000000000000	4.00000000000000000000	4.00000000000000000000	4.00000000000000000000	4.00000000000000000000	4.00000000000000000000	4.00000000000000000000	4.00000000000000000000
13.00000000000000000000	0.00000000000000000000	4168.71777343750000000000	4172.30761718750000000000	4039.48706054687500000000	4158.97412109375000000000	4156.92285156250000000000	4164.61523437500000000000	4165.64111328125000000000	4157.94873046875000000000	4149.23046875000000000000	4174.35888671875000000000	3945.64086914062500000000	4204.10253906250000000000	4166.15380859375000000000	4188.71777343750000000000	2832.00000000000000000000	10246.00000000000000000000	10230.00000000000000000000	0.00000000000000000000	0.00000000000000000000	0.00000000000000000000	476.00000000000000000000	980.00000000000000000000	4.00000000000000000000	4.00000000000000000000	4.00000000000000000000	4.00000000000000000000	4.00000000000000000000	4.00000000000000000000	4.00000000000000000000	4.00000000000000000000	4.00000000000000000000	4.00000000000000000000	4.00000000000000000000	4.00000000000000000000	4.00000000000000000000	4.00000000000000000000	4.00000000000000000000	4.00000000000000000000
14.00000000000000000000	0.00000000000000000000	4164.61523437500000000000	4162.05126953125000000000	4042.05126953125000000000	4133.33300781250000000000	4175.89746093750000000000	4165.12792968750000000000	4172.30761718750000000000	4169.23046875000000000000	4152.30761718750000000000	4180.00000000000000000000	3965.64086914062500000000	4207.69238281250000000000	4176.41015625000000000000	4196.92285156250000000000	3479.00000000000000000000	10246.00000000000000000000	10230.00000000000000000000	0.00000000000000000000	0.00000000000000000000	0.00000000000000000000	476.00000000000000000000	988.00000000000000000000	4.00000000000000000000	4.00000000000000000000	4.00000000000000000000	4.00000000000000000000	4.00000000000000000000	4.00000000000000000000	4.00000000000000000000	4.00000000000000000000	4.00000000000000000000	4.00000000000000000000	4.00000000000000000000	4.00000000000000000000	4.00000000000000000000	4.00000000000000000000	4.00000000000000000000	4.00000000000000000000
15.00000000000000000000	0.00000000000000000000	4150.76904296875000000000	4153.33300781250000000000	4032.82031250000000000000	4124.10253906250000000000	4183.58984375000000000000	4157.43603515625000000000	4164.61523437500000000000	4165.12792968750000000000	4138.97412109375000000000	4168.20507812500000000000	3898.97436523437500000000	4204.10253906250000000000	4180.00000000000000000000	4186.66650390625000000000	3214.00000000000000000000	10246.00000000000000000000	10227.00000000000000000000	0.00000000000000000000	0.00000000000000000000	0.00000000000000000000	476.00000000000000000000	997.00000000000000000000	4.00000000000000000000	4.00000000000000000000	4.00000000000000000000	4.00000000000000000000	4.00000000000000000000	4.00000000000000000000	4.00000000000000000000	4.00000000000000000000	4.00000000000000000000	4.00000000000000000000	4.00000000000000000000	4.00000000000000000000	4.00000000000000000000	4.00000000000000000000	4.00000000000000000000	4.00000000000000000000
16.00000000000000000000	0.00000000000000000000	4160.00000000000000000000	4142.56396484375000000000	4038.46142578125000000000	4131.28173828125000000000	4155.38427734375000000000	4147.69238281250000000000	4148.71777343750000000000	4140.51269531250000000000	4125.12792968750000000000	4145.64111328125000000000	3866.15380859375000000000	4197.43603515625000000000	4152.30761718750000000000	4177.43603515625000000000	0.00000000000000000000	10246.00000000000000000000	10227.00000000000000000000	0.00000000000000000000	0.00000000000000000000	0.00000000000000000000	477.00000000000000000000	4.00000000000000000000	4.00000000000000000000	4.00000000000000000000	4.00000000000000000000	4.00000000000000000000	4.00000000000000000000	4.00000000000000000000	4.00000000000000000000	4.00000000000000000000	4.00000000000000000000	4.00000000000000000000	4.00000000000000000000	4.00000000000000000000	4.00000000000000000000	4.00000000000000000000	4.00000000000000000000	4.00000000000000000000
17.00000000000000000000	0.00000000000000000000	4153.33300781250000000000	4150.76904296875000000000	4029.74340820312500000000	4140.00000000000000000000	4163.58984375000000000000	4164.10253906250000000000	4163.07666015625000000000	4150.25634765625000000000	4141.53857421875000000000	4158.46142578125000000000	3886.66650390625000000000	4195.38427734375000000000	4147.17919921875000000000	4187.17919921875000000000	0.00000000000000000000	10245.00000000000000000000	10225.00000000000000000000	0.00000000000000000000	0.00000000000000000000	0.00000000000000000000	477.00000000000000000000	12.00000000000000000000	4.00000000000000000000	4.00000000000000000000	4.00000000000000000000	4.00000000000000000000	4.00000000000000000000	4.00000000000000000000	4.00000000000000000000	4.00000000000000000000	4.00000000000000000000	4.00000000000000000000	4.00000000000000000000	4.00000000000000000000	4.00000000000000000000	4.00000000000000000000	4.00000000000000000000	4.00000000000000000000
18.00000000000000000000	0.00000000000000000000	4161.53857421875000000000	4168.71777343750000000000	4040.00000000000000000000	4150.25634765625000000000	4190.25634765625000000000	4177.43603515625000000000	4180.00000000000000000000	4160.00000000000000000000	4143.58984375000000000000	4174.87158203125000000000	3858.97436523437500000000	4204.10253906250000000000	4164.10253906250000000000	4190.76904296875000000000	0.00000000000000000000	10245.00000000000000000000	10225.00000000000000000000	0.00000000000000000000	0.00000000000000000000	0.00000000000000000000	477.00000000000000000000	20.00000000000000000000	4.00000000000000000000	4.00000000000000000000	4.00000000000000000000	4.00000000000000000000	4.00000000000000000000	4.00000000000000000000	4.00000000000000000000	4.00000000000000000000	4.00000000000000000000	4.00000000000000000000	4.00000000000000000000	4.00000000000000000000	4.00000000000000000000	4.00000000000000000000	4.00000000000000000000	4.00000000000000000000
19.00000000000000000000	0.00000000000000000000	4166.66650390625000000000	4180.00000000000000000000	4037.94873046875000000000	4151.79492187500000000000	4186.66650390625000000000	4171.79492187500000000000	4175.89746093750000000000	4153.33300781250000000000	4140.51269531250000000000	4172.30761718750000000000	3825.12817382812500000000	4202.56396484375000000000	4168.20507812500000000000	4180.51269531250000000000	0.00000000000000000000	10246.00000000000000000000	10225.00000000000000000000	0.00000000000000000000	0.00000000000000000000	0.00000000000000000000	477.00000000000000000000	27.00000000000000000000	4.00000000000000000000	4.00000000000000000000	4.00000000000000000000	4.00000000000000000000	4.00000000000000000000	4.00000000000000000000	4.00000000000000000000	4.00000000000000000000	4.00000000000000000000	4.00000000000000000000	4.00000000000000000000	4.00000000000000000000	4.00000000000000000000	4.00000000000000000000	4.00000000000000000000	4.00000000000000000000
20.00000000000000000000	0.00000000000000000000	4155.38427734375000000000	4182.05126953125000000000	4025.64086914062500000000	4148.71777343750000000000	4177.94873046875000000000	4169.23046875000000000000	4172.82031250000000000000	4165.64111328125000000000	4157.43603515625000000000	4172.82031250000000000000	3847.17944335937500000000	4196.92285156250000000000	4164.61523437500000000000	4177.43603515625000000000	0.00000000000000000000	10246.00000000000000000000	10225.00000000000000000000	0.00000000000000000000	0.00000000000000000000	0.00000000000000000000	477.00000000000000000000	35.00000000000000000000	4.00000000000000000000	4.00000000000000000000	4.00000000000000000000	4.00000000000000000000	4.00000000000000000000	4.00000000000000000000	4.00000000000000000000	4.00000000000000000000	4.00000000000000000000	4.00000000000000000000	4.00000000000000000000	4.00000000000000000000	4.00000000000000000000	4.00000000000000000000	4.00000000000000000000	4.00000000000000000000
21.00000000000000000000	0.00000000000000000000	4158.97412109375000000000	4175.38427734375000000000	4041.53833007812500000000	4148.71777343750000000000	4179.48730468750000000000	4174.35888671875000000000	4173.33300781250000000000	4167.69238281250000000000	4155.38427734375000000000	4167.69238281250000000000	3861.53833007812500000000	4191.79492187500000000000	4168.71777343750000000000	4175.38427734375000000000	0.00000000000000000000	10247.00000000000000000000	10228.00000000000000000000	0.00000000000000000000	0.00000000000000000000	0.00000000000000000000	477.00000000000000000000	43.00000000000000000000	4.00000000000000000000	4.00000000000000000000	4.00000000000000000000	4.00000000000000000000	4.00000000000000000000	4.00000000000000000000	4.00000000000000000000	4.00000000000000000000	4.00000000000000000000	4.00000000000000000000	4.00000000000000000000	4.00000000000000000000	4.00000000000000000000	4.00000000000000000000	4.00000000000000000000	4.00000000000000000000
22.00000000000000000000	0.00000000000000000000	4144.10253906250000000000	4166.66650390625000000000	4028.71777343750000000000	4136.41015625000000000000	4163.58984375000000000000	4162.05126953125000000000	4162.56396484375000000000	4147.69238281250000000000	4140.00000000000000000000	4152.30761718750000000000	3837.43579101562500000000	4182.56396484375000000000	4174.87158203125000000000	4170.76904296875000000000	0.00000000000000000000	10247.00000000000000000000	10228.00000000000000000000	0.00000000000000000000	0.00000000000000000000	0.00000000000000000000	477.00000000000000000000	50.00000000000000000000	4.00000000000000000000	4.00000000000000000000	4.00000000000000000000	4.00000000000000000000	4.00000000000000000000	4.00000000000000000000	4.00000000000000000000	4.00000000000000000000	4.00000000000000000000	4.00000000000000000000	4.00000000000000000000	4.00000000000000000000	4.00000000000000000000	4.00000000000000000000	4.00000000000000000000	4.00000000000000000000
23.00000000000000000000	0.00000000000000000000	4160.51269531250000000000	4165.12792968750000000000	4041.02563476562500000000	4135.89746093750000000000	4152.30761718750000000000	4141.53857421875000000000	4152.30761718750000000000	4143.58984375000000000000	4141.02539062500000000000	4156.41015625000000000000	3818.46142578125000000000	4201.53857421875000000000	4185.12792968750000000000	4190.25634765625000000000	0.00000000000000000000	10246.00000000000000000000	10228.00000000000000000000	0.00000000000000000000	0.00000000000000000000	0.00000000000000000000	477.00000000000000000000	58.00000000000000000000	4.00000000000000000000	4.00000000000000000000	4.00000000000000000000	4.00000000000000000000	4.00000000000000000000	4.00000000000000000000	4.00000000000000000000	4.00000000000000000000	4.00000000000000000000	4.00000000000000000000	4.00000000000000000000	4.00000000000000000000	4.00000000000000000000	4.00000000000000000000	4.00000000000000000000	4.00000000000000000000
24.00000000000000000000	0.00000000000000000000	4178.46142578125000000000	4181.02539062500000000000	4065.12817382812500000000	4165.12792968750000000000	4181.02539062500000000000	4153.33300781250000000000	4159.48730468750000000000	4158.97412109375000000000	4155.38427734375000000000	4181.02539062500000000000	3823.58959960937500000000	4218.97412109375000000000	4196.41015625000000000000	4208.71777343750000000000	0.00000000000000000000	10246.00000000000000000000	10228.00000000000000000000	0.00000000000000000000	0.00000000000000000000	0.00000000000000000000	477.00000000000000000000	65.00000000000000000000	4.00000000000000000000	4.00000000000000000000	4.00000000000000000000	4.00000000000000000000	4.00000000000000000000	4.00000000000000000000	4.00000000000000000000	4.00000000000000000000	4.00000000000000000000	4.00000000000000000000	4.00000000000000000000	4.00000000000000000000	4.00000000000000000000	4.00000000000000000000	4.00000000000000000000	4.00000000000000000000
25.00000000000000000000	0.00000000000000000000	4158.97412109375000000000	4186.66650390625000000000	4052.30761718750000000000	4169.74365234375000000000	4195.89746093750000000000	4172.82031250000000000000	4166.15380859375000000000	4164.61523437500000000000	4155.38427734375000000000	4177.94873046875000000000	3812.82031250000000000000	4205.12792968750000000000	4179.48730468750000000000	4195.38427734375000000000	0.00000000000000000000	10247.00000000000000000000	10229.00000000000000000000	0.00000000000000000000	0.00000000000000000000	0.00000000000000000000	477.00000000000000000000	74.00000000000000000000	4.00000000000000000000	4.00000000000000000000	4.00000000000000000000	4.00000000000000000000	4.00000000000000000000	4.00000000000000000000	4.00000000000000000000	4.00000000000000000000	4.00000000000000000000	4.00000000000000000000	4.00000000000000000000	4.00000000000000000000	4.00000000000000000000	4.00000000000000000000	4.00000000000000000000	4.00000000000000000000
26.00000000000000000000	0.00000000000000000000	4159.48730468750000000000	4161.53857421875000000000	4048.71777343750000000000	4140.00000000000000000000	4176.92285156250000000000	4168.71777343750000000000	4167.17919921875000000000	4157.43603515625000000000	4141.02539062500000000000	4151.79492187500000000000	3784.10253906250000000000	4190.76904296875000000000	4154.35888671875000000000	4176.92285156250000000000	0.00000000000000000000	10247.00000000000000000000	10229.00000000000000000000	0.00000000000000000000	0.00000000000000000000	0.00000000000000000000	477.00000000000000000000	82.00000000000000000000	4.00000000000000000000	4.00000000000000000000	4.00000000000000000000	4.00000000000000000000	4.00000000000000000000	4.00000000000000000000	4.00000000000000000000	4.00000000000000000000	4.00000000000000000000	4.00000000000000000000	4.00000000000000000000	4.00000000000000000000	4.00000000000000000000	4.00000000000000000000	4.00000000000000000000	4.00000000000000000000
27.00000000000000000000	0.00000000000000000000	4148.20507812500000000000	4140.51269531250000000000	4034.87158203125000000000	4129.74365234375000000000	4169.23046875000000000000	4167.17919921875000000000	4171.79492187500000000000	4161.53857421875000000000	4144.61523437500000000000	4154.35888671875000000000	3775.89746093750000000000	4178.97412109375000000000	4153.33300781250000000000	4167.69238281250000000000	0.00000000000000000000	10247.00000000000000000000	10230.00000000000000000000	0.00000000000000000000	0.00000000000000000000	0.00000000000000000000	477.00000000000000000000	90.00000000000000000000	4.00000000000000000000	4.00000000000000000000	4.00000000000000000000	4.00000000000000000000	4.00000000000000000000	4.00000000000000000000	4.00000000000000000000	4.00000000000000000000	4.00000000000000000000	4.00000000000000000000	4.00000000000000000000	4.00000000000000000000	4.00000000000000000000	4.00000000000000000000	4.00000000000000000000	4.00000000000000000000
28.00000000000000000000	0.00000000000000000000	4145.12792968750000000000	4132.30761718750000000000	4036.41015625000000000000	4138.46142578125000000000	4163.07666015625000000000	4170.76904296875000000000	4169.74365234375000000000	4156.92285156250000000000	4143.07666015625000000000	4158.46142578125000000000	3778.97436523437500000000	4172.82031250000000000000	4150.76904296875000000000	4156.92285156250000000000	0.00000000000000000000	10247.00000000000000000000	10230.00000000000000000000	0.00000000000000000000	0.00000000000000000000	0.00000000000000000000	477.00000000000000000000	99.00000000000000000000	4.00000000000000000000	4.00000000000000000000	4.00000000000000000000	4.00000000000000000000	4.00000000000000000000	4.00000000000000000000	4.00000000000000000000	4.00000000000000000000	4.00000000000000000000	4.00000000000000000000	4.00000000000000000000	4.00000000000000000000	4.00000000000000000000	4.00000000000000000000	4.00000000000000000000	4.00000000000000000000
29.00000000000000000000	0.00000000000000000000	4153.84619140625000000000	4138.46142578125000000000	4043.58959960937500000000	4134.35888671875000000000	4156.41015625000000000000	4169.74365234375000000000	4170.25634765625000000000	4149.74365234375000000000	4136.92285156250000000000	4149.74365234375000000000	3758.46142578125000000000	4174.35888671875000000000	4149.74365234375000000000	4154.87158203125000000000	0.00000000000000000000	10246.00000000000000000000	10232.00000000000000000000	0.00000000000000000000	0.00000000000000000000	0.00000000000000000000	477.00000000000000000000	107.00000000000000000000	4.00000000000000000000	4.00000000000000000000	4.00000000000000000000	4.00000000000000000000	4.00000000000000000000	4.00000000000000000000	4.00000000000000000000	4.00000000000000000000	4.00000000000000000000	4.00000000000000000000	4.00000000000000000000	4.00000000000000000000	4.00000000000000000000	4.00000000000000000000	4.00000000000000000000	4.00000000000000000000
30.00000000000000000000	0.00000000000000000000	4153.33300781250000000000	4164.10253906250000000000	4038.97436523437500000000	4141.02539062500000000000	4174.87158203125000000000	4174.87158203125000000000	4187.17919921875000000000	4166.66650390625000000000	4157.43603515625000000000	4168.71777343750000000000	3752.82031250000000000000	4186.66650390625000000000	4173.33300781250000000000	4170.76904296875000000000	0.00000000000000000000	10246.00000000000000000000	10232.00000000000000000000	0.00000000000000000000	0.00000000000000000000	0.00000000000000000000	477.00000000000000000000	115.00000000000000000000	4.00000000000000000000	4.00000000000000000000	4.00000000000000000000	4.00000000000000000000	4.00000000000000000000	4.00000000000000000000	4.00000000000000000000	4.00000000000000000000	4.00000000000000000000	4.00000000000000000000	4.00000000000000000000	4.00000000000000000000	4.00000000000000000000	4.00000000000000000000	4.00000000000000000000	4.00000000000000000000
31.00000000000000000000	0.00000000000000000000	4166.15380859375000000000	4176.41015625000000000000	4054.87158203125000000000	4160.00000000000000000000	4185.64111328125000000000	4177.43603515625000000000	4191.28173828125000000000	4171.28173828125000000000	4162.56396484375000000000	4191.28173828125000000000	3781.02563476562500000000	4197.43603515625000000000	4184.61523437500000000000	4185.12792968750000000000	0.00000000000000000000	10246.00000000000000000000	10229.00000000000000000000	0.00000000000000000000	0.00000000000000000000	0.00000000000000000000	477.00000000000000000000	124.00000000000000000000	4.00000000000000000000	4.00000000000000000000	4.00000000000000000000	4.00000000000000000000	4.00000000000000000000	4.00000000000000000000	4.00000000000000000000	4.00000000000000000000	4.00000000000000000000	4.00000000000000000000	4.00000000000000000000	4.00000000000000000000	4.00000000000000000000	4.00000000000000000000	4.00000000000000000000	4.00000000000000000000
32.00000000000000000000	0.00000000000000000000	4156.92285156250000000000	4172.30761718750000000000	4046.15380859375000000000	4161.02539062500000000000	4176.92285156250000000000	4169.23046875000000000000	4175.38427734375000000000	4160.00000000000000000000	4146.15380859375000000000	4179.48730468750000000000	3776.92309570312500000000	4191.79492187500000000000	4174.87158203125000000000	4184.10253906250000000000	0.00000000000000000000	10246.00000000000000000000	10229.00000000000000000000	0.00000000000000000000	0.00000000000000000000	0.00000000000000000000	477.00000000000000000000	131.00000000000000000000	4.00000000000000000000	4.00000000000000000000	4.00000000000000000000	4.00000000000000000000	4.00000000000000000000	4.00000000000000000000	4.00000000000000000000	4.00000000000000000000	4.00000000000000000000	4.00000000000000000000	4.00000000000000000000	4.00000000000000000000	4.00000000000000000000	4.00000000000000000000	4.00000000000000000000	4.00000000000000000000
33.00000000000000000000	0.00000000000000000000	4164.61523437500000000000	4178.46142578125000000000	4049.74340820312500000000	4160.51269531250000000000	4171.79492187500000000000	4155.89746093750000000000	4164.61523437500000000000	4158.46142578125000000000	4142.56396484375000000000	4158.97412109375000000000	3743.58959960937500000000	4191.28173828125000000000	4175.89746093750000000000	4185.64111328125000000000	0.00000000000000000000	10245.00000000000000000000	10227.00000000000000000000	0.00000000000000000000	0.00000000000000000000	0.00000000000000000000	477.00000000000000000000	139.00000000000000000000	4.00000000000000000000	4.00000000000000000000	4.00000000000000000000	4.00000000000000000000	4.00000000000000000000	4.00000000000000000000	4.00000000000000000000	4.00000000000000000000	4.00000000000000000000	4.00000000000000000000	4.00000000000000000000	4.00000000000000000000	4.00000000000000000000	4.00000000000000000000	4.00000000000000000000	4.00000000000000000000
34.00000000000000000000	0.00000000000000000000	4175.89746093750000000000	4187.69238281250000000000	4065.64086914062500000000	4171.28173828125000000000	4176.41015625000000000000	4152.30761718750000000000	4161.53857421875000000000	4158.97412109375000000000	4143.07666015625000000000	4162.05126953125000000000	3748.20507812500000000000	4191.79492187500000000000	4185.12792968750000000000	4193.84619140625000000000	0.00000000000000000000	10245.00000000000000000000	10227.00000000000000000000	0.00000000000000000000	0.00000000000000000000	0.00000000000000000000	477.00000000000000000000	147.00000000000000000000	4.00000000000000000000	4.00000000000000000000	4.00000000000000000000	4.00000000000000000000	4.00000000000000000000	4.00000000000000000000	4.00000000000000000000	4.00000000000000000000	4.00000000000000000000	4.00000000000000000000	4.00000000000000000000	4.00000000000000000000	4.00000000000000000000	4.00000000000000000000	4.00000000000000000000	4.00000000000000000000
35.00000000000000000000	0.00000000000000000000	4149.74365234375000000000	4171.28173828125000000000	4051.28198242187500000000	4156.41015625000000000000	4174.35888671875000000000	4156.41015625000000000000	4150.76904296875000000000	4149.74365234375000000000	4134.35888671875000000000	4166.66650390625000000000	3748.20507812500000000000	4178.46142578125000000000	4173.84619140625000000000	4180.51269531250000000000	0.00000000000000000000	10248.00000000000000000000	10230.00000000000000000000	0.00000000000000000000	0.00000000000000000000	0.00000000000000000000	477.00000000000000000000	154.00000000000000000000	4.00000000000000000000	4.00000000000000000000	4.00000000000000000000	4.00000000000000000000	4.00000000000000000000	4.00000000000000000000	4.00000000000000000000	4.00000000000000000000	4.00000000000000000000	4.00000000000000000000	4.00000000000000000000	4.00000000000000000000	4.00000000000000000000	4.00000000000000000000	4.00000000000000000000	4.00000000000000000000
36.00000000000000000000	0.00000000000000000000	4153.33300781250000000000	4146.66650390625000000000	4056.92309570312500000000	4126.66650390625000000000	4154.87158203125000000000	4151.79492187500000000000	4136.92285156250000000000	4140.00000000000000000000	4129.23046875000000000000	4147.69238281250000000000	3700.00000000000000000000	4174.35888671875000000000	4147.17919921875000000000	4156.92285156250000000000	0.00000000000000000000	10248.00000000000000000000	10230.00000000000000000000	0.00000000000000000000	0.00000000000000000000	0.00000000000000000000	477.00000000000000000000	161.00000000000000000000	4.00000000000000000000	4.00000000000000000000	4.00000000000000000000	4.00000000000000000000	4.00000000000000000000	4.00000000000000000000	4.00000000000000000000	4.00000000000000000000	4.00000000000000000000	4.00000000000000000000	4.00000000000000000000	4.00000000000000000000	4.00000000000000000000	4.00000000000000000000	4.00000000000000000000	4.00000000000000000000
37.00000000000000000000	0.00000000000000000000	4153.84619140625000000000	4154.35888671875000000000	4051.28198242187500000000	4133.33300781250000000000	4160.51269531250000000000	4152.82031250000000000000	4145.64111328125000000000	4148.20507812500000000000	4136.41015625000000000000	4146.66650390625000000000	3712.82031250000000000000	4176.92285156250000000000	4151.79492187500000000000	4162.56396484375000000000	0.00000000000000000000	10248.00000000000000000000	10227.00000000000000000000	0.00000000000000000000	0.00000000000000000000	0.00000000000000000000	477.00000000000000000000	169.00000000000000000000	4.00000000000000000000	4.00000000000000000000	4.00000000000000000000	4.00000000000000000000	4.00000000000000000000	4.00000000000000000000	4.00000000000000000000	4.00000000000000000000	4.00000000000000000000	4.00000000000000000000	4.00000000000000000000	4.00000000000000000000	4.00000000000000000000	4.00000000000000000000	4.00000000000000000000	4.00000000000000000000
38.00000000000000000000	0.00000000000000000000	4152.30761718750000000000	4169.74365234375000000000	4050.76904296875000000000	4159.48730468750000000000	4179.48730468750000000000	4165.64111328125000000000	4165.64111328125000000000	4159.48730468750000000000	4137.43603515625000000000	4162.05126953125000000000	3750.76904296875000000000	4181.02539062500000000000	4172.82031250000000000000	4180.51269531250000000000	0.00000000000000000000	10248.00000000000000000000	10227.00000000000000000000	0.00000000000000000000	0.00000000000000000000	0.00000000000000000000	477.00000000000000000000	176.00000000000000000000	4.00000000000000000000	4.00000000000000000000	4.00000000000000000000	4.00000000000000000000	4.00000000000000000000	4.00000000000000000000	4.00000000000000000000	4.00000000000000000000	4.00000000000000000000	4.00000000000000000000	4.00000000000000000000	4.00000000000000000000	4.00000000000000000000	4.00000000000000000000	4.00000000000000000000	4.00000000000000000000
39.00000000000000000000	0.00000000000000000000	4166.15380859375000000000	4169.74365234375000000000	4067.17944335937500000000	4164.10253906250000000000	4168.20507812500000000000	4169.74365234375000000000	4178.46142578125000000000	4165.12792968750000000000	4147.69238281250000000000	4161.02539062500000000000	3701.02563476562500000000	4186.15380859375000000000	4177.94873046875000000000	4183.07666015625000000000	0.00000000000000000000	10248.00000000000000000000	10226.00000000000000000000	0.00000000000000000000	0.00000000000000000000	0.00000000000000000000	477.00000000000000000000	183.00000000000000000000	4.00000000000000000000	4.00000000000000000000	4.00000000000000000000	4.00000000000000000000	4.00000000000000000000	4.00000000000000000000	4.00000000000000000000	4.00000000000000000000	4.00000000000000000000	4.00000000000000000000	4.00000000000000000000	4.00000000000000000000	4.00000000000000000000	4.00000000000000000000	4.00000000000000000000	4.00000000000000000000
40.00000000000000000000	0.00000000000000000000	4159.48730468750000000000	4176.41015625000000000000	4058.97436523437500000000	4164.61523437500000000000	4165.12792968750000000000	4162.05126953125000000000	4182.56396484375000000000	4171.79492187500000000000	4168.20507812500000000000	4168.71777343750000000000	3667.69213867187500000000	4184.10253906250000000000	4181.02539062500000000000	4177.94873046875000000000	0.00000000000000000000	10248.00000000000000000000	10226.00000000000000000000	0.00000000000000000000	0.00000000000000000000	0.00000000000000000000	477.00000000000000000000	191.00000000000000000000	4.00000000000000000000	4.00000000000000000000	4.00000000000000000000	4.00000000000000000000	4.00000000000000000000	4.00000000000000000000	4.00000000000000000000	4.00000000000000000000	4.00000000000000000000	4.00000000000000000000	4.00000000000000000000	4.00000000000000000000	4.00000000000000000000	4.00000000000000000000	4.00000000000000000000	4.00000000000000000000
41.00000000000000000000	0.00000000000000000000	4167.17919921875000000000	4172.30761718750000000000	4072.30761718750000000000	4165.12792968750000000000	4171.28173828125000000000	4153.33300781250000000000	4176.41015625000000000000	4163.07666015625000000000	4152.82031250000000000000	4171.28173828125000000000	3685.12817382812500000000	4189.74365234375000000000	4172.82031250000000000000	4181.53857421875000000000	0.00000000000000000000	10248.00000000000000000000	10227.00000000000000000000	0.00000000000000000000	0.00000000000000000000	0.00000000000000000000	477.00000000000000000000	198.00000000000000000000	4.00000000000000000000	4.00000000000000000000	4.00000000000000000000	4.00000000000000000000	4.00000000000000000000	4.00000000000000000000	4.00000000000000000000	4.00000000000000000000	4.00000000000000000000	4.00000000000000000000	4.00000000000000000000	4.00000000000000000000	4.00000000000000000000	4.00000000000000000000	4.00000000000000000000	4.00000000000000000000
42.00000000000000000000	0.00000000000000000000	4163.07666015625000000000	4160.00000000000000000000	4073.84594726562500000000	4154.35888671875000000000	4166.15380859375000000000	4152.82031250000000000000	4169.74365234375000000000	4152.82031250000000000000	4129.23046875000000000000	4155.38427734375000000000	3718.97436523437500000000	4196.92285156250000000000	4170.76904296875000000000	4186.66650390625000000000	0.00000000000000000000	10248.00000000000000000000	10227.00000000000000000000	0.00000000000000000000	0.00000000000000000000	0.00000000000000000000	477.00000000000000000000	206.00000000000000000000	4.00000000000000000000	4.00000000000000000000	4.00000000000000000000	4.00000000000000000000	4.00000000000000000000	4.00000000000000000000	4.00000000000000000000	4.00000000000000000000	4.00000000000000000000	4.00000000000000000000	4.00000000000000000000	4.00000000000000000000	4.00000000000000000000	4.00000000000000000000	4.00000000000000000000	4.00000000000000000000
43.00000000000000000000	0.00000000000000000000	4168.20507812500000000000	4175.89746093750000000000	4075.38452148437500000000	4162.05126953125000000000	4171.79492187500000000000	4162.05126953125000000000	4173.33300781250000000000	4164.61523437500000000000	4147.17919921875000000000	4162.05126953125000000000	3722.56396484375000000000	4208.71777343750000000000	4196.41015625000000000000	4202.05126953125000000000	0.00000000000000000000	10247.00000000000000000000	10226.00000000000000000000	0.00000000000000000000	0.00000000000000000000	0.00000000000000000000	477.00000000000000000000	214.00000000000000000000	4.00000000000000000000	4.00000000000000000000	4.00000000000000000000	4.00000000000000000000	4.00000000000000000000	4.00000000000000000000	4.00000000000000000000	4.00000000000000000000	4.00000000000000000000	4.00000000000000000000	4.00000000000000000000	4.00000000000000000000	4.00000000000000000000	4.00000000000000000000	4.00000000000000000000	4.00000000000000000000
44.00000000000000000000	0.00000000000000000000	4184.10253906250000000000	4190.76904296875000000000	4089.23071289062500000000	4172.82031250000000000000	4181.02539062500000000000	4172.30761718750000000000	4174.35888671875000000000	4174.87158203125000000000	4166.66650390625000000000	4181.53857421875000000000	3647.17944335937500000000	4210.76904296875000000000	4205.64111328125000000000	4208.20507812500000000000	0.00000000000000000000	10247.00000000000000000000	10226.00000000000000000000	0.00000000000000000000	0.00000000000000000000	0.00000000000000000000	477.00000000000000000000	222.00000000000000000000	4.00000000000000000000	4.00000000000000000000	4.00000000000000000000	4.00000000000000000000	4.00000000000000000000	4.00000000000000000000	4.00000000000000000000	4.00000000000000000000	4.00000000000000000000	4.00000000000000000000	4.00000000000000000000	4.00000000000000000000	4.00000000000000000000	4.00000000000000000000	4.00000000000000000000	4.00000000000000000000
44.00000000000000000000	0.00000000000000000000	4184.10253906250000000000	4190.76904296875000000000	4089.23071289062500000000	4172.82031250000000000000	4181.02539062500000000000	4172.30761718750000000000	4174.35888671875000000000	4174.87158203125000000000	4166.66650390625000000000	4181.53857421875000000000	3647.17944335937500000000	4210.76904296875000000000	4205.64111328125000000000	4208.20507812500000000000	0.00000000000000000000	10247.00000000000000000000	10226.00000000000000000000	0.00000000000000000000	0.00000000000000000000	0.00000000000000000000	477.00000000000000000000	231.00000000000000000000	4.00000000000000000000	4.00000000000000000000	4.00000000000000000000	4.00000000000000000000	4.00000000000000000000	4.00000000000000000000	4.00000000000000000000	4.00000000000000000000	4.00000000000000000000	4.00000000000000000000	4.00000000000000000000	4.00000000000000000000	4.00000000000000000000	4.00000000000000000000	4.00000000000000000000	4.00000000000000000000
45.00000000000000000000	0.00000000000000000000	4153.84619140625000000000	4171.28173828125000000000	4063.58959960937500000000	4156.92285156250000000000	4181.02539062500000000000	4171.79492187500000000000	4169.23046875000000000000	4171.79492187500000000000	4154.35888671875000000000	4186.15380859375000000000	3713.33325195312500000000	4186.15380859375000000000	4182.05126953125000000000	4178.97412109375000000000	0.00000000000000000000	10247.00000000000000000000	10227.00000000000000000000	0.00000000000000000000	0.00000000000000000000	0.00000000000000000000	477.00000000000000000000	239.00000000000000000000	4.00000000000000000000	4.00000000000000000000	4.00000000000000000000	4.00000000000000000000	4.00000000000000000000	4.00000000000000000000	4.00000000000000000000	4.00000000000000000000	4.00000000000000000000	4.00000000000000000000	4.00000000000000000000	4.00000000000000000000	4.00000000000000000000	4.00000000000000000000	4.00000000000000000000	4.00000000000000000000
46.00000000000000000000	0.00000000000000000000	4145.12792968750000000000	4151.79492187500000000000	4060.00000000000000000000	4145.64111328125000000000	4169.23046875000000000000	4155.38427734375000000000	4162.05126953125000000000	4156.92285156250000000000	4131.28173828125000000000	4171.79492187500000000000	3602.05126953125000000000	4171.79492187500000000000	4159.48730468750000000000	4153.33300781250000000000	0.00000000000000000000	10247.00000000000000000000	10227.00000000000000000000	0.00000000000000000000	0.00000000000000000000	0.00000000000000000000	477.00000000000000000000	247.00000000000000000000	4.00000000000000000000	4.00000000000000000000	4.00000000000000000000	4.00000000000000000000	4.00000000000000000000	4.00000000000000000000	4.00000000000000000000	4.00000000000000000000	4.00000000000000000000	4.00000000000000000000	4.00000000000000000000	4.00000000000000000000	4.00000000000000000000	4.00000000000000000000	4.00000000000000000000	4.00000000000000000000
47.00000000000000000000	0.00000000000000000000	4150.76904296875000000000	4150.25634765625000000000	4067.69213867187500000000	4145.64111328125000000000	4159.48730468750000000000	4151.28173828125000000000	4164.61523437500000000000	4150.25634765625000000000	4128.71777343750000000000	4160.00000000000000000000	2784.10253906250000000000	4172.82031250000000000000	4154.87158203125000000000	4154.87158203125000000000	0.00000000000000000000	10246.00000000000000000000	10226.00000000000000000000	0.00000000000000000000	0.00000000000000000000	0.00000000000000000000	477.00000000000000000000	256.00000000000000000000	4.00000000000000000000	4.00000000000000000000	4.00000000000000000000	4.00000000000000000000	4.00000000000000000000	4.00000000000000000000	4.00000000000000000000	4.00000000000000000000	4.00000000000000000000	4.00000000000000000000	4.00000000000000000000	4.00000000000000000000	4.00000000000000000000	4.00000000000000000000	4.00000000000000000000	4.00000000000000000000
48.00000000000000000000	0.00000000000000000000	4151.79492187500000000000	4147.69238281250000000000	4068.71777343750000000000	4144.61523437500000000000	4156.92285156250000000000	4166.15380859375000000000	4177.43603515625000000000	4161.53857421875000000000	4143.58984375000000000000	4155.89746093750000000000	1985.64099121093750000000	4181.02539062500000000000	4149.23046875000000000000	4167.69238281250000000000	0.00000000000000000000	10246.00000000000000000000	10226.00000000000000000000	0.00000000000000000000	0.00000000000000000000	0.00000000000000000000	477.00000000000000000000	264.00000000000000000000	4.00000000000000000000	4.00000000000000000000	4.00000000000000000000	4.00000000000000000000	4.00000000000000000000	4.00000000000000000000	4.00000000000000000000	4.00000000000000000000	4.00000000000000000000	4.00000000000000000000	4.00000000000000000000	4.00000000000000000000	4.00000000000000000000	4.00000000000000000000	4.00000000000000000000	4.00000000000000000000
49.00000000000000000000	0.00000000000000000000	4166.15380859375000000000	4151.79492187500000000000	4081.02563476562500000000	4147.69238281250000000000	4163.58984375000000000000	4171.79492187500000000000	4186.66650390625000000000	4172.30761718750000000000	4154.35888671875000000000	4149.23046875000000000000	2025.64099121093750000000	4191.28173828125000000000	4148.20507812500000000000	4181.02539062500000000000	0.00000000000000000000	10245.00000000000000000000	10225.00000000000000000000	0.00000000000000000000	0.00000000000000000000	0.00000000000000000000	477.00000000000000000000	272.00000000000000000000	4.00000000000000000000	4.00000000000000000000	4.00000000000000000000	4.00000000000000000000	4.00000000000000000000	4.00000000000000000000	4.00000000000000000000	4.00000000000000000000	4.00000000000000000000	4.00000000000000000000	4.00000000000000000000	4.00000000000000000000	4.00000000000000000000	4.00000000000000000000	4.00000000000000000000	4.00000000000000000000
50.00000000000000000000	0.00000000000000000000	4159.48730468750000000000	4173.84619140625000000000	4071.79467773437500000000	4157.94873046875000000000	4176.92285156250000000000	4171.79492187500000000000	4187.17919921875000000000	4172.82031250000000000000	4158.46142578125000000000	4155.89746093750000000000	2276.41015625000000000000	4189.23046875000000000000	4163.58984375000000000000	4178.46142578125000000000	0.00000000000000000000	10245.00000000000000000000	10225.00000000000000000000	0.00000000000000000000	0.00000000000000000000	0.00000000000000000000	477.00000000000000000000	281.00000000000000000000	4.00000000000000000000	4.00000000000000000000	4.00000000000000000000	4.00000000000000000000	4.00000000000000000000	4.00000000000000000000	4.00000000000000000000	4.00000000000000000000	4.00000000000000000000	4.00000000000000000000	4.00000000000000000000	4.00000000000000000000	4.00000000000000000000	4.00000000000000000000	4.00000000000000000000	4.00000000000000000000
51.00000000000000000000	0.00000000000000000000	4165.64111328125000000000	4172.82031250000000000000	4082.56396484375000000000	4153.84619140625000000000	4170.76904296875000000000	4167.17919921875000000000	4175.89746093750000000000	4160.51269531250000000000	4148.71777343750000000000	4165.12792968750000000000	2175.38452148437500000000	4184.61523437500000000000	4166.15380859375000000000	4160.51269531250000000000	0.00000000000000000000	10247.00000000000000000000	10225.00000000000000000000	0.00000000000000000000	0.00000000000000000000	0.00000000000000000000	477.00000000000000000000	288.00000000000000000000	4.00000000000000000000	4.00000000000000000000	4.00000000000000000000	4.00000000000000000000	4.00000000000000000000	4.00000000000000000000	4.00000000000000000000	4.00000000000000000000	4.00000000000000000000	4.00000000000000000000	4.00000000000000000000	4.00000000000000000000	4.00000000000000000000	4.00000000000000000000	4.00000000000000000000	4.00000000000000000000
52.00000000000000000000	0.00000000000000000000	4162.05126953125000000000	4154.35888671875000000000	4084.61523437500000000000	4144.61523437500000000000	4167.17919921875000000000	4157.94873046875000000000	4167.17919921875000000000	4158.46142578125000000000	4142.05126953125000000000	4168.71777343750000000000	2152.30761718750000000000	4176.92285156250000000000	4167.17919921875000000000	4156.41015625000000000000	0.00000000000000000000	10247.00000000000000000000	10225.00000000000000000000	0.00000000000000000000	0.00000000000000000000	0.00000000000000000000	477.00000000000000000000	295.00000000000000000000	4.00000000000000000000	4.00000000000000000000	4.00000000000000000000	4.00000000000000000000	4.00000000000000000000	4.00000000000000000000	4.00000000000000000000	4.00000000000000000000	4.00000000000000000000	4.00000000000000000000	4.00000000000000000000	4.00000000000000000000	4.00000000000000000000	4.00000000000000000000	4.00000000000000000000	4.00000000000000000000
53.00000000000000000000	0.00000000000000000000	4145.12792968750000000000	4151.28173828125000000000	4068.71777343750000000000	4154.87158203125000000000	4174.35888671875000000000	4153.33300781250000000000	4165.64111328125000000000	4164.61523437500000000000	4142.05126953125000000000	4165.64111328125000000000	2246.66650390625000000000	4173.33300781250000000000	4171.28173828125000000000	4163.58984375000000000000	0.00000000000000000000	10248.00000000000000000000	10225.00000000000000000000	0.00000000000000000000	0.00000000000000000000	0.00000000000000000000	477.00000000000000000000	303.00000000000000000000	4.00000000000000000000	4.00000000000000000000	4.00000000000000000000	4.00000000000000000000	4.00000000000000000000	4.00000000000000000000	4.00000000000000000000	4.00000000000000000000	4.00000000000000000000	4.00000000000000000000	4.00000000000000000000	4.00000000000000000000	4.00000000000000000000	4.00000000000000000000	4.00000000000000000000	4.00000000000000000000
54.00000000000000000000	0.00000000000000000000	4156.41015625000000000000	4156.41015625000000000000	4081.53833007812500000000	4152.82031250000000000000	4161.53857421875000000000	4154.35888671875000000000	4157.94873046875000000000	4153.84619140625000000000	4128.71777343750000000000	4150.76904296875000000000	2227.69213867187500000000	4177.94873046875000000000	4148.71777343750000000000	4154.87158203125000000000	0.00000000000000000000	10248.00000000000000000000	10225.00000000000000000000	0.00000000000000000000	0.00000000000000000000	0.00000000000000000000	477.00000000000000000000	310.00000000000000000000	4.00000000000000000000	4.00000000000000000000	4.00000000000000000000	4.00000000000000000000	4.00000000000000000000	4.00000000000000000000	4.00000000000000000000	4.00000000000000000000	4.00000000000000000000	4.00000000000000000000	4.00000000000000000000	4.00000000000000000000	4.00000000000000000000	4.00000000000000000000	4.00000000000000000000	4.00000000000000000000
55.00000000000000000000	0.00000000000000000000	4152.82031250000000000000	4164.61523437500000000000	4077.94873046875000000000	4136.41015625000000000000	4161.53857421875000000000	4164.10253906250000000000	4158.46142578125000000000	4153.84619140625000000000	4136.92285156250000000000	4151.28173828125000000000	2251.79492187500000000000	4178.97412109375000000000	4136.41015625000000000000	4155.89746093750000000000	0.00000000000000000000	10248.00000000000000000000	10227.00000000000000000000	0.00000000000000000000	0.00000000000000000000	0.00000000000000000000	477.00000000000000000000	317.00000000000000000000	4.00000000000000000000	4.00000000000000000000	4.00000000000000000000	4.00000000000000000000	4.00000000000000000000	4.00000000000000000000	4.00000000000000000000	4.00000000000000000000	4.00000000000000000000	4.00000000000000000000	4.00000000000000000000	4.00000000000000000000	4.00000000000000000000	4.00000000000000000000	4.00000000000000000000	4.00000000000000000000
56.00000000000000000000	0.00000000000000000000	4154.35888671875000000000	4161.02539062500000000000	4079.48706054687500000000	4137.43603515625000000000	4172.82031250000000000000	4159.48730468750000000000	4163.07666015625000000000	4168.71777343750000000000	4160.51269531250000000000	4159.48730468750000000000	2311.28198242187500000000	4183.07666015625000000000	4151.79492187500000000000	4169.23046875000000000000	0.00000000000000000000	10248.00000000000000000000	10227.00000000000000000000	0.00000000000000000000	0.00000000000000000000	0.00000000000000000000	477.00000000000000000000	325.00000000000000000000	4.00000000000000000000	4.00000000000000000000	4.00000000000000000000	4.00000000000000000000	4.00000000000000000000	4.00000000000000000000	4.00000000000000000000	4.00000000000000000000	4.00000000000000000000	4.00000000000000000000	4.00000000000000000000	4.00000000000000000000	4.00000000000000000000	4.00000000000000000000	4.00000000000000000000	4.00000000000000000000
57.00000000000000000000	0.00000000000000000000	4150.25634765625000000000	4143.58984375000000000000	4079.48706054687500000000	4135.89746093750000000000	4162.05126953125000000000	4143.58984375000000000000	4155.89746093750000000000	4163.58984375000000000000	4148.20507812500000000000	4152.82031250000000000000	2321.02563476562500000000	4174.87158203125000000000	4157.94873046875000000000	4158.46142578125000000000	0.00000000000000000000	10249.00000000000000000000	10227.00000000000000000000	0.00000000000000000000	0.00000000000000000000	0.00000000000000000000	477.00000000000000000000	332.00000000000000000000	4.00000000000000000000	4.00000000000000000000	4.00000000000000000000	4.00000000000000000000	4.00000000000000000000	4.00000000000000000000	4.00000000000000000000	4.00000000000000000000	4.00000000000000000000	4.00000000000000000000	4.00000000000000000000	4.00000000000000000000	4.00000000000000000000	4.00000000000000000000	4.00000000000000000000	4.00000000000000000000
58.00000000000000000000	0.00000000000000000000	4137.43603515625000000000	4142.05126953125000000000	4068.71777343750000000000	4128.20507812500000000000	4152.82031250000000000000	4149.23046875000000000000	4154.35888671875000000000	4147.17919921875000000000	4121.53857421875000000000	4147.17919921875000000000	2301.53833007812500000000	4167.69238281250000000000	4157.43603515625000000000	4146.15380859375000000000	0.00000000000000000000	10249.00000000000000000000	10227.00000000000000000000	0.00000000000000000000	0.00000000000000000000	0.00000000000000000000	477.00000000000000000000	339.00000000000000000000	4.00000000000000000000	4.00000000000000000000	4.00000000000000000000	4.00000000000000000000	4.00000000000000000000	4.00000000000000000000	4.00000000000000000000	4.00000000000000000000	4.00000000000000000000	4.00000000000000000000	4.00000000000000000000	4.00000000000000000000	4.00000000000000000000	4.00000000000000000000	4.00000000000000000000	4.00000000000000000000
59.00000000000000000000	0.00000000000000000000	4155.89746093750000000000	4149.23046875000000000000	4085.64086914062500000000	4131.28173828125000000000	4162.05126953125000000000	4161.53857421875000000000	4164.10253906250000000000	4145.64111328125000000000	4126.15380859375000000000	4155.89746093750000000000	2309.23071289062500000000	4178.97412109375000000000	4162.05126953125000000000	4158.46142578125000000000	0.00000000000000000000	10250.00000000000000000000	10228.00000000000000000000	0.00000000000000000000	0.00000000000000000000	0.00000000000000000000	477.00000000000000000000	347.00000000000000000000	4.00000000000000000000	4.00000000000000000000	4.00000000000000000000	4.00000000000000000000	4.00000000000000000000	4.00000000000000000000	4.00000000000000000000	4.00000000000000000000	4.00000000000000000000	4.00000000000000000000	4.00000000000000000000	4.00000000000000000000	4.00000000000000000000	4.00000000000000000000	4.00000000000000000000	4.00000000000000000000
60.00000000000000000000	0.00000000000000000000	4145.12792968750000000000	4145.12792968750000000000	4074.87158203125000000000	4125.64111328125000000000	4161.53857421875000000000	4155.38427734375000000000	4168.20507812500000000000	4155.38427734375000000000	4142.05126953125000000000	4157.43603515625000000000	2349.74365234375000000000	4169.74365234375000000000	4160.51269531250000000000	4154.35888671875000000000	0.00000000000000000000	10250.00000000000000000000	10228.00000000000000000000	0.00000000000000000000	0.00000000000000000000	0.00000000000000000000	477.00000000000000000000	354.00000000000000000000	4.00000000000000000000	4.00000000000000000000	4.00000000000000000000	4.00000000000000000000	4.00000000000000000000	4.00000000000000000000	4.00000000000000000000	4.00000000000000000000	4.00000000000000000000	4.00000000000000000000	4.00000000000000000000	4.00000000000000000000	4.00000000000000000000	4.00000000000000000000	4.00000000000000000000	4.00000000000000000000
61.00000000000000000000	0.00000000000000000000	4138.97412109375000000000	4137.43603515625000000000	4073.84594726562500000000	4113.84619140625000000000	4145.64111328125000000000	4146.15380859375000000000	4165.64111328125000000000	4156.92285156250000000000	4141.02539062500000000000	4146.15380859375000000000	2368.20507812500000000000	4160.51269531250000000000	4151.79492187500000000000	4140.00000000000000000000	0.00000000000000000000	10248.00000000000000000000	10229.00000000000000000000	0.00000000000000000000	0.00000000000000000000	0.00000000000000000000	477.00000000000000000000	361.00000000000000000000	4.00000000000000000000	4.00000000000000000000	4.00000000000000000000	4.00000000000000000000	4.00000000000000000000	4.00000000000000000000	4.00000000000000000000	4.00000000000000000000	4.00000000000000000000	4.00000000000000000000	4.00000000000000000000	4.00000000000000000000	4.00000000000000000000	4.00000000000000000000	4.00000000000000000000	4.00000000000000000000
62.00000000000000000000	0.00000000000000000000	4151.79492187500000000000	4152.30761718750000000000	4090.76904296875000000000	4117.94873046875000000000	4154.87158203125000000000	4153.84619140625000000000	4170.76904296875000000000	4161.02539062500000000000	4142.05126953125000000000	4153.33300781250000000000	2376.41015625000000000000	4171.79492187500000000000	4160.00000000000000000000	4146.66650390625000000000	0.00000000000000000000	10248.00000000000000000000	10229.00000000000000000000	0.00000000000000000000	0.00000000000000000000	0.00000000000000000000	477.00000000000000000000	369.00000000000000000000	4.00000000000000000000	4.00000000000000000000	4.00000000000000000000	4.00000000000000000000	4.00000000000000000000	4.00000000000000000000	4.00000000000000000000	4.00000000000000000000	4.00000000000000000000	4.00000000000000000000	4.00000000000000000000	4.00000000000000000000	4.00000000000000000000	4.00000000000000000000	4.00000000000000000000	4.00000000000000000000
63.00000000000000000000	0.00000000000000000000	4145.64111328125000000000	4163.07666015625000000000	4083.07690429687500000000	4130.25634765625000000000	4166.15380859375000000000	4157.43603515625000000000	4169.74365234375000000000	4161.53857421875000000000	4140.51269531250000000000	4165.64111328125000000000	2409.74365234375000000000	4176.41015625000000000000	4171.28173828125000000000	4152.82031250000000000000	0.00000000000000000000	10248.00000000000000000000	10230.00000000000000000000	0.00000000000000000000	0.00000000000000000000	0.00000000000000000000	477.00000000000000000000	376.00000000000000000000	4.00000000000000000000	4.00000000000000000000	4.00000000000000000000	4.00000000000000000000	4.00000000000000000000	4.00000000000000000000	4.00000000000000000000	4.00000000000000000000	4.00000000000000000000	4.00000000000000000000	4.00000000000000000000	4.00000000000000000000	4.00000000000000000000	4.00000000000000000000	4.00000000000000000000	4.00000000000000000000
64.00000000000000000000	0.00000000000000000000	4162.05126953125000000000	4154.87158203125000000000	4092.82031250000000000000	4138.97412109375000000000	4158.97412109375000000000	4154.87158203125000000000	4153.33300781250000000000	4145.12792968750000000000	4122.56396484375000000000	4161.53857421875000000000	2429.74365234375000000000	4181.02539062500000000000	4163.58984375000000000000	4160.51269531250000000000	2228.00000000000000000000	10248.00000000000000000000	10230.00000000000000000000	0.00000000000000000000	0.00000000000000000000	0.00000000000000000000	477.00000000000000000000	384.00000000000000000000	4.00000000000000000000	4.00000000000000000000	4.00000000000000000000	4.00000000000000000000	4.00000000000000000000	4.00000000000000000000	4.00000000000000000000	4.00000000000000000000	4.00000000000000000000	4.00000000000000000000	4.00000000000000000000	4.00000000000000000000	4.00000000000000000000	4.00000000000000000000	4.00000000000000000000	4.00000000000000000000
65.00000000000000000000	0.00000000000000000000	4159.48730468750000000000	4165.12792968750000000000	4086.15380859375000000000	4143.07666015625000000000	4168.71777343750000000000	4161.53857421875000000000	4148.20507812500000000000	4148.20507812500000000000	4131.79492187500000000000	4158.97412109375000000000	2408.71777343750000000000	4182.56396484375000000000	4164.61523437500000000000	4166.15380859375000000000	2968.00000000000000000000	10247.00000000000000000000	10232.00000000000000000000	0.00000000000000000000	0.00000000000000000000	0.00000000000000000000	477.00000000000000000000	393.00000000000000000000	4.00000000000000000000	4.00000000000000000000	4.00000000000000000000	4.00000000000000000000	4.00000000000000000000	4.00000000000000000000	4.00000000000000000000	4.00000000000000000000	4.00000000000000000000	4.00000000000000000000	4.00000000000000000000	4.00000000000000000000	4.00000000000000000000	4.00000000000000000000	4.00000000000000000000	4.00000000000000000000
66.00000000000000000000	0.00000000000000000000	4146.15380859375000000000	4169.74365234375000000000	4078.97436523437500000000	4136.41015625000000000000	4165.64111328125000000000	4151.79492187500000000000	4144.10253906250000000000	4154.35888671875000000000	4143.07666015625000000000	4144.61523437500000000000	2422.56396484375000000000	4171.79492187500000000000	4165.12792968750000000000	4145.64111328125000000000	2193.00000000000000000000	10247.00000000000000000000	10232.00000000000000000000	0.00000000000000000000	0.00000000000000000000	0.00000000000000000000	477.00000000000000000000	401.00000000000000000000	4.00000000000000000000	4.00000000000000000000	4.00000000000000000000	4.00000000000000000000	4.00000000000000000000	4.00000000000000000000	4.00000000000000000000	4.00000000000000000000	4.00000000000000000000	4.00000000000000000000	4.00000000000000000000	4.00000000000000000000	4.00000000000000000000	4.00000000000000000000	4.00000000000000000000	4.00000000000000000000
67.00000000000000000000	0.00000000000000000000	4148.20507812500000000000	4155.38427734375000000000	4084.61523437500000000000	4125.64111328125000000000	4149.74365234375000000000	4137.94873046875000000000	4141.02539062500000000000	4138.46142578125000000000	4130.25634765625000000000	4133.84619140625000000000	2471.28198242187500000000	4159.48730468750000000000	4154.87158203125000000000	4127.17919921875000000000	3469.00000000000000000000	10247.00000000000000000000	10233.00000000000000000000	0.00000000000000000000	0.00000000000000000000	0.00000000000000000000	477.00000000000000000000	410.00000000000000000000	4.00000000000000000000	4.00000000000000000000	4.00000000000000000000	4.00000000000000000000	4.00000000000000000000	4.00000000000000000000	4.00000000000000000000	4.00000000000000000000	4.00000000000000000000	4.00000000000000000000	4.00000000000000000000	4.00000000000000000000	4.00000000000000000000	4.00000000000000000000	4.00000000000000000000	4.00000000000000000000
68.00000000000000000000	0.00000000000000000000	4142.05126953125000000000	4155.38427734375000000000	4079.48706054687500000000	4128.71777343750000000000	4156.92285156250000000000	4147.69238281250000000000	4155.38427734375000000000	4135.38427734375000000000	4127.17919921875000000000	4150.76904296875000000000	2472.82055664062500000000	4166.66650390625000000000	4147.17919921875000000000	4140.51269531250000000000	3506.00000000000000000000	10247.00000000000000000000	10233.00000000000000000000	0.00000000000000000000	0.00000000000000000000	0.00000000000000000000	477.00000000000000000000	418.00000000000000000000	4.00000000000000000000	4.00000000000000000000	4.00000000000000000000	4.00000000000000000000	4.00000000000000000000	4.00000000000000000000	4.00000000000000000000	4.00000000000000000000	4.00000000000000000000	4.00000000000000000000	4.00000000000000000000	4.00000000000000000000	4.00000000000000000000	4.00000000000000000000	4.00000000000000000000	4.00000000000000000000
69.00000000000000000000	0.00000000000000000000	4158.97412109375000000000	4163.07666015625000000000	4100.00000000000000000000	4141.02539062500000000000	4165.64111328125000000000	4156.41015625000000000000	4171.28173828125000000000	4147.17919921875000000000	4124.10253906250000000000	4160.51269531250000000000	2477.94873046875000000000	4187.17919921875000000000	4154.35888671875000000000	4158.97412109375000000000	3312.00000000000000000000	10247.00000000000000000000	10232.00000000000000000000	0.00000000000000000000	0.00000000000000000000	0.00000000000000000000	477.00000000000000000000	426.00000000000000000000	4.00000000000000000000	4.00000000000000000000	4.00000000000000000000	4.00000000000000000000	4.00000000000000000000	4.00000000000000000000	4.00000000000000000000	4.00000000000000000000	4.00000000000000000000	4.00000000000000000000	4.00000000000000000000	4.00000000000000000000	4.00000000000000000000	4.00000000000000000000	4.00000000000000000000	4.00000000000000000000
70.00000000000000000000	0.00000000000000000000	4160.00000000000000000000	4174.87158203125000000000	4101.02539062500000000000	4149.74365234375000000000	4166.66650390625000000000	4156.41015625000000000000	4175.89746093750000000000	4158.46142578125000000000	4122.05126953125000000000	4158.46142578125000000000	2526.66650390625000000000	4188.20507812500000000000	4178.97412109375000000000	4163.07666015625000000000	3404.00000000000000000000	10247.00000000000000000000	10232.00000000000000000000	0.00000000000000000000	0.00000000000000000000	0.00000000000000000000	477.00000000000000000000	435.00000000000000000000	4.00000000000000000000	4.00000000000000000000	4.00000000000000000000	4.00000000000000000000	4.00000000000000000000	4.00000000000000000000	4.00000000000000000000	4.00000000000000000000	4.00000000000000000000	4.00000000000000000000	4.00000000000000000000	4.00000000000000000000	4.00000000000000000000	4.00000000000000000000	4.00000000000000000000	4.00000000000000000000
71.00000000000000000000	0.00000000000000000000	4159.48730468750000000000	4178.46142578125000000000	4098.46142578125000000000	4145.64111328125000000000	4161.02539062500000000000	4150.25634765625000000000	4168.71777343750000000000	4165.64111328125000000000	4131.79492187500000000000	4158.97412109375000000000	2528.20507812500000000000	4189.23046875000000000000	4184.10253906250000000000	4167.69238281250000000000	3446.00000000000000000000	10247.00000000000000000000	10232.00000000000000000000	0.00000000000000000000	0.00000000000000000000	0.00000000000000000000	477.00000000000000000000	443.00000000000000000000	4.00000000000000000000	4.00000000000000000000	4.00000000000000000000	4.00000000000000000000	4.00000000000000000000	4.00000000000000000000	4.00000000000000000000	4.00000000000000000000	4.00000000000000000000	4.00000000000000000000	4.00000000000000000000	4.00000000000000000000	4.00000000000000000000	4.00000000000000000000	4.00000000000000000000	4.00000000000000000000
72.00000000000000000000	0.00000000000000000000	4172.82031250000000000000	4167.17919921875000000000	4112.82031250000000000000	4136.41015625000000000000	4160.00000000000000000000	4148.71777343750000000000	4165.12792968750000000000	4171.28173828125000000000	4149.74365234375000000000	4169.23046875000000000000	2518.97436523437500000000	4196.41015625000000000000	4173.33300781250000000000	4173.84619140625000000000	3125.00000000000000000000	10247.00000000000000000000	10232.00000000000000000000	0.00000000000000000000	0.00000000000000000000	0.00000000000000000000	477.00000000000000000000	451.00000000000000000000	4.00000000000000000000	4.00000000000000000000	4.00000000000000000000	4.00000000000000000000	4.00000000000000000000	4.00000000000000000000	4.00000000000000000000	4.00000000000000000000	4.00000000000000000000	4.00000000000000000000	4.00000000000000000000	4.00000000000000000000	4.00000000000000000000	4.00000000000000000000	4.00000000000000000000	4.00000000000000000000
73.00000000000000000000	0.00000000000000000000	4157.43603515625000000000	4156.41015625000000000000	4098.46142578125000000000	4134.87158203125000000000	4174.35888671875000000000	4165.64111328125000000000	4171.79492187500000000000	4177.94873046875000000000	4161.53857421875000000000	4186.15380859375000000000	2574.87182617187500000000	4188.20507812500000000000	4175.89746093750000000000	4170.25634765625000000000	2880.00000000000000000000	10247.00000000000000000000	10235.00000000000000000000	0.00000000000000000000	0.00000000000000000000	0.00000000000000000000	477.00000000000000000000	460.00000000000000000000	4.00000000000000000000	4.00000000000000000000	4.00000000000000000000	4.00000000000000000000	4.00000000000000000000	4.00000000000000000000	4.00000000000000000000	4.00000000000000000000	4.00000000000000000000	4.00000000000000000000	4.00000000000000000000	4.00000000000000000000	4.00000000000000000000	4.00000000000000000000	4.00000000000000000000	4.00000000000000000000
74.00000000000000000000	0.00000000000000000000	4155.89746093750000000000	4153.84619140625000000000	4101.53857421875000000000	4129.74365234375000000000	4177.94873046875000000000	4177.94873046875000000000	4172.82031250000000000000	4181.02539062500000000000	4160.51269531250000000000	4176.92285156250000000000	2610.25634765625000000000	4182.56396484375000000000	4173.84619140625000000000	4155.38427734375000000000	3319.00000000000000000000	10247.00000000000000000000	10235.00000000000000000000	0.00000000000000000000	0.00000000000000000000	0.00000000000000000000	477.00000000000000000000	468.00000000000000000000	4.00000000000000000000	4.00000000000000000000	4.00000000000000000000	4.00000000000000000000	4.00000000000000000000	4.00000000000000000000	4.00000000000000000000	4.00000000000000000000	4.00000000000000000000	4.00000000000000000000	4.00000000000000000000	4.00000000000000000000	4.00000000000000000000	4.00000000000000000000	4.00000000000000000000	4.00000000000000000000
75.00000000000000000000	0.00000000000000000000	4146.66650390625000000000	4158.97412109375000000000	4094.35888671875000000000	4131.28173828125000000000	4171.79492187500000000000	4174.87158203125000000000	4171.28173828125000000000	4183.58984375000000000000	4157.43603515625000000000	4157.94873046875000000000	2585.12817382812500000000	4171.28173828125000000000	4164.61523437500000000000	4142.05126953125000000000	3224.00000000000000000000	10246.00000000000000000000	10233.00000000000000000000	0.00000000000000000000	0.00000000000000000000	0.00000000000000000000	477.00000000000000000000	476.00000000000000000000	4.00000000000000000000	4.00000000000000000000	4.00000000000000000000	4.00000000000000000000	4.00000000000000000000	4.00000000000000000000	4.00000000000000000000	4.00000000000000000000	4.00000000000000000000	4.00000000000000000000	4.00000000000000000000	4.00000000000000000000	4.00000000000000000000	4.00000000000000000000	4.00000000000000000000	4.00000000000000000000
76.00000000000000000000	0.00000000000000000000	4142.56396484375000000000	4156.41015625000000000000	4086.66650390625000000000	4141.53857421875000000000	4165.12792968750000000000	4170.76904296875000000000	4172.30761718750000000000	4175.89746093750000000000	4149.23046875000000000000	4163.07666015625000000000	2581.02563476562500000000	4157.94873046875000000000	4155.89746093750000000000	4138.46142578125000000000	3095.00000000000000000000	10246.00000000000000000000	10233.00000000000000000000	0.00000000000000000000	0.00000000000000000000	0.00000000000000000000	477.00000000000000000000	485.00000000000000000000	4.00000000000000000000	4.00000000000000000000	4.00000000000000000000	4.00000000000000000000	4.00000000000000000000	4.00000000000000000000	4.00000000000000000000	4.00000000000000000000	4.00000000000000000000	4.00000000000000000000	4.00000000000000000000	4.00000000000000000000	4.00000000000000000000	4.00000000000000000000	4.00000000000000000000	4.00000000000000000000
77.00000000000000000000	0.00000000000000000000	4160.00000000000000000000	4153.84619140625000000000	4104.10253906250000000000	4134.87158203125000000000	4160.51269531250000000000	4171.79492187500000000000	4178.97412109375000000000	4172.82031250000000000000	4145.64111328125000000000	4161.02539062500000000000	2593.33325195312500000000	4166.66650390625000000000	4152.82031250000000000000	4144.10253906250000000000	2836.00000000000000000000	10251.00000000000000000000	10230.00000000000000000000	0.00000000000000000000	0.00000000000000000000	0.00000000000000000000	477.00000000000000000000	493.00000000000000000000	4.00000000000000000000	4.00000000000000000000	4.00000000000000000000	4.00000000000000000000	4.00000000000000000000	4.00000000000000000000	4.00000000000000000000	4.00000000000000000000	4.00000000000000000000	4.00000000000000000000	4.00000000000000000000	4.00000000000000000000	4.00000000000000000000	4.00000000000000000000	4.00000000000000000000	4.00000000000000000000
78.00000000000000000000	0.00000000000000000000	4146.66650390625000000000	4163.07666015625000000000	4098.46142578125000000000	4127.17919921875000000000	4161.53857421875000000000	4163.58984375000000000000	4188.20507812500000000000	4180.51269531250000000000	4140.51269531250000000000	4145.12792968750000000000	2623.07690429687500000000	4181.02539062500000000000	4166.15380859375000000000	4147.69238281250000000000	3319.00000000000000000000	10251.00000000000000000000	10230.00000000000000000000	0.00000000000000000000	0.00000000000000000000	0.00000000000000000000	477.00000000000000000000	501.00000000000000000000	4.00000000000000000000	4.00000000000000000000	4.00000000000000000000	4.00000000000000000000	4.00000000000000000000	4.00000000000000000000	4.00000000000000000000	4.00000000000000000000	4.00000000000000000000	4.00000000000000000000	4.00000000000000000000	4.00000000000000000000	4.00000000000000000000	4.00000000000000000000	4.00000000000000000000	4.00000000000000000000
79.00000000000000000000	0.00000000000000000000	4156.41015625000000000000	4173.33300781250000000000	4115.38427734375000000000	4148.20507812500000000000	4164.61523437500000000000	4153.84619140625000000000	4187.69238281250000000000	4170.25634765625000000000	4131.28173828125000000000	4155.89746093750000000000	2678.97436523437500000000	4191.79492187500000000000	4179.48730468750000000000	4162.05126953125000000000	3224.00000000000000000000	10249.00000000000000000000	10228.00000000000000000000	0.00000000000000000000	0.00000000000000000000	0.00000000000000000000	477.00000000000000000000	510.00000000000000000000	4.00000000000000000000	4.00000000000000000000	4.00000000000000000000	4.00000000000000000000	4.00000000000000000000	4.00000000000000000000	4.00000000000000000000	4.00000000000000000000	4.00000000000000000000	4.00000000000000000000	4.00000000000000000000	4.00000000000000000000	4.00000000000000000000	4.00000000000000000000	4.00000000000000000000	4.00000000000000000000
80.00000000000000000000	0.00000000000000000000	4165.12792968750000000000	4177.43603515625000000000	4123.07666015625000000000	4156.41015625000000000000	4180.00000000000000000000	4159.48730468750000000000	4174.87158203125000000000	4154.87158203125000000000	4135.89746093750000000000	4189.74365234375000000000	2698.97436523437500000000	4192.30761718750000000000	4185.64111328125000000000	4179.48730468750000000000	3095.00000000000000000000	10249.00000000000000000000	10228.00000000000000000000	0.00000000000000000000	0.00000000000000000000	0.00000000000000000000	477.00000000000000000000	517.00000000000000000000	4.00000000000000000000	4.00000000000000000000	4.00000000000000000000	4.00000000000000000000	4.00000000000000000000	4.00000000000000000000	4.00000000000000000000	4.00000000000000000000	4.00000000000000000000	4.00000000000000000000	4.00000000000000000000	4.00000000000000000000	4.00000000000000000000	4.00000000000000000000	4.00000000000000000000	4.00000000000000000000
81.00000000000000000000	0.00000000000000000000	4156.92285156250000000000	4175.38427734375000000000	4110.76904296875000000000	4132.82031250000000000000	4193.84619140625000000000	4158.97412109375000000000	4158.97412109375000000000	4147.69238281250000000000	4136.92285156250000000000	4191.28173828125000000000	2690.25634765625000000000	4188.71777343750000000000	4190.76904296875000000000	4168.71777343750000000000	2836.00000000000000000000	10247.00000000000000000000	10228.00000000000000000000	0.00000000000000000000	0.00000000000000000000	0.00000000000000000000	477.00000000000000000000	524.00000000000000000000	4.00000000000000000000	4.00000000000000000000	4.00000000000000000000	4.00000000000000000000	4.00000000000000000000	4.00000000000000000000	4.00000000000000000000	4.00000000000000000000	4.00000000000000000000	4.00000000000000000000	4.00000000000000000000	4.00000000000000000000	4.00000000000000000000	4.00000000000000000000	4.00000000000000000000	4.00000000000000000000
82.00000000000000000000	0.00000000000000000000	4162.56396484375000000000	4171.79492187500000000000	4115.38427734375000000000	4126.66650390625000000000	4180.51269531250000000000	4154.87158203125000000000	4151.79492187500000000000	4146.66650390625000000000	4135.38427734375000000000	4164.10253906250000000000	2700.00000000000000000000	4182.56396484375000000000	4179.48730468750000000000	4144.10253906250000000000	3319.00000000000000000000	10247.00000000000000000000	10228.00000000000000000000	0.00000000000000000000	0.00000000000000000000	0.00000000000000000000	477.00000000000000000000	532.00000000000000000000	4.00000000000000000000	4.00000000000000000000	4.00000000000000000000	4.00000000000000000000	4.00000000000000000000	4.00000000000000000000	4.00000000000000000000	4.00000000000000000000	4.00000000000000000000	4.00000000000000000000	4.00000000000000000000	4.00000000000000000000	4.00000000000000000000	4.00000000000000000000	4.00000000000000000000	4.00000000000000000000
83.00000000000000000000	0.00000000000000000000	4138.97412109375000000000	4165.64111328125000000000	4092.82031250000000000000	4143.07666015625000000000	4161.02539062500000000000	4163.58984375000000000000	4157.43603515625000000000	4162.56396484375000000000	4149.74365234375000000000	4150.76904296875000000000	2700.00000000000000000000	4161.53857421875000000000	4149.74365234375000000000	4128.20507812500000000000	3224.00000000000000000000	10248.00000000000000000000	10228.00000000000000000000	0.00000000000000000000	0.00000000000000000000	0.00000000000000000000	477.00000000000000000000	539.00000000000000000000	4.00000000000000000000	4.00000000000000000000	4.00000000000000000000	4.00000000000000000000	4.00000000000000000000	4.00000000000000000000	4.00000000000000000000	4.00000000000000000000	4.00000000000000000000	4.00000000000000000000	4.00000000000000000000	4.00000000000000000000	4.00000000000000000000	4.00000000000000000000	4.00000000000000000000	4.00000000000000000000
84.00000000000000000000	0.00000000000000000000	4134.87158203125000000000	4154.35888671875000000000	4093.33325195312500000000	4145.64111328125000000000	4160.51269531250000000000	4167.17919921875000000000	4166.66650390625000000000	4168.71777343750000000000	4145.64111328125000000000	4149.74365234375000000000	2671.28198242187500000000	4156.92285156250000000000	4137.43603515625000000000	4123.58984375000000000000	3095.00000000000000000000	10248.00000000000000000000	10228.00000000000000000000	0.00000000000000000000	0.00000000000000000000	0.00000000000000000000	477.00000000000000000000	546.00000000000000000000	4.00000000000000000000	4.00000000000000000000	4.00000000000000000000	4.00000000000000000000	4.00000000000000000000	4.00000000000000000000	4.00000000000000000000	4.00000000000000000000	4.00000000000000000000	4.00000000000000000000	4.00000000000000000000	4.00000000000000000000	4.00000000000000000000	4.00000000000000000000	4.00000000000000000000	4.00000000000000000000
85.00000000000000000000	0.00000000000000000000	4144.10253906250000000000	4153.33300781250000000000	4105.64111328125000000000	4131.79492187500000000000	4177.43603515625000000000	4163.58984375000000000000	4178.46142578125000000000	4162.56396484375000000000	4126.66650390625000000000	4152.30761718750000000000	2693.33325195312500000000	4163.07666015625000000000	4153.84619140625000000000	4127.69238281250000000000	2836.00000000000000000000	10248.00000000000000000000	10228.00000000000000000000	0.00000000000000000000	0.00000000000000000000	0.00000000000000000000	477.00000000000000000000	554.00000000000000000000	4.00000000000000000000	4.00000000000000000000	4.00000000000000000000	4.00000000000000000000	4.00000000000000000000	4.00000000000000000000	4.00000000000000000000	4.00000000000000000000	4.00000000000000000000	4.00000000000000000000	4.00000000000000000000	4.00000000000000000000	4.00000000000000000000	4.00000000000000000000	4.00000000000000000000	4.00000000000000000000
86.00000000000000000000	0.00000000000000000000	4136.41015625000000000000	4158.97412109375000000000	4097.94873046875000000000	4126.15380859375000000000	4181.53857421875000000000	4166.66650390625000000000	4186.66650390625000000000	4162.56396484375000000000	4132.82031250000000000000	4151.28173828125000000000	2757.94873046875000000000	4161.53857421875000000000	4159.48730468750000000000	4129.74365234375000000000	3319.00000000000000000000	10248.00000000000000000000	10228.00000000000000000000	0.00000000000000000000	0.00000000000000000000	0.00000000000000000000	477.00000000000000000000	561.00000000000000000000	4.00000000000000000000	4.00000000000000000000	4.00000000000000000000	4.00000000000000000000	4.00000000000000000000	4.00000000000000000000	4.00000000000000000000	4.00000000000000000000	4.00000000000000000000	4.00000000000000000000	4.00000000000000000000	4.00000000000000000000	4.00000000000000000000	4.00000000000000000000	4.00000000000000000000	4.00000000000000000000
87.00000000000000000000	0.00000000000000000000	4147.69238281250000000000	4159.48730468750000000000	4110.25634765625000000000	4121.53857421875000000000	4168.20507812500000000000	4169.23046875000000000000	4181.53857421875000000000	4156.41015625000000000000	4136.41015625000000000000	4149.74365234375000000000	2776.41015625000000000000	4163.07666015625000000000	4154.35888671875000000000	4131.79492187500000000000	3224.00000000000000000000	10248.00000000000000000000	10228.00000000000000000000	0.00000000000000000000	0.00000000000000000000	0.00000000000000000000	477.00000000000000000000	568.00000000000000000000	4.00000000000000000000	4.00000000000000000000	4.00000000000000000000	4.00000000000000000000	4.00000000000000000000	4.00000000000000000000	4.00000000000000000000	4.00000000000000000000	4.00000000000000000000	4.00000000000000000000	4.00000000000000000000	4.00000000000000000000	4.00000000000000000000	4.00000000000000000000	4.00000000000000000000	4.00000000000000000000
88.00000000000000000000	0.00000000000000000000	4146.15380859375000000000	4167.17919921875000000000	4108.71777343750000000000	4128.71777343750000000000	4175.89746093750000000000	4164.61523437500000000000	4177.43603515625000000000	4160.51269531250000000000	4135.38427734375000000000	4169.74365234375000000000	2789.23071289062500000000	4173.33300781250000000000	4171.79492187500000000000	4142.05126953125000000000	3095.00000000000000000000	10248.00000000000000000000	10228.00000000000000000000	0.00000000000000000000	0.00000000000000000000	0.00000000000000000000	477.00000000000000000000	576.00000000000000000000	4.00000000000000000000	4.00000000000000000000	4.00000000000000000000	4.00000000000000000000	4.00000000000000000000	4.00000000000000000000	4.00000000000000000000	4.00000000000000000000	4.00000000000000000000	4.00000000000000000000	4.00000000000000000000	4.00000000000000000000	4.00000000000000000000	4.00000000000000000000	4.00000000000000000000	4.00000000000000000000
89.00000000000000000000	0.00000000000000000000	4154.87158203125000000000	4174.87158203125000000000	4122.05126953125000000000	4156.41015625000000000000	4194.35888671875000000000	4165.64111328125000000000	4182.56396484375000000000	4180.00000000000000000000	4143.07666015625000000000	4181.53857421875000000000	2818.97436523437500000000	4191.79492187500000000000	4185.64111328125000000000	4151.28173828125000000000	2836.00000000000000000000	10248.00000000000000000000	10229.00000000000000000000	0.00000000000000000000	0.00000000000000000000	0.00000000000000000000	477.00000000000000000000	583.00000000000000000000	4.00000000000000000000	4.00000000000000000000	4.00000000000000000000	4.00000000000000000000	4.00000000000000000000	4.00000000000000000000	4.00000000000000000000	4.00000000000000000000	4.00000000000000000000	4.00000000000000000000	4.00000000000000000000	4.00000000000000000000	4.00000000000000000000	4.00000000000000000000	4.00000000000000000000	4.00000000000000000000
90.00000000000000000000	0.00000000000000000000	4157.94873046875000000000	4167.17919921875000000000	4125.12792968750000000000	4157.94873046875000000000	4171.28173828125000000000	4171.28173828125000000000	4179.48730468750000000000	4185.64111328125000000000	4147.17919921875000000000	4168.71777343750000000000	2819.48706054687500000000	4187.69238281250000000000	4179.48730468750000000000	4143.58984375000000000000	3319.00000000000000000000	10248.00000000000000000000	10229.00000000000000000000	0.00000000000000000000	0.00000000000000000000	0.00000000000000000000	477.00000000000000000000	590.00000000000000000000	4.00000000000000000000	4.00000000000000000000	4.00000000000000000000	4.00000000000000000000	4.00000000000000000000	4.00000000000000000000	4.00000000000000000000	4.00000000000000000000	4.00000000000000000000	4.00000000000000000000	4.00000000000000000000	4.00000000000000000000	4.00000000000000000000	4.00000000000000000000	4.00000000000000000000	4.00000000000000000000
91.00000000000000000000	0.00000000000000000000	4142.56396484375000000000	4156.92285156250000000000	4105.12792968750000000000	4136.92285156250000000000	4148.20507812500000000000	4165.64111328125000000000	4168.20507812500000000000	4179.48730468750000000000	4148.20507812500000000000	4165.12792968750000000000	2798.46142578125000000000	4173.84619140625000000000	4176.92285156250000000000	4134.35888671875000000000	3224.00000000000000000000	10248.00000000000000000000	10229.00000000000000000000	0.00000000000000000000	0.00000000000000000000	0.00000000000000000000	477.00000000000000000000	598.00000000000000000000	4.00000000000000000000	4.00000000000000000000	4.00000000000000000000	4.00000000000000000000	4.00000000000000000000	4.00000000000000000000	4.00000000000000000000	4.00000000000000000000	4.00000000000000000000	4.00000000000000000000	4.00000000000000000000	4.00000000000000000000	4.00000000000000000000	4.00000000000000000000	4.00000000000000000000	4.00000000000000000000
92.00000000000000000000	0.00000000000000000000	4157.43603515625000000000	4161.02539062500000000000	4121.02539062500000000000	4134.87158203125000000000	4171.79492187500000000000	4163.07666015625000000000	4169.23046875000000000000	4175.38427734375000000000	4140.51269531250000000000	4160.00000000000000000000	2821.53833007812500000000	4182.05126953125000000000	4174.35888671875000000000	4140.51269531250000000000	3095.00000000000000000000	10248.00000000000000000000	10229.00000000000000000000	0.00000000000000000000	0.00000000000000000000	0.00000000000000000000	477.00000000000000000000	606.00000000000000000000	4.00000000000000000000	4.00000000000000000000	4.00000000000000000000	4.00000000000000000000	4.00000000000000000000	4.00000000000000000000	4.00000000000000000000	4.00000000000000000000	4.00000000000000000000	4.00000000000000000000	4.00000000000000000000	4.00000000000000000000	4.00000000000000000000	4.00000000000000000000	4.00000000000000000000	4.00000000000000000000
93.00000000000000000000	0.00000000000000000000	4148.71777343750000000000	4170.76904296875000000000	4117.43603515625000000000	4143.07666015625000000000	4196.41015625000000000000	4171.28173828125000000000	4177.94873046875000000000	4170.76904296875000000000	4130.25634765625000000000	4151.79492187500000000000	2872.82055664062500000000	4177.43603515625000000000	4165.64111328125000000000	4142.56396484375000000000	2836.00000000000000000000	10247.00000000000000000000	10231.00000000000000000000	0.00000000000000000000	0.00000000000000000000	0.00000000000000000000	477.00000000000000000000	614.00000000000000000000	4.00000000000000000000	4.00000000000000000000	4.00000000000000000000	4.00000000000000000000	4.00000000000000000000	4.00000000000000000000	4.00000000000000000000	4.00000000000000000000	4.00000000000000000000	4.00000000000000000000	4.00000000000000000000	4.00000000000000000000	4.00000000000000000000	4.00000000000000000000	4.00000000000000000000	4.00000000000000000000
94.00000000000000000000	0.00000000000000000000	4138.46142578125000000000	4157.43603515625000000000	4108.71777343750000000000	4132.30761718750000000000	4176.41015625000000000000	4162.05126953125000000000	4168.71777343750000000000	4154.35888671875000000000	4125.64111328125000000000	4153.33300781250000000000	2868.71777343750000000000	4163.07666015625000000000	4152.30761718750000000000	4129.74365234375000000000	3319.00000000000000000000	10247.00000000000000000000	10231.00000000000000000000	0.00000000000000000000	0.00000000000000000000	0.00000000000000000000	477.00000000000000000000	623.00000000000000000000	4.00000000000000000000	4.00000000000000000000	4.00000000000000000000	4.00000000000000000000	4.00000000000000000000	4.00000000000000000000	4.00000000000000000000	4.00000000000000000000	4.00000000000000000000	4.00000000000000000000	4.00000000000000000000	4.00000000000000000000	4.00000000000000000000	4.00000000000000000000	4.00000000000000000000	4.00000000000000000000
95.00000000000000000000	0.00000000000000000000	4144.61523437500000000000	4146.66650390625000000000	4115.38427734375000000000	4125.64111328125000000000	4165.12792968750000000000	4157.94873046875000000000	4164.61523437500000000000	4153.84619140625000000000	4133.84619140625000000000	4154.35888671875000000000	2861.53833007812500000000	4168.71777343750000000000	4154.35888671875000000000	4129.74365234375000000000	3224.00000000000000000000	10247.00000000000000000000	10230.00000000000000000000	0.00000000000000000000	0.00000000000000000000	0.00000000000000000000	477.00000000000000000000	631.00000000000000000000	4.00000000000000000000	4.00000000000000000000	4.00000000000000000000	4.00000000000000000000	4.00000000000000000000	4.00000000000000000000	4.00000000000000000000	4.00000000000000000000	4.00000000000000000000	4.00000000000000000000	4.00000000000000000000	4.00000000000000000000	4.00000000000000000000	4.00000000000000000000	4.00000000000000000000	4.00000000000000000000
96.00000000000000000000	0.00000000000000000000	4138.97412109375000000000	4161.53857421875000000000	4109.74365234375000000000	4146.15380859375000000000	4172.82031250000000000000	4174.35888671875000000000	4177.43603515625000000000	4170.25634765625000000000	4141.02539062500000000000	4158.46142578125000000000	2896.92309570312500000000	4177.43603515625000000000	4170.76904296875000000000	4140.00000000000000000000	3095.00000000000000000000	10247.00000000000000000000	10230.00000000000000000000	0.00000000000000000000	0.00000000000000000000	0.00000000000000000000	477.00000000000000000000	639.00000000000000000000	4.00000000000000000000	4.00000000000000000000	4.00000000000000000000	4.00000000000000000000	4.00000000000000000000	4.00000000000000000000	4.00000000000000000000	4.00000000000000000000	4.00000000000000000000	4.00000000000000000000	4.00000000000000000000	4.00000000000000000000	4.00000000000000000000	4.00000000000000000000	4.00000000000000000000	4.00000000000000000000
97.00000000000000000000	0.00000000000000000000	4152.82031250000000000000	4166.15380859375000000000	4122.05126953125000000000	4144.10253906250000000000	4153.33300781250000000000	4170.25634765625000000000	4172.30761718750000000000	4162.56396484375000000000	4130.25634765625000000000	4158.46142578125000000000	2909.23071289062500000000	4174.35888671875000000000	4166.66650390625000000000	4137.43603515625000000000	2836.00000000000000000000	10247.00000000000000000000	10232.00000000000000000000	0.00000000000000000000	0.00000000000000000000	0.00000000000000000000	477.00000000000000000000	648.00000000000000000000	4.00000000000000000000	4.00000000000000000000	4.00000000000000000000	4.00000000000000000000	4.00000000000000000000	4.00000000000000000000	4.00000000000000000000	4.00000000000000000000	4.00000000000000000000	4.00000000000000000000	4.00000000000000000000	4.00000000000000000000	4.00000000000000000000	4.00000000000000000000	4.00000000000000000000	4.00000000000000000000
98.00000000000000000000	0.00000000000000000000	4147.69238281250000000000	4165.64111328125000000000	4121.53857421875000000000	4118.97412109375000000000	4156.92285156250000000000	4157.94873046875000000000	4169.23046875000000000000	4160.51269531250000000000	4138.46142578125000000000	4158.97412109375000000000	2900.00000000000000000000	4172.30761718750000000000	4163.58984375000000000000	4136.41015625000000000000	3319.00000000000000000000	10247.00000000000000000000	10232.00000000000000000000	0.00000000000000000000	0.00000000000000000000	0.00000000000000000000	477.00000000000000000000	656.00000000000000000000	4.00000000000000000000	4.00000000000000000000	4.00000000000000000000	4.00000000000000000000	4.00000000000000000000	4.00000000000000000000	4.00000000000000000000	4.00000000000000000000	4.00000000000000000000	4.00000000000000000000	4.00000000000000000000	4.00000000000000000000	4.00000000000000000000	4.00000000000000000000	4.00000000000000000000	4.00000000000000000000
99.00000000000000000000	0.00000000000000000000	4148.71777343750000000000	4176.41015625000000000000	4129.23046875000000000000	4136.92285156250000000000	4186.15380859375000000000	4165.12792968750000000000	4182.56396484375000000000	4180.00000000000000000000	4152.82031250000000000000	4164.10253906250000000000	2920.00000000000000000000	4189.74365234375000000000	4177.94873046875000000000	4151.28173828125000000000	3224.00000000000000000000	10248.00000000000000000000	10230.00000000000000000000	0.00000000000000000000	0.00000000000000000000	0.00000000000000000000	477.00000000000000000000	664.00000000000000000000	4.00000000000000000000	4.00000000000000000000	4.00000000000000000000	4.00000000000000000000	4.00000000000000000000	4.00000000000000000000	4.00000000000000000000	4.00000000000000000000	4.00000000000000000000	4.00000000000000000000	4.00000000000000000000	4.00000000000000000000	4.00000000000000000000	4.00000000000000000000	4.00000000000000000000	4.00000000000000000000
100.00000000000000000000	0.00000000000000000000	4164.61523437500000000000	4181.02539062500000000000	4140.00000000000000000000	4165.12792968750000000000	4181.02539062500000000000	4169.23046875000000000000	4185.12792968750000000000	4182.56396484375000000000	4146.15380859375000000000	4163.07666015625000000000	2958.46142578125000000000	4200.51269531250000000000	4184.10253906250000000000	4161.53857421875000000000	3095.00000000000000000000	10248.00000000000000000000	10230.00000000000000000000	0.00000000000000000000	0.00000000000000000000	0.00000000000000000000	477.00000000000000000000	671.00000000000000000000	4.00000000000000000000	4.00000000000000000000	4.00000000000000000000	4.00000000000000000000	4.00000000000000000000	4.00000000000000000000	4.00000000000000000000	4.00000000000000000000	4.00000000000000000000	4.00000000000000000000	4.00000000000000000000	4.00000000000000000000	4.00000000000000000000	4.00000000000000000000	4.00000000000000000000	4.00000000000000000000
101.00000000000000000000	0.00000000000000000000	4150.25634765625000000000	4180.00000000000000000000	4120.00000000000000000000	4152.30761718750000000000	4169.23046875000000000000	4173.33300781250000000000	4182.05126953125000000000	4178.97412109375000000000	4150.76904296875000000000	4166.15380859375000000000	2990.76904296875000000000	4189.23046875000000000000	4181.02539062500000000000	4153.84619140625000000000	2836.00000000000000000000	10246.00000000000000000000	10229.00000000000000000000	0.00000000000000000000	0.00000000000000000000	0.00000000000000000000	477.00000000000000000000	679.00000000000000000000	4.00000000000000000000	4.00000000000000000000	4.00000000000000000000	4.00000000000000000000	4.00000000000000000000	4.00000000000000000000	4.00000000000000000000	4.00000000000000000000	4.00000000000000000000	4.00000000000000000000	4.00000000000000000000	4.00000000000000000000	4.00000000000000000000	4.00000000000000000000	4.00000000000000000000	4.00000000000000000000
102.00000000000000000000	0.00000000000000000000	4147.17919921875000000000	4168.71777343750000000000	4123.07666015625000000000	4137.43603515625000000000	4165.64111328125000000000	4167.17919921875000000000	4173.84619140625000000000	4172.82031250000000000000	4146.15380859375000000000	4160.51269531250000000000	2995.38452148437500000000	4180.51269531250000000000	4170.25634765625000000000	4138.46142578125000000000	3319.00000000000000000000	10246.00000000000000000000	10229.00000000000000000000	0.00000000000000000000	0.00000000000000000000	0.00000000000000000000	477.00000000000000000000	687.00000000000000000000	4.00000000000000000000	4.00000000000000000000	4.00000000000000000000	4.00000000000000000000	4.00000000000000000000	4.00000000000000000000	4.00000000000000000000	4.00000000000000000000	4.00000000000000000000	4.00000000000000000000	4.00000000000000000000	4.00000000000000000000	4.00000000000000000000	4.00000000000000000000	4.00000000000000000000	4.00000000000000000000
103.00000000000000000000	0.00000000000000000000	4136.92285156250000000000	4154.35888671875000000000	4112.30761718750000000000	4141.02539062500000000000	4155.38427734375000000000	4148.20507812500000000000	4158.97412109375000000000	4156.41015625000000000000	4117.43603515625000000000	4148.71777343750000000000	2978.97436523437500000000	4164.61523437500000000000	4157.94873046875000000000	4130.76904296875000000000	3224.00000000000000000000	10245.00000000000000000000	10228.00000000000000000000	0.00000000000000000000	0.00000000000000000000	0.00000000000000000000	477.00000000000000000000	694.00000000000000000000	4.00000000000000000000	4.00000000000000000000	4.00000000000000000000	4.00000000000000000000	4.00000000000000000000	4.00000000000000000000	4.00000000000000000000	4.00000000000000000000	4.00000000000000000000	4.00000000000000000000	4.00000000000000000000	4.00000000000000000000	4.00000000000000000000	4.00000000000000000000	4.00000000000000000000	4.00000000000000000000
104.00000000000000000000	0.00000000000000000000	4138.46142578125000000000	4151.28173828125000000000	4105.64111328125000000000	4134.35888671875000000000	4153.84619140625000000000	4152.30761718750000000000	4158.97412109375000000000	4149.23046875000000000000	4110.76904296875000000000	4147.17919921875000000000	2975.89746093750000000000	4158.46142578125000000000	4148.20507812500000000000	4132.30761718750000000000	3095.00000000000000000000	10245.00000000000000000000	10228.00000000000000000000	0.00000000000000000000	0.00000000000000000000	0.00000000000000000000	477.00000000000000000000	703.00000000000000000000	4.00000000000000000000	4.00000000000000000000	4.00000000000000000000	4.00000000000000000000	4.00000000000000000000	4.00000000000000000000	4.00000000000000000000	4.00000000000000000000	4.00000000000000000000	4.00000000000000000000	4.00000000000000000000	4.00000000000000000000	4.00000000000000000000	4.00000000000000000000	4.00000000000000000000	4.00000000000000000000
105.00000000000000000000	0.00000000000000000000	4154.35888671875000000000	4160.00000000000000000000	4127.17919921875000000000	4128.20507812500000000000	4170.25634765625000000000	4171.28173828125000000000	4176.92285156250000000000	4158.97412109375000000000	4125.12792968750000000000	4156.41015625000000000000	2991.79467773437500000000	4167.17919921875000000000	4152.82031250000000000000	4127.69238281250000000000	2836.00000000000000000000	10246.00000000000000000000	10227.00000000000000000000	0.00000000000000000000	0.00000000000000000000	0.00000000000000000000	477.00000000000000000000	711.00000000000000000000	4.00000000000000000000	4.00000000000000000000	4.00000000000000000000	4.00000000000000000000	4.00000000000000000000	4.00000000000000000000	4.00000000000000000000	4.00000000000000000000	4.00000000000000000000	4.00000000000000000000	4.00000000000000000000	4.00000000000000000000	4.00000000000000000000	4.00000000000000000000	4.00000000000000000000	4.00000000000000000000
106.00000000000000000000	0.00000000000000000000	4144.10253906250000000000	4173.84619140625000000000	4124.10253906250000000000	4145.12792968750000000000	4182.56396484375000000000	4176.41015625000000000000	4189.74365234375000000000	4171.28173828125000000000	4127.17919921875000000000	4160.51269531250000000000	3007.17944335937500000000	4173.84619140625000000000	4169.74365234375000000000	4126.15380859375000000000	3319.00000000000000000000	10246.00000000000000000000	10227.00000000000000000000	0.00000000000000000000	0.00000000000000000000	0.00000000000000000000	477.00000000000000000000	718.00000000000000000000	4.00000000000000000000	4.00000000000000000000	4.00000000000000000000	4.00000000000000000000	4.00000000000000000000	4.00000000000000000000	4.00000000000000000000	4.00000000000000000000	4.00000000000000000000	4.00000000000000000000	4.00000000000000000000	4.00000000000000000000	4.00000000000000000000	4.00000000000000000000	4.00000000000000000000	4.00000000000000000000
107.00000000000000000000	0.00000000000000000000	4156.41015625000000000000	4169.74365234375000000000	4136.92285156250000000000	4148.71777343750000000000	4174.87158203125000000000	4166.15380859375000000000	4184.10253906250000000000	4171.79492187500000000000	4123.07666015625000000000	4142.05126953125000000000	3028.20507812500000000000	4186.15380859375000000000	4172.30761718750000000000	4142.56396484375000000000	3224.00000000000000000000	10247.00000000000000000000	10228.00000000000000000000	0.00000000000000000000	0.00000000000000000000	0.00000000000000000000	477.00000000000000000000	725.00000000000000000000	4.00000000000000000000	4.00000000000000000000	4.00000000000000000000	4.00000000000000000000	4.00000000000000000000	4.00000000000000000000	4.00000000000000000000	4.00000000000000000000	4.00000000000000000000	4.00000000000000000000	4.00000000000000000000	4.00000000000000000000	4.00000000000000000000	4.00000000000000000000	4.00000000000000000000	4.00000000000000000000
108.00000000000000000000	0.00000000000000000000	4148.71777343750000000000	4153.33300781250000000000	4130.25634765625000000000	4125.64111328125000000000	4161.02539062500000000000	4161.02539062500000000000	4170.76904296875000000000	4163.58984375000000000000	4132.82031250000000000000	4136.41015625000000000000	3053.84619140625000000000	4178.46142578125000000000	4165.64111328125000000000	4145.64111328125000000000	3095.00000000000000000000	10247.00000000000000000000	10228.00000000000000000000	0.00000000000000000000	0.00000000000000000000	0.00000000000000000000	477.00000000000000000000	734.00000000000000000000	4.00000000000000000000	4.00000000000000000000	4.00000000000000000000	4.00000000000000000000	4.00000000000000000000	4.00000000000000000000	4.00000000000000000000	4.00000000000000000000	4.00000000000000000000	4.00000000000000000000	4.00000000000000000000	4.00000000000000000000	4.00000000000000000000	4.00000000000000000000	4.00000000000000000000	4.00000000000000000000
109.00000000000000000000	0.00000000000000000000	4127.69238281250000000000	4145.12792968750000000000	4113.33300781250000000000	4122.05126953125000000000	4153.33300781250000000000	4165.12792968750000000000	4165.64111328125000000000	4157.43603515625000000000	4135.89746093750000000000	4152.30761718750000000000	3070.25634765625000000000	4164.10253906250000000000	4160.51269531250000000000	4130.25634765625000000000	2836.00000000000000000000	10246.00000000000000000000	10228.00000000000000000000	0.00000000000000000000	0.00000000000000000000	0.00000000000000000000	477.00000000000000000000	741.00000000000000000000	4.00000000000000000000	4.00000000000000000000	4.00000000000000000000	4.00000000000000000000	4.00000000000000000000	4.00000000000000000000	4.00000000000000000000	4.00000000000000000000	4.00000000000000000000	4.00000000000000000000	4.00000000000000000000	4.00000000000000000000	4.00000000000000000000	4.00000000000000000000	4.00000000000000000000	4.00000000000000000000
110.00000000000000000000	0.00000000000000000000	4143.58984375000000000000	4152.82031250000000000000	4128.71777343750000000000	4144.10253906250000000000	4159.48730468750000000000	4167.17919921875000000000	4171.28173828125000000000	4156.41015625000000000000	4124.10253906250000000000	4165.64111328125000000000	3070.25634765625000000000	4174.35888671875000000000	4163.07666015625000000000	4130.76904296875000000000	3319.00000000000000000000	10246.00000000000000000000	10228.00000000000000000000	0.00000000000000000000	0.00000000000000000000	0.00000000000000000000	477.00000000000000000000	750.00000000000000000000	4.00000000000000000000	4.00000000000000000000	4.00000000000000000000	4.00000000000000000000	4.00000000000000000000	4.00000000000000000000	4.00000000000000000000	4.00000000000000000000	4.00000000000000000000	4.00000000000000000000	4.00000000000000000000	4.00000000000000000000	4.00000000000000000000	4.00000000000000000000	4.00000000000000000000	4.00000000000000000000
111.00000000000000000000	0.00000000000000000000	4141.02539062500000000000	4165.12792968750000000000	4121.02539062500000000000	4144.10253906250000000000	4170.76904296875000000000	4168.71777343750000000000	4171.28173828125000000000	4163.07666015625000000000	4126.15380859375000000000	4171.79492187500000000000	3080.00000000000000000000	4177.43603515625000000000	4174.87158203125000000000	4135.89746093750000000000	3224.00000000000000000000	10246.00000000000000000000	10231.00000000000000000000	0.00000000000000000000	0.00000000000000000000	0.00000000000000000000	477.00000000000000000000	758.00000000000000000000	4.00000000000000000000	4.00000000000000000000	4.00000000000000000000	4.00000000000000000000	4.00000000000000000000	4.00000000000000000000	4.00000000000000000000	4.00000000000000000000	4.00000000000000000000	4.00000000000000000000	4.00000000000000000000	4.00000000000000000000	4.00000000000000000000	4.00000000000000000000	4.00000000000000000000	4.00000000000000000000
112.00000000000000000000	0.00000000000000000000	4144.61523437500000000000	4168.71777343750000000000	4124.10253906250000000000	4128.71777343750000000000	4161.02539062500000000000	4167.69238281250000000000	4165.64111328125000000000	4166.66650390625000000000	4138.46142578125000000000	4163.07666015625000000000	3109.23071289062500000000	4171.79492187500000000000	4177.43603515625000000000	4131.79492187500000000000	3095.00000000000000000000	10246.00000000000000000000	10231.00000000000000000000	0.00000000000000000000	0.00000000000000000000	0.00000000000000000000	477.00000000000000000000	765.00000000000000000000	4.00000000000000000000	4.00000000000000000000	4.00000000000000000000	4.00000000000000000000	4.00000000000000000000	4.00000000000000000000	4.00000000000000000000	4.00000000000000000000	4.00000000000000000000	4.00000000000000000000	4.00000000000000000000	4.00000000000000000000	4.00000000000000000000	4.00000000000000000000	4.00000000000000000000	4.00000000000000000000
113.00000000000000000000	0.00000000000000000000	4148.71777343750000000000	4178.46142578125000000000	4134.35888671875000000000	4134.35888671875000000000	4155.89746093750000000000	4166.15380859375000000000	4176.92285156250000000000	4172.30761718750000000000	4140.00000000000000000000	4156.41015625000000000000	3118.46142578125000000000	4177.94873046875000000000	4175.38427734375000000000	4141.02539062500000000000	2836.00000000000000000000	10247.00000000000000000000	10230.00000000000000000000	0.00000000000000000000	0.00000000000000000000	0.00000000000000000000	477.00000000000000000000	774.00000000000000000000	4.00000000000000000000	4.00000000000000000000	4.00000000000000000000	4.00000000000000000000	4.00000000000000000000	4.00000000000000000000	4.00000000000000000000	4.00000000000000000000	4.00000000000000000000	4.00000000000000000000	4.00000000000000000000	4.00000000000000000000	4.00000000000000000000	4.00000000000000000000	4.00000000000000000000	4.00000000000000000000
114.00000000000000000000	0.00000000000000000000	4145.12792968750000000000	4173.84619140625000000000	4133.84619140625000000000	4132.82031250000000000000	4160.00000000000000000000	4154.87158203125000000000	4177.94873046875000000000	4168.20507812500000000000	4118.97412109375000000000	4154.87158203125000000000	3114.87182617187500000000	4188.20507812500000000000	4176.41015625000000000000	4148.20507812500000000000	3319.00000000000000000000	10247.00000000000000000000	10230.00000000000000000000	0.00000000000000000000	0.00000000000000000000	0.00000000000000000000	477.00000000000000000000	782.00000000000000000000	4.00000000000000000000	4.00000000000000000000	4.00000000000000000000	4.00000000000000000000	4.00000000000000000000	4.00000000000000000000	4.00000000000000000000	4.00000000000000000000	4.00000000000000000000	4.00000000000000000000	4.00000000000000000000	4.00000000000000000000	4.00000000000000000000	4.00000000000000000000	4.00000000000000000000	4.00000000000000000000
115.00000000000000000000	0.00000000000000000000	4156.92285156250000000000	4160.51269531250000000000	4144.61523437500000000000	4122.56396484375000000000	4159.48730468750000000000	4149.23046875000000000000	4170.25634765625000000000	4165.12792968750000000000	4111.79492187500000000000	4158.97412109375000000000	3141.02563476562500000000	4188.71777343750000000000	4175.89746093750000000000	4143.58984375000000000000	3224.00000000000000000000	10247.00000000000000000000	10232.00000000000000000000	0.00000000000000000000	0.00000000000000000000	0.00000000000000000000	477.00000000000000000000	789.00000000000000000000	4.00000000000000000000	4.00000000000000000000	4.00000000000000000000	4.00000000000000000000	4.00000000000000000000	4.00000000000000000000	4.00000000000000000000	4.00000000000000000000	4.00000000000000000000	4.00000000000000000000	4.00000000000000000000	4.00000000000000000000	4.00000000000000000000	4.00000000000000000000	4.00000000000000000000	4.00000000000000000000
116.00000000000000000000	0.00000000000000000000	4149.23046875000000000000	4170.25634765625000000000	4133.33300781250000000000	4134.35888671875000000000	4173.84619140625000000000	4168.71777343750000000000	4181.02539062500000000000	4184.10253906250000000000	4138.46142578125000000000	4176.92285156250000000000	3176.41015625000000000000	4184.61523437500000000000	4178.97412109375000000000	4151.79492187500000000000	3095.00000000000000000000	10247.00000000000000000000	10232.00000000000000000000	0.00000000000000000000	0.00000000000000000000	0.00000000000000000000	477.00000000000000000000	796.00000000000000000000	4.00000000000000000000	4.00000000000000000000	4.00000000000000000000	4.00000000000000000000	4.00000000000000000000	4.00000000000000000000	4.00000000000000000000	4.00000000000000000000	4.00000000000000000000	4.00000000000000000000	4.00000000000000000000	4.00000000000000000000	4.00000000000000000000	4.00000000000000000000	4.00000000000000000000	4.00000000000000000000
117.00000000000000000000	0.00000000000000000000	4156.41015625000000000000	4173.84619140625000000000	4142.05126953125000000000	4147.69238281250000000000	4166.66650390625000000000	4172.30761718750000000000	4180.00000000000000000000	4178.97412109375000000000	4144.10253906250000000000	4173.33300781250000000000	3162.56396484375000000000	4187.17919921875000000000	4173.84619140625000000000	4157.94873046875000000000	2836.00000000000000000000	10247.00000000000000000000	10233.00000000000000000000	0.00000000000000000000	0.00000000000000000000	0.00000000000000000000	477.00000000000000000000	805.00000000000000000000	4.00000000000000000000	4.00000000000000000000	4.00000000000000000000	4.00000000000000000000	4.00000000000000000000	4.00000000000000000000	4.00000000000000000000	4.00000000000000000000	4.00000000000000000000	4.00000000000000000000	4.00000000000000000000	4.00000000000000000000	4.00000000000000000000	4.00000000000000000000	4.00000000000000000000	4.00000000000000000000
118.00000000000000000000	0.00000000000000000000	4158.46142578125000000000	4169.23046875000000000000	4142.56396484375000000000	4146.15380859375000000000	4152.30761718750000000000	4156.92285156250000000000	4165.12792968750000000000	4160.51269531250000000000	4131.79492187500000000000	4154.35888671875000000000	3146.15380859375000000000	4182.05126953125000000000	4162.05126953125000000000	4140.00000000000000000000	3319.00000000000000000000	10247.00000000000000000000	10233.00000000000000000000	0.00000000000000000000	0.00000000000000000000	0.00000000000000000000	477.00000000000000000000	813.00000000000000000000	4.00000000000000000000	4.00000000000000000000	4.00000000000000000000	4.00000000000000000000	4.00000000000000000000	4.00000000000000000000	4.00000000000000000000	4.00000000000000000000	4.00000000000000000000	4.00000000000000000000	4.00000000000000000000	4.00000000000000000000	4.00000000000000000000	4.00000000000000000000	4.00000000000000000000	4.00000000000000000000
119.00000000000000000000	0.00000000000000000000	4142.05126953125000000000	4172.82031250000000000000	4126.15380859375000000000	4136.92285156250000000000	4167.69238281250000000000	4151.79492187500000000000	4160.00000000000000000000	4165.12792968750000000000	4134.87158203125000000000	4158.46142578125000000000	3183.58959960937500000000	4171.79492187500000000000	4163.07666015625000000000	4124.10253906250000000000	3224.00000000000000000000	10246.00000000000000000000	10228.00000000000000000000	0.00000000000000000000	0.00000000000000000000	0.00000000000000000000	477.00000000000000000000	821.00000000000000000000	4.00000000000000000000	4.00000000000000000000	4.00000000000000000000	4.00000000000000000000	4.00000000000000000000	4.00000000000000000000	4.00000000000000000000	4.00000000000000000000	4.00000000000000000000	4.00000000000000000000	4.00000000000000000000	4.00000000000000000000	4.00000000000000000000	4.00000000000000000000	4.00000000000000000000	4.00000000000000000000
120.00000000000000000000	0.00000000000000000000	4153.84619140625000000000	4174.35888671875000000000	4143.58984375000000000000	4131.28173828125000000000	4173.84619140625000000000	4157.94873046875000000000	4161.53857421875000000000	4165.64111328125000000000	4136.41015625000000000000	4162.05126953125000000000	3192.82055664062500000000	4171.79492187500000000000	4165.64111328125000000000	4131.79492187500000000000	3095.00000000000000000000	10246.00000000000000000000	10228.00000000000000000000	0.00000000000000000000	0.00000000000000000000	0.00000000000000000000	477.00000000000000000000	829.00000000000000000000	4.00000000000000000000	4.00000000000000000000	4.00000000000000000000	4.00000000000000000000	4.00000000000000000000	4.00000000000000000000	4.00000000000000000000	4.00000000000000000000	4.00000000000000000000	4.00000000000000000000	4.00000000000000000000	4.00000000000000000000	4.00000000000000000000	4.00000000000000000000	4.00000000000000000000	4.00000000000000000000
121.00000000000000000000	0.00000000000000000000	4147.69238281250000000000	4177.43603515625000000000	4140.00000000000000000000	4135.38427734375000000000	4162.05126953125000000000	4163.58984375000000000000	4163.58984375000000000000	4160.00000000000000000000	4129.23046875000000000000	4150.76904296875000000000	3171.79467773437500000000	4171.28173828125000000000	4161.02539062500000000000	4138.97412109375000000000	2836.00000000000000000000	10247.00000000000000000000	10228.00000000000000000000	0.00000000000000000000	0.00000000000000000000	0.00000000000000000000	477.00000000000000000000	837.00000000000000000000	4.00000000000000000000	4.00000000000000000000	4.00000000000000000000	4.00000000000000000000	4.00000000000000000000	4.00000000000000000000	4.00000000000000000000	4.00000000000000000000	4.00000000000000000000	4.00000000000000000000	4.00000000000000000000	4.00000000000000000000	4.00000000000000000000	4.00000000000000000000	4.00000000000000000000	4.00000000000000000000
122.00000000000000000000	0.00000000000000000000	4147.69238281250000000000	4171.79492187500000000000	4142.05126953125000000000	4140.00000000000000000000	4156.41015625000000000000	4155.38427734375000000000	4157.94873046875000000000	4153.84619140625000000000	4117.43603515625000000000	4143.07666015625000000000	3210.25634765625000000000	4177.43603515625000000000	4158.46142578125000000000	4138.97412109375000000000	3319.00000000000000000000	10247.00000000000000000000	10228.00000000000000000000	0.00000000000000000000	0.00000000000000000000	0.00000000000000000000	477.00000000000000000000	845.00000000000000000000	4.00000000000000000000	4.00000000000000000000	4.00000000000000000000	4.00000000000000000000	4.00000000000000000000	4.00000000000000000000	4.00000000000000000000	4.00000000000000000000	4.00000000000000000000	4.00000000000000000000	4.00000000000000000000	4.00000000000000000000	4.00000000000000000000	4.00000000000000000000	4.00000000000000000000	4.00000000000000000000
123.00000000000000000000	0.00000000000000000000	4152.30761718750000000000	4157.94873046875000000000	4146.15380859375000000000	4132.82031250000000000000	4155.89746093750000000000	4147.69238281250000000000	4152.82031250000000000000	4152.82031250000000000000	4122.05126953125000000000	4145.64111328125000000000	3254.87182617187500000000	4182.05126953125000000000	4163.07666015625000000000	4137.43603515625000000000	3224.00000000000000000000	10250.00000000000000000000	10229.00000000000000000000	0.00000000000000000000	0.00000000000000000000	0.00000000000000000000	477.00000000000000000000	852.00000000000000000000	4.00000000000000000000	4.00000000000000000000	4.00000000000000000000	4.00000000000000000000	4.00000000000000000000	4.00000000000000000000	4.00000000000000000000	4.00000000000000000000	4.00000000000000000000	4.00000000000000000000	4.00000000000000000000	4.00000000000000000000	4.00000000000000000000	4.00000000000000000000	4.00000000000000000000	4.00000000000000000000
124.00000000000000000000	0.00000000000000000000	4137.94873046875000000000	4157.43603515625000000000	4127.69238281250000000000	4128.71777343750000000000	4153.84619140625000000000	4148.71777343750000000000	4161.53857421875000000000	4161.53857421875000000000	4132.82031250000000000000	4148.71777343750000000000	3225.12817382812500000000	4177.43603515625000000000	4164.61523437500000000000	4132.30761718750000000000	3095.00000000000000000000	10250.00000000000000000000	10229.00000000000000000000	0.00000000000000000000	0.00000000000000000000	0.00000000000000000000	477.00000000000000000000	859.00000000000000000000	4.00000000000000000000	4.00000000000000000000	4.00000000000000000000	4.00000000000000000000	4.00000000000000000000	4.00000000000000000000	4.00000000000000000000	4.00000000000000000000	4.00000000000000000000	4.00000000000000000000	4.00000000000000000000	4.00000000000000000000	4.00000000000000000000	4.00000000000000000000	4.00000000000000000000	4.00000000000000000000
125.00000000000000000000	0.00000000000000000000	4148.71777343750000000000	4162.56396484375000000000	4138.46142578125000000000	4134.35888671875000000000	4156.92285156250000000000	4149.74365234375000000000	4168.71777343750000000000	4163.58984375000000000000	4127.17919921875000000000	4146.66650390625000000000	3223.58959960937500000000	4174.35888671875000000000	4150.76904296875000000000	4130.76904296875000000000	2836.00000000000000000000	10248.00000000000000000000	10228.00000000000000000000	0.00000000000000000000	0.00000000000000000000	0.00000000000000000000	477.00000000000000000000	867.00000000000000000000	4.00000000000000000000	4.00000000000000000000	4.00000000000000000000	4.00000000000000000000	4.00000000000000000000	4.00000000000000000000	4.00000000000000000000	4.00000000000000000000	4.00000000000000000000	4.00000000000000000000	4.00000000000000000000	4.00000000000000000000	4.00000000000000000000	4.00000000000000000000	4.00000000000000000000	4.00000000000000000000
126.00000000000000000000	0.00000000000000000000	4137.94873046875000000000	4150.76904296875000000000	4135.38427734375000000000	4129.74365234375000000000	4154.87158203125000000000	4151.79492187500000000000	4167.69238281250000000000	4163.07666015625000000000	4127.69238281250000000000	4149.74365234375000000000	3274.35888671875000000000	4168.71777343750000000000	4138.97412109375000000000	4126.15380859375000000000	3319.00000000000000000000	10248.00000000000000000000	10228.00000000000000000000	0.00000000000000000000	0.00000000000000000000	0.00000000000000000000	477.00000000000000000000	875.00000000000000000000	4.00000000000000000000	4.00000000000000000000	4.00000000000000000000	4.00000000000000000000	4.00000000000000000000	4.00000000000000000000	4.00000000000000000000	4.00000000000000000000	4.00000000000000000000	4.00000000000000000000	4.00000000000000000000	4.00000000000000000000	4.00000000000000000000	4.00000000000000000000	4.00000000000000000000	4.00000000000000000000
127.00000000000000000000	0.00000000000000000000	4131.79492187500000000000	4136.41015625000000000000	4131.79492187500000000000	4124.10253906250000000000	4137.94873046875000000000	4153.33300781250000000000	4168.20507812500000000000	4161.53857421875000000000	4132.30761718750000000000	4146.66650390625000000000	3261.02563476562500000000	4168.71777343750000000000	4132.30761718750000000000	4118.97412109375000000000	52.00000000000000000000	10247.00000000000000000000	10228.00000000000000000000	0.00000000000000000000	0.00000000000000000000	0.00000000000000000000	477.00000000000000000000	883.00000000000000000000	4.00000000000000000000	4.00000000000000000000	4.00000000000000000000	4.00000000000000000000	4.00000000000000000000	4.00000000000000000000	4.00000000000000000000	4.00000000000000000000	4.00000000000000000000	4.00000000000000000000	4.00000000000000000000	4.00000000000000000000	4.00000000000000000000	4.00000000000000000000	4.00000000000000000000	4.00000000000000000000
0.00000000000000000000	0.00000000000000000000	4139.48730468750000000000	4140.51269531250000000000	4137.94873046875000000000	4125.64111328125000000000	4134.35888671875000000000	4156.92285156250000000000	4171.28173828125000000000	4157.94873046875000000000	4124.61523437500000000000	4133.33300781250000000000	3229.74340820312500000000	4162.05126953125000000000	4131.79492187500000000000	4113.33300781250000000000	2236.00000000000000000000	10247.00000000000000000000	10228.00000000000000000000	0.00000000000000000000	0.00000000000000000000	0.00000000000000000000	477.00000000000000000000	891.00000000000000000000	4.00000000000000000000	4.00000000000000000000	4.00000000000000000000	4.00000000000000000000	4.00000000000000000000	4.00000000000000000000	4.00000000000000000000	4.00000000000000000000	4.00000000000000000000	4.00000000000000000000	4.00000000000000000000	4.00000000000000000000	4.00000000000000000000	4.00000000000000000000	4.00000000000000000000	4.00000000000000000000
1.00000000000000000000	0.00000000000000000000	4129.23046875000000000000	4143.07666015625000000000	4130.25634765625000000000	4123.07666015625000000000	4148.20507812500000000000	4158.46142578125000000000	4175.38427734375000000000	4165.12792968750000000000	4121.53857421875000000000	4132.82031250000000000000	3256.41015625000000000000	4157.94873046875000000000	4138.97412109375000000000	4115.89746093750000000000	2973.00000000000000000000	10246.00000000000000000000	10230.00000000000000000000	0.00000000000000000000	0.00000000000000000000	0.00000000000000000000	477.00000000000000000000	900.00000000000000000000	4.00000000000000000000	4.00000000000000000000	4.00000000000000000000	4.00000000000000000000	4.00000000000000000000	4.00000000000000000000	4.00000000000000000000	4.00000000000000000000	4.00000000000000000000	4.00000000000000000000	4.00000000000000000000	4.00000000000000000000	4.00000000000000000000	4.00000000000000000000	4.00000000000000000000	4.00000000000000000000
2.00000000000000000000	0.00000000000000000000	4144.61523437500000000000	4140.51269531250000000000	4145.12792968750000000000	4121.02539062500000000000	4151.79492187500000000000	4154.35888671875000000000	4175.38427734375000000000	4176.92285156250000000000	4128.71777343750000000000	4136.92285156250000000000	3282.05126953125000000000	4181.02539062500000000000	4137.43603515625000000000	4127.69238281250000000000	2200.00000000000000000000	10246.00000000000000000000	10230.00000000000000000000	0.00000000000000000000	0.00000000000000000000	0.00000000000000000000	477.00000000000000000000	908.00000000000000000000	4.00000000000000000000	4.00000000000000000000	4.00000000000000000000	4.00000000000000000000	4.00000000000000000000	4.00000000000000000000	4.00000000000000000000	4.00000000000000000000	4.00000000000000000000	4.00000000000000000000	4.00000000000000000000	4.00000000000000000000	4.00000000000000000000	4.00000000000000000000	4.00000000000000000000	4.00000000000000000000
3.00000000000000000000	0.00000000000000000000	4145.64111328125000000000	4157.43603515625000000000	4144.10253906250000000000	4126.66650390625000000000	4151.79492187500000000000	4151.79492187500000000000	4169.74365234375000000000	4179.48730468750000000000	4135.89746093750000000000	4141.53857421875000000000	3305.64086914062500000000	4189.23046875000000000000	4143.07666015625000000000	4135.89746093750000000000	3469.00000000000000000000	10247.00000000000000000000	10230.00000000000000000000	0.00000000000000000000	0.00000000000000000000	0.00000000000000000000	477.00000000000000000000	915.00000000000000000000	4.00000000000000000000	4.00000000000000000000	4.00000000000000000000	4.00000000000000000000	4.00000000000000000000	4.00000000000000000000	4.00000000000000000000	4.00000000000000000000	4.00000000000000000000	4.00000000000000000000	4.00000000000000000000	4.00000000000000000000	4.00000000000000000000	4.00000000000000000000	4.00000000000000000000	4.00000000000000000000
4.00000000000000000000	0.00000000000000000000	4149.23046875000000000000	4173.33300781250000000000	4149.23046875000000000000	4145.64111328125000000000	4152.30761718750000000000	4143.58984375000000000000	4160.51269531250000000000	4165.12792968750000000000	4122.05126953125000000000	4147.17919921875000000000	3346.15380859375000000000	4188.20507812500000000000	4153.84619140625000000000	4145.12792968750000000000	3512.00000000000000000000	10247.00000000000000000000	10230.00000000000000000000	0.00000000000000000000	0.00000000000000000000	0.00000000000000000000	477.00000000000000000000	922.00000000000000000000	4.00000000000000000000	4.00000000000000000000	4.00000000000000000000	4.00000000000000000000	4.00000000000000000000	4.00000000000000000000	4.00000000000000000000	4.00000000000000000000	4.00000000000000000000	4.00000000000000000000	4.00000000000000000000	4.00000000000000000000	4.00000000000000000000	4.00000000000000000000	4.00000000000000000000	4.00000000000000000000
5.00000000000000000000	0.00000000000000000000	4157.94873046875000000000	4158.97412109375000000000	4157.94873046875000000000	4150.76904296875000000000	4142.56396484375000000000	4132.30761718750000000000	4151.79492187500000000000	4144.10253906250000000000	4097.94873046875000000000	4136.92285156250000000000	3343.07690429687500000000	4189.23046875000000000000	4150.25634765625000000000	4150.76904296875000000000	3304.00000000000000000000	10246.00000000000000000000	10229.00000000000000000000	0.00000000000000000000	0.00000000000000000000	0.00000000000000000000	477.00000000000000000000	930.00000000000000000000	4.00000000000000000000	4.00000000000000000000	4.00000000000000000000	4.00000000000000000000	4.00000000000000000000	4.00000000000000000000	4.00000000000000000000	4.00000000000000000000	4.00000000000000000000	4.00000000000000000000	4.00000000000000000000	4.00000000000000000000	4.00000000000000000000	4.00000000000000000000	4.00000000000000000000	4.00000000000000000000
6.00000000000000000000	0.00000000000000000000	4134.35888671875000000000	4138.97412109375000000000	4132.82031250000000000000	4130.25634765625000000000	4134.35888671875000000000	4133.33300781250000000000	4147.69238281250000000000	4137.94873046875000000000	4096.41015625000000000000	4124.61523437500000000000	3306.66650390625000000000	4173.33300781250000000000	4142.05126953125000000000	4133.84619140625000000000	3423.00000000000000000000	10246.00000000000000000000	10229.00000000000000000000	0.00000000000000000000	0.00000000000000000000	0.00000000000000000000	477.00000000000000000000	938.00000000000000000000	4.00000000000000000000	4.00000000000000000000	4.00000000000000000000	4.00000000000000000000	4.00000000000000000000	4.00000000000000000000	4.00000000000000000000	4.00000000000000000000	4.00000000000000000000	4.00000000000000000000	4.00000000000000000000	4.00000000000000000000	4.00000000000000000000	4.00000000000000000000	4.00000000000000000000	4.00000000000000000000
7.00000000000000000000	0.00000000000000000000	4141.53857421875000000000	4134.87158203125000000000	4141.53857421875000000000	4115.89746093750000000000	4143.58984375000000000000	4147.69238281250000000000	4154.35888671875000000000	4143.07666015625000000000	4111.28173828125000000000	4125.64111328125000000000	3315.89746093750000000000	4164.61523437500000000000	4126.15380859375000000000	4116.92285156250000000000	3466.00000000000000000000	10244.00000000000000000000	10228.00000000000000000000	0.00000000000000000000	0.00000000000000000000	0.00000000000000000000	477.00000000000000000000	946.00000000000000000000	4.00000000000000000000	4.00000000000000000000	4.00000000000000000000	4.00000000000000000000	4.00000000000000000000	4.00000000000000000000	4.00000000000000000000	4.00000000000000000000	4.00000000000000000000	4.00000000000000000000	4.00000000000000000000	4.00000000000000000000	4.00000000000000000000	4.00000000000000000000	4.00000000000000000000	4.00000000000000000000
8.00000000000000000000	0.00000000000000000000	4141.53857421875000000000	4140.51269531250000000000	4142.05126953125000000000	4122.56396484375000000000	4162.56396484375000000000	4162.05126953125000000000	4166.66650390625000000000	4155.89746093750000000000	4122.05126953125000000000	4133.84619140625000000000	3334.87182617187500000000	4165.64111328125000000000	4124.10253906250000000000	4116.92285156250000000000	3154.00000000000000000000	10244.00000000000000000000	10228.00000000000000000000	0.00000000000000000000	0.00000000000000000000	0.00000000000000000000	477.00000000000000000000	954.00000000000000000000	4.00000000000000000000	4.00000000000000000000	4.00000000000000000000	4.00000000000000000000	4.00000000000000000000	4.00000000000000000000	4.00000000000000000000	4.00000000000000000000	4.00000000000000000000	4.00000000000000000000	4.00000000000000000000	4.00000000000000000000	4.00000000000000000000	4.00000000000000000000	4.00000000000000000000	4.00000000000000000000
9.00000000000000000000	0.00000000000000000000	4130.25634765625000000000	4140.00000000000000000000	4129.74365234375000000000	4134.35888671875000000000	4154.35888671875000000000	4155.38427734375000000000	4164.61523437500000000000	4162.05126953125000000000	4127.69238281250000000000	4134.87158203125000000000	3325.12817382812500000000	4165.64111328125000000000	4133.84619140625000000000	4112.82031250000000000000	2866.00000000000000000000	10245.00000000000000000000	10228.00000000000000000000	0.00000000000000000000	0.00000000000000000000	0.00000000000000000000	477.00000000000000000000	962.00000000000000000000	4.00000000000000000000	4.00000000000000000000	4.00000000000000000000	4.00000000000000000000	4.00000000000000000000	4.00000000000000000000	4.00000000000000000000	4.00000000000000000000	4.00000000000000000000	4.00000000000000000000	4.00000000000000000000	4.00000000000000000000	4.00000000000000000000	4.00000000000000000000	4.00000000000000000000	4.00000000000000000000
10.00000000000000000000	0.00000000000000000000	4140.00000000000000000000	4142.05126953125000000000	4142.56396484375000000000	4137.43603515625000000000	4140.00000000000000000000	4138.97412109375000000000	4159.48730468750000000000	4156.41015625000000000000	4130.25634765625000000000	4139.48730468750000000000	3360.51269531250000000000	4163.58984375000000000000	4133.84619140625000000000	4110.76904296875000000000	3481.00000000000000000000	10245.00000000000000000000	10228.00000000000000000000	0.00000000000000000000	0.00000000000000000000	0.00000000000000000000	477.00000000000000000000	970.00000000000000000000	4.00000000000000000000	4.00000000000000000000	4.00000000000000000000	4.00000000000000000000	4.00000000000000000000	4.00000000000000000000	4.00000000000000000000	4.00000000000000000000	4.00000000000000000000	4.00000000000000000000	4.00000000000000000000	4.00000000000000000000	4.00000000000000000000	4.00000000000000000000	4.00000000000000000000	4.00000000000000000000
[truncated: 236 more rows]
