# Supplementary material for: Discriminating three motor imagery states of the same joint for brain-computer interface
Source: PeerJ. 2021 Aug 24;9:e12027. doi: 10.7717/peerj.12027 (PMC8395581; doi:10.7717/peerj.12027)
Supplement: Supplemental Information 1 [file peerj-09-12027-s001.zip › dataset/C/01-03-04.11.17.17.00.27.csv]

title:03	recorded:04.11.17 17.00.27	sampling:128	subject:01	labels:COUNTER INTERPOLATED AF3 F7 F3 FC5 T7 P7 O1 O2 P8 T8 FC6 F4 F8 AF4 RAW_CQ GYROX GYROY MARKER MARKER_HARDWARE SYNC TIME_STAMP_s TIME_STAMP_ms CQ_AF3 CQ_F7 CQ_F3 CQ_FC5 CQ_T7 CQ_P7 CQ_O1 CQ_O2 CQ_P8 CQ_T8 CQ_FC6 CQ_F4 CQ_F8 CQ_AF4 CQ_CMS CQ_DRL	chan:40	units:emotiv
125.00000000000000000000	0.00000000000000000000	4149.23046875000000000000	4176.92285156250000000000	4080.00000000000000000000	4150.25634765625000000000	4158.97412109375000000000	4158.97412109375000000000	4151.28173828125000000000	4152.30761718750000000000	4165.64111328125000000000	4139.48730468750000000000	4157.43603515625000000000	4168.71777343750000000000	4167.17919921875000000000	4153.84619140625000000000	2942.00000000000000000000	10245.00000000000000000000	10227.00000000000000000000	0.00000000000000000000	0.00000000000000000000	0.00000000000000000000	1089.00000000000000000000	113.00000000000000000000	0.00000000000000000000	0.00000000000000000000	0.00000000000000000000	0.00000000000000000000	0.00000000000000000000	0.00000000000000000000	0.00000000000000000000	0.00000000000000000000	0.00000000000000000000	0.00000000000000000000	0.00000000000000000000	0.00000000000000000000	0.00000000000000000000	0.00000000000000000000	0.00000000000000000000	0.00000000000000000000
126.00000000000000000000	0.00000000000000000000	4157.43603515625000000000	4181.53857421875000000000	4082.56396484375000000000	4153.84619140625000000000	4156.41015625000000000000	4150.76904296875000000000	4145.64111328125000000000	4151.79492187500000000000	4162.56396484375000000000	4136.92285156250000000000	4153.84619140625000000000	4173.84619140625000000000	4158.46142578125000000000	4157.94873046875000000000	3507.00000000000000000000	10245.00000000000000000000	10227.00000000000000000000	0.00000000000000000000	0.00000000000000000000	0.00000000000000000000	1089.00000000000000000000	120.00000000000000000000	0.00000000000000000000	0.00000000000000000000	0.00000000000000000000	0.00000000000000000000	0.00000000000000000000	0.00000000000000000000	0.00000000000000000000	0.00000000000000000000	0.00000000000000000000	0.00000000000000000000	0.00000000000000000000	0.00000000000000000000	0.00000000000000000000	0.00000000000000000000	0.00000000000000000000	0.00000000000000000000
127.00000000000000000000	0.00000000000000000000	4146.15380859375000000000	4179.48730468750000000000	4073.33325195312500000000	4154.35888671875000000000	4162.05126953125000000000	4155.89746093750000000000	4146.15380859375000000000	4155.38427734375000000000	4167.69238281250000000000	4135.38427734375000000000	4149.23046875000000000000	4170.25634765625000000000	4147.69238281250000000000	4153.84619140625000000000	52.00000000000000000000	10245.00000000000000000000	10228.00000000000000000000	0.00000000000000000000	0.00000000000000000000	0.00000000000000000000	1089.00000000000000000000	129.00000000000000000000	0.00000000000000000000	0.00000000000000000000	0.00000000000000000000	0.00000000000000000000	0.00000000000000000000	0.00000000000000000000	0.00000000000000000000	0.00000000000000000000	0.00000000000000000000	0.00000000000000000000	0.00000000000000000000	0.00000000000000000000	0.00000000000000000000	0.00000000000000000000	0.00000000000000000000	0.00000000000000000000
0.00000000000000000000	0.00000000000000000000	4154.35888671875000000000	4180.00000000000000000000	4085.12817382812500000000	4168.71777343750000000000	4162.56396484375000000000	4165.64111328125000000000	4152.30761718750000000000	4158.46142578125000000000	4165.64111328125000000000	4126.15380859375000000000	4154.87158203125000000000	4169.23046875000000000000	4141.53857421875000000000	4150.76904296875000000000	2712.00000000000000000000	10245.00000000000000000000	10228.00000000000000000000	0.00000000000000000000	0.00000000000000000000	0.00000000000000000000	1089.00000000000000000000	136.00000000000000000000	4.00000000000000000000	0.00000000000000000000	0.00000000000000000000	0.00000000000000000000	0.00000000000000000000	0.00000000000000000000	0.00000000000000000000	0.00000000000000000000	0.00000000000000000000	0.00000000000000000000	0.00000000000000000000	0.00000000000000000000	0.00000000000000000000	0.00000000000000000000	0.00000000000000000000	0.00000000000000000000
1.00000000000000000000	0.00000000000000000000	4157.94873046875000000000	4186.66650390625000000000	4089.74340820312500000000	4170.76904296875000000000	4161.02539062500000000000	4162.56396484375000000000	4156.92285156250000000000	4161.02539062500000000000	4160.00000000000000000000	4130.76904296875000000000	4167.17919921875000000000	4173.33300781250000000000	4140.00000000000000000000	4157.43603515625000000000	2826.00000000000000000000	10245.00000000000000000000	10227.00000000000000000000	0.00000000000000000000	0.00000000000000000000	0.00000000000000000000	1089.00000000000000000000	144.00000000000000000000	4.00000000000000000000	4.00000000000000000000	0.00000000000000000000	0.00000000000000000000	0.00000000000000000000	0.00000000000000000000	0.00000000000000000000	0.00000000000000000000	0.00000000000000000000	0.00000000000000000000	0.00000000000000000000	0.00000000000000000000	0.00000000000000000000	0.00000000000000000000	0.00000000000000000000	0.00000000000000000000
2.00000000000000000000	0.00000000000000000000	4157.94873046875000000000	4178.46142578125000000000	4085.12817382812500000000	4158.97412109375000000000	4151.79492187500000000000	4148.71777343750000000000	4154.35888671875000000000	4156.41015625000000000000	4158.97412109375000000000	4144.10253906250000000000	4168.20507812500000000000	4181.53857421875000000000	4146.15380859375000000000	4162.56396484375000000000	2425.00000000000000000000	10245.00000000000000000000	10227.00000000000000000000	0.00000000000000000000	0.00000000000000000000	0.00000000000000000000	1089.00000000000000000000	151.00000000000000000000	4.00000000000000000000	4.00000000000000000000	4.00000000000000000000	0.00000000000000000000	0.00000000000000000000	0.00000000000000000000	0.00000000000000000000	0.00000000000000000000	0.00000000000000000000	0.00000000000000000000	0.00000000000000000000	0.00000000000000000000	0.00000000000000000000	0.00000000000000000000	4.00000000000000000000	0.00000000000000000000
3.00000000000000000000	0.00000000000000000000	4168.71777343750000000000	4168.20507812500000000000	4090.25634765625000000000	4161.02539062500000000000	4148.71777343750000000000	4146.15380859375000000000	4150.76904296875000000000	4147.69238281250000000000	4160.00000000000000000000	4138.46142578125000000000	4151.28173828125000000000	4178.46142578125000000000	4151.28173828125000000000	4157.43603515625000000000	3473.00000000000000000000	10244.00000000000000000000	10227.00000000000000000000	0.00000000000000000000	0.00000000000000000000	0.00000000000000000000	1089.00000000000000000000	159.00000000000000000000	4.00000000000000000000	4.00000000000000000000	4.00000000000000000000	4.00000000000000000000	0.00000000000000000000	0.00000000000000000000	0.00000000000000000000	0.00000000000000000000	0.00000000000000000000	0.00000000000000000000	0.00000000000000000000	0.00000000000000000000	0.00000000000000000000	0.00000000000000000000	4.00000000000000000000	4.00000000000000000000
4.00000000000000000000	0.00000000000000000000	4154.87158203125000000000	4172.82031250000000000000	4082.05126953125000000000	4163.07666015625000000000	4162.56396484375000000000	4153.84619140625000000000	4154.35888671875000000000	4152.82031250000000000000	4157.94873046875000000000	4135.89746093750000000000	4144.10253906250000000000	4167.69238281250000000000	4150.76904296875000000000	4156.41015625000000000000	3530.00000000000000000000	10244.00000000000000000000	10227.00000000000000000000	0.00000000000000000000	0.00000000000000000000	0.00000000000000000000	1089.00000000000000000000	166.00000000000000000000	4.00000000000000000000	4.00000000000000000000	4.00000000000000000000	4.00000000000000000000	4.00000000000000000000	0.00000000000000000000	0.00000000000000000000	0.00000000000000000000	0.00000000000000000000	0.00000000000000000000	0.00000000000000000000	0.00000000000000000000	0.00000000000000000000	0.00000000000000000000	4.00000000000000000000	4.00000000000000000000
5.00000000000000000000	0.00000000000000000000	4159.48730468750000000000	4177.94873046875000000000	4087.69213867187500000000	4164.10253906250000000000	4158.46142578125000000000	4148.71777343750000000000	4156.92285156250000000000	4158.46142578125000000000	4152.82031250000000000000	4138.46142578125000000000	4150.25634765625000000000	4175.89746093750000000000	4147.17919921875000000000	4169.74365234375000000000	3396.00000000000000000000	10244.00000000000000000000	10228.00000000000000000000	0.00000000000000000000	0.00000000000000000000	0.00000000000000000000	1089.00000000000000000000	174.00000000000000000000	4.00000000000000000000	4.00000000000000000000	4.00000000000000000000	4.00000000000000000000	4.00000000000000000000	4.00000000000000000000	0.00000000000000000000	0.00000000000000000000	0.00000000000000000000	0.00000000000000000000	0.00000000000000000000	0.00000000000000000000	0.00000000000000000000	0.00000000000000000000	4.00000000000000000000	4.00000000000000000000
6.00000000000000000000	0.00000000000000000000	4162.56396484375000000000	4185.64111328125000000000	4089.74340820312500000000	4172.30761718750000000000	4156.41015625000000000000	4154.87158203125000000000	4164.10253906250000000000	4166.66650390625000000000	4163.58984375000000000000	4145.12792968750000000000	4162.56396484375000000000	4182.56396484375000000000	4148.20507812500000000000	4174.35888671875000000000	3467.00000000000000000000	10244.00000000000000000000	10228.00000000000000000000	0.00000000000000000000	0.00000000000000000000	0.00000000000000000000	1089.00000000000000000000	182.00000000000000000000	4.00000000000000000000	4.00000000000000000000	4.00000000000000000000	4.00000000000000000000	4.00000000000000000000	4.00000000000000000000	4.00000000000000000000	0.00000000000000000000	0.00000000000000000000	0.00000000000000000000	0.00000000000000000000	0.00000000000000000000	0.00000000000000000000	0.00000000000000000000	4.00000000000000000000	4.00000000000000000000
7.00000000000000000000	0.00000000000000000000	4163.07666015625000000000	4192.82031250000000000000	4085.12817382812500000000	4176.41015625000000000000	4167.17919921875000000000	4165.12792968750000000000	4164.61523437500000000000	4171.79492187500000000000	4175.89746093750000000000	4157.94873046875000000000	4171.28173828125000000000	4181.53857421875000000000	4151.28173828125000000000	4170.25634765625000000000	3436.00000000000000000000	10247.00000000000000000000	10228.00000000000000000000	0.00000000000000000000	0.00000000000000000000	0.00000000000000000000	1089.00000000000000000000	191.00000000000000000000	4.00000000000000000000	4.00000000000000000000	4.00000000000000000000	4.00000000000000000000	4.00000000000000000000	4.00000000000000000000	4.00000000000000000000	4.00000000000000000000	0.00000000000000000000	0.00000000000000000000	0.00000000000000000000	0.00000000000000000000	0.00000000000000000000	0.00000000000000000000	4.00000000000000000000	4.00000000000000000000
8.00000000000000000000	0.00000000000000000000	4177.43603515625000000000	4201.53857421875000000000	4094.35888671875000000000	4178.46142578125000000000	4170.76904296875000000000	4166.15380859375000000000	4161.53857421875000000000	4170.25634765625000000000	4171.28173828125000000000	4166.15380859375000000000	4165.64111328125000000000	4182.56396484375000000000	4158.46142578125000000000	4166.66650390625000000000	3367.00000000000000000000	10247.00000000000000000000	10228.00000000000000000000	0.00000000000000000000	0.00000000000000000000	0.00000000000000000000	1089.00000000000000000000	199.00000000000000000000	4.00000000000000000000	4.00000000000000000000	4.00000000000000000000	4.00000000000000000000	4.00000000000000000000	4.00000000000000000000	4.00000000000000000000	4.00000000000000000000	4.00000000000000000000	0.00000000000000000000	0.00000000000000000000	0.00000000000000000000	0.00000000000000000000	0.00000000000000000000	4.00000000000000000000	4.00000000000000000000
9.00000000000000000000	0.00000000000000000000	4162.56396484375000000000	4204.61523437500000000000	4088.71777343750000000000	4178.97412109375000000000	4166.66650390625000000000	4164.10253906250000000000	4166.66650390625000000000	4174.87158203125000000000	4172.82031250000000000000	4163.58984375000000000000	4163.07666015625000000000	4174.35888671875000000000	4164.61523437500000000000	4157.94873046875000000000	3060.00000000000000000000	10247.00000000000000000000	10230.00000000000000000000	0.00000000000000000000	0.00000000000000000000	0.00000000000000000000	1089.00000000000000000000	207.00000000000000000000	4.00000000000000000000	4.00000000000000000000	4.00000000000000000000	4.00000000000000000000	4.00000000000000000000	4.00000000000000000000	4.00000000000000000000	4.00000000000000000000	4.00000000000000000000	4.00000000000000000000	0.00000000000000000000	0.00000000000000000000	0.00000000000000000000	0.00000000000000000000	4.00000000000000000000	4.00000000000000000000
10.00000000000000000000	0.00000000000000000000	4156.41015625000000000000	4185.12792968750000000000	4084.61523437500000000000	4164.61523437500000000000	4158.46142578125000000000	4148.71777343750000000000	4154.87158203125000000000	4162.05126953125000000000	4164.10253906250000000000	4141.02539062500000000000	4159.48730468750000000000	4167.17919921875000000000	4145.64111328125000000000	4145.64111328125000000000	3485.00000000000000000000	10247.00000000000000000000	10230.00000000000000000000	0.00000000000000000000	0.00000000000000000000	0.00000000000000000000	1089.00000000000000000000	215.00000000000000000000	4.00000000000000000000	4.00000000000000000000	4.00000000000000000000	4.00000000000000000000	4.00000000000000000000	4.00000000000000000000	4.00000000000000000000	4.00000000000000000000	4.00000000000000000000	4.00000000000000000000	4.00000000000000000000	0.00000000000000000000	0.00000000000000000000	0.00000000000000000000	4.00000000000000000000	4.00000000000000000000
11.00000000000000000000	0.00000000000000000000	4160.51269531250000000000	4178.46142578125000000000	4082.05126953125000000000	4156.92285156250000000000	4169.23046875000000000000	4148.71777343750000000000	4152.30761718750000000000	4153.33300781250000000000	4153.33300781250000000000	4138.46142578125000000000	4154.35888671875000000000	4168.20507812500000000000	4135.38427734375000000000	4150.76904296875000000000	3298.00000000000000000000	10246.00000000000000000000	10227.00000000000000000000	0.00000000000000000000	0.00000000000000000000	0.00000000000000000000	1089.00000000000000000000	223.00000000000000000000	4.00000000000000000000	4.00000000000000000000	4.00000000000000000000	4.00000000000000000000	4.00000000000000000000	4.00000000000000000000	4.00000000000000000000	4.00000000000000000000	4.00000000000000000000	4.00000000000000000000	4.00000000000000000000	4.00000000000000000000	0.00000000000000000000	0.00000000000000000000	4.00000000000000000000	4.00000000000000000000
12.00000000000000000000	0.00000000000000000000	4163.58984375000000000000	4195.89746093750000000000	4086.15380859375000000000	4170.76904296875000000000	4182.56396484375000000000	4168.20507812500000000000	4172.82031250000000000000	4171.79492187500000000000	4165.12792968750000000000	4163.07666015625000000000	4169.23046875000000000000	4180.51269531250000000000	4149.23046875000000000000	4171.28173828125000000000	2886.00000000000000000000	10246.00000000000000000000	10227.00000000000000000000	0.00000000000000000000	0.00000000000000000000	0.00000000000000000000	1089.00000000000000000000	230.00000000000000000000	4.00000000000000000000	4.00000000000000000000	4.00000000000000000000	4.00000000000000000000	4.00000000000000000000	4.00000000000000000000	4.00000000000000000000	4.00000000000000000000	4.00000000000000000000	4.00000000000000000000	4.00000000000000000000	4.00000000000000000000	4.00000000000000000000	0.00000000000000000000	4.00000000000000000000	4.00000000000000000000
13.00000000000000000000	0.00000000000000000000	4177.43603515625000000000	4204.61523437500000000000	4098.97412109375000000000	4181.02539062500000000000	4172.30761718750000000000	4174.87158203125000000000	4179.48730468750000000000	4184.61523437500000000000	4178.46142578125000000000	4173.33300781250000000000	4183.07666015625000000000	4191.79492187500000000000	4157.43603515625000000000	4178.97412109375000000000	2932.00000000000000000000	10246.00000000000000000000	10226.00000000000000000000	0.00000000000000000000	0.00000000000000000000	0.00000000000000000000	1089.00000000000000000000	238.00000000000000000000	4.00000000000000000000	4.00000000000000000000	4.00000000000000000000	4.00000000000000000000	4.00000000000000000000	4.00000000000000000000	4.00000000000000000000	4.00000000000000000000	4.00000000000000000000	4.00000000000000000000	4.00000000000000000000	4.00000000000000000000	4.00000000000000000000	4.00000000000000000000	4.00000000000000000000	4.00000000000000000000
14.00000000000000000000	0.00000000000000000000	4168.20507812500000000000	4198.46142578125000000000	4087.69213867187500000000	4177.94873046875000000000	4174.35888671875000000000	4177.43603515625000000000	4178.46142578125000000000	4184.61523437500000000000	4188.71777343750000000000	4173.84619140625000000000	4168.71777343750000000000	4193.33300781250000000000	4160.51269531250000000000	4174.35888671875000000000	3485.00000000000000000000	10246.00000000000000000000	10226.00000000000000000000	0.00000000000000000000	0.00000000000000000000	0.00000000000000000000	1089.00000000000000000000	247.00000000000000000000	4.00000000000000000000	4.00000000000000000000	4.00000000000000000000	4.00000000000000000000	4.00000000000000000000	4.00000000000000000000	4.00000000000000000000	4.00000000000000000000	4.00000000000000000000	4.00000000000000000000	4.00000000000000000000	4.00000000000000000000	4.00000000000000000000	4.00000000000000000000	4.00000000000000000000	4.00000000000000000000
14.00000000000000000000	0.00000000000000000000	4168.20507812500000000000	4198.46142578125000000000	4087.69213867187500000000	4177.94873046875000000000	4174.35888671875000000000	4177.43603515625000000000	4178.46142578125000000000	4184.61523437500000000000	4188.71777343750000000000	4173.84619140625000000000	4168.71777343750000000000	4193.33300781250000000000	4160.51269531250000000000	4174.35888671875000000000	3485.00000000000000000000	10246.00000000000000000000	10226.00000000000000000000	0.00000000000000000000	0.00000000000000000000	0.00000000000000000000	1089.00000000000000000000	255.00000000000000000000	4.00000000000000000000	4.00000000000000000000	4.00000000000000000000	4.00000000000000000000	4.00000000000000000000	4.00000000000000000000	4.00000000000000000000	4.00000000000000000000	4.00000000000000000000	4.00000000000000000000	4.00000000000000000000	4.00000000000000000000	4.00000000000000000000	4.00000000000000000000	4.00000000000000000000	4.00000000000000000000
15.00000000000000000000	0.00000000000000000000	4172.82031250000000000000	4190.76904296875000000000	4091.28198242187500000000	4168.71777343750000000000	4183.58984375000000000000	4185.12792968750000000000	4181.53857421875000000000	4185.12792968750000000000	4191.28173828125000000000	4174.87158203125000000000	4160.51269531250000000000	4204.61523437500000000000	4160.51269531250000000000	4181.53857421875000000000	3298.00000000000000000000	10250.00000000000000000000	10227.00000000000000000000	0.00000000000000000000	0.00000000000000000000	0.00000000000000000000	1089.00000000000000000000	263.00000000000000000000	4.00000000000000000000	4.00000000000000000000	4.00000000000000000000	4.00000000000000000000	4.00000000000000000000	4.00000000000000000000	4.00000000000000000000	4.00000000000000000000	4.00000000000000000000	4.00000000000000000000	4.00000000000000000000	4.00000000000000000000	4.00000000000000000000	4.00000000000000000000	4.00000000000000000000	4.00000000000000000000
16.00000000000000000000	0.00000000000000000000	4180.00000000000000000000	4195.38427734375000000000	4100.00000000000000000000	4167.17919921875000000000	4184.61523437500000000000	4181.53857421875000000000	4185.12792968750000000000	4189.74365234375000000000	4188.20507812500000000000	4177.43603515625000000000	4181.53857421875000000000	4214.87158203125000000000	4160.51269531250000000000	4196.92285156250000000000	0.00000000000000000000	10250.00000000000000000000	10227.00000000000000000000	0.00000000000000000000	0.00000000000000000000	0.00000000000000000000	1089.00000000000000000000	272.00000000000000000000	4.00000000000000000000	4.00000000000000000000	4.00000000000000000000	4.00000000000000000000	4.00000000000000000000	4.00000000000000000000	4.00000000000000000000	4.00000000000000000000	4.00000000000000000000	4.00000000000000000000	4.00000000000000000000	4.00000000000000000000	4.00000000000000000000	4.00000000000000000000	4.00000000000000000000	4.00000000000000000000
17.00000000000000000000	0.00000000000000000000	4172.30761718750000000000	4200.00000000000000000000	4092.82031250000000000000	4184.61523437500000000000	4183.58984375000000000000	4170.76904296875000000000	4183.58984375000000000000	4191.28173828125000000000	4186.15380859375000000000	4175.89746093750000000000	4184.61523437500000000000	4211.28173828125000000000	4154.87158203125000000000	4186.66650390625000000000	0.00000000000000000000	10250.00000000000000000000	10227.00000000000000000000	0.00000000000000000000	0.00000000000000000000	0.00000000000000000000	1089.00000000000000000000	280.00000000000000000000	4.00000000000000000000	4.00000000000000000000	4.00000000000000000000	4.00000000000000000000	4.00000000000000000000	4.00000000000000000000	4.00000000000000000000	4.00000000000000000000	4.00000000000000000000	4.00000000000000000000	4.00000000000000000000	4.00000000000000000000	4.00000000000000000000	4.00000000000000000000	4.00000000000000000000	4.00000000000000000000
18.00000000000000000000	0.00000000000000000000	4181.53857421875000000000	4204.10253906250000000000	4101.53857421875000000000	4197.43603515625000000000	4184.10253906250000000000	4179.48730468750000000000	4186.66650390625000000000	4193.84619140625000000000	4190.25634765625000000000	4182.05126953125000000000	4171.79492187500000000000	4210.76904296875000000000	4160.51269531250000000000	4167.17919921875000000000	0.00000000000000000000	10250.00000000000000000000	10227.00000000000000000000	0.00000000000000000000	0.00000000000000000000	0.00000000000000000000	1089.00000000000000000000	288.00000000000000000000	4.00000000000000000000	4.00000000000000000000	4.00000000000000000000	4.00000000000000000000	4.00000000000000000000	4.00000000000000000000	4.00000000000000000000	4.00000000000000000000	4.00000000000000000000	4.00000000000000000000	4.00000000000000000000	4.00000000000000000000	4.00000000000000000000	4.00000000000000000000	4.00000000000000000000	4.00000000000000000000
19.00000000000000000000	0.00000000000000000000	4172.82031250000000000000	4219.48730468750000000000	4101.53857421875000000000	4190.76904296875000000000	4191.79492187500000000000	4193.33300781250000000000	4195.38427734375000000000	4200.51269531250000000000	4195.38427734375000000000	4195.89746093750000000000	4188.20507812500000000000	4213.33300781250000000000	4181.53857421875000000000	4174.35888671875000000000	0.00000000000000000000	10246.00000000000000000000	10226.00000000000000000000	0.00000000000000000000	0.00000000000000000000	0.00000000000000000000	1089.00000000000000000000	297.00000000000000000000	4.00000000000000000000	4.00000000000000000000	4.00000000000000000000	4.00000000000000000000	4.00000000000000000000	4.00000000000000000000	4.00000000000000000000	4.00000000000000000000	4.00000000000000000000	4.00000000000000000000	4.00000000000000000000	4.00000000000000000000	4.00000000000000000000	4.00000000000000000000	4.00000000000000000000	4.00000000000000000000
20.00000000000000000000	0.00000000000000000000	4169.74365234375000000000	4216.41015625000000000000	4098.46142578125000000000	4186.15380859375000000000	4186.66650390625000000000	4182.56396484375000000000	4191.79492187500000000000	4188.20507812500000000000	4178.97412109375000000000	4183.58984375000000000000	4189.74365234375000000000	4210.25634765625000000000	4168.20507812500000000000	4169.23046875000000000000	0.00000000000000000000	10246.00000000000000000000	10226.00000000000000000000	0.00000000000000000000	0.00000000000000000000	0.00000000000000000000	1089.00000000000000000000	304.00000000000000000000	4.00000000000000000000	4.00000000000000000000	4.00000000000000000000	4.00000000000000000000	4.00000000000000000000	4.00000000000000000000	4.00000000000000000000	4.00000000000000000000	4.00000000000000000000	4.00000000000000000000	4.00000000000000000000	4.00000000000000000000	4.00000000000000000000	4.00000000000000000000	4.00000000000000000000	4.00000000000000000000
21.00000000000000000000	0.00000000000000000000	4168.20507812500000000000	4198.46142578125000000000	4092.82031250000000000000	4180.51269531250000000000	4181.53857421875000000000	4177.94873046875000000000	4185.12792968750000000000	4176.41015625000000000000	4170.76904296875000000000	4172.82031250000000000000	4163.58984375000000000000	4197.94873046875000000000	4143.58984375000000000000	4145.12792968750000000000	0.00000000000000000000	10247.00000000000000000000	10228.00000000000000000000	0.00000000000000000000	0.00000000000000000000	0.00000000000000000000	1089.00000000000000000000	311.00000000000000000000	4.00000000000000000000	4.00000000000000000000	4.00000000000000000000	4.00000000000000000000	4.00000000000000000000	4.00000000000000000000	4.00000000000000000000	4.00000000000000000000	4.00000000000000000000	4.00000000000000000000	4.00000000000000000000	4.00000000000000000000	4.00000000000000000000	4.00000000000000000000	4.00000000000000000000	4.00000000000000000000
22.00000000000000000000	0.00000000000000000000	4159.48730468750000000000	4198.46142578125000000000	4088.71777343750000000000	4172.82031250000000000000	4194.35888671875000000000	4192.30761718750000000000	4186.15380859375000000000	4184.61523437500000000000	4186.15380859375000000000	4181.53857421875000000000	4163.07666015625000000000	4205.64111328125000000000	4153.33300781250000000000	4151.28173828125000000000	0.00000000000000000000	10247.00000000000000000000	10228.00000000000000000000	0.00000000000000000000	0.00000000000000000000	0.00000000000000000000	1089.00000000000000000000	319.00000000000000000000	4.00000000000000000000	4.00000000000000000000	4.00000000000000000000	4.00000000000000000000	4.00000000000000000000	4.00000000000000000000	4.00000000000000000000	4.00000000000000000000	4.00000000000000000000	4.00000000000000000000	4.00000000000000000000	4.00000000000000000000	4.00000000000000000000	4.00000000000000000000	4.00000000000000000000	4.00000000000000000000
23.00000000000000000000	0.00000000000000000000	4178.46142578125000000000	4205.64111328125000000000	4107.17919921875000000000	4175.38427734375000000000	4201.53857421875000000000	4194.87158203125000000000	4188.71777343750000000000	4192.82031250000000000000	4191.28173828125000000000	4181.02539062500000000000	4181.02539062500000000000	4225.64111328125000000000	4163.07666015625000000000	4186.66650390625000000000	0.00000000000000000000	10247.00000000000000000000	10230.00000000000000000000	0.00000000000000000000	0.00000000000000000000	0.00000000000000000000	1089.00000000000000000000	326.00000000000000000000	4.00000000000000000000	4.00000000000000000000	4.00000000000000000000	4.00000000000000000000	4.00000000000000000000	4.00000000000000000000	4.00000000000000000000	4.00000000000000000000	4.00000000000000000000	4.00000000000000000000	4.00000000000000000000	4.00000000000000000000	4.00000000000000000000	4.00000000000000000000	4.00000000000000000000	4.00000000000000000000
24.00000000000000000000	0.00000000000000000000	4173.33300781250000000000	4197.43603515625000000000	4102.56396484375000000000	4174.87158203125000000000	4192.82031250000000000000	4193.84619140625000000000	4193.33300781250000000000	4197.94873046875000000000	4190.25634765625000000000	4177.94873046875000000000	4180.00000000000000000000	4213.84619140625000000000	4151.28173828125000000000	4195.89746093750000000000	0.00000000000000000000	10247.00000000000000000000	10230.00000000000000000000	0.00000000000000000000	0.00000000000000000000	0.00000000000000000000	1089.00000000000000000000	333.00000000000000000000	4.00000000000000000000	4.00000000000000000000	4.00000000000000000000	4.00000000000000000000	4.00000000000000000000	4.00000000000000000000	4.00000000000000000000	4.00000000000000000000	4.00000000000000000000	4.00000000000000000000	4.00000000000000000000	4.00000000000000000000	4.00000000000000000000	4.00000000000000000000	4.00000000000000000000	4.00000000000000000000
25.00000000000000000000	0.00000000000000000000	4165.64111328125000000000	4176.41015625000000000000	4095.38452148437500000000	4174.87158203125000000000	4177.94873046875000000000	4193.84619140625000000000	4195.38427734375000000000	4198.46142578125000000000	4187.17919921875000000000	4174.35888671875000000000	4165.12792968750000000000	4201.02539062500000000000	4137.94873046875000000000	4173.84619140625000000000	0.00000000000000000000	10247.00000000000000000000	10231.00000000000000000000	0.00000000000000000000	0.00000000000000000000	0.00000000000000000000	1089.00000000000000000000	341.00000000000000000000	4.00000000000000000000	4.00000000000000000000	4.00000000000000000000	4.00000000000000000000	4.00000000000000000000	4.00000000000000000000	4.00000000000000000000	4.00000000000000000000	4.00000000000000000000	4.00000000000000000000	4.00000000000000000000	4.00000000000000000000	4.00000000000000000000	4.00000000000000000000	4.00000000000000000000	4.00000000000000000000
26.00000000000000000000	0.00000000000000000000	4174.35888671875000000000	4179.48730468750000000000	4101.02539062500000000000	4175.89746093750000000000	4182.05126953125000000000	4188.71777343750000000000	4201.02539062500000000000	4203.07666015625000000000	4187.17919921875000000000	4169.74365234375000000000	4162.56396484375000000000	4210.25634765625000000000	4145.12792968750000000000	4160.51269531250000000000	0.00000000000000000000	10247.00000000000000000000	10231.00000000000000000000	0.00000000000000000000	0.00000000000000000000	0.00000000000000000000	1089.00000000000000000000	348.00000000000000000000	4.00000000000000000000	4.00000000000000000000	4.00000000000000000000	4.00000000000000000000	4.00000000000000000000	4.00000000000000000000	4.00000000000000000000	4.00000000000000000000	4.00000000000000000000	4.00000000000000000000	4.00000000000000000000	4.00000000000000000000	4.00000000000000000000	4.00000000000000000000	4.00000000000000000000	4.00000000000000000000
27.00000000000000000000	0.00000000000000000000	4175.89746093750000000000	4208.20507812500000000000	4103.07666015625000000000	4176.41015625000000000000	4194.35888671875000000000	4185.12792968750000000000	4207.69238281250000000000	4213.33300781250000000000	4186.66650390625000000000	4175.89746093750000000000	4171.79492187500000000000	4222.05126953125000000000	4161.02539062500000000000	4166.15380859375000000000	0.00000000000000000000	10246.00000000000000000000	10232.00000000000000000000	0.00000000000000000000	0.00000000000000000000	0.00000000000000000000	1089.00000000000000000000	355.00000000000000000000	4.00000000000000000000	4.00000000000000000000	4.00000000000000000000	4.00000000000000000000	4.00000000000000000000	4.00000000000000000000	4.00000000000000000000	4.00000000000000000000	4.00000000000000000000	4.00000000000000000000	4.00000000000000000000	4.00000000000000000000	4.00000000000000000000	4.00000000000000000000	4.00000000000000000000	4.00000000000000000000
28.00000000000000000000	0.00000000000000000000	4190.76904296875000000000	4215.38427734375000000000	4117.94873046875000000000	4182.56396484375000000000	4197.43603515625000000000	4182.56396484375000000000	4193.84619140625000000000	4202.05126953125000000000	4175.89746093750000000000	4176.92285156250000000000	4180.00000000000000000000	4233.33300781250000000000	4163.58984375000000000000	4184.10253906250000000000	0.00000000000000000000	10246.00000000000000000000	10232.00000000000000000000	0.00000000000000000000	0.00000000000000000000	0.00000000000000000000	1089.00000000000000000000	363.00000000000000000000	4.00000000000000000000	4.00000000000000000000	4.00000000000000000000	4.00000000000000000000	4.00000000000000000000	4.00000000000000000000	4.00000000000000000000	4.00000000000000000000	4.00000000000000000000	4.00000000000000000000	4.00000000000000000000	4.00000000000000000000	4.00000000000000000000	4.00000000000000000000	4.00000000000000000000	4.00000000000000000000
29.00000000000000000000	0.00000000000000000000	4179.48730468750000000000	4206.66650390625000000000	4111.79492187500000000000	4189.23046875000000000000	4203.58984375000000000000	4191.28173828125000000000	4184.61523437500000000000	4192.82031250000000000000	4177.43603515625000000000	4180.00000000000000000000	4188.20507812500000000000	4235.38427734375000000000	4163.07666015625000000000	4198.46142578125000000000	0.00000000000000000000	10246.00000000000000000000	10231.00000000000000000000	0.00000000000000000000	0.00000000000000000000	0.00000000000000000000	1089.00000000000000000000	370.00000000000000000000	4.00000000000000000000	4.00000000000000000000	4.00000000000000000000	4.00000000000000000000	4.00000000000000000000	4.00000000000000000000	4.00000000000000000000	4.00000000000000000000	4.00000000000000000000	4.00000000000000000000	4.00000000000000000000	4.00000000000000000000	4.00000000000000000000	4.00000000000000000000	4.00000000000000000000	4.00000000000000000000
30.00000000000000000000	0.00000000000000000000	4175.38427734375000000000	4202.56396484375000000000	4105.64111328125000000000	4191.79492187500000000000	4198.97412109375000000000	4200.00000000000000000000	4190.76904296875000000000	4202.05126953125000000000	4191.79492187500000000000	4189.23046875000000000000	4184.61523437500000000000	4232.82031250000000000000	4157.43603515625000000000	4193.84619140625000000000	0.00000000000000000000	10246.00000000000000000000	10231.00000000000000000000	0.00000000000000000000	0.00000000000000000000	0.00000000000000000000	1089.00000000000000000000	377.00000000000000000000	4.00000000000000000000	4.00000000000000000000	4.00000000000000000000	4.00000000000000000000	4.00000000000000000000	4.00000000000000000000	4.00000000000000000000	4.00000000000000000000	4.00000000000000000000	4.00000000000000000000	4.00000000000000000000	4.00000000000000000000	4.00000000000000000000	4.00000000000000000000	4.00000000000000000000	4.00000000000000000000
31.00000000000000000000	0.00000000000000000000	4184.10253906250000000000	4197.43603515625000000000	4107.69238281250000000000	4187.69238281250000000000	4188.20507812500000000000	4197.94873046875000000000	4195.89746093750000000000	4211.79492187500000000000	4197.94873046875000000000	4194.35888671875000000000	4172.30761718750000000000	4226.66650390625000000000	4152.30761718750000000000	4186.66650390625000000000	0.00000000000000000000	10245.00000000000000000000	10231.00000000000000000000	0.00000000000000000000	0.00000000000000000000	0.00000000000000000000	1089.00000000000000000000	385.00000000000000000000	4.00000000000000000000	4.00000000000000000000	4.00000000000000000000	4.00000000000000000000	4.00000000000000000000	4.00000000000000000000	4.00000000000000000000	4.00000000000000000000	4.00000000000000000000	4.00000000000000000000	4.00000000000000000000	4.00000000000000000000	4.00000000000000000000	4.00000000000000000000	4.00000000000000000000	4.00000000000000000000
32.00000000000000000000	0.00000000000000000000	4163.58984375000000000000	4176.41015625000000000000	4083.07690429687500000000	4172.30761718750000000000	4186.15380859375000000000	4192.30761718750000000000	4196.41015625000000000000	4207.17919921875000000000	4187.17919921875000000000	4187.17919921875000000000	4169.74365234375000000000	4211.79492187500000000000	4154.35888671875000000000	4172.30761718750000000000	0.00000000000000000000	10245.00000000000000000000	10231.00000000000000000000	0.00000000000000000000	0.00000000000000000000	0.00000000000000000000	1089.00000000000000000000	392.00000000000000000000	4.00000000000000000000	4.00000000000000000000	4.00000000000000000000	4.00000000000000000000	4.00000000000000000000	4.00000000000000000000	4.00000000000000000000	4.00000000000000000000	4.00000000000000000000	4.00000000000000000000	4.00000000000000000000	4.00000000000000000000	4.00000000000000000000	4.00000000000000000000	4.00000000000000000000	4.00000000000000000000
33.00000000000000000000	0.00000000000000000000	4166.66650390625000000000	4161.02539062500000000000	4079.48706054687500000000	4157.43603515625000000000	4180.51269531250000000000	4186.15380859375000000000	4198.46142578125000000000	4204.10253906250000000000	4175.38427734375000000000	4169.23046875000000000000	4168.71777343750000000000	4204.61523437500000000000	4141.02539062500000000000	4148.20507812500000000000	0.00000000000000000000	10246.00000000000000000000	10229.00000000000000000000	0.00000000000000000000	0.00000000000000000000	0.00000000000000000000	1089.00000000000000000000	400.00000000000000000000	4.00000000000000000000	4.00000000000000000000	4.00000000000000000000	4.00000000000000000000	4.00000000000000000000	4.00000000000000000000	4.00000000000000000000	4.00000000000000000000	4.00000000000000000000	4.00000000000000000000	4.00000000000000000000	4.00000000000000000000	4.00000000000000000000	4.00000000000000000000	4.00000000000000000000	4.00000000000000000000
34.00000000000000000000	0.00000000000000000000	4170.76904296875000000000	4183.58984375000000000000	4088.71777343750000000000	4160.00000000000000000000	4186.15380859375000000000	4191.28173828125000000000	4213.33300781250000000000	4225.12792968750000000000	4189.74365234375000000000	4175.89746093750000000000	4170.25634765625000000000	4206.66650390625000000000	4134.35888671875000000000	4145.64111328125000000000	0.00000000000000000000	10246.00000000000000000000	10229.00000000000000000000	0.00000000000000000000	0.00000000000000000000	0.00000000000000000000	1089.00000000000000000000	407.00000000000000000000	4.00000000000000000000	4.00000000000000000000	4.00000000000000000000	4.00000000000000000000	4.00000000000000000000	4.00000000000000000000	4.00000000000000000000	4.00000000000000000000	4.00000000000000000000	4.00000000000000000000	4.00000000000000000000	4.00000000000000000000	4.00000000000000000000	4.00000000000000000000	4.00000000000000000000	4.00000000000000000000
35.00000000000000000000	0.00000000000000000000	4168.71777343750000000000	4198.46142578125000000000	4086.15380859375000000000	4165.12792968750000000000	4192.82031250000000000000	4184.61523437500000000000	4212.82031250000000000000	4227.17919921875000000000	4190.25634765625000000000	4186.15380859375000000000	4173.33300781250000000000	4206.15380859375000000000	4142.05126953125000000000	4160.00000000000000000000	0.00000000000000000000	10246.00000000000000000000	10228.00000000000000000000	0.00000000000000000000	0.00000000000000000000	0.00000000000000000000	1089.00000000000000000000	415.00000000000000000000	4.00000000000000000000	4.00000000000000000000	4.00000000000000000000	4.00000000000000000000	4.00000000000000000000	4.00000000000000000000	4.00000000000000000000	4.00000000000000000000	4.00000000000000000000	4.00000000000000000000	4.00000000000000000000	4.00000000000000000000	4.00000000000000000000	4.00000000000000000000	4.00000000000000000000	4.00000000000000000000
36.00000000000000000000	0.00000000000000000000	4176.41015625000000000000	4190.76904296875000000000	4085.64086914062500000000	4161.02539062500000000000	4187.69238281250000000000	4172.82031250000000000000	4196.41015625000000000000	4207.17919921875000000000	4173.84619140625000000000	4176.92285156250000000000	4171.79492187500000000000	4200.51269531250000000000	4144.61523437500000000000	4173.84619140625000000000	0.00000000000000000000	10246.00000000000000000000	10228.00000000000000000000	0.00000000000000000000	0.00000000000000000000	0.00000000000000000000	1089.00000000000000000000	424.00000000000000000000	4.00000000000000000000	4.00000000000000000000	4.00000000000000000000	4.00000000000000000000	4.00000000000000000000	4.00000000000000000000	4.00000000000000000000	4.00000000000000000000	4.00000000000000000000	4.00000000000000000000	4.00000000000000000000	4.00000000000000000000	4.00000000000000000000	4.00000000000000000000	4.00000000000000000000	4.00000000000000000000
37.00000000000000000000	0.00000000000000000000	4176.41015625000000000000	4197.43603515625000000000	4091.79467773437500000000	4155.89746093750000000000	4190.76904296875000000000	4188.71777343750000000000	4197.94873046875000000000	4209.74365234375000000000	4184.61523437500000000000	4182.05126953125000000000	4172.30761718750000000000	4206.15380859375000000000	4149.74365234375000000000	4182.05126953125000000000	0.00000000000000000000	10247.00000000000000000000	10229.00000000000000000000	0.00000000000000000000	0.00000000000000000000	0.00000000000000000000	1089.00000000000000000000	432.00000000000000000000	4.00000000000000000000	4.00000000000000000000	4.00000000000000000000	4.00000000000000000000	4.00000000000000000000	4.00000000000000000000	4.00000000000000000000	4.00000000000000000000	4.00000000000000000000	4.00000000000000000000	4.00000000000000000000	4.00000000000000000000	4.00000000000000000000	4.00000000000000000000	4.00000000000000000000	4.00000000000000000000
38.00000000000000000000	0.00000000000000000000	4188.71777343750000000000	4198.97412109375000000000	4106.66650390625000000000	4144.61523437500000000000	4194.87158203125000000000	4198.97412109375000000000	4198.46142578125000000000	4210.25634765625000000000	4190.76904296875000000000	4191.79492187500000000000	4173.84619140625000000000	4212.82031250000000000000	4154.35888671875000000000	4176.92285156250000000000	0.00000000000000000000	10247.00000000000000000000	10229.00000000000000000000	0.00000000000000000000	0.00000000000000000000	0.00000000000000000000	1089.00000000000000000000	440.00000000000000000000	4.00000000000000000000	4.00000000000000000000	4.00000000000000000000	4.00000000000000000000	4.00000000000000000000	4.00000000000000000000	4.00000000000000000000	4.00000000000000000000	4.00000000000000000000	4.00000000000000000000	4.00000000000000000000	4.00000000000000000000	4.00000000000000000000	4.00000000000000000000	4.00000000000000000000	4.00000000000000000000
39.00000000000000000000	0.00000000000000000000	4177.94873046875000000000	4190.76904296875000000000	4094.87158203125000000000	4132.82031250000000000000	4197.94873046875000000000	4190.76904296875000000000	4185.12792968750000000000	4197.94873046875000000000	4184.10253906250000000000	4190.25634765625000000000	4183.07666015625000000000	4197.94873046875000000000	4155.89746093750000000000	4162.05126953125000000000	0.00000000000000000000	10248.00000000000000000000	10229.00000000000000000000	0.00000000000000000000	0.00000000000000000000	0.00000000000000000000	1089.00000000000000000000	449.00000000000000000000	4.00000000000000000000	4.00000000000000000000	4.00000000000000000000	4.00000000000000000000	4.00000000000000000000	4.00000000000000000000	4.00000000000000000000	4.00000000000000000000	4.00000000000000000000	4.00000000000000000000	4.00000000000000000000	4.00000000000000000000	4.00000000000000000000	4.00000000000000000000	4.00000000000000000000	4.00000000000000000000
40.00000000000000000000	0.00000000000000000000	4166.66650390625000000000	4195.89746093750000000000	4085.64086914062500000000	4145.12792968750000000000	4200.00000000000000000000	4180.00000000000000000000	4172.82031250000000000000	4188.71777343750000000000	4186.15380859375000000000	4184.10253906250000000000	4192.82031250000000000000	4191.79492187500000000000	4156.92285156250000000000	4158.46142578125000000000	0.00000000000000000000	10248.00000000000000000000	10229.00000000000000000000	0.00000000000000000000	0.00000000000000000000	0.00000000000000000000	1089.00000000000000000000	457.00000000000000000000	4.00000000000000000000	4.00000000000000000000	4.00000000000000000000	4.00000000000000000000	4.00000000000000000000	4.00000000000000000000	4.00000000000000000000	4.00000000000000000000	4.00000000000000000000	4.00000000000000000000	4.00000000000000000000	4.00000000000000000000	4.00000000000000000000	4.00000000000000000000	4.00000000000000000000	4.00000000000000000000
41.00000000000000000000	0.00000000000000000000	4178.46142578125000000000	4207.69238281250000000000	4096.92285156250000000000	4158.46142578125000000000	4198.46142578125000000000	4173.33300781250000000000	4171.79492187500000000000	4184.10253906250000000000	4185.64111328125000000000	4185.64111328125000000000	4190.76904296875000000000	4196.92285156250000000000	4161.53857421875000000000	4168.71777343750000000000	0.00000000000000000000	10248.00000000000000000000	10229.00000000000000000000	0.00000000000000000000	0.00000000000000000000	0.00000000000000000000	1089.00000000000000000000	465.00000000000000000000	4.00000000000000000000	4.00000000000000000000	4.00000000000000000000	4.00000000000000000000	4.00000000000000000000	4.00000000000000000000	4.00000000000000000000	4.00000000000000000000	4.00000000000000000000	4.00000000000000000000	4.00000000000000000000	4.00000000000000000000	4.00000000000000000000	4.00000000000000000000	4.00000000000000000000	4.00000000000000000000
42.00000000000000000000	0.00000000000000000000	4170.25634765625000000000	4205.12792968750000000000	4087.69213867187500000000	4143.07666015625000000000	4193.84619140625000000000	4175.89746093750000000000	4177.94873046875000000000	4188.71777343750000000000	4187.17919921875000000000	4197.43603515625000000000	4185.64111328125000000000	4193.84619140625000000000	4166.66650390625000000000	4178.97412109375000000000	0.00000000000000000000	10248.00000000000000000000	10229.00000000000000000000	0.00000000000000000000	0.00000000000000000000	0.00000000000000000000	1089.00000000000000000000	474.00000000000000000000	4.00000000000000000000	4.00000000000000000000	4.00000000000000000000	4.00000000000000000000	4.00000000000000000000	4.00000000000000000000	4.00000000000000000000	4.00000000000000000000	4.00000000000000000000	4.00000000000000000000	4.00000000000000000000	4.00000000000000000000	4.00000000000000000000	4.00000000000000000000	4.00000000000000000000	4.00000000000000000000
43.00000000000000000000	0.00000000000000000000	4181.53857421875000000000	4194.87158203125000000000	4093.84594726562500000000	4129.23046875000000000000	4185.12792968750000000000	4184.61523437500000000000	4181.02539062500000000000	4192.82031250000000000000	4190.76904296875000000000	4201.53857421875000000000	4177.43603515625000000000	4200.00000000000000000000	4165.12792968750000000000	4182.56396484375000000000	0.00000000000000000000	10247.00000000000000000000	10229.00000000000000000000	0.00000000000000000000	0.00000000000000000000	0.00000000000000000000	1089.00000000000000000000	482.00000000000000000000	4.00000000000000000000	4.00000000000000000000	4.00000000000000000000	4.00000000000000000000	4.00000000000000000000	4.00000000000000000000	4.00000000000000000000	4.00000000000000000000	4.00000000000000000000	4.00000000000000000000	4.00000000000000000000	4.00000000000000000000	4.00000000000000000000	4.00000000000000000000	4.00000000000000000000	4.00000000000000000000
44.00000000000000000000	0.00000000000000000000	4187.17919921875000000000	4202.05126953125000000000	4101.02539062500000000000	4132.82031250000000000000	4194.87158203125000000000	4197.43603515625000000000	4188.20507812500000000000	4195.38427734375000000000	4194.87158203125000000000	4200.00000000000000000000	4181.53857421875000000000	4201.53857421875000000000	4168.20507812500000000000	4181.02539062500000000000	0.00000000000000000000	10247.00000000000000000000	10229.00000000000000000000	0.00000000000000000000	0.00000000000000000000	0.00000000000000000000	1089.00000000000000000000	490.00000000000000000000	4.00000000000000000000	4.00000000000000000000	4.00000000000000000000	4.00000000000000000000	4.00000000000000000000	4.00000000000000000000	4.00000000000000000000	4.00000000000000000000	4.00000000000000000000	4.00000000000000000000	4.00000000000000000000	4.00000000000000000000	4.00000000000000000000	4.00000000000000000000	4.00000000000000000000	4.00000000000000000000
45.00000000000000000000	0.00000000000000000000	4173.33300781250000000000	4208.20507812500000000000	4091.28198242187500000000	4147.69238281250000000000	4207.17919921875000000000	4198.97412109375000000000	4190.76904296875000000000	4194.87158203125000000000	4194.87158203125000000000	4196.92285156250000000000	4204.10253906250000000000	4192.30761718750000000000	4169.23046875000000000000	4175.38427734375000000000	0.00000000000000000000	10247.00000000000000000000	10228.00000000000000000000	0.00000000000000000000	0.00000000000000000000	0.00000000000000000000	1089.00000000000000000000	499.00000000000000000000	4.00000000000000000000	4.00000000000000000000	4.00000000000000000000	4.00000000000000000000	4.00000000000000000000	4.00000000000000000000	4.00000000000000000000	4.00000000000000000000	4.00000000000000000000	4.00000000000000000000	4.00000000000000000000	4.00000000000000000000	4.00000000000000000000	4.00000000000000000000	4.00000000000000000000	4.00000000000000000000
46.00000000000000000000	0.00000000000000000000	4176.92285156250000000000	4204.10253906250000000000	4092.82031250000000000000	4151.79492187500000000000	4204.61523437500000000000	4194.35888671875000000000	4188.71777343750000000000	4186.66650390625000000000	4184.10253906250000000000	4190.25634765625000000000	4210.76904296875000000000	4185.64111328125000000000	4164.10253906250000000000	4168.71777343750000000000	0.00000000000000000000	10247.00000000000000000000	10228.00000000000000000000	0.00000000000000000000	0.00000000000000000000	0.00000000000000000000	1089.00000000000000000000	507.00000000000000000000	4.00000000000000000000	4.00000000000000000000	4.00000000000000000000	4.00000000000000000000	4.00000000000000000000	4.00000000000000000000	4.00000000000000000000	4.00000000000000000000	4.00000000000000000000	4.00000000000000000000	4.00000000000000000000	4.00000000000000000000	4.00000000000000000000	4.00000000000000000000	4.00000000000000000000	4.00000000000000000000
47.00000000000000000000	0.00000000000000000000	4170.25634765625000000000	4206.66650390625000000000	4088.20507812500000000000	4140.00000000000000000000	4206.15380859375000000000	4192.30761718750000000000	4193.33300781250000000000	4188.20507812500000000000	4178.97412109375000000000	4194.35888671875000000000	4178.46142578125000000000	4181.02539062500000000000	4167.69238281250000000000	4165.64111328125000000000	0.00000000000000000000	10246.00000000000000000000	10229.00000000000000000000	0.00000000000000000000	0.00000000000000000000	0.00000000000000000000	1089.00000000000000000000	515.00000000000000000000	4.00000000000000000000	4.00000000000000000000	4.00000000000000000000	4.00000000000000000000	4.00000000000000000000	4.00000000000000000000	4.00000000000000000000	4.00000000000000000000	4.00000000000000000000	4.00000000000000000000	4.00000000000000000000	4.00000000000000000000	4.00000000000000000000	4.00000000000000000000	4.00000000000000000000	4.00000000000000000000
48.00000000000000000000	0.00000000000000000000	4174.87158203125000000000	4200.51269531250000000000	4090.25634765625000000000	4132.82031250000000000000	4194.35888671875000000000	4185.64111328125000000000	4193.84619140625000000000	4194.35888671875000000000	4180.51269531250000000000	4193.33300781250000000000	4147.69238281250000000000	4183.07666015625000000000	4162.56396484375000000000	4164.10253906250000000000	0.00000000000000000000	10246.00000000000000000000	10229.00000000000000000000	0.00000000000000000000	0.00000000000000000000	0.00000000000000000000	1089.00000000000000000000	524.00000000000000000000	4.00000000000000000000	4.00000000000000000000	4.00000000000000000000	4.00000000000000000000	4.00000000000000000000	4.00000000000000000000	4.00000000000000000000	4.00000000000000000000	4.00000000000000000000	4.00000000000000000000	4.00000000000000000000	4.00000000000000000000	4.00000000000000000000	4.00000000000000000000	4.00000000000000000000	4.00000000000000000000
49.00000000000000000000	0.00000000000000000000	4172.82031250000000000000	4187.69238281250000000000	4084.10253906250000000000	4125.12792968750000000000	4189.23046875000000000000	4190.76904296875000000000	4196.41015625000000000000	4202.56396484375000000000	4194.35888671875000000000	4189.74365234375000000000	4165.12792968750000000000	4181.02539062500000000000	4151.79492187500000000000	4161.53857421875000000000	0.00000000000000000000	10245.00000000000000000000	10230.00000000000000000000	0.00000000000000000000	0.00000000000000000000	0.00000000000000000000	1089.00000000000000000000	532.00000000000000000000	4.00000000000000000000	4.00000000000000000000	4.00000000000000000000	4.00000000000000000000	4.00000000000000000000	4.00000000000000000000	4.00000000000000000000	4.00000000000000000000	4.00000000000000000000	4.00000000000000000000	4.00000000000000000000	4.00000000000000000000	4.00000000000000000000	4.00000000000000000000	4.00000000000000000000	4.00000000000000000000
50.00000000000000000000	0.00000000000000000000	4166.66650390625000000000	4189.74365234375000000000	4076.41015625000000000000	4129.74365234375000000000	4203.58984375000000000000	4200.51269531250000000000	4204.10253906250000000000	4209.74365234375000000000	4209.23046875000000000000	4200.00000000000000000000	4191.28173828125000000000	4181.53857421875000000000	4157.43603515625000000000	4165.64111328125000000000	0.00000000000000000000	10245.00000000000000000000	10230.00000000000000000000	0.00000000000000000000	0.00000000000000000000	0.00000000000000000000	1089.00000000000000000000	540.00000000000000000000	4.00000000000000000000	4.00000000000000000000	4.00000000000000000000	4.00000000000000000000	4.00000000000000000000	4.00000000000000000000	4.00000000000000000000	4.00000000000000000000	4.00000000000000000000	4.00000000000000000000	4.00000000000000000000	4.00000000000000000000	4.00000000000000000000	4.00000000000000000000	4.00000000000000000000	4.00000000000000000000
51.00000000000000000000	0.00000000000000000000	4182.56396484375000000000	4197.43603515625000000000	4092.30761718750000000000	4148.20507812500000000000	4206.66650390625000000000	4194.87158203125000000000	4201.02539062500000000000	4203.58984375000000000000	4203.07666015625000000000	4206.15380859375000000000	4178.46142578125000000000	4188.71777343750000000000	4171.79492187500000000000	4169.23046875000000000000	0.00000000000000000000	10244.00000000000000000000	10230.00000000000000000000	0.00000000000000000000	0.00000000000000000000	0.00000000000000000000	1089.00000000000000000000	549.00000000000000000000	4.00000000000000000000	4.00000000000000000000	4.00000000000000000000	4.00000000000000000000	4.00000000000000000000	4.00000000000000000000	4.00000000000000000000	4.00000000000000000000	4.00000000000000000000	4.00000000000000000000	4.00000000000000000000	4.00000000000000000000	4.00000000000000000000	4.00000000000000000000	4.00000000000000000000	4.00000000000000000000
52.00000000000000000000	0.00000000000000000000	4169.74365234375000000000	4204.10253906250000000000	4089.74340820312500000000	4151.28173828125000000000	4202.56396484375000000000	4187.69238281250000000000	4193.84619140625000000000	4195.38427734375000000000	4191.28173828125000000000	4197.94873046875000000000	4167.69238281250000000000	4184.61523437500000000000	4174.35888671875000000000	4164.61523437500000000000	0.00000000000000000000	10244.00000000000000000000	10230.00000000000000000000	0.00000000000000000000	0.00000000000000000000	0.00000000000000000000	1089.00000000000000000000	557.00000000000000000000	4.00000000000000000000	4.00000000000000000000	4.00000000000000000000	4.00000000000000000000	4.00000000000000000000	4.00000000000000000000	4.00000000000000000000	4.00000000000000000000	4.00000000000000000000	4.00000000000000000000	4.00000000000000000000	4.00000000000000000000	4.00000000000000000000	4.00000000000000000000	4.00000000000000000000	4.00000000000000000000
53.00000000000000000000	0.00000000000000000000	4173.84619140625000000000	4206.15380859375000000000	4094.35888671875000000000	4134.87158203125000000000	4200.51269531250000000000	4185.12792968750000000000	4189.23046875000000000000	4191.79492187500000000000	4188.20507812500000000000	4189.23046875000000000000	4177.94873046875000000000	4186.66650390625000000000	4166.66650390625000000000	4167.17919921875000000000	0.00000000000000000000	10245.00000000000000000000	10229.00000000000000000000	0.00000000000000000000	0.00000000000000000000	0.00000000000000000000	1089.00000000000000000000	564.00000000000000000000	4.00000000000000000000	4.00000000000000000000	4.00000000000000000000	4.00000000000000000000	4.00000000000000000000	4.00000000000000000000	4.00000000000000000000	4.00000000000000000000	4.00000000000000000000	4.00000000000000000000	4.00000000000000000000	4.00000000000000000000	4.00000000000000000000	4.00000000000000000000	4.00000000000000000000	4.00000000000000000000
54.00000000000000000000	0.00000000000000000000	4188.71777343750000000000	4206.15380859375000000000	4104.61523437500000000000	4128.20507812500000000000	4199.48730468750000000000	4197.43603515625000000000	4196.92285156250000000000	4201.02539062500000000000	4202.56396484375000000000	4205.12792968750000000000	4185.64111328125000000000	4196.92285156250000000000	4173.84619140625000000000	4177.94873046875000000000	0.00000000000000000000	10245.00000000000000000000	10229.00000000000000000000	0.00000000000000000000	0.00000000000000000000	0.00000000000000000000	1089.00000000000000000000	572.00000000000000000000	4.00000000000000000000	4.00000000000000000000	4.00000000000000000000	4.00000000000000000000	4.00000000000000000000	4.00000000000000000000	4.00000000000000000000	4.00000000000000000000	4.00000000000000000000	4.00000000000000000000	4.00000000000000000000	4.00000000000000000000	4.00000000000000000000	4.00000000000000000000	4.00000000000000000000	4.00000000000000000000
55.00000000000000000000	0.00000000000000000000	4178.46142578125000000000	4202.05126953125000000000	4095.89721679687500000000	4143.58984375000000000000	4194.87158203125000000000	4204.61523437500000000000	4202.05126953125000000000	4204.61523437500000000000	4206.15380859375000000000	4215.89746093750000000000	4189.23046875000000000000	4200.51269531250000000000	4182.05126953125000000000	4181.53857421875000000000	0.00000000000000000000	10246.00000000000000000000	10230.00000000000000000000	0.00000000000000000000	0.00000000000000000000	0.00000000000000000000	1089.00000000000000000000	579.00000000000000000000	4.00000000000000000000	4.00000000000000000000	4.00000000000000000000	4.00000000000000000000	4.00000000000000000000	4.00000000000000000000	4.00000000000000000000	4.00000000000000000000	4.00000000000000000000	4.00000000000000000000	4.00000000000000000000	4.00000000000000000000	4.00000000000000000000	4.00000000000000000000	4.00000000000000000000	4.00000000000000000000
56.00000000000000000000	0.00000000000000000000	4181.53857421875000000000	4193.33300781250000000000	4095.89721679687500000000	4152.30761718750000000000	4192.30761718750000000000	4187.17919921875000000000	4191.28173828125000000000	4193.33300781250000000000	4188.71777343750000000000	4198.46142578125000000000	4185.12792968750000000000	4200.00000000000000000000	4180.00000000000000000000	4183.07666015625000000000	0.00000000000000000000	10246.00000000000000000000	10230.00000000000000000000	0.00000000000000000000	0.00000000000000000000	0.00000000000000000000	1089.00000000000000000000	587.00000000000000000000	4.00000000000000000000	4.00000000000000000000	4.00000000000000000000	4.00000000000000000000	4.00000000000000000000	4.00000000000000000000	4.00000000000000000000	4.00000000000000000000	4.00000000000000000000	4.00000000000000000000	4.00000000000000000000	4.00000000000000000000	4.00000000000000000000	4.00000000000000000000	4.00000000000000000000	4.00000000000000000000
57.00000000000000000000	0.00000000000000000000	4176.92285156250000000000	4190.76904296875000000000	4093.33325195312500000000	4137.94873046875000000000	4201.02539062500000000000	4184.10253906250000000000	4189.74365234375000000000	4193.33300781250000000000	4191.79492187500000000000	4194.87158203125000000000	4173.84619140625000000000	4196.92285156250000000000	4187.17919921875000000000	4179.48730468750000000000	0.00000000000000000000	10246.00000000000000000000	10228.00000000000000000000	0.00000000000000000000	0.00000000000000000000	0.00000000000000000000	1089.00000000000000000000	594.00000000000000000000	4.00000000000000000000	4.00000000000000000000	4.00000000000000000000	4.00000000000000000000	4.00000000000000000000	4.00000000000000000000	4.00000000000000000000	4.00000000000000000000	4.00000000000000000000	4.00000000000000000000	4.00000000000000000000	4.00000000000000000000	4.00000000000000000000	4.00000000000000000000	4.00000000000000000000	4.00000000000000000000
58.00000000000000000000	0.00000000000000000000	4176.41015625000000000000	4194.87158203125000000000	4092.82031250000000000000	4130.76904296875000000000	4197.94873046875000000000	4187.69238281250000000000	4191.28173828125000000000	4191.28173828125000000000	4197.43603515625000000000	4194.87158203125000000000	4168.71777343750000000000	4198.97412109375000000000	4175.38427734375000000000	4162.05126953125000000000	0.00000000000000000000	10246.00000000000000000000	10228.00000000000000000000	0.00000000000000000000	0.00000000000000000000	0.00000000000000000000	1089.00000000000000000000	601.00000000000000000000	4.00000000000000000000	4.00000000000000000000	4.00000000000000000000	4.00000000000000000000	4.00000000000000000000	4.00000000000000000000	4.00000000000000000000	4.00000000000000000000	4.00000000000000000000	4.00000000000000000000	4.00000000000000000000	4.00000000000000000000	4.00000000000000000000	4.00000000000000000000	4.00000000000000000000	4.00000000000000000000
59.00000000000000000000	0.00000000000000000000	4176.41015625000000000000	4205.64111328125000000000	4089.23071289062500000000	4141.53857421875000000000	4194.35888671875000000000	4185.12792968750000000000	4189.74365234375000000000	4189.23046875000000000000	4194.35888671875000000000	4183.58984375000000000000	4177.43603515625000000000	4200.51269531250000000000	4168.20507812500000000000	4158.97412109375000000000	0.00000000000000000000	10246.00000000000000000000	10229.00000000000000000000	0.00000000000000000000	0.00000000000000000000	0.00000000000000000000	1089.00000000000000000000	609.00000000000000000000	4.00000000000000000000	4.00000000000000000000	4.00000000000000000000	4.00000000000000000000	4.00000000000000000000	4.00000000000000000000	4.00000000000000000000	4.00000000000000000000	4.00000000000000000000	4.00000000000000000000	4.00000000000000000000	4.00000000000000000000	4.00000000000000000000	4.00000000000000000000	4.00000000000000000000	4.00000000000000000000
60.00000000000000000000	0.00000000000000000000	4166.66650390625000000000	4197.43603515625000000000	4082.05126953125000000000	4129.23046875000000000000	4203.58984375000000000000	4190.25634765625000000000	4188.20507812500000000000	4195.89746093750000000000	4196.41015625000000000000	4184.61523437500000000000	4180.51269531250000000000	4202.05126953125000000000	4174.35888671875000000000	4175.89746093750000000000	0.00000000000000000000	10246.00000000000000000000	10229.00000000000000000000	0.00000000000000000000	0.00000000000000000000	0.00000000000000000000	1089.00000000000000000000	616.00000000000000000000	4.00000000000000000000	4.00000000000000000000	4.00000000000000000000	4.00000000000000000000	4.00000000000000000000	4.00000000000000000000	4.00000000000000000000	4.00000000000000000000	4.00000000000000000000	4.00000000000000000000	4.00000000000000000000	4.00000000000000000000	4.00000000000000000000	4.00000000000000000000	4.00000000000000000000	4.00000000000000000000
61.00000000000000000000	0.00000000000000000000	4177.43603515625000000000	4175.38427734375000000000	4093.33325195312500000000	4109.74365234375000000000	4200.00000000000000000000	4192.30761718750000000000	4180.51269531250000000000	4186.66650390625000000000	4190.25634765625000000000	4186.66650390625000000000	4174.35888671875000000000	4210.76904296875000000000	4158.97412109375000000000	4181.02539062500000000000	0.00000000000000000000	10248.00000000000000000000	10228.00000000000000000000	0.00000000000000000000	0.00000000000000000000	0.00000000000000000000	1089.00000000000000000000	623.00000000000000000000	4.00000000000000000000	4.00000000000000000000	4.00000000000000000000	4.00000000000000000000	4.00000000000000000000	4.00000000000000000000	4.00000000000000000000	4.00000000000000000000	4.00000000000000000000	4.00000000000000000000	4.00000000000000000000	4.00000000000000000000	4.00000000000000000000	4.00000000000000000000	4.00000000000000000000	4.00000000000000000000
62.00000000000000000000	0.00000000000000000000	4171.79492187500000000000	4186.15380859375000000000	4090.25634765625000000000	4132.82031250000000000000	4191.79492187500000000000	4189.74365234375000000000	4186.66650390625000000000	4185.64111328125000000000	4191.28173828125000000000	4188.71777343750000000000	4182.05126953125000000000	4217.43603515625000000000	4165.64111328125000000000	4177.43603515625000000000	0.00000000000000000000	10248.00000000000000000000	10228.00000000000000000000	0.00000000000000000000	0.00000000000000000000	0.00000000000000000000	1089.00000000000000000000	631.00000000000000000000	4.00000000000000000000	4.00000000000000000000	4.00000000000000000000	4.00000000000000000000	4.00000000000000000000	4.00000000000000000000	4.00000000000000000000	4.00000000000000000000	4.00000000000000000000	4.00000000000000000000	4.00000000000000000000	4.00000000000000000000	4.00000000000000000000	4.00000000000000000000	4.00000000000000000000	4.00000000000000000000
63.00000000000000000000	0.00000000000000000000	4171.28173828125000000000	4194.87158203125000000000	4090.76904296875000000000	4154.35888671875000000000	4189.74365234375000000000	4187.17919921875000000000	4195.38427734375000000000	4194.87158203125000000000	4198.97412109375000000000	4190.76904296875000000000	4184.10253906250000000000	4220.00000000000000000000	4194.35888671875000000000	4173.84619140625000000000	0.00000000000000000000	10248.00000000000000000000	10228.00000000000000000000	0.00000000000000000000	0.00000000000000000000	0.00000000000000000000	1089.00000000000000000000	638.00000000000000000000	4.00000000000000000000	4.00000000000000000000	4.00000000000000000000	4.00000000000000000000	4.00000000000000000000	4.00000000000000000000	4.00000000000000000000	4.00000000000000000000	4.00000000000000000000	4.00000000000000000000	4.00000000000000000000	4.00000000000000000000	4.00000000000000000000	4.00000000000000000000	4.00000000000000000000	4.00000000000000000000
64.00000000000000000000	0.00000000000000000000	4182.05126953125000000000	4185.64111328125000000000	4104.10253906250000000000	4134.35888671875000000000	4196.41015625000000000000	4189.23046875000000000000	4188.71777343750000000000	4187.69238281250000000000	4192.82031250000000000000	4188.71777343750000000000	4178.46142578125000000000	4217.43603515625000000000	4196.92285156250000000000	4174.35888671875000000000	2593.00000000000000000000	10248.00000000000000000000	10228.00000000000000000000	0.00000000000000000000	0.00000000000000000000	0.00000000000000000000	1089.00000000000000000000	646.00000000000000000000	4.00000000000000000000	4.00000000000000000000	4.00000000000000000000	4.00000000000000000000	4.00000000000000000000	4.00000000000000000000	4.00000000000000000000	4.00000000000000000000	4.00000000000000000000	4.00000000000000000000	4.00000000000000000000	4.00000000000000000000	4.00000000000000000000	4.00000000000000000000	4.00000000000000000000	4.00000000000000000000
65.00000000000000000000	0.00000000000000000000	4173.33300781250000000000	4188.20507812500000000000	4102.56396484375000000000	4129.74365234375000000000	4202.56396484375000000000	4193.33300781250000000000	4187.69238281250000000000	4183.58984375000000000000	4190.25634765625000000000	4192.30761718750000000000	4188.20507812500000000000	4220.00000000000000000000	4183.58984375000000000000	4176.41015625000000000000	2829.00000000000000000000	10248.00000000000000000000	10228.00000000000000000000	0.00000000000000000000	0.00000000000000000000	0.00000000000000000000	1089.00000000000000000000	654.00000000000000000000	4.00000000000000000000	4.00000000000000000000	4.00000000000000000000	4.00000000000000000000	4.00000000000000000000	4.00000000000000000000	4.00000000000000000000	4.00000000000000000000	4.00000000000000000000	4.00000000000000000000	4.00000000000000000000	4.00000000000000000000	4.00000000000000000000	4.00000000000000000000	4.00000000000000000000	4.00000000000000000000
66.00000000000000000000	0.00000000000000000000	4180.51269531250000000000	4190.76904296875000000000	4107.17919921875000000000	4143.07666015625000000000	4197.94873046875000000000	4192.30761718750000000000	4196.41015625000000000000	4196.92285156250000000000	4202.05126953125000000000	4197.94873046875000000000	4200.00000000000000000000	4230.25634765625000000000	4183.07666015625000000000	4176.41015625000000000000	2434.00000000000000000000	10248.00000000000000000000	10228.00000000000000000000	0.00000000000000000000	0.00000000000000000000	0.00000000000000000000	1089.00000000000000000000	662.00000000000000000000	4.00000000000000000000	4.00000000000000000000	4.00000000000000000000	4.00000000000000000000	4.00000000000000000000	4.00000000000000000000	4.00000000000000000000	4.00000000000000000000	4.00000000000000000000	4.00000000000000000000	4.00000000000000000000	4.00000000000000000000	4.00000000000000000000	4.00000000000000000000	4.00000000000000000000	4.00000000000000000000
67.00000000000000000000	0.00000000000000000000	4181.02539062500000000000	4188.71777343750000000000	4102.56396484375000000000	4134.87158203125000000000	4200.51269531250000000000	4193.84619140625000000000	4201.02539062500000000000	4207.69238281250000000000	4211.79492187500000000000	4206.15380859375000000000	4198.46142578125000000000	4227.69238281250000000000	4189.74365234375000000000	4174.87158203125000000000	3477.00000000000000000000	10248.00000000000000000000	10227.00000000000000000000	0.00000000000000000000	0.00000000000000000000	0.00000000000000000000	1089.00000000000000000000	671.00000000000000000000	4.00000000000000000000	4.00000000000000000000	4.00000000000000000000	4.00000000000000000000	4.00000000000000000000	4.00000000000000000000	4.00000000000000000000	4.00000000000000000000	4.00000000000000000000	4.00000000000000000000	4.00000000000000000000	4.00000000000000000000	4.00000000000000000000	4.00000000000000000000	4.00000000000000000000	4.00000000000000000000
68.00000000000000000000	0.00000000000000000000	4184.10253906250000000000	4193.33300781250000000000	4104.61523437500000000000	4141.53857421875000000000	4198.46142578125000000000	4196.41015625000000000000	4192.30761718750000000000	4196.92285156250000000000	4198.97412109375000000000	4201.53857421875000000000	4181.02539062500000000000	4225.12792968750000000000	4184.61523437500000000000	4181.02539062500000000000	3533.00000000000000000000	10248.00000000000000000000	10227.00000000000000000000	0.00000000000000000000	0.00000000000000000000	0.00000000000000000000	1089.00000000000000000000	679.00000000000000000000	4.00000000000000000000	4.00000000000000000000	4.00000000000000000000	4.00000000000000000000	4.00000000000000000000	4.00000000000000000000	4.00000000000000000000	4.00000000000000000000	4.00000000000000000000	4.00000000000000000000	4.00000000000000000000	4.00000000000000000000	4.00000000000000000000	4.00000000000000000000	4.00000000000000000000	4.00000000000000000000
69.00000000000000000000	0.00000000000000000000	4186.15380859375000000000	4201.02539062500000000000	4115.89746093750000000000	4159.48730468750000000000	4190.25634765625000000000	4197.43603515625000000000	4191.79492187500000000000	4192.30761718750000000000	4191.28173828125000000000	4186.15380859375000000000	4163.58984375000000000000	4230.76904296875000000000	4180.00000000000000000000	4196.41015625000000000000	3383.00000000000000000000	10246.00000000000000000000	10227.00000000000000000000	0.00000000000000000000	0.00000000000000000000	0.00000000000000000000	1089.00000000000000000000	688.00000000000000000000	4.00000000000000000000	4.00000000000000000000	4.00000000000000000000	4.00000000000000000000	4.00000000000000000000	4.00000000000000000000	4.00000000000000000000	4.00000000000000000000	4.00000000000000000000	4.00000000000000000000	4.00000000000000000000	4.00000000000000000000	4.00000000000000000000	4.00000000000000000000	4.00000000000000000000	4.00000000000000000000
70.00000000000000000000	0.00000000000000000000	4166.15380859375000000000	4194.87158203125000000000	4103.58984375000000000000	4152.30761718750000000000	4196.41015625000000000000	4188.20507812500000000000	4194.87158203125000000000	4200.00000000000000000000	4203.07666015625000000000	4183.58984375000000000000	4176.92285156250000000000	4229.74365234375000000000	4183.58984375000000000000	4187.69238281250000000000	3465.00000000000000000000	10246.00000000000000000000	10227.00000000000000000000	0.00000000000000000000	0.00000000000000000000	0.00000000000000000000	1089.00000000000000000000	696.00000000000000000000	4.00000000000000000000	4.00000000000000000000	4.00000000000000000000	4.00000000000000000000	4.00000000000000000000	4.00000000000000000000	4.00000000000000000000	4.00000000000000000000	4.00000000000000000000	4.00000000000000000000	4.00000000000000000000	4.00000000000000000000	4.00000000000000000000	4.00000000000000000000	4.00000000000000000000	4.00000000000000000000
71.00000000000000000000	0.00000000000000000000	4179.48730468750000000000	4181.53857421875000000000	4103.58984375000000000000	4140.00000000000000000000	4196.92285156250000000000	4177.94873046875000000000	4185.12792968750000000000	4190.25634765625000000000	4198.46142578125000000000	4186.15380859375000000000	4199.48730468750000000000	4231.28173828125000000000	4184.61523437500000000000	4169.23046875000000000000	3436.00000000000000000000	10246.00000000000000000000	10228.00000000000000000000	0.00000000000000000000	0.00000000000000000000	0.00000000000000000000	1089.00000000000000000000	704.00000000000000000000	4.00000000000000000000	4.00000000000000000000	4.00000000000000000000	4.00000000000000000000	4.00000000000000000000	4.00000000000000000000	4.00000000000000000000	4.00000000000000000000	4.00000000000000000000	4.00000000000000000000	4.00000000000000000000	4.00000000000000000000	4.00000000000000000000	4.00000000000000000000	4.00000000000000000000	4.00000000000000000000
72.00000000000000000000	0.00000000000000000000	4186.15380859375000000000	4187.69238281250000000000	4106.15380859375000000000	4134.35888671875000000000	4193.84619140625000000000	4191.28173828125000000000	4188.20507812500000000000	4187.69238281250000000000	4197.94873046875000000000	4197.43603515625000000000	4204.10253906250000000000	4234.35888671875000000000	4190.76904296875000000000	4176.41015625000000000000	3372.00000000000000000000	10246.00000000000000000000	10228.00000000000000000000	0.00000000000000000000	0.00000000000000000000	0.00000000000000000000	1089.00000000000000000000	712.00000000000000000000	4.00000000000000000000	4.00000000000000000000	4.00000000000000000000	4.00000000000000000000	4.00000000000000000000	4.00000000000000000000	4.00000000000000000000	4.00000000000000000000	4.00000000000000000000	4.00000000000000000000	4.00000000000000000000	4.00000000000000000000	4.00000000000000000000	4.00000000000000000000	4.00000000000000000000	4.00000000000000000000
73.00000000000000000000	0.00000000000000000000	4180.51269531250000000000	4193.84619140625000000000	4107.17919921875000000000	4141.02539062500000000000	4195.38427734375000000000	4195.38427734375000000000	4196.92285156250000000000	4200.00000000000000000000	4211.79492187500000000000	4208.20507812500000000000	4200.00000000000000000000	4240.00000000000000000000	4200.00000000000000000000	4191.79492187500000000000	3066.00000000000000000000	10247.00000000000000000000	10227.00000000000000000000	0.00000000000000000000	0.00000000000000000000	0.00000000000000000000	1089.00000000000000000000	719.00000000000000000000	4.00000000000000000000	4.00000000000000000000	4.00000000000000000000	4.00000000000000000000	4.00000000000000000000	4.00000000000000000000	4.00000000000000000000	4.00000000000000000000	4.00000000000000000000	4.00000000000000000000	4.00000000000000000000	4.00000000000000000000	4.00000000000000000000	4.00000000000000000000	4.00000000000000000000	4.00000000000000000000
74.00000000000000000000	0.00000000000000000000	4189.74365234375000000000	4188.20507812500000000000	4109.74365234375000000000	4160.51269531250000000000	4196.41015625000000000000	4183.58984375000000000000	4195.89746093750000000000	4207.69238281250000000000	4209.23046875000000000000	4201.53857421875000000000	4192.82031250000000000000	4244.10253906250000000000	4197.94873046875000000000	4190.25634765625000000000	3499.00000000000000000000	10247.00000000000000000000	10227.00000000000000000000	0.00000000000000000000	0.00000000000000000000	0.00000000000000000000	1089.00000000000000000000	727.00000000000000000000	4.00000000000000000000	4.00000000000000000000	4.00000000000000000000	4.00000000000000000000	4.00000000000000000000	4.00000000000000000000	4.00000000000000000000	4.00000000000000000000	4.00000000000000000000	4.00000000000000000000	4.00000000000000000000	4.00000000000000000000	4.00000000000000000000	4.00000000000000000000	4.00000000000000000000	4.00000000000000000000
75.00000000000000000000	0.00000000000000000000	4176.92285156250000000000	4190.76904296875000000000	4096.41015625000000000000	4159.48730468750000000000	4198.97412109375000000000	4187.17919921875000000000	4196.41015625000000000000	4208.20507812500000000000	4200.51269531250000000000	4191.28173828125000000000	4187.69238281250000000000	4234.35888671875000000000	4186.66650390625000000000	4173.84619140625000000000	3316.00000000000000000000	10248.00000000000000000000	10228.00000000000000000000	0.00000000000000000000	0.00000000000000000000	0.00000000000000000000	1089.00000000000000000000	734.00000000000000000000	4.00000000000000000000	4.00000000000000000000	4.00000000000000000000	4.00000000000000000000	4.00000000000000000000	4.00000000000000000000	4.00000000000000000000	4.00000000000000000000	4.00000000000000000000	4.00000000000000000000	4.00000000000000000000	4.00000000000000000000	4.00000000000000000000	4.00000000000000000000	4.00000000000000000000	4.00000000000000000000
76.00000000000000000000	0.00000000000000000000	4171.79492187500000000000	4189.23046875000000000000	4095.38452148437500000000	4143.58984375000000000000	4188.71777343750000000000	4186.66650390625000000000	4193.84619140625000000000	4200.51269531250000000000	4198.46142578125000000000	4186.15380859375000000000	4186.66650390625000000000	4227.69238281250000000000	4176.92285156250000000000	4167.17919921875000000000	2882.00000000000000000000	10248.00000000000000000000	10228.00000000000000000000	0.00000000000000000000	0.00000000000000000000	0.00000000000000000000	1089.00000000000000000000	741.00000000000000000000	4.00000000000000000000	4.00000000000000000000	4.00000000000000000000	4.00000000000000000000	4.00000000000000000000	4.00000000000000000000	4.00000000000000000000	4.00000000000000000000	4.00000000000000000000	4.00000000000000000000	4.00000000000000000000	4.00000000000000000000	4.00000000000000000000	4.00000000000000000000	4.00000000000000000000	4.00000000000000000000
77.00000000000000000000	0.00000000000000000000	4160.51269531250000000000	4180.51269531250000000000	4089.74340820312500000000	4146.15380859375000000000	4182.05126953125000000000	4179.48730468750000000000	4191.28173828125000000000	4200.00000000000000000000	4198.97412109375000000000	4187.17919921875000000000	4189.74365234375000000000	4221.53857421875000000000	4184.10253906250000000000	4172.82031250000000000000	2934.00000000000000000000	10247.00000000000000000000	10228.00000000000000000000	0.00000000000000000000	0.00000000000000000000	0.00000000000000000000	1089.00000000000000000000	749.00000000000000000000	4.00000000000000000000	4.00000000000000000000	4.00000000000000000000	4.00000000000000000000	4.00000000000000000000	4.00000000000000000000	4.00000000000000000000	4.00000000000000000000	4.00000000000000000000	4.00000000000000000000	4.00000000000000000000	4.00000000000000000000	4.00000000000000000000	4.00000000000000000000	4.00000000000000000000	4.00000000000000000000
78.00000000000000000000	0.00000000000000000000	4158.97412109375000000000	4175.89746093750000000000	4088.20507812500000000000	4148.20507812500000000000	4187.17919921875000000000	4180.51269531250000000000	4191.79492187500000000000	4196.92285156250000000000	4190.76904296875000000000	4181.53857421875000000000	4183.58984375000000000000	4216.92285156250000000000	4187.17919921875000000000	4173.33300781250000000000	3499.00000000000000000000	10247.00000000000000000000	10228.00000000000000000000	0.00000000000000000000	0.00000000000000000000	0.00000000000000000000	1089.00000000000000000000	756.00000000000000000000	4.00000000000000000000	4.00000000000000000000	4.00000000000000000000	4.00000000000000000000	4.00000000000000000000	4.00000000000000000000	4.00000000000000000000	4.00000000000000000000	4.00000000000000000000	4.00000000000000000000	4.00000000000000000000	4.00000000000000000000	4.00000000000000000000	4.00000000000000000000	4.00000000000000000000	4.00000000000000000000
79.00000000000000000000	0.00000000000000000000	4178.97412109375000000000	4176.92285156250000000000	4103.58984375000000000000	4135.38427734375000000000	4186.66650390625000000000	4185.12792968750000000000	4194.87158203125000000000	4186.66650390625000000000	4182.05126953125000000000	4171.79492187500000000000	4165.12792968750000000000	4213.84619140625000000000	4168.71777343750000000000	4158.97412109375000000000	3316.00000000000000000000	10247.00000000000000000000	10228.00000000000000000000	0.00000000000000000000	0.00000000000000000000	0.00000000000000000000	1089.00000000000000000000	763.00000000000000000000	4.00000000000000000000	4.00000000000000000000	4.00000000000000000000	4.00000000000000000000	4.00000000000000000000	4.00000000000000000000	4.00000000000000000000	4.00000000000000000000	4.00000000000000000000	4.00000000000000000000	4.00000000000000000000	4.00000000000000000000	4.00000000000000000000	4.00000000000000000000	4.00000000000000000000	4.00000000000000000000
80.00000000000000000000	0.00000000000000000000	4164.10253906250000000000	4178.46142578125000000000	4093.33325195312500000000	4142.56396484375000000000	4180.51269531250000000000	4190.76904296875000000000	4203.07666015625000000000	4190.25634765625000000000	4192.30761718750000000000	4173.33300781250000000000	4154.35888671875000000000	4203.07666015625000000000	4160.51269531250000000000	4142.05126953125000000000	2882.00000000000000000000	10247.00000000000000000000	10228.00000000000000000000	0.00000000000000000000	0.00000000000000000000	0.00000000000000000000	1089.00000000000000000000	771.00000000000000000000	4.00000000000000000000	4.00000000000000000000	4.00000000000000000000	4.00000000000000000000	4.00000000000000000000	4.00000000000000000000	4.00000000000000000000	4.00000000000000000000	4.00000000000000000000	4.00000000000000000000	4.00000000000000000000	4.00000000000000000000	4.00000000000000000000	4.00000000000000000000	4.00000000000000000000	4.00000000000000000000
81.00000000000000000000	0.00000000000000000000	4161.53857421875000000000	4168.71777343750000000000	4090.25634765625000000000	4149.23046875000000000000	4178.97412109375000000000	4188.71777343750000000000	4200.00000000000000000000	4191.28173828125000000000	4196.92285156250000000000	4172.82031250000000000000	4155.89746093750000000000	4206.66650390625000000000	4158.97412109375000000000	4145.64111328125000000000	2934.00000000000000000000	10246.00000000000000000000	10230.00000000000000000000	0.00000000000000000000	0.00000000000000000000	0.00000000000000000000	1089.00000000000000000000	780.00000000000000000000	4.00000000000000000000	4.00000000000000000000	4.00000000000000000000	4.00000000000000000000	4.00000000000000000000	4.00000000000000000000	4.00000000000000000000	4.00000000000000000000	4.00000000000000000000	4.00000000000000000000	4.00000000000000000000	4.00000000000000000000	4.00000000000000000000	4.00000000000000000000	4.00000000000000000000	4.00000000000000000000
82.00000000000000000000	0.00000000000000000000	4167.17919921875000000000	4163.58984375000000000000	4091.79467773437500000000	4132.82031250000000000000	4189.74365234375000000000	4182.05126953125000000000	4192.30761718750000000000	4181.02539062500000000000	4191.79492187500000000000	4175.38427734375000000000	4174.35888671875000000000	4222.05126953125000000000	4162.56396484375000000000	4166.15380859375000000000	3499.00000000000000000000	10246.00000000000000000000	10230.00000000000000000000	0.00000000000000000000	0.00000000000000000000	0.00000000000000000000	1089.00000000000000000000	788.00000000000000000000	4.00000000000000000000	4.00000000000000000000	4.00000000000000000000	4.00000000000000000000	4.00000000000000000000	4.00000000000000000000	4.00000000000000000000	4.00000000000000000000	4.00000000000000000000	4.00000000000000000000	4.00000000000000000000	4.00000000000000000000	4.00000000000000000000	4.00000000000000000000	4.00000000000000000000	4.00000000000000000000
83.00000000000000000000	0.00000000000000000000	4163.07666015625000000000	4166.15380859375000000000	4086.15380859375000000000	4136.41015625000000000000	4184.61523437500000000000	4175.89746093750000000000	4183.58984375000000000000	4170.25634765625000000000	4180.00000000000000000000	4177.43603515625000000000	4185.64111328125000000000	4224.61523437500000000000	4177.43603515625000000000	4169.74365234375000000000	3316.00000000000000000000	10247.00000000000000000000	10226.00000000000000000000	0.00000000000000000000	0.00000000000000000000	0.00000000000000000000	1089.00000000000000000000	796.00000000000000000000	4.00000000000000000000	4.00000000000000000000	4.00000000000000000000	4.00000000000000000000	4.00000000000000000000	4.00000000000000000000	4.00000000000000000000	4.00000000000000000000	4.00000000000000000000	4.00000000000000000000	4.00000000000000000000	4.00000000000000000000	4.00000000000000000000	4.00000000000000000000	4.00000000000000000000	4.00000000000000000000
84.00000000000000000000	0.00000000000000000000	4172.30761718750000000000	4171.28173828125000000000	4096.41015625000000000000	4155.89746093750000000000	4174.35888671875000000000	4179.48730468750000000000	4178.46142578125000000000	4168.20507812500000000000	4178.97412109375000000000	4179.48730468750000000000	4171.28173828125000000000	4209.74365234375000000000	4186.15380859375000000000	4149.74365234375000000000	2882.00000000000000000000	10247.00000000000000000000	10226.00000000000000000000	0.00000000000000000000	0.00000000000000000000	0.00000000000000000000	1089.00000000000000000000	805.00000000000000000000	4.00000000000000000000	4.00000000000000000000	4.00000000000000000000	4.00000000000000000000	4.00000000000000000000	4.00000000000000000000	4.00000000000000000000	4.00000000000000000000	4.00000000000000000000	4.00000000000000000000	4.00000000000000000000	4.00000000000000000000	4.00000000000000000000	4.00000000000000000000	4.00000000000000000000	4.00000000000000000000
85.00000000000000000000	0.00000000000000000000	4162.05126953125000000000	4179.48730468750000000000	4094.35888671875000000000	4147.69238281250000000000	4192.82031250000000000000	4191.28173828125000000000	4189.23046875000000000000	4182.05126953125000000000	4197.43603515625000000000	4191.79492187500000000000	4163.58984375000000000000	4203.58984375000000000000	4186.66650390625000000000	4146.15380859375000000000	2934.00000000000000000000	10249.00000000000000000000	10226.00000000000000000000	0.00000000000000000000	0.00000000000000000000	0.00000000000000000000	1089.00000000000000000000	813.00000000000000000000	4.00000000000000000000	4.00000000000000000000	4.00000000000000000000	4.00000000000000000000	4.00000000000000000000	4.00000000000000000000	4.00000000000000000000	4.00000000000000000000	4.00000000000000000000	4.00000000000000000000	4.00000000000000000000	4.00000000000000000000	4.00000000000000000000	4.00000000000000000000	4.00000000000000000000	4.00000000000000000000
86.00000000000000000000	0.00000000000000000000	4163.58984375000000000000	4178.46142578125000000000	4093.84594726562500000000	4137.43603515625000000000	4197.43603515625000000000	4186.66650390625000000000	4193.84619140625000000000	4185.12792968750000000000	4191.28173828125000000000	4189.74365234375000000000	4178.97412109375000000000	4218.97412109375000000000	4182.56396484375000000000	4158.97412109375000000000	3499.00000000000000000000	10249.00000000000000000000	10226.00000000000000000000	0.00000000000000000000	0.00000000000000000000	0.00000000000000000000	1089.00000000000000000000	821.00000000000000000000	4.00000000000000000000	4.00000000000000000000	4.00000000000000000000	4.00000000000000000000	4.00000000000000000000	4.00000000000000000000	4.00000000000000000000	4.00000000000000000000	4.00000000000000000000	4.00000000000000000000	4.00000000000000000000	4.00000000000000000000	4.00000000000000000000	4.00000000000000000000	4.00000000000000000000	4.00000000000000000000
87.00000000000000000000	0.00000000000000000000	4170.25634765625000000000	4185.12792968750000000000	4100.00000000000000000000	4161.02539062500000000000	4188.71777343750000000000	4182.05126953125000000000	4192.30761718750000000000	4184.61523437500000000000	4184.10253906250000000000	4187.17919921875000000000	4196.41015625000000000000	4224.10253906250000000000	4198.46142578125000000000	4171.79492187500000000000	3316.00000000000000000000	10247.00000000000000000000	10229.00000000000000000000	0.00000000000000000000	0.00000000000000000000	0.00000000000000000000	1089.00000000000000000000	828.00000000000000000000	4.00000000000000000000	4.00000000000000000000	4.00000000000000000000	4.00000000000000000000	4.00000000000000000000	4.00000000000000000000	4.00000000000000000000	4.00000000000000000000	4.00000000000000000000	4.00000000000000000000	4.00000000000000000000	4.00000000000000000000	4.00000000000000000000	4.00000000000000000000	4.00000000000000000000	4.00000000000000000000
88.00000000000000000000	0.00000000000000000000	4170.25634765625000000000	4195.89746093750000000000	4102.05126953125000000000	4180.00000000000000000000	4193.84619140625000000000	4185.12792968750000000000	4189.23046875000000000000	4190.76904296875000000000	4200.00000000000000000000	4190.76904296875000000000	4202.56396484375000000000	4224.61523437500000000000	4209.74365234375000000000	4184.61523437500000000000	2882.00000000000000000000	10247.00000000000000000000	10229.00000000000000000000	0.00000000000000000000	0.00000000000000000000	0.00000000000000000000	1089.00000000000000000000	836.00000000000000000000	4.00000000000000000000	4.00000000000000000000	4.00000000000000000000	4.00000000000000000000	4.00000000000000000000	4.00000000000000000000	4.00000000000000000000	4.00000000000000000000	4.00000000000000000000	4.00000000000000000000	4.00000000000000000000	4.00000000000000000000	4.00000000000000000000	4.00000000000000000000	4.00000000000000000000	4.00000000000000000000
89.00000000000000000000	0.00000000000000000000	4180.00000000000000000000	4188.71777343750000000000	4108.20507812500000000000	4170.25634765625000000000	4192.82031250000000000000	4177.43603515625000000000	4176.92285156250000000000	4182.56396484375000000000	4201.53857421875000000000	4179.48730468750000000000	4199.48730468750000000000	4227.69238281250000000000	4191.28173828125000000000	4182.56396484375000000000	2934.00000000000000000000	10246.00000000000000000000	10229.00000000000000000000	0.00000000000000000000	0.00000000000000000000	0.00000000000000000000	1089.00000000000000000000	843.00000000000000000000	4.00000000000000000000	4.00000000000000000000	4.00000000000000000000	4.00000000000000000000	4.00000000000000000000	4.00000000000000000000	4.00000000000000000000	4.00000000000000000000	4.00000000000000000000	4.00000000000000000000	4.00000000000000000000	4.00000000000000000000	4.00000000000000000000	4.00000000000000000000	4.00000000000000000000	4.00000000000000000000
90.00000000000000000000	0.00000000000000000000	4170.25634765625000000000	4184.61523437500000000000	4097.94873046875000000000	4163.58984375000000000000	4186.15380859375000000000	4176.41015625000000000000	4175.38427734375000000000	4172.82031250000000000000	4189.74365234375000000000	4179.48730468750000000000	4187.17919921875000000000	4220.00000000000000000000	4189.74365234375000000000	4174.35888671875000000000	3499.00000000000000000000	10246.00000000000000000000	10229.00000000000000000000	0.00000000000000000000	0.00000000000000000000	0.00000000000000000000	1089.00000000000000000000	851.00000000000000000000	4.00000000000000000000	4.00000000000000000000	4.00000000000000000000	4.00000000000000000000	4.00000000000000000000	4.00000000000000000000	4.00000000000000000000	4.00000000000000000000	4.00000000000000000000	4.00000000000000000000	4.00000000000000000000	4.00000000000000000000	4.00000000000000000000	4.00000000000000000000	4.00000000000000000000	4.00000000000000000000
91.00000000000000000000	0.00000000000000000000	4178.97412109375000000000	4183.07666015625000000000	4100.00000000000000000000	4163.58984375000000000000	4184.61523437500000000000	4187.69238281250000000000	4186.66650390625000000000	4173.84619140625000000000	4181.53857421875000000000	4184.61523437500000000000	4170.25634765625000000000	4225.64111328125000000000	4196.41015625000000000000	4177.43603515625000000000	3316.00000000000000000000	10245.00000000000000000000	10227.00000000000000000000	0.00000000000000000000	0.00000000000000000000	0.00000000000000000000	1089.00000000000000000000	859.00000000000000000000	4.00000000000000000000	4.00000000000000000000	4.00000000000000000000	4.00000000000000000000	4.00000000000000000000	4.00000000000000000000	4.00000000000000000000	4.00000000000000000000	4.00000000000000000000	4.00000000000000000000	4.00000000000000000000	4.00000000000000000000	4.00000000000000000000	4.00000000000000000000	4.00000000000000000000	4.00000000000000000000
92.00000000000000000000	0.00000000000000000000	4183.58984375000000000000	4178.97412109375000000000	4104.61523437500000000000	4156.92285156250000000000	4191.28173828125000000000	4192.30761718750000000000	4193.84619140625000000000	4181.02539062500000000000	4182.56396484375000000000	4183.58984375000000000000	4172.82031250000000000000	4236.41015625000000000000	4190.76904296875000000000	4180.00000000000000000000	2882.00000000000000000000	10245.00000000000000000000	10227.00000000000000000000	0.00000000000000000000	0.00000000000000000000	0.00000000000000000000	1089.00000000000000000000	867.00000000000000000000	4.00000000000000000000	4.00000000000000000000	4.00000000000000000000	4.00000000000000000000	4.00000000000000000000	4.00000000000000000000	4.00000000000000000000	4.00000000000000000000	4.00000000000000000000	4.00000000000000000000	4.00000000000000000000	4.00000000000000000000	4.00000000000000000000	4.00000000000000000000	4.00000000000000000000	4.00000000000000000000
93.00000000000000000000	0.00000000000000000000	4160.51269531250000000000	4178.46142578125000000000	4093.33325195312500000000	4160.51269531250000000000	4191.28173828125000000000	4185.12792968750000000000	4191.28173828125000000000	4183.07666015625000000000	4188.20507812500000000000	4188.71777343750000000000	4185.12792968750000000000	4232.30761718750000000000	4187.17919921875000000000	4171.28173828125000000000	2934.00000000000000000000	10246.00000000000000000000	10227.00000000000000000000	0.00000000000000000000	0.00000000000000000000	0.00000000000000000000	1089.00000000000000000000	875.00000000000000000000	4.00000000000000000000	4.00000000000000000000	4.00000000000000000000	4.00000000000000000000	4.00000000000000000000	4.00000000000000000000	4.00000000000000000000	4.00000000000000000000	4.00000000000000000000	4.00000000000000000000	4.00000000000000000000	4.00000000000000000000	4.00000000000000000000	4.00000000000000000000	4.00000000000000000000	4.00000000000000000000
94.00000000000000000000	0.00000000000000000000	4168.71777343750000000000	4178.46142578125000000000	4097.43603515625000000000	4166.15380859375000000000	4186.66650390625000000000	4183.58984375000000000000	4187.69238281250000000000	4180.00000000000000000000	4189.74365234375000000000	4192.30761718750000000000	4191.79492187500000000000	4231.28173828125000000000	4191.79492187500000000000	4172.82031250000000000000	3499.00000000000000000000	10246.00000000000000000000	10227.00000000000000000000	0.00000000000000000000	0.00000000000000000000	0.00000000000000000000	1089.00000000000000000000	883.00000000000000000000	4.00000000000000000000	4.00000000000000000000	4.00000000000000000000	4.00000000000000000000	4.00000000000000000000	4.00000000000000000000	4.00000000000000000000	4.00000000000000000000	4.00000000000000000000	4.00000000000000000000	4.00000000000000000000	4.00000000000000000000	4.00000000000000000000	4.00000000000000000000	4.00000000000000000000	4.00000000000000000000
95.00000000000000000000	0.00000000000000000000	4171.79492187500000000000	4186.15380859375000000000	4093.33325195312500000000	4170.25634765625000000000	4200.00000000000000000000	4193.84619140625000000000	4193.33300781250000000000	4186.66650390625000000000	4199.48730468750000000000	4195.89746093750000000000	4202.56396484375000000000	4234.35888671875000000000	4202.05126953125000000000	4186.66650390625000000000	3316.00000000000000000000	10249.00000000000000000000	10227.00000000000000000000	0.00000000000000000000	0.00000000000000000000	0.00000000000000000000	1089.00000000000000000000	891.00000000000000000000	4.00000000000000000000	4.00000000000000000000	4.00000000000000000000	4.00000000000000000000	4.00000000000000000000	4.00000000000000000000	4.00000000000000000000	4.00000000000000000000	4.00000000000000000000	4.00000000000000000000	4.00000000000000000000	4.00000000000000000000	4.00000000000000000000	4.00000000000000000000	4.00000000000000000000	4.00000000000000000000
96.00000000000000000000	0.00000000000000000000	4162.05126953125000000000	4184.61523437500000000000	4089.74340820312500000000	4176.41015625000000000000	4193.84619140625000000000	4181.53857421875000000000	4187.69238281250000000000	4183.07666015625000000000	4200.51269531250000000000	4192.82031250000000000000	4193.84619140625000000000	4230.76904296875000000000	4197.94873046875000000000	4180.00000000000000000000	2882.00000000000000000000	10249.00000000000000000000	10227.00000000000000000000	0.00000000000000000000	0.00000000000000000000	0.00000000000000000000	1089.00000000000000000000	900.00000000000000000000	4.00000000000000000000	4.00000000000000000000	4.00000000000000000000	4.00000000000000000000	4.00000000000000000000	4.00000000000000000000	4.00000000000000000000	4.00000000000000000000	4.00000000000000000000	4.00000000000000000000	4.00000000000000000000	4.00000000000000000000	4.00000000000000000000	4.00000000000000000000	4.00000000000000000000	4.00000000000000000000
97.00000000000000000000	0.00000000000000000000	4159.48730468750000000000	4171.28173828125000000000	4092.82031250000000000000	4152.82031250000000000000	4176.92285156250000000000	4168.71777343750000000000	4177.43603515625000000000	4172.82031250000000000000	4191.28173828125000000000	4182.05126953125000000000	4174.35888671875000000000	4218.97412109375000000000	4181.02539062500000000000	4161.02539062500000000000	2934.00000000000000000000	10250.00000000000000000000	10229.00000000000000000000	0.00000000000000000000	0.00000000000000000000	0.00000000000000000000	1089.00000000000000000000	908.00000000000000000000	4.00000000000000000000	4.00000000000000000000	4.00000000000000000000	4.00000000000000000000	4.00000000000000000000	4.00000000000000000000	4.00000000000000000000	4.00000000000000000000	4.00000000000000000000	4.00000000000000000000	4.00000000000000000000	4.00000000000000000000	4.00000000000000000000	4.00000000000000000000	4.00000000000000000000	4.00000000000000000000
98.00000000000000000000	0.00000000000000000000	4161.53857421875000000000	4168.71777343750000000000	4088.20507812500000000000	4138.46142578125000000000	4191.79492187500000000000	4186.15380859375000000000	4179.48730468750000000000	4171.28173828125000000000	4188.20507812500000000000	4181.53857421875000000000	4180.51269531250000000000	4214.87158203125000000000	4177.43603515625000000000	4154.87158203125000000000	3499.00000000000000000000	10250.00000000000000000000	10229.00000000000000000000	0.00000000000000000000	0.00000000000000000000	0.00000000000000000000	1089.00000000000000000000	916.00000000000000000000	4.00000000000000000000	4.00000000000000000000	4.00000000000000000000	4.00000000000000000000	4.00000000000000000000	4.00000000000000000000	4.00000000000000000000	4.00000000000000000000	4.00000000000000000000	4.00000000000000000000	4.00000000000000000000	4.00000000000000000000	4.00000000000000000000	4.00000000000000000000	4.00000000000000000000	4.00000000000000000000
99.00000000000000000000	0.00000000000000000000	4177.94873046875000000000	4178.46142578125000000000	4094.35888671875000000000	4174.35888671875000000000	4201.02539062500000000000	4195.89746093750000000000	4178.97412109375000000000	4170.25634765625000000000	4185.12792968750000000000	4191.28173828125000000000	4187.69238281250000000000	4223.07666015625000000000	4189.23046875000000000000	4157.43603515625000000000	3316.00000000000000000000	10249.00000000000000000000	10229.00000000000000000000	0.00000000000000000000	0.00000000000000000000	0.00000000000000000000	1089.00000000000000000000	924.00000000000000000000	4.00000000000000000000	4.00000000000000000000	4.00000000000000000000	4.00000000000000000000	4.00000000000000000000	4.00000000000000000000	4.00000000000000000000	4.00000000000000000000	4.00000000000000000000	4.00000000000000000000	4.00000000000000000000	4.00000000000000000000	4.00000000000000000000	4.00000000000000000000	4.00000000000000000000	4.00000000000000000000
100.00000000000000000000	0.00000000000000000000	4165.12792968750000000000	4187.17919921875000000000	4089.23071289062500000000	4195.89746093750000000000	4193.33300781250000000000	4193.33300781250000000000	4180.00000000000000000000	4176.92285156250000000000	4191.28173828125000000000	4197.94873046875000000000	4187.17919921875000000000	4221.53857421875000000000	4197.94873046875000000000	4161.02539062500000000000	2882.00000000000000000000	10249.00000000000000000000	10229.00000000000000000000	0.00000000000000000000	0.00000000000000000000	0.00000000000000000000	1089.00000000000000000000	931.00000000000000000000	4.00000000000000000000	4.00000000000000000000	4.00000000000000000000	4.00000000000000000000	4.00000000000000000000	4.00000000000000000000	4.00000000000000000000	4.00000000000000000000	4.00000000000000000000	4.00000000000000000000	4.00000000000000000000	4.00000000000000000000	4.00000000000000000000	4.00000000000000000000	4.00000000000000000000	4.00000000000000000000
101.00000000000000000000	0.00000000000000000000	4160.51269531250000000000	4182.56396484375000000000	4089.74340820312500000000	4184.61523437500000000000	4188.71777343750000000000	4183.58984375000000000000	4175.89746093750000000000	4177.43603515625000000000	4187.17919921875000000000	4189.23046875000000000000	4181.53857421875000000000	4219.48730468750000000000	4183.07666015625000000000	4161.02539062500000000000	2934.00000000000000000000	10247.00000000000000000000	10231.00000000000000000000	0.00000000000000000000	0.00000000000000000000	0.00000000000000000000	1089.00000000000000000000	939.00000000000000000000	4.00000000000000000000	4.00000000000000000000	4.00000000000000000000	4.00000000000000000000	4.00000000000000000000	4.00000000000000000000	4.00000000000000000000	4.00000000000000000000	4.00000000000000000000	4.00000000000000000000	4.00000000000000000000	4.00000000000000000000	4.00000000000000000000	4.00000000000000000000	4.00000000000000000000	4.00000000000000000000
102.00000000000000000000	0.00000000000000000000	4168.71777343750000000000	4180.51269531250000000000	4095.89721679687500000000	4177.43603515625000000000	4185.12792968750000000000	4176.41015625000000000000	4170.76904296875000000000	4169.74365234375000000000	4175.38427734375000000000	4180.51269531250000000000	4164.10253906250000000000	4223.07666015625000000000	4171.28173828125000000000	4161.53857421875000000000	3499.00000000000000000000	10247.00000000000000000000	10231.00000000000000000000	0.00000000000000000000	0.00000000000000000000	0.00000000000000000000	1089.00000000000000000000	947.00000000000000000000	4.00000000000000000000	4.00000000000000000000	4.00000000000000000000	4.00000000000000000000	4.00000000000000000000	4.00000000000000000000	4.00000000000000000000	4.00000000000000000000	4.00000000000000000000	4.00000000000000000000	4.00000000000000000000	4.00000000000000000000	4.00000000000000000000	4.00000000000000000000	4.00000000000000000000	4.00000000000000000000
103.00000000000000000000	0.00000000000000000000	4159.48730468750000000000	4185.64111328125000000000	4087.69213867187500000000	4169.23046875000000000000	4182.56396484375000000000	4183.07666015625000000000	4178.97412109375000000000	4171.28173828125000000000	4178.97412109375000000000	4185.64111328125000000000	4163.07666015625000000000	4225.64111328125000000000	4187.69238281250000000000	4164.10253906250000000000	3316.00000000000000000000	10247.00000000000000000000	10231.00000000000000000000	0.00000000000000000000	0.00000000000000000000	0.00000000000000000000	1089.00000000000000000000	955.00000000000000000000	4.00000000000000000000	4.00000000000000000000	4.00000000000000000000	4.00000000000000000000	4.00000000000000000000	4.00000000000000000000	4.00000000000000000000	4.00000000000000000000	4.00000000000000000000	4.00000000000000000000	4.00000000000000000000	4.00000000000000000000	4.00000000000000000000	4.00000000000000000000	4.00000000000000000000	4.00000000000000000000
104.00000000000000000000	0.00000000000000000000	4176.41015625000000000000	4178.97412109375000000000	4096.92285156250000000000	4165.12792968750000000000	4181.02539062500000000000	4183.58984375000000000000	4180.51269531250000000000	4167.69238281250000000000	4177.94873046875000000000	4181.53857421875000000000	4182.56396484375000000000	4227.69238281250000000000	4198.97412109375000000000	4169.23046875000000000000	2882.00000000000000000000	10247.00000000000000000000	10231.00000000000000000000	0.00000000000000000000	0.00000000000000000000	0.00000000000000000000	1089.00000000000000000000	963.00000000000000000000	4.00000000000000000000	4.00000000000000000000	4.00000000000000000000	4.00000000000000000000	4.00000000000000000000	4.00000000000000000000	4.00000000000000000000	4.00000000000000000000	4.00000000000000000000	4.00000000000000000000	4.00000000000000000000	4.00000000000000000000	4.00000000000000000000	4.00000000000000000000	4.00000000000000000000	4.00000000000000000000
105.00000000000000000000	0.00000000000000000000	4172.82031250000000000000	4173.33300781250000000000	4091.28198242187500000000	4183.58984375000000000000	4182.05126953125000000000	4177.94873046875000000000	4171.28173828125000000000	4162.05126953125000000000	4174.35888671875000000000	4173.33300781250000000000	4188.71777343750000000000	4218.97412109375000000000	4187.17919921875000000000	4168.71777343750000000000	2934.00000000000000000000	10250.00000000000000000000	10229.00000000000000000000	0.00000000000000000000	0.00000000000000000000	0.00000000000000000000	1089.00000000000000000000	971.00000000000000000000	4.00000000000000000000	4.00000000000000000000	4.00000000000000000000	4.00000000000000000000	4.00000000000000000000	4.00000000000000000000	4.00000000000000000000	4.00000000000000000000	4.00000000000000000000	4.00000000000000000000	4.00000000000000000000	4.00000000000000000000	4.00000000000000000000	4.00000000000000000000	4.00000000000000000000	4.00000000000000000000
106.00000000000000000000	0.00000000000000000000	4156.41015625000000000000	4167.69238281250000000000	4073.33325195312500000000	4192.82031250000000000000	4169.74365234375000000000	4174.87158203125000000000	4161.02539062500000000000	4149.74365234375000000000	4160.51269531250000000000	4164.61523437500000000000	4163.07666015625000000000	4209.74365234375000000000	4160.51269531250000000000	4159.48730468750000000000	3499.00000000000000000000	10250.00000000000000000000	10229.00000000000000000000	0.00000000000000000000	0.00000000000000000000	0.00000000000000000000	1089.00000000000000000000	980.00000000000000000000	4.00000000000000000000	4.00000000000000000000	4.00000000000000000000	4.00000000000000000000	4.00000000000000000000	4.00000000000000000000	4.00000000000000000000	4.00000000000000000000	4.00000000000000000000	4.00000000000000000000	4.00000000000000000000	4.00000000000000000000	4.00000000000000000000	4.00000000000000000000	4.00000000000000000000	4.00000000000000000000
107.00000000000000000000	0.00000000000000000000	4162.56396484375000000000	4166.15380859375000000000	4068.71777343750000000000	4182.05126953125000000000	4165.12792968750000000000	4176.92285156250000000000	4163.07666015625000000000	4143.58984375000000000000	4144.61523437500000000000	4157.43603515625000000000	4142.56396484375000000000	4203.58984375000000000000	4154.87158203125000000000	4154.87158203125000000000	3316.00000000000000000000	10248.00000000000000000000	10229.00000000000000000000	0.00000000000000000000	0.00000000000000000000	0.00000000000000000000	1089.00000000000000000000	988.00000000000000000000	4.00000000000000000000	4.00000000000000000000	4.00000000000000000000	4.00000000000000000000	4.00000000000000000000	4.00000000000000000000	4.00000000000000000000	4.00000000000000000000	4.00000000000000000000	4.00000000000000000000	4.00000000000000000000	4.00000000000000000000	4.00000000000000000000	4.00000000000000000000	4.00000000000000000000	4.00000000000000000000
108.00000000000000000000	0.00000000000000000000	4155.89746093750000000000	4167.69238281250000000000	4062.05126953125000000000	4171.28173828125000000000	4182.56396484375000000000	4175.38427734375000000000	4173.33300781250000000000	4164.10253906250000000000	4161.02539062500000000000	4161.02539062500000000000	4156.92285156250000000000	4200.51269531250000000000	4173.33300781250000000000	4152.82031250000000000000	2882.00000000000000000000	10248.00000000000000000000	10229.00000000000000000000	0.00000000000000000000	0.00000000000000000000	0.00000000000000000000	1089.00000000000000000000	995.00000000000000000000	4.00000000000000000000	4.00000000000000000000	4.00000000000000000000	4.00000000000000000000	4.00000000000000000000	4.00000000000000000000	4.00000000000000000000	4.00000000000000000000	4.00000000000000000000	4.00000000000000000000	4.00000000000000000000	4.00000000000000000000	4.00000000000000000000	4.00000000000000000000	4.00000000000000000000	4.00000000000000000000
109.00000000000000000000	0.00000000000000000000	4160.51269531250000000000	4158.46142578125000000000	4074.87158203125000000000	4161.53857421875000000000	4180.51269531250000000000	4172.30761718750000000000	4170.76904296875000000000	4174.87158203125000000000	4177.94873046875000000000	4161.02539062500000000000	4174.35888671875000000000	4204.61523437500000000000	4171.79492187500000000000	4149.74365234375000000000	2934.00000000000000000000	10245.00000000000000000000	10226.00000000000000000000	0.00000000000000000000	0.00000000000000000000	0.00000000000000000000	1090.00000000000000000000	2.00000000000000000000	4.00000000000000000000	4.00000000000000000000	4.00000000000000000000	4.00000000000000000000	4.00000000000000000000	4.00000000000000000000	4.00000000000000000000	4.00000000000000000000	4.00000000000000000000	4.00000000000000000000	4.00000000000000000000	4.00000000000000000000	4.00000000000000000000	4.00000000000000000000	4.00000000000000000000	4.00000000000000000000
110.00000000000000000000	0.00000000000000000000	4159.48730468750000000000	4164.61523437500000000000	4081.02563476562500000000	4164.10253906250000000000	4178.97412109375000000000	4182.05126953125000000000	4171.28173828125000000000	4171.28173828125000000000	4173.33300781250000000000	4168.71777343750000000000	4177.94873046875000000000	4202.56396484375000000000	4164.61523437500000000000	4152.30761718750000000000	3499.00000000000000000000	10245.00000000000000000000	10226.00000000000000000000	0.00000000000000000000	0.00000000000000000000	0.00000000000000000000	1090.00000000000000000000	10.00000000000000000000	4.00000000000000000000	4.00000000000000000000	4.00000000000000000000	4.00000000000000000000	4.00000000000000000000	4.00000000000000000000	4.00000000000000000000	4.00000000000000000000	4.00000000000000000000	4.00000000000000000000	4.00000000000000000000	4.00000000000000000000	4.00000000000000000000	4.00000000000000000000	4.00000000000000000000	4.00000000000000000000
111.00000000000000000000	0.00000000000000000000	4164.10253906250000000000	4184.61523437500000000000	4083.58959960937500000000	4188.20507812500000000000	4189.23046875000000000000	4186.66650390625000000000	4176.41015625000000000000	4171.28173828125000000000	4170.76904296875000000000	4177.94873046875000000000	4170.76904296875000000000	4204.10253906250000000000	4172.82031250000000000000	4164.61523437500000000000	3316.00000000000000000000	10246.00000000000000000000	10225.00000000000000000000	0.00000000000000000000	0.00000000000000000000	0.00000000000000000000	1090.00000000000000000000	17.00000000000000000000	4.00000000000000000000	4.00000000000000000000	4.00000000000000000000	4.00000000000000000000	4.00000000000000000000	4.00000000000000000000	4.00000000000000000000	4.00000000000000000000	4.00000000000000000000	4.00000000000000000000	4.00000000000000000000	4.00000000000000000000	4.00000000000000000000	4.00000000000000000000	4.00000000000000000000	4.00000000000000000000
112.00000000000000000000	0.00000000000000000000	4177.43603515625000000000	4190.25634765625000000000	4096.41015625000000000000	4198.97412109375000000000	4186.15380859375000000000	4178.97412109375000000000	4172.30761718750000000000	4167.69238281250000000000	4168.71777343750000000000	4168.20507812500000000000	4166.66650390625000000000	4204.61523437500000000000	4181.53857421875000000000	4171.28173828125000000000	2882.00000000000000000000	10246.00000000000000000000	10225.00000000000000000000	0.00000000000000000000	0.00000000000000000000	0.00000000000000000000	1090.00000000000000000000	24.00000000000000000000	4.00000000000000000000	4.00000000000000000000	4.00000000000000000000	4.00000000000000000000	4.00000000000000000000	4.00000000000000000000	4.00000000000000000000	4.00000000000000000000	4.00000000000000000000	4.00000000000000000000	4.00000000000000000000	4.00000000000000000000	4.00000000000000000000	4.00000000000000000000	4.00000000000000000000	4.00000000000000000000
113.00000000000000000000	0.00000000000000000000	4159.48730468750000000000	4182.05126953125000000000	4084.61523437500000000000	4184.61523437500000000000	4181.02539062500000000000	4181.02539062500000000000	4168.20507812500000000000	4162.56396484375000000000	4164.61523437500000000000	4166.66650390625000000000	4174.35888671875000000000	4196.41015625000000000000	4183.07666015625000000000	4160.51269531250000000000	2934.00000000000000000000	10245.00000000000000000000	10226.00000000000000000000	0.00000000000000000000	0.00000000000000000000	0.00000000000000000000	1090.00000000000000000000	32.00000000000000000000	4.00000000000000000000	4.00000000000000000000	4.00000000000000000000	4.00000000000000000000	4.00000000000000000000	4.00000000000000000000	4.00000000000000000000	4.00000000000000000000	4.00000000000000000000	4.00000000000000000000	4.00000000000000000000	4.00000000000000000000	4.00000000000000000000	4.00000000000000000000	4.00000000000000000000	4.00000000000000000000
114.00000000000000000000	0.00000000000000000000	4166.66650390625000000000	4174.35888671875000000000	4084.10253906250000000000	4180.51269531250000000000	4174.87158203125000000000	4182.05126953125000000000	4166.15380859375000000000	4155.89746093750000000000	4162.05126953125000000000	4170.25634765625000000000	4174.87158203125000000000	4204.10253906250000000000	4180.51269531250000000000	4157.94873046875000000000	3499.00000000000000000000	10245.00000000000000000000	10226.00000000000000000000	0.00000000000000000000	0.00000000000000000000	0.00000000000000000000	1090.00000000000000000000	40.00000000000000000000	4.00000000000000000000	4.00000000000000000000	4.00000000000000000000	4.00000000000000000000	4.00000000000000000000	4.00000000000000000000	4.00000000000000000000	4.00000000000000000000	4.00000000000000000000	4.00000000000000000000	4.00000000000000000000	4.00000000000000000000	4.00000000000000000000	4.00000000000000000000	4.00000000000000000000	4.00000000000000000000
115.00000000000000000000	0.00000000000000000000	4180.51269531250000000000	4180.51269531250000000000	4094.87158203125000000000	4178.97412109375000000000	4175.38427734375000000000	4177.94873046875000000000	4171.79492187500000000000	4162.05126953125000000000	4173.33300781250000000000	4171.28173828125000000000	4177.94873046875000000000	4219.48730468750000000000	4186.15380859375000000000	4174.35888671875000000000	3316.00000000000000000000	10244.00000000000000000000	10227.00000000000000000000	0.00000000000000000000	0.00000000000000000000	0.00000000000000000000	1090.00000000000000000000	48.00000000000000000000	4.00000000000000000000	4.00000000000000000000	4.00000000000000000000	4.00000000000000000000	4.00000000000000000000	4.00000000000000000000	4.00000000000000000000	4.00000000000000000000	4.00000000000000000000	4.00000000000000000000	4.00000000000000000000	4.00000000000000000000	4.00000000000000000000	4.00000000000000000000	4.00000000000000000000	4.00000000000000000000
116.00000000000000000000	0.00000000000000000000	4177.43603515625000000000	4183.58984375000000000000	4106.66650390625000000000	4174.87158203125000000000	4182.05126953125000000000	4178.97412109375000000000	4180.51269531250000000000	4176.92285156250000000000	4186.66650390625000000000	4178.97412109375000000000	4191.28173828125000000000	4231.28173828125000000000	4192.82031250000000000000	4184.10253906250000000000	2882.00000000000000000000	10244.00000000000000000000	10227.00000000000000000000	0.00000000000000000000	0.00000000000000000000	0.00000000000000000000	1090.00000000000000000000	57.00000000000000000000	4.00000000000000000000	4.00000000000000000000	4.00000000000000000000	4.00000000000000000000	4.00000000000000000000	4.00000000000000000000	4.00000000000000000000	4.00000000000000000000	4.00000000000000000000	4.00000000000000000000	4.00000000000000000000	4.00000000000000000000	4.00000000000000000000	4.00000000000000000000	4.00000000000000000000	4.00000000000000000000
117.00000000000000000000	0.00000000000000000000	4182.05126953125000000000	4181.02539062500000000000	4114.35888671875000000000	4186.66650390625000000000	4182.56396484375000000000	4181.02539062500000000000	4178.97412109375000000000	4177.43603515625000000000	4185.12792968750000000000	4183.07666015625000000000	4191.28173828125000000000	4230.76904296875000000000	4188.71777343750000000000	4176.92285156250000000000	2934.00000000000000000000	10246.00000000000000000000	10228.00000000000000000000	0.00000000000000000000	0.00000000000000000000	0.00000000000000000000	1090.00000000000000000000	65.00000000000000000000	4.00000000000000000000	4.00000000000000000000	4.00000000000000000000	4.00000000000000000000	4.00000000000000000000	4.00000000000000000000	4.00000000000000000000	4.00000000000000000000	4.00000000000000000000	4.00000000000000000000	4.00000000000000000000	4.00000000000000000000	4.00000000000000000000	4.00000000000000000000	4.00000000000000000000	4.00000000000000000000
118.00000000000000000000	0.00000000000000000000	4165.12792968750000000000	4185.64111328125000000000	4092.82031250000000000000	4196.41015625000000000000	4180.00000000000000000000	4180.51269531250000000000	4171.79492187500000000000	4172.30761718750000000000	4181.02539062500000000000	4179.48730468750000000000	4174.87158203125000000000	4214.35888671875000000000	4187.69238281250000000000	4169.74365234375000000000	3499.00000000000000000000	10246.00000000000000000000	10228.00000000000000000000	0.00000000000000000000	0.00000000000000000000	0.00000000000000000000	1090.00000000000000000000	73.00000000000000000000	4.00000000000000000000	4.00000000000000000000	4.00000000000000000000	4.00000000000000000000	4.00000000000000000000	4.00000000000000000000	4.00000000000000000000	4.00000000000000000000	4.00000000000000000000	4.00000000000000000000	4.00000000000000000000	4.00000000000000000000	4.00000000000000000000	4.00000000000000000000	4.00000000000000000000	4.00000000000000000000
119.00000000000000000000	0.00000000000000000000	4164.10253906250000000000	4178.46142578125000000000	4090.25634765625000000000	4191.28173828125000000000	4171.79492187500000000000	4172.30761718750000000000	4164.61523437500000000000	4165.12792968750000000000	4172.30761718750000000000	4167.17919921875000000000	4170.25634765625000000000	4207.17919921875000000000	4186.66650390625000000000	4161.02539062500000000000	3316.00000000000000000000	10245.00000000000000000000	10228.00000000000000000000	0.00000000000000000000	0.00000000000000000000	0.00000000000000000000	1090.00000000000000000000	82.00000000000000000000	4.00000000000000000000	4.00000000000000000000	4.00000000000000000000	4.00000000000000000000	4.00000000000000000000	4.00000000000000000000	4.00000000000000000000	4.00000000000000000000	4.00000000000000000000	4.00000000000000000000	4.00000000000000000000	4.00000000000000000000	4.00000000000000000000	4.00000000000000000000	4.00000000000000000000	4.00000000000000000000
120.00000000000000000000	0.00000000000000000000	4171.28173828125000000000	4170.25634765625000000000	4098.97412109375000000000	4187.69238281250000000000	4169.74365234375000000000	4168.20507812500000000000	4168.71777343750000000000	4169.74365234375000000000	4173.33300781250000000000	4171.28173828125000000000	4180.51269531250000000000	4209.23046875000000000000	4183.07666015625000000000	4156.92285156250000000000	2882.00000000000000000000	10245.00000000000000000000	10228.00000000000000000000	0.00000000000000000000	0.00000000000000000000	0.00000000000000000000	1090.00000000000000000000	90.00000000000000000000	4.00000000000000000000	4.00000000000000000000	4.00000000000000000000	4.00000000000000000000	4.00000000000000000000	4.00000000000000000000	4.00000000000000000000	4.00000000000000000000	4.00000000000000000000	4.00000000000000000000	4.00000000000000000000	4.00000000000000000000	4.00000000000000000000	4.00000000000000000000	4.00000000000000000000	4.00000000000000000000
121.00000000000000000000	0.00000000000000000000	4167.69238281250000000000	4171.28173828125000000000	4092.82031250000000000000	4186.66650390625000000000	4171.28173828125000000000	4166.66650390625000000000	4172.30761718750000000000	4176.92285156250000000000	4180.51269531250000000000	4178.46142578125000000000	4183.07666015625000000000	4208.71777343750000000000	4179.48730468750000000000	4171.79492187500000000000	2934.00000000000000000000	10246.00000000000000000000	10229.00000000000000000000	0.00000000000000000000	0.00000000000000000000	0.00000000000000000000	1090.00000000000000000000	98.00000000000000000000	4.00000000000000000000	4.00000000000000000000	4.00000000000000000000	4.00000000000000000000	4.00000000000000000000	4.00000000000000000000	4.00000000000000000000	4.00000000000000000000	4.00000000000000000000	4.00000000000000000000	4.00000000000000000000	4.00000000000000000000	4.00000000000000000000	4.00000000000000000000	4.00000000000000000000	4.00000000000000000000
122.00000000000000000000	0.00000000000000000000	4181.53857421875000000000	4174.35888671875000000000	4101.02539062500000000000	4182.56396484375000000000	4172.82031250000000000000	4165.12792968750000000000	4166.15380859375000000000	4167.69238281250000000000	4172.30761718750000000000	4167.69238281250000000000	4171.28173828125000000000	4213.84619140625000000000	4182.56396484375000000000	4188.20507812500000000000	3499.00000000000000000000	10246.00000000000000000000	10229.00000000000000000000	0.00000000000000000000	0.00000000000000000000	0.00000000000000000000	1090.00000000000000000000	105.00000000000000000000	4.00000000000000000000	4.00000000000000000000	4.00000000000000000000	4.00000000000000000000	4.00000000000000000000	4.00000000000000000000	4.00000000000000000000	4.00000000000000000000	4.00000000000000000000	4.00000000000000000000	4.00000000000000000000	4.00000000000000000000	4.00000000000000000000	4.00000000000000000000	4.00000000000000000000	4.00000000000000000000
123.00000000000000000000	0.00000000000000000000	4179.48730468750000000000	4186.66650390625000000000	4108.20507812500000000000	4196.41015625000000000000	4185.12792968750000000000	4176.92285156250000000000	4177.94873046875000000000	4175.38427734375000000000	4177.43603515625000000000	4178.97412109375000000000	4171.28173828125000000000	4223.58984375000000000000	4203.07666015625000000000	4190.76904296875000000000	3316.00000000000000000000	10246.00000000000000000000	10229.00000000000000000000	0.00000000000000000000	0.00000000000000000000	0.00000000000000000000	1090.00000000000000000000	113.00000000000000000000	4.00000000000000000000	4.00000000000000000000	4.00000000000000000000	4.00000000000000000000	4.00000000000000000000	4.00000000000000000000	4.00000000000000000000	4.00000000000000000000	4.00000000000000000000	4.00000000000000000000	4.00000000000000000000	4.00000000000000000000	4.00000000000000000000	4.00000000000000000000	4.00000000000000000000	4.00000000000000000000
124.00000000000000000000	0.00000000000000000000	4177.94873046875000000000	4186.66650390625000000000	4107.69238281250000000000	4209.23046875000000000000	4182.05126953125000000000	4175.38427734375000000000	4184.61523437500000000000	4190.76904296875000000000	4187.17919921875000000000	4190.25634765625000000000	4179.48730468750000000000	4227.69238281250000000000	4200.51269531250000000000	4184.10253906250000000000	2882.00000000000000000000	10246.00000000000000000000	10229.00000000000000000000	0.00000000000000000000	0.00000000000000000000	0.00000000000000000000	1090.00000000000000000000	120.00000000000000000000	4.00000000000000000000	4.00000000000000000000	4.00000000000000000000	4.00000000000000000000	4.00000000000000000000	4.00000000000000000000	4.00000000000000000000	4.00000000000000000000	4.00000000000000000000	4.00000000000000000000	4.00000000000000000000	4.00000000000000000000	4.00000000000000000000	4.00000000000000000000	4.00000000000000000000	4.00000000000000000000
125.00000000000000000000	0.00000000000000000000	4168.20507812500000000000	4175.89746093750000000000	4090.25634765625000000000	4186.15380859375000000000	4172.82031250000000000000	4168.20507812500000000000	4180.51269531250000000000	4190.25634765625000000000	4185.12792968750000000000	4179.48730468750000000000	4178.97412109375000000000	4214.35888671875000000000	4183.07666015625000000000	4171.79492187500000000000	2934.00000000000000000000	10247.00000000000000000000	10229.00000000000000000000	0.00000000000000000000	0.00000000000000000000	0.00000000000000000000	1090.00000000000000000000	127.00000000000000000000	4.00000000000000000000	4.00000000000000000000	4.00000000000000000000	4.00000000000000000000	4.00000000000000000000	4.00000000000000000000	4.00000000000000000000	4.00000000000000000000	4.00000000000000000000	4.00000000000000000000	4.00000000000000000000	4.00000000000000000000	4.00000000000000000000	4.00000000000000000000	4.00000000000000000000	4.00000000000000000000
126.00000000000000000000	0.00000000000000000000	4154.87158203125000000000	4172.30761718750000000000	4077.94873046875000000000	4168.20507812500000000000	4172.82031250000000000000	4175.89746093750000000000	4187.17919921875000000000	4186.15380859375000000000	4180.51269531250000000000	4173.84619140625000000000	4176.92285156250000000000	4202.05126953125000000000	4184.61523437500000000000	4157.43603515625000000000	3499.00000000000000000000	10247.00000000000000000000	10229.00000000000000000000	0.00000000000000000000	0.00000000000000000000	0.00000000000000000000	1090.00000000000000000000	135.00000000000000000000	4.00000000000000000000	4.00000000000000000000	4.00000000000000000000	4.00000000000000000000	4.00000000000000000000	4.00000000000000000000	4.00000000000000000000	4.00000000000000000000	4.00000000000000000000	4.00000000000000000000	4.00000000000000000000	4.00000000000000000000	4.00000000000000000000	4.00000000000000000000	4.00000000000000000000	4.00000000000000000000
127.00000000000000000000	0.00000000000000000000	4171.28173828125000000000	4168.71777343750000000000	4098.46142578125000000000	4178.97412109375000000000	4173.33300781250000000000	4176.41015625000000000000	4192.30761718750000000000	4182.05126953125000000000	4175.38427734375000000000	4170.76904296875000000000	4172.30761718750000000000	4207.17919921875000000000	4184.61523437500000000000	4160.00000000000000000000	52.00000000000000000000	10247.00000000000000000000	10227.00000000000000000000	0.00000000000000000000	0.00000000000000000000	0.00000000000000000000	1090.00000000000000000000	143.00000000000000000000	4.00000000000000000000	4.00000000000000000000	4.00000000000000000000	4.00000000000000000000	4.00000000000000000000	4.00000000000000000000	4.00000000000000000000	4.00000000000000000000	4.00000000000000000000	4.00000000000000000000	4.00000000000000000000	4.00000000000000000000	4.00000000000000000000	4.00000000000000000000	4.00000000000000000000	4.00000000000000000000
0.00000000000000000000	0.00000000000000000000	4165.64111328125000000000	4168.71777343750000000000	4095.89721679687500000000	4188.71777343750000000000	4180.00000000000000000000	4175.89746093750000000000	4189.74365234375000000000	4176.92285156250000000000	4173.84619140625000000000	4166.15380859375000000000	4165.64111328125000000000	4209.23046875000000000000	4183.07666015625000000000	4180.51269531250000000000	2616.00000000000000000000	10247.00000000000000000000	10227.00000000000000000000	0.00000000000000000000	0.00000000000000000000	0.00000000000000000000	1090.00000000000000000000	151.00000000000000000000	4.00000000000000000000	4.00000000000000000000	4.00000000000000000000	4.00000000000000000000	4.00000000000000000000	4.00000000000000000000	4.00000000000000000000	4.00000000000000000000	4.00000000000000000000	4.00000000000000000000	4.00000000000000000000	4.00000000000000000000	4.00000000000000000000	4.00000000000000000000	4.00000000000000000000	4.00000000000000000000
1.00000000000000000000	0.00000000000000000000	4166.66650390625000000000	4171.28173828125000000000	4088.71777343750000000000	4187.17919921875000000000	4178.97412109375000000000	4177.94873046875000000000	4180.00000000000000000000	4167.69238281250000000000	4168.71777343750000000000	4161.53857421875000000000	4158.46142578125000000000	4207.69238281250000000000	4176.41015625000000000000	4184.10253906250000000000	2827.00000000000000000000	10248.00000000000000000000	10226.00000000000000000000	0.00000000000000000000	0.00000000000000000000	0.00000000000000000000	1090.00000000000000000000	158.00000000000000000000	4.00000000000000000000	4.00000000000000000000	4.00000000000000000000	4.00000000000000000000	4.00000000000000000000	4.00000000000000000000	4.00000000000000000000	4.00000000000000000000	4.00000000000000000000	4.00000000000000000000	4.00000000000000000000	4.00000000000000000000	4.00000000000000000000	4.00000000000000000000	4.00000000000000000000	4.00000000000000000000
2.00000000000000000000	0.00000000000000000000	4174.87158203125000000000	4181.02539062500000000000	4099.48730468750000000000	4190.76904296875000000000	4174.35888671875000000000	4180.00000000000000000000	4176.92285156250000000000	4170.25634765625000000000	4172.82031250000000000000	4168.71777343750000000000	4160.51269531250000000000	4204.61523437500000000000	4170.76904296875000000000	4167.69238281250000000000	2442.00000000000000000000	10248.00000000000000000000	10226.00000000000000000000	0.00000000000000000000	0.00000000000000000000	0.00000000000000000000	1090.00000000000000000000	166.00000000000000000000	4.00000000000000000000	4.00000000000000000000	4.00000000000000000000	4.00000000000000000000	4.00000000000000000000	4.00000000000000000000	4.00000000000000000000	4.00000000000000000000	4.00000000000000000000	4.00000000000000000000	4.00000000000000000000	4.00000000000000000000	4.00000000000000000000	4.00000000000000000000	4.00000000000000000000	4.00000000000000000000
3.00000000000000000000	0.00000000000000000000	4166.66650390625000000000	4186.66650390625000000000	4102.56396484375000000000	4188.20507812500000000000	4174.87158203125000000000	4179.48730468750000000000	4176.41015625000000000000	4177.94873046875000000000	4187.17919921875000000000	4180.51269531250000000000	4174.35888671875000000000	4204.61523437500000000000	4183.58984375000000000000	4163.07666015625000000000	3483.00000000000000000000	10250.00000000000000000000	10228.00000000000000000000	0.00000000000000000000	0.00000000000000000000	0.00000000000000000000	1090.00000000000000000000	174.00000000000000000000	4.00000000000000000000	4.00000000000000000000	4.00000000000000000000	4.00000000000000000000	4.00000000000000000000	4.00000000000000000000	4.00000000000000000000	4.00000000000000000000	4.00000000000000000000	4.00000000000000000000	4.00000000000000000000	4.00000000000000000000	4.00000000000000000000	4.00000000000000000000	4.00000000000000000000	4.00000000000000000000
4.00000000000000000000	0.00000000000000000000	4176.92285156250000000000	4173.84619140625000000000	4108.71777343750000000000	4176.92285156250000000000	4168.71777343750000000000	4170.25634765625000000000	4170.76904296875000000000	4171.28173828125000000000	4185.12792968750000000000	4180.00000000000000000000	4173.84619140625000000000	4211.79492187500000000000	4192.82031250000000000000	4174.87158203125000000000	3536.00000000000000000000	10250.00000000000000000000	10228.00000000000000000000	0.00000000000000000000	0.00000000000000000000	0.00000000000000000000	1090.00000000000000000000	183.00000000000000000000	4.00000000000000000000	4.00000000000000000000	4.00000000000000000000	4.00000000000000000000	4.00000000000000000000	4.00000000000000000000	4.00000000000000000000	4.00000000000000000000	4.00000000000000000000	4.00000000000000000000	4.00000000000000000000	4.00000000000000000000	4.00000000000000000000	4.00000000000000000000	4.00000000000000000000	4.00000000000000000000
5.00000000000000000000	0.00000000000000000000	4170.25634765625000000000	4170.25634765625000000000	4101.02539062500000000000	4177.43603515625000000000	4174.87158203125000000000	4171.28173828125000000000	4173.33300781250000000000	4170.76904296875000000000	4180.51269531250000000000	4181.02539062500000000000	4168.71777343750000000000	4210.25634765625000000000	4188.71777343750000000000	4184.61523437500000000000	3387.00000000000000000000	10247.00000000000000000000	10227.00000000000000000000	0.00000000000000000000	0.00000000000000000000	0.00000000000000000000	1090.00000000000000000000	191.00000000000000000000	4.00000000000000000000	4.00000000000000000000	4.00000000000000000000	4.00000000000000000000	4.00000000000000000000	4.00000000000000000000	4.00000000000000000000	4.00000000000000000000	4.00000000000000000000	4.00000000000000000000	4.00000000000000000000	4.00000000000000000000	4.00000000000000000000	4.00000000000000000000	4.00000000000000000000	4.00000000000000000000
6.00000000000000000000	0.00000000000000000000	4166.66650390625000000000	4171.28173828125000000000	4098.97412109375000000000	4187.17919921875000000000	4168.20507812500000000000	4171.28173828125000000000	4173.33300781250000000000	4171.28173828125000000000	4176.41015625000000000000	4172.82031250000000000000	4175.38427734375000000000	4207.17919921875000000000	4182.56396484375000000000	4176.92285156250000000000	3666.00000000000000000000	10247.00000000000000000000	10227.00000000000000000000	0.00000000000000000000	0.00000000000000000000	0.00000000000000000000	1090.00000000000000000000	198.00000000000000000000	4.00000000000000000000	4.00000000000000000000	4.00000000000000000000	4.00000000000000000000	4.00000000000000000000	4.00000000000000000000	4.00000000000000000000	4.00000000000000000000	4.00000000000000000000	4.00000000000000000000	4.00000000000000000000	4.00000000000000000000	4.00000000000000000000	4.00000000000000000000	4.00000000000000000000	4.00000000000000000000
7.00000000000000000000	0.00000000000000000000	4173.84619140625000000000	4166.66650390625000000000	4101.02539062500000000000	4189.23046875000000000000	4148.71777343750000000000	4164.10253906250000000000	4171.79492187500000000000	4169.23046875000000000000	4176.92285156250000000000	4166.66650390625000000000	4180.00000000000000000000	4209.23046875000000000000	4190.25634765625000000000	4168.71777343750000000000	3452.00000000000000000000	10247.00000000000000000000	10227.00000000000000000000	0.00000000000000000000	0.00000000000000000000	0.00000000000000000000	1090.00000000000000000000	206.00000000000000000000	4.00000000000000000000	4.00000000000000000000	4.00000000000000000000	4.00000000000000000000	4.00000000000000000000	4.00000000000000000000	4.00000000000000000000	4.00000000000000000000	4.00000000000000000000	4.00000000000000000000	4.00000000000000000000	4.00000000000000000000	4.00000000000000000000	4.00000000000000000000	4.00000000000000000000	4.00000000000000000000
8.00000000000000000000	0.00000000000000000000	4165.12792968750000000000	4168.20507812500000000000	4093.84594726562500000000	4185.12792968750000000000	4162.56396484375000000000	4167.69238281250000000000	4177.94873046875000000000	4175.38427734375000000000	4186.15380859375000000000	4182.56396484375000000000	4173.84619140625000000000	4208.71777343750000000000	4198.97412109375000000000	4174.87158203125000000000	3394.00000000000000000000	10247.00000000000000000000	10227.00000000000000000000	0.00000000000000000000	0.00000000000000000000	0.00000000000000000000	1090.00000000000000000000	214.00000000000000000000	4.00000000000000000000	4.00000000000000000000	4.00000000000000000000	4.00000000000000000000	4.00000000000000000000	4.00000000000000000000	4.00000000000000000000	4.00000000000000000000	4.00000000000000000000	4.00000000000000000000	4.00000000000000000000	4.00000000000000000000	4.00000000000000000000	4.00000000000000000000	4.00000000000000000000	4.00000000000000000000
9.00000000000000000000	0.00000000000000000000	4174.35888671875000000000	4172.30761718750000000000	4108.71777343750000000000	4180.00000000000000000000	4188.71777343750000000000	4177.94873046875000000000	4183.07666015625000000000	4179.48730468750000000000	4182.56396484375000000000	4189.23046875000000000000	4171.28173828125000000000	4212.30761718750000000000	4195.38427734375000000000	4187.17919921875000000000	3071.00000000000000000000	10246.00000000000000000000	10228.00000000000000000000	0.00000000000000000000	0.00000000000000000000	0.00000000000000000000	1090.00000000000000000000	221.00000000000000000000	4.00000000000000000000	4.00000000000000000000	4.00000000000000000000	4.00000000000000000000	4.00000000000000000000	4.00000000000000000000	4.00000000000000000000	4.00000000000000000000	4.00000000000000000000	4.00000000000000000000	4.00000000000000000000	4.00000000000000000000	4.00000000000000000000	4.00000000000000000000	4.00000000000000000000	4.00000000000000000000
10.00000000000000000000	0.00000000000000000000	4171.79492187500000000000	4178.97412109375000000000	4110.76904296875000000000	4176.41015625000000000000	4188.20507812500000000000	4182.05126953125000000000	4190.25634765625000000000	4183.58984375000000000000	4184.61523437500000000000	4187.69238281250000000000	4183.58984375000000000000	4213.84619140625000000000	4196.92285156250000000000	4190.25634765625000000000	3513.00000000000000000000	10246.00000000000000000000	10228.00000000000000000000	0.00000000000000000000	0.00000000000000000000	0.00000000000000000000	1090.00000000000000000000	230.00000000000000000000	4.00000000000000000000	4.00000000000000000000	4.00000000000000000000	4.00000000000000000000	4.00000000000000000000	4.00000000000000000000	4.00000000000000000000	4.00000000000000000000	4.00000000000000000000	4.00000000000000000000	4.00000000000000000000	4.00000000000000000000	4.00000000000000000000	4.00000000000000000000	4.00000000000000000000	4.00000000000000000000
11.00000000000000000000	0.00000000000000000000	4174.87158203125000000000	4188.71777343750000000000	4106.15380859375000000000	4193.33300781250000000000	4171.28173828125000000000	4177.94873046875000000000	4190.76904296875000000000	4178.97412109375000000000	4192.82031250000000000000	4190.25634765625000000000	4190.76904296875000000000	4215.38427734375000000000	4193.84619140625000000000	4184.10253906250000000000	3319.00000000000000000000	10247.00000000000000000000	10230.00000000000000000000	0.00000000000000000000	0.00000000000000000000	0.00000000000000000000	1090.00000000000000000000	238.00000000000000000000	4.00000000000000000000	4.00000000000000000000	4.00000000000000000000	4.00000000000000000000	4.00000000000000000000	4.00000000000000000000	4.00000000000000000000	4.00000000000000000000	4.00000000000000000000	4.00000000000000000000	4.00000000000000000000	4.00000000000000000000	4.00000000000000000000	4.00000000000000000000	4.00000000000000000000	4.00000000000000000000
12.00000000000000000000	0.00000000000000000000	4185.64111328125000000000	4193.84619140625000000000	4112.82031250000000000000	4203.58984375000000000000	4178.46142578125000000000	4181.02539062500000000000	4184.61523437500000000000	4171.79492187500000000000	4192.30761718750000000000	4195.38427734375000000000	4188.20507812500000000000	4212.82031250000000000000	4195.38427734375000000000	4185.64111328125000000000	2888.00000000000000000000	10247.00000000000000000000	10230.00000000000000000000	0.00000000000000000000	0.00000000000000000000	0.00000000000000000000	1090.00000000000000000000	246.00000000000000000000	4.00000000000000000000	4.00000000000000000000	4.00000000000000000000	4.00000000000000000000	4.00000000000000000000	4.00000000000000000000	4.00000000000000000000	4.00000000000000000000	4.00000000000000000000	4.00000000000000000000	4.00000000000000000000	4.00000000000000000000	4.00000000000000000000	4.00000000000000000000	4.00000000000000000000	4.00000000000000000000
13.00000000000000000000	0.00000000000000000000	4171.79492187500000000000	4185.12792968750000000000	4103.07666015625000000000	4183.58984375000000000000	4191.28173828125000000000	4187.17919921875000000000	4183.07666015625000000000	4177.43603515625000000000	4189.74365234375000000000	4200.51269531250000000000	4181.53857421875000000000	4208.71777343750000000000	4203.58984375000000000000	4192.30761718750000000000	2937.00000000000000000000	10247.00000000000000000000	10230.00000000000000000000	0.00000000000000000000	0.00000000000000000000	0.00000000000000000000	1090.00000000000000000000	253.00000000000000000000	4.00000000000000000000	4.00000000000000000000	4.00000000000000000000	4.00000000000000000000	4.00000000000000000000	4.00000000000000000000	4.00000000000000000000	4.00000000000000000000	4.00000000000000000000	4.00000000000000000000	4.00000000000000000000	4.00000000000000000000	4.00000000000000000000	4.00000000000000000000	4.00000000000000000000	4.00000000000000000000
14.00000000000000000000	0.00000000000000000000	4180.00000000000000000000	4175.38427734375000000000	4105.64111328125000000000	4171.79492187500000000000	4180.51269531250000000000	4186.15380859375000000000	4181.53857421875000000000	4175.89746093750000000000	4183.07666015625000000000	4195.38427734375000000000	4172.30761718750000000000	4213.33300781250000000000	4193.84619140625000000000	4188.20507812500000000000	3513.00000000000000000000	10247.00000000000000000000	10230.00000000000000000000	0.00000000000000000000	0.00000000000000000000	0.00000000000000000000	1090.00000000000000000000	262.00000000000000000000	4.00000000000000000000	4.00000000000000000000	4.00000000000000000000	4.00000000000000000000	4.00000000000000000000	4.00000000000000000000	4.00000000000000000000	4.00000000000000000000	4.00000000000000000000	4.00000000000000000000	4.00000000000000000000	4.00000000000000000000	4.00000000000000000000	4.00000000000000000000	4.00000000000000000000	4.00000000000000000000
15.00000000000000000000	0.00000000000000000000	4181.53857421875000000000	4187.17919921875000000000	4109.23046875000000000000	4183.58984375000000000000	4178.97412109375000000000	4188.20507812500000000000	4185.12792968750000000000	4172.30761718750000000000	4183.07666015625000000000	4189.74365234375000000000	4177.43603515625000000000	4206.15380859375000000000	4192.82031250000000000000	4178.97412109375000000000	3319.00000000000000000000	10246.00000000000000000000	10230.00000000000000000000	0.00000000000000000000	0.00000000000000000000	0.00000000000000000000	1090.00000000000000000000	270.00000000000000000000	4.00000000000000000000	4.00000000000000000000	4.00000000000000000000	4.00000000000000000000	4.00000000000000000000	4.00000000000000000000	4.00000000000000000000	4.00000000000000000000	4.00000000000000000000	4.00000000000000000000	4.00000000000000000000	4.00000000000000000000	4.00000000000000000000	4.00000000000000000000	4.00000000000000000000	4.00000000000000000000
16.00000000000000000000	0.00000000000000000000	4176.92285156250000000000	4197.94873046875000000000	4109.23046875000000000000	4201.02539062500000000000	4189.74365234375000000000	4190.25634765625000000000	4189.74365234375000000000	4176.41015625000000000000	4190.25634765625000000000	4187.69238281250000000000	4187.17919921875000000000	4203.07666015625000000000	4207.17919921875000000000	4183.07666015625000000000	0.00000000000000000000	10246.00000000000000000000	10230.00000000000000000000	0.00000000000000000000	0.00000000000000000000	0.00000000000000000000	1090.00000000000000000000	278.00000000000000000000	4.00000000000000000000	4.00000000000000000000	4.00000000000000000000	4.00000000000000000000	4.00000000000000000000	4.00000000000000000000	4.00000000000000000000	4.00000000000000000000	4.00000000000000000000	4.00000000000000000000	4.00000000000000000000	4.00000000000000000000	4.00000000000000000000	4.00000000000000000000	4.00000000000000000000	4.00000000000000000000
17.00000000000000000000	0.00000000000000000000	4183.58984375000000000000	4194.35888671875000000000	4114.35888671875000000000	4199.48730468750000000000	4193.84619140625000000000	4196.92285156250000000000	4192.82031250000000000000	4184.61523437500000000000	4196.41015625000000000000	4190.25634765625000000000	4186.15380859375000000000	4210.76904296875000000000	4207.17919921875000000000	4191.28173828125000000000	0.00000000000000000000	10247.00000000000000000000	10230.00000000000000000000	0.00000000000000000000	0.00000000000000000000	0.00000000000000000000	1090.00000000000000000000	286.00000000000000000000	4.00000000000000000000	4.00000000000000000000	4.00000000000000000000	4.00000000000000000000	4.00000000000000000000	4.00000000000000000000	4.00000000000000000000	4.00000000000000000000	4.00000000000000000000	4.00000000000000000000	4.00000000000000000000	4.00000000000000000000	4.00000000000000000000	4.00000000000000000000	4.00000000000000000000	4.00000000000000000000
18.00000000000000000000	0.00000000000000000000	4171.28173828125000000000	4186.15380859375000000000	4102.05126953125000000000	4186.15380859375000000000	4192.82031250000000000000	4199.48730468750000000000	4195.38427734375000000000	4186.15380859375000000000	4191.28173828125000000000	4191.28173828125000000000	4180.00000000000000000000	4208.71777343750000000000	4188.20507812500000000000	4185.12792968750000000000	0.00000000000000000000	10247.00000000000000000000	10230.00000000000000000000	0.00000000000000000000	0.00000000000000000000	0.00000000000000000000	1090.00000000000000000000	294.00000000000000000000	4.00000000000000000000	4.00000000000000000000	4.00000000000000000000	4.00000000000000000000	4.00000000000000000000	4.00000000000000000000	4.00000000000000000000	4.00000000000000000000	4.00000000000000000000	4.00000000000000000000	4.00000000000000000000	4.00000000000000000000	4.00000000000000000000	4.00000000000000000000	4.00000000000000000000	4.00000000000000000000
19.00000000000000000000	0.00000000000000000000	4173.84619140625000000000	4179.48730468750000000000	4097.94873046875000000000	4185.12792968750000000000	4179.48730468750000000000	4180.00000000000000000000	4187.69238281250000000000	4174.87158203125000000000	4181.53857421875000000000	4183.07666015625000000000	4165.64111328125000000000	4203.07666015625000000000	4167.69238281250000000000	4173.84619140625000000000	0.00000000000000000000	10246.00000000000000000000	10229.00000000000000000000	0.00000000000000000000	0.00000000000000000000	0.00000000000000000000	1090.00000000000000000000	302.00000000000000000000	4.00000000000000000000	4.00000000000000000000	4.00000000000000000000	4.00000000000000000000	4.00000000000000000000	4.00000000000000000000	4.00000000000000000000	4.00000000000000000000	4.00000000000000000000	4.00000000000000000000	4.00000000000000000000	4.00000000000000000000	4.00000000000000000000	4.00000000000000000000	4.00000000000000000000	4.00000000000000000000
20.00000000000000000000	0.00000000000000000000	4174.35888671875000000000	4183.58984375000000000000	4100.51269531250000000000	4188.20507812500000000000	4176.92285156250000000000	4177.43603515625000000000	4186.66650390625000000000	4178.46142578125000000000	4195.89746093750000000000	4186.66650390625000000000	4164.10253906250000000000	4198.46142578125000000000	4174.87158203125000000000	4173.33300781250000000000	0.00000000000000000000	10246.00000000000000000000	10229.00000000000000000000	0.00000000000000000000	0.00000000000000000000	0.00000000000000000000	1090.00000000000000000000	309.00000000000000000000	4.00000000000000000000	4.00000000000000000000	4.00000000000000000000	4.00000000000000000000	4.00000000000000000000	4.00000000000000000000	4.00000000000000000000	4.00000000000000000000	4.00000000000000000000	4.00000000000000000000	4.00000000000000000000	4.00000000000000000000	4.00000000000000000000	4.00000000000000000000	4.00000000000000000000	4.00000000000000000000
21.00000000000000000000	0.00000000000000000000	4170.25634765625000000000	4178.46142578125000000000	4103.07666015625000000000	4181.02539062500000000000	4187.17919921875000000000	4185.64111328125000000000	4181.53857421875000000000	4176.92285156250000000000	4191.79492187500000000000	4184.10253906250000000000	4183.58984375000000000000	4198.97412109375000000000	4189.23046875000000000000	4169.23046875000000000000	0.00000000000000000000	10248.00000000000000000000	10227.00000000000000000000	0.00000000000000000000	0.00000000000000000000	0.00000000000000000000	1090.00000000000000000000	317.00000000000000000000	4.00000000000000000000	4.00000000000000000000	4.00000000000000000000	4.00000000000000000000	4.00000000000000000000	4.00000000000000000000	4.00000000000000000000	4.00000000000000000000	4.00000000000000000000	4.00000000000000000000	4.00000000000000000000	4.00000000000000000000	4.00000000000000000000	4.00000000000000000000	4.00000000000000000000	4.00000000000000000000
22.00000000000000000000	0.00000000000000000000	4179.48730468750000000000	4172.82031250000000000000	4109.74365234375000000000	4174.35888671875000000000	4186.66650390625000000000	4179.48730468750000000000	4171.28173828125000000000	4161.53857421875000000000	4167.69238281250000000000	4172.30761718750000000000	4183.58984375000000000000	4200.51269531250000000000	4190.25634765625000000000	4168.71777343750000000000	0.00000000000000000000	10248.00000000000000000000	10227.00000000000000000000	0.00000000000000000000	0.00000000000000000000	0.00000000000000000000	1090.00000000000000000000	325.00000000000000000000	4.00000000000000000000	4.00000000000000000000	4.00000000000000000000	4.00000000000000000000	4.00000000000000000000	4.00000000000000000000	4.00000000000000000000	4.00000000000000000000	4.00000000000000000000	4.00000000000000000000	4.00000000000000000000	4.00000000000000000000	4.00000000000000000000	4.00000000000000000000	4.00000000000000000000	4.00000000000000000000
23.00000000000000000000	0.00000000000000000000	4168.71777343750000000000	4183.58984375000000000000	4097.94873046875000000000	4178.46142578125000000000	4183.58984375000000000000	4179.48730468750000000000	4177.43603515625000000000	4165.64111328125000000000	4177.43603515625000000000	4183.58984375000000000000	4165.64111328125000000000	4195.38427734375000000000	4186.15380859375000000000	4178.46142578125000000000	0.00000000000000000000	10248.00000000000000000000	10227.00000000000000000000	0.00000000000000000000	0.00000000000000000000	0.00000000000000000000	1090.00000000000000000000	333.00000000000000000000	4.00000000000000000000	4.00000000000000000000	4.00000000000000000000	4.00000000000000000000	4.00000000000000000000	4.00000000000000000000	4.00000000000000000000	4.00000000000000000000	4.00000000000000000000	4.00000000000000000000	4.00000000000000000000	4.00000000000000000000	4.00000000000000000000	4.00000000000000000000	4.00000000000000000000	4.00000000000000000000
24.00000000000000000000	0.00000000000000000000	4169.23046875000000000000	4181.53857421875000000000	4100.00000000000000000000	4182.56396484375000000000	4169.74365234375000000000	4177.43603515625000000000	4181.02539062500000000000	4172.30761718750000000000	4184.61523437500000000000	4183.58984375000000000000	4159.48730468750000000000	4194.35888671875000000000	4176.92285156250000000000	4177.94873046875000000000	0.00000000000000000000	10248.00000000000000000000	10227.00000000000000000000	0.00000000000000000000	0.00000000000000000000	0.00000000000000000000	1090.00000000000000000000	341.00000000000000000000	4.00000000000000000000	4.00000000000000000000	4.00000000000000000000	4.00000000000000000000	4.00000000000000000000	4.00000000000000000000	4.00000000000000000000	4.00000000000000000000	4.00000000000000000000	4.00000000000000000000	4.00000000000000000000	4.00000000000000000000	4.00000000000000000000	4.00000000000000000000	4.00000000000000000000	4.00000000000000000000
25.00000000000000000000	0.00000000000000000000	4171.28173828125000000000	4181.53857421875000000000	4108.20507812500000000000	4187.69238281250000000000	4164.10253906250000000000	4177.43603515625000000000	4182.05126953125000000000	4176.92285156250000000000	4181.53857421875000000000	4175.89746093750000000000	4171.79492187500000000000	4197.94873046875000000000	4180.00000000000000000000	4179.48730468750000000000	0.00000000000000000000	10249.00000000000000000000	10228.00000000000000000000	0.00000000000000000000	0.00000000000000000000	0.00000000000000000000	1090.00000000000000000000	348.00000000000000000000	4.00000000000000000000	4.00000000000000000000	4.00000000000000000000	4.00000000000000000000	4.00000000000000000000	4.00000000000000000000	4.00000000000000000000	4.00000000000000000000	4.00000000000000000000	4.00000000000000000000	4.00000000000000000000	4.00000000000000000000	4.00000000000000000000	4.00000000000000000000	4.00000000000000000000	4.00000000000000000000
26.00000000000000000000	0.00000000000000000000	4169.74365234375000000000	4192.82031250000000000000	4108.71777343750000000000	4192.82031250000000000000	4181.53857421875000000000	4187.17919921875000000000	4187.17919921875000000000	4184.61523437500000000000	4190.25634765625000000000	4186.15380859375000000000	4182.05126953125000000000	4205.64111328125000000000	4190.25634765625000000000	4183.58984375000000000000	0.00000000000000000000	10249.00000000000000000000	10228.00000000000000000000	0.00000000000000000000	0.00000000000000000000	0.00000000000000000000	1090.00000000000000000000	356.00000000000000000000	4.00000000000000000000	4.00000000000000000000	4.00000000000000000000	4.00000000000000000000	4.00000000000000000000	4.00000000000000000000	4.00000000000000000000	4.00000000000000000000	4.00000000000000000000	4.00000000000000000000	4.00000000000000000000	4.00000000000000000000	4.00000000000000000000	4.00000000000000000000	4.00000000000000000000	4.00000000000000000000
27.00000000000000000000	0.00000000000000000000	4181.53857421875000000000	4184.61523437500000000000	4112.82031250000000000000	4189.74365234375000000000	4192.30761718750000000000	4186.66650390625000000000	4183.07666015625000000000	4177.43603515625000000000	4186.66650390625000000000	4183.07666015625000000000	4180.51269531250000000000	4207.17919921875000000000	4188.20507812500000000000	4178.46142578125000000000	0.00000000000000000000	10249.00000000000000000000	10228.00000000000000000000	0.00000000000000000000	0.00000000000000000000	0.00000000000000000000	1090.00000000000000000000	364.00000000000000000000	4.00000000000000000000	4.00000000000000000000	4.00000000000000000000	4.00000000000000000000	4.00000000000000000000	4.00000000000000000000	4.00000000000000000000	4.00000000000000000000	4.00000000000000000000	4.00000000000000000000	4.00000000000000000000	4.00000000000000000000	4.00000000000000000000	4.00000000000000000000	4.00000000000000000000	4.00000000000000000000
28.00000000000000000000	0.00000000000000000000	4166.66650390625000000000	4171.28173828125000000000	4094.35888671875000000000	4187.17919921875000000000	4189.74365234375000000000	4181.02539062500000000000	4180.51269531250000000000	4169.74365234375000000000	4178.46142578125000000000	4177.43603515625000000000	4176.92285156250000000000	4194.87158203125000000000	4183.58984375000000000000	4170.76904296875000000000	0.00000000000000000000	10249.00000000000000000000	10228.00000000000000000000	0.00000000000000000000	0.00000000000000000000	0.00000000000000000000	1090.00000000000000000000	371.00000000000000000000	4.00000000000000000000	4.00000000000000000000	4.00000000000000000000	4.00000000000000000000	4.00000000000000000000	4.00000000000000000000	4.00000000000000000000	4.00000000000000000000	4.00000000000000000000	4.00000000000000000000	4.00000000000000000000	4.00000000000000000000	4.00000000000000000000	4.00000000000000000000	4.00000000000000000000	4.00000000000000000000
29.00000000000000000000	0.00000000000000000000	4169.74365234375000000000	4173.84619140625000000000	4094.35888671875000000000	4191.28173828125000000000	4181.53857421875000000000	4181.53857421875000000000	4181.53857421875000000000	4167.69238281250000000000	4173.84619140625000000000	4183.58984375000000000000	4171.28173828125000000000	4194.87158203125000000000	4183.58984375000000000000	4167.17919921875000000000	0.00000000000000000000	10248.00000000000000000000	10228.00000000000000000000	0.00000000000000000000	0.00000000000000000000	0.00000000000000000000	1090.00000000000000000000	379.00000000000000000000	4.00000000000000000000	4.00000000000000000000	4.00000000000000000000	4.00000000000000000000	4.00000000000000000000	4.00000000000000000000	4.00000000000000000000	4.00000000000000000000	4.00000000000000000000	4.00000000000000000000	4.00000000000000000000	4.00000000000000000000	4.00000000000000000000	4.00000000000000000000	4.00000000000000000000	4.00000000000000000000
30.00000000000000000000	0.00000000000000000000	4180.00000000000000000000	4190.25634765625000000000	4108.71777343750000000000	4197.94873046875000000000	4182.05126953125000000000	4187.17919921875000000000	4182.05126953125000000000	4168.71777343750000000000	4172.30761718750000000000	4186.15380859375000000000	4173.84619140625000000000	4206.66650390625000000000	4190.25634765625000000000	4171.79492187500000000000	0.00000000000000000000	10248.00000000000000000000	10228.00000000000000000000	0.00000000000000000000	0.00000000000000000000	0.00000000000000000000	1090.00000000000000000000	388.00000000000000000000	4.00000000000000000000	4.00000000000000000000	4.00000000000000000000	4.00000000000000000000	4.00000000000000000000	4.00000000000000000000	4.00000000000000000000	4.00000000000000000000	4.00000000000000000000	4.00000000000000000000	4.00000000000000000000	4.00000000000000000000	4.00000000000000000000	4.00000000000000000000	4.00000000000000000000	4.00000000000000000000
31.00000000000000000000	0.00000000000000000000	4171.28173828125000000000	4196.41015625000000000000	4111.79492187500000000000	4199.48730468750000000000	4183.07666015625000000000	4178.97412109375000000000	4174.87158203125000000000	4168.71777343750000000000	4175.38427734375000000000	4178.97412109375000000000	4181.02539062500000000000	4212.30761718750000000000	4187.17919921875000000000	4184.10253906250000000000	0.00000000000000000000	10247.00000000000000000000	10228.00000000000000000000	0.00000000000000000000	0.00000000000000000000	0.00000000000000000000	1090.00000000000000000000	395.00000000000000000000	4.00000000000000000000	4.00000000000000000000	4.00000000000000000000	4.00000000000000000000	4.00000000000000000000	4.00000000000000000000	4.00000000000000000000	4.00000000000000000000	4.00000000000000000000	4.00000000000000000000	4.00000000000000000000	4.00000000000000000000	4.00000000000000000000	4.00000000000000000000	4.00000000000000000000	4.00000000000000000000
32.00000000000000000000	0.00000000000000000000	4176.92285156250000000000	4184.61523437500000000000	4117.94873046875000000000	4186.66650390625000000000	4169.74365234375000000000	4159.48730468750000000000	4161.53857421875000000000	4161.02539062500000000000	4168.20507812500000000000	4166.15380859375000000000	4174.87158203125000000000	4205.64111328125000000000	4171.28173828125000000000	4182.56396484375000000000	0.00000000000000000000	10247.00000000000000000000	10228.00000000000000000000	0.00000000000000000000	0.00000000000000000000	0.00000000000000000000	1090.00000000000000000000	403.00000000000000000000	4.00000000000000000000	4.00000000000000000000	4.00000000000000000000	4.00000000000000000000	4.00000000000000000000	4.00000000000000000000	4.00000000000000000000	4.00000000000000000000	4.00000000000000000000	4.00000000000000000000	4.00000000000000000000	4.00000000000000000000	4.00000000000000000000	4.00000000000000000000	4.00000000000000000000	4.00000000000000000000
33.00000000000000000000	0.00000000000000000000	4166.66650390625000000000	4177.43603515625000000000	4108.20507812500000000000	4181.53857421875000000000	4169.74365234375000000000	4159.48730468750000000000	4160.51269531250000000000	4161.53857421875000000000	4164.10253906250000000000	4163.07666015625000000000	4161.02539062500000000000	4193.84619140625000000000	4168.20507812500000000000	4162.05126953125000000000	0.00000000000000000000	10246.00000000000000000000	10230.00000000000000000000	0.00000000000000000000	0.00000000000000000000	0.00000000000000000000	1090.00000000000000000000	411.00000000000000000000	4.00000000000000000000	4.00000000000000000000	4.00000000000000000000	4.00000000000000000000	4.00000000000000000000	4.00000000000000000000	4.00000000000000000000	4.00000000000000000000	4.00000000000000000000	4.00000000000000000000	4.00000000000000000000	4.00000000000000000000	4.00000000000000000000	4.00000000000000000000	4.00000000000000000000	4.00000000000000000000
34.00000000000000000000	0.00000000000000000000	4166.66650390625000000000	4173.84619140625000000000	4107.69238281250000000000	4196.92285156250000000000	4179.48730468750000000000	4174.87158203125000000000	4165.64111328125000000000	4165.12792968750000000000	4168.20507812500000000000	4166.66650390625000000000	4156.41015625000000000000	4196.41015625000000000000	4173.84619140625000000000	4152.82031250000000000000	0.00000000000000000000	10246.00000000000000000000	10230.00000000000000000000	0.00000000000000000000	0.00000000000000000000	0.00000000000000000000	1090.00000000000000000000	418.00000000000000000000	4.00000000000000000000	4.00000000000000000000	4.00000000000000000000	4.00000000000000000000	4.00000000000000000000	4.00000000000000000000	4.00000000000000000000	4.00000000000000000000	4.00000000000000000000	4.00000000000000000000	4.00000000000000000000	4.00000000000000000000	4.00000000000000000000	4.00000000000000000000	4.00000000000000000000	4.00000000000000000000
35.00000000000000000000	0.00000000000000000000	4171.79492187500000000000	4183.07666015625000000000	4107.69238281250000000000	4207.17919921875000000000	4181.53857421875000000000	4182.05126953125000000000	4173.84619140625000000000	4167.69238281250000000000	4172.82031250000000000000	4173.33300781250000000000	4167.69238281250000000000	4201.53857421875000000000	4183.07666015625000000000	4163.58984375000000000000	0.00000000000000000000	10244.00000000000000000000	10231.00000000000000000000	0.00000000000000000000	0.00000000000000000000	0.00000000000000000000	1090.00000000000000000000	426.00000000000000000000	4.00000000000000000000	4.00000000000000000000	4.00000000000000000000	4.00000000000000000000	4.00000000000000000000	4.00000000000000000000	4.00000000000000000000	4.00000000000000000000	4.00000000000000000000	4.00000000000000000000	4.00000000000000000000	4.00000000000000000000	4.00000000000000000000	4.00000000000000000000	4.00000000000000000000	4.00000000000000000000
36.00000000000000000000	0.00000000000000000000	4167.17919921875000000000	4195.38427734375000000000	4101.02539062500000000000	4210.25634765625000000000	4172.82031250000000000000	4176.92285156250000000000	4180.00000000000000000000	4173.33300781250000000000	4174.35888671875000000000	4174.87158203125000000000	4171.28173828125000000000	4202.56396484375000000000	4190.76904296875000000000	4173.33300781250000000000	0.00000000000000000000	10244.00000000000000000000	10231.00000000000000000000	0.00000000000000000000	0.00000000000000000000	0.00000000000000000000	1090.00000000000000000000	435.00000000000000000000	4.00000000000000000000	4.00000000000000000000	4.00000000000000000000	4.00000000000000000000	4.00000000000000000000	4.00000000000000000000	4.00000000000000000000	4.00000000000000000000	4.00000000000000000000	4.00000000000000000000	4.00000000000000000000	4.00000000000000000000	4.00000000000000000000	4.00000000000000000000	4.00000000000000000000	4.00000000000000000000
37.00000000000000000000	0.00000000000000000000	4182.56396484375000000000	4187.69238281250000000000	4112.82031250000000000000	4203.58984375000000000000	4165.64111328125000000000	4170.76904296875000000000	4173.33300781250000000000	4173.33300781250000000000	4176.41015625000000000000	4167.17919921875000000000	4161.02539062500000000000	4208.20507812500000000000	4178.46142578125000000000	4175.89746093750000000000	0.00000000000000000000	10243.00000000000000000000	10230.00000000000000000000	0.00000000000000000000	0.00000000000000000000	0.00000000000000000000	1090.00000000000000000000	442.00000000000000000000	4.00000000000000000000	4.00000000000000000000	4.00000000000000000000	4.00000000000000000000	4.00000000000000000000	4.00000000000000000000	4.00000000000000000000	4.00000000000000000000	4.00000000000000000000	4.00000000000000000000	4.00000000000000000000	4.00000000000000000000	4.00000000000000000000	4.00000000000000000000	4.00000000000000000000	4.00000000000000000000
38.00000000000000000000	0.00000000000000000000	4175.89746093750000000000	4178.97412109375000000000	4104.10253906250000000000	4180.51269531250000000000	4175.38427734375000000000	4176.92285156250000000000	4169.74365234375000000000	4171.28173828125000000000	4176.92285156250000000000	4167.69238281250000000000	4163.58984375000000000000	4206.66650390625000000000	4169.23046875000000000000	4176.92285156250000000000	0.00000000000000000000	10243.00000000000000000000	10230.00000000000000000000	0.00000000000000000000	0.00000000000000000000	0.00000000000000000000	1090.00000000000000000000	451.00000000000000000000	4.00000000000000000000	4.00000000000000000000	4.00000000000000000000	4.00000000000000000000	4.00000000000000000000	4.00000000000000000000	4.00000000000000000000	4.00000000000000000000	4.00000000000000000000	4.00000000000000000000	4.00000000000000000000	4.00000000000000000000	4.00000000000000000000	4.00000000000000000000	4.00000000000000000000	4.00000000000000000000
39.00000000000000000000	0.00000000000000000000	4168.71777343750000000000	4178.46142578125000000000	4097.43603515625000000000	4168.71777343750000000000	4173.33300781250000000000	4175.89746093750000000000	4168.20507812500000000000	4161.02539062500000000000	4160.51269531250000000000	4166.66650390625000000000	4163.58984375000000000000	4202.56396484375000000000	4169.23046875000000000000	4169.23046875000000000000	0.00000000000000000000	10246.00000000000000000000	10230.00000000000000000000	0.00000000000000000000	0.00000000000000000000	0.00000000000000000000	1090.00000000000000000000	459.00000000000000000000	4.00000000000000000000	4.00000000000000000000	4.00000000000000000000	4.00000000000000000000	4.00000000000000000000	4.00000000000000000000	4.00000000000000000000	4.00000000000000000000	4.00000000000000000000	4.00000000000000000000	4.00000000000000000000	4.00000000000000000000	4.00000000000000000000	4.00000000000000000000	4.00000000000000000000	4.00000000000000000000
40.00000000000000000000	0.00000000000000000000	4171.28173828125000000000	4180.00000000000000000000	4102.05126953125000000000	4180.00000000000000000000	4166.66650390625000000000	4169.23046875000000000000	4164.61523437500000000000	4158.97412109375000000000	4155.89746093750000000000	4169.23046875000000000000	4162.05126953125000000000	4195.89746093750000000000	4179.48730468750000000000	4153.84619140625000000000	0.00000000000000000000	10246.00000000000000000000	10230.00000000000000000000	0.00000000000000000000	0.00000000000000000000	0.00000000000000000000	1090.00000000000000000000	466.00000000000000000000	4.00000000000000000000	4.00000000000000000000	4.00000000000000000000	4.00000000000000000000	4.00000000000000000000	4.00000000000000000000	4.00000000000000000000	4.00000000000000000000	4.00000000000000000000	4.00000000000000000000	4.00000000000000000000	4.00000000000000000000	4.00000000000000000000	4.00000000000000000000	4.00000000000000000000	4.00000000000000000000
41.00000000000000000000	0.00000000000000000000	4161.53857421875000000000	4177.94873046875000000000	4089.74340820312500000000	4188.20507812500000000000	4174.87158203125000000000	4166.15380859375000000000	4163.58984375000000000000	4168.71777343750000000000	4173.33300781250000000000	4176.92285156250000000000	4175.38427734375000000000	4189.74365234375000000000	4195.38427734375000000000	4153.33300781250000000000	0.00000000000000000000	10246.00000000000000000000	10229.00000000000000000000	0.00000000000000000000	0.00000000000000000000	0.00000000000000000000	1090.00000000000000000000	475.00000000000000000000	4.00000000000000000000	4.00000000000000000000	4.00000000000000000000	4.00000000000000000000	4.00000000000000000000	4.00000000000000000000	4.00000000000000000000	4.00000000000000000000	4.00000000000000000000	4.00000000000000000000	4.00000000000000000000	4.00000000000000000000	4.00000000000000000000	4.00000000000000000000	4.00000000000000000000	4.00000000000000000000
42.00000000000000000000	0.00000000000000000000	4173.33300781250000000000	4175.89746093750000000000	4098.97412109375000000000	4184.10253906250000000000	4175.38427734375000000000	4163.58984375000000000000	4166.15380859375000000000	4170.76904296875000000000	4177.94873046875000000000	4174.35888671875000000000	4172.82031250000000000000	4195.38427734375000000000	4189.23046875000000000000	4178.46142578125000000000	0.00000000000000000000	10246.00000000000000000000	10229.00000000000000000000	0.00000000000000000000	0.00000000000000000000	0.00000000000000000000	1090.00000000000000000000	483.00000000000000000000	4.00000000000000000000	4.00000000000000000000	4.00000000000000000000	4.00000000000000000000	4.00000000000000000000	4.00000000000000000000	4.00000000000000000000	4.00000000000000000000	4.00000000000000000000	4.00000000000000000000	4.00000000000000000000	4.00000000000000000000	4.00000000000000000000	4.00000000000000000000	4.00000000000000000000	4.00000000000000000000
43.00000000000000000000	0.00000000000000000000	4171.28173828125000000000	4179.48730468750000000000	4108.20507812500000000000	4184.10253906250000000000	4168.71777343750000000000	4174.87158203125000000000	4173.84619140625000000000	4171.28173828125000000000	4179.48730468750000000000	4177.94873046875000000000	4171.79492187500000000000	4201.53857421875000000000	4181.02539062500000000000	4192.30761718750000000000	0.00000000000000000000	10248.00000000000000000000	10229.00000000000000000000	0.00000000000000000000	0.00000000000000000000	0.00000000000000000000	1090.00000000000000000000	491.00000000000000000000	4.00000000000000000000	4.00000000000000000000	4.00000000000000000000	4.00000000000000000000	4.00000000000000000000	4.00000000000000000000	4.00000000000000000000	4.00000000000000000000	4.00000000000000000000	4.00000000000000000000	4.00000000000000000000	4.00000000000000000000	4.00000000000000000000	4.00000000000000000000	4.00000000000000000000	4.00000000000000000000
44.00000000000000000000	0.00000000000000000000	4172.82031250000000000000	4182.05126953125000000000	4109.23046875000000000000	4195.38427734375000000000	4163.58984375000000000000	4182.56396484375000000000	4171.79492187500000000000	4167.17919921875000000000	4173.84619140625000000000	4177.94873046875000000000	4183.58984375000000000000	4205.64111328125000000000	4183.58984375000000000000	4176.92285156250000000000	0.00000000000000000000	10248.00000000000000000000	10229.00000000000000000000	0.00000000000000000000	0.00000000000000000000	0.00000000000000000000	1090.00000000000000000000	499.00000000000000000000	4.00000000000000000000	4.00000000000000000000	4.00000000000000000000	4.00000000000000000000	4.00000000000000000000	4.00000000000000000000	4.00000000000000000000	4.00000000000000000000	4.00000000000000000000	4.00000000000000000000	4.00000000000000000000	4.00000000000000000000	4.00000000000000000000	4.00000000000000000000	4.00000000000000000000	4.00000000000000000000
45.00000000000000000000	0.00000000000000000000	4180.00000000000000000000	4183.58984375000000000000	4108.71777343750000000000	4197.94873046875000000000	4173.33300781250000000000	4175.38427734375000000000	4170.25634765625000000000	4164.61523437500000000000	4165.12792968750000000000	4175.38427734375000000000	4178.46142578125000000000	4202.56396484375000000000	4188.20507812500000000000	4158.97412109375000000000	0.00000000000000000000	10247.00000000000000000000	10228.00000000000000000000	0.00000000000000000000	0.00000000000000000000	0.00000000000000000000	1090.00000000000000000000	507.00000000000000000000	4.00000000000000000000	4.00000000000000000000	4.00000000000000000000	4.00000000000000000000	4.00000000000000000000	4.00000000000000000000	4.00000000000000000000	4.00000000000000000000	4.00000000000000000000	4.00000000000000000000	4.00000000000000000000	4.00000000000000000000	4.00000000000000000000	4.00000000000000000000	4.00000000000000000000	4.00000000000000000000
46.00000000000000000000	0.00000000000000000000	4164.10253906250000000000	4182.05126953125000000000	4094.87158203125000000000	4192.82031250000000000000	4184.10253906250000000000	4171.79492187500000000000	4172.30761718750000000000	4171.28173828125000000000	4172.30761718750000000000	4176.92285156250000000000	4167.17919921875000000000	4191.79492187500000000000	4193.84619140625000000000	4155.38427734375000000000	0.00000000000000000000	10247.00000000000000000000	10228.00000000000000000000	0.00000000000000000000	0.00000000000000000000	0.00000000000000000000	1090.00000000000000000000	515.00000000000000000000	4.00000000000000000000	4.00000000000000000000	4.00000000000000000000	4.00000000000000000000	4.00000000000000000000	4.00000000000000000000	4.00000000000000000000	4.00000000000000000000	4.00000000000000000000	4.00000000000000000000	4.00000000000000000000	4.00000000000000000000	4.00000000000000000000	4.00000000000000000000	4.00000000000000000000	4.00000000000000000000
47.00000000000000000000	0.00000000000000000000	4175.38427734375000000000	4183.58984375000000000000	4103.07666015625000000000	4196.41015625000000000000	4176.41015625000000000000	4174.87158203125000000000	4171.79492187500000000000	4172.30761718750000000000	4175.89746093750000000000	4179.48730468750000000000	4166.66650390625000000000	4201.53857421875000000000	4190.76904296875000000000	4172.30761718750000000000	0.00000000000000000000	10248.00000000000000000000	10228.00000000000000000000	0.00000000000000000000	0.00000000000000000000	0.00000000000000000000	1090.00000000000000000000	523.00000000000000000000	4.00000000000000000000	4.00000000000000000000	4.00000000000000000000	4.00000000000000000000	4.00000000000000000000	4.00000000000000000000	4.00000000000000000000	4.00000000000000000000	4.00000000000000000000	4.00000000000000000000	4.00000000000000000000	4.00000000000000000000	4.00000000000000000000	4.00000000000000000000	4.00000000000000000000	4.00000000000000000000
48.00000000000000000000	0.00000000000000000000	4178.97412109375000000000	4184.61523437500000000000	4110.76904296875000000000	4191.28173828125000000000	4175.89746093750000000000	4176.41015625000000000000	4183.58984375000000000000	4182.05126953125000000000	4177.94873046875000000000	4188.20507812500000000000	4178.97412109375000000000	4213.33300781250000000000	4188.71777343750000000000	4185.64111328125000000000	0.00000000000000000000	10248.00000000000000000000	10228.00000000000000000000	0.00000000000000000000	0.00000000000000000000	0.00000000000000000000	1090.00000000000000000000	531.00000000000000000000	4.00000000000000000000	4.00000000000000000000	4.00000000000000000000	4.00000000000000000000	4.00000000000000000000	4.00000000000000000000	4.00000000000000000000	4.00000000000000000000	4.00000000000000000000	4.00000000000000000000	4.00000000000000000000	4.00000000000000000000	4.00000000000000000000	4.00000000000000000000	4.00000000000000000000	4.00000000000000000000
49.00000000000000000000	0.00000000000000000000	4168.71777343750000000000	4168.71777343750000000000	4105.64111328125000000000	4178.97412109375000000000	4176.41015625000000000000	4170.76904296875000000000	4188.71777343750000000000	4187.69238281250000000000	4173.33300781250000000000	4184.61523437500000000000	4183.58984375000000000000	4205.64111328125000000000	4186.66650390625000000000	4165.64111328125000000000	0.00000000000000000000	10249.00000000000000000000	10228.00000000000000000000	0.00000000000000000000	0.00000000000000000000	0.00000000000000000000	1090.00000000000000000000	538.00000000000000000000	4.00000000000000000000	4.00000000000000000000	4.00000000000000000000	4.00000000000000000000	4.00000000000000000000	4.00000000000000000000	4.00000000000000000000	4.00000000000000000000	4.00000000000000000000	4.00000000000000000000	4.00000000000000000000	4.00000000000000000000	4.00000000000000000000	4.00000000000000000000	4.00000000000000000000	4.00000000000000000000
50.00000000000000000000	0.00000000000000000000	4170.76904296875000000000	4161.53857421875000000000	4102.05126953125000000000	4176.41015625000000000000	4168.20507812500000000000	4172.30761718750000000000	4177.43603515625000000000	4177.94873046875000000000	4163.07666015625000000000	4173.84619140625000000000	4173.84619140625000000000	4193.33300781250000000000	4187.69238281250000000000	4144.61523437500000000000	0.00000000000000000000	10249.00000000000000000000	10228.00000000000000000000	0.00000000000000000000	0.00000000000000000000	0.00000000000000000000	1090.00000000000000000000	546.00000000000000000000	4.00000000000000000000	4.00000000000000000000	4.00000000000000000000	4.00000000000000000000	4.00000000000000000000	4.00000000000000000000	4.00000000000000000000	4.00000000000000000000	4.00000000000000000000	4.00000000000000000000	4.00000000000000000000	4.00000000000000000000	4.00000000000000000000	4.00000000000000000000	4.00000000000000000000	4.00000000000000000000
51.00000000000000000000	0.00000000000000000000	4161.02539062500000000000	4172.82031250000000000000	4095.89721679687500000000	4176.92285156250000000000	4173.33300781250000000000	4177.43603515625000000000	4176.41015625000000000000	4179.48730468750000000000	4170.76904296875000000000	4178.97412109375000000000	4174.35888671875000000000	4194.87158203125000000000	4189.74365234375000000000	4160.00000000000000000000	0.00000000000000000000	10249.00000000000000000000	10229.00000000000000000000	0.00000000000000000000	0.00000000000000000000	0.00000000000000000000	1090.00000000000000000000	554.00000000000000000000	4.00000000000000000000	4.00000000000000000000	4.00000000000000000000	4.00000000000000000000	4.00000000000000000000	4.00000000000000000000	4.00000000000000000000	4.00000000000000000000	4.00000000000000000000	4.00000000000000000000	4.00000000000000000000	4.00000000000000000000	4.00000000000000000000	4.00000000000000000000	4.00000000000000000000	4.00000000000000000000
52.00000000000000000000	0.00000000000000000000	4167.69238281250000000000	4166.66650390625000000000	4096.92285156250000000000	4173.84619140625000000000	4174.35888671875000000000	4168.71777343750000000000	4180.00000000000000000000	4181.02539062500000000000	4175.38427734375000000000	4176.92285156250000000000	4171.79492187500000000000	4203.58984375000000000000	4177.43603515625000000000	4166.66650390625000000000	0.00000000000000000000	10249.00000000000000000000	10229.00000000000000000000	0.00000000000000000000	0.00000000000000000000	0.00000000000000000000	1090.00000000000000000000	562.00000000000000000000	4.00000000000000000000	4.00000000000000000000	4.00000000000000000000	4.00000000000000000000	4.00000000000000000000	4.00000000000000000000	4.00000000000000000000	4.00000000000000000000	4.00000000000000000000	4.00000000000000000000	4.00000000000000000000	4.00000000000000000000	4.00000000000000000000	4.00000000000000000000	4.00000000000000000000	4.00000000000000000000
53.00000000000000000000	0.00000000000000000000	4163.07666015625000000000	4158.97412109375000000000	4084.61523437500000000000	4160.51269531250000000000	4170.25634765625000000000	4170.76904296875000000000	4180.51269531250000000000	4176.41015625000000000000	4168.71777343750000000000	4176.92285156250000000000	4153.84619140625000000000	4196.92285156250000000000	4171.28173828125000000000	4147.17919921875000000000	0.00000000000000000000	10249.00000000000000000000	10228.00000000000000000000	0.00000000000000000000	0.00000000000000000000	0.00000000000000000000	1090.00000000000000000000	569.00000000000000000000	4.00000000000000000000	4.00000000000000000000	4.00000000000000000000	4.00000000000000000000	4.00000000000000000000	4.00000000000000000000	4.00000000000000000000	4.00000000000000000000	4.00000000000000000000	4.00000000000000000000	4.00000000000000000000	4.00000000000000000000	4.00000000000000000000	4.00000000000000000000	4.00000000000000000000	4.00000000000000000000
54.00000000000000000000	0.00000000000000000000	4155.89746093750000000000	4167.17919921875000000000	4082.05126953125000000000	4154.35888671875000000000	4167.69238281250000000000	4174.87158203125000000000	4173.33300781250000000000	4167.69238281250000000000	4164.10253906250000000000	4182.05126953125000000000	4152.30761718750000000000	4193.84619140625000000000	4172.82031250000000000000	4143.58984375000000000000	0.00000000000000000000	10249.00000000000000000000	10228.00000000000000000000	0.00000000000000000000	0.00000000000000000000	0.00000000000000000000	1090.00000000000000000000	577.00000000000000000000	4.00000000000000000000	4.00000000000000000000	4.00000000000000000000	4.00000000000000000000	4.00000000000000000000	4.00000000000000000000	4.00000000000000000000	4.00000000000000000000	4.00000000000000000000	4.00000000000000000000	4.00000000000000000000	4.00000000000000000000	4.00000000000000000000	4.00000000000000000000	4.00000000000000000000	4.00000000000000000000
55.00000000000000000000	0.00000000000000000000	4171.28173828125000000000	4175.89746093750000000000	4105.12792968750000000000	4172.30761718750000000000	4165.12792968750000000000	4161.53857421875000000000	4158.46142578125000000000	4156.92285156250000000000	4164.10253906250000000000	4168.20507812500000000000	4174.35888671875000000000	4203.58984375000000000000	4177.43603515625000000000	4155.89746093750000000000	0.00000000000000000000	10249.00000000000000000000	10228.00000000000000000000	0.00000000000000000000	0.00000000000000000000	0.00000000000000000000	1090.00000000000000000000	586.00000000000000000000	4.00000000000000000000	4.00000000000000000000	4.00000000000000000000	4.00000000000000000000	4.00000000000000000000	4.00000000000000000000	4.00000000000000000000	4.00000000000000000000	4.00000000000000000000	4.00000000000000000000	4.00000000000000000000	4.00000000000000000000	4.00000000000000000000	4.00000000000000000000	4.00000000000000000000	4.00000000000000000000
56.00000000000000000000	0.00000000000000000000	4168.71777343750000000000	4175.89746093750000000000	4104.10253906250000000000	4184.61523437500000000000	4165.12792968750000000000	4157.43603515625000000000	4150.76904296875000000000	4153.33300781250000000000	4162.05126953125000000000	4158.97412109375000000000	4182.56396484375000000000	4206.66650390625000000000	4187.17919921875000000000	4163.07666015625000000000	0.00000000000000000000	10249.00000000000000000000	10228.00000000000000000000	0.00000000000000000000	0.00000000000000000000	0.00000000000000000000	1090.00000000000000000000	594.00000000000000000000	4.00000000000000000000	4.00000000000000000000	4.00000000000000000000	4.00000000000000000000	4.00000000000000000000	4.00000000000000000000	4.00000000000000000000	4.00000000000000000000	4.00000000000000000000	4.00000000000000000000	4.00000000000000000000	4.00000000000000000000	4.00000000000000000000	4.00000000000000000000	4.00000000000000000000	4.00000000000000000000
57.00000000000000000000	0.00000000000000000000	4171.28173828125000000000	4163.58984375000000000000	4102.05126953125000000000	4170.25634765625000000000	4164.10253906250000000000	4163.58984375000000000000	4149.74365234375000000000	4152.30761718750000000000	4156.92285156250000000000	4165.64111328125000000000	4164.10253906250000000000	4205.12792968750000000000	4178.46142578125000000000	4163.58984375000000000000	0.00000000000000000000	10247.00000000000000000000	10228.00000000000000000000	0.00000000000000000000	0.00000000000000000000	0.00000000000000000000	1090.00000000000000000000	601.00000000000000000000	4.00000000000000000000	4.00000000000000000000	4.00000000000000000000	4.00000000000000000000	4.00000000000000000000	4.00000000000000000000	4.00000000000000000000	4.00000000000000000000	4.00000000000000000000	4.00000000000000000000	4.00000000000000000000	4.00000000000000000000	4.00000000000000000000	4.00000000000000000000	4.00000000000000000000	4.00000000000000000000
58.00000000000000000000	0.00000000000000000000	4166.15380859375000000000	4168.20507812500000000000	4099.48730468750000000000	4157.94873046875000000000	4176.41015625000000000000	4171.79492187500000000000	4159.48730468750000000000	4165.12792968750000000000	4174.87158203125000000000	4178.97412109375000000000	4159.48730468750000000000	4200.51269531250000000000	4172.82031250000000000000	4162.05126953125000000000	0.00000000000000000000	10247.00000000000000000000	10228.00000000000000000000	0.00000000000000000000	0.00000000000000000000	0.00000000000000000000	1090.00000000000000000000	609.00000000000000000000	4.00000000000000000000	4.00000000000000000000	4.00000000000000000000	4.00000000000000000000	4.00000000000000000000	4.00000000000000000000	4.00000000000000000000	4.00000000000000000000	4.00000000000000000000	4.00000000000000000000	4.00000000000000000000	4.00000000000000000000	4.00000000000000000000	4.00000000000000000000	4.00000000000000000000	4.00000000000000000000
59.00000000000000000000	0.00000000000000000000	4165.64111328125000000000	4181.53857421875000000000	4095.89721679687500000000	4164.61523437500000000000	4183.07666015625000000000	4175.38427734375000000000	4166.66650390625000000000	4171.79492187500000000000	4183.07666015625000000000	4182.56396484375000000000	4163.07666015625000000000	4201.53857421875000000000	4181.02539062500000000000	4154.35888671875000000000	0.00000000000000000000	10247.00000000000000000000	10228.00000000000000000000	0.00000000000000000000	0.00000000000000000000	0.00000000000000000000	1090.00000000000000000000	616.00000000000000000000	4.00000000000000000000	4.00000000000000000000	4.00000000000000000000	4.00000000000000000000	4.00000000000000000000	4.00000000000000000000	4.00000000000000000000	4.00000000000000000000	4.00000000000000000000	4.00000000000000000000	4.00000000000000000000	4.00000000000000000000	4.00000000000000000000	4.00000000000000000000	4.00000000000000000000	4.00000000000000000000
60.00000000000000000000	0.00000000000000000000	4180.00000000000000000000	4174.87158203125000000000	4103.58984375000000000000	4169.74365234375000000000	4174.35888671875000000000	4168.71777343750000000000	4155.38427734375000000000	4153.84619140625000000000	4153.33300781250000000000	4169.74365234375000000000	4155.38427734375000000000	4205.12792968750000000000	4176.92285156250000000000	4148.71777343750000000000	0.00000000000000000000	10247.00000000000000000000	10228.00000000000000000000	0.00000000000000000000	0.00000000000000000000	0.00000000000000000000	1090.00000000000000000000	624.00000000000000000000	4.00000000000000000000	4.00000000000000000000	4.00000000000000000000	4.00000000000000000000	4.00000000000000000000	4.00000000000000000000	4.00000000000000000000	4.00000000000000000000	4.00000000000000000000	4.00000000000000000000	4.00000000000000000000	4.00000000000000000000	4.00000000000000000000	4.00000000000000000000	4.00000000000000000000	4.00000000000000000000
61.00000000000000000000	0.00000000000000000000	4166.15380859375000000000	4172.30761718750000000000	4094.87158203125000000000	4173.33300781250000000000	4175.89746093750000000000	4164.61523437500000000000	4149.23046875000000000000	4148.20507812500000000000	4143.58984375000000000000	4168.20507812500000000000	4164.61523437500000000000	4203.07666015625000000000	4180.00000000000000000000	4160.00000000000000000000	0.00000000000000000000	10247.00000000000000000000	10228.00000000000000000000	0.00000000000000000000	0.00000000000000000000	0.00000000000000000000	1090.00000000000000000000	632.00000000000000000000	4.00000000000000000000	4.00000000000000000000	4.00000000000000000000	4.00000000000000000000	4.00000000000000000000	4.00000000000000000000	4.00000000000000000000	4.00000000000000000000	4.00000000000000000000	4.00000000000000000000	4.00000000000000000000	4.00000000000000000000	4.00000000000000000000	4.00000000000000000000	4.00000000000000000000	4.00000000000000000000
62.00000000000000000000	0.00000000000000000000	4171.28173828125000000000	4182.05126953125000000000	4100.00000000000000000000	4175.89746093750000000000	4180.00000000000000000000	4167.17919921875000000000	4157.94873046875000000000	4160.51269531250000000000	4163.58984375000000000000	4176.92285156250000000000	4186.15380859375000000000	4211.79492187500000000000	4190.76904296875000000000	4169.23046875000000000000	0.00000000000000000000	10247.00000000000000000000	10228.00000000000000000000	0.00000000000000000000	0.00000000000000000000	0.00000000000000000000	1090.00000000000000000000	641.00000000000000000000	4.00000000000000000000	4.00000000000000000000	4.00000000000000000000	4.00000000000000000000	4.00000000000000000000	4.00000000000000000000	4.00000000000000000000	4.00000000000000000000	4.00000000000000000000	4.00000000000000000000	4.00000000000000000000	4.00000000000000000000	4.00000000000000000000	4.00000000000000000000	4.00000000000000000000	4.00000000000000000000
63.00000000000000000000	0.00000000000000000000	4172.30761718750000000000	4181.53857421875000000000	4102.56396484375000000000	4163.58984375000000000000	4175.38427734375000000000	4173.84619140625000000000	4168.71777343750000000000	4165.64111328125000000000	4176.41015625000000000000	4181.53857421875000000000	4183.07666015625000000000	4213.33300781250000000000	4184.61523437500000000000	4160.51269531250000000000	0.00000000000000000000	10246.00000000000000000000	10228.00000000000000000000	0.00000000000000000000	0.00000000000000000000	0.00000000000000000000	1090.00000000000000000000	649.00000000000000000000	4.00000000000000000000	4.00000000000000000000	4.00000000000000000000	4.00000000000000000000	4.00000000000000000000	4.00000000000000000000	4.00000000000000000000	4.00000000000000000000	4.00000000000000000000	4.00000000000000000000	4.00000000000000000000	4.00000000000000000000	4.00000000000000000000	4.00000000000000000000	4.00000000000000000000	4.00000000000000000000
64.00000000000000000000	0.00000000000000000000	4158.97412109375000000000	4172.30761718750000000000	4091.28198242187500000000	4157.94873046875000000000	4168.20507812500000000000	4168.20507812500000000000	4159.48730468750000000000	4156.41015625000000000000	4162.56396484375000000000	4173.84619140625000000000	4157.94873046875000000000	4204.61523437500000000000	4169.23046875000000000000	4154.87158203125000000000	2699.00000000000000000000	10246.00000000000000000000	10228.00000000000000000000	0.00000000000000000000	0.00000000000000000000	0.00000000000000000000	1090.00000000000000000000	657.00000000000000000000	4.00000000000000000000	4.00000000000000000000	4.00000000000000000000	4.00000000000000000000	4.00000000000000000000	4.00000000000000000000	4.00000000000000000000	4.00000000000000000000	4.00000000000000000000	4.00000000000000000000	4.00000000000000000000	4.00000000000000000000	4.00000000000000000000	4.00000000000000000000	4.00000000000000000000	4.00000000000000000000
65.00000000000000000000	0.00000000000000000000	4176.92285156250000000000	4177.43603515625000000000	4100.00000000000000000000	4172.30761718750000000000	4174.35888671875000000000	4163.07666015625000000000	4150.76904296875000000000	4154.87158203125000000000	4154.35888671875000000000	4165.64111328125000000000	4151.79492187500000000000	4209.23046875000000000000	4173.33300781250000000000	4168.20507812500000000000	2837.00000000000000000000	10247.00000000000000000000	10229.00000000000000000000	0.00000000000000000000	0.00000000000000000000	0.00000000000000000000	1090.00000000000000000000	664.00000000000000000000	4.00000000000000000000	4.00000000000000000000	4.00000000000000000000	4.00000000000000000000	4.00000000000000000000	4.00000000000000000000	4.00000000000000000000	4.00000000000000000000	4.00000000000000000000	4.00000000000000000000	4.00000000000000000000	4.00000000000000000000	4.00000000000000000000	4.00000000000000000000	4.00000000000000000000	4.00000000000000000000
66.00000000000000000000	0.00000000000000000000	4178.97412109375000000000	4188.71777343750000000000	4104.10253906250000000000	4180.51269531250000000000	4190.25634765625000000000	4178.97412109375000000000	4169.23046875000000000000	4169.23046875000000000000	4178.97412109375000000000	4181.53857421875000000000	4176.41015625000000000000	4222.05126953125000000000	4191.79492187500000000000	4175.38427734375000000000	2428.00000000000000000000	10247.00000000000000000000	10229.00000000000000000000	0.00000000000000000000	0.00000000000000000000	0.00000000000000000000	1090.00000000000000000000	671.00000000000000000000	4.00000000000000000000	4.00000000000000000000	4.00000000000000000000	4.00000000000000000000	4.00000000000000000000	4.00000000000000000000	4.00000000000000000000	4.00000000000000000000	4.00000000000000000000	4.00000000000000000000	4.00000000000000000000	4.00000000000000000000	4.00000000000000000000	4.00000000000000000000	4.00000000000000000000	4.00000000000000000000
67.00000000000000000000	0.00000000000000000000	4175.38427734375000000000	4170.76904296875000000000	4111.79492187500000000000	4164.10253906250000000000	4182.05126953125000000000	4183.07666015625000000000	4180.00000000000000000000	4170.76904296875000000000	4186.15380859375000000000	4185.64111328125000000000	4187.69238281250000000000	4229.23046875000000000000	4189.23046875000000000000	4168.20507812500000000000	3482.00000000000000000000	10247.00000000000000000000	10229.00000000000000000000	0.00000000000000000000	0.00000000000000000000	0.00000000000000000000	1090.00000000000000000000	679.00000000000000000000	4.00000000000000000000	4.00000000000000000000	4.00000000000000000000	4.00000000000000000000	4.00000000000000000000	4.00000000000000000000	4.00000000000000000000	4.00000000000000000000	4.00000000000000000000	4.00000000000000000000	4.00000000000000000000	4.00000000000000000000	4.00000000000000000000	4.00000000000000000000	4.00000000000000000000	4.00000000000000000000
68.00000000000000000000	0.00000000000000000000	4170.76904296875000000000	4160.00000000000000000000	4110.76904296875000000000	4152.82031250000000000000	4168.71777343750000000000	4172.82031250000000000000	4173.84619140625000000000	4170.25634765625000000000	4174.87158203125000000000	4174.35888671875000000000	4175.89746093750000000000	4218.97412109375000000000	4180.00000000000000000000	4170.25634765625000000000	3529.00000000000000000000	10247.00000000000000000000	10229.00000000000000000000	0.00000000000000000000	0.00000000000000000000	0.00000000000000000000	1090.00000000000000000000	686.00000000000000000000	4.00000000000000000000	4.00000000000000000000	4.00000000000000000000	4.00000000000000000000	4.00000000000000000000	4.00000000000000000000	4.00000000000000000000	4.00000000000000000000	4.00000000000000000000	4.00000000000000000000	4.00000000000000000000	4.00000000000000000000	4.00000000000000000000	4.00000000000000000000	4.00000000000000000000	4.00000000000000000000
69.00000000000000000000	0.00000000000000000000	4157.43603515625000000000	4175.38427734375000000000	4094.87158203125000000000	4168.71777343750000000000	4173.33300781250000000000	4168.71777343750000000000	4170.76904296875000000000	4175.89746093750000000000	4177.94873046875000000000	4174.35888671875000000000	4163.58984375000000000000	4208.20507812500000000000	4178.46142578125000000000	4164.10253906250000000000	3382.00000000000000000000	10246.00000000000000000000	10226.00000000000000000000	0.00000000000000000000	0.00000000000000000000	0.00000000000000000000	1090.00000000000000000000	693.00000000000000000000	4.00000000000000000000	4.00000000000000000000	4.00000000000000000000	4.00000000000000000000	4.00000000000000000000	4.00000000000000000000	4.00000000000000000000	4.00000000000000000000	4.00000000000000000000	4.00000000000000000000	4.00000000000000000000	4.00000000000000000000	4.00000000000000000000	4.00000000000000000000	4.00000000000000000000	4.00000000000000000000
70.00000000000000000000	0.00000000000000000000	4164.10253906250000000000	4170.25634765625000000000	4097.43603515625000000000	4173.33300781250000000000	4166.66650390625000000000	4164.61523437500000000000	4164.61523437500000000000	4162.56396484375000000000	4169.74365234375000000000	4166.66650390625000000000	4157.94873046875000000000	4212.82031250000000000000	4172.82031250000000000000	4154.87158203125000000000	3544.00000000000000000000	10246.00000000000000000000	10226.00000000000000000000	0.00000000000000000000	0.00000000000000000000	0.00000000000000000000	1090.00000000000000000000	701.00000000000000000000	4.00000000000000000000	4.00000000000000000000	4.00000000000000000000	4.00000000000000000000	4.00000000000000000000	4.00000000000000000000	4.00000000000000000000	4.00000000000000000000	4.00000000000000000000	4.00000000000000000000	4.00000000000000000000	4.00000000000000000000	4.00000000000000000000	4.00000000000000000000	4.00000000000000000000	4.00000000000000000000
71.00000000000000000000	0.00000000000000000000	4165.12792968750000000000	4163.07666015625000000000	4098.97412109375000000000	4166.15380859375000000000	4167.17919921875000000000	4168.71777343750000000000	4164.10253906250000000000	4158.97412109375000000000	4164.61523437500000000000	4164.61523437500000000000	4161.53857421875000000000	4222.56396484375000000000	4175.89746093750000000000	4175.38427734375000000000	3453.00000000000000000000	10247.00000000000000000000	10227.00000000000000000000	0.00000000000000000000	0.00000000000000000000	0.00000000000000000000	1090.00000000000000000000	710.00000000000000000000	4.00000000000000000000	4.00000000000000000000	4.00000000000000000000	4.00000000000000000000	4.00000000000000000000	4.00000000000000000000	4.00000000000000000000	4.00000000000000000000	4.00000000000000000000	4.00000000000000000000	4.00000000000000000000	4.00000000000000000000	4.00000000000000000000	4.00000000000000000000	4.00000000000000000000	4.00000000000000000000
72.00000000000000000000	0.00000000000000000000	4175.38427734375000000000	4178.97412109375000000000	4109.74365234375000000000	4171.28173828125000000000	4177.43603515625000000000	4174.87158203125000000000	4171.28173828125000000000	4174.87158203125000000000	4178.46142578125000000000	4179.48730468750000000000	4171.28173828125000000000	4229.23046875000000000000	4185.12792968750000000000	4182.56396484375000000000	3401.00000000000000000000	10247.00000000000000000000	10227.00000000000000000000	0.00000000000000000000	0.00000000000000000000	0.00000000000000000000	1090.00000000000000000000	718.00000000000000000000	4.00000000000000000000	4.00000000000000000000	4.00000000000000000000	4.00000000000000000000	4.00000000000000000000	4.00000000000000000000	4.00000000000000000000	4.00000000000000000000	4.00000000000000000000	4.00000000000000000000	4.00000000000000000000	4.00000000000000000000	4.00000000000000000000	4.00000000000000000000	4.00000000000000000000	4.00000000000000000000
73.00000000000000000000	0.00000000000000000000	4177.43603515625000000000	4187.69238281250000000000	4115.89746093750000000000	4168.71777343750000000000	4181.53857421875000000000	4174.35888671875000000000	4174.35888671875000000000	4176.92285156250000000000	4180.00000000000000000000	4190.25634765625000000000	4182.56396484375000000000	4222.05126953125000000000	4193.33300781250000000000	4160.00000000000000000000	3071.00000000000000000000	10248.00000000000000000000	10228.00000000000000000000	0.00000000000000000000	0.00000000000000000000	0.00000000000000000000	1090.00000000000000000000	726.00000000000000000000	4.00000000000000000000	4.00000000000000000000	4.00000000000000000000	4.00000000000000000000	4.00000000000000000000	4.00000000000000000000	4.00000000000000000000	4.00000000000000000000	4.00000000000000000000	4.00000000000000000000	4.00000000000000000000	4.00000000000000000000	4.00000000000000000000	4.00000000000000000000	4.00000000000000000000	4.00000000000000000000
74.00000000000000000000	0.00000000000000000000	4163.07666015625000000000	4181.02539062500000000000	4103.58984375000000000000	4163.58984375000000000000	4180.00000000000000000000	4172.30761718750000000000	4170.25634765625000000000	4164.61523437500000000000	4166.15380859375000000000	4186.15380859375000000000	4186.66650390625000000000	4213.84619140625000000000	4193.84619140625000000000	4154.87158203125000000000	3492.00000000000000000000	10248.00000000000000000000	10228.00000000000000000000	0.00000000000000000000	0.00000000000000000000	0.00000000000000000000	1090.00000000000000000000	734.00000000000000000000	4.00000000000000000000	4.00000000000000000000	4.00000000000000000000	4.00000000000000000000	4.00000000000000000000	4.00000000000000000000	4.00000000000000000000	4.00000000000000000000	4.00000000000000000000	4.00000000000000000000	4.00000000000000000000	4.00000000000000000000	4.00000000000000000000	4.00000000000000000000	4.00000000000000000000	4.00000000000000000000
75.00000000000000000000	0.00000000000000000000	4179.48730468750000000000	4185.12792968750000000000	4114.87158203125000000000	4185.12792968750000000000	4170.76904296875000000000	4166.66650390625000000000	4162.56396484375000000000	4157.94873046875000000000	4165.12792968750000000000	4175.38427734375000000000	4176.41015625000000000000	4223.58984375000000000000	4188.71777343750000000000	4176.41015625000000000000	3299.00000000000000000000	10246.00000000000000000000	10228.00000000000000000000	0.00000000000000000000	0.00000000000000000000	0.00000000000000000000	1090.00000000000000000000	742.00000000000000000000	4.00000000000000000000	4.00000000000000000000	4.00000000000000000000	4.00000000000000000000	4.00000000000000000000	4.00000000000000000000	4.00000000000000000000	4.00000000000000000000	4.00000000000000000000	4.00000000000000000000	4.00000000000000000000	4.00000000000000000000	4.00000000000000000000	4.00000000000000000000	4.00000000000000000000	4.00000000000000000000
75.00000000000000000000	0.00000000000000000000	4179.48730468750000000000	4185.12792968750000000000	4114.87158203125000000000	4185.12792968750000000000	4170.76904296875000000000	4166.66650390625000000000	4162.56396484375000000000	4157.94873046875000000000	4165.12792968750000000000	4175.38427734375000000000	4176.41015625000000000000	4223.58984375000000000000	4188.71777343750000000000	4176.41015625000000000000	3299.00000000000000000000	10246.00000000000000000000	10228.00000000000000000000	0.00000000000000000000	0.00000000000000000000	0.00000000000000000000	1090.00000000000000000000	751.00000000000000000000	4.00000000000000000000	4.00000000000000000000	4.00000000000000000000	4.00000000000000000000	4.00000000000000000000	4.00000000000000000000	4.00000000000000000000	4.00000000000000000000	4.00000000000000000000	4.00000000000000000000	4.00000000000000000000	4.00000000000000000000	4.00000000000000000000	4.00000000000000000000	4.00000000000000000000	4.00000000000000000000
76.00000000000000000000	0.00000000000000000000	4183.07666015625000000000	4197.43603515625000000000	4116.41015625000000000000	4196.92285156250000000000	4175.38427734375000000000	4165.12792968750000000000	4165.12792968750000000000	4164.10253906250000000000	4178.97412109375000000000	4178.97412109375000000000	4173.84619140625000000000	4232.82031250000000000000	4196.92285156250000000000	4191.28173828125000000000	2885.00000000000000000000	10246.00000000000000000000	10228.00000000000000000000	0.00000000000000000000	0.00000000000000000000	0.00000000000000000000	1090.00000000000000000000	759.00000000000000000000	4.00000000000000000000	4.00000000000000000000	4.00000000000000000000	4.00000000000000000000	4.00000000000000000000	4.00000000000000000000	4.00000000000000000000	4.00000000000000000000	4.00000000000000000000	4.00000000000000000000	4.00000000000000000000	4.00000000000000000000	4.00000000000000000000	4.00000000000000000000	4.00000000000000000000	4.00000000000000000000
77.00000000000000000000	0.00000000000000000000	4179.48730468750000000000	4187.69238281250000000000	4107.69238281250000000000	4172.30761718750000000000	4180.51269531250000000000	4163.07666015625000000000	4160.51269531250000000000	4161.02539062500000000000	4174.87158203125000000000	4179.48730468750000000000	4179.48730468750000000000	4225.12792968750000000000	4195.38427734375000000000	4184.61523437500000000000	2930.00000000000000000000	10245.00000000000000000000	10228.00000000000000000000	0.00000000000000000000	0.00000000000000000000	0.00000000000000000000	1090.00000000000000000000	768.00000000000000000000	4.00000000000000000000	4.00000000000000000000	4.00000000000000000000	4.00000000000000000000	4.00000000000000000000	4.00000000000000000000	4.00000000000000000000	4.00000000000000000000	4.00000000000000000000	4.00000000000000000000	4.00000000000000000000	4.00000000000000000000	4.00000000000000000000	4.00000000000000000000	4.00000000000000000000	4.00000000000000000000
78.00000000000000000000	0.00000000000000000000	4181.02539062500000000000	4182.56396484375000000000	4112.82031250000000000000	4158.46142578125000000000	4175.89746093750000000000	4165.64111328125000000000	4152.82031250000000000000	4155.38427734375000000000	4167.69238281250000000000	4173.84619140625000000000	4180.51269531250000000000	4206.66650390625000000000	4189.23046875000000000000	4171.79492187500000000000	3492.00000000000000000000	10245.00000000000000000000	10228.00000000000000000000	0.00000000000000000000	0.00000000000000000000	0.00000000000000000000	1090.00000000000000000000	776.00000000000000000000	4.00000000000000000000	4.00000000000000000000	4.00000000000000000000	4.00000000000000000000	4.00000000000000000000	4.00000000000000000000	4.00000000000000000000	4.00000000000000000000	4.00000000000000000000	4.00000000000000000000	4.00000000000000000000	4.00000000000000000000	4.00000000000000000000	4.00000000000000000000	4.00000000000000000000	4.00000000000000000000
79.00000000000000000000	0.00000000000000000000	4167.69238281250000000000	4189.23046875000000000000	4111.28173828125000000000	4159.48730468750000000000	4172.82031250000000000000	4172.82031250000000000000	4156.92285156250000000000	4159.48730468750000000000	4170.25634765625000000000	4176.41015625000000000000	4182.05126953125000000000	4198.97412109375000000000	4198.97412109375000000000	4172.30761718750000000000	3299.00000000000000000000	10245.00000000000000000000	10229.00000000000000000000	0.00000000000000000000	0.00000000000000000000	0.00000000000000000000	1090.00000000000000000000	783.00000000000000000000	4.00000000000000000000	4.00000000000000000000	4.00000000000000000000	4.00000000000000000000	4.00000000000000000000	4.00000000000000000000	4.00000000000000000000	4.00000000000000000000	4.00000000000000000000	4.00000000000000000000	4.00000000000000000000	4.00000000000000000000	4.00000000000000000000	4.00000000000000000000	4.00000000000000000000	4.00000000000000000000
80.00000000000000000000	0.00000000000000000000	4180.00000000000000000000	4185.12792968750000000000	4113.33300781250000000000	4161.02539062500000000000	4165.64111328125000000000	4174.35888671875000000000	4161.02539062500000000000	4159.48730468750000000000	4167.17919921875000000000	4175.89746093750000000000	4194.87158203125000000000	4208.20507812500000000000	4207.17919921875000000000	4182.05126953125000000000	2885.00000000000000000000	10245.00000000000000000000	10229.00000000000000000000	0.00000000000000000000	0.00000000000000000000	0.00000000000000000000	1090.00000000000000000000	791.00000000000000000000	4.00000000000000000000	4.00000000000000000000	4.00000000000000000000	4.00000000000000000000	4.00000000000000000000	4.00000000000000000000	4.00000000000000000000	4.00000000000000000000	4.00000000000000000000	4.00000000000000000000	4.00000000000000000000	4.00000000000000000000	4.00000000000000000000	4.00000000000000000000	4.00000000000000000000	4.00000000000000000000
81.00000000000000000000	0.00000000000000000000	4184.61523437500000000000	4192.82031250000000000000	4111.79492187500000000000	4180.51269531250000000000	4171.79492187500000000000	4178.97412109375000000000	4171.79492187500000000000	4171.28173828125000000000	4184.10253906250000000000	4188.71777343750000000000	4206.66650390625000000000	4209.74365234375000000000	4216.92285156250000000000	4184.10253906250000000000	2930.00000000000000000000	10246.00000000000000000000	10228.00000000000000000000	0.00000000000000000000	0.00000000000000000000	0.00000000000000000000	1090.00000000000000000000	798.00000000000000000000	4.00000000000000000000	4.00000000000000000000	4.00000000000000000000	4.00000000000000000000	4.00000000000000000000	4.00000000000000000000	4.00000000000000000000	4.00000000000000000000	4.00000000000000000000	4.00000000000000000000	4.00000000000000000000	4.00000000000000000000	4.00000000000000000000	4.00000000000000000000	4.00000000000000000000	4.00000000000000000000
82.00000000000000000000	0.00000000000000000000	4182.56396484375000000000	4200.51269531250000000000	4116.41015625000000000000	4196.92285156250000000000	4176.92285156250000000000	4169.74365234375000000000	4176.41015625000000000000	4181.02539062500000000000	4194.87158203125000000000	4200.51269531250000000000	4188.20507812500000000000	4207.69238281250000000000	4207.69238281250000000000	4186.66650390625000000000	3492.00000000000000000000	10246.00000000000000000000	10228.00000000000000000000	0.00000000000000000000	0.00000000000000000000	0.00000000000000000000	1090.00000000000000000000	805.00000000000000000000	4.00000000000000000000	4.00000000000000000000	4.00000000000000000000	4.00000000000000000000	4.00000000000000000000	4.00000000000000000000	4.00000000000000000000	4.00000000000000000000	4.00000000000000000000	4.00000000000000000000	4.00000000000000000000	4.00000000000000000000	4.00000000000000000000	4.00000000000000000000	4.00000000000000000000	4.00000000000000000000
83.00000000000000000000	0.00000000000000000000	4188.20507812500000000000	4188.71777343750000000000	4122.56396484375000000000	4176.92285156250000000000	4175.89746093750000000000	4161.02539062500000000000	4170.76904296875000000000	4172.82031250000000000000	4178.97412109375000000000	4189.23046875000000000000	4167.17919921875000000000	4205.12792968750000000000	4184.61523437500000000000	4192.30761718750000000000	3299.00000000000000000000	10249.00000000000000000000	10230.00000000000000000000	0.00000000000000000000	0.00000000000000000000	0.00000000000000000000	1090.00000000000000000000	813.00000000000000000000	4.00000000000000000000	4.00000000000000000000	4.00000000000000000000	4.00000000000000000000	4.00000000000000000000	4.00000000000000000000	4.00000000000000000000	4.00000000000000000000	4.00000000000000000000	4.00000000000000000000	4.00000000000000000000	4.00000000000000000000	4.00000000000000000000	4.00000000000000000000	4.00000000000000000000	4.00000000000000000000
84.00000000000000000000	0.00000000000000000000	4179.48730468750000000000	4187.69238281250000000000	4120.51269531250000000000	4168.20507812500000000000	4183.58984375000000000000	4174.35888671875000000000	4168.71777343750000000000	4172.30761718750000000000	4181.02539062500000000000	4183.07666015625000000000	4188.20507812500000000000	4202.05126953125000000000	4191.79492187500000000000	4188.71777343750000000000	2885.00000000000000000000	10249.00000000000000000000	10230.00000000000000000000	0.00000000000000000000	0.00000000000000000000	0.00000000000000000000	1090.00000000000000000000	820.00000000000000000000	4.00000000000000000000	4.00000000000000000000	4.00000000000000000000	4.00000000000000000000	4.00000000000000000000	4.00000000000000000000	4.00000000000000000000	4.00000000000000000000	4.00000000000000000000	4.00000000000000000000	4.00000000000000000000	4.00000000000000000000	4.00000000000000000000	4.00000000000000000000	4.00000000000000000000	4.00000000000000000000
85.00000000000000000000	0.00000000000000000000	4188.20507812500000000000	4197.43603515625000000000	4132.82031250000000000000	4191.28173828125000000000	4184.61523437500000000000	4182.56396484375000000000	4166.15380859375000000000	4175.38427734375000000000	4194.35888671875000000000	4187.17919921875000000000	4205.12792968750000000000	4205.12792968750000000000	4208.20507812500000000000	4183.07666015625000000000	2930.00000000000000000000	10251.00000000000000000000	10229.00000000000000000000	0.00000000000000000000	0.00000000000000000000	0.00000000000000000000	1090.00000000000000000000	827.00000000000000000000	4.00000000000000000000	4.00000000000000000000	4.00000000000000000000	4.00000000000000000000	4.00000000000000000000	4.00000000000000000000	4.00000000000000000000	4.00000000000000000000	4.00000000000000000000	4.00000000000000000000	4.00000000000000000000	4.00000000000000000000	4.00000000000000000000	4.00000000000000000000	4.00000000000000000000	4.00000000000000000000
86.00000000000000000000	0.00000000000000000000	4177.94873046875000000000	4196.92285156250000000000	4124.10253906250000000000	4188.20507812500000000000	4182.56396484375000000000	4182.56396484375000000000	4165.64111328125000000000	4171.79492187500000000000	4192.30761718750000000000	4186.15380859375000000000	4192.82031250000000000000	4197.43603515625000000000	4204.61523437500000000000	4184.61523437500000000000	3492.00000000000000000000	10251.00000000000000000000	10229.00000000000000000000	0.00000000000000000000	0.00000000000000000000	0.00000000000000000000	1090.00000000000000000000	835.00000000000000000000	4.00000000000000000000	4.00000000000000000000	4.00000000000000000000	4.00000000000000000000	4.00000000000000000000	4.00000000000000000000	4.00000000000000000000	4.00000000000000000000	4.00000000000000000000	4.00000000000000000000	4.00000000000000000000	4.00000000000000000000	4.00000000000000000000	4.00000000000000000000	4.00000000000000000000	4.00000000000000000000
87.00000000000000000000	0.00000000000000000000	4171.28173828125000000000	4190.76904296875000000000	4116.92285156250000000000	4183.07666015625000000000	4180.51269531250000000000	4182.56396484375000000000	4168.71777343750000000000	4170.76904296875000000000	4183.07666015625000000000	4176.92285156250000000000	4193.84619140625000000000	4195.38427734375000000000	4202.05126953125000000000	4193.33300781250000000000	3299.00000000000000000000	10247.00000000000000000000	10229.00000000000000000000	0.00000000000000000000	0.00000000000000000000	0.00000000000000000000	1090.00000000000000000000	842.00000000000000000000	4.00000000000000000000	4.00000000000000000000	4.00000000000000000000	4.00000000000000000000	4.00000000000000000000	4.00000000000000000000	4.00000000000000000000	4.00000000000000000000	4.00000000000000000000	4.00000000000000000000	4.00000000000000000000	4.00000000000000000000	4.00000000000000000000	4.00000000000000000000	4.00000000000000000000	4.00000000000000000000
88.00000000000000000000	0.00000000000000000000	4192.82031250000000000000	4194.87158203125000000000	4133.84619140625000000000	4206.66650390625000000000	4180.51269531250000000000	4178.46142578125000000000	4178.46142578125000000000	4181.02539062500000000000	4187.69238281250000000000	4181.53857421875000000000	4201.02539062500000000000	4205.12792968750000000000	4210.25634765625000000000	4205.12792968750000000000	2885.00000000000000000000	10247.00000000000000000000	10229.00000000000000000000	0.00000000000000000000	0.00000000000000000000	0.00000000000000000000	1090.00000000000000000000	849.00000000000000000000	4.00000000000000000000	4.00000000000000000000	4.00000000000000000000	4.00000000000000000000	4.00000000000000000000	4.00000000000000000000	4.00000000000000000000	4.00000000000000000000	4.00000000000000000000	4.00000000000000000000	4.00000000000000000000	4.00000000000000000000	4.00000000000000000000	4.00000000000000000000	4.00000000000000000000	4.00000000000000000000
89.00000000000000000000	0.00000000000000000000	4187.17919921875000000000	4194.87158203125000000000	4126.15380859375000000000	4215.38427734375000000000	4175.89746093750000000000	4173.84619140625000000000	4181.53857421875000000000	4183.07666015625000000000	4190.76904296875000000000	4189.23046875000000000000	4185.12792968750000000000	4197.94873046875000000000	4198.46142578125000000000	4203.58984375000000000000	2930.00000000000000000000	10248.00000000000000000000	10231.00000000000000000000	0.00000000000000000000	0.00000000000000000000	0.00000000000000000000	1090.00000000000000000000	857.00000000000000000000	4.00000000000000000000	4.00000000000000000000	4.00000000000000000000	4.00000000000000000000	4.00000000000000000000	4.00000000000000000000	4.00000000000000000000	4.00000000000000000000	4.00000000000000000000	4.00000000000000000000	4.00000000000000000000	4.00000000000000000000	4.00000000000000000000	4.00000000000000000000	4.00000000000000000000	4.00000000000000000000
90.00000000000000000000	0.00000000000000000000	4189.74365234375000000000	4181.02539062500000000000	4122.56396484375000000000	4208.71777343750000000000	4162.56396484375000000000	4170.25634765625000000000	4169.23046875000000000000	4165.64111328125000000000	4177.94873046875000000000	4174.87158203125000000000	4168.71777343750000000000	4189.23046875000000000000	4182.05126953125000000000	4189.74365234375000000000	3492.00000000000000000000	10248.00000000000000000000	10231.00000000000000000000	0.00000000000000000000	0.00000000000000000000	0.00000000000000000000	1090.00000000000000000000	864.00000000000000000000	4.00000000000000000000	4.00000000000000000000	4.00000000000000000000	4.00000000000000000000	4.00000000000000000000	4.00000000000000000000	4.00000000000000000000	4.00000000000000000000	4.00000000000000000000	4.00000000000000000000	4.00000000000000000000	4.00000000000000000000	4.00000000000000000000	4.00000000000000000000	4.00000000000000000000	4.00000000000000000000
91.00000000000000000000	0.00000000000000000000	4187.69238281250000000000	4181.02539062500000000000	4123.58984375000000000000	4203.07666015625000000000	4168.20507812500000000000	4171.79492187500000000000	4167.69238281250000000000	4165.64111328125000000000	4181.02539062500000000000	4171.79492187500000000000	4185.64111328125000000000	4188.71777343750000000000	4193.33300781250000000000	4186.15380859375000000000	3299.00000000000000000000	10250.00000000000000000000	10231.00000000000000000000	0.00000000000000000000	0.00000000000000000000	0.00000000000000000000	1090.00000000000000000000	871.00000000000000000000	4.00000000000000000000	4.00000000000000000000	4.00000000000000000000	4.00000000000000000000	4.00000000000000000000	4.00000000000000000000	4.00000000000000000000	4.00000000000000000000	4.00000000000000000000	4.00000000000000000000	4.00000000000000000000	4.00000000000000000000	4.00000000000000000000	4.00000000000000000000	4.00000000000000000000	4.00000000000000000000
92.00000000000000000000	0.00000000000000000000	4174.87158203125000000000	4188.20507812500000000000	4114.87158203125000000000	4202.05126953125000000000	4178.46142578125000000000	4175.89746093750000000000	4169.74365234375000000000	4169.74365234375000000000	4180.51269531250000000000	4174.87158203125000000000	4198.97412109375000000000	4188.20507812500000000000	4193.33300781250000000000	4185.12792968750000000000	2885.00000000000000000000	10250.00000000000000000000	10231.00000000000000000000	0.00000000000000000000	0.00000000000000000000	0.00000000000000000000	1090.00000000000000000000	880.00000000000000000000	4.00000000000000000000	4.00000000000000000000	4.00000000000000000000	4.00000000000000000000	4.00000000000000000000	4.00000000000000000000	4.00000000000000000000	4.00000000000000000000	4.00000000000000000000	4.00000000000000000000	4.00000000000000000000	4.00000000000000000000	4.00000000000000000000	4.00000000000000000000	4.00000000000000000000	4.00000000000000000000
93.00000000000000000000	0.00000000000000000000	4175.89746093750000000000	4180.00000000000000000000	4113.33300781250000000000	4202.56396484375000000000	4171.79492187500000000000	4178.97412109375000000000	4158.46142578125000000000	4153.84619140625000000000	4158.97412109375000000000	4160.00000000000000000000	4174.35888671875000000000	4176.41015625000000000000	4171.79492187500000000000	4173.33300781250000000000	2930.00000000000000000000	10249.00000000000000000000	10228.00000000000000000000	0.00000000000000000000	0.00000000000000000000	0.00000000000000000000	1090.00000000000000000000	888.00000000000000000000	4.00000000000000000000	4.00000000000000000000	4.00000000000000000000	4.00000000000000000000	4.00000000000000000000	4.00000000000000000000	4.00000000000000000000	4.00000000000000000000	4.00000000000000000000	4.00000000000000000000	4.00000000000000000000	4.00000000000000000000	4.00000000000000000000	4.00000000000000000000	4.00000000000000000000	4.00000000000000000000
94.00000000000000000000	0.00000000000000000000	4163.58984375000000000000	4165.64111328125000000000	4104.10253906250000000000	4197.43603515625000000000	4168.71777343750000000000	4170.25634765625000000000	4152.82031250000000000000	4151.28173828125000000000	4160.51269531250000000000	4150.76904296875000000000	4154.35888671875000000000	4160.51269531250000000000	4162.56396484375000000000	4164.61523437500000000000	3492.00000000000000000000	10249.00000000000000000000	10228.00000000000000000000	0.00000000000000000000	0.00000000000000000000	0.00000000000000000000	1090.00000000000000000000	896.00000000000000000000	4.00000000000000000000	4.00000000000000000000	4.00000000000000000000	4.00000000000000000000	4.00000000000000000000	4.00000000000000000000	4.00000000000000000000	4.00000000000000000000	4.00000000000000000000	4.00000000000000000000	4.00000000000000000000	4.00000000000000000000	4.00000000000000000000	4.00000000000000000000	4.00000000000000000000	4.00000000000000000000
95.00000000000000000000	0.00000000000000000000	4173.33300781250000000000	4161.53857421875000000000	4111.79492187500000000000	4194.87158203125000000000	4169.74365234375000000000	4160.00000000000000000000	4160.51269531250000000000	4165.64111328125000000000	4174.35888671875000000000	4151.79492187500000000000	4164.10253906250000000000	4171.28173828125000000000	4167.69238281250000000000	4171.79492187500000000000	3299.00000000000000000000	10245.00000000000000000000	10228.00000000000000000000	0.00000000000000000000	0.00000000000000000000	0.00000000000000000000	1090.00000000000000000000	905.00000000000000000000	4.00000000000000000000	4.00000000000000000000	4.00000000000000000000	4.00000000000000000000	4.00000000000000000000	4.00000000000000000000	4.00000000000000000000	4.00000000000000000000	4.00000000000000000000	4.00000000000000000000	4.00000000000000000000	4.00000000000000000000	4.00000000000000000000	4.00000000000000000000	4.00000000000000000000	4.00000000000000000000
96.00000000000000000000	0.00000000000000000000	4186.15380859375000000000	4180.00000000000000000000	4116.92285156250000000000	4203.58984375000000000000	4173.33300781250000000000	4177.43603515625000000000	4177.43603515625000000000	4177.43603515625000000000	4177.43603515625000000000	4163.07666015625000000000	4181.53857421875000000000	4186.66650390625000000000	4180.00000000000000000000	4187.17919921875000000000	2885.00000000000000000000	10245.00000000000000000000	10228.00000000000000000000	0.00000000000000000000	0.00000000000000000000	0.00000000000000000000	1090.00000000000000000000	913.00000000000000000000	4.00000000000000000000	4.00000000000000000000	4.00000000000000000000	4.00000000000000000000	4.00000000000000000000	4.00000000000000000000	4.00000000000000000000	4.00000000000000000000	4.00000000000000000000	4.00000000000000000000	4.00000000000000000000	4.00000000000000000000	4.00000000000000000000	4.00000000000000000000	4.00000000000000000000	4.00000000000000000000
97.00000000000000000000	0.00000000000000000000	4179.48730468750000000000	4192.30761718750000000000	4110.25634765625000000000	4209.23046875000000000000	4173.33300781250000000000	4191.28173828125000000000	4184.10253906250000000000	4178.97412109375000000000	4178.46142578125000000000	4171.79492187500000000000	4188.71777343750000000000	4182.56396484375000000000	4194.35888671875000000000	4189.23046875000000000000	2930.00000000000000000000	10243.00000000000000000000	10227.00000000000000000000	0.00000000000000000000	0.00000000000000000000	0.00000000000000000000	1090.00000000000000000000	921.00000000000000000000	4.00000000000000000000	4.00000000000000000000	4.00000000000000000000	4.00000000000000000000	4.00000000000000000000	4.00000000000000000000	4.00000000000000000000	4.00000000000000000000	4.00000000000000000000	4.00000000000000000000	4.00000000000000000000	4.00000000000000000000	4.00000000000000000000	4.00000000000000000000	4.00000000000000000000	4.00000000000000000000
98.00000000000000000000	0.00000000000000000000	4184.10253906250000000000	4189.23046875000000000000	4117.43603515625000000000	4205.64111328125000000000	4168.20507812500000000000	4181.53857421875000000000	4178.97412109375000000000	4176.41015625000000000000	4175.38427734375000000000	4163.58984375000000000000	4188.71777343750000000000	4176.92285156250000000000	4194.87158203125000000000	4177.94873046875000000000	3492.00000000000000000000	10243.00000000000000000000	10227.00000000000000000000	0.00000000000000000000	0.00000000000000000000	0.00000000000000000000	1090.00000000000000000000	930.00000000000000000000	4.00000000000000000000	4.00000000000000000000	4.00000000000000000000	4.00000000000000000000	4.00000000000000000000	4.00000000000000000000	4.00000000000000000000	4.00000000000000000000	4.00000000000000000000	4.00000000000000000000	4.00000000000000000000	4.00000000000000000000	4.00000000000000000000	4.00000000000000000000	4.00000000000000000000	4.00000000000000000000
99.00000000000000000000	0.00000000000000000000	4177.43603515625000000000	4192.82031250000000000000	4113.84619140625000000000	4208.20507812500000000000	4169.74365234375000000000	4178.97412109375000000000	4181.02539062500000000000	4185.64111328125000000000	4177.43603515625000000000	4162.05126953125000000000	4184.10253906250000000000	4178.97412109375000000000	4186.15380859375000000000	4182.05126953125000000000	3299.00000000000000000000	10244.00000000000000000000	10228.00000000000000000000	0.00000000000000000000	0.00000000000000000000	0.00000000000000000000	1090.00000000000000000000	938.00000000000000000000	4.00000000000000000000	4.00000000000000000000	4.00000000000000000000	4.00000000000000000000	4.00000000000000000000	4.00000000000000000000	4.00000000000000000000	4.00000000000000000000	4.00000000000000000000	4.00000000000000000000	4.00000000000000000000	4.00000000000000000000	4.00000000000000000000	4.00000000000000000000	4.00000000000000000000	4.00000000000000000000
100.00000000000000000000	0.00000000000000000000	4182.56396484375000000000	4184.10253906250000000000	4114.87158203125000000000	4210.25634765625000000000	4163.58984375000000000000	4176.41015625000000000000	4178.46142578125000000000	4185.64111328125000000000	4177.43603515625000000000	4167.17919921875000000000	4172.30761718750000000000	4180.51269531250000000000	4175.89746093750000000000	4186.66650390625000000000	2885.00000000000000000000	10244.00000000000000000000	10228.00000000000000000000	0.00000000000000000000	0.00000000000000000000	0.00000000000000000000	1090.00000000000000000000	946.00000000000000000000	4.00000000000000000000	4.00000000000000000000	4.00000000000000000000	4.00000000000000000000	4.00000000000000000000	4.00000000000000000000	4.00000000000000000000	4.00000000000000000000	4.00000000000000000000	4.00000000000000000000	4.00000000000000000000	4.00000000000000000000	4.00000000000000000000	4.00000000000000000000	4.00000000000000000000	4.00000000000000000000
101.00000000000000000000	0.00000000000000000000	4182.05126953125000000000	4172.30761718750000000000	4113.33300781250000000000	4203.07666015625000000000	4163.07666015625000000000	4174.87158203125000000000	4175.38427734375000000000	4176.92285156250000000000	4174.87158203125000000000	4166.15380859375000000000	4169.74365234375000000000	4172.30761718750000000000	4179.48730468750000000000	4175.89746093750000000000	2930.00000000000000000000	10244.00000000000000000000	10228.00000000000000000000	0.00000000000000000000	0.00000000000000000000	0.00000000000000000000	1090.00000000000000000000	955.00000000000000000000	4.00000000000000000000	4.00000000000000000000	4.00000000000000000000	4.00000000000000000000	4.00000000000000000000	4.00000000000000000000	4.00000000000000000000	4.00000000000000000000	4.00000000000000000000	4.00000000000000000000	4.00000000000000000000	4.00000000000000000000	4.00000000000000000000	4.00000000000000000000	4.00000000000000000000	4.00000000000000000000
102.00000000000000000000	0.00000000000000000000	4168.71777343750000000000	4172.82031250000000000000	4104.61523437500000000000	4196.92285156250000000000	4170.25634765625000000000	4176.92285156250000000000	4178.97412109375000000000	4175.38427734375000000000	4170.25634765625000000000	4162.05126953125000000000	4163.07666015625000000000	4169.23046875000000000000	4181.02539062500000000000	4175.38427734375000000000	3492.00000000000000000000	10244.00000000000000000000	10228.00000000000000000000	0.00000000000000000000	0.00000000000000000000	0.00000000000000000000	1090.00000000000000000000	963.00000000000000000000	4.00000000000000000000	4.00000000000000000000	4.00000000000000000000	4.00000000000000000000	4.00000000000000000000	4.00000000000000000000	4.00000000000000000000	4.00000000000000000000	4.00000000000000000000	4.00000000000000000000	4.00000000000000000000	4.00000000000000000000	4.00000000000000000000	4.00000000000000000000	4.00000000000000000000	4.00000000000000000000
103.00000000000000000000	0.00000000000000000000	4173.84619140625000000000	4170.76904296875000000000	4112.30761718750000000000	4192.30761718750000000000	4164.61523437500000000000	4167.17919921875000000000	4175.38427734375000000000	4169.23046875000000000000	4162.56396484375000000000	4151.79492187500000000000	4157.94873046875000000000	4173.84619140625000000000	4163.58984375000000000000	4184.61523437500000000000	3299.00000000000000000000	10244.00000000000000000000	10229.00000000000000000000	0.00000000000000000000	0.00000000000000000000	0.00000000000000000000	1090.00000000000000000000	971.00000000000000000000	4.00000000000000000000	4.00000000000000000000	4.00000000000000000000	4.00000000000000000000	4.00000000000000000000	4.00000000000000000000	4.00000000000000000000	4.00000000000000000000	4.00000000000000000000	4.00000000000000000000	4.00000000000000000000	4.00000000000000000000	4.00000000000000000000	4.00000000000000000000	4.00000000000000000000	4.00000000000000000000
104.00000000000000000000	0.00000000000000000000	4165.64111328125000000000	4171.79492187500000000000	4106.66650390625000000000	4196.41015625000000000000	4156.92285156250000000000	4163.07666015625000000000	4173.84619140625000000000	4168.20507812500000000000	4166.15380859375000000000	4151.28173828125000000000	4176.92285156250000000000	4166.66650390625000000000	4167.69238281250000000000	4182.05126953125000000000	2885.00000000000000000000	10244.00000000000000000000	10229.00000000000000000000	0.00000000000000000000	0.00000000000000000000	0.00000000000000000000	1090.00000000000000000000	979.00000000000000000000	4.00000000000000000000	4.00000000000000000000	4.00000000000000000000	4.00000000000000000000	4.00000000000000000000	4.00000000000000000000	4.00000000000000000000	4.00000000000000000000	4.00000000000000000000	4.00000000000000000000	4.00000000000000000000	4.00000000000000000000	4.00000000000000000000	4.00000000000000000000	4.00000000000000000000	4.00000000000000000000
105.00000000000000000000	0.00000000000000000000	4176.41015625000000000000	4175.38427734375000000000	4111.28173828125000000000	4205.12792968750000000000	4154.87158203125000000000	4167.17919921875000000000	4174.35888671875000000000	4172.30761718750000000000	4169.74365234375000000000	4160.51269531250000000000	4182.56396484375000000000	4167.69238281250000000000	4185.64111328125000000000	4178.46142578125000000000	2930.00000000000000000000	10245.00000000000000000000	10229.00000000000000000000	0.00000000000000000000	0.00000000000000000000	0.00000000000000000000	1090.00000000000000000000	986.00000000000000000000	4.00000000000000000000	4.00000000000000000000	4.00000000000000000000	4.00000000000000000000	4.00000000000000000000	4.00000000000000000000	4.00000000000000000000	4.00000000000000000000	4.00000000000000000000	4.00000000000000000000	4.00000000000000000000	4.00000000000000000000	4.00000000000000000000	4.00000000000000000000	4.00000000000000000000	4.00000000000000000000
106.00000000000000000000	0.00000000000000000000	4192.30761718750000000000	4182.56396484375000000000	4123.07666015625000000000	4208.71777343750000000000	4163.07666015625000000000	4167.69238281250000000000	4176.92285156250000000000	4179.48730468750000000000	4176.92285156250000000000	4176.41015625000000000000	4178.46142578125000000000	4180.00000000000000000000	4200.00000000000000000000	4188.20507812500000000000	3492.00000000000000000000	10245.00000000000000000000	10229.00000000000000000000	0.00000000000000000000	0.00000000000000000000	0.00000000000000000000	1090.00000000000000000000	993.00000000000000000000	4.00000000000000000000	4.00000000000000000000	4.00000000000000000000	4.00000000000000000000	4.00000000000000000000	4.00000000000000000000	4.00000000000000000000	4.00000000000000000000	4.00000000000000000000	4.00000000000000000000	4.00000000000000000000	4.00000000000000000000	4.00000000000000000000	4.00000000000000000000	4.00000000000000000000	4.00000000000000000000
107.00000000000000000000	0.00000000000000000000	4184.61523437500000000000	4189.74365234375000000000	4115.38427734375000000000	4210.76904296875000000000	4176.41015625000000000000	4172.30761718750000000000	4181.02539062500000000000	4183.07666015625000000000	4186.15380859375000000000	4186.15380859375000000000	4191.28173828125000000000	4186.66650390625000000000	4209.74365234375000000000	4192.30761718750000000000	3299.00000000000000000000	10247.00000000000000000000	10230.00000000000000000000	0.00000000000000000000	0.00000000000000000000	0.00000000000000000000	1091.00000000000000000000	1.00000000000000000000	4.00000000000000000000	4.00000000000000000000	4.00000000000000000000	4.00000000000000000000	4.00000000000000000000	4.00000000000000000000	4.00000000000000000000	4.00000000000000000000	4.00000000000000000000	4.00000000000000000000	4.00000000000000000000	4.00000000000000000000	4.00000000000000000000	4.00000000000000000000	4.00000000000000000000	4.00000000000000000000
108.00000000000000000000	0.00000000000000000000	4185.12792968750000000000	4186.15380859375000000000	4116.92285156250000000000	4201.53857421875000000000	4169.23046875000000000000	4175.38427734375000000000	4174.87158203125000000000	4166.15380859375000000000	4171.79492187500000000000	4173.33300781250000000000	4189.74365234375000000000	4183.58984375000000000000	4192.82031250000000000000	4185.12792968750000000000	2885.00000000000000000000	10247.00000000000000000000	10230.00000000000000000000	0.00000000000000000000	0.00000000000000000000	0.00000000000000000000	1091.00000000000000000000	8.00000000000000000000	4.00000000000000000000	4.00000000000000000000	4.00000000000000000000	4.00000000000000000000	4.00000000000000000000	4.00000000000000000000	4.00000000000000000000	4.00000000000000000000	4.00000000000000000000	4.00000000000000000000	4.00000000000000000000	4.00000000000000000000	4.00000000000000000000	4.00000000000000000000	4.00000000000000000000	4.00000000000000000000
109.00000000000000000000	0.00000000000000000000	4171.28173828125000000000	4186.15380859375000000000	4113.33300781250000000000	4195.89746093750000000000	4161.53857421875000000000	4178.46142578125000000000	4171.79492187500000000000	4160.00000000000000000000	4159.48730468750000000000	4165.12792968750000000000	4177.94873046875000000000	4173.33300781250000000000	4178.97412109375000000000	4187.17919921875000000000	2930.00000000000000000000	10247.00000000000000000000	10229.00000000000000000000	0.00000000000000000000	0.00000000000000000000	0.00000000000000000000	1091.00000000000000000000	16.00000000000000000000	4.00000000000000000000	4.00000000000000000000	4.00000000000000000000	4.00000000000000000000	4.00000000000000000000	4.00000000000000000000	4.00000000000000000000	4.00000000000000000000	4.00000000000000000000	4.00000000000000000000	4.00000000000000000000	4.00000000000000000000	4.00000000000000000000	4.00000000000000000000	4.00000000000000000000	4.00000000000000000000
110.00000000000000000000	0.00000000000000000000	4173.33300781250000000000	4184.61523437500000000000	4115.38427734375000000000	4209.23046875000000000000	4162.05126953125000000000	4178.46142578125000000000	4174.35888671875000000000	4168.71777343750000000000	4167.17919921875000000000	4166.66650390625000000000	4183.07666015625000000000	4171.79492187500000000000	4185.64111328125000000000	4191.28173828125000000000	3492.00000000000000000000	10247.00000000000000000000	10229.00000000000000000000	0.00000000000000000000	0.00000000000000000000	0.00000000000000000000	1091.00000000000000000000	25.00000000000000000000	4.00000000000000000000	4.00000000000000000000	4.00000000000000000000	4.00000000000000000000	4.00000000000000000000	4.00000000000000000000	4.00000000000000000000	4.00000000000000000000	4.00000000000000000000	4.00000000000000000000	4.00000000000000000000	4.00000000000000000000	4.00000000000000000000	4.00000000000000000000	4.00000000000000000000	4.00000000000000000000
111.00000000000000000000	0.00000000000000000000	4185.12792968750000000000	4185.64111328125000000000	4122.56396484375000000000	4214.35888671875000000000	4159.48730468750000000000	4167.17919921875000000000	4170.25634765625000000000	4171.28173828125000000000	4175.89746093750000000000	4168.71777343750000000000	4187.69238281250000000000	4172.82031250000000000000	4193.84619140625000000000	4188.71777343750000000000	3299.00000000000000000000	10247.00000000000000000000	10228.00000000000000000000	0.00000000000000000000	0.00000000000000000000	0.00000000000000000000	1091.00000000000000000000	33.00000000000000000000	4.00000000000000000000	4.00000000000000000000	4.00000000000000000000	4.00000000000000000000	4.00000000000000000000	4.00000000000000000000	4.00000000000000000000	4.00000000000000000000	4.00000000000000000000	4.00000000000000000000	4.00000000000000000000	4.00000000000000000000	4.00000000000000000000	4.00000000000000000000	4.00000000000000000000	4.00000000000000000000
112.00000000000000000000	0.00000000000000000000	4175.89746093750000000000	4190.76904296875000000000	4114.87158203125000000000	4218.46142578125000000000	4156.41015625000000000000	4155.38427734375000000000	4161.53857421875000000000	4165.64111328125000000000	4171.28173828125000000000	4173.33300781250000000000	4176.92285156250000000000	4171.79492187500000000000	4192.30761718750000000000	4185.64111328125000000000	2885.00000000000000000000	10247.00000000000000000000	10228.00000000000000000000	0.00000000000000000000	0.00000000000000000000	0.00000000000000000000	1091.00000000000000000000	41.00000000000000000000	4.00000000000000000000	4.00000000000000000000	4.00000000000000000000	4.00000000000000000000	4.00000000000000000000	4.00000000000000000000	4.00000000000000000000	4.00000000000000000000	4.00000000000000000000	4.00000000000000000000	4.00000000000000000000	4.00000000000000000000	4.00000000000000000000	4.00000000000000000000	4.00000000000000000000	4.00000000000000000000
113.00000000000000000000	0.00000000000000000000	4190.76904296875000000000	4183.58984375000000000000	4122.05126953125000000000	4218.97412109375000000000	4157.43603515625000000000	4161.53857421875000000000	4165.12792968750000000000	4162.56396484375000000000	4165.64111328125000000000	4174.35888671875000000000	4166.15380859375000000000	4178.46142578125000000000	4186.15380859375000000000	4190.76904296875000000000	2930.00000000000000000000	10245.00000000000000000000	10226.00000000000000000000	0.00000000000000000000	0.00000000000000000000	0.00000000000000000000	1091.00000000000000000000	50.00000000000000000000	4.00000000000000000000	4.00000000000000000000	4.00000000000000000000	4.00000000000000000000	4.00000000000000000000	4.00000000000000000000	4.00000000000000000000	4.00000000000000000000	4.00000000000000000000	4.00000000000000000000	4.00000000000000000000	4.00000000000000000000	4.00000000000000000000	4.00000000000000000000	4.00000000000000000000	4.00000000000000000000
114.00000000000000000000	0.00000000000000000000	4192.30761718750000000000	4183.07666015625000000000	4126.15380859375000000000	4202.56396484375000000000	4173.84619140625000000000	4188.71777343750000000000	4187.17919921875000000000	4182.56396484375000000000	4183.58984375000000000000	4183.58984375000000000000	4182.05126953125000000000	4184.10253906250000000000	4192.30761718750000000000	4207.69238281250000000000	3492.00000000000000000000	10245.00000000000000000000	10226.00000000000000000000	0.00000000000000000000	0.00000000000000000000	0.00000000000000000000	1091.00000000000000000000	58.00000000000000000000	4.00000000000000000000	4.00000000000000000000	4.00000000000000000000	4.00000000000000000000	4.00000000000000000000	4.00000000000000000000	4.00000000000000000000	4.00000000000000000000	4.00000000000000000000	4.00000000000000000000	4.00000000000000000000	4.00000000000000000000	4.00000000000000000000	4.00000000000000000000	4.00000000000000000000	4.00000000000000000000
115.00000000000000000000	0.00000000000000000000	4182.05126953125000000000	4190.76904296875000000000	4121.53857421875000000000	4203.07666015625000000000	4177.94873046875000000000	4190.25634765625000000000	4187.17919921875000000000	4192.82031250000000000000	4192.82031250000000000000	4183.58984375000000000000	4206.15380859375000000000	4187.69238281250000000000	4197.43603515625000000000	4220.00000000000000000000	3299.00000000000000000000	10249.00000000000000000000	10227.00000000000000000000	0.00000000000000000000	0.00000000000000000000	0.00000000000000000000	1091.00000000000000000000	66.00000000000000000000	4.00000000000000000000	4.00000000000000000000	4.00000000000000000000	4.00000000000000000000	4.00000000000000000000	4.00000000000000000000	4.00000000000000000000	4.00000000000000000000	4.00000000000000000000	4.00000000000000000000	4.00000000000000000000	4.00000000000000000000	4.00000000000000000000	4.00000000000000000000	4.00000000000000000000	4.00000000000000000000
116.00000000000000000000	0.00000000000000000000	4184.61523437500000000000	4192.82031250000000000000	4118.97412109375000000000	4222.05126953125000000000	4166.15380859375000000000	4172.82031250000000000000	4172.30761718750000000000	4181.53857421875000000000	4186.15380859375000000000	4174.87158203125000000000	4208.71777343750000000000	4182.56396484375000000000	4202.56396484375000000000	4209.74365234375000000000	2885.00000000000000000000	10249.00000000000000000000	10227.00000000000000000000	0.00000000000000000000	0.00000000000000000000	0.00000000000000000000	1091.00000000000000000000	75.00000000000000000000	4.00000000000000000000	4.00000000000000000000	4.00000000000000000000	4.00000000000000000000	4.00000000000000000000	4.00000000000000000000	4.00000000000000000000	4.00000000000000000000	4.00000000000000000000	4.00000000000000000000	4.00000000000000000000	4.00000000000000000000	4.00000000000000000000	4.00000000000000000000	4.00000000000000000000	4.00000000000000000000
117.00000000000000000000	0.00000000000000000000	4181.53857421875000000000	4190.76904296875000000000	4117.43603515625000000000	4225.64111328125000000000	4165.64111328125000000000	4178.46142578125000000000	4181.02539062500000000000	4183.58984375000000000000	4191.79492187500000000000	4180.51269531250000000000	4199.48730468750000000000	4180.51269531250000000000	4216.41015625000000000000	4193.84619140625000000000	2930.00000000000000000000	10248.00000000000000000000	10228.00000000000000000000	0.00000000000000000000	0.00000000000000000000	0.00000000000000000000	1091.00000000000000000000	83.00000000000000000000	4.00000000000000000000	4.00000000000000000000	4.00000000000000000000	4.00000000000000000000	4.00000000000000000000	4.00000000000000000000	4.00000000000000000000	4.00000000000000000000	4.00000000000000000000	4.00000000000000000000	4.00000000000000000000	4.00000000000000000000	4.00000000000000000000	4.00000000000000000000	4.00000000000000000000	4.00000000000000000000
118.00000000000000000000	0.00000000000000000000	4191.79492187500000000000	4186.66650390625000000000	4132.82031250000000000000	4213.33300781250000000000	4167.17919921875000000000	4187.17919921875000000000	4188.71777343750000000000	4190.76904296875000000000	4191.28173828125000000000	4183.58984375000000000000	4186.15380859375000000000	4192.82031250000000000000	4214.35888671875000000000	4205.12792968750000000000	3492.00000000000000000000	10248.00000000000000000000	10228.00000000000000000000	0.00000000000000000000	0.00000000000000000000	0.00000000000000000000	1091.00000000000000000000	91.00000000000000000000	4.00000000000000000000	4.00000000000000000000	4.00000000000000000000	4.00000000000000000000	4.00000000000000000000	4.00000000000000000000	4.00000000000000000000	4.00000000000000000000	4.00000000000000000000	4.00000000000000000000	4.00000000000000000000	4.00000000000000000000	4.00000000000000000000	4.00000000000000000000	4.00000000000000000000	4.00000000000000000000
119.00000000000000000000	0.00000000000000000000	4188.71777343750000000000	4191.28173828125000000000	4128.71777343750000000000	4209.74365234375000000000	4171.79492187500000000000	4188.20507812500000000000	4186.66650390625000000000	4193.33300781250000000000	4190.76904296875000000000	4187.17919921875000000000	4186.15380859375000000000	4194.35888671875000000000	4207.17919921875000000000	4222.56396484375000000000	3299.00000000000000000000	10249.00000000000000000000	10227.00000000000000000000	0.00000000000000000000	0.00000000000000000000	0.00000000000000000000	1091.00000000000000000000	100.00000000000000000000	4.00000000000000000000	4.00000000000000000000	4.00000000000000000000	4.00000000000000000000	4.00000000000000000000	4.00000000000000000000	4.00000000000000000000	4.00000000000000000000	4.00000000000000000000	4.00000000000000000000	4.00000000000000000000	4.00000000000000000000	4.00000000000000000000	4.00000000000000000000	4.00000000000000000000	4.00000000000000000000
120.00000000000000000000	0.00000000000000000000	4191.79492187500000000000	4195.38427734375000000000	4120.51269531250000000000	4215.38427734375000000000	4175.89746093750000000000	4184.61523437500000000000	4183.58984375000000000000	4187.69238281250000000000	4190.25634765625000000000	4188.71777343750000000000	4196.92285156250000000000	4184.61523437500000000000	4204.61523437500000000000	4216.92285156250000000000	2885.00000000000000000000	10249.00000000000000000000	10227.00000000000000000000	0.00000000000000000000	0.00000000000000000000	0.00000000000000000000	1091.00000000000000000000	108.00000000000000000000	4.00000000000000000000	4.00000000000000000000	4.00000000000000000000	4.00000000000000000000	4.00000000000000000000	4.00000000000000000000	4.00000000000000000000	4.00000000000000000000	4.00000000000000000000	4.00000000000000000000	4.00000000000000000000	4.00000000000000000000	4.00000000000000000000	4.00000000000000000000	4.00000000000000000000	4.00000000000000000000
121.00000000000000000000	0.00000000000000000000	4195.38427734375000000000	4196.41015625000000000000	4125.12792968750000000000	4216.41015625000000000000	4177.94873046875000000000	4180.51269531250000000000	4177.43603515625000000000	4178.97412109375000000000	4182.56396484375000000000	4178.97412109375000000000	4201.53857421875000000000	4174.87158203125000000000	4207.69238281250000000000	4207.69238281250000000000	2930.00000000000000000000	10246.00000000000000000000	10228.00000000000000000000	0.00000000000000000000	0.00000000000000000000	0.00000000000000000000	1091.00000000000000000000	116.00000000000000000000	4.00000000000000000000	4.00000000000000000000	4.00000000000000000000	4.00000000000000000000	4.00000000000000000000	4.00000000000000000000	4.00000000000000000000	4.00000000000000000000	4.00000000000000000000	4.00000000000000000000	4.00000000000000000000	4.00000000000000000000	4.00000000000000000000	4.00000000000000000000	4.00000000000000000000	4.00000000000000000000
122.00000000000000000000	0.00000000000000000000	4171.79492187500000000000	4195.89746093750000000000	4110.76904296875000000000	4215.38427734375000000000	4177.43603515625000000000	4183.07666015625000000000	4176.41015625000000000000	4180.00000000000000000000	4185.12792968750000000000	4177.43603515625000000000	4202.05126953125000000000	4164.10253906250000000000	4218.46142578125000000000	4201.53857421875000000000	3492.00000000000000000000	10246.00000000000000000000	10228.00000000000000000000	0.00000000000000000000	0.00000000000000000000	0.00000000000000000000	1091.00000000000000000000	125.00000000000000000000	4.00000000000000000000	4.00000000000000000000	4.00000000000000000000	4.00000000000000000000	4.00000000000000000000	4.00000000000000000000	4.00000000000000000000	4.00000000000000000000	4.00000000000000000000	4.00000000000000000000	4.00000000000000000000	4.00000000000000000000	4.00000000000000000000	4.00000000000000000000	4.00000000000000000000	4.00000000000000000000
123.00000000000000000000	0.00000000000000000000	4179.48730468750000000000	4184.61523437500000000000	4108.71777343750000000000	4209.23046875000000000000	4162.56396484375000000000	4177.94873046875000000000	4178.46142578125000000000	4178.97412109375000000000	4187.17919921875000000000	4178.46142578125000000000	4187.69238281250000000000	4164.61523437500000000000	4208.20507812500000000000	4192.30761718750000000000	3299.00000000000000000000	10247.00000000000000000000	10229.00000000000000000000	0.00000000000000000000	0.00000000000000000000	0.00000000000000000000	1091.00000000000000000000	133.00000000000000000000	4.00000000000000000000	4.00000000000000000000	4.00000000000000000000	4.00000000000000000000	4.00000000000000000000	4.00000000000000000000	4.00000000000000000000	4.00000000000000000000	4.00000000000000000000	4.00000000000000000000	4.00000000000000000000	4.00000000000000000000	4.00000000000000000000	4.00000000000000000000	4.00000000000000000000	4.00000000000000000000
124.00000000000000000000	0.00000000000000000000	4183.58984375000000000000	4178.97412109375000000000	4111.28173828125000000000	4190.25634765625000000000	4160.51269531250000000000	4174.35888671875000000000	4183.58984375000000000000	4175.89746093750000000000	4186.66650390625000000000	4178.46142578125000000000	4174.35888671875000000000	4166.66650390625000000000	4186.66650390625000000000	4195.89746093750000000000	2885.00000000000000000000	10247.00000000000000000000	10229.00000000000000000000	0.00000000000000000000	0.00000000000000000000	0.00000000000000000000	1091.00000000000000000000	142.00000000000000000000	4.00000000000000000000	4.00000000000000000000	4.00000000000000000000	4.00000000000000000000	4.00000000000000000000	4.00000000000000000000	4.00000000000000000000	4.00000000000000000000	4.00000000000000000000	4.00000000000000000000	4.00000000000000000000	4.00000000000000000000	4.00000000000000000000	4.00000000000000000000	4.00000000000000000000	4.00000000000000000000
125.00000000000000000000	0.00000000000000000000	4179.48730468750000000000	4186.15380859375000000000	4111.28173828125000000000	4188.20507812500000000000	4169.23046875000000000000	4178.97412109375000000000	4184.10253906250000000000	4173.33300781250000000000	4178.97412109375000000000	4177.94873046875000000000	4186.66650390625000000000	4167.69238281250000000000	4183.58984375000000000000	4202.56396484375000000000	2930.00000000000000000000	10246.00000000000000000000	10229.00000000000000000000	0.00000000000000000000	0.00000000000000000000	0.00000000000000000000	1091.00000000000000000000	149.00000000000000000000	4.00000000000000000000	4.00000000000000000000	4.00000000000000000000	4.00000000000000000000	4.00000000000000000000	4.00000000000000000000	4.00000000000000000000	4.00000000000000000000	4.00000000000000000000	4.00000000000000000000	4.00000000000000000000	4.00000000000000000000	4.00000000000000000000	4.00000000000000000000	4.00000000000000000000	4.00000000000000000000
126.00000000000000000000	0.00000000000000000000	4189.74365234375000000000	4193.33300781250000000000	4114.87158203125000000000	4211.79492187500000000000	4165.12792968750000000000	4181.53857421875000000000	4180.00000000000000000000	4165.12792968750000000000	4164.10253906250000000000	4167.69238281250000000000	4201.02539062500000000000	4167.69238281250000000000	4192.30761718750000000000	4192.30761718750000000000	3492.00000000000000000000	10246.00000000000000000000	10229.00000000000000000000	0.00000000000000000000	0.00000000000000000000	0.00000000000000000000	1091.00000000000000000000	156.00000000000000000000	4.00000000000000000000	4.00000000000000000000	4.00000000000000000000	4.00000000000000000000	4.00000000000000000000	4.00000000000000000000	4.00000000000000000000	4.00000000000000000000	4.00000000000000000000	4.00000000000000000000	4.00000000000000000000	4.00000000000000000000	4.00000000000000000000	4.00000000000000000000	4.00000000000000000000	4.00000000000000000000
127.00000000000000000000	0.00000000000000000000	4177.94873046875000000000	4194.35888671875000000000	4102.56396484375000000000	4220.00000000000000000000	4161.02539062500000000000	4176.41015625000000000000	4176.41015625000000000000	4161.53857421875000000000	4170.25634765625000000000	4163.58984375000000000000	4184.10253906250000000000	4161.02539062500000000000	4195.38427734375000000000	4186.15380859375000000000	52.00000000000000000000	10246.00000000000000000000	10230.00000000000000000000	0.00000000000000000000	0.00000000000000000000	0.00000000000000000000	1091.00000000000000000000	164.00000000000000000000	4.00000000000000000000	4.00000000000000000000	4.00000000000000000000	4.00000000000000000000	4.00000000000000000000	4.00000000000000000000	4.00000000000000000000	4.00000000000000000000	4.00000000000000000000	4.00000000000000000000	4.00000000000000000000	4.00000000000000000000	4.00000000000000000000	4.00000000000000000000	4.00000000000000000000	4.00000000000000000000
0.00000000000000000000	0.00000000000000000000	4182.05126953125000000000	4189.23046875000000000000	4108.71777343750000000000	4206.66650390625000000000	4160.00000000000000000000	4163.58984375000000000000	4169.74365234375000000000	4161.02539062500000000000	4182.56396484375000000000	4169.23046875000000000000	4167.17919921875000000000	4164.61523437500000000000	4191.79492187500000000000	4198.97412109375000000000	2712.00000000000000000000	10246.00000000000000000000	10230.00000000000000000000	0.00000000000000000000	0.00000000000000000000	0.00000000000000000000	1091.00000000000000000000	171.00000000000000000000	4.00000000000000000000	4.00000000000000000000	4.00000000000000000000	4.00000000000000000000	4.00000000000000000000	4.00000000000000000000	4.00000000000000000000	4.00000000000000000000	4.00000000000000000000	4.00000000000000000000	4.00000000000000000000	4.00000000000000000000	4.00000000000000000000	4.00000000000000000000	4.00000000000000000000	4.00000000000000000000
1.00000000000000000000	0.00000000000000000000	4187.69238281250000000000	4190.25634765625000000000	4114.87158203125000000000	4199.48730468750000000000	4165.12792968750000000000	4171.28173828125000000000	4176.92285156250000000000	4171.79492187500000000000	4183.07666015625000000000	4175.38427734375000000000	4181.02539062500000000000	4168.20507812500000000000	4200.00000000000000000000	4206.15380859375000000000	2834.00000000000000000000	10247.00000000000000000000	10230.00000000000000000000	0.00000000000000000000	0.00000000000000000000	0.00000000000000000000	1091.00000000000000000000	178.00000000000000000000	4.00000000000000000000	4.00000000000000000000	4.00000000000000000000	4.00000000000000000000	4.00000000000000000000	4.00000000000000000000	4.00000000000000000000	4.00000000000000000000	4.00000000000000000000	4.00000000000000000000	4.00000000000000000000	4.00000000000000000000	4.00000000000000000000	4.00000000000000000000	4.00000000000000000000	4.00000000000000000000
2.00000000000000000000	0.00000000000000000000	4182.05126953125000000000	4191.28173828125000000000	4108.71777343750000000000	4200.00000000000000000000	4171.28173828125000000000	4181.02539062500000000000	4184.10253906250000000000	4174.35888671875000000000	4171.79492187500000000000	4166.66650390625000000000	4187.69238281250000000000	4167.17919921875000000000	4201.02539062500000000000	4198.97412109375000000000	2425.00000000000000000000	10247.00000000000000000000	10230.00000000000000000000	0.00000000000000000000	0.00000000000000000000	0.00000000000000000000	1091.00000000000000000000	186.00000000000000000000	4.00000000000000000000	4.00000000000000000000	4.00000000000000000000	4.00000000000000000000	4.00000000000000000000	4.00000000000000000000	4.00000000000000000000	4.00000000000000000000	4.00000000000000000000	4.00000000000000000000	4.00000000000000000000	4.00000000000000000000	4.00000000000000000000	4.00000000000000000000	4.00000000000000000000	4.00000000000000000000
3.00000000000000000000	0.00000000000000000000	4191.28173828125000000000	4193.84619140625000000000	4116.92285156250000000000	4207.17919921875000000000	4168.20507812500000000000	4175.38427734375000000000	4176.92285156250000000000	4165.64111328125000000000	4166.15380859375000000000	4156.92285156250000000000	4177.43603515625000000000	4170.76904296875000000000	4185.64111328125000000000	4198.46142578125000000000	3474.00000000000000000000	10248.00000000000000000000	10229.00000000000000000000	0.00000000000000000000	0.00000000000000000000	0.00000000000000000000	1091.00000000000000000000	193.00000000000000000000	4.00000000000000000000	4.00000000000000000000	4.00000000000000000000	4.00000000000000000000	4.00000000000000000000	4.00000000000000000000	4.00000000000000000000	4.00000000000000000000	4.00000000000000000000	4.00000000000000000000	4.00000000000000000000	4.00000000000000000000	4.00000000000000000000	4.00000000000000000000	4.00000000000000000000	4.00000000000000000000
4.00000000000000000000	0.00000000000000000000	4180.51269531250000000000	4197.43603515625000000000	4115.38427734375000000000	4212.82031250000000000000	4163.58984375000000000000	4177.94873046875000000000	4174.35888671875000000000	4167.17919921875000000000	4175.89746093750000000000	4170.25634765625000000000	4181.53857421875000000000	4171.79492187500000000000	4183.07666015625000000000	4203.07666015625000000000	3533.00000000000000000000	10248.00000000000000000000	10229.00000000000000000000	0.00000000000000000000	0.00000000000000000000	0.00000000000000000000	1091.00000000000000000000	200.00000000000000000000	4.00000000000000000000	4.00000000000000000000	4.00000000000000000000	4.00000000000000000000	4.00000000000000000000	4.00000000000000000000	4.00000000000000000000	4.00000000000000000000	4.00000000000000000000	4.00000000000000000000	4.00000000000000000000	4.00000000000000000000	4.00000000000000000000	4.00000000000000000000	4.00000000000000000000	4.00000000000000000000
5.00000000000000000000	0.00000000000000000000	4180.00000000000000000000	4183.58984375000000000000	4119.48730468750000000000	4205.64111328125000000000	4156.41015625000000000000	4176.41015625000000000000	4172.30761718750000000000	4165.12792968750000000000	4174.87158203125000000000	4172.30761718750000000000	4191.79492187500000000000	4177.43603515625000000000	4188.20507812500000000000	4208.20507812500000000000	3402.00000000000000000000	10247.00000000000000000000	10228.00000000000000000000	0.00000000000000000000	0.00000000000000000000	0.00000000000000000000	1091.00000000000000000000	208.00000000000000000000	4.00000000000000000000	4.00000000000000000000	4.00000000000000000000	4.00000000000000000000	4.00000000000000000000	4.00000000000000000000	4.00000000000000000000	4.00000000000000000000	4.00000000000000000000	4.00000000000000000000	4.00000000000000000000	4.00000000000000000000	4.00000000000000000000	4.00000000000000000000	4.00000000000000000000	4.00000000000000000000
6.00000000000000000000	0.00000000000000000000	4184.61523437500000000000	4176.92285156250000000000	4118.46142578125000000000	4190.25634765625000000000	4161.02539062500000000000	4168.20507812500000000000	4170.25634765625000000000	4166.15380859375000000000	4173.84619140625000000000	4168.71777343750000000000	4184.61523437500000000000	4176.92285156250000000000	4194.35888671875000000000	4212.30761718750000000000	3483.00000000000000000000	10247.00000000000000000000	10228.00000000000000000000	0.00000000000000000000	0.00000000000000000000	0.00000000000000000000	1091.00000000000000000000	215.00000000000000000000	4.00000000000000000000	4.00000000000000000000	4.00000000000000000000	4.00000000000000000000	4.00000000000000000000	4.00000000000000000000	4.00000000000000000000	4.00000000000000000000	4.00000000000000000000	4.00000000000000000000	4.00000000000000000000	4.00000000000000000000	4.00000000000000000000	4.00000000000000000000	4.00000000000000000000	4.00000000000000000000
7.00000000000000000000	0.00000000000000000000	4174.35888671875000000000	4182.05126953125000000000	4107.17919921875000000000	4187.17919921875000000000	4172.82031250000000000000	4171.79492187500000000000	4173.33300781250000000000	4170.25634765625000000000	4176.41015625000000000000	4174.35888671875000000000	4176.92285156250000000000	4170.25634765625000000000	4190.25634765625000000000	4194.87158203125000000000	3450.00000000000000000000	10248.00000000000000000000	10227.00000000000000000000	0.00000000000000000000	0.00000000000000000000	0.00000000000000000000	1091.00000000000000000000	223.00000000000000000000	4.00000000000000000000	4.00000000000000000000	4.00000000000000000000	4.00000000000000000000	4.00000000000000000000	4.00000000000000000000	4.00000000000000000000	4.00000000000000000000	4.00000000000000000000	4.00000000000000000000	4.00000000000000000000	4.00000000000000000000	4.00000000000000000000	4.00000000000000000000	4.00000000000000000000	4.00000000000000000000
8.00000000000000000000	0.00000000000000000000	4176.41015625000000000000	4184.10253906250000000000	4112.30761718750000000000	4197.94873046875000000000	4171.79492187500000000000	4182.56396484375000000000	4173.33300781250000000000	4161.53857421875000000000	4168.71777343750000000000	4169.23046875000000000000	4182.05126953125000000000	4170.76904296875000000000	4177.94873046875000000000	4179.48730468750000000000	3396.00000000000000000000	10248.00000000000000000000	10227.00000000000000000000	0.00000000000000000000	0.00000000000000000000	0.00000000000000000000	1091.00000000000000000000	231.00000000000000000000	4.00000000000000000000	4.00000000000000000000	4.00000000000000000000	4.00000000000000000000	4.00000000000000000000	4.00000000000000000000	4.00000000000000000000	4.00000000000000000000	4.00000000000000000000	4.00000000000000000000	4.00000000000000000000	4.00000000000000000000	4.00000000000000000000	4.00000000000000000000	4.00000000000000000000	4.00000000000000000000
9.00000000000000000000	0.00000000000000000000	4173.33300781250000000000	4193.33300781250000000000	4107.17919921875000000000	4210.76904296875000000000	4166.15380859375000000000	4181.02539062500000000000	4175.38427734375000000000	4160.51269531250000000000	4170.25634765625000000000	4167.69238281250000000000	4185.12792968750000000000	4171.79492187500000000000	4179.48730468750000000000	4192.82031250000000000000	3070.00000000000000000000	10249.00000000000000000000	10227.00000000000000000000	0.00000000000000000000	0.00000000000000000000	0.00000000000000000000	1091.00000000000000000000	240.00000000000000000000	4.00000000000000000000	4.00000000000000000000	4.00000000000000000000	4.00000000000000000000	4.00000000000000000000	4.00000000000000000000	4.00000000000000000000	4.00000000000000000000	4.00000000000000000000	4.00000000000000000000	4.00000000000000000000	4.00000000000000000000	4.00000000000000000000	4.00000000000000000000	4.00000000000000000000	4.00000000000000000000
10.00000000000000000000	0.00000000000000000000	4183.07666015625000000000	4190.76904296875000000000	4109.74365234375000000000	4220.00000000000000000000	4153.33300781250000000000	4166.15380859375000000000	4171.79492187500000000000	4157.94873046875000000000	4169.74365234375000000000	4167.17919921875000000000	4173.84619140625000000000	4170.76904296875000000000	4176.92285156250000000000	4197.94873046875000000000	3495.00000000000000000000	10249.00000000000000000000	10227.00000000000000000000	0.00000000000000000000	0.00000000000000000000	0.00000000000000000000	1091.00000000000000000000	248.00000000000000000000	4.00000000000000000000	4.00000000000000000000	4.00000000000000000000	4.00000000000000000000	4.00000000000000000000	4.00000000000000000000	4.00000000000000000000	4.00000000000000000000	4.00000000000000000000	4.00000000000000000000	4.00000000000000000000	4.00000000000000000000	4.00000000000000000000	4.00000000000000000000	4.00000000000000000000	4.00000000000000000000
11.00000000000000000000	0.00000000000000000000	4178.46142578125000000000	4178.97412109375000000000	4108.20507812500000000000	4205.12792968750000000000	4158.46142578125000000000	4164.61523437500000000000	4166.66650390625000000000	4149.74365234375000000000	4165.12792968750000000000	4161.02539062500000000000	4165.12792968750000000000	4161.02539062500000000000	4173.33300781250000000000	4186.15380859375000000000	3313.00000000000000000000	10249.00000000000000000000	10228.00000000000000000000	0.00000000000000000000	0.00000000000000000000	0.00000000000000000000	1091.00000000000000000000	256.00000000000000000000	4.00000000000000000000	4.00000000000000000000	4.00000000000000000000	4.00000000000000000000	4.00000000000000000000	4.00000000000000000000	4.00000000000000000000	4.00000000000000000000	4.00000000000000000000	4.00000000000000000000	4.00000000000000000000	4.00000000000000000000	4.00000000000000000000	4.00000000000000000000	4.00000000000000000000	4.00000000000000000000
12.00000000000000000000	0.00000000000000000000	4158.97412109375000000000	4178.97412109375000000000	4091.28198242187500000000	4185.64111328125000000000	4175.38427734375000000000	4170.25634765625000000000	4164.10253906250000000000	4152.82031250000000000000	4165.12792968750000000000	4158.46142578125000000000	4172.82031250000000000000	4158.46142578125000000000	4172.30761718750000000000	4184.61523437500000000000	2879.00000000000000000000	10249.00000000000000000000	10228.00000000000000000000	0.00000000000000000000	0.00000000000000000000	0.00000000000000000000	1091.00000000000000000000	265.00000000000000000000	4.00000000000000000000	4.00000000000000000000	4.00000000000000000000	4.00000000000000000000	4.00000000000000000000	4.00000000000000000000	4.00000000000000000000	4.00000000000000000000	4.00000000000000000000	4.00000000000000000000	4.00000000000000000000	4.00000000000000000000	4.00000000000000000000	4.00000000000000000000	4.00000000000000000000	4.00000000000000000000
13.00000000000000000000	0.00000000000000000000	4173.33300781250000000000	4181.02539062500000000000	4098.46142578125000000000	4192.82031250000000000000	4171.28173828125000000000	4167.17919921875000000000	4163.07666015625000000000	4157.94873046875000000000	4164.61523437500000000000	4167.69238281250000000000	4181.02539062500000000000	4164.10253906250000000000	4162.56396484375000000000	4182.05126953125000000000	2935.00000000000000000000	10248.00000000000000000000	10228.00000000000000000000	0.00000000000000000000	0.00000000000000000000	0.00000000000000000000	1091.00000000000000000000	273.00000000000000000000	4.00000000000000000000	4.00000000000000000000	4.00000000000000000000	4.00000000000000000000	4.00000000000000000000	4.00000000000000000000	4.00000000000000000000	4.00000000000000000000	4.00000000000000000000	4.00000000000000000000	4.00000000000000000000	4.00000000000000000000	4.00000000000000000000	4.00000000000000000000	4.00000000000000000000	4.00000000000000000000
14.00000000000000000000	0.00000000000000000000	4169.23046875000000000000	4180.00000000000000000000	4095.89721679687500000000	4197.43603515625000000000	4169.74365234375000000000	4171.28173828125000000000	4171.28173828125000000000	4159.48730468750000000000	4171.28173828125000000000	4181.53857421875000000000	4177.43603515625000000000	4161.02539062500000000000	4157.94873046875000000000	4171.28173828125000000000	3495.00000000000000000000	10248.00000000000000000000	10228.00000000000000000000	0.00000000000000000000	0.00000000000000000000	0.00000000000000000000	1091.00000000000000000000	281.00000000000000000000	4.00000000000000000000	4.00000000000000000000	4.00000000000000000000	4.00000000000000000000	4.00000000000000000000	4.00000000000000000000	4.00000000000000000000	4.00000000000000000000	4.00000000000000000000	4.00000000000000000000	4.00000000000000000000	4.00000000000000000000	4.00000000000000000000	4.00000000000000000000	4.00000000000000000000	4.00000000000000000000
15.00000000000000000000	0.00000000000000000000	4166.66650390625000000000	4178.97412109375000000000	4095.89721679687500000000	4197.94873046875000000000	4174.35888671875000000000	4181.53857421875000000000	4175.89746093750000000000	4155.89746093750000000000	4167.69238281250000000000	4173.84619140625000000000	4170.25634765625000000000	4162.05126953125000000000	4163.58984375000000000000	4168.71777343750000000000	3313.00000000000000000000	10249.00000000000000000000	10229.00000000000000000000	0.00000000000000000000	0.00000000000000000000	0.00000000000000000000	1091.00000000000000000000	290.00000000000000000000	4.00000000000000000000	4.00000000000000000000	4.00000000000000000000	4.00000000000000000000	4.00000000000000000000	4.00000000000000000000	4.00000000000000000000	4.00000000000000000000	4.00000000000000000000	4.00000000000000000000	4.00000000000000000000	4.00000000000000000000	4.00000000000000000000	4.00000000000000000000	4.00000000000000000000	4.00000000000000000000
16.00000000000000000000	0.00000000000000000000	4176.92285156250000000000	4173.84619140625000000000	4104.61523437500000000000	4195.38427734375000000000	4162.05126953125000000000	4177.43603515625000000000	4174.35888671875000000000	4158.97412109375000000000	4161.02539062500000000000	4162.05126953125000000000	4175.89746093750000000000	4165.12792968750000000000	4173.33300781250000000000	4174.35888671875000000000	0.00000000000000000000	10249.00000000000000000000	10229.00000000000000000000	0.00000000000000000000	0.00000000000000000000	0.00000000000000000000	1091.00000000000000000000	297.00000000000000000000	4.00000000000000000000	4.00000000000000000000	4.00000000000000000000	4.00000000000000000000	4.00000000000000000000	4.00000000000000000000	4.00000000000000000000	4.00000000000000000000	4.00000000000000000000	4.00000000000000000000	4.00000000000000000000	4.00000000000000000000	4.00000000000000000000	4.00000000000000000000	4.00000000000000000000	4.00000000000000000000
17.00000000000000000000	0.00000000000000000000	4172.82031250000000000000	4173.33300781250000000000	4101.02539062500000000000	4180.51269531250000000000	4152.82031250000000000000	4164.10253906250000000000	4171.79492187500000000000	4170.25634765625000000000	4176.41015625000000000000	4167.69238281250000000000	4184.61523437500000000000	4169.74365234375000000000	4173.84619140625000000000	4188.71777343750000000000	0.00000000000000000000	10248.00000000000000000000	10230.00000000000000000000	0.00000000000000000000	0.00000000000000000000	0.00000000000000000000	1091.00000000000000000000	304.00000000000000000000	4.00000000000000000000	4.00000000000000000000	4.00000000000000000000	4.00000000000000000000	4.00000000000000000000	4.00000000000000000000	4.00000000000000000000	4.00000000000000000000	4.00000000000000000000	4.00000000000000000000	4.00000000000000000000	4.00000000000000000000	4.00000000000000000000	4.00000000000000000000	4.00000000000000000000	4.00000000000000000000
18.00000000000000000000	0.00000000000000000000	4182.05126953125000000000	4183.58984375000000000000	4109.74365234375000000000	4183.58984375000000000000	4164.61523437500000000000	4161.53857421875000000000	4168.20507812500000000000	4165.12792968750000000000	4174.87158203125000000000	4167.17919921875000000000	4179.48730468750000000000	4178.46142578125000000000	4159.48730468750000000000	4203.07666015625000000000	0.00000000000000000000	10248.00000000000000000000	10230.00000000000000000000	0.00000000000000000000	0.00000000000000000000	0.00000000000000000000	1091.00000000000000000000	312.00000000000000000000	4.00000000000000000000	4.00000000000000000000	4.00000000000000000000	4.00000000000000000000	4.00000000000000000000	4.00000000000000000000	4.00000000000000000000	4.00000000000000000000	4.00000000000000000000	4.00000000000000000000	4.00000000000000000000	4.00000000000000000000	4.00000000000000000000	4.00000000000000000000	4.00000000000000000000	4.00000000000000000000
19.00000000000000000000	0.00000000000000000000	4174.35888671875000000000	4194.35888671875000000000	4110.76904296875000000000	4213.33300781250000000000	4178.97412109375000000000	4173.84619140625000000000	4175.38427734375000000000	4158.97412109375000000000	4156.41015625000000000000	4164.61523437500000000000	4173.84619140625000000000	4174.35888671875000000000	4160.51269531250000000000	4193.84619140625000000000	0.00000000000000000000	10246.00000000000000000000	10229.00000000000000000000	0.00000000000000000000	0.00000000000000000000	0.00000000000000000000	1091.00000000000000000000	319.00000000000000000000	4.00000000000000000000	4.00000000000000000000	4.00000000000000000000	4.00000000000000000000	4.00000000000000000000	4.00000000000000000000	4.00000000000000000000	4.00000000000000000000	4.00000000000000000000	4.00000000000000000000	4.00000000000000000000	4.00000000000000000000	4.00000000000000000000	4.00000000000000000000	4.00000000000000000000	4.00000000000000000000
20.00000000000000000000	0.00000000000000000000	4173.33300781250000000000	4190.76904296875000000000	4108.71777343750000000000	4219.48730468750000000000	4172.82031250000000000000	4179.48730468750000000000	4180.00000000000000000000	4164.10253906250000000000	4157.94873046875000000000	4171.28173828125000000000	4171.28173828125000000000	4165.12792968750000000000	4176.41015625000000000000	4178.46142578125000000000	0.00000000000000000000	10246.00000000000000000000	10229.00000000000000000000	0.00000000000000000000	0.00000000000000000000	0.00000000000000000000	1091.00000000000000000000	326.00000000000000000000	4.00000000000000000000	4.00000000000000000000	4.00000000000000000000	4.00000000000000000000	4.00000000000000000000	4.00000000000000000000	4.00000000000000000000	4.00000000000000000000	4.00000000000000000000	4.00000000000000000000	4.00000000000000000000	4.00000000000000000000	4.00000000000000000000	4.00000000000000000000	4.00000000000000000000	4.00000000000000000000
21.00000000000000000000	0.00000000000000000000	4183.58984375000000000000	4189.74365234375000000000	4108.71777343750000000000	4197.94873046875000000000	4170.76904296875000000000	4173.84619140625000000000	4177.43603515625000000000	4170.25634765625000000000	4176.92285156250000000000	4177.94873046875000000000	4176.41015625000000000000	4164.10253906250000000000	4184.61523437500000000000	4183.58984375000000000000	0.00000000000000000000	10244.00000000000000000000	10231.00000000000000000000	0.00000000000000000000	0.00000000000000000000	0.00000000000000000000	1091.00000000000000000000	334.00000000000000000000	4.00000000000000000000	4.00000000000000000000	4.00000000000000000000	4.00000000000000000000	4.00000000000000000000	4.00000000000000000000	4.00000000000000000000	4.00000000000000000000	4.00000000000000000000	4.00000000000000000000	4.00000000000000000000	4.00000000000000000000	4.00000000000000000000	4.00000000000000000000	4.00000000000000000000	4.00000000000000000000
22.00000000000000000000	0.00000000000000000000	4169.74365234375000000000	4188.71777343750000000000	4095.38452148437500000000	4184.10253906250000000000	4174.35888671875000000000	4166.15380859375000000000	4171.79492187500000000000	4165.64111328125000000000	4175.89746093750000000000	4169.23046875000000000000	4183.07666015625000000000	4167.69238281250000000000	4167.17919921875000000000	4188.71777343750000000000	0.00000000000000000000	10244.00000000000000000000	10231.00000000000000000000	0.00000000000000000000	0.00000000000000000000	0.00000000000000000000	1091.00000000000000000000	341.00000000000000000000	4.00000000000000000000	4.00000000000000000000	4.00000000000000000000	4.00000000000000000000	4.00000000000000000000	4.00000000000000000000	4.00000000000000000000	4.00000000000000000000	4.00000000000000000000	4.00000000000000000000	4.00000000000000000000	4.00000000000000000000	4.00000000000000000000	4.00000000000000000000	4.00000000000000000000	4.00000000000000000000
23.00000000000000000000	0.00000000000000000000	4173.33300781250000000000	4174.87158203125000000000	4097.43603515625000000000	4178.46142578125000000000	4156.41015625000000000000	4161.53857421875000000000	4164.61523437500000000000	4150.76904296875000000000	4156.92285156250000000000	4154.35888671875000000000	4168.20507812500000000000	4170.76904296875000000000	4146.15380859375000000000	4180.00000000000000000000	0.00000000000000000000	10245.00000000000000000000	10231.00000000000000000000	0.00000000000000000000	0.00000000000000000000	0.00000000000000000000	1091.00000000000000000000	349.00000000000000000000	4.00000000000000000000	4.00000000000000000000	4.00000000000000000000	4.00000000000000000000	4.00000000000000000000	4.00000000000000000000	4.00000000000000000000	4.00000000000000000000	4.00000000000000000000	4.00000000000000000000	4.00000000000000000000	4.00000000000000000000	4.00000000000000000000	4.00000000000000000000	4.00000000000000000000	4.00000000000000000000
24.00000000000000000000	0.00000000000000000000	4174.35888671875000000000	4176.41015625000000000000	4094.87158203125000000000	4184.10253906250000000000	4155.89746093750000000000	4172.82031250000000000000	4171.79492187500000000000	4154.87158203125000000000	4162.05126953125000000000	4168.71777343750000000000	4161.02539062500000000000	4171.28173828125000000000	4160.00000000000000000000	4183.07666015625000000000	0.00000000000000000000	10245.00000000000000000000	10231.00000000000000000000	0.00000000000000000000	0.00000000000000000000	0.00000000000000000000	1091.00000000000000000000	356.00000000000000000000	4.00000000000000000000	4.00000000000000000000	4.00000000000000000000	4.00000000000000000000	4.00000000000000000000	4.00000000000000000000	4.00000000000000000000	4.00000000000000000000	4.00000000000000000000	4.00000000000000000000	4.00000000000000000000	4.00000000000000000000	4.00000000000000000000	4.00000000000000000000	4.00000000000000000000	4.00000000000000000000
25.00000000000000000000	0.00000000000000000000	4178.97412109375000000000	4185.64111328125000000000	4100.51269531250000000000	4201.53857421875000000000	4171.28173828125000000000	4175.38427734375000000000	4180.51269531250000000000	4167.69238281250000000000	4176.92285156250000000000	4185.12792968750000000000	4181.02539062500000000000	4180.51269531250000000000	4179.48730468750000000000	4194.35888671875000000000	0.00000000000000000000	10246.00000000000000000000	10230.00000000000000000000	0.00000000000000000000	0.00000000000000000000	0.00000000000000000000	1091.00000000000000000000	365.00000000000000000000	4.00000000000000000000	4.00000000000000000000	4.00000000000000000000	4.00000000000000000000	4.00000000000000000000	4.00000000000000000000	4.00000000000000000000	4.00000000000000000000	4.00000000000000000000	4.00000000000000000000	4.00000000000000000000	4.00000000000000000000	4.00000000000000000000	4.00000000000000000000	4.00000000000000000000	4.00000000000000000000
26.00000000000000000000	0.00000000000000000000	4188.71777343750000000000	4183.58984375000000000000	4119.48730468750000000000	4200.00000000000000000000	4166.15380859375000000000	4165.64111328125000000000	4176.92285156250000000000	4168.71777343750000000000	4177.94873046875000000000	4179.48730468750000000000	4190.76904296875000000000	4189.74365234375000000000	4183.07666015625000000000	4195.38427734375000000000	0.00000000000000000000	10246.00000000000000000000	10230.00000000000000000000	0.00000000000000000000	0.00000000000000000000	0.00000000000000000000	1091.00000000000000000000	373.00000000000000000000	4.00000000000000000000	4.00000000000000000000	4.00000000000000000000	4.00000000000000000000	4.00000000000000000000	4.00000000000000000000	4.00000000000000000000	4.00000000000000000000	4.00000000000000000000	4.00000000000000000000	4.00000000000000000000	4.00000000000000000000	4.00000000000000000000	4.00000000000000000000	4.00000000000000000000	4.00000000000000000000
27.00000000000000000000	0.00000000000000000000	4172.82031250000000000000	4177.94873046875000000000	4107.69238281250000000000	4185.12792968750000000000	4157.94873046875000000000	4162.56396484375000000000	4173.84619140625000000000	4165.12792968750000000000	4170.76904296875000000000	4176.92285156250000000000	4182.56396484375000000000	4184.61523437500000000000	4177.43603515625000000000	4185.64111328125000000000	0.00000000000000000000	10246.00000000000000000000	10231.00000000000000000000	0.00000000000000000000	0.00000000000000000000	0.00000000000000000000	1091.00000000000000000000	381.00000000000000000000	4.00000000000000000000	4.00000000000000000000	4.00000000000000000000	4.00000000000000000000	4.00000000000000000000	4.00000000000000000000	4.00000000000000000000	4.00000000000000000000	4.00000000000000000000	4.00000000000000000000	4.00000000000000000000	4.00000000000000000000	4.00000000000000000000	4.00000000000000000000	4.00000000000000000000	4.00000000000000000000
28.00000000000000000000	0.00000000000000000000	4175.89746093750000000000	4177.43603515625000000000	4102.05126953125000000000	4181.53857421875000000000	4163.07666015625000000000	4158.97412109375000000000	4170.76904296875000000000	4158.46142578125000000000	4158.46142578125000000000	4174.35888671875000000000	4174.87158203125000000000	4181.02539062500000000000	4168.20507812500000000000	4178.97412109375000000000	0.00000000000000000000	10246.00000000000000000000	10231.00000000000000000000	0.00000000000000000000	0.00000000000000000000	0.00000000000000000000	1091.00000000000000000000	390.00000000000000000000	4.00000000000000000000	4.00000000000000000000	4.00000000000000000000	4.00000000000000000000	4.00000000000000000000	4.00000000000000000000	4.00000000000000000000	4.00000000000000000000	4.00000000000000000000	4.00000000000000000000	4.00000000000000000000	4.00000000000000000000	4.00000000000000000000	4.00000000000000000000	4.00000000000000000000	4.00000000000000000000
29.00000000000000000000	0.00000000000000000000	4177.43603515625000000000	4194.35888671875000000000	4108.20507812500000000000	4194.35888671875000000000	4178.97412109375000000000	4169.23046875000000000000	4178.46142578125000000000	4162.56396484375000000000	4167.17919921875000000000	4178.97412109375000000000	4180.51269531250000000000	4185.64111328125000000000	4180.00000000000000000000	4192.82031250000000000000	0.00000000000000000000	10246.00000000000000000000	10230.00000000000000000000	0.00000000000000000000	0.00000000000000000000	0.00000000000000000000	1091.00000000000000000000	398.00000000000000000000	4.00000000000000000000	4.00000000000000000000	4.00000000000000000000	4.00000000000000000000	4.00000000000000000000	4.00000000000000000000	4.00000000000000000000	4.00000000000000000000	4.00000000000000000000	4.00000000000000000000	4.00000000000000000000	4.00000000000000000000	4.00000000000000000000	4.00000000000000000000	4.00000000000000000000	4.00000000000000000000
30.00000000000000000000	0.00000000000000000000	4173.33300781250000000000	4203.58984375000000000000	4108.71777343750000000000	4209.23046875000000000000	4181.53857421875000000000	4176.41015625000000000000	4183.07666015625000000000	4162.56396484375000000000	4173.33300781250000000000	4185.12792968750000000000	4186.66650390625000000000	4193.84619140625000000000	4190.25634765625000000000	4205.12792968750000000000	0.00000000000000000000	10246.00000000000000000000	10230.00000000000000000000	0.00000000000000000000	0.00000000000000000000	0.00000000000000000000	1091.00000000000000000000	405.00000000000000000000	4.00000000000000000000	4.00000000000000000000	4.00000000000000000000	4.00000000000000000000	4.00000000000000000000	4.00000000000000000000	4.00000000000000000000	4.00000000000000000000	4.00000000000000000000	4.00000000000000000000	4.00000000000000000000	4.00000000000000000000	4.00000000000000000000	4.00000000000000000000	4.00000000000000000000	4.00000000000000000000
31.00000000000000000000	0.00000000000000000000	4180.00000000000000000000	4196.92285156250000000000	4104.61523437500000000000	4208.71777343750000000000	4174.87158203125000000000	4172.30761718750000000000	4178.97412109375000000000	4161.53857421875000000000	4169.74365234375000000000	4185.64111328125000000000	4180.51269531250000000000	4194.87158203125000000000	4182.05126953125000000000	4195.38427734375000000000	0.00000000000000000000	10246.00000000000000000000	10228.00000000000000000000	0.00000000000000000000	0.00000000000000000000	0.00000000000000000000	1091.00000000000000000000	413.00000000000000000000	4.00000000000000000000	4.00000000000000000000	4.00000000000000000000	4.00000000000000000000	4.00000000000000000000	4.00000000000000000000	4.00000000000000000000	4.00000000000000000000	4.00000000000000000000	4.00000000000000000000	4.00000000000000000000	4.00000000000000000000	4.00000000000000000000	4.00000000000000000000	4.00000000000000000000	4.00000000000000000000
32.00000000000000000000	0.00000000000000000000	4174.87158203125000000000	4188.20507812500000000000	4092.82031250000000000000	4191.79492187500000000000	4169.74365234375000000000	4175.38427734375000000000	4179.48730468750000000000	4170.25634765625000000000	4178.97412109375000000000	4186.66650390625000000000	4176.41015625000000000000	4185.12792968750000000000	4180.51269531250000000000	4180.00000000000000000000	0.00000000000000000000	10246.00000000000000000000	10228.00000000000000000000	0.00000000000000000000	0.00000000000000000000	0.00000000000000000000	1091.00000000000000000000	421.00000000000000000000	4.00000000000000000000	4.00000000000000000000	4.00000000000000000000	4.00000000000000000000	4.00000000000000000000	4.00000000000000000000	4.00000000000000000000	4.00000000000000000000	4.00000000000000000000	4.00000000000000000000	4.00000000000000000000	4.00000000000000000000	4.00000000000000000000	4.00000000000000000000	4.00000000000000000000	4.00000000000000000000
33.00000000000000000000	0.00000000000000000000	4187.17919921875000000000	4178.97412109375000000000	4107.17919921875000000000	4177.94873046875000000000	4163.07666015625000000000	4171.79492187500000000000	4177.43603515625000000000	4166.15380859375000000000	4171.28173828125000000000	4176.41015625000000000000	4179.48730468750000000000	4191.28173828125000000000	4180.51269531250000000000	4179.48730468750000000000	0.00000000000000000000	10247.00000000000000000000	10228.00000000000000000000	0.00000000000000000000	0.00000000000000000000	0.00000000000000000000	1091.00000000000000000000	429.00000000000000000000	4.00000000000000000000	4.00000000000000000000	4.00000000000000000000	4.00000000000000000000	4.00000000000000000000	4.00000000000000000000	4.00000000000000000000	4.00000000000000000000	4.00000000000000000000	4.00000000000000000000	4.00000000000000000000	4.00000000000000000000	4.00000000000000000000	4.00000000000000000000	4.00000000000000000000	4.00000000000000000000
34.00000000000000000000	0.00000000000000000000	4182.56396484375000000000	4191.79492187500000000000	4115.89746093750000000000	4185.12792968750000000000	4176.92285156250000000000	4171.79492187500000000000	4178.97412109375000000000	4163.58984375000000000000	4161.53857421875000000000	4182.56396484375000000000	4192.30761718750000000000	4203.58984375000000000000	4184.61523437500000000000	4204.10253906250000000000	0.00000000000000000000	10247.00000000000000000000	10228.00000000000000000000	0.00000000000000000000	0.00000000000000000000	0.00000000000000000000	1091.00000000000000000000	437.00000000000000000000	4.00000000000000000000	4.00000000000000000000	4.00000000000000000000	4.00000000000000000000	4.00000000000000000000	4.00000000000000000000	4.00000000000000000000	4.00000000000000000000	4.00000000000000000000	4.00000000000000000000	4.00000000000000000000	4.00000000000000000000	4.00000000000000000000	4.00000000000000000000	4.00000000000000000000	4.00000000000000000000
35.00000000000000000000	0.00000000000000000000	4171.28173828125000000000	4200.51269531250000000000	4109.23046875000000000000	4200.51269531250000000000	4183.58984375000000000000	4176.41015625000000000000	4179.48730468750000000000	4165.12792968750000000000	4166.15380859375000000000	4195.38427734375000000000	4192.82031250000000000000	4206.15380859375000000000	4185.64111328125000000000	4215.89746093750000000000	0.00000000000000000000	10249.00000000000000000000	10228.00000000000000000000	0.00000000000000000000	0.00000000000000000000	0.00000000000000000000	1091.00000000000000000000	446.00000000000000000000	4.00000000000000000000	4.00000000000000000000	4.00000000000000000000	4.00000000000000000000	4.00000000000000000000	4.00000000000000000000	4.00000000000000000000	4.00000000000000000000	4.00000000000000000000	4.00000000000000000000	4.00000000000000000000	4.00000000000000000000	4.00000000000000000000	4.00000000000000000000	4.00000000000000000000	4.00000000000000000000
36.00000000000000000000	0.00000000000000000000	4186.66650390625000000000	4188.71777343750000000000	4110.76904296875000000000	4198.46142578125000000000	4171.79492187500000000000	4174.35888671875000000000	4177.43603515625000000000	4162.56396484375000000000	4171.28173828125000000000	4185.64111328125000000000	4177.94873046875000000000	4203.58984375000000000000	4179.48730468750000000000	4201.02539062500000000000	0.00000000000000000000	10249.00000000000000000000	10228.00000000000000000000	0.00000000000000000000	0.00000000000000000000	0.00000000000000000000	1091.00000000000000000000	453.00000000000000000000	4.00000000000000000000	4.00000000000000000000	4.00000000000000000000	4.00000000000000000000	4.00000000000000000000	4.00000000000000000000	4.00000000000000000000	4.00000000000000000000	4.00000000000000000000	4.00000000000000000000	4.00000000000000000000	4.00000000000000000000	4.00000000000000000000	4.00000000000000000000	4.00000000000000000000	4.00000000000000000000
37.00000000000000000000	0.00000000000000000000	4182.05126953125000000000	4196.41015625000000000000	4104.10253906250000000000	4199.48730468750000000000	4181.02539062500000000000	4178.46142578125000000000	4185.12792968750000000000	4169.23046875000000000000	4178.97412109375000000000	4187.17919921875000000000	4187.69238281250000000000	4203.58984375000000000000	4192.82031250000000000000	4200.00000000000000000000	0.00000000000000000000	10248.00000000000000000000	10227.00000000000000000000	0.00000000000000000000	0.00000000000000000000	0.00000000000000000000	1091.00000000000000000000	460.00000000000000000000	4.00000000000000000000	4.00000000000000000000	4.00000000000000000000	4.00000000000000000000	4.00000000000000000000	4.00000000000000000000	4.00000000000000000000	4.00000000000000000000	4.00000000000000000000	4.00000000000000000000	4.00000000000000000000	4.00000000000000000000	4.00000000000000000000	4.00000000000000000000	4.00000000000000000000	4.00000000000000000000
38.00000000000000000000	0.00000000000000000000	4184.10253906250000000000	4202.56396484375000000000	4105.64111328125000000000	4201.53857421875000000000	4185.64111328125000000000	4182.56396484375000000000	4183.58984375000000000000	4168.71777343750000000000	4175.38427734375000000000	4192.82031250000000000000	4190.25634765625000000000	4210.76904296875000000000	4197.43603515625000000000	4203.58984375000000000000	0.00000000000000000000	10248.00000000000000000000	10227.00000000000000000000	0.00000000000000000000	0.00000000000000000000	0.00000000000000000000	1091.00000000000000000000	468.00000000000000000000	4.00000000000000000000	4.00000000000000000000	4.00000000000000000000	4.00000000000000000000	4.00000000000000000000	4.00000000000000000000	4.00000000000000000000	4.00000000000000000000	4.00000000000000000000	4.00000000000000000000	4.00000000000000000000	4.00000000000000000000	4.00000000000000000000	4.00000000000000000000	4.00000000000000000000	4.00000000000000000000
39.00000000000000000000	0.00000000000000000000	4178.97412109375000000000	4187.17919921875000000000	4100.51269531250000000000	4181.02539062500000000000	4173.84619140625000000000	4180.51269531250000000000	4174.87158203125000000000	4160.00000000000000000000	4171.79492187500000000000	4184.10253906250000000000	4171.79492187500000000000	4201.02539062500000000000	4179.48730468750000000000	4185.12792968750000000000	0.00000000000000000000	10248.00000000000000000000	10228.00000000000000000000	0.00000000000000000000	0.00000000000000000000	0.00000000000000000000	1091.00000000000000000000	476.00000000000000000000	4.00000000000000000000	4.00000000000000000000	4.00000000000000000000	4.00000000000000000000	4.00000000000000000000	4.00000000000000000000	4.00000000000000000000	4.00000000000000000000	4.00000000000000000000	4.00000000000000000000	4.00000000000000000000	4.00000000000000000000	4.00000000000000000000	4.00000000000000000000	4.00000000000000000000	4.00000000000000000000
40.00000000000000000000	0.00000000000000000000	4171.28173828125000000000	4180.00000000000000000000	4100.51269531250000000000	4180.51269531250000000000	4173.84619140625000000000	4178.46142578125000000000	4175.38427734375000000000	4160.51269531250000000000	4173.84619140625000000000	4182.05126953125000000000	4176.92285156250000000000	4198.46142578125000000000	4174.87158203125000000000	4183.07666015625000000000	0.00000000000000000000	10248.00000000000000000000	10228.00000000000000000000	0.00000000000000000000	0.00000000000000000000	0.00000000000000000000	1091.00000000000000000000	485.00000000000000000000	4.00000000000000000000	4.00000000000000000000	4.00000000000000000000	4.00000000000000000000	4.00000000000000000000	4.00000000000000000000	4.00000000000000000000	4.00000000000000000000	4.00000000000000000000	4.00000000000000000000	4.00000000000000000000	4.00000000000000000000	4.00000000000000000000	4.00000000000000000000	4.00000000000000000000	4.00000000000000000000
41.00000000000000000000	0.00000000000000000000	4188.71777343750000000000	4190.76904296875000000000	4118.97412109375000000000	4204.61523437500000000000	4179.48730468750000000000	4176.92285156250000000000	4181.53857421875000000000	4166.15380859375000000000	4173.33300781250000000000	4184.10253906250000000000	4188.20507812500000000000	4217.43603515625000000000	4182.05126953125000000000	4204.61523437500000000000	0.00000000000000000000	10248.00000000000000000000	10228.00000000000000000000	0.00000000000000000000	0.00000000000000000000	0.00000000000000000000	1091.00000000000000000000	493.00000000000000000000	4.00000000000000000000	4.00000000000000000000	4.00000000000000000000	4.00000000000000000000	4.00000000000000000000	4.00000000000000000000	4.00000000000000000000	4.00000000000000000000	4.00000000000000000000	4.00000000000000000000	4.00000000000000000000	4.00000000000000000000	4.00000000000000000000	4.00000000000000000000	4.00000000000000000000	4.00000000000000000000
42.00000000000000000000	0.00000000000000000000	4184.10253906250000000000	4193.33300781250000000000	4107.17919921875000000000	4200.51269531250000000000	4176.41015625000000000000	4171.79492187500000000000	4179.48730468750000000000	4167.69238281250000000000	4168.71777343750000000000	4184.10253906250000000000	4178.97412109375000000000	4214.35888671875000000000	4182.56396484375000000000	4196.92285156250000000000	0.00000000000000000000	10248.00000000000000000000	10228.00000000000000000000	0.00000000000000000000	0.00000000000000000000	0.00000000000000000000	1091.00000000000000000000	501.00000000000000000000	4.00000000000000000000	4.00000000000000000000	4.00000000000000000000	4.00000000000000000000	4.00000000000000000000	4.00000000000000000000	4.00000000000000000000	4.00000000000000000000	4.00000000000000000000	4.00000000000000000000	4.00000000000000000000	4.00000000000000000000	4.00000000000000000000	4.00000000000000000000	4.00000000000000000000	4.00000000000000000000
43.00000000000000000000	0.00000000000000000000	4181.53857421875000000000	4182.05126953125000000000	4098.46142578125000000000	4179.48730468750000000000	4167.69238281250000000000	4163.07666015625000000000	4166.15380859375000000000	4158.97412109375000000000	4159.48730468750000000000	4182.56396484375000000000	4170.76904296875000000000	4198.46142578125000000000	4178.46142578125000000000	4176.41015625000000000000	0.00000000000000000000	10247.00000000000000000000	10225.00000000000000000000	0.00000000000000000000	0.00000000000000000000	0.00000000000000000000	1091.00000000000000000000	510.00000000000000000000	4.00000000000000000000	4.00000000000000000000	4.00000000000000000000	4.00000000000000000000	4.00000000000000000000	4.00000000000000000000	4.00000000000000000000	4.00000000000000000000	4.00000000000000000000	4.00000000000000000000	4.00000000000000000000	4.00000000000000000000	4.00000000000000000000	4.00000000000000000000	4.00000000000000000000	4.00000000000000000000
44.00000000000000000000	0.00000000000000000000	4180.00000000000000000000	4185.12792968750000000000	4104.10253906250000000000	4177.94873046875000000000	4171.79492187500000000000	4164.10253906250000000000	4165.64111328125000000000	4156.92285156250000000000	4164.10253906250000000000	4188.20507812500000000000	4173.84619140625000000000	4196.92285156250000000000	4177.94873046875000000000	4184.61523437500000000000	0.00000000000000000000	10247.00000000000000000000	10225.00000000000000000000	0.00000000000000000000	0.00000000000000000000	0.00000000000000000000	1091.00000000000000000000	517.00000000000000000000	4.00000000000000000000	4.00000000000000000000	4.00000000000000000000	4.00000000000000000000	4.00000000000000000000	4.00000000000000000000	4.00000000000000000000	4.00000000000000000000	4.00000000000000000000	4.00000000000000000000	4.00000000000000000000	4.00000000000000000000	4.00000000000000000000	4.00000000000000000000	4.00000000000000000000	4.00000000000000000000
45.00000000000000000000	0.00000000000000000000	4174.87158203125000000000	4196.41015625000000000000	4101.53857421875000000000	4191.28173828125000000000	4176.41015625000000000000	4168.71777343750000000000	4177.43603515625000000000	4167.17919921875000000000	4176.41015625000000000000	4190.76904296875000000000	4176.92285156250000000000	4204.61523437500000000000	4175.38427734375000000000	4194.87158203125000000000	0.00000000000000000000	10246.00000000000000000000	10226.00000000000000000000	0.00000000000000000000	0.00000000000000000000	0.00000000000000000000	1091.00000000000000000000	525.00000000000000000000	4.00000000000000000000	4.00000000000000000000	4.00000000000000000000	4.00000000000000000000	4.00000000000000000000	4.00000000000000000000	4.00000000000000000000	4.00000000000000000000	4.00000000000000000000	4.00000000000000000000	4.00000000000000000000	4.00000000000000000000	4.00000000000000000000	4.00000000000000000000	4.00000000000000000000	4.00000000000000000000
46.00000000000000000000	0.00000000000000000000	4191.28173828125000000000	4196.41015625000000000000	4106.15380859375000000000	4204.10253906250000000000	4172.30761718750000000000	4174.87158203125000000000	4178.97412109375000000000	4170.25634765625000000000	4176.92285156250000000000	4188.71777343750000000000	4178.46142578125000000000	4206.15380859375000000000	4177.94873046875000000000	4186.66650390625000000000	0.00000000000000000000	10246.00000000000000000000	10226.00000000000000000000	0.00000000000000000000	0.00000000000000000000	0.00000000000000000000	1091.00000000000000000000	533.00000000000000000000	4.00000000000000000000	4.00000000000000000000	4.00000000000000000000	4.00000000000000000000	4.00000000000000000000	4.00000000000000000000	4.00000000000000000000	4.00000000000000000000	4.00000000000000000000	4.00000000000000000000	4.00000000000000000000	4.00000000000000000000	4.00000000000000000000	4.00000000000000000000	4.00000000000000000000	4.00000000000000000000
47.00000000000000000000	0.00000000000000000000	4186.66650390625000000000	4202.05126953125000000000	4103.07666015625000000000	4204.61523437500000000000	4187.17919921875000000000	4186.66650390625000000000	4179.48730468750000000000	4173.33300781250000000000	4174.87158203125000000000	4198.97412109375000000000	4185.64111328125000000000	4202.56396484375000000000	4195.89746093750000000000	4188.71777343750000000000	0.00000000000000000000	10246.00000000000000000000	10226.00000000000000000000	0.00000000000000000000	0.00000000000000000000	0.00000000000000000000	1091.00000000000000000000	540.00000000000000000000	4.00000000000000000000	4.00000000000000000000	4.00000000000000000000	4.00000000000000000000	4.00000000000000000000	4.00000000000000000000	4.00000000000000000000	4.00000000000000000000	4.00000000000000000000	4.00000000000000000000	4.00000000000000000000	4.00000000000000000000	4.00000000000000000000	4.00000000000000000000	4.00000000000000000000	4.00000000000000000000
48.00000000000000000000	0.00000000000000000000	4181.02539062500000000000	4202.56396484375000000000	4104.10253906250000000000	4191.79492187500000000000	4192.82031250000000000000	4184.10253906250000000000	4178.46142578125000000000	4172.82031250000000000000	4172.82031250000000000000	4201.02539062500000000000	4183.07666015625000000000	4210.25634765625000000000	4195.38427734375000000000	4201.02539062500000000000	0.00000000000000000000	10246.00000000000000000000	10226.00000000000000000000	0.00000000000000000000	0.00000000000000000000	0.00000000000000000000	1091.00000000000000000000	547.00000000000000000000	4.00000000000000000000	4.00000000000000000000	4.00000000000000000000	4.00000000000000000000	4.00000000000000000000	4.00000000000000000000	4.00000000000000000000	4.00000000000000000000	4.00000000000000000000	4.00000000000000000000	4.00000000000000000000	4.00000000000000000000	4.00000000000000000000	4.00000000000000000000	4.00000000000000000000	4.00000000000000000000
49.00000000000000000000	0.00000000000000000000	4180.51269531250000000000	4190.25634765625000000000	4104.10253906250000000000	4183.58984375000000000000	4173.84619140625000000000	4175.38427734375000000000	4174.35888671875000000000	4169.74365234375000000000	4172.30761718750000000000	4194.35888671875000000000	4176.41015625000000000000	4212.82031250000000000000	4174.35888671875000000000	4197.43603515625000000000	0.00000000000000000000	10246.00000000000000000000	10226.00000000000000000000	0.00000000000000000000	0.00000000000000000000	0.00000000000000000000	1091.00000000000000000000	555.00000000000000000000	4.00000000000000000000	4.00000000000000000000	4.00000000000000000000	4.00000000000000000000	4.00000000000000000000	4.00000000000000000000	4.00000000000000000000	4.00000000000000000000	4.00000000000000000000	4.00000000000000000000	4.00000000000000000000	4.00000000000000000000	4.00000000000000000000	4.00000000000000000000	4.00000000000000000000	4.00000000000000000000
50.00000000000000000000	0.00000000000000000000	4181.53857421875000000000	4185.64111328125000000000	4102.56396484375000000000	4193.33300781250000000000	4168.71777343750000000000	4175.89746093750000000000	4177.43603515625000000000	4170.76904296875000000000	4170.76904296875000000000	4187.17919921875000000000	4174.87158203125000000000	4206.66650390625000000000	4169.74365234375000000000	4188.71777343750000000000	0.00000000000000000000	10246.00000000000000000000	10226.00000000000000000000	0.00000000000000000000	0.00000000000000000000	0.00000000000000000000	1091.00000000000000000000	563.00000000000000000000	4.00000000000000000000	4.00000000000000000000	4.00000000000000000000	4.00000000000000000000	4.00000000000000000000	4.00000000000000000000	4.00000000000000000000	4.00000000000000000000	4.00000000000000000000	4.00000000000000000000	4.00000000000000000000	4.00000000000000000000	4.00000000000000000000	4.00000000000000000000	4.00000000000000000000	4.00000000000000000000
51.00000000000000000000	0.00000000000000000000	4204.10253906250000000000	4195.89746093750000000000	4120.51269531250000000000	4205.12792968750000000000	4176.92285156250000000000	4168.71777343750000000000	4176.92285156250000000000	4166.66650390625000000000	4161.53857421875000000000	4180.00000000000000000000	4172.30761718750000000000	4211.79492187500000000000	4183.07666015625000000000	4193.84619140625000000000	0.00000000000000000000	10246.00000000000000000000	10227.00000000000000000000	0.00000000000000000000	0.00000000000000000000	0.00000000000000000000	1091.00000000000000000000	571.00000000000000000000	4.00000000000000000000	4.00000000000000000000	4.00000000000000000000	4.00000000000000000000	4.00000000000000000000	4.00000000000000000000	4.00000000000000000000	4.00000000000000000000	4.00000000000000000000	4.00000000000000000000	4.00000000000000000000	4.00000000000000000000	4.00000000000000000000	4.00000000000000000000	4.00000000000000000000	4.00000000000000000000
52.00000000000000000000	0.00000000000000000000	4196.92285156250000000000	4208.20507812500000000000	4118.97412109375000000000	4210.76904296875000000000	4187.69238281250000000000	4170.76904296875000000000	4176.41015625000000000000	4172.82031250000000000000	4167.17919921875000000000	4193.84619140625000000000	4181.53857421875000000000	4221.02539062500000000000	4195.89746093750000000000	4205.64111328125000000000	0.00000000000000000000	10246.00000000000000000000	10227.00000000000000000000	0.00000000000000000000	0.00000000000000000000	0.00000000000000000000	1091.00000000000000000000	578.00000000000000000000	4.00000000000000000000	4.00000000000000000000	4.00000000000000000000	4.00000000000000000000	4.00000000000000000000	4.00000000000000000000	4.00000000000000000000	4.00000000000000000000	4.00000000000000000000	4.00000000000000000000	4.00000000000000000000	4.00000000000000000000	4.00000000000000000000	4.00000000000000000000	4.00000000000000000000	4.00000000000000000000
53.00000000000000000000	0.00000000000000000000	4185.12792968750000000000	4203.58984375000000000000	4114.87158203125000000000	4210.25634765625000000000	4193.33300781250000000000	4185.64111328125000000000	4177.43603515625000000000	4177.43603515625000000000	4176.41015625000000000000	4201.02539062500000000000	4199.48730468750000000000	4222.56396484375000000000	4194.35888671875000000000	4207.69238281250000000000	0.00000000000000000000	10247.00000000000000000000	10227.00000000000000000000	0.00000000000000000000	0.00000000000000000000	0.00000000000000000000	1091.00000000000000000000	587.00000000000000000000	4.00000000000000000000	4.00000000000000000000	4.00000000000000000000	4.00000000000000000000	4.00000000000000000000	4.00000000000000000000	4.00000000000000000000	4.00000000000000000000	4.00000000000000000000	4.00000000000000000000	4.00000000000000000000	4.00000000000000000000	4.00000000000000000000	4.00000000000000000000	4.00000000000000000000	4.00000000000000000000
54.00000000000000000000	0.00000000000000000000	4181.02539062500000000000	4191.79492187500000000000	4112.82031250000000000000	4195.89746093750000000000	4187.17919921875000000000	4188.20507812500000000000	4177.94873046875000000000	4170.25634765625000000000	4172.82031250000000000000	4186.66650390625000000000	4201.53857421875000000000	4213.33300781250000000000	4184.61523437500000000000	4205.64111328125000000000	0.00000000000000000000	10247.00000000000000000000	10227.00000000000000000000	0.00000000000000000000	0.00000000000000000000	0.00000000000000000000	1091.00000000000000000000	594.00000000000000000000	4.00000000000000000000	4.00000000000000000000	4.00000000000000000000	4.00000000000000000000	4.00000000000000000000	4.00000000000000000000	4.00000000000000000000	4.00000000000000000000	4.00000000000000000000	4.00000000000000000000	4.00000000000000000000	4.00000000000000000000	4.00000000000000000000	4.00000000000000000000	4.00000000000000000000	4.00000000000000000000
55.00000000000000000000	0.00000000000000000000	4163.58984375000000000000	4179.48730468750000000000	4094.87158203125000000000	4183.07666015625000000000	4176.92285156250000000000	4183.07666015625000000000	4181.02539062500000000000	4171.28173828125000000000	4175.38427734375000000000	4186.15380859375000000000	4182.56396484375000000000	4205.64111328125000000000	4180.51269531250000000000	4203.58984375000000000000	0.00000000000000000000	10246.00000000000000000000	10229.00000000000000000000	0.00000000000000000000	0.00000000000000000000	0.00000000000000000000	1091.00000000000000000000	602.00000000000000000000	4.00000000000000000000	4.00000000000000000000	4.00000000000000000000	4.00000000000000000000	4.00000000000000000000	4.00000000000000000000	4.00000000000000000000	4.00000000000000000000	4.00000000000000000000	4.00000000000000000000	4.00000000000000000000	4.00000000000000000000	4.00000000000000000000	4.00000000000000000000	4.00000000000000000000	4.00000000000000000000
56.00000000000000000000	0.00000000000000000000	4175.38427734375000000000	4165.64111328125000000000	4099.48730468750000000000	4185.12792968750000000000	4174.35888671875000000000	4175.89746093750000000000	4180.51269531250000000000	4174.87158203125000000000	4180.51269531250000000000	4196.41015625000000000000	4170.76904296875000000000	4208.71777343750000000000	4184.61523437500000000000	4198.46142578125000000000	0.00000000000000000000	10246.00000000000000000000	10229.00000000000000000000	0.00000000000000000000	0.00000000000000000000	0.00000000000000000000	1091.00000000000000000000	611.00000000000000000000	4.00000000000000000000	4.00000000000000000000	4.00000000000000000000	4.00000000000000000000	4.00000000000000000000	4.00000000000000000000	4.00000000000000000000	4.00000000000000000000	4.00000000000000000000	4.00000000000000000000	4.00000000000000000000	4.00000000000000000000	4.00000000000000000000	4.00000000000000000000	4.00000000000000000000	4.00000000000000000000
57.00000000000000000000	0.00000000000000000000	4176.41015625000000000000	4173.33300781250000000000	4102.05126953125000000000	4197.94873046875000000000	4189.23046875000000000000	4175.38427734375000000000	4182.05126953125000000000	4175.38427734375000000000	4182.05126953125000000000	4196.41015625000000000000	4182.05126953125000000000	4205.12792968750000000000	4195.89746093750000000000	4187.69238281250000000000	0.00000000000000000000	10248.00000000000000000000	10228.00000000000000000000	0.00000000000000000000	0.00000000000000000000	0.00000000000000000000	1091.00000000000000000000	619.00000000000000000000	4.00000000000000000000	4.00000000000000000000	4.00000000000000000000	4.00000000000000000000	4.00000000000000000000	4.00000000000000000000	4.00000000000000000000	4.00000000000000000000	4.00000000000000000000	4.00000000000000000000	4.00000000000000000000	4.00000000000000000000	4.00000000000000000000	4.00000000000000000000	4.00000000000000000000	4.00000000000000000000
58.00000000000000000000	0.00000000000000000000	4174.35888671875000000000	4191.28173828125000000000	4101.53857421875000000000	4212.82031250000000000000	4194.35888671875000000000	4183.58984375000000000000	4183.07666015625000000000	4172.30761718750000000000	4181.53857421875000000000	4187.69238281250000000000	4196.41015625000000000000	4205.12792968750000000000	4196.41015625000000000000	4185.64111328125000000000	0.00000000000000000000	10248.00000000000000000000	10228.00000000000000000000	0.00000000000000000000	0.00000000000000000000	0.00000000000000000000	1091.00000000000000000000	627.00000000000000000000	4.00000000000000000000	4.00000000000000000000	4.00000000000000000000	4.00000000000000000000	4.00000000000000000000	4.00000000000000000000	4.00000000000000000000	4.00000000000000000000	4.00000000000000000000	4.00000000000000000000	4.00000000000000000000	4.00000000000000000000	4.00000000000000000000	4.00000000000000000000	4.00000000000000000000	4.00000000000000000000
59.00000000000000000000	0.00000000000000000000	4192.30761718750000000000	4198.46142578125000000000	4110.25634765625000000000	4214.35888671875000000000	4192.30761718750000000000	4194.87158203125000000000	4190.25634765625000000000	4175.38427734375000000000	4184.10253906250000000000	4190.76904296875000000000	4200.00000000000000000000	4209.74365234375000000000	4193.33300781250000000000	4200.00000000000000000000	0.00000000000000000000	10248.00000000000000000000	10229.00000000000000000000	0.00000000000000000000	0.00000000000000000000	0.00000000000000000000	1091.00000000000000000000	636.00000000000000000000	4.00000000000000000000	4.00000000000000000000	4.00000000000000000000	4.00000000000000000000	4.00000000000000000000	4.00000000000000000000	4.00000000000000000000	4.00000000000000000000	4.00000000000000000000	4.00000000000000000000	4.00000000000000000000	4.00000000000000000000	4.00000000000000000000	4.00000000000000000000	4.00000000000000000000	4.00000000000000000000
60.00000000000000000000	0.00000000000000000000	4187.17919921875000000000	4200.51269531250000000000	4103.07666015625000000000	4207.69238281250000000000	4198.46142578125000000000	4198.46142578125000000000	4194.87158203125000000000	4183.58984375000000000000	4185.12792968750000000000	4202.05126953125000000000	4197.94873046875000000000	4207.17919921875000000000	4197.94873046875000000000	4204.61523437500000000000	0.00000000000000000000	10248.00000000000000000000	10229.00000000000000000000	0.00000000000000000000	0.00000000000000000000	0.00000000000000000000	1091.00000000000000000000	643.00000000000000000000	4.00000000000000000000	4.00000000000000000000	4.00000000000000000000	4.00000000000000000000	4.00000000000000000000	4.00000000000000000000	4.00000000000000000000	4.00000000000000000000	4.00000000000000000000	4.00000000000000000000	4.00000000000000000000	4.00000000000000000000	4.00000000000000000000	4.00000000000000000000	4.00000000000000000000	4.00000000000000000000
61.00000000000000000000	0.00000000000000000000	4187.17919921875000000000	4195.89746093750000000000	4105.12792968750000000000	4202.56396484375000000000	4195.38427734375000000000	4187.69238281250000000000	4185.64111328125000000000	4176.92285156250000000000	4178.46142578125000000000	4195.89746093750000000000	4194.87158203125000000000	4207.17919921875000000000	4194.87158203125000000000	4199.48730468750000000000	0.00000000000000000000	10247.00000000000000000000	10229.00000000000000000000	0.00000000000000000000	0.00000000000000000000	0.00000000000000000000	1091.00000000000000000000	651.00000000000000000000	4.00000000000000000000	4.00000000000000000000	4.00000000000000000000	4.00000000000000000000	4.00000000000000000000	4.00000000000000000000	4.00000000000000000000	4.00000000000000000000	4.00000000000000000000	4.00000000000000000000	4.00000000000000000000	4.00000000000000000000	4.00000000000000000000	4.00000000000000000000	4.00000000000000000000	4.00000000000000000000
62.00000000000000000000	0.00000000000000000000	4186.15380859375000000000	4196.92285156250000000000	4105.12792968750000000000	4198.46142578125000000000	4195.38427734375000000000	4184.61523437500000000000	4184.61523437500000000000	4177.43603515625000000000	4189.74365234375000000000	4193.33300781250000000000	4198.97412109375000000000	4205.12792968750000000000	4198.46142578125000000000	4202.05126953125000000000	0.00000000000000000000	10247.00000000000000000000	10229.00000000000000000000	0.00000000000000000000	0.00000000000000000000	0.00000000000000000000	1091.00000000000000000000	659.00000000000000000000	4.00000000000000000000	4.00000000000000000000	4.00000000000000000000	4.00000000000000000000	4.00000000000000000000	4.00000000000000000000	4.00000000000000000000	4.00000000000000000000	4.00000000000000000000	4.00000000000000000000	4.00000000000000000000	4.00000000000000000000	4.00000000000000000000	4.00000000000000000000	4.00000000000000000000	4.00000000000000000000
63.00000000000000000000	0.00000000000000000000	4186.15380859375000000000	4201.53857421875000000000	4105.12792968750000000000	4209.74365234375000000000	4191.28173828125000000000	4180.00000000000000000000	4184.61523437500000000000	4180.00000000000000000000	4189.74365234375000000000	4192.82031250000000000000	4203.07666015625000000000	4207.17919921875000000000	4205.12792968750000000000	4198.97412109375000000000	0.00000000000000000000	10246.00000000000000000000	10230.00000000000000000000	0.00000000000000000000	0.00000000000000000000	0.00000000000000000000	1091.00000000000000000000	667.00000000000000000000	4.00000000000000000000	4.00000000000000000000	4.00000000000000000000	4.00000000000000000000	4.00000000000000000000	4.00000000000000000000	4.00000000000000000000	4.00000000000000000000	4.00000000000000000000	4.00000000000000000000	4.00000000000000000000	4.00000000000000000000	4.00000000000000000000	4.00000000000000000000	4.00000000000000000000	4.00000000000000000000
64.00000000000000000000	0.00000000000000000000	4192.82031250000000000000	4198.46142578125000000000	4118.97412109375000000000	4218.46142578125000000000	4183.58984375000000000000	4172.30761718750000000000	4179.48730468750000000000	4172.30761718750000000000	4167.17919921875000000000	4189.23046875000000000000	4200.00000000000000000000	4214.35888671875000000000	4199.48730468750000000000	4197.43603515625000000000	2708.00000000000000000000	10246.00000000000000000000	10230.00000000000000000000	0.00000000000000000000	0.00000000000000000000	0.00000000000000000000	1091.00000000000000000000	674.00000000000000000000	4.00000000000000000000	4.00000000000000000000	4.00000000000000000000	4.00000000000000000000	4.00000000000000000000	4.00000000000000000000	4.00000000000000000000	4.00000000000000000000	4.00000000000000000000	4.00000000000000000000	4.00000000000000000000	4.00000000000000000000	4.00000000000000000000	4.00000000000000000000	4.00000000000000000000	4.00000000000000000000
65.00000000000000000000	0.00000000000000000000	4184.10253906250000000000	4200.00000000000000000000	4117.43603515625000000000	4205.12792968750000000000	4193.33300781250000000000	4178.97412109375000000000	4186.66650390625000000000	4176.41015625000000000000	4176.41015625000000000000	4204.10253906250000000000	4201.53857421875000000000	4217.43603515625000000000	4204.10253906250000000000	4212.30761718750000000000	2819.00000000000000000000	10244.00000000000000000000	10230.00000000000000000000	0.00000000000000000000	0.00000000000000000000	0.00000000000000000000	1091.00000000000000000000	682.00000000000000000000	4.00000000000000000000	4.00000000000000000000	4.00000000000000000000	4.00000000000000000000	4.00000000000000000000	4.00000000000000000000	4.00000000000000000000	4.00000000000000000000	4.00000000000000000000	4.00000000000000000000	4.00000000000000000000	4.00000000000000000000	4.00000000000000000000	4.00000000000000000000	4.00000000000000000000	4.00000000000000000000
66.00000000000000000000	0.00000000000000000000	4191.28173828125000000000	4201.53857421875000000000	4115.38427734375000000000	4205.12792968750000000000	4195.89746093750000000000	4187.17919921875000000000	4194.35888671875000000000	4182.56396484375000000000	4197.43603515625000000000	4209.23046875000000000000	4201.02539062500000000000	4220.51269531250000000000	4210.76904296875000000000	4219.48730468750000000000	2420.00000000000000000000	10244.00000000000000000000	10230.00000000000000000000	0.00000000000000000000	0.00000000000000000000	0.00000000000000000000	1091.00000000000000000000	689.00000000000000000000	4.00000000000000000000	4.00000000000000000000	4.00000000000000000000	4.00000000000000000000	4.00000000000000000000	4.00000000000000000000	4.00000000000000000000	4.00000000000000000000	4.00000000000000000000	4.00000000000000000000	4.00000000000000000000	4.00000000000000000000	4.00000000000000000000	4.00000000000000000000	4.00000000000000000000	4.00000000000000000000
67.00000000000000000000	0.00000000000000000000	4185.64111328125000000000	4198.46142578125000000000	4109.74365234375000000000	4220.00000000000000000000	4194.87158203125000000000	4192.30761718750000000000	4200.00000000000000000000	4187.17919921875000000000	4202.05126953125000000000	4207.69238281250000000000	4205.12792968750000000000	4213.84619140625000000000	4212.30761718750000000000	4211.79492187500000000000	3460.00000000000000000000	10244.00000000000000000000	10229.00000000000000000000	0.00000000000000000000	0.00000000000000000000	0.00000000000000000000	1091.00000000000000000000	697.00000000000000000000	4.00000000000000000000	4.00000000000000000000	4.00000000000000000000	4.00000000000000000000	4.00000000000000000000	4.00000000000000000000	4.00000000000000000000	4.00000000000000000000	4.00000000000000000000	4.00000000000000000000	4.00000000000000000000	4.00000000000000000000	4.00000000000000000000	4.00000000000000000000	4.00000000000000000000	4.00000000000000000000
68.00000000000000000000	0.00000000000000000000	4180.51269531250000000000	4195.38427734375000000000	4107.17919921875000000000	4224.10253906250000000000	4198.46142578125000000000	4189.74365234375000000000	4197.94873046875000000000	4187.17919921875000000000	4198.46142578125000000000	4210.25634765625000000000	4212.30761718750000000000	4207.17919921875000000000	4203.58984375000000000000	4202.56396484375000000000	3531.00000000000000000000	10244.00000000000000000000	10229.00000000000000000000	0.00000000000000000000	0.00000000000000000000	0.00000000000000000000	1091.00000000000000000000	704.00000000000000000000	4.00000000000000000000	4.00000000000000000000	4.00000000000000000000	4.00000000000000000000	4.00000000000000000000	4.00000000000000000000	4.00000000000000000000	4.00000000000000000000	4.00000000000000000000	4.00000000000000000000	4.00000000000000000000	4.00000000000000000000	4.00000000000000000000	4.00000000000000000000	4.00000000000000000000	4.00000000000000000000
69.00000000000000000000	0.00000000000000000000	4194.87158203125000000000	4201.02539062500000000000	4110.25634765625000000000	4220.51269531250000000000	4191.79492187500000000000	4182.05126953125000000000	4187.17919921875000000000	4176.41015625000000000000	4189.74365234375000000000	4199.48730468750000000000	4198.46142578125000000000	4204.61523437500000000000	4183.58984375000000000000	4185.64111328125000000000	3389.00000000000000000000	10248.00000000000000000000	10230.00000000000000000000	0.00000000000000000000	0.00000000000000000000	0.00000000000000000000	1091.00000000000000000000	713.00000000000000000000	4.00000000000000000000	4.00000000000000000000	4.00000000000000000000	4.00000000000000000000	4.00000000000000000000	4.00000000000000000000	4.00000000000000000000	4.00000000000000000000	4.00000000000000000000	4.00000000000000000000	4.00000000000000000000	4.00000000000000000000	4.00000000000000000000	4.00000000000000000000	4.00000000000000000000	4.00000000000000000000
70.00000000000000000000	0.00000000000000000000	4177.94873046875000000000	4206.15380859375000000000	4098.46142578125000000000	4213.33300781250000000000	4189.23046875000000000000	4182.05126953125000000000	4183.58984375000000000000	4175.89746093750000000000	4185.64111328125000000000	4186.66650390625000000000	4187.69238281250000000000	4196.92285156250000000000	4181.53857421875000000000	4177.94873046875000000000	3460.00000000000000000000	10248.00000000000000000000	10230.00000000000000000000	0.00000000000000000000	0.00000000000000000000	0.00000000000000000000	1091.00000000000000000000	721.00000000000000000000	4.00000000000000000000	4.00000000000000000000	4.00000000000000000000	4.00000000000000000000	4.00000000000000000000	4.00000000000000000000	4.00000000000000000000	4.00000000000000000000	4.00000000000000000000	4.00000000000000000000	4.00000000000000000000	4.00000000000000000000	4.00000000000000000000	4.00000000000000000000	4.00000000000000000000	4.00000000000000000000
71.00000000000000000000	0.00000000000000000000	4181.02539062500000000000	4201.53857421875000000000	4108.20507812500000000000	4211.79492187500000000000	4197.43603515625000000000	4180.51269531250000000000	4183.07666015625000000000	4175.38427734375000000000	4182.56396484375000000000	4183.58984375000000000000	4190.76904296875000000000	4193.84619140625000000000	4193.33300781250000000000	4190.25634765625000000000	3441.00000000000000000000	10250.00000000000000000000	10231.00000000000000000000	0.00000000000000000000	0.00000000000000000000	0.00000000000000000000	1091.00000000000000000000	729.00000000000000000000	4.00000000000000000000	4.00000000000000000000	4.00000000000000000000	4.00000000000000000000	4.00000000000000000000	4.00000000000000000000	4.00000000000000000000	4.00000000000000000000	4.00000000000000000000	4.00000000000000000000	4.00000000000000000000	4.00000000000000000000	4.00000000000000000000	4.00000000000000000000	4.00000000000000000000	4.00000000000000000000
72.00000000000000000000	0.00000000000000000000	4190.76904296875000000000	4210.76904296875000000000	4111.79492187500000000000	4227.17919921875000000000	4206.15380859375000000000	4183.07666015625000000000	4187.17919921875000000000	4171.79492187500000000000	4184.61523437500000000000	4188.71777343750000000000	4197.43603515625000000000	4192.30761718750000000000	4202.56396484375000000000	4203.07666015625000000000	3391.00000000000000000000	10250.00000000000000000000	10231.00000000000000000000	0.00000000000000000000	0.00000000000000000000	0.00000000000000000000	1091.00000000000000000000	737.00000000000000000000	4.00000000000000000000	4.00000000000000000000	4.00000000000000000000	4.00000000000000000000	4.00000000000000000000	4.00000000000000000000	4.00000000000000000000	4.00000000000000000000	4.00000000000000000000	4.00000000000000000000	4.00000000000000000000	4.00000000000000000000	4.00000000000000000000	4.00000000000000000000	4.00000000000000000000	4.00000000000000000000
73.00000000000000000000	0.00000000000000000000	4181.53857421875000000000	4210.76904296875000000000	4100.00000000000000000000	4228.20507812500000000000	4200.00000000000000000000	4183.58984375000000000000	4192.30761718750000000000	4180.00000000000000000000	4194.87158203125000000000	4195.89746093750000000000	4200.51269531250000000000	4191.79492187500000000000	4200.51269531250000000000	4200.51269531250000000000	3067.00000000000000000000	10248.00000000000000000000	10229.00000000000000000000	0.00000000000000000000	0.00000000000000000000	0.00000000000000000000	1091.00000000000000000000	744.00000000000000000000	4.00000000000000000000	4.00000000000000000000	4.00000000000000000000	4.00000000000000000000	4.00000000000000000000	4.00000000000000000000	4.00000000000000000000	4.00000000000000000000	4.00000000000000000000	4.00000000000000000000	4.00000000000000000000	4.00000000000000000000	4.00000000000000000000	4.00000000000000000000	4.00000000000000000000	4.00000000000000000000
74.00000000000000000000	0.00000000000000000000	4191.79492187500000000000	4191.79492187500000000000	4108.71777343750000000000	4210.76904296875000000000	4189.23046875000000000000	4183.58984375000000000000	4193.84619140625000000000	4191.28173828125000000000	4205.64111328125000000000	4197.43603515625000000000	4196.92285156250000000000	4194.87158203125000000000	4195.89746093750000000000	4196.92285156250000000000	3493.00000000000000000000	10248.00000000000000000000	10229.00000000000000000000	0.00000000000000000000	0.00000000000000000000	0.00000000000000000000	1091.00000000000000000000	752.00000000000000000000	4.00000000000000000000	4.00000000000000000000	4.00000000000000000000	4.00000000000000000000	4.00000000000000000000	4.00000000000000000000	4.00000000000000000000	4.00000000000000000000	4.00000000000000000000	4.00000000000000000000	4.00000000000000000000	4.00000000000000000000	4.00000000000000000000	4.00000000000000000000	4.00000000000000000000	4.00000000000000000000
75.00000000000000000000	0.00000000000000000000	4191.28173828125000000000	4182.56396484375000000000	4104.10253906250000000000	4211.79492187500000000000	4197.43603515625000000000	4196.41015625000000000000	4199.48730468750000000000	4189.23046875000000000000	4201.53857421875000000000	4195.89746093750000000000	4198.97412109375000000000	4192.30761718750000000000	4196.92285156250000000000	4195.89746093750000000000	3303.00000000000000000000	10247.00000000000000000000	10231.00000000000000000000	0.00000000000000000000	0.00000000000000000000	0.00000000000000000000	1091.00000000000000000000	759.00000000000000000000	4.00000000000000000000	4.00000000000000000000	4.00000000000000000000	4.00000000000000000000	4.00000000000000000000	4.00000000000000000000	4.00000000000000000000	4.00000000000000000000	4.00000000000000000000	4.00000000000000000000	4.00000000000000000000	4.00000000000000000000	4.00000000000000000000	4.00000000000000000000	4.00000000000000000000	4.00000000000000000000
76.00000000000000000000	0.00000000000000000000	4185.12792968750000000000	4165.12792968750000000000	4096.92285156250000000000	4203.07666015625000000000	4193.33300781250000000000	4194.35888671875000000000	4197.94873046875000000000	4170.76904296875000000000	4175.38427734375000000000	4187.17919921875000000000	4198.46142578125000000000	4189.74365234375000000000	4186.66650390625000000000	4187.69238281250000000000	2869.00000000000000000000	10247.00000000000000000000	10231.00000000000000000000	0.00000000000000000000	0.00000000000000000000	0.00000000000000000000	1091.00000000000000000000	767.00000000000000000000	4.00000000000000000000	4.00000000000000000000	4.00000000000000000000	4.00000000000000000000	4.00000000000000000000	4.00000000000000000000	4.00000000000000000000	4.00000000000000000000	4.00000000000000000000	4.00000000000000000000	4.00000000000000000000	4.00000000000000000000	4.00000000000000000000	4.00000000000000000000	4.00000000000000000000	4.00000000000000000000
77.00000000000000000000	0.00000000000000000000	4171.79492187500000000000	4150.76904296875000000000	4093.84594726562500000000	4179.48730468750000000000	4180.51269531250000000000	4183.58984375000000000000	4193.84619140625000000000	4169.74365234375000000000	4176.41015625000000000000	4189.23046875000000000000	4193.33300781250000000000	4187.69238281250000000000	4185.64111328125000000000	4183.58984375000000000000	2933.00000000000000000000	10248.00000000000000000000	10231.00000000000000000000	0.00000000000000000000	0.00000000000000000000	0.00000000000000000000	1091.00000000000000000000	775.00000000000000000000	4.00000000000000000000	4.00000000000000000000	4.00000000000000000000	4.00000000000000000000	4.00000000000000000000	4.00000000000000000000	4.00000000000000000000	4.00000000000000000000	4.00000000000000000000	4.00000000000000000000	4.00000000000000000000	4.00000000000000000000	4.00000000000000000000	4.00000000000000000000	4.00000000000000000000	4.00000000000000000000
78.00000000000000000000	0.00000000000000000000	4166.66650390625000000000	4160.00000000000000000000	4088.71777343750000000000	4190.76904296875000000000	4183.07666015625000000000	4183.58984375000000000000	4191.28173828125000000000	4180.00000000000000000000	4196.92285156250000000000	4195.89746093750000000000	4188.71777343750000000000	4185.64111328125000000000	4189.23046875000000000000	4188.20507812500000000000	3493.00000000000000000000	10248.00000000000000000000	10231.00000000000000000000	0.00000000000000000000	0.00000000000000000000	0.00000000000000000000	1091.00000000000000000000	783.00000000000000000000	4.00000000000000000000	4.00000000000000000000	4.00000000000000000000	4.00000000000000000000	4.00000000000000000000	4.00000000000000000000	4.00000000000000000000	4.00000000000000000000	4.00000000000000000000	4.00000000000000000000	4.00000000000000000000	4.00000000000000000000	4.00000000000000000000	4.00000000000000000000	4.00000000000000000000	4.00000000000000000000
79.00000000000000000000	0.00000000000000000000	4184.10253906250000000000	4169.23046875000000000000	4095.38452148437500000000	4211.79492187500000000000	4182.05126953125000000000	4181.53857421875000000000	4188.20507812500000000000	4176.92285156250000000000	4187.17919921875000000000	4183.07666015625000000000	4187.17919921875000000000	4184.61523437500000000000	4180.51269531250000000000	4184.10253906250000000000	3303.00000000000000000000	10250.00000000000000000000	10230.00000000000000000000	0.00000000000000000000	0.00000000000000000000	0.00000000000000000000	1091.00000000000000000000	792.00000000000000000000	4.00000000000000000000	4.00000000000000000000	4.00000000000000000000	4.00000000000000000000	4.00000000000000000000	4.00000000000000000000	4.00000000000000000000	4.00000000000000000000	4.00000000000000000000	4.00000000000000000000	4.00000000000000000000	4.00000000000000000000	4.00000000000000000000	4.00000000000000000000	4.00000000000000000000	4.00000000000000000000
80.00000000000000000000	0.00000000000000000000	4174.35888671875000000000	4182.56396484375000000000	4087.17944335937500000000	4213.84619140625000000000	4187.17919921875000000000	4181.02539062500000000000	4191.79492187500000000000	4177.43603515625000000000	4178.97412109375000000000	4174.35888671875000000000	4191.28173828125000000000	4181.02539062500000000000	4176.41015625000000000000	4169.23046875000000000000	2869.00000000000000000000	10250.00000000000000000000	10230.00000000000000000000	0.00000000000000000000	0.00000000000000000000	0.00000000000000000000	1091.00000000000000000000	799.00000000000000000000	4.00000000000000000000	4.00000000000000000000	4.00000000000000000000	4.00000000000000000000	4.00000000000000000000	4.00000000000000000000	4.00000000000000000000	4.00000000000000000000	4.00000000000000000000	4.00000000000000000000	4.00000000000000000000	4.00000000000000000000	4.00000000000000000000	4.00000000000000000000	4.00000000000000000000	4.00000000000000000000
81.00000000000000000000	0.00000000000000000000	4176.92285156250000000000	4191.79492187500000000000	4087.17944335937500000000	4218.97412109375000000000	4196.41015625000000000000	4183.07666015625000000000	4187.69238281250000000000	4173.84619140625000000000	4181.53857421875000000000	4176.41015625000000000000	4187.17919921875000000000	4186.66650390625000000000	4178.97412109375000000000	4172.82031250000000000000	2933.00000000000000000000	10247.00000000000000000000	10228.00000000000000000000	0.00000000000000000000	0.00000000000000000000	0.00000000000000000000	1091.00000000000000000000	807.00000000000000000000	4.00000000000000000000	4.00000000000000000000	4.00000000000000000000	4.00000000000000000000	4.00000000000000000000	4.00000000000000000000	4.00000000000000000000	4.00000000000000000000	4.00000000000000000000	4.00000000000000000000	4.00000000000000000000	4.00000000000000000000	4.00000000000000000000	4.00000000000000000000	4.00000000000000000000	4.00000000000000000000
82.00000000000000000000	0.00000000000000000000	4186.66650390625000000000	4190.25634765625000000000	4091.79467773437500000000	4219.48730468750000000000	4196.92285156250000000000	4185.12792968750000000000	4182.56396484375000000000	4171.28173828125000000000	4183.07666015625000000000	4183.07666015625000000000	4186.66650390625000000000	4191.28173828125000000000	4190.76904296875000000000	4190.25634765625000000000	3493.00000000000000000000	10247.00000000000000000000	10228.00000000000000000000	0.00000000000000000000	0.00000000000000000000	0.00000000000000000000	1091.00000000000000000000	815.00000000000000000000	4.00000000000000000000	4.00000000000000000000	4.00000000000000000000	4.00000000000000000000	4.00000000000000000000	4.00000000000000000000	4.00000000000000000000	4.00000000000000000000	4.00000000000000000000	4.00000000000000000000	4.00000000000000000000	4.00000000000000000000	4.00000000000000000000	4.00000000000000000000	4.00000000000000000000	4.00000000000000000000
83.00000000000000000000	0.00000000000000000000	4172.82031250000000000000	4185.64111328125000000000	4083.07690429687500000000	4204.61523437500000000000	4188.20507812500000000000	4175.38427734375000000000	4183.07666015625000000000	4170.76904296875000000000	4181.53857421875000000000	4184.61523437500000000000	4191.28173828125000000000	4187.17919921875000000000	4192.30761718750000000000	4189.74365234375000000000	3303.00000000000000000000	10247.00000000000000000000	10228.00000000000000000000	0.00000000000000000000	0.00000000000000000000	0.00000000000000000000	1091.00000000000000000000	823.00000000000000000000	4.00000000000000000000	4.00000000000000000000	4.00000000000000000000	4.00000000000000000000	4.00000000000000000000	4.00000000000000000000	4.00000000000000000000	4.00000000000000000000	4.00000000000000000000	4.00000000000000000000	4.00000000000000000000	4.00000000000000000000	4.00000000000000000000	4.00000000000000000000	4.00000000000000000000	4.00000000000000000000
84.00000000000000000000	0.00000000000000000000	4175.89746093750000000000	4179.48730468750000000000	4086.15380859375000000000	4195.89746093750000000000	4182.05126953125000000000	4167.17919921875000000000	4182.05126953125000000000	4161.53857421875000000000	4175.38427734375000000000	4176.92285156250000000000	4185.64111328125000000000	4184.10253906250000000000	4175.89746093750000000000	4180.51269531250000000000	2869.00000000000000000000	10247.00000000000000000000	10228.00000000000000000000	0.00000000000000000000	0.00000000000000000000	0.00000000000000000000	1091.00000000000000000000	831.00000000000000000000	4.00000000000000000000	4.00000000000000000000	4.00000000000000000000	4.00000000000000000000	4.00000000000000000000	4.00000000000000000000	4.00000000000000000000	4.00000000000000000000	4.00000000000000000000	4.00000000000000000000	4.00000000000000000000	4.00000000000000000000	4.00000000000000000000	4.00000000000000000000	4.00000000000000000000	4.00000000000000000000
85.00000000000000000000	0.00000000000000000000	4170.25634765625000000000	4171.79492187500000000000	4080.51269531250000000000	4196.41015625000000000000	4187.69238281250000000000	4178.97412109375000000000	4189.23046875000000000000	4164.61523437500000000000	4183.07666015625000000000	4181.02539062500000000000	4186.15380859375000000000	4180.00000000000000000000	4176.92285156250000000000	4184.10253906250000000000	2933.00000000000000000000	10243.00000000000000000000	10226.00000000000000000000	0.00000000000000000000	0.00000000000000000000	0.00000000000000000000	1091.00000000000000000000	839.00000000000000000000	4.00000000000000000000	4.00000000000000000000	4.00000000000000000000	4.00000000000000000000	4.00000000000000000000	4.00000000000000000000	4.00000000000000000000	4.00000000000000000000	4.00000000000000000000	4.00000000000000000000	4.00000000000000000000	4.00000000000000000000	4.00000000000000000000	4.00000000000000000000	4.00000000000000000000	4.00000000000000000000
86.00000000000000000000	0.00000000000000000000	4176.41015625000000000000	4162.05126953125000000000	4084.10253906250000000000	4205.64111328125000000000	4174.35888671875000000000	4184.10253906250000000000	4191.79492187500000000000	4171.79492187500000000000	4186.15380859375000000000	4176.92285156250000000000	4188.20507812500000000000	4188.20507812500000000000	4184.10253906250000000000	4184.61523437500000000000	3493.00000000000000000000	10243.00000000000000000000	10226.00000000000000000000	0.00000000000000000000	0.00000000000000000000	0.00000000000000000000	1091.00000000000000000000	848.00000000000000000000	4.00000000000000000000	4.00000000000000000000	4.00000000000000000000	4.00000000000000000000	4.00000000000000000000	4.00000000000000000000	4.00000000000000000000	4.00000000000000000000	4.00000000000000000000	4.00000000000000000000	4.00000000000000000000	4.00000000000000000000	4.00000000000000000000	4.00000000000000000000	4.00000000000000000000	4.00000000000000000000
87.00000000000000000000	0.00000000000000000000	4186.66650390625000000000	4166.15380859375000000000	4095.38452148437500000000	4214.87158203125000000000	4168.71777343750000000000	4180.51269531250000000000	4189.74365234375000000000	4176.92285156250000000000	4182.05126953125000000000	4171.79492187500000000000	4186.15380859375000000000	4196.41015625000000000000	4185.64111328125000000000	4183.07666015625000000000	3303.00000000000000000000	10243.00000000000000000000	10225.00000000000000000000	0.00000000000000000000	0.00000000000000000000	0.00000000000000000000	1091.00000000000000000000	856.00000000000000000000	4.00000000000000000000	4.00000000000000000000	4.00000000000000000000	4.00000000000000000000	4.00000000000000000000	4.00000000000000000000	4.00000000000000000000	4.00000000000000000000	4.00000000000000000000	4.00000000000000000000	4.00000000000000000000	4.00000000000000000000	4.00000000000000000000	4.00000000000000000000	4.00000000000000000000	4.00000000000000000000
88.00000000000000000000	0.00000000000000000000	4168.71777343750000000000	4163.58984375000000000000	4087.69213867187500000000	4202.05126953125000000000	4191.28173828125000000000	4185.64111328125000000000	4195.38427734375000000000	4181.53857421875000000000	4183.58984375000000000000	4183.58984375000000000000	4189.74365234375000000000	4194.35888671875000000000	4188.71777343750000000000	4191.79492187500000000000	2869.00000000000000000000	10243.00000000000000000000	10225.00000000000000000000	0.00000000000000000000	0.00000000000000000000	0.00000000000000000000	1091.00000000000000000000	864.00000000000000000000	4.00000000000000000000	4.00000000000000000000	4.00000000000000000000	4.00000000000000000000	4.00000000000000000000	4.00000000000000000000	4.00000000000000000000	4.00000000000000000000	4.00000000000000000000	4.00000000000000000000	4.00000000000000000000	4.00000000000000000000	4.00000000000000000000	4.00000000000000000000	4.00000000000000000000	4.00000000000000000000
89.00000000000000000000	0.00000000000000000000	4175.38427734375000000000	4151.28173828125000000000	4089.74340820312500000000	4184.10253906250000000000	4191.79492187500000000000	4187.17919921875000000000	4194.35888671875000000000	4177.94873046875000000000	4180.00000000000000000000	4188.20507812500000000000	4188.71777343750000000000	4198.97412109375000000000	4186.66650390625000000000	4198.46142578125000000000	2933.00000000000000000000	10245.00000000000000000000	10227.00000000000000000000	0.00000000000000000000	0.00000000000000000000	0.00000000000000000000	1091.00000000000000000000	873.00000000000000000000	4.00000000000000000000	4.00000000000000000000	4.00000000000000000000	4.00000000000000000000	4.00000000000000000000	4.00000000000000000000	4.00000000000000000000	4.00000000000000000000	4.00000000000000000000	4.00000000000000000000	4.00000000000000000000	4.00000000000000000000	4.00000000000000000000	4.00000000000000000000	4.00000000000000000000	4.00000000000000000000
90.00000000000000000000	0.00000000000000000000	4178.97412109375000000000	4166.66650390625000000000	4085.64086914062500000000	4190.76904296875000000000	4176.92285156250000000000	4181.53857421875000000000	4188.71777343750000000000	4178.97412109375000000000	4180.00000000000000000000	4189.74365234375000000000	4192.30761718750000000000	4201.53857421875000000000	4189.74365234375000000000	4204.10253906250000000000	3493.00000000000000000000	10245.00000000000000000000	10227.00000000000000000000	0.00000000000000000000	0.00000000000000000000	0.00000000000000000000	1091.00000000000000000000	881.00000000000000000000	4.00000000000000000000	4.00000000000000000000	4.00000000000000000000	4.00000000000000000000	4.00000000000000000000	4.00000000000000000000	4.00000000000000000000	4.00000000000000000000	4.00000000000000000000	4.00000000000000000000	4.00000000000000000000	4.00000000000000000000	4.00000000000000000000	4.00000000000000000000	4.00000000000000000000	4.00000000000000000000
91.00000000000000000000	0.00000000000000000000	4182.05126953125000000000	4192.30761718750000000000	4085.12817382812500000000	4213.33300781250000000000	4176.92285156250000000000	4175.89746093750000000000	4184.10253906250000000000	4181.02539062500000000000	4184.61523437500000000000	4192.30761718750000000000	4208.20507812500000000000	4200.51269531250000000000	4197.43603515625000000000	4202.56396484375000000000	3303.00000000000000000000	10245.00000000000000000000	10228.00000000000000000000	0.00000000000000000000	0.00000000000000000000	0.00000000000000000000	1091.00000000000000000000	889.00000000000000000000	4.00000000000000000000	4.00000000000000000000	4.00000000000000000000	4.00000000000000000000	4.00000000000000000000	4.00000000000000000000	4.00000000000000000000	4.00000000000000000000	4.00000000000000000000	4.00000000000000000000	4.00000000000000000000	4.00000000000000000000	4.00000000000000000000	4.00000000000000000000	4.00000000000000000000	4.00000000000000000000
92.00000000000000000000	0.00000000000000000000	4188.20507812500000000000	4201.02539062500000000000	4094.35888671875000000000	4219.48730468750000000000	4188.71777343750000000000	4178.97412109375000000000	4180.00000000000000000000	4173.33300781250000000000	4186.15380859375000000000	4190.25634765625000000000	4208.71777343750000000000	4196.41015625000000000000	4197.43603515625000000000	4190.76904296875000000000	2869.00000000000000000000	10245.00000000000000000000	10228.00000000000000000000	0.00000000000000000000	0.00000000000000000000	0.00000000000000000000	1091.00000000000000000000	896.00000000000000000000	4.00000000000000000000	4.00000000000000000000	4.00000000000000000000	4.00000000000000000000	4.00000000000000000000	4.00000000000000000000	4.00000000000000000000	4.00000000000000000000	4.00000000000000000000	4.00000000000000000000	4.00000000000000000000	4.00000000000000000000	4.00000000000000000000	4.00000000000000000000	4.00000000000000000000	4.00000000000000000000
93.00000000000000000000	0.00000000000000000000	4177.43603515625000000000	4195.38427734375000000000	4087.69213867187500000000	4210.25634765625000000000	4187.17919921875000000000	4180.00000000000000000000	4180.00000000000000000000	4169.74365234375000000000	4189.23046875000000000000	4189.23046875000000000000	4191.79492187500000000000	4193.84619140625000000000	4192.30761718750000000000	4189.23046875000000000000	2933.00000000000000000000	10246.00000000000000000000	10228.00000000000000000000	0.00000000000000000000	0.00000000000000000000	0.00000000000000000000	1091.00000000000000000000	904.00000000000000000000	4.00000000000000000000	4.00000000000000000000	4.00000000000000000000	4.00000000000000000000	4.00000000000000000000	4.00000000000000000000	4.00000000000000000000	4.00000000000000000000	4.00000000000000000000	4.00000000000000000000	4.00000000000000000000	4.00000000000000000000	4.00000000000000000000	4.00000000000000000000	4.00000000000000000000	4.00000000000000000000
94.00000000000000000000	0.00000000000000000000	4188.20507812500000000000	4188.71777343750000000000	4093.84594726562500000000	4212.82031250000000000000	4174.87158203125000000000	4168.71777343750000000000	4182.05126953125000000000	4172.30761718750000000000	4188.71777343750000000000	4191.28173828125000000000	4195.38427734375000000000	4204.61523437500000000000	4193.33300781250000000000	4200.51269531250000000000	3493.00000000000000000000	10246.00000000000000000000	10228.00000000000000000000	0.00000000000000000000	0.00000000000000000000	0.00000000000000000000	1091.00000000000000000000	911.00000000000000000000	4.00000000000000000000	4.00000000000000000000	4.00000000000000000000	4.00000000000000000000	4.00000000000000000000	4.00000000000000000000	4.00000000000000000000	4.00000000000000000000	4.00000000000000000000	4.00000000000000000000	4.00000000000000000000	4.00000000000000000000	4.00000000000000000000	4.00000000000000000000	4.00000000000000000000	4.00000000000000000000
95.00000000000000000000	0.00000000000000000000	4183.58984375000000000000	4192.30761718750000000000	4094.87158203125000000000	4218.46142578125000000000	4184.10253906250000000000	4176.41015625000000000000	4186.66650390625000000000	4176.41015625000000000000	4189.74365234375000000000	4198.46142578125000000000	4204.61523437500000000000	4210.76904296875000000000	4204.61523437500000000000	4203.07666015625000000000	3303.00000000000000000000	10246.00000000000000000000	10229.00000000000000000000	0.00000000000000000000	0.00000000000000000000	0.00000000000000000000	1091.00000000000000000000	919.00000000000000000000	4.00000000000000000000	4.00000000000000000000	4.00000000000000000000	4.00000000000000000000	4.00000000000000000000	4.00000000000000000000	4.00000000000000000000	4.00000000000000000000	4.00000000000000000000	4.00000000000000000000	4.00000000000000000000	4.00000000000000000000	4.00000000000000000000	4.00000000000000000000	4.00000000000000000000	4.00000000000000000000
96.00000000000000000000	0.00000000000000000000	4175.38427734375000000000	4185.12792968750000000000	4088.71777343750000000000	4203.07666015625000000000	4190.25634765625000000000	4191.79492187500000000000	4182.05126953125000000000	4175.38427734375000000000	4194.87158203125000000000	4203.07666015625000000000	4188.71777343750000000000	4209.23046875000000000000	4200.00000000000000000000	4193.33300781250000000000	2869.00000000000000000000	10246.00000000000000000000	10229.00000000000000000000	0.00000000000000000000	0.00000000000000000000	0.00000000000000000000	1091.00000000000000000000	926.00000000000000000000	4.00000000000000000000	4.00000000000000000000	4.00000000000000000000	4.00000000000000000000	4.00000000000000000000	4.00000000000000000000	4.00000000000000000000	4.00000000000000000000	4.00000000000000000000	4.00000000000000000000	4.00000000000000000000	4.00000000000000000000	4.00000000000000000000	4.00000000000000000000	4.00000000000000000000	4.00000000000000000000
97.00000000000000000000	0.00000000000000000000	4182.05126953125000000000	4171.28173828125000000000	4091.28198242187500000000	4191.79492187500000000000	4181.02539062500000000000	4189.23046875000000000000	4179.48730468750000000000	4178.46142578125000000000	4201.02539062500000000000	4202.05126953125000000000	4188.20507812500000000000	4210.25634765625000000000	4194.87158203125000000000	4198.46142578125000000000	2933.00000000000000000000	10249.00000000000000000000	10230.00000000000000000000	0.00000000000000000000	0.00000000000000000000	0.00000000000000000000	1091.00000000000000000000	933.00000000000000000000	4.00000000000000000000	4.00000000000000000000	4.00000000000000000000	4.00000000000000000000	4.00000000000000000000	4.00000000000000000000	4.00000000000000000000	4.00000000000000000000	4.00000000000000000000	4.00000000000000000000	4.00000000000000000000	4.00000000000000000000	4.00000000000000000000	4.00000000000000000000	4.00000000000000000000	4.00000000000000000000
98.00000000000000000000	0.00000000000000000000	4176.41015625000000000000	4169.74365234375000000000	4085.12817382812500000000	4197.94873046875000000000	4182.56396484375000000000	4182.05126953125000000000	4186.66650390625000000000	4189.23046875000000000000	4201.02539062500000000000	4201.53857421875000000000	4211.79492187500000000000	4217.94873046875000000000	4209.74365234375000000000	4210.76904296875000000000	3493.00000000000000000000	10249.00000000000000000000	10230.00000000000000000000	0.00000000000000000000	0.00000000000000000000	0.00000000000000000000	1091.00000000000000000000	941.00000000000000000000	4.00000000000000000000	4.00000000000000000000	4.00000000000000000000	4.00000000000000000000	4.00000000000000000000	4.00000000000000000000	4.00000000000000000000	4.00000000000000000000	4.00000000000000000000	4.00000000000000000000	4.00000000000000000000	4.00000000000000000000	4.00000000000000000000	4.00000000000000000000	4.00000000000000000000	4.00000000000000000000
99.00000000000000000000	0.00000000000000000000	4186.66650390625000000000	4160.00000000000000000000	4092.82031250000000000000	4189.23046875000000000000	4184.61523437500000000000	4177.94873046875000000000	4184.10253906250000000000	4189.74365234375000000000	4190.76904296875000000000	4195.38427734375000000000	4208.71777343750000000000	4225.64111328125000000000	4198.46142578125000000000	4207.17919921875000000000	3303.00000000000000000000	10247.00000000000000000000	10229.00000000000000000000	0.00000000000000000000	0.00000000000000000000	0.00000000000000000000	1091.00000000000000000000	949.00000000000000000000	4.00000000000000000000	4.00000000000000000000	4.00000000000000000000	4.00000000000000000000	4.00000000000000000000	4.00000000000000000000	4.00000000000000000000	4.00000000000000000000	4.00000000000000000000	4.00000000000000000000	4.00000000000000000000	4.00000000000000000000	4.00000000000000000000	4.00000000000000000000	4.00000000000000000000	4.00000000000000000000
100.00000000000000000000	0.00000000000000000000	4182.05126953125000000000	4161.02539062500000000000	4092.30761718750000000000	4182.56396484375000000000	4184.61523437500000000000	4185.64111328125000000000	4183.07666015625000000000	4189.74365234375000000000	4191.28173828125000000000	4195.89746093750000000000	4197.94873046875000000000	4215.89746093750000000000	4181.02539062500000000000	4200.51269531250000000000	2869.00000000000000000000	10247.00000000000000000000	10229.00000000000000000000	0.00000000000000000000	0.00000000000000000000	0.00000000000000000000	1091.00000000000000000000	957.00000000000000000000	4.00000000000000000000	4.00000000000000000000	4.00000000000000000000	4.00000000000000000000	4.00000000000000000000	4.00000000000000000000	4.00000000000000000000	4.00000000000000000000	4.00000000000000000000	4.00000000000000000000	4.00000000000000000000	4.00000000000000000000	4.00000000000000000000	4.00000000000000000000	4.00000000000000000000	4.00000000000000000000
101.00000000000000000000	0.00000000000000000000	4176.41015625000000000000	4186.15380859375000000000	4086.66650390625000000000	4209.74365234375000000000	4182.56396484375000000000	4188.20507812500000000000	4182.56396484375000000000	4184.10253906250000000000	4191.28173828125000000000	4197.94873046875000000000	4196.41015625000000000000	4205.12792968750000000000	4188.71777343750000000000	4197.43603515625000000000	2933.00000000000000000000	10246.00000000000000000000	10227.00000000000000000000	0.00000000000000000000	0.00000000000000000000	0.00000000000000000000	1091.00000000000000000000	965.00000000000000000000	4.00000000000000000000	4.00000000000000000000	4.00000000000000000000	4.00000000000000000000	4.00000000000000000000	4.00000000000000000000	4.00000000000000000000	4.00000000000000000000	4.00000000000000000000	4.00000000000000000000	4.00000000000000000000	4.00000000000000000000	4.00000000000000000000	4.00000000000000000000	4.00000000000000000000	4.00000000000000000000
102.00000000000000000000	0.00000000000000000000	4187.17919921875000000000	4196.92285156250000000000	4090.25634765625000000000	4218.46142578125000000000	4184.10253906250000000000	4181.53857421875000000000	4175.89746093750000000000	4177.43603515625000000000	4188.71777343750000000000	4193.33300781250000000000	4186.15380859375000000000	4203.58984375000000000000	4188.20507812500000000000	4191.79492187500000000000	3493.00000000000000000000	10246.00000000000000000000	10227.00000000000000000000	0.00000000000000000000	0.00000000000000000000	0.00000000000000000000	1091.00000000000000000000	974.00000000000000000000	4.00000000000000000000	4.00000000000000000000	4.00000000000000000000	4.00000000000000000000	4.00000000000000000000	4.00000000000000000000	4.00000000000000000000	4.00000000000000000000	4.00000000000000000000	4.00000000000000000000	4.00000000000000000000	4.00000000000000000000	4.00000000000000000000	4.00000000000000000000	4.00000000000000000000	4.00000000000000000000
103.00000000000000000000	0.00000000000000000000	4177.43603515625000000000	4192.30761718750000000000	4082.56396484375000000000	4190.76904296875000000000	4188.71777343750000000000	4182.56396484375000000000	4179.48730468750000000000	4189.74365234375000000000	4201.02539062500000000000	4194.87158203125000000000	4186.66650390625000000000	4203.58984375000000000000	4183.07666015625000000000	4187.69238281250000000000	3303.00000000000000000000	10248.00000000000000000000	10227.00000000000000000000	0.00000000000000000000	0.00000000000000000000	0.00000000000000000000	1091.00000000000000000000	982.00000000000000000000	4.00000000000000000000	4.00000000000000000000	4.00000000000000000000	4.00000000000000000000	4.00000000000000000000	4.00000000000000000000	4.00000000000000000000	4.00000000000000000000	4.00000000000000000000	4.00000000000000000000	4.00000000000000000000	4.00000000000000000000	4.00000000000000000000	4.00000000000000000000	4.00000000000000000000	4.00000000000000000000
104.00000000000000000000	0.00000000000000000000	4184.10253906250000000000	4190.25634765625000000000	4088.20507812500000000000	4187.17919921875000000000	4176.41015625000000000000	4180.51269531250000000000	4181.53857421875000000000	4186.15380859375000000000	4192.82031250000000000000	4188.71777343750000000000	4194.35888671875000000000	4208.71777343750000000000	4185.64111328125000000000	4187.17919921875000000000	2869.00000000000000000000	10248.00000000000000000000	10227.00000000000000000000	0.00000000000000000000	0.00000000000000000000	0.00000000000000000000	1091.00000000000000000000	990.00000000000000000000	4.00000000000000000000	4.00000000000000000000	4.00000000000000000000	4.00000000000000000000	4.00000000000000000000	4.00000000000000000000	4.00000000000000000000	4.00000000000000000000	4.00000000000000000000	4.00000000000000000000	4.00000000000000000000	4.00000000000000000000	4.00000000000000000000	4.00000000000000000000	4.00000000000000000000	4.00000000000000000000
105.00000000000000000000	0.00000000000000000000	4182.56396484375000000000	4198.46142578125000000000	4084.10253906250000000000	4207.17919921875000000000	4172.82031250000000000000	4183.58984375000000000000	4179.48730468750000000000	4175.38427734375000000000	4178.97412109375000000000	4184.10253906250000000000	4184.61523437500000000000	4203.58984375000000000000	4182.56396484375000000000	4185.64111328125000000000	2933.00000000000000000000	10250.00000000000000000000	10228.00000000000000000000	0.00000000000000000000	0.00000000000000000000	0.00000000000000000000	1091.00000000000000000000	998.00000000000000000000	4.00000000000000000000	4.00000000000000000000	4.00000000000000000000	4.00000000000000000000	4.00000000000000000000	4.00000000000000000000	4.00000000000000000000	4.00000000000000000000	4.00000000000000000000	4.00000000000000000000	4.00000000000000000000	4.00000000000000000000	4.00000000000000000000	4.00000000000000000000	4.00000000000000000000	4.00000000000000000000
106.00000000000000000000	0.00000000000000000000	4173.33300781250000000000	4199.48730468750000000000	4076.92309570312500000000	4216.41015625000000000000	4183.58984375000000000000	4192.82031250000000000000	4182.56396484375000000000	4188.71777343750000000000	4197.94873046875000000000	4196.41015625000000000000	4177.94873046875000000000	4203.58984375000000000000	4180.00000000000000000000	4190.25634765625000000000	3493.00000000000000000000	10250.00000000000000000000	10228.00000000000000000000	0.00000000000000000000	0.00000000000000000000	0.00000000000000000000	1092.00000000000000000000	6.00000000000000000000	4.00000000000000000000	4.00000000000000000000	4.00000000000000000000	4.00000000000000000000	4.00000000000000000000	4.00000000000000000000	4.00000000000000000000	4.00000000000000000000	4.00000000000000000000	4.00000000000000000000	4.00000000000000000000	4.00000000000000000000	4.00000000000000000000	4.00000000000000000000	4.00000000000000000000	4.00000000000000000000
107.00000000000000000000	0.00000000000000000000	4187.69238281250000000000	4187.17919921875000000000	4087.69213867187500000000	4208.71777343750000000000	4188.71777343750000000000	4195.38427734375000000000	4186.66650390625000000000	4200.51269531250000000000	4213.84619140625000000000	4210.76904296875000000000	4192.82031250000000000000	4218.97412109375000000000	4200.00000000000000000000	4199.48730468750000000000	3303.00000000000000000000	10247.00000000000000000000	10226.00000000000000000000	0.00000000000000000000	0.00000000000000000000	0.00000000000000000000	1092.00000000000000000000	14.00000000000000000000	4.00000000000000000000	4.00000000000000000000	4.00000000000000000000	4.00000000000000000000	4.00000000000000000000	4.00000000000000000000	4.00000000000000000000	4.00000000000000000000	4.00000000000000000000	4.00000000000000000000	4.00000000000000000000	4.00000000000000000000	4.00000000000000000000	4.00000000000000000000	4.00000000000000000000	4.00000000000000000000
108.00000000000000000000	0.00000000000000000000	4181.53857421875000000000	4176.92285156250000000000	4082.56396484375000000000	4185.12792968750000000000	4194.87158203125000000000	4200.51269531250000000000	4189.74365234375000000000	4195.89746093750000000000	4205.12792968750000000000	4210.76904296875000000000	4209.74365234375000000000	4220.51269531250000000000	4213.33300781250000000000	4197.43603515625000000000	2869.00000000000000000000	10247.00000000000000000000	10226.00000000000000000000	0.00000000000000000000	0.00000000000000000000	0.00000000000000000000	1092.00000000000000000000	22.00000000000000000000	4.00000000000000000000	4.00000000000000000000	4.00000000000000000000	4.00000000000000000000	4.00000000000000000000	4.00000000000000000000	4.00000000000000000000	4.00000000000000000000	4.00000000000000000000	4.00000000000000000000	4.00000000000000000000	4.00000000000000000000	4.00000000000000000000	4.00000000000000000000	4.00000000000000000000	4.00000000000000000000
109.00000000000000000000	0.00000000000000000000	4184.61523437500000000000	4175.89746093750000000000	4087.69213867187500000000	4176.92285156250000000000	4190.25634765625000000000	4201.53857421875000000000	4186.15380859375000000000	4188.71777343750000000000	4193.84619140625000000000	4192.82031250000000000000	4205.12792968750000000000	4219.48730468750000000000	4193.33300781250000000000	4193.84619140625000000000	2933.00000000000000000000	10246.00000000000000000000	10227.00000000000000000000	0.00000000000000000000	0.00000000000000000000	0.00000000000000000000	1092.00000000000000000000	30.00000000000000000000	4.00000000000000000000	4.00000000000000000000	4.00000000000000000000	4.00000000000000000000	4.00000000000000000000	4.00000000000000000000	4.00000000000000000000	4.00000000000000000000	4.00000000000000000000	4.00000000000000000000	4.00000000000000000000	4.00000000000000000000	4.00000000000000000000	4.00000000000000000000	4.00000000000000000000	4.00000000000000000000
110.00000000000000000000	0.00000000000000000000	4191.79492187500000000000	4187.17919921875000000000	4097.94873046875000000000	4195.89746093750000000000	4181.02539062500000000000	4195.89746093750000000000	4189.74365234375000000000	4200.51269531250000000000	4202.05126953125000000000	4196.41015625000000000000	4204.61523437500000000000	4229.74365234375000000000	4195.38427734375000000000	4211.79492187500000000000	3493.00000000000000000000	10246.00000000000000000000	10227.00000000000000000000	0.00000000000000000000	0.00000000000000000000	0.00000000000000000000	1092.00000000000000000000	38.00000000000000000000	4.00000000000000000000	4.00000000000000000000	4.00000000000000000000	4.00000000000000000000	4.00000000000000000000	4.00000000000000000000	4.00000000000000000000	4.00000000000000000000	4.00000000000000000000	4.00000000000000000000	4.00000000000000000000	4.00000000000000000000	4.00000000000000000000	4.00000000000000000000	4.00000000000000000000	4.00000000000000000000
111.00000000000000000000	0.00000000000000000000	4188.20507812500000000000	4192.82031250000000000000	4097.94873046875000000000	4215.38427734375000000000	4180.51269531250000000000	4191.28173828125000000000	4194.35888671875000000000	4209.74365234375000000000	4212.82031250000000000000	4215.89746093750000000000	4217.43603515625000000000	4238.97412109375000000000	4220.00000000000000000000	4227.17919921875000000000	3303.00000000000000000000	10247.00000000000000000000	10228.00000000000000000000	0.00000000000000000000	0.00000000000000000000	0.00000000000000000000	1092.00000000000000000000	46.00000000000000000000	4.00000000000000000000	4.00000000000000000000	4.00000000000000000000	4.00000000000000000000	4.00000000000000000000	4.00000000000000000000	4.00000000000000000000	4.00000000000000000000	4.00000000000000000000	4.00000000000000000000	4.00000000000000000000	4.00000000000000000000	4.00000000000000000000	4.00000000000000000000	4.00000000000000000000	4.00000000000000000000
112.00000000000000000000	0.00000000000000000000	4196.92285156250000000000	4191.28173828125000000000	4102.05126953125000000000	4214.87158203125000000000	4185.12792968750000000000	4195.38427734375000000000	4186.66650390625000000000	4196.92285156250000000000	4200.51269531250000000000	4206.15380859375000000000	4210.25634765625000000000	4234.87158203125000000000	4210.25634765625000000000	4217.43603515625000000000	2869.00000000000000000000	10247.00000000000000000000	10228.00000000000000000000	0.00000000000000000000	0.00000000000000000000	0.00000000000000000000	1092.00000000000000000000	53.00000000000000000000	4.00000000000000000000	4.00000000000000000000	4.00000000000000000000	4.00000000000000000000	4.00000000000000000000	4.00000000000000000000	4.00000000000000000000	4.00000000000000000000	4.00000000000000000000	4.00000000000000000000	4.00000000000000000000	4.00000000000000000000	4.00000000000000000000	4.00000000000000000000	4.00000000000000000000	4.00000000000000000000
113.00000000000000000000	0.00000000000000000000	4186.66650390625000000000	4194.35888671875000000000	4089.74340820312500000000	4209.74365234375000000000	4193.84619140625000000000	4200.00000000000000000000	4185.64111328125000000000	4188.71777343750000000000	4193.33300781250000000000	4194.35888671875000000000	4190.76904296875000000000	4225.64111328125000000000	4194.87158203125000000000	4207.17919921875000000000	2933.00000000000000000000	10247.00000000000000000000	10229.00000000000000000000	0.00000000000000000000	0.00000000000000000000	0.00000000000000000000	1092.00000000000000000000	60.00000000000000000000	4.00000000000000000000	4.00000000000000000000	4.00000000000000000000	4.00000000000000000000	4.00000000000000000000	4.00000000000000000000	4.00000000000000000000	4.00000000000000000000	4.00000000000000000000	4.00000000000000000000	4.00000000000000000000	4.00000000000000000000	4.00000000000000000000	4.00000000000000000000	4.00000000000000000000	4.00000000000000000000
114.00000000000000000000	0.00000000000000000000	4191.79492187500000000000	4195.89746093750000000000	4092.82031250000000000000	4212.82031250000000000000	4190.76904296875000000000	4192.82031250000000000000	4190.25634765625000000000	4190.25634765625000000000	4198.46142578125000000000	4201.53857421875000000000	4195.38427734375000000000	4233.33300781250000000000	4204.10253906250000000000	4209.74365234375000000000	3493.00000000000000000000	10247.00000000000000000000	10229.00000000000000000000	0.00000000000000000000	0.00000000000000000000	0.00000000000000000000	1092.00000000000000000000	68.00000000000000000000	4.00000000000000000000	4.00000000000000000000	4.00000000000000000000	4.00000000000000000000	4.00000000000000000000	4.00000000000000000000	4.00000000000000000000	4.00000000000000000000	4.00000000000000000000	4.00000000000000000000	4.00000000000000000000	4.00000000000000000000	4.00000000000000000000	4.00000000000000000000	4.00000000000000000000	4.00000000000000000000
115.00000000000000000000	0.00000000000000000000	4204.10253906250000000000	4204.10253906250000000000	4105.64111328125000000000	4209.23046875000000000000	4189.23046875000000000000	4197.94873046875000000000	4195.89746093750000000000	4201.02539062500000000000	4212.30761718750000000000	4218.46142578125000000000	4224.61523437500000000000	4247.17919921875000000000	4219.48730468750000000000	4224.61523437500000000000	3303.00000000000000000000	10247.00000000000000000000	10228.00000000000000000000	0.00000000000000000000	0.00000000000000000000	0.00000000000000000000	1092.00000000000000000000	76.00000000000000000000	4.00000000000000000000	4.00000000000000000000	4.00000000000000000000	4.00000000000000000000	4.00000000000000000000	4.00000000000000000000	4.00000000000000000000	4.00000000000000000000	4.00000000000000000000	4.00000000000000000000	4.00000000000000000000	4.00000000000000000000	4.00000000000000000000	4.00000000000000000000	4.00000000000000000000	4.00000000000000000000
116.00000000000000000000	0.00000000000000000000	4193.84619140625000000000	4206.66650390625000000000	4094.87158203125000000000	4202.56396484375000000000	4197.43603515625000000000	4203.07666015625000000000	4191.79492187500000000000	4206.66650390625000000000	4214.35888671875000000000	4224.61523437500000000000	4233.33300781250000000000	4250.76904296875000000000	4217.43603515625000000000	4235.38427734375000000000	2869.00000000000000000000	10247.00000000000000000000	10228.00000000000000000000	0.00000000000000000000	0.00000000000000000000	0.00000000000000000000	1092.00000000000000000000	83.00000000000000000000	4.00000000000000000000	4.00000000000000000000	4.00000000000000000000	4.00000000000000000000	4.00000000000000000000	4.00000000000000000000	4.00000000000000000000	4.00000000000000000000	4.00000000000000000000	4.00000000000000000000	4.00000000000000000000	4.00000000000000000000	4.00000000000000000000	4.00000000000000000000	4.00000000000000000000	4.00000000000000000000
117.00000000000000000000	0.00000000000000000000	4197.43603515625000000000	4195.89746093750000000000	4084.61523437500000000000	4207.17919921875000000000	4190.25634765625000000000	4188.71777343750000000000	4179.48730468750000000000	4195.89746093750000000000	4198.46142578125000000000	4210.76904296875000000000	4204.61523437500000000000	4242.56396484375000000000	4203.58984375000000000000	4229.23046875000000000000	2933.00000000000000000000	10247.00000000000000000000	10229.00000000000000000000	0.00000000000000000000	0.00000000000000000000	0.00000000000000000000	1092.00000000000000000000	91.00000000000000000000	4.00000000000000000000	4.00000000000000000000	4.00000000000000000000	4.00000000000000000000	4.00000000000000000000	4.00000000000000000000	4.00000000000000000000	4.00000000000000000000	4.00000000000000000000	4.00000000000000000000	4.00000000000000000000	4.00000000000000000000	4.00000000000000000000	4.00000000000000000000	4.00000000000000000000	4.00000000000000000000
118.00000000000000000000	0.00000000000000000000	4191.28173828125000000000	4194.87158203125000000000	4074.35888671875000000000	4216.41015625000000000000	4178.46142578125000000000	4183.58984375000000000000	4183.07666015625000000000	4196.92285156250000000000	4204.10253906250000000000	4207.17919921875000000000	4189.74365234375000000000	4231.79492187500000000000	4202.56396484375000000000	4217.43603515625000000000	3493.00000000000000000000	10247.00000000000000000000	10229.00000000000000000000	0.00000000000000000000	0.00000000000000000000	0.00000000000000000000	1092.00000000000000000000	98.00000000000000000000	4.00000000000000000000	4.00000000000000000000	4.00000000000000000000	4.00000000000000000000	4.00000000000000000000	4.00000000000000000000	4.00000000000000000000	4.00000000000000000000	4.00000000000000000000	4.00000000000000000000	4.00000000000000000000	4.00000000000000000000	4.00000000000000000000	4.00000000000000000000	4.00000000000000000000	4.00000000000000000000
119.00000000000000000000	0.00000000000000000000	4190.76904296875000000000	4191.79492187500000000000	4082.05126953125000000000	4208.71777343750000000000	4179.48730468750000000000	4187.69238281250000000000	4188.71777343750000000000	4196.41015625000000000000	4202.56396484375000000000	4206.66650390625000000000	4207.69238281250000000000	4238.97412109375000000000	4201.02539062500000000000	4209.74365234375000000000	3303.00000000000000000000	10248.00000000000000000000	10228.00000000000000000000	0.00000000000000000000	0.00000000000000000000	0.00000000000000000000	1092.00000000000000000000	107.00000000000000000000	4.00000000000000000000	4.00000000000000000000	4.00000000000000000000	4.00000000000000000000	4.00000000000000000000	4.00000000000000000000	4.00000000000000000000	4.00000000000000000000	4.00000000000000000000	4.00000000000000000000	4.00000000000000000000	4.00000000000000000000	4.00000000000000000000	4.00000000000000000000	4.00000000000000000000	4.00000000000000000000
120.00000000000000000000	0.00000000000000000000	4188.20507812500000000000	4187.17919921875000000000	4086.66650390625000000000	4193.84619140625000000000	4191.79492187500000000000	4190.76904296875000000000	4189.23046875000000000000	4190.76904296875000000000	4186.15380859375000000000	4203.58984375000000000000	4223.58984375000000000000	4243.07666015625000000000	4198.97412109375000000000	4206.66650390625000000000	2869.00000000000000000000	10248.00000000000000000000	10228.00000000000000000000	0.00000000000000000000	0.00000000000000000000	0.00000000000000000000	1092.00000000000000000000	114.00000000000000000000	4.00000000000000000000	4.00000000000000000000	4.00000000000000000000	4.00000000000000000000	4.00000000000000000000	4.00000000000000000000	4.00000000000000000000	4.00000000000000000000	4.00000000000000000000	4.00000000000000000000	4.00000000000000000000	4.00000000000000000000	4.00000000000000000000	4.00000000000000000000	4.00000000000000000000	4.00000000000000000000
121.00000000000000000000	0.00000000000000000000	4176.41015625000000000000	4184.10253906250000000000	4069.74340820312500000000	4200.51269531250000000000	4192.82031250000000000000	4190.76904296875000000000	4189.23046875000000000000	4194.87158203125000000000	4189.74365234375000000000	4207.69238281250000000000	4220.51269531250000000000	4234.87158203125000000000	4198.46142578125000000000	4205.12792968750000000000	2933.00000000000000000000	10248.00000000000000000000	10227.00000000000000000000	0.00000000000000000000	0.00000000000000000000	0.00000000000000000000	1092.00000000000000000000	123.00000000000000000000	4.00000000000000000000	4.00000000000000000000	4.00000000000000000000	4.00000000000000000000	4.00000000000000000000	4.00000000000000000000	4.00000000000000000000	4.00000000000000000000	4.00000000000000000000	4.00000000000000000000	4.00000000000000000000	4.00000000000000000000	4.00000000000000000000	4.00000000000000000000	4.00000000000000000000	4.00000000000000000000
122.00000000000000000000	0.00000000000000000000	4191.28173828125000000000	4175.38427734375000000000	4075.89721679687500000000	4209.74365234375000000000	4180.00000000000000000000	4184.10253906250000000000	4183.07666015625000000000	4191.79492187500000000000	4194.87158203125000000000	4203.07666015625000000000	4215.38427734375000000000	4235.89746093750000000000	4192.30761718750000000000	4203.58984375000000000000	3493.00000000000000000000	10248.00000000000000000000	10227.00000000000000000000	0.00000000000000000000	0.00000000000000000000	0.00000000000000000000	1092.00000000000000000000	131.00000000000000000000	4.00000000000000000000	4.00000000000000000000	4.00000000000000000000	4.00000000000000000000	4.00000000000000000000	4.00000000000000000000	4.00000000000000000000	4.00000000000000000000	4.00000000000000000000	4.00000000000000000000	4.00000000000000000000	4.00000000000000000000	4.00000000000000000000	4.00000000000000000000	4.00000000000000000000	4.00000000000000000000
123.00000000000000000000	0.00000000000000000000	4185.12792968750000000000	4181.02539062500000000000	4077.43579101562500000000	4204.61523437500000000000	4186.66650390625000000000	4187.17919921875000000000	4182.56396484375000000000	4190.76904296875000000000	4194.87158203125000000000	4203.07666015625000000000	4217.94873046875000000000	4237.94873046875000000000	4198.46142578125000000000	4201.53857421875000000000	3303.00000000000000000000	10248.00000000000000000000	10227.00000000000000000000	0.00000000000000000000	0.00000000000000000000	0.00000000000000000000	1092.00000000000000000000	139.00000000000000000000	4.00000000000000000000	4.00000000000000000000	4.00000000000000000000	4.00000000000000000000	4.00000000000000000000	4.00000000000000000000	4.00000000000000000000	4.00000000000000000000	4.00000000000000000000	4.00000000000000000000	4.00000000000000000000	4.00000000000000000000	4.00000000000000000000	4.00000000000000000000	4.00000000000000000000	4.00000000000000000000
124.00000000000000000000	0.00000000000000000000	4179.48730468750000000000	4193.84619140625000000000	4075.89721679687500000000	4202.05126953125000000000	4190.76904296875000000000	4198.46142578125000000000	4182.05126953125000000000	4192.82031250000000000000	4197.43603515625000000000	4206.15380859375000000000	4215.89746093750000000000	4240.51269531250000000000	4202.05126953125000000000	4196.92285156250000000000	2869.00000000000000000000	10248.00000000000000000000	10227.00000000000000000000	0.00000000000000000000	0.00000000000000000000	0.00000000000000000000	1092.00000000000000000000	147.00000000000000000000	4.00000000000000000000	4.00000000000000000000	4.00000000000000000000	4.00000000000000000000	4.00000000000000000000	4.00000000000000000000	4.00000000000000000000	4.00000000000000000000	4.00000000000000000000	4.00000000000000000000	4.00000000000000000000	4.00000000000000000000	4.00000000000000000000	4.00000000000000000000	4.00000000000000000000	4.00000000000000000000
125.00000000000000000000	0.00000000000000000000	4188.20507812500000000000	4195.38427734375000000000	4081.53833007812500000000	4203.58984375000000000000	4190.25634765625000000000	4197.94873046875000000000	4176.41015625000000000000	4189.23046875000000000000	4198.46142578125000000000	4203.58984375000000000000	4214.35888671875000000000	4242.05126953125000000000	4198.97412109375000000000	4191.28173828125000000000	2933.00000000000000000000	10249.00000000000000000000	10228.00000000000000000000	0.00000000000000000000	0.00000000000000000000	0.00000000000000000000	1092.00000000000000000000	155.00000000000000000000	4.00000000000000000000	4.00000000000000000000	4.00000000000000000000	4.00000000000000000000	4.00000000000000000000	4.00000000000000000000	4.00000000000000000000	4.00000000000000000000	4.00000000000000000000	4.00000000000000000000	4.00000000000000000000	4.00000000000000000000	4.00000000000000000000	4.00000000000000000000	4.00000000000000000000	4.00000000000000000000
126.00000000000000000000	0.00000000000000000000	4182.05126953125000000000	4199.48730468750000000000	4080.00000000000000000000	4206.66650390625000000000	4199.48730468750000000000	4187.69238281250000000000	4178.46142578125000000000	4190.76904296875000000000	4196.92285156250000000000	4205.12792968750000000000	4223.58984375000000000000	4245.64111328125000000000	4200.00000000000000000000	4190.76904296875000000000	3493.00000000000000000000	10249.00000000000000000000	10228.00000000000000000000	0.00000000000000000000	0.00000000000000000000	0.00000000000000000000	1092.00000000000000000000	163.00000000000000000000	4.00000000000000000000	4.00000000000000000000	4.00000000000000000000	4.00000000000000000000	4.00000000000000000000	4.00000000000000000000	4.00000000000000000000	4.00000000000000000000	4.00000000000000000000	4.00000000000000000000	4.00000000000000000000	4.00000000000000000000	4.00000000000000000000	4.00000000000000000000	4.00000000000000000000	4.00000000000000000000
127.00000000000000000000	0.00000000000000000000	4191.79492187500000000000	4204.10253906250000000000	4094.35888671875000000000	4205.12792968750000000000	4191.79492187500000000000	4184.61523437500000000000	4182.56396484375000000000	4191.28173828125000000000	4192.82031250000000000000	4204.61523437500000000000	4223.07666015625000000000	4254.35888671875000000000	4197.94873046875000000000	4201.53857421875000000000	52.00000000000000000000	10249.00000000000000000000	10228.00000000000000000000	0.00000000000000000000	0.00000000000000000000	0.00000000000000000000	1092.00000000000000000000	171.00000000000000000000	4.00000000000000000000	4.00000000000000000000	4.00000000000000000000	4.00000000000000000000	4.00000000000000000000	4.00000000000000000000	4.00000000000000000000	4.00000000000000000000	4.00000000000000000000	4.00000000000000000000	4.00000000000000000000	4.00000000000000000000	4.00000000000000000000	4.00000000000000000000	4.00000000000000000000	4.00000000000000000000
0.00000000000000000000	0.00000000000000000000	4191.28173828125000000000	4201.02539062500000000000	4094.35888671875000000000	4198.97412109375000000000	4186.15380859375000000000	4189.74365234375000000000	4183.58984375000000000000	4185.12792968750000000000	4185.64111328125000000000	4199.48730468750000000000	4219.48730468750000000000	4252.82031250000000000000	4197.43603515625000000000	4209.23046875000000000000	2710.00000000000000000000	10249.00000000000000000000	10228.00000000000000000000	0.00000000000000000000	0.00000000000000000000	0.00000000000000000000	1092.00000000000000000000	179.00000000000000000000	4.00000000000000000000	4.00000000000000000000	4.00000000000000000000	4.00000000000000000000	4.00000000000000000000	4.00000000000000000000	4.00000000000000000000	4.00000000000000000000	4.00000000000000000000	4.00000000000000000000	4.00000000000000000000	4.00000000000000000000	4.00000000000000000000	4.00000000000000000000	4.00000000000000000000	4.00000000000000000000
1.00000000000000000000	0.00000000000000000000	4188.71777343750000000000	4189.23046875000000000000	4084.61523437500000000000	4201.53857421875000000000	4186.15380859375000000000	4183.07666015625000000000	4178.97412109375000000000	4175.89746093750000000000	4168.71777343750000000000	4185.64111328125000000000	4211.28173828125000000000	4244.61523437500000000000	4188.20507812500000000000	4200.00000000000000000000	2816.00000000000000000000	10249.00000000000000000000	10228.00000000000000000000	0.00000000000000000000	0.00000000000000000000	0.00000000000000000000	1092.00000000000000000000	187.00000000000000000000	4.00000000000000000000	4.00000000000000000000	4.00000000000000000000	4.00000000000000000000	4.00000000000000000000	4.00000000000000000000	4.00000000000000000000	4.00000000000000000000	4.00000000000000000000	4.00000000000000000000	4.00000000000000000000	4.00000000000000000000	4.00000000000000000000	4.00000000000000000000	4.00000000000000000000	4.00000000000000000000
2.00000000000000000000	0.00000000000000000000	4188.20507812500000000000	4185.64111328125000000000	4086.15380859375000000000	4202.05126953125000000000	4185.12792968750000000000	4178.46142578125000000000	4177.94873046875000000000	4176.41015625000000000000	4166.15380859375000000000	4180.51269531250000000000	4197.43603515625000000000	4240.00000000000000000000	4180.51269531250000000000	4191.79492187500000000000	2422.00000000000000000000	10249.00000000000000000000	10228.00000000000000000000	0.00000000000000000000	0.00000000000000000000	0.00000000000000000000	1092.00000000000000000000	195.00000000000000000000	4.00000000000000000000	4.00000000000000000000	4.00000000000000000000	4.00000000000000000000	4.00000000000000000000	4.00000000000000000000	4.00000000000000000000	4.00000000000000000000	4.00000000000000000000	4.00000000000000000000	4.00000000000000000000	4.00000000000000000000	4.00000000000000000000	4.00000000000000000000	4.00000000000000000000	4.00000000000000000000
3.00000000000000000000	0.00000000000000000000	4173.33300781250000000000	4187.69238281250000000000	4082.05126953125000000000	4189.23046875000000000000	4189.74365234375000000000	4193.33300781250000000000	4184.10253906250000000000	4187.69238281250000000000	4179.48730468750000000000	4195.38427734375000000000	4203.07666015625000000000	4243.07666015625000000000	4187.17919921875000000000	4194.35888671875000000000	3470.00000000000000000000	10248.00000000000000000000	10227.00000000000000000000	0.00000000000000000000	0.00000000000000000000	0.00000000000000000000	1092.00000000000000000000	204.00000000000000000000	4.00000000000000000000	4.00000000000000000000	4.00000000000000000000	4.00000000000000000000	4.00000000000000000000	4.00000000000000000000	4.00000000000000000000	4.00000000000000000000	4.00000000000000000000	4.00000000000000000000	4.00000000000000000000	4.00000000000000000000	4.00000000000000000000	4.00000000000000000000	4.00000000000000000000	4.00000000000000000000
4.00000000000000000000	0.00000000000000000000	4182.56396484375000000000	4172.30761718750000000000	4087.69213867187500000000	4181.53857421875000000000	4184.10253906250000000000	4197.43603515625000000000	4180.51269531250000000000	4186.66650390625000000000	4173.84619140625000000000	4203.07666015625000000000	4208.20507812500000000000	4249.74365234375000000000	4183.07666015625000000000	4193.33300781250000000000	3527.00000000000000000000	10248.00000000000000000000	10227.00000000000000000000	0.00000000000000000000	0.00000000000000000000	0.00000000000000000000	1092.00000000000000000000	211.00000000000000000000	4.00000000000000000000	4.00000000000000000000	4.00000000000000000000	4.00000000000000000000	4.00000000000000000000	4.00000000000000000000	4.00000000000000000000	4.00000000000000000000	4.00000000000000000000	4.00000000000000000000	4.00000000000000000000	4.00000000000000000000	4.00000000000000000000	4.00000000000000000000	4.00000000000000000000	4.00000000000000000000
5.00000000000000000000	0.00000000000000000000	4180.51269531250000000000	4171.28173828125000000000	4088.20507812500000000000	4186.66650390625000000000	4188.20507812500000000000	4192.30761718750000000000	4181.02539062500000000000	4187.69238281250000000000	4175.38427734375000000000	4202.05126953125000000000	4215.89746093750000000000	4250.25634765625000000000	4184.61523437500000000000	4195.38427734375000000000	3382.00000000000000000000	10247.00000000000000000000	10226.00000000000000000000	0.00000000000000000000	0.00000000000000000000	0.00000000000000000000	1092.00000000000000000000	219.00000000000000000000	4.00000000000000000000	4.00000000000000000000	4.00000000000000000000	4.00000000000000000000	4.00000000000000000000	4.00000000000000000000	4.00000000000000000000	4.00000000000000000000	4.00000000000000000000	4.00000000000000000000	4.00000000000000000000	4.00000000000000000000	4.00000000000000000000	4.00000000000000000000	4.00000000000000000000	4.00000000000000000000
6.00000000000000000000	0.00000000000000000000	4179.48730468750000000000	4184.10253906250000000000	4088.20507812500000000000	4194.35888671875000000000	4200.51269531250000000000	4190.76904296875000000000	4184.61523437500000000000	4195.38427734375000000000	4189.23046875000000000000	4203.58984375000000000000	4230.25634765625000000000	4257.43603515625000000000	4200.51269531250000000000	4205.64111328125000000000	3458.00000000000000000000	10247.00000000000000000000	10226.00000000000000000000	0.00000000000000000000	0.00000000000000000000	0.00000000000000000000	1092.00000000000000000000	226.00000000000000000000	4.00000000000000000000	4.00000000000000000000	4.00000000000000000000	4.00000000000000000000	4.00000000000000000000	4.00000000000000000000	4.00000000000000000000	4.00000000000000000000	4.00000000000000000000	4.00000000000000000000	4.00000000000000000000	4.00000000000000000000	4.00000000000000000000	4.00000000000000000000	4.00000000000000000000	4.00000000000000000000
7.00000000000000000000	0.00000000000000000000	4191.79492187500000000000	4184.61523437500000000000	4093.84594726562500000000	4203.58984375000000000000	4197.43603515625000000000	4189.23046875000000000000	4185.64111328125000000000	4196.92285156250000000000	4189.74365234375000000000	4209.23046875000000000000	4226.66650390625000000000	4261.02539062500000000000	4209.74365234375000000000	4205.64111328125000000000	3434.00000000000000000000	10247.00000000000000000000	10230.00000000000000000000	0.00000000000000000000	0.00000000000000000000	0.00000000000000000000	1092.00000000000000000000	234.00000000000000000000	4.00000000000000000000	4.00000000000000000000	4.00000000000000000000	4.00000000000000000000	4.00000000000000000000	4.00000000000000000000	4.00000000000000000000	4.00000000000000000000	4.00000000000000000000	4.00000000000000000000	4.00000000000000000000	4.00000000000000000000	4.00000000000000000000	4.00000000000000000000	4.00000000000000000000	4.00000000000000000000
8.00000000000000000000	0.00000000000000000000	4176.92285156250000000000	4186.66650390625000000000	4089.74340820312500000000	4208.20507812500000000000	4194.87158203125000000000	4195.89746093750000000000	4187.17919921875000000000	4195.38427734375000000000	4190.25634765625000000000	4219.48730468750000000000	4218.46142578125000000000	4252.30761718750000000000	4207.17919921875000000000	4196.41015625000000000000	3376.00000000000000000000	10247.00000000000000000000	10230.00000000000000000000	0.00000000000000000000	0.00000000000000000000	0.00000000000000000000	1092.00000000000000000000	241.00000000000000000000	4.00000000000000000000	4.00000000000000000000	4.00000000000000000000	4.00000000000000000000	4.00000000000000000000	4.00000000000000000000	4.00000000000000000000	4.00000000000000000000	4.00000000000000000000	4.00000000000000000000	4.00000000000000000000	4.00000000000000000000	4.00000000000000000000	4.00000000000000000000	4.00000000000000000000	4.00000000000000000000
9.00000000000000000000	0.00000000000000000000	4186.66650390625000000000	4200.00000000000000000000	4096.41015625000000000000	4203.58984375000000000000	4198.46142578125000000000	4195.89746093750000000000	4184.10253906250000000000	4190.25634765625000000000	4188.71777343750000000000	4217.43603515625000000000	4221.53857421875000000000	4254.35888671875000000000	4202.56396484375000000000	4197.94873046875000000000	3058.00000000000000000000	10246.00000000000000000000	10230.00000000000000000000	0.00000000000000000000	0.00000000000000000000	0.00000000000000000000	1092.00000000000000000000	249.00000000000000000000	4.00000000000000000000	4.00000000000000000000	4.00000000000000000000	4.00000000000000000000	4.00000000000000000000	4.00000000000000000000	4.00000000000000000000	4.00000000000000000000	4.00000000000000000000	4.00000000000000000000	4.00000000000000000000	4.00000000000000000000	4.00000000000000000000	4.00000000000000000000	4.00000000000000000000	4.00000000000000000000
10.00000000000000000000	0.00000000000000000000	4191.28173828125000000000	4206.66650390625000000000	4084.61523437500000000000	4200.51269531250000000000	4200.00000000000000000000	4191.28173828125000000000	4185.12792968750000000000	4194.35888671875000000000	4192.82031250000000000000	4212.82031250000000000000	4221.53857421875000000000	4249.74365234375000000000	4211.28173828125000000000	4206.66650390625000000000	3487.00000000000000000000	10246.00000000000000000000	10230.00000000000000000000	0.00000000000000000000	0.00000000000000000000	0.00000000000000000000	1092.00000000000000000000	257.00000000000000000000	4.00000000000000000000	4.00000000000000000000	4.00000000000000000000	4.00000000000000000000	4.00000000000000000000	4.00000000000000000000	4.00000000000000000000	4.00000000000000000000	4.00000000000000000000	4.00000000000000000000	4.00000000000000000000	4.00000000000000000000	4.00000000000000000000	4.00000000000000000000	4.00000000000000000000	4.00000000000000000000
11.00000000000000000000	0.00000000000000000000	4177.94873046875000000000	4189.23046875000000000000	4071.28198242187500000000	4193.84619140625000000000	4190.25634765625000000000	4190.76904296875000000000	4186.15380859375000000000	4195.89746093750000000000	4192.82031250000000000000	4209.74365234375000000000	4221.02539062500000000000	4236.41015625000000000000	4204.10253906250000000000	4198.46142578125000000000	3288.00000000000000000000	10247.00000000000000000000	10231.00000000000000000000	0.00000000000000000000	0.00000000000000000000	0.00000000000000000000	1092.00000000000000000000	266.00000000000000000000	4.00000000000000000000	4.00000000000000000000	4.00000000000000000000	4.00000000000000000000	4.00000000000000000000	4.00000000000000000000	4.00000000000000000000	4.00000000000000000000	4.00000000000000000000	4.00000000000000000000	4.00000000000000000000	4.00000000000000000000	4.00000000000000000000	4.00000000000000000000	4.00000000000000000000	4.00000000000000000000
12.00000000000000000000	0.00000000000000000000	4185.64111328125000000000	4187.69238281250000000000	4089.74340820312500000000	4185.64111328125000000000	4187.17919921875000000000	4201.02539062500000000000	4187.69238281250000000000	4189.23046875000000000000	4181.53857421875000000000	4204.61523437500000000000	4235.89746093750000000000	4237.94873046875000000000	4189.74365234375000000000	4187.17919921875000000000	2868.00000000000000000000	10247.00000000000000000000	10231.00000000000000000000	0.00000000000000000000	0.00000000000000000000	0.00000000000000000000	1092.00000000000000000000	273.00000000000000000000	4.00000000000000000000	4.00000000000000000000	4.00000000000000000000	4.00000000000000000000	4.00000000000000000000	4.00000000000000000000	4.00000000000000000000	4.00000000000000000000	4.00000000000000000000	4.00000000000000000000	4.00000000000000000000	4.00000000000000000000	4.00000000000000000000	4.00000000000000000000	4.00000000000000000000	4.00000000000000000000
13.00000000000000000000	0.00000000000000000000	4186.66650390625000000000	4210.25634765625000000000	4094.35888671875000000000	4196.41015625000000000000	4203.07666015625000000000	4212.82031250000000000000	4195.89746093750000000000	4196.92285156250000000000	4186.66650390625000000000	4209.74365234375000000000	4238.46142578125000000000	4242.56396484375000000000	4207.69238281250000000000	4193.84619140625000000000	2926.00000000000000000000	10244.00000000000000000000	10231.00000000000000000000	0.00000000000000000000	0.00000000000000000000	0.00000000000000000000	1092.00000000000000000000	281.00000000000000000000	4.00000000000000000000	4.00000000000000000000	4.00000000000000000000	4.00000000000000000000	4.00000000000000000000	4.00000000000000000000	4.00000000000000000000	4.00000000000000000000	4.00000000000000000000	4.00000000000000000000	4.00000000000000000000	4.00000000000000000000	4.00000000000000000000	4.00000000000000000000	4.00000000000000000000	4.00000000000000000000
14.00000000000000000000	0.00000000000000000000	4197.43603515625000000000	4203.58984375000000000000	4100.51269531250000000000	4208.20507812500000000000	4204.10253906250000000000	4198.97412109375000000000	4198.46142578125000000000	4205.64111328125000000000	4201.02539062500000000000	4216.92285156250000000000	4222.56396484375000000000	4246.15380859375000000000	4219.48730468750000000000	4210.25634765625000000000	3487.00000000000000000000	10244.00000000000000000000	10231.00000000000000000000	0.00000000000000000000	0.00000000000000000000	0.00000000000000000000	1092.00000000000000000000	289.00000000000000000000	4.00000000000000000000	4.00000000000000000000	4.00000000000000000000	4.00000000000000000000	4.00000000000000000000	4.00000000000000000000	4.00000000000000000000	4.00000000000000000000	4.00000000000000000000	4.00000000000000000000	4.00000000000000000000	4.00000000000000000000	4.00000000000000000000	4.00000000000000000000	4.00000000000000000000	4.00000000000000000000
[truncated: 236 more rows]
