# Supplementary material for: Discriminating three motor imagery states of the same joint for brain-computer interface
Source: PeerJ. 2021 Aug 24;9:e12027. doi: 10.7717/peerj.12027 (PMC8395581; doi:10.7717/peerj.12027)
Supplement: Supplemental Information 1 [file peerj-09-12027-s001.zip › dataset/C/01-03-04.11.17.17.11.18.csv]

title:03	recorded:04.11.17 17.11.18	sampling:128	subject:01	labels:COUNTER INTERPOLATED AF3 F7 F3 FC5 T7 P7 O1 O2 P8 T8 FC6 F4 F8 AF4 RAW_CQ GYROX GYROY MARKER MARKER_HARDWARE SYNC TIME_STAMP_s TIME_STAMP_ms CQ_AF3 CQ_F7 CQ_F3 CQ_FC5 CQ_T7 CQ_P7 CQ_O1 CQ_O2 CQ_P8 CQ_T8 CQ_FC6 CQ_F4 CQ_F8 CQ_AF4 CQ_CMS CQ_DRL	chan:40	units:emotiv
108.00000000000000000000	0.00000000000000000000	4144.61523437500000000000	4181.02539062500000000000	4138.97412109375000000000	4168.20507812500000000000	4160.00000000000000000000	4178.97412109375000000000	4173.33300781250000000000	4046.66650390625000000000	4165.64111328125000000000	4166.15380859375000000000	3353.33325195312500000000	4209.23046875000000000000	4192.30761718750000000000	4177.43603515625000000000	2804.00000000000000000000	10248.00000000000000000000	10231.00000000000000000000	0.00000000000000000000	0.00000000000000000000	0.00000000000000000000	1740.00000000000000000000	735.00000000000000000000	0.00000000000000000000	0.00000000000000000000	0.00000000000000000000	0.00000000000000000000	0.00000000000000000000	0.00000000000000000000	0.00000000000000000000	0.00000000000000000000	0.00000000000000000000	0.00000000000000000000	0.00000000000000000000	0.00000000000000000000	0.00000000000000000000	0.00000000000000000000	0.00000000000000000000	0.00000000000000000000
109.00000000000000000000	0.00000000000000000000	4157.94873046875000000000	4175.89746093750000000000	4150.25634765625000000000	4155.89746093750000000000	4146.66650390625000000000	4170.76904296875000000000	4171.79492187500000000000	4056.41015625000000000000	4172.30761718750000000000	4167.17919921875000000000	3325.12817382812500000000	4210.25634765625000000000	4180.00000000000000000000	4173.84619140625000000000	2818.00000000000000000000	10248.00000000000000000000	10231.00000000000000000000	0.00000000000000000000	0.00000000000000000000	0.00000000000000000000	1740.00000000000000000000	743.00000000000000000000	0.00000000000000000000	0.00000000000000000000	0.00000000000000000000	0.00000000000000000000	0.00000000000000000000	0.00000000000000000000	0.00000000000000000000	0.00000000000000000000	0.00000000000000000000	0.00000000000000000000	0.00000000000000000000	0.00000000000000000000	0.00000000000000000000	0.00000000000000000000	0.00000000000000000000	0.00000000000000000000
110.00000000000000000000	0.00000000000000000000	4166.15380859375000000000	4193.84619140625000000000	4160.51269531250000000000	4173.84619140625000000000	4168.71777343750000000000	4183.58984375000000000000	4187.17919921875000000000	4078.97436523437500000000	4205.12792968750000000000	4192.82031250000000000000	3357.94873046875000000000	4214.35888671875000000000	4192.82031250000000000000	4185.64111328125000000000	3489.00000000000000000000	10248.00000000000000000000	10231.00000000000000000000	0.00000000000000000000	0.00000000000000000000	0.00000000000000000000	1740.00000000000000000000	751.00000000000000000000	0.00000000000000000000	0.00000000000000000000	0.00000000000000000000	0.00000000000000000000	0.00000000000000000000	0.00000000000000000000	0.00000000000000000000	0.00000000000000000000	0.00000000000000000000	0.00000000000000000000	0.00000000000000000000	0.00000000000000000000	0.00000000000000000000	0.00000000000000000000	0.00000000000000000000	0.00000000000000000000
111.00000000000000000000	0.00000000000000000000	4167.17919921875000000000	4204.61523437500000000000	4161.02539062500000000000	4213.84619140625000000000	4198.46142578125000000000	4202.05126953125000000000	4195.38427734375000000000	4086.15380859375000000000	4213.33300781250000000000	4211.79492187500000000000	3393.33325195312500000000	4221.53857421875000000000	4207.17919921875000000000	4186.66650390625000000000	3299.00000000000000000000	10248.00000000000000000000	10231.00000000000000000000	0.00000000000000000000	0.00000000000000000000	0.00000000000000000000	1740.00000000000000000000	760.00000000000000000000	0.00000000000000000000	0.00000000000000000000	0.00000000000000000000	0.00000000000000000000	0.00000000000000000000	0.00000000000000000000	0.00000000000000000000	0.00000000000000000000	0.00000000000000000000	0.00000000000000000000	0.00000000000000000000	0.00000000000000000000	0.00000000000000000000	0.00000000000000000000	0.00000000000000000000	0.00000000000000000000
112.00000000000000000000	0.00000000000000000000	4161.02539062500000000000	4188.20507812500000000000	4155.89746093750000000000	4199.48730468750000000000	4174.35888671875000000000	4193.84619140625000000000	4182.05126953125000000000	4071.28198242187500000000	4194.35888671875000000000	4189.74365234375000000000	3372.82031250000000000000	4210.25634765625000000000	4192.82031250000000000000	4172.82031250000000000000	2804.00000000000000000000	10248.00000000000000000000	10231.00000000000000000000	0.00000000000000000000	0.00000000000000000000	0.00000000000000000000	1740.00000000000000000000	768.00000000000000000000	0.00000000000000000000	0.00000000000000000000	0.00000000000000000000	0.00000000000000000000	0.00000000000000000000	0.00000000000000000000	0.00000000000000000000	0.00000000000000000000	0.00000000000000000000	0.00000000000000000000	0.00000000000000000000	0.00000000000000000000	0.00000000000000000000	0.00000000000000000000	0.00000000000000000000	0.00000000000000000000
113.00000000000000000000	0.00000000000000000000	4154.87158203125000000000	4192.30761718750000000000	4150.76904296875000000000	4176.92285156250000000000	4159.48730468750000000000	4179.48730468750000000000	4174.87158203125000000000	4069.74340820312500000000	4198.97412109375000000000	4183.58984375000000000000	3352.82031250000000000000	4204.61523437500000000000	4189.23046875000000000000	4180.00000000000000000000	2818.00000000000000000000	10247.00000000000000000000	10229.00000000000000000000	0.00000000000000000000	0.00000000000000000000	0.00000000000000000000	1740.00000000000000000000	777.00000000000000000000	0.00000000000000000000	0.00000000000000000000	0.00000000000000000000	0.00000000000000000000	0.00000000000000000000	0.00000000000000000000	0.00000000000000000000	0.00000000000000000000	0.00000000000000000000	0.00000000000000000000	0.00000000000000000000	0.00000000000000000000	0.00000000000000000000	0.00000000000000000000	0.00000000000000000000	0.00000000000000000000
114.00000000000000000000	0.00000000000000000000	4172.30761718750000000000	4199.48730468750000000000	4157.43603515625000000000	4191.79492187500000000000	4170.25634765625000000000	4175.38427734375000000000	4168.71777343750000000000	4068.20507812500000000000	4197.43603515625000000000	4192.30761718750000000000	3348.20507812500000000000	4211.28173828125000000000	4190.76904296875000000000	4178.46142578125000000000	3489.00000000000000000000	10247.00000000000000000000	10229.00000000000000000000	0.00000000000000000000	0.00000000000000000000	0.00000000000000000000	1740.00000000000000000000	785.00000000000000000000	0.00000000000000000000	0.00000000000000000000	0.00000000000000000000	0.00000000000000000000	0.00000000000000000000	0.00000000000000000000	0.00000000000000000000	0.00000000000000000000	0.00000000000000000000	0.00000000000000000000	0.00000000000000000000	0.00000000000000000000	0.00000000000000000000	0.00000000000000000000	0.00000000000000000000	0.00000000000000000000
115.00000000000000000000	0.00000000000000000000	4160.51269531250000000000	4191.79492187500000000000	4151.79492187500000000000	4183.07666015625000000000	4177.94873046875000000000	4190.76904296875000000000	4170.76904296875000000000	4067.17944335937500000000	4184.10253906250000000000	4192.30761718750000000000	3353.33325195312500000000	4209.74365234375000000000	4185.12792968750000000000	4172.82031250000000000000	3299.00000000000000000000	10246.00000000000000000000	10228.00000000000000000000	0.00000000000000000000	0.00000000000000000000	0.00000000000000000000	1740.00000000000000000000	793.00000000000000000000	0.00000000000000000000	0.00000000000000000000	0.00000000000000000000	0.00000000000000000000	0.00000000000000000000	0.00000000000000000000	0.00000000000000000000	0.00000000000000000000	0.00000000000000000000	0.00000000000000000000	0.00000000000000000000	0.00000000000000000000	0.00000000000000000000	0.00000000000000000000	0.00000000000000000000	0.00000000000000000000
116.00000000000000000000	0.00000000000000000000	4153.33300781250000000000	4189.23046875000000000000	4148.71777343750000000000	4179.48730468750000000000	4186.66650390625000000000	4196.41015625000000000000	4180.00000000000000000000	4070.25634765625000000000	4182.56396484375000000000	4194.35888671875000000000	3372.82031250000000000000	4214.87158203125000000000	4181.53857421875000000000	4185.64111328125000000000	2804.00000000000000000000	10246.00000000000000000000	10228.00000000000000000000	0.00000000000000000000	0.00000000000000000000	0.00000000000000000000	1740.00000000000000000000	802.00000000000000000000	0.00000000000000000000	0.00000000000000000000	0.00000000000000000000	0.00000000000000000000	0.00000000000000000000	0.00000000000000000000	0.00000000000000000000	0.00000000000000000000	0.00000000000000000000	0.00000000000000000000	0.00000000000000000000	0.00000000000000000000	0.00000000000000000000	0.00000000000000000000	0.00000000000000000000	0.00000000000000000000
117.00000000000000000000	0.00000000000000000000	4166.66650390625000000000	4195.89746093750000000000	4156.41015625000000000000	4197.94873046875000000000	4194.87158203125000000000	4187.69238281250000000000	4188.71777343750000000000	4077.94873046875000000000	4197.43603515625000000000	4209.74365234375000000000	3381.53833007812500000000	4220.51269531250000000000	4195.38427734375000000000	4187.17919921875000000000	2818.00000000000000000000	10245.00000000000000000000	10229.00000000000000000000	0.00000000000000000000	0.00000000000000000000	0.00000000000000000000	1740.00000000000000000000	810.00000000000000000000	0.00000000000000000000	0.00000000000000000000	0.00000000000000000000	0.00000000000000000000	0.00000000000000000000	0.00000000000000000000	0.00000000000000000000	0.00000000000000000000	0.00000000000000000000	0.00000000000000000000	0.00000000000000000000	0.00000000000000000000	0.00000000000000000000	0.00000000000000000000	0.00000000000000000000	0.00000000000000000000
118.00000000000000000000	0.00000000000000000000	4156.41015625000000000000	4191.28173828125000000000	4151.79492187500000000000	4185.12792968750000000000	4185.64111328125000000000	4185.64111328125000000000	4186.15380859375000000000	4077.43579101562500000000	4200.00000000000000000000	4210.25634765625000000000	3373.84619140625000000000	4212.82031250000000000000	4197.43603515625000000000	4165.12792968750000000000	3489.00000000000000000000	10245.00000000000000000000	10229.00000000000000000000	0.00000000000000000000	0.00000000000000000000	0.00000000000000000000	1740.00000000000000000000	818.00000000000000000000	0.00000000000000000000	0.00000000000000000000	0.00000000000000000000	0.00000000000000000000	0.00000000000000000000	0.00000000000000000000	0.00000000000000000000	0.00000000000000000000	0.00000000000000000000	0.00000000000000000000	0.00000000000000000000	0.00000000000000000000	0.00000000000000000000	0.00000000000000000000	0.00000000000000000000	0.00000000000000000000
119.00000000000000000000	0.00000000000000000000	4161.02539062500000000000	4175.38427734375000000000	4147.17919921875000000000	4170.25634765625000000000	4168.71777343750000000000	4175.89746093750000000000	4168.20507812500000000000	4052.82031250000000000000	4167.69238281250000000000	4183.58984375000000000000	3380.00000000000000000000	4205.12792968750000000000	4168.71777343750000000000	4155.38427734375000000000	3299.00000000000000000000	10247.00000000000000000000	10228.00000000000000000000	0.00000000000000000000	0.00000000000000000000	0.00000000000000000000	1740.00000000000000000000	827.00000000000000000000	0.00000000000000000000	0.00000000000000000000	0.00000000000000000000	0.00000000000000000000	0.00000000000000000000	0.00000000000000000000	0.00000000000000000000	0.00000000000000000000	0.00000000000000000000	0.00000000000000000000	0.00000000000000000000	0.00000000000000000000	0.00000000000000000000	0.00000000000000000000	0.00000000000000000000	0.00000000000000000000
120.00000000000000000000	0.00000000000000000000	4163.58984375000000000000	4181.53857421875000000000	4145.12792968750000000000	4182.05126953125000000000	4164.10253906250000000000	4172.82031250000000000000	4169.74365234375000000000	4052.82031250000000000000	4164.61523437500000000000	4183.58984375000000000000	3388.71777343750000000000	4208.20507812500000000000	4168.71777343750000000000	4171.79492187500000000000	2804.00000000000000000000	10247.00000000000000000000	10228.00000000000000000000	0.00000000000000000000	0.00000000000000000000	0.00000000000000000000	1740.00000000000000000000	835.00000000000000000000	0.00000000000000000000	0.00000000000000000000	0.00000000000000000000	0.00000000000000000000	0.00000000000000000000	0.00000000000000000000	0.00000000000000000000	0.00000000000000000000	0.00000000000000000000	0.00000000000000000000	0.00000000000000000000	0.00000000000000000000	0.00000000000000000000	0.00000000000000000000	0.00000000000000000000	0.00000000000000000000
121.00000000000000000000	0.00000000000000000000	4167.17919921875000000000	4194.35888671875000000000	4152.82031250000000000000	4192.82031250000000000000	4157.43603515625000000000	4183.58984375000000000000	4182.56396484375000000000	4078.97436523437500000000	4195.89746093750000000000	4201.53857421875000000000	3371.79467773437500000000	4222.05126953125000000000	4191.79492187500000000000	4182.56396484375000000000	2818.00000000000000000000	10246.00000000000000000000	10228.00000000000000000000	0.00000000000000000000	0.00000000000000000000	0.00000000000000000000	1740.00000000000000000000	843.00000000000000000000	0.00000000000000000000	0.00000000000000000000	0.00000000000000000000	0.00000000000000000000	0.00000000000000000000	0.00000000000000000000	0.00000000000000000000	0.00000000000000000000	0.00000000000000000000	0.00000000000000000000	0.00000000000000000000	0.00000000000000000000	0.00000000000000000000	0.00000000000000000000	0.00000000000000000000	0.00000000000000000000
122.00000000000000000000	0.00000000000000000000	4177.94873046875000000000	4198.97412109375000000000	4161.53857421875000000000	4190.76904296875000000000	4161.02539062500000000000	4193.84619140625000000000	4185.12792968750000000000	4087.17944335937500000000	4196.92285156250000000000	4208.20507812500000000000	3376.92309570312500000000	4230.25634765625000000000	4191.79492187500000000000	4187.69238281250000000000	3489.00000000000000000000	10246.00000000000000000000	10228.00000000000000000000	0.00000000000000000000	0.00000000000000000000	0.00000000000000000000	1740.00000000000000000000	852.00000000000000000000	0.00000000000000000000	0.00000000000000000000	0.00000000000000000000	0.00000000000000000000	0.00000000000000000000	0.00000000000000000000	0.00000000000000000000	0.00000000000000000000	0.00000000000000000000	0.00000000000000000000	0.00000000000000000000	0.00000000000000000000	0.00000000000000000000	0.00000000000000000000	0.00000000000000000000	0.00000000000000000000
123.00000000000000000000	0.00000000000000000000	4169.23046875000000000000	4195.89746093750000000000	4153.84619140625000000000	4184.61523437500000000000	4182.05126953125000000000	4191.28173828125000000000	4180.00000000000000000000	4078.46142578125000000000	4176.41015625000000000000	4213.84619140625000000000	3415.38452148437500000000	4227.17919921875000000000	4176.41015625000000000000	4191.28173828125000000000	3299.00000000000000000000	10248.00000000000000000000	10228.00000000000000000000	0.00000000000000000000	0.00000000000000000000	0.00000000000000000000	1740.00000000000000000000	860.00000000000000000000	0.00000000000000000000	0.00000000000000000000	0.00000000000000000000	0.00000000000000000000	0.00000000000000000000	0.00000000000000000000	0.00000000000000000000	0.00000000000000000000	0.00000000000000000000	0.00000000000000000000	0.00000000000000000000	0.00000000000000000000	0.00000000000000000000	0.00000000000000000000	0.00000000000000000000	0.00000000000000000000
124.00000000000000000000	0.00000000000000000000	4177.43603515625000000000	4186.66650390625000000000	4158.46142578125000000000	4182.56396484375000000000	4189.74365234375000000000	4185.12792968750000000000	4176.92285156250000000000	4077.94873046875000000000	4172.30761718750000000000	4214.35888671875000000000	3431.79467773437500000000	4226.66650390625000000000	4165.12792968750000000000	4182.05126953125000000000	2804.00000000000000000000	10248.00000000000000000000	10228.00000000000000000000	0.00000000000000000000	0.00000000000000000000	0.00000000000000000000	1740.00000000000000000000	868.00000000000000000000	0.00000000000000000000	0.00000000000000000000	0.00000000000000000000	0.00000000000000000000	0.00000000000000000000	0.00000000000000000000	0.00000000000000000000	0.00000000000000000000	0.00000000000000000000	0.00000000000000000000	0.00000000000000000000	0.00000000000000000000	0.00000000000000000000	0.00000000000000000000	0.00000000000000000000	0.00000000000000000000
125.00000000000000000000	0.00000000000000000000	4173.84619140625000000000	4193.33300781250000000000	4158.46142578125000000000	4198.46142578125000000000	4185.12792968750000000000	4196.41015625000000000000	4189.23046875000000000000	4094.87158203125000000000	4191.79492187500000000000	4220.51269531250000000000	3414.35888671875000000000	4225.64111328125000000000	4175.38427734375000000000	4176.41015625000000000000	2818.00000000000000000000	10246.00000000000000000000	10226.00000000000000000000	0.00000000000000000000	0.00000000000000000000	0.00000000000000000000	1740.00000000000000000000	877.00000000000000000000	0.00000000000000000000	0.00000000000000000000	0.00000000000000000000	0.00000000000000000000	0.00000000000000000000	0.00000000000000000000	0.00000000000000000000	0.00000000000000000000	0.00000000000000000000	0.00000000000000000000	0.00000000000000000000	0.00000000000000000000	0.00000000000000000000	0.00000000000000000000	0.00000000000000000000	0.00000000000000000000
126.00000000000000000000	0.00000000000000000000	4164.61523437500000000000	4190.25634765625000000000	4153.33300781250000000000	4205.64111328125000000000	4171.79492187500000000000	4192.82031250000000000000	4186.15380859375000000000	4091.28198242187500000000	4192.30761718750000000000	4216.41015625000000000000	3399.48706054687500000000	4223.58984375000000000000	4170.25634765625000000000	4175.38427734375000000000	3489.00000000000000000000	10246.00000000000000000000	10226.00000000000000000000	0.00000000000000000000	0.00000000000000000000	0.00000000000000000000	1740.00000000000000000000	885.00000000000000000000	0.00000000000000000000	0.00000000000000000000	0.00000000000000000000	0.00000000000000000000	0.00000000000000000000	0.00000000000000000000	0.00000000000000000000	0.00000000000000000000	0.00000000000000000000	0.00000000000000000000	0.00000000000000000000	0.00000000000000000000	0.00000000000000000000	0.00000000000000000000	0.00000000000000000000	0.00000000000000000000
127.00000000000000000000	0.00000000000000000000	4175.89746093750000000000	4181.53857421875000000000	4163.58984375000000000000	4179.48730468750000000000	4168.71777343750000000000	4181.53857421875000000000	4177.94873046875000000000	4082.05126953125000000000	4178.46142578125000000000	4204.61523437500000000000	3423.07690429687500000000	4229.23046875000000000000	4154.87158203125000000000	4180.00000000000000000000	52.00000000000000000000	10247.00000000000000000000	10228.00000000000000000000	0.00000000000000000000	0.00000000000000000000	0.00000000000000000000	1740.00000000000000000000	893.00000000000000000000	0.00000000000000000000	0.00000000000000000000	0.00000000000000000000	0.00000000000000000000	0.00000000000000000000	0.00000000000000000000	0.00000000000000000000	0.00000000000000000000	0.00000000000000000000	0.00000000000000000000	0.00000000000000000000	0.00000000000000000000	0.00000000000000000000	0.00000000000000000000	0.00000000000000000000	0.00000000000000000000
0.00000000000000000000	0.00000000000000000000	4165.64111328125000000000	4183.58984375000000000000	4155.38427734375000000000	4166.66650390625000000000	4172.30761718750000000000	4184.10253906250000000000	4187.69238281250000000000	4094.35888671875000000000	4179.48730468750000000000	4207.17919921875000000000	3449.23071289062500000000	4227.69238281250000000000	4156.41015625000000000000	4181.53857421875000000000	2666.00000000000000000000	10247.00000000000000000000	10228.00000000000000000000	0.00000000000000000000	0.00000000000000000000	0.00000000000000000000	1740.00000000000000000000	902.00000000000000000000	4.00000000000000000000	0.00000000000000000000	0.00000000000000000000	0.00000000000000000000	0.00000000000000000000	0.00000000000000000000	0.00000000000000000000	0.00000000000000000000	0.00000000000000000000	0.00000000000000000000	0.00000000000000000000	0.00000000000000000000	0.00000000000000000000	0.00000000000000000000	0.00000000000000000000	0.00000000000000000000
1.00000000000000000000	0.00000000000000000000	4165.12792968750000000000	4168.20507812500000000000	4145.64111328125000000000	4174.35888671875000000000	4158.97412109375000000000	4172.30761718750000000000	4184.61523437500000000000	4088.20507812500000000000	4170.25634765625000000000	4204.61523437500000000000	3426.66650390625000000000	4216.92285156250000000000	4146.15380859375000000000	4164.10253906250000000000	2815.00000000000000000000	10246.00000000000000000000	10227.00000000000000000000	0.00000000000000000000	0.00000000000000000000	0.00000000000000000000	1740.00000000000000000000	910.00000000000000000000	4.00000000000000000000	4.00000000000000000000	0.00000000000000000000	0.00000000000000000000	0.00000000000000000000	0.00000000000000000000	0.00000000000000000000	0.00000000000000000000	0.00000000000000000000	0.00000000000000000000	0.00000000000000000000	0.00000000000000000000	0.00000000000000000000	0.00000000000000000000	0.00000000000000000000	0.00000000000000000000
2.00000000000000000000	0.00000000000000000000	4167.69238281250000000000	4170.76904296875000000000	4151.79492187500000000000	4188.20507812500000000000	4169.74365234375000000000	4172.82031250000000000000	4188.71777343750000000000	4091.79467773437500000000	4174.87158203125000000000	4206.15380859375000000000	3425.64086914062500000000	4213.33300781250000000000	4148.71777343750000000000	4164.61523437500000000000	2397.00000000000000000000	10246.00000000000000000000	10227.00000000000000000000	0.00000000000000000000	0.00000000000000000000	0.00000000000000000000	1740.00000000000000000000	918.00000000000000000000	4.00000000000000000000	4.00000000000000000000	4.00000000000000000000	0.00000000000000000000	0.00000000000000000000	0.00000000000000000000	0.00000000000000000000	0.00000000000000000000	0.00000000000000000000	0.00000000000000000000	0.00000000000000000000	0.00000000000000000000	0.00000000000000000000	0.00000000000000000000	4.00000000000000000000	0.00000000000000000000
3.00000000000000000000	0.00000000000000000000	4164.61523437500000000000	4185.12792968750000000000	4155.38427734375000000000	4201.02539062500000000000	4177.94873046875000000000	4184.10253906250000000000	4198.97412109375000000000	4108.20507812500000000000	4185.64111328125000000000	4195.89746093750000000000	3435.38452148437500000000	4225.64111328125000000000	4152.82031250000000000000	4172.82031250000000000000	3482.00000000000000000000	10245.00000000000000000000	10228.00000000000000000000	0.00000000000000000000	0.00000000000000000000	0.00000000000000000000	1740.00000000000000000000	927.00000000000000000000	4.00000000000000000000	4.00000000000000000000	4.00000000000000000000	4.00000000000000000000	0.00000000000000000000	0.00000000000000000000	0.00000000000000000000	0.00000000000000000000	0.00000000000000000000	0.00000000000000000000	0.00000000000000000000	0.00000000000000000000	0.00000000000000000000	0.00000000000000000000	4.00000000000000000000	4.00000000000000000000
4.00000000000000000000	0.00000000000000000000	4173.33300781250000000000	4177.94873046875000000000	4156.41015625000000000000	4193.84619140625000000000	4162.56396484375000000000	4181.53857421875000000000	4189.74365234375000000000	4098.97412109375000000000	4176.92285156250000000000	4184.10253906250000000000	3429.23071289062500000000	4234.35888671875000000000	4137.94873046875000000000	4168.71777343750000000000	3541.00000000000000000000	10245.00000000000000000000	10228.00000000000000000000	0.00000000000000000000	0.00000000000000000000	0.00000000000000000000	1740.00000000000000000000	935.00000000000000000000	4.00000000000000000000	4.00000000000000000000	4.00000000000000000000	4.00000000000000000000	4.00000000000000000000	0.00000000000000000000	0.00000000000000000000	0.00000000000000000000	0.00000000000000000000	0.00000000000000000000	0.00000000000000000000	0.00000000000000000000	0.00000000000000000000	0.00000000000000000000	4.00000000000000000000	4.00000000000000000000
5.00000000000000000000	0.00000000000000000000	4164.10253906250000000000	4181.53857421875000000000	4148.20507812500000000000	4174.35888671875000000000	4178.46142578125000000000	4192.30761718750000000000	4192.82031250000000000000	4098.97412109375000000000	4187.17919921875000000000	4212.82031250000000000000	3472.30761718750000000000	4221.02539062500000000000	4153.33300781250000000000	4169.74365234375000000000	3409.00000000000000000000	10247.00000000000000000000	10228.00000000000000000000	0.00000000000000000000	0.00000000000000000000	0.00000000000000000000	1740.00000000000000000000	943.00000000000000000000	4.00000000000000000000	4.00000000000000000000	4.00000000000000000000	4.00000000000000000000	4.00000000000000000000	4.00000000000000000000	0.00000000000000000000	0.00000000000000000000	0.00000000000000000000	0.00000000000000000000	0.00000000000000000000	0.00000000000000000000	0.00000000000000000000	0.00000000000000000000	4.00000000000000000000	4.00000000000000000000
6.00000000000000000000	0.00000000000000000000	4164.61523437500000000000	4178.46142578125000000000	4144.10253906250000000000	4161.02539062500000000000	4172.82031250000000000000	4194.87158203125000000000	4194.35888671875000000000	4105.12792968750000000000	4193.84619140625000000000	4212.30761718750000000000	3492.82031250000000000000	4210.76904296875000000000	4164.10253906250000000000	4168.71777343750000000000	3486.00000000000000000000	10247.00000000000000000000	10228.00000000000000000000	0.00000000000000000000	0.00000000000000000000	0.00000000000000000000	1740.00000000000000000000	952.00000000000000000000	4.00000000000000000000	4.00000000000000000000	4.00000000000000000000	4.00000000000000000000	4.00000000000000000000	4.00000000000000000000	4.00000000000000000000	0.00000000000000000000	0.00000000000000000000	0.00000000000000000000	0.00000000000000000000	0.00000000000000000000	0.00000000000000000000	0.00000000000000000000	4.00000000000000000000	4.00000000000000000000
7.00000000000000000000	0.00000000000000000000	4165.12792968750000000000	4166.15380859375000000000	4142.56396484375000000000	4167.69238281250000000000	4147.69238281250000000000	4179.48730468750000000000	4185.64111328125000000000	4096.92285156250000000000	4176.41015625000000000000	4177.43603515625000000000	3450.25634765625000000000	4214.35888671875000000000	4146.15380859375000000000	4164.10253906250000000000	3441.00000000000000000000	10247.00000000000000000000	10228.00000000000000000000	0.00000000000000000000	0.00000000000000000000	0.00000000000000000000	1740.00000000000000000000	960.00000000000000000000	4.00000000000000000000	4.00000000000000000000	4.00000000000000000000	4.00000000000000000000	4.00000000000000000000	4.00000000000000000000	4.00000000000000000000	4.00000000000000000000	0.00000000000000000000	0.00000000000000000000	0.00000000000000000000	0.00000000000000000000	0.00000000000000000000	0.00000000000000000000	4.00000000000000000000	4.00000000000000000000
8.00000000000000000000	0.00000000000000000000	4165.64111328125000000000	4178.46142578125000000000	4148.71777343750000000000	4195.38427734375000000000	4167.69238281250000000000	4177.94873046875000000000	4188.20507812500000000000	4096.92285156250000000000	4170.25634765625000000000	4181.53857421875000000000	3437.94873046875000000000	4227.17919921875000000000	4150.25634765625000000000	4171.79492187500000000000	3430.00000000000000000000	10247.00000000000000000000	10228.00000000000000000000	0.00000000000000000000	0.00000000000000000000	0.00000000000000000000	1740.00000000000000000000	968.00000000000000000000	4.00000000000000000000	4.00000000000000000000	4.00000000000000000000	4.00000000000000000000	4.00000000000000000000	4.00000000000000000000	4.00000000000000000000	4.00000000000000000000	4.00000000000000000000	0.00000000000000000000	0.00000000000000000000	0.00000000000000000000	0.00000000000000000000	0.00000000000000000000	4.00000000000000000000	4.00000000000000000000
9.00000000000000000000	0.00000000000000000000	4181.53857421875000000000	4197.43603515625000000000	4163.07666015625000000000	4215.89746093750000000000	4189.74365234375000000000	4182.56396484375000000000	4193.84619140625000000000	4101.53857421875000000000	4175.89746093750000000000	4201.02539062500000000000	3474.35888671875000000000	4233.33300781250000000000	4166.15380859375000000000	4178.97412109375000000000	3106.00000000000000000000	10246.00000000000000000000	10227.00000000000000000000	0.00000000000000000000	0.00000000000000000000	0.00000000000000000000	1740.00000000000000000000	977.00000000000000000000	4.00000000000000000000	4.00000000000000000000	4.00000000000000000000	4.00000000000000000000	4.00000000000000000000	4.00000000000000000000	4.00000000000000000000	4.00000000000000000000	4.00000000000000000000	4.00000000000000000000	0.00000000000000000000	0.00000000000000000000	0.00000000000000000000	0.00000000000000000000	4.00000000000000000000	4.00000000000000000000
10.00000000000000000000	0.00000000000000000000	4164.61523437500000000000	4187.17919921875000000000	4151.28173828125000000000	4197.43603515625000000000	4173.33300781250000000000	4179.48730468750000000000	4191.79492187500000000000	4097.94873046875000000000	4173.33300781250000000000	4198.97412109375000000000	3500.51269531250000000000	4218.46142578125000000000	4163.07666015625000000000	4171.28173828125000000000	3243.00000000000000000000	10246.00000000000000000000	10227.00000000000000000000	0.00000000000000000000	0.00000000000000000000	0.00000000000000000000	1740.00000000000000000000	985.00000000000000000000	4.00000000000000000000	4.00000000000000000000	4.00000000000000000000	4.00000000000000000000	4.00000000000000000000	4.00000000000000000000	4.00000000000000000000	4.00000000000000000000	4.00000000000000000000	4.00000000000000000000	4.00000000000000000000	0.00000000000000000000	0.00000000000000000000	0.00000000000000000000	4.00000000000000000000	4.00000000000000000000
11.00000000000000000000	0.00000000000000000000	4162.56396484375000000000	4166.15380859375000000000	4148.20507812500000000000	4165.64111328125000000000	4160.00000000000000000000	4179.48730468750000000000	4187.17919921875000000000	4101.02539062500000000000	4176.92285156250000000000	4186.15380859375000000000	3508.71777343750000000000	4213.84619140625000000000	4164.10253906250000000000	4167.69238281250000000000	3323.00000000000000000000	10247.00000000000000000000	10229.00000000000000000000	0.00000000000000000000	0.00000000000000000000	0.00000000000000000000	1740.00000000000000000000	994.00000000000000000000	4.00000000000000000000	4.00000000000000000000	4.00000000000000000000	4.00000000000000000000	4.00000000000000000000	4.00000000000000000000	4.00000000000000000000	4.00000000000000000000	4.00000000000000000000	4.00000000000000000000	4.00000000000000000000	4.00000000000000000000	0.00000000000000000000	0.00000000000000000000	4.00000000000000000000	4.00000000000000000000
12.00000000000000000000	0.00000000000000000000	4173.33300781250000000000	4174.35888671875000000000	4155.89746093750000000000	4166.66650390625000000000	4184.61523437500000000000	4197.94873046875000000000	4196.41015625000000000000	4115.89746093750000000000	4198.97412109375000000000	4184.10253906250000000000	3526.15380859375000000000	4222.05126953125000000000	4183.07666015625000000000	4177.94873046875000000000	2824.00000000000000000000	10247.00000000000000000000	10229.00000000000000000000	0.00000000000000000000	0.00000000000000000000	0.00000000000000000000	1741.00000000000000000000	2.00000000000000000000	4.00000000000000000000	4.00000000000000000000	4.00000000000000000000	4.00000000000000000000	4.00000000000000000000	4.00000000000000000000	4.00000000000000000000	4.00000000000000000000	4.00000000000000000000	4.00000000000000000000	4.00000000000000000000	4.00000000000000000000	4.00000000000000000000	0.00000000000000000000	4.00000000000000000000	4.00000000000000000000
13.00000000000000000000	0.00000000000000000000	4163.07666015625000000000	4182.05126953125000000000	4146.15380859375000000000	4188.71777343750000000000	4194.35888671875000000000	4197.43603515625000000000	4191.79492187500000000000	4100.00000000000000000000	4184.10253906250000000000	4183.58984375000000000000	3507.17944335937500000000	4215.89746093750000000000	4171.28173828125000000000	4168.20507812500000000000	2836.00000000000000000000	10247.00000000000000000000	10230.00000000000000000000	0.00000000000000000000	0.00000000000000000000	0.00000000000000000000	1741.00000000000000000000	10.00000000000000000000	4.00000000000000000000	4.00000000000000000000	4.00000000000000000000	4.00000000000000000000	4.00000000000000000000	4.00000000000000000000	4.00000000000000000000	4.00000000000000000000	4.00000000000000000000	4.00000000000000000000	4.00000000000000000000	4.00000000000000000000	4.00000000000000000000	4.00000000000000000000	4.00000000000000000000	4.00000000000000000000
14.00000000000000000000	0.00000000000000000000	4172.30761718750000000000	4190.25634765625000000000	4154.87158203125000000000	4207.17919921875000000000	4179.48730468750000000000	4185.64111328125000000000	4183.07666015625000000000	4083.58959960937500000000	4160.00000000000000000000	4184.61523437500000000000	3478.46142578125000000000	4214.87158203125000000000	4150.25634765625000000000	4159.48730468750000000000	3243.00000000000000000000	10247.00000000000000000000	10230.00000000000000000000	0.00000000000000000000	0.00000000000000000000	0.00000000000000000000	1741.00000000000000000000	19.00000000000000000000	4.00000000000000000000	4.00000000000000000000	4.00000000000000000000	4.00000000000000000000	4.00000000000000000000	4.00000000000000000000	4.00000000000000000000	4.00000000000000000000	4.00000000000000000000	4.00000000000000000000	4.00000000000000000000	4.00000000000000000000	4.00000000000000000000	4.00000000000000000000	4.00000000000000000000	4.00000000000000000000
15.00000000000000000000	0.00000000000000000000	4172.82031250000000000000	4209.74365234375000000000	4166.66650390625000000000	4215.38427734375000000000	4176.41015625000000000000	4200.51269531250000000000	4195.38427734375000000000	4108.71777343750000000000	4183.07666015625000000000	4195.38427734375000000000	3525.12817382812500000000	4226.15380859375000000000	4169.23046875000000000000	4175.38427734375000000000	3323.00000000000000000000	10246.00000000000000000000	10231.00000000000000000000	0.00000000000000000000	0.00000000000000000000	0.00000000000000000000	1741.00000000000000000000	27.00000000000000000000	4.00000000000000000000	4.00000000000000000000	4.00000000000000000000	4.00000000000000000000	4.00000000000000000000	4.00000000000000000000	4.00000000000000000000	4.00000000000000000000	4.00000000000000000000	4.00000000000000000000	4.00000000000000000000	4.00000000000000000000	4.00000000000000000000	4.00000000000000000000	4.00000000000000000000	4.00000000000000000000
16.00000000000000000000	0.00000000000000000000	4171.79492187500000000000	4191.28173828125000000000	4162.56396484375000000000	4198.97412109375000000000	4163.58984375000000000000	4192.30761718750000000000	4186.15380859375000000000	4107.17919921875000000000	4178.97412109375000000000	4180.51269531250000000000	3569.74340820312500000000	4225.12792968750000000000	4168.71777343750000000000	4171.79492187500000000000	0.00000000000000000000	10246.00000000000000000000	10231.00000000000000000000	0.00000000000000000000	0.00000000000000000000	0.00000000000000000000	1741.00000000000000000000	35.00000000000000000000	4.00000000000000000000	4.00000000000000000000	4.00000000000000000000	4.00000000000000000000	4.00000000000000000000	4.00000000000000000000	4.00000000000000000000	4.00000000000000000000	4.00000000000000000000	4.00000000000000000000	4.00000000000000000000	4.00000000000000000000	4.00000000000000000000	4.00000000000000000000	4.00000000000000000000	4.00000000000000000000
17.00000000000000000000	0.00000000000000000000	4177.94873046875000000000	4179.48730468750000000000	4153.84619140625000000000	4186.15380859375000000000	4172.30761718750000000000	4179.48730468750000000000	4182.56396484375000000000	4094.87158203125000000000	4156.41015625000000000000	4168.71777343750000000000	3550.25634765625000000000	4215.38427734375000000000	4167.17919921875000000000	4168.71777343750000000000	0.00000000000000000000	10248.00000000000000000000	10231.00000000000000000000	0.00000000000000000000	0.00000000000000000000	0.00000000000000000000	1741.00000000000000000000	44.00000000000000000000	4.00000000000000000000	4.00000000000000000000	4.00000000000000000000	4.00000000000000000000	4.00000000000000000000	4.00000000000000000000	4.00000000000000000000	4.00000000000000000000	4.00000000000000000000	4.00000000000000000000	4.00000000000000000000	4.00000000000000000000	4.00000000000000000000	4.00000000000000000000	4.00000000000000000000	4.00000000000000000000
18.00000000000000000000	0.00000000000000000000	4173.33300781250000000000	4197.43603515625000000000	4148.71777343750000000000	4190.76904296875000000000	4193.33300781250000000000	4203.58984375000000000000	4204.61523437500000000000	4115.89746093750000000000	4173.33300781250000000000	4180.00000000000000000000	3543.07690429687500000000	4216.92285156250000000000	4186.15380859375000000000	4179.48730468750000000000	0.00000000000000000000	10248.00000000000000000000	10231.00000000000000000000	0.00000000000000000000	0.00000000000000000000	0.00000000000000000000	1741.00000000000000000000	52.00000000000000000000	4.00000000000000000000	4.00000000000000000000	4.00000000000000000000	4.00000000000000000000	4.00000000000000000000	4.00000000000000000000	4.00000000000000000000	4.00000000000000000000	4.00000000000000000000	4.00000000000000000000	4.00000000000000000000	4.00000000000000000000	4.00000000000000000000	4.00000000000000000000	4.00000000000000000000	4.00000000000000000000
19.00000000000000000000	0.00000000000000000000	4179.48730468750000000000	4192.82031250000000000000	4158.97412109375000000000	4186.66650390625000000000	4168.71777343750000000000	4210.25634765625000000000	4200.51269531250000000000	4117.94873046875000000000	4183.58984375000000000000	4180.51269531250000000000	3541.53833007812500000000	4222.56396484375000000000	4174.87158203125000000000	4172.82031250000000000000	0.00000000000000000000	10247.00000000000000000000	10230.00000000000000000000	0.00000000000000000000	0.00000000000000000000	0.00000000000000000000	1741.00000000000000000000	60.00000000000000000000	4.00000000000000000000	4.00000000000000000000	4.00000000000000000000	4.00000000000000000000	4.00000000000000000000	4.00000000000000000000	4.00000000000000000000	4.00000000000000000000	4.00000000000000000000	4.00000000000000000000	4.00000000000000000000	4.00000000000000000000	4.00000000000000000000	4.00000000000000000000	4.00000000000000000000	4.00000000000000000000
20.00000000000000000000	0.00000000000000000000	4170.76904296875000000000	4191.79492187500000000000	4157.43603515625000000000	4198.46142578125000000000	4161.53857421875000000000	4188.71777343750000000000	4187.69238281250000000000	4115.89746093750000000000	4189.74365234375000000000	4190.76904296875000000000	3533.33325195312500000000	4220.00000000000000000000	4160.00000000000000000000	4164.10253906250000000000	0.00000000000000000000	10247.00000000000000000000	10230.00000000000000000000	0.00000000000000000000	0.00000000000000000000	0.00000000000000000000	1741.00000000000000000000	69.00000000000000000000	4.00000000000000000000	4.00000000000000000000	4.00000000000000000000	4.00000000000000000000	4.00000000000000000000	4.00000000000000000000	4.00000000000000000000	4.00000000000000000000	4.00000000000000000000	4.00000000000000000000	4.00000000000000000000	4.00000000000000000000	4.00000000000000000000	4.00000000000000000000	4.00000000000000000000	4.00000000000000000000
21.00000000000000000000	0.00000000000000000000	4172.30761718750000000000	4191.28173828125000000000	4154.35888671875000000000	4200.00000000000000000000	4178.46142578125000000000	4173.33300781250000000000	4181.02539062500000000000	4120.51269531250000000000	4184.10253906250000000000	4196.41015625000000000000	3561.53833007812500000000	4220.51269531250000000000	4157.94873046875000000000	4161.53857421875000000000	0.00000000000000000000	10246.00000000000000000000	10227.00000000000000000000	0.00000000000000000000	0.00000000000000000000	0.00000000000000000000	1741.00000000000000000000	77.00000000000000000000	4.00000000000000000000	4.00000000000000000000	4.00000000000000000000	4.00000000000000000000	4.00000000000000000000	4.00000000000000000000	4.00000000000000000000	4.00000000000000000000	4.00000000000000000000	4.00000000000000000000	4.00000000000000000000	4.00000000000000000000	4.00000000000000000000	4.00000000000000000000	4.00000000000000000000	4.00000000000000000000
22.00000000000000000000	0.00000000000000000000	4183.58984375000000000000	4186.15380859375000000000	4163.58984375000000000000	4179.48730468750000000000	4185.12792968750000000000	4183.58984375000000000000	4181.02539062500000000000	4114.87158203125000000000	4162.56396484375000000000	4177.43603515625000000000	3600.51269531250000000000	4220.51269531250000000000	4164.10253906250000000000	4163.58984375000000000000	0.00000000000000000000	10246.00000000000000000000	10227.00000000000000000000	0.00000000000000000000	0.00000000000000000000	0.00000000000000000000	1741.00000000000000000000	85.00000000000000000000	4.00000000000000000000	4.00000000000000000000	4.00000000000000000000	4.00000000000000000000	4.00000000000000000000	4.00000000000000000000	4.00000000000000000000	4.00000000000000000000	4.00000000000000000000	4.00000000000000000000	4.00000000000000000000	4.00000000000000000000	4.00000000000000000000	4.00000000000000000000	4.00000000000000000000	4.00000000000000000000
23.00000000000000000000	0.00000000000000000000	4172.82031250000000000000	4195.38427734375000000000	4163.07666015625000000000	4194.87158203125000000000	4184.10253906250000000000	4201.53857421875000000000	4191.28173828125000000000	4111.28173828125000000000	4156.92285156250000000000	4167.17919921875000000000	3598.97436523437500000000	4217.43603515625000000000	4175.89746093750000000000	4167.69238281250000000000	0.00000000000000000000	10247.00000000000000000000	10228.00000000000000000000	0.00000000000000000000	0.00000000000000000000	0.00000000000000000000	1741.00000000000000000000	94.00000000000000000000	4.00000000000000000000	4.00000000000000000000	4.00000000000000000000	4.00000000000000000000	4.00000000000000000000	4.00000000000000000000	4.00000000000000000000	4.00000000000000000000	4.00000000000000000000	4.00000000000000000000	4.00000000000000000000	4.00000000000000000000	4.00000000000000000000	4.00000000000000000000	4.00000000000000000000	4.00000000000000000000
24.00000000000000000000	0.00000000000000000000	4183.58984375000000000000	4194.35888671875000000000	4169.74365234375000000000	4216.92285156250000000000	4181.53857421875000000000	4205.12792968750000000000	4199.48730468750000000000	4114.35888671875000000000	4163.58984375000000000000	4178.97412109375000000000	3575.89746093750000000000	4223.58984375000000000000	4185.64111328125000000000	4170.25634765625000000000	0.00000000000000000000	10247.00000000000000000000	10228.00000000000000000000	0.00000000000000000000	0.00000000000000000000	0.00000000000000000000	1741.00000000000000000000	102.00000000000000000000	4.00000000000000000000	4.00000000000000000000	4.00000000000000000000	4.00000000000000000000	4.00000000000000000000	4.00000000000000000000	4.00000000000000000000	4.00000000000000000000	4.00000000000000000000	4.00000000000000000000	4.00000000000000000000	4.00000000000000000000	4.00000000000000000000	4.00000000000000000000	4.00000000000000000000	4.00000000000000000000
25.00000000000000000000	0.00000000000000000000	4183.07666015625000000000	4186.15380859375000000000	4164.61523437500000000000	4194.87158203125000000000	4188.20507812500000000000	4202.56396484375000000000	4200.51269531250000000000	4123.58984375000000000000	4178.46142578125000000000	4199.48730468750000000000	3579.48706054687500000000	4234.87158203125000000000	4188.71777343750000000000	4175.38427734375000000000	0.00000000000000000000	10247.00000000000000000000	10227.00000000000000000000	0.00000000000000000000	0.00000000000000000000	0.00000000000000000000	1741.00000000000000000000	110.00000000000000000000	4.00000000000000000000	4.00000000000000000000	4.00000000000000000000	4.00000000000000000000	4.00000000000000000000	4.00000000000000000000	4.00000000000000000000	4.00000000000000000000	4.00000000000000000000	4.00000000000000000000	4.00000000000000000000	4.00000000000000000000	4.00000000000000000000	4.00000000000000000000	4.00000000000000000000	4.00000000000000000000
26.00000000000000000000	0.00000000000000000000	4174.35888671875000000000	4182.05126953125000000000	4154.35888671875000000000	4172.82031250000000000000	4167.69238281250000000000	4189.23046875000000000000	4185.12792968750000000000	4115.89746093750000000000	4175.38427734375000000000	4198.97412109375000000000	3606.15380859375000000000	4244.61523437500000000000	4169.23046875000000000000	4178.97412109375000000000	0.00000000000000000000	10247.00000000000000000000	10227.00000000000000000000	0.00000000000000000000	0.00000000000000000000	0.00000000000000000000	1741.00000000000000000000	119.00000000000000000000	4.00000000000000000000	4.00000000000000000000	4.00000000000000000000	4.00000000000000000000	4.00000000000000000000	4.00000000000000000000	4.00000000000000000000	4.00000000000000000000	4.00000000000000000000	4.00000000000000000000	4.00000000000000000000	4.00000000000000000000	4.00000000000000000000	4.00000000000000000000	4.00000000000000000000	4.00000000000000000000
27.00000000000000000000	0.00000000000000000000	4180.51269531250000000000	4185.64111328125000000000	4160.00000000000000000000	4185.64111328125000000000	4155.38427734375000000000	4191.28173828125000000000	4180.00000000000000000000	4118.46142578125000000000	4174.35888671875000000000	4198.97412109375000000000	3628.20507812500000000000	4240.51269531250000000000	4174.87158203125000000000	4177.94873046875000000000	0.00000000000000000000	10247.00000000000000000000	10228.00000000000000000000	0.00000000000000000000	0.00000000000000000000	0.00000000000000000000	1741.00000000000000000000	127.00000000000000000000	4.00000000000000000000	4.00000000000000000000	4.00000000000000000000	4.00000000000000000000	4.00000000000000000000	4.00000000000000000000	4.00000000000000000000	4.00000000000000000000	4.00000000000000000000	4.00000000000000000000	4.00000000000000000000	4.00000000000000000000	4.00000000000000000000	4.00000000000000000000	4.00000000000000000000	4.00000000000000000000
28.00000000000000000000	0.00000000000000000000	4175.89746093750000000000	4197.43603515625000000000	4160.00000000000000000000	4192.30761718750000000000	4182.05126953125000000000	4194.87158203125000000000	4188.71777343750000000000	4141.02539062500000000000	4196.41015625000000000000	4210.76904296875000000000	3639.48706054687500000000	4231.79492187500000000000	4207.69238281250000000000	4178.97412109375000000000	0.00000000000000000000	10247.00000000000000000000	10228.00000000000000000000	0.00000000000000000000	0.00000000000000000000	0.00000000000000000000	1741.00000000000000000000	135.00000000000000000000	4.00000000000000000000	4.00000000000000000000	4.00000000000000000000	4.00000000000000000000	4.00000000000000000000	4.00000000000000000000	4.00000000000000000000	4.00000000000000000000	4.00000000000000000000	4.00000000000000000000	4.00000000000000000000	4.00000000000000000000	4.00000000000000000000	4.00000000000000000000	4.00000000000000000000	4.00000000000000000000
29.00000000000000000000	0.00000000000000000000	4190.76904296875000000000	4208.20507812500000000000	4168.71777343750000000000	4195.89746093750000000000	4188.20507812500000000000	4182.56396484375000000000	4183.07666015625000000000	4146.66650390625000000000	4198.97412109375000000000	4208.20507812500000000000	3650.25634765625000000000	4243.07666015625000000000	4204.10253906250000000000	4191.28173828125000000000	0.00000000000000000000	10247.00000000000000000000	10228.00000000000000000000	0.00000000000000000000	0.00000000000000000000	0.00000000000000000000	1741.00000000000000000000	144.00000000000000000000	4.00000000000000000000	4.00000000000000000000	4.00000000000000000000	4.00000000000000000000	4.00000000000000000000	4.00000000000000000000	4.00000000000000000000	4.00000000000000000000	4.00000000000000000000	4.00000000000000000000	4.00000000000000000000	4.00000000000000000000	4.00000000000000000000	4.00000000000000000000	4.00000000000000000000	4.00000000000000000000
30.00000000000000000000	0.00000000000000000000	4190.76904296875000000000	4208.71777343750000000000	4172.82031250000000000000	4202.05126953125000000000	4174.87158203125000000000	4196.41015625000000000000	4178.97412109375000000000	4141.02539062500000000000	4185.64111328125000000000	4215.89746093750000000000	3650.25634765625000000000	4251.28173828125000000000	4189.23046875000000000000	4199.48730468750000000000	0.00000000000000000000	10247.00000000000000000000	10228.00000000000000000000	0.00000000000000000000	0.00000000000000000000	0.00000000000000000000	1741.00000000000000000000	152.00000000000000000000	4.00000000000000000000	4.00000000000000000000	4.00000000000000000000	4.00000000000000000000	4.00000000000000000000	4.00000000000000000000	4.00000000000000000000	4.00000000000000000000	4.00000000000000000000	4.00000000000000000000	4.00000000000000000000	4.00000000000000000000	4.00000000000000000000	4.00000000000000000000	4.00000000000000000000	4.00000000000000000000
31.00000000000000000000	0.00000000000000000000	4181.02539062500000000000	4191.28173828125000000000	4163.58984375000000000000	4192.82031250000000000000	4176.92285156250000000000	4206.66650390625000000000	4171.79492187500000000000	4123.07666015625000000000	4168.71777343750000000000	4216.41015625000000000000	3643.58959960937500000000	4241.02539062500000000000	4184.10253906250000000000	4182.56396484375000000000	0.00000000000000000000	10248.00000000000000000000	10227.00000000000000000000	0.00000000000000000000	0.00000000000000000000	0.00000000000000000000	1741.00000000000000000000	161.00000000000000000000	4.00000000000000000000	4.00000000000000000000	4.00000000000000000000	4.00000000000000000000	4.00000000000000000000	4.00000000000000000000	4.00000000000000000000	4.00000000000000000000	4.00000000000000000000	4.00000000000000000000	4.00000000000000000000	4.00000000000000000000	4.00000000000000000000	4.00000000000000000000	4.00000000000000000000	4.00000000000000000000
32.00000000000000000000	0.00000000000000000000	4181.53857421875000000000	4183.07666015625000000000	4153.84619140625000000000	4179.48730468750000000000	4173.33300781250000000000	4182.05126953125000000000	4161.02539062500000000000	4104.61523437500000000000	4150.25634765625000000000	4191.28173828125000000000	3649.74340820312500000000	4223.07666015625000000000	4170.25634765625000000000	4157.43603515625000000000	0.00000000000000000000	10248.00000000000000000000	10227.00000000000000000000	0.00000000000000000000	0.00000000000000000000	0.00000000000000000000	1741.00000000000000000000	169.00000000000000000000	4.00000000000000000000	4.00000000000000000000	4.00000000000000000000	4.00000000000000000000	4.00000000000000000000	4.00000000000000000000	4.00000000000000000000	4.00000000000000000000	4.00000000000000000000	4.00000000000000000000	4.00000000000000000000	4.00000000000000000000	4.00000000000000000000	4.00000000000000000000	4.00000000000000000000	4.00000000000000000000
33.00000000000000000000	0.00000000000000000000	4171.28173828125000000000	4188.71777343750000000000	4148.20507812500000000000	4172.30761718750000000000	4160.00000000000000000000	4175.38427734375000000000	4166.15380859375000000000	4110.76904296875000000000	4148.71777343750000000000	4174.35888671875000000000	3657.43579101562500000000	4220.00000000000000000000	4165.64111328125000000000	4157.43603515625000000000	0.00000000000000000000	10248.00000000000000000000	10227.00000000000000000000	0.00000000000000000000	0.00000000000000000000	0.00000000000000000000	1741.00000000000000000000	177.00000000000000000000	4.00000000000000000000	4.00000000000000000000	4.00000000000000000000	4.00000000000000000000	4.00000000000000000000	4.00000000000000000000	4.00000000000000000000	4.00000000000000000000	4.00000000000000000000	4.00000000000000000000	4.00000000000000000000	4.00000000000000000000	4.00000000000000000000	4.00000000000000000000	4.00000000000000000000	4.00000000000000000000
34.00000000000000000000	0.00000000000000000000	4185.12792968750000000000	4191.79492187500000000000	4164.61523437500000000000	4179.48730468750000000000	4174.87158203125000000000	4190.25634765625000000000	4177.94873046875000000000	4122.56396484375000000000	4162.56396484375000000000	4180.51269531250000000000	3657.94873046875000000000	4241.53857421875000000000	4171.79492187500000000000	4174.35888671875000000000	0.00000000000000000000	10248.00000000000000000000	10227.00000000000000000000	0.00000000000000000000	0.00000000000000000000	0.00000000000000000000	1741.00000000000000000000	186.00000000000000000000	4.00000000000000000000	4.00000000000000000000	4.00000000000000000000	4.00000000000000000000	4.00000000000000000000	4.00000000000000000000	4.00000000000000000000	4.00000000000000000000	4.00000000000000000000	4.00000000000000000000	4.00000000000000000000	4.00000000000000000000	4.00000000000000000000	4.00000000000000000000	4.00000000000000000000	4.00000000000000000000
35.00000000000000000000	0.00000000000000000000	4177.94873046875000000000	4193.84619140625000000000	4160.00000000000000000000	4185.64111328125000000000	4188.71777343750000000000	4189.23046875000000000000	4185.12792968750000000000	4131.28173828125000000000	4178.46142578125000000000	4213.84619140625000000000	3656.92309570312500000000	4243.07666015625000000000	4177.94873046875000000000	4174.35888671875000000000	0.00000000000000000000	10247.00000000000000000000	10228.00000000000000000000	0.00000000000000000000	0.00000000000000000000	0.00000000000000000000	1741.00000000000000000000	194.00000000000000000000	4.00000000000000000000	4.00000000000000000000	4.00000000000000000000	4.00000000000000000000	4.00000000000000000000	4.00000000000000000000	4.00000000000000000000	4.00000000000000000000	4.00000000000000000000	4.00000000000000000000	4.00000000000000000000	4.00000000000000000000	4.00000000000000000000	4.00000000000000000000	4.00000000000000000000	4.00000000000000000000
36.00000000000000000000	0.00000000000000000000	4163.58984375000000000000	4183.58984375000000000000	4143.58984375000000000000	4193.84619140625000000000	4156.92285156250000000000	4173.33300781250000000000	4174.87158203125000000000	4130.25634765625000000000	4175.38427734375000000000	4225.64111328125000000000	3669.74340820312500000000	4228.71777343750000000000	4174.35888671875000000000	4166.15380859375000000000	0.00000000000000000000	10247.00000000000000000000	10228.00000000000000000000	0.00000000000000000000	0.00000000000000000000	0.00000000000000000000	1741.00000000000000000000	202.00000000000000000000	4.00000000000000000000	4.00000000000000000000	4.00000000000000000000	4.00000000000000000000	4.00000000000000000000	4.00000000000000000000	4.00000000000000000000	4.00000000000000000000	4.00000000000000000000	4.00000000000000000000	4.00000000000000000000	4.00000000000000000000	4.00000000000000000000	4.00000000000000000000	4.00000000000000000000	4.00000000000000000000
37.00000000000000000000	0.00000000000000000000	4192.82031250000000000000	4189.23046875000000000000	4161.02539062500000000000	4215.38427734375000000000	4147.17919921875000000000	4182.56396484375000000000	4172.82031250000000000000	4132.82031250000000000000	4176.92285156250000000000	4213.33300781250000000000	3706.66650390625000000000	4248.20507812500000000000	4182.05126953125000000000	4189.23046875000000000000	0.00000000000000000000	10246.00000000000000000000	10229.00000000000000000000	0.00000000000000000000	0.00000000000000000000	0.00000000000000000000	1741.00000000000000000000	211.00000000000000000000	4.00000000000000000000	4.00000000000000000000	4.00000000000000000000	4.00000000000000000000	4.00000000000000000000	4.00000000000000000000	4.00000000000000000000	4.00000000000000000000	4.00000000000000000000	4.00000000000000000000	4.00000000000000000000	4.00000000000000000000	4.00000000000000000000	4.00000000000000000000	4.00000000000000000000	4.00000000000000000000
38.00000000000000000000	0.00000000000000000000	4198.46142578125000000000	4208.20507812500000000000	4169.74365234375000000000	4208.71777343750000000000	4180.51269531250000000000	4201.53857421875000000000	4195.38427734375000000000	4158.97412109375000000000	4197.94873046875000000000	4222.05126953125000000000	3733.33325195312500000000	4265.12792968750000000000	4200.51269531250000000000	4206.66650390625000000000	0.00000000000000000000	10246.00000000000000000000	10229.00000000000000000000	0.00000000000000000000	0.00000000000000000000	0.00000000000000000000	1741.00000000000000000000	219.00000000000000000000	4.00000000000000000000	4.00000000000000000000	4.00000000000000000000	4.00000000000000000000	4.00000000000000000000	4.00000000000000000000	4.00000000000000000000	4.00000000000000000000	4.00000000000000000000	4.00000000000000000000	4.00000000000000000000	4.00000000000000000000	4.00000000000000000000	4.00000000000000000000	4.00000000000000000000	4.00000000000000000000
39.00000000000000000000	0.00000000000000000000	4188.20507812500000000000	4190.76904296875000000000	4161.53857421875000000000	4173.33300781250000000000	4178.46142578125000000000	4188.20507812500000000000	4188.20507812500000000000	4154.35888671875000000000	4187.17919921875000000000	4219.48730468750000000000	3709.74340820312500000000	4248.71777343750000000000	4181.02539062500000000000	4174.35888671875000000000	0.00000000000000000000	10245.00000000000000000000	10230.00000000000000000000	0.00000000000000000000	0.00000000000000000000	0.00000000000000000000	1741.00000000000000000000	227.00000000000000000000	4.00000000000000000000	4.00000000000000000000	4.00000000000000000000	4.00000000000000000000	4.00000000000000000000	4.00000000000000000000	4.00000000000000000000	4.00000000000000000000	4.00000000000000000000	4.00000000000000000000	4.00000000000000000000	4.00000000000000000000	4.00000000000000000000	4.00000000000000000000	4.00000000000000000000	4.00000000000000000000
40.00000000000000000000	0.00000000000000000000	4175.38427734375000000000	4179.48730468750000000000	4147.69238281250000000000	4172.82031250000000000000	4173.33300781250000000000	4183.07666015625000000000	4165.64111328125000000000	4122.56396484375000000000	4164.61523437500000000000	4209.23046875000000000000	3683.07690429687500000000	4227.69238281250000000000	4161.53857421875000000000	4152.82031250000000000000	0.00000000000000000000	10245.00000000000000000000	10230.00000000000000000000	0.00000000000000000000	0.00000000000000000000	0.00000000000000000000	1741.00000000000000000000	236.00000000000000000000	4.00000000000000000000	4.00000000000000000000	4.00000000000000000000	4.00000000000000000000	4.00000000000000000000	4.00000000000000000000	4.00000000000000000000	4.00000000000000000000	4.00000000000000000000	4.00000000000000000000	4.00000000000000000000	4.00000000000000000000	4.00000000000000000000	4.00000000000000000000	4.00000000000000000000	4.00000000000000000000
41.00000000000000000000	0.00000000000000000000	4168.71777343750000000000	4188.71777343750000000000	4142.05126953125000000000	4195.38427734375000000000	4189.74365234375000000000	4192.82031250000000000000	4164.10253906250000000000	4110.76904296875000000000	4157.43603515625000000000	4206.15380859375000000000	3701.02563476562500000000	4226.15380859375000000000	4168.71777343750000000000	4164.10253906250000000000	0.00000000000000000000	10243.00000000000000000000	10230.00000000000000000000	0.00000000000000000000	0.00000000000000000000	0.00000000000000000000	1741.00000000000000000000	244.00000000000000000000	4.00000000000000000000	4.00000000000000000000	4.00000000000000000000	4.00000000000000000000	4.00000000000000000000	4.00000000000000000000	4.00000000000000000000	4.00000000000000000000	4.00000000000000000000	4.00000000000000000000	4.00000000000000000000	4.00000000000000000000	4.00000000000000000000	4.00000000000000000000	4.00000000000000000000	4.00000000000000000000
42.00000000000000000000	0.00000000000000000000	4173.33300781250000000000	4171.79492187500000000000	4144.61523437500000000000	4185.12792968750000000000	4166.15380859375000000000	4174.87158203125000000000	4155.89746093750000000000	4101.02539062500000000000	4143.58984375000000000000	4194.35888671875000000000	3712.82031250000000000000	4221.02539062500000000000	4152.82031250000000000000	4162.05126953125000000000	0.00000000000000000000	10243.00000000000000000000	10230.00000000000000000000	0.00000000000000000000	0.00000000000000000000	0.00000000000000000000	1741.00000000000000000000	252.00000000000000000000	4.00000000000000000000	4.00000000000000000000	4.00000000000000000000	4.00000000000000000000	4.00000000000000000000	4.00000000000000000000	4.00000000000000000000	4.00000000000000000000	4.00000000000000000000	4.00000000000000000000	4.00000000000000000000	4.00000000000000000000	4.00000000000000000000	4.00000000000000000000	4.00000000000000000000	4.00000000000000000000
43.00000000000000000000	0.00000000000000000000	4161.53857421875000000000	4158.97412109375000000000	4134.35888671875000000000	4169.23046875000000000000	4147.17919921875000000000	4168.71777343750000000000	4153.84619140625000000000	4101.02539062500000000000	4153.33300781250000000000	4199.48730468750000000000	3713.33325195312500000000	4207.69238281250000000000	4133.84619140625000000000	4155.89746093750000000000	0.00000000000000000000	10244.00000000000000000000	10229.00000000000000000000	0.00000000000000000000	0.00000000000000000000	0.00000000000000000000	1741.00000000000000000000	261.00000000000000000000	4.00000000000000000000	4.00000000000000000000	4.00000000000000000000	4.00000000000000000000	4.00000000000000000000	4.00000000000000000000	4.00000000000000000000	4.00000000000000000000	4.00000000000000000000	4.00000000000000000000	4.00000000000000000000	4.00000000000000000000	4.00000000000000000000	4.00000000000000000000	4.00000000000000000000	4.00000000000000000000
44.00000000000000000000	0.00000000000000000000	4182.56396484375000000000	4181.02539062500000000000	4148.71777343750000000000	4180.00000000000000000000	4171.79492187500000000000	4186.66650390625000000000	4170.25634765625000000000	4120.51269531250000000000	4180.51269531250000000000	4211.28173828125000000000	3726.66650390625000000000	4220.00000000000000000000	4151.28173828125000000000	4161.53857421875000000000	0.00000000000000000000	10244.00000000000000000000	10229.00000000000000000000	0.00000000000000000000	0.00000000000000000000	0.00000000000000000000	1741.00000000000000000000	269.00000000000000000000	4.00000000000000000000	4.00000000000000000000	4.00000000000000000000	4.00000000000000000000	4.00000000000000000000	4.00000000000000000000	4.00000000000000000000	4.00000000000000000000	4.00000000000000000000	4.00000000000000000000	4.00000000000000000000	4.00000000000000000000	4.00000000000000000000	4.00000000000000000000	4.00000000000000000000	4.00000000000000000000
45.00000000000000000000	0.00000000000000000000	4196.41015625000000000000	4201.02539062500000000000	4166.66650390625000000000	4185.64111328125000000000	4177.94873046875000000000	4192.30761718750000000000	4185.12792968750000000000	4144.61523437500000000000	4196.41015625000000000000	4216.41015625000000000000	3733.33325195312500000000	4236.41015625000000000000	4172.82031250000000000000	4166.66650390625000000000	0.00000000000000000000	10243.00000000000000000000	10229.00000000000000000000	0.00000000000000000000	0.00000000000000000000	0.00000000000000000000	1741.00000000000000000000	277.00000000000000000000	4.00000000000000000000	4.00000000000000000000	4.00000000000000000000	4.00000000000000000000	4.00000000000000000000	4.00000000000000000000	4.00000000000000000000	4.00000000000000000000	4.00000000000000000000	4.00000000000000000000	4.00000000000000000000	4.00000000000000000000	4.00000000000000000000	4.00000000000000000000	4.00000000000000000000	4.00000000000000000000
46.00000000000000000000	0.00000000000000000000	4174.87158203125000000000	4186.66650390625000000000	4154.35888671875000000000	4182.56396484375000000000	4146.66650390625000000000	4176.92285156250000000000	4181.53857421875000000000	4147.69238281250000000000	4187.17919921875000000000	4217.94873046875000000000	3730.76904296875000000000	4233.33300781250000000000	4158.46142578125000000000	4165.64111328125000000000	0.00000000000000000000	10243.00000000000000000000	10229.00000000000000000000	0.00000000000000000000	0.00000000000000000000	0.00000000000000000000	1741.00000000000000000000	286.00000000000000000000	4.00000000000000000000	4.00000000000000000000	4.00000000000000000000	4.00000000000000000000	4.00000000000000000000	4.00000000000000000000	4.00000000000000000000	4.00000000000000000000	4.00000000000000000000	4.00000000000000000000	4.00000000000000000000	4.00000000000000000000	4.00000000000000000000	4.00000000000000000000	4.00000000000000000000	4.00000000000000000000
47.00000000000000000000	0.00000000000000000000	4185.64111328125000000000	4182.05126953125000000000	4156.92285156250000000000	4192.82031250000000000000	4153.33300781250000000000	4177.94873046875000000000	4178.97412109375000000000	4143.58984375000000000000	4173.84619140625000000000	4207.69238281250000000000	3754.35888671875000000000	4234.35888671875000000000	4153.33300781250000000000	4174.35888671875000000000	0.00000000000000000000	10243.00000000000000000000	10230.00000000000000000000	0.00000000000000000000	0.00000000000000000000	0.00000000000000000000	1741.00000000000000000000	294.00000000000000000000	4.00000000000000000000	4.00000000000000000000	4.00000000000000000000	4.00000000000000000000	4.00000000000000000000	4.00000000000000000000	4.00000000000000000000	4.00000000000000000000	4.00000000000000000000	4.00000000000000000000	4.00000000000000000000	4.00000000000000000000	4.00000000000000000000	4.00000000000000000000	4.00000000000000000000	4.00000000000000000000
48.00000000000000000000	0.00000000000000000000	4192.82031250000000000000	4210.25634765625000000000	4167.17919921875000000000	4200.00000000000000000000	4206.15380859375000000000	4203.58984375000000000000	4192.82031250000000000000	4160.00000000000000000000	4188.71777343750000000000	4213.33300781250000000000	3788.20507812500000000000	4247.69238281250000000000	4179.48730468750000000000	4192.30761718750000000000	0.00000000000000000000	10243.00000000000000000000	10230.00000000000000000000	0.00000000000000000000	0.00000000000000000000	0.00000000000000000000	1741.00000000000000000000	302.00000000000000000000	4.00000000000000000000	4.00000000000000000000	4.00000000000000000000	4.00000000000000000000	4.00000000000000000000	4.00000000000000000000	4.00000000000000000000	4.00000000000000000000	4.00000000000000000000	4.00000000000000000000	4.00000000000000000000	4.00000000000000000000	4.00000000000000000000	4.00000000000000000000	4.00000000000000000000	4.00000000000000000000
49.00000000000000000000	0.00000000000000000000	4178.46142578125000000000	4187.69238281250000000000	4153.84619140625000000000	4187.69238281250000000000	4173.33300781250000000000	4181.53857421875000000000	4172.30761718750000000000	4136.92285156250000000000	4169.23046875000000000000	4201.53857421875000000000	3764.10253906250000000000	4233.33300781250000000000	4149.74365234375000000000	4173.33300781250000000000	0.00000000000000000000	10244.00000000000000000000	10231.00000000000000000000	0.00000000000000000000	0.00000000000000000000	0.00000000000000000000	1741.00000000000000000000	311.00000000000000000000	4.00000000000000000000	4.00000000000000000000	4.00000000000000000000	4.00000000000000000000	4.00000000000000000000	4.00000000000000000000	4.00000000000000000000	4.00000000000000000000	4.00000000000000000000	4.00000000000000000000	4.00000000000000000000	4.00000000000000000000	4.00000000000000000000	4.00000000000000000000	4.00000000000000000000	4.00000000000000000000
50.00000000000000000000	0.00000000000000000000	4169.23046875000000000000	4151.79492187500000000000	4133.84619140625000000000	4180.51269531250000000000	4121.02539062500000000000	4150.76904296875000000000	4150.25634765625000000000	4100.00000000000000000000	4140.51269531250000000000	4166.15380859375000000000	3723.58959960937500000000	4202.56396484375000000000	4112.82031250000000000000	4149.74365234375000000000	0.00000000000000000000	10244.00000000000000000000	10231.00000000000000000000	0.00000000000000000000	0.00000000000000000000	0.00000000000000000000	1741.00000000000000000000	319.00000000000000000000	4.00000000000000000000	4.00000000000000000000	4.00000000000000000000	4.00000000000000000000	4.00000000000000000000	4.00000000000000000000	4.00000000000000000000	4.00000000000000000000	4.00000000000000000000	4.00000000000000000000	4.00000000000000000000	4.00000000000000000000	4.00000000000000000000	4.00000000000000000000	4.00000000000000000000	4.00000000000000000000
51.00000000000000000000	0.00000000000000000000	4175.89746093750000000000	4175.89746093750000000000	4140.51269531250000000000	4191.28173828125000000000	4163.58984375000000000000	4175.38427734375000000000	4166.66650390625000000000	4112.30761718750000000000	4165.64111328125000000000	4167.17919921875000000000	3728.20507812500000000000	4210.25634765625000000000	4136.92285156250000000000	4162.05126953125000000000	0.00000000000000000000	10245.00000000000000000000	10231.00000000000000000000	0.00000000000000000000	0.00000000000000000000	0.00000000000000000000	1741.00000000000000000000	327.00000000000000000000	4.00000000000000000000	4.00000000000000000000	4.00000000000000000000	4.00000000000000000000	4.00000000000000000000	4.00000000000000000000	4.00000000000000000000	4.00000000000000000000	4.00000000000000000000	4.00000000000000000000	4.00000000000000000000	4.00000000000000000000	4.00000000000000000000	4.00000000000000000000	4.00000000000000000000	4.00000000000000000000
52.00000000000000000000	0.00000000000000000000	4186.15380859375000000000	4187.69238281250000000000	4153.33300781250000000000	4178.97412109375000000000	4190.25634765625000000000	4190.25634765625000000000	4170.76904296875000000000	4121.02539062500000000000	4172.82031250000000000000	4182.05126953125000000000	3755.89746093750000000000	4219.48730468750000000000	4137.94873046875000000000	4158.97412109375000000000	0.00000000000000000000	10245.00000000000000000000	10231.00000000000000000000	0.00000000000000000000	0.00000000000000000000	0.00000000000000000000	1741.00000000000000000000	336.00000000000000000000	4.00000000000000000000	4.00000000000000000000	4.00000000000000000000	4.00000000000000000000	4.00000000000000000000	4.00000000000000000000	4.00000000000000000000	4.00000000000000000000	4.00000000000000000000	4.00000000000000000000	4.00000000000000000000	4.00000000000000000000	4.00000000000000000000	4.00000000000000000000	4.00000000000000000000	4.00000000000000000000
53.00000000000000000000	0.00000000000000000000	4171.28173828125000000000	4184.10253906250000000000	4146.15380859375000000000	4169.23046875000000000000	4179.48730468750000000000	4186.66650390625000000000	4171.28173828125000000000	4120.51269531250000000000	4162.05126953125000000000	4190.25634765625000000000	3811.28198242187500000000	4209.74365234375000000000	4130.25634765625000000000	4151.79492187500000000000	0.00000000000000000000	10246.00000000000000000000	10230.00000000000000000000	0.00000000000000000000	0.00000000000000000000	0.00000000000000000000	1741.00000000000000000000	344.00000000000000000000	4.00000000000000000000	4.00000000000000000000	4.00000000000000000000	4.00000000000000000000	4.00000000000000000000	4.00000000000000000000	4.00000000000000000000	4.00000000000000000000	4.00000000000000000000	4.00000000000000000000	4.00000000000000000000	4.00000000000000000000	4.00000000000000000000	4.00000000000000000000	4.00000000000000000000	4.00000000000000000000
54.00000000000000000000	0.00000000000000000000	4175.38427734375000000000	4187.17919921875000000000	4150.25634765625000000000	4183.58984375000000000000	4170.76904296875000000000	4188.71777343750000000000	4178.46142578125000000000	4127.69238281250000000000	4175.89746093750000000000	4183.07666015625000000000	3810.76904296875000000000	4217.43603515625000000000	4144.10253906250000000000	4164.10253906250000000000	0.00000000000000000000	10246.00000000000000000000	10230.00000000000000000000	0.00000000000000000000	0.00000000000000000000	0.00000000000000000000	1741.00000000000000000000	352.00000000000000000000	4.00000000000000000000	4.00000000000000000000	4.00000000000000000000	4.00000000000000000000	4.00000000000000000000	4.00000000000000000000	4.00000000000000000000	4.00000000000000000000	4.00000000000000000000	4.00000000000000000000	4.00000000000000000000	4.00000000000000000000	4.00000000000000000000	4.00000000000000000000	4.00000000000000000000	4.00000000000000000000
55.00000000000000000000	0.00000000000000000000	4180.00000000000000000000	4182.05126953125000000000	4152.82031250000000000000	4188.71777343750000000000	4157.43603515625000000000	4187.69238281250000000000	4174.35888671875000000000	4134.87158203125000000000	4188.71777343750000000000	4174.87158203125000000000	3754.35888671875000000000	4220.51269531250000000000	4141.53857421875000000000	4165.12792968750000000000	0.00000000000000000000	10247.00000000000000000000	10228.00000000000000000000	0.00000000000000000000	0.00000000000000000000	0.00000000000000000000	1741.00000000000000000000	361.00000000000000000000	4.00000000000000000000	4.00000000000000000000	4.00000000000000000000	4.00000000000000000000	4.00000000000000000000	4.00000000000000000000	4.00000000000000000000	4.00000000000000000000	4.00000000000000000000	4.00000000000000000000	4.00000000000000000000	4.00000000000000000000	4.00000000000000000000	4.00000000000000000000	4.00000000000000000000	4.00000000000000000000
56.00000000000000000000	0.00000000000000000000	4163.58984375000000000000	4174.87158203125000000000	4142.05126953125000000000	4192.30761718750000000000	4156.41015625000000000000	4169.23046875000000000000	4165.12792968750000000000	4136.92285156250000000000	4174.35888671875000000000	4183.07666015625000000000	3762.56396484375000000000	4212.82031250000000000000	4130.25634765625000000000	4152.82031250000000000000	0.00000000000000000000	10247.00000000000000000000	10228.00000000000000000000	0.00000000000000000000	0.00000000000000000000	0.00000000000000000000	1741.00000000000000000000	369.00000000000000000000	4.00000000000000000000	4.00000000000000000000	4.00000000000000000000	4.00000000000000000000	4.00000000000000000000	4.00000000000000000000	4.00000000000000000000	4.00000000000000000000	4.00000000000000000000	4.00000000000000000000	4.00000000000000000000	4.00000000000000000000	4.00000000000000000000	4.00000000000000000000	4.00000000000000000000	4.00000000000000000000
57.00000000000000000000	0.00000000000000000000	4173.84619140625000000000	4168.71777343750000000000	4146.15380859375000000000	4187.17919921875000000000	4172.82031250000000000000	4155.38427734375000000000	4159.48730468750000000000	4133.84619140625000000000	4154.87158203125000000000	4177.94873046875000000000	3812.30761718750000000000	4212.82031250000000000000	4124.61523437500000000000	4144.61523437500000000000	0.00000000000000000000	10248.00000000000000000000	10228.00000000000000000000	0.00000000000000000000	0.00000000000000000000	0.00000000000000000000	1741.00000000000000000000	378.00000000000000000000	4.00000000000000000000	4.00000000000000000000	4.00000000000000000000	4.00000000000000000000	4.00000000000000000000	4.00000000000000000000	4.00000000000000000000	4.00000000000000000000	4.00000000000000000000	4.00000000000000000000	4.00000000000000000000	4.00000000000000000000	4.00000000000000000000	4.00000000000000000000	4.00000000000000000000	4.00000000000000000000
58.00000000000000000000	0.00000000000000000000	4170.76904296875000000000	4175.89746093750000000000	4141.02539062500000000000	4168.71777343750000000000	4186.15380859375000000000	4176.41015625000000000000	4174.35888671875000000000	4145.64111328125000000000	4169.74365234375000000000	4172.82031250000000000000	3829.74340820312500000000	4211.79492187500000000000	4138.46142578125000000000	4150.25634765625000000000	0.00000000000000000000	10248.00000000000000000000	10228.00000000000000000000	0.00000000000000000000	0.00000000000000000000	0.00000000000000000000	1741.00000000000000000000	386.00000000000000000000	4.00000000000000000000	4.00000000000000000000	4.00000000000000000000	4.00000000000000000000	4.00000000000000000000	4.00000000000000000000	4.00000000000000000000	4.00000000000000000000	4.00000000000000000000	4.00000000000000000000	4.00000000000000000000	4.00000000000000000000	4.00000000000000000000	4.00000000000000000000	4.00000000000000000000	4.00000000000000000000
59.00000000000000000000	0.00000000000000000000	4171.28173828125000000000	4172.30761718750000000000	4140.51269531250000000000	4166.66650390625000000000	4166.15380859375000000000	4188.71777343750000000000	4180.00000000000000000000	4147.69238281250000000000	4178.46142578125000000000	4173.33300781250000000000	3806.66650390625000000000	4216.92285156250000000000	4151.79492187500000000000	4163.58984375000000000000	0.00000000000000000000	10248.00000000000000000000	10228.00000000000000000000	0.00000000000000000000	0.00000000000000000000	0.00000000000000000000	1741.00000000000000000000	394.00000000000000000000	4.00000000000000000000	4.00000000000000000000	4.00000000000000000000	4.00000000000000000000	4.00000000000000000000	4.00000000000000000000	4.00000000000000000000	4.00000000000000000000	4.00000000000000000000	4.00000000000000000000	4.00000000000000000000	4.00000000000000000000	4.00000000000000000000	4.00000000000000000000	4.00000000000000000000	4.00000000000000000000
60.00000000000000000000	0.00000000000000000000	4184.10253906250000000000	4162.05126953125000000000	4151.28173828125000000000	4184.10253906250000000000	4155.89746093750000000000	4183.07666015625000000000	4172.30761718750000000000	4136.41015625000000000000	4170.76904296875000000000	4164.61523437500000000000	3805.64086914062500000000	4220.00000000000000000000	4148.20507812500000000000	4168.20507812500000000000	0.00000000000000000000	10248.00000000000000000000	10228.00000000000000000000	0.00000000000000000000	0.00000000000000000000	0.00000000000000000000	1741.00000000000000000000	403.00000000000000000000	4.00000000000000000000	4.00000000000000000000	4.00000000000000000000	4.00000000000000000000	4.00000000000000000000	4.00000000000000000000	4.00000000000000000000	4.00000000000000000000	4.00000000000000000000	4.00000000000000000000	4.00000000000000000000	4.00000000000000000000	4.00000000000000000000	4.00000000000000000000	4.00000000000000000000	4.00000000000000000000
61.00000000000000000000	0.00000000000000000000	4170.76904296875000000000	4169.23046875000000000000	4141.02539062500000000000	4187.17919921875000000000	4162.05126953125000000000	4178.97412109375000000000	4168.71777343750000000000	4131.28173828125000000000	4170.25634765625000000000	4155.38427734375000000000	3827.17944335937500000000	4208.20507812500000000000	4140.00000000000000000000	4156.92285156250000000000	0.00000000000000000000	10247.00000000000000000000	10227.00000000000000000000	0.00000000000000000000	0.00000000000000000000	0.00000000000000000000	1741.00000000000000000000	411.00000000000000000000	4.00000000000000000000	4.00000000000000000000	4.00000000000000000000	4.00000000000000000000	4.00000000000000000000	4.00000000000000000000	4.00000000000000000000	4.00000000000000000000	4.00000000000000000000	4.00000000000000000000	4.00000000000000000000	4.00000000000000000000	4.00000000000000000000	4.00000000000000000000	4.00000000000000000000	4.00000000000000000000
62.00000000000000000000	0.00000000000000000000	4182.05126953125000000000	4180.51269531250000000000	4143.58984375000000000000	4186.66650390625000000000	4158.97412109375000000000	4172.30761718750000000000	4163.07666015625000000000	4125.64111328125000000000	4164.61523437500000000000	4159.48730468750000000000	3835.89746093750000000000	4210.76904296875000000000	4141.02539062500000000000	4158.46142578125000000000	0.00000000000000000000	10247.00000000000000000000	10227.00000000000000000000	0.00000000000000000000	0.00000000000000000000	0.00000000000000000000	1741.00000000000000000000	419.00000000000000000000	4.00000000000000000000	4.00000000000000000000	4.00000000000000000000	4.00000000000000000000	4.00000000000000000000	4.00000000000000000000	4.00000000000000000000	4.00000000000000000000	4.00000000000000000000	4.00000000000000000000	4.00000000000000000000	4.00000000000000000000	4.00000000000000000000	4.00000000000000000000	4.00000000000000000000	4.00000000000000000000
63.00000000000000000000	0.00000000000000000000	4183.58984375000000000000	4176.41015625000000000000	4148.20507812500000000000	4180.51269531250000000000	4163.58984375000000000000	4174.87158203125000000000	4164.61523437500000000000	4127.17919921875000000000	4158.97412109375000000000	4166.66650390625000000000	3840.51269531250000000000	4216.92285156250000000000	4150.76904296875000000000	4166.15380859375000000000	0.00000000000000000000	10247.00000000000000000000	10228.00000000000000000000	0.00000000000000000000	0.00000000000000000000	0.00000000000000000000	1741.00000000000000000000	428.00000000000000000000	4.00000000000000000000	4.00000000000000000000	4.00000000000000000000	4.00000000000000000000	4.00000000000000000000	4.00000000000000000000	4.00000000000000000000	4.00000000000000000000	4.00000000000000000000	4.00000000000000000000	4.00000000000000000000	4.00000000000000000000	4.00000000000000000000	4.00000000000000000000	4.00000000000000000000	4.00000000000000000000
64.00000000000000000000	0.00000000000000000000	4171.28173828125000000000	4163.58984375000000000000	4140.00000000000000000000	4162.56396484375000000000	4156.41015625000000000000	4172.30761718750000000000	4164.10253906250000000000	4133.33300781250000000000	4161.02539062500000000000	4154.87158203125000000000	3829.23071289062500000000	4215.89746093750000000000	4151.28173828125000000000	4151.28173828125000000000	2691.00000000000000000000	10247.00000000000000000000	10228.00000000000000000000	0.00000000000000000000	0.00000000000000000000	0.00000000000000000000	1741.00000000000000000000	436.00000000000000000000	4.00000000000000000000	4.00000000000000000000	4.00000000000000000000	4.00000000000000000000	4.00000000000000000000	4.00000000000000000000	4.00000000000000000000	4.00000000000000000000	4.00000000000000000000	4.00000000000000000000	4.00000000000000000000	4.00000000000000000000	4.00000000000000000000	4.00000000000000000000	4.00000000000000000000	4.00000000000000000000
65.00000000000000000000	0.00000000000000000000	4176.41015625000000000000	4172.82031250000000000000	4140.00000000000000000000	4174.35888671875000000000	4150.25634765625000000000	4163.58984375000000000000	4162.56396484375000000000	4144.61523437500000000000	4177.43603515625000000000	4149.74365234375000000000	3840.00000000000000000000	4219.48730468750000000000	4154.35888671875000000000	4152.30761718750000000000	2809.00000000000000000000	10247.00000000000000000000	10227.00000000000000000000	0.00000000000000000000	0.00000000000000000000	0.00000000000000000000	1741.00000000000000000000	444.00000000000000000000	4.00000000000000000000	4.00000000000000000000	4.00000000000000000000	4.00000000000000000000	4.00000000000000000000	4.00000000000000000000	4.00000000000000000000	4.00000000000000000000	4.00000000000000000000	4.00000000000000000000	4.00000000000000000000	4.00000000000000000000	4.00000000000000000000	4.00000000000000000000	4.00000000000000000000	4.00000000000000000000
66.00000000000000000000	0.00000000000000000000	4168.20507812500000000000	4175.38427734375000000000	4134.35888671875000000000	4196.92285156250000000000	4158.97412109375000000000	4166.66650390625000000000	4165.12792968750000000000	4155.38427734375000000000	4191.79492187500000000000	4160.51269531250000000000	3870.76904296875000000000	4218.46142578125000000000	4160.00000000000000000000	4170.76904296875000000000	2371.00000000000000000000	10247.00000000000000000000	10227.00000000000000000000	0.00000000000000000000	0.00000000000000000000	0.00000000000000000000	1741.00000000000000000000	453.00000000000000000000	4.00000000000000000000	4.00000000000000000000	4.00000000000000000000	4.00000000000000000000	4.00000000000000000000	4.00000000000000000000	4.00000000000000000000	4.00000000000000000000	4.00000000000000000000	4.00000000000000000000	4.00000000000000000000	4.00000000000000000000	4.00000000000000000000	4.00000000000000000000	4.00000000000000000000	4.00000000000000000000
67.00000000000000000000	0.00000000000000000000	4177.94873046875000000000	4158.46142578125000000000	4141.02539062500000000000	4188.20507812500000000000	4167.17919921875000000000	4171.28173828125000000000	4163.07666015625000000000	4148.20507812500000000000	4182.05126953125000000000	4165.64111328125000000000	3866.15380859375000000000	4214.87158203125000000000	4161.53857421875000000000	4165.12792968750000000000	3451.00000000000000000000	10247.00000000000000000000	10226.00000000000000000000	0.00000000000000000000	0.00000000000000000000	0.00000000000000000000	1741.00000000000000000000	461.00000000000000000000	4.00000000000000000000	4.00000000000000000000	4.00000000000000000000	4.00000000000000000000	4.00000000000000000000	4.00000000000000000000	4.00000000000000000000	4.00000000000000000000	4.00000000000000000000	4.00000000000000000000	4.00000000000000000000	4.00000000000000000000	4.00000000000000000000	4.00000000000000000000	4.00000000000000000000	4.00000000000000000000
68.00000000000000000000	0.00000000000000000000	4181.02539062500000000000	4173.84619140625000000000	4149.23046875000000000000	4172.30761718750000000000	4181.53857421875000000000	4182.05126953125000000000	4172.30761718750000000000	4146.66650390625000000000	4183.58984375000000000000	4182.05126953125000000000	3856.92309570312500000000	4215.89746093750000000000	4171.79492187500000000000	4155.89746093750000000000	3532.00000000000000000000	10247.00000000000000000000	10226.00000000000000000000	0.00000000000000000000	0.00000000000000000000	0.00000000000000000000	1741.00000000000000000000	469.00000000000000000000	4.00000000000000000000	4.00000000000000000000	4.00000000000000000000	4.00000000000000000000	4.00000000000000000000	4.00000000000000000000	4.00000000000000000000	4.00000000000000000000	4.00000000000000000000	4.00000000000000000000	4.00000000000000000000	4.00000000000000000000	4.00000000000000000000	4.00000000000000000000	4.00000000000000000000	4.00000000000000000000
69.00000000000000000000	0.00000000000000000000	4165.12792968750000000000	4173.33300781250000000000	4133.33300781250000000000	4161.53857421875000000000	4163.07666015625000000000	4172.30761718750000000000	4165.12792968750000000000	4131.28173828125000000000	4168.71777343750000000000	4168.71777343750000000000	3880.00000000000000000000	4208.20507812500000000000	4152.82031250000000000000	4140.00000000000000000000	3391.00000000000000000000	10246.00000000000000000000	10227.00000000000000000000	0.00000000000000000000	0.00000000000000000000	0.00000000000000000000	1741.00000000000000000000	478.00000000000000000000	4.00000000000000000000	4.00000000000000000000	4.00000000000000000000	4.00000000000000000000	4.00000000000000000000	4.00000000000000000000	4.00000000000000000000	4.00000000000000000000	4.00000000000000000000	4.00000000000000000000	4.00000000000000000000	4.00000000000000000000	4.00000000000000000000	4.00000000000000000000	4.00000000000000000000	4.00000000000000000000
70.00000000000000000000	0.00000000000000000000	4161.53857421875000000000	4142.56396484375000000000	4120.00000000000000000000	4149.23046875000000000000	4133.84619140625000000000	4156.41015625000000000000	4155.38427734375000000000	4114.87158203125000000000	4142.05126953125000000000	4127.17919921875000000000	3875.38452148437500000000	4190.25634765625000000000	4126.66650390625000000000	4118.46142578125000000000	3469.00000000000000000000	10246.00000000000000000000	10227.00000000000000000000	0.00000000000000000000	0.00000000000000000000	0.00000000000000000000	1741.00000000000000000000	486.00000000000000000000	4.00000000000000000000	4.00000000000000000000	4.00000000000000000000	4.00000000000000000000	4.00000000000000000000	4.00000000000000000000	4.00000000000000000000	4.00000000000000000000	4.00000000000000000000	4.00000000000000000000	4.00000000000000000000	4.00000000000000000000	4.00000000000000000000	4.00000000000000000000	4.00000000000000000000	4.00000000000000000000
71.00000000000000000000	0.00000000000000000000	4163.58984375000000000000	4157.43603515625000000000	4127.17919921875000000000	4166.66650390625000000000	4157.94873046875000000000	4186.15380859375000000000	4188.20507812500000000000	4148.71777343750000000000	4174.35888671875000000000	4137.94873046875000000000	3851.79467773437500000000	4198.46142578125000000000	4147.17919921875000000000	4130.25634765625000000000	3430.00000000000000000000	10247.00000000000000000000	10229.00000000000000000000	0.00000000000000000000	0.00000000000000000000	0.00000000000000000000	1741.00000000000000000000	494.00000000000000000000	4.00000000000000000000	4.00000000000000000000	4.00000000000000000000	4.00000000000000000000	4.00000000000000000000	4.00000000000000000000	4.00000000000000000000	4.00000000000000000000	4.00000000000000000000	4.00000000000000000000	4.00000000000000000000	4.00000000000000000000	4.00000000000000000000	4.00000000000000000000	4.00000000000000000000	4.00000000000000000000
72.00000000000000000000	0.00000000000000000000	4182.56396484375000000000	4177.94873046875000000000	4143.58984375000000000000	4190.25634765625000000000	4167.69238281250000000000	4202.05126953125000000000	4202.56396484375000000000	4169.23046875000000000000	4205.12792968750000000000	4169.23046875000000000000	3863.07690429687500000000	4220.51269531250000000000	4160.51269531250000000000	4150.25634765625000000000	3402.00000000000000000000	10247.00000000000000000000	10229.00000000000000000000	0.00000000000000000000	0.00000000000000000000	0.00000000000000000000	1741.00000000000000000000	503.00000000000000000000	4.00000000000000000000	4.00000000000000000000	4.00000000000000000000	4.00000000000000000000	4.00000000000000000000	4.00000000000000000000	4.00000000000000000000	4.00000000000000000000	4.00000000000000000000	4.00000000000000000000	4.00000000000000000000	4.00000000000000000000	4.00000000000000000000	4.00000000000000000000	4.00000000000000000000	4.00000000000000000000
73.00000000000000000000	0.00000000000000000000	4182.56396484375000000000	4179.48730468750000000000	4144.61523437500000000000	4184.61523437500000000000	4156.41015625000000000000	4188.20507812500000000000	4187.69238281250000000000	4162.05126953125000000000	4202.56396484375000000000	4190.76904296875000000000	3899.48706054687500000000	4221.53857421875000000000	4166.15380859375000000000	4161.53857421875000000000	3094.00000000000000000000	10246.00000000000000000000	10228.00000000000000000000	0.00000000000000000000	0.00000000000000000000	0.00000000000000000000	1741.00000000000000000000	511.00000000000000000000	4.00000000000000000000	4.00000000000000000000	4.00000000000000000000	4.00000000000000000000	4.00000000000000000000	4.00000000000000000000	4.00000000000000000000	4.00000000000000000000	4.00000000000000000000	4.00000000000000000000	4.00000000000000000000	4.00000000000000000000	4.00000000000000000000	4.00000000000000000000	4.00000000000000000000	4.00000000000000000000
74.00000000000000000000	0.00000000000000000000	4180.51269531250000000000	4184.61523437500000000000	4148.20507812500000000000	4180.51269531250000000000	4178.97412109375000000000	4186.15380859375000000000	4183.07666015625000000000	4164.61523437500000000000	4197.94873046875000000000	4201.02539062500000000000	3938.97436523437500000000	4226.15380859375000000000	4179.48730468750000000000	4170.76904296875000000000	3435.00000000000000000000	10246.00000000000000000000	10228.00000000000000000000	0.00000000000000000000	0.00000000000000000000	0.00000000000000000000	1741.00000000000000000000	519.00000000000000000000	4.00000000000000000000	4.00000000000000000000	4.00000000000000000000	4.00000000000000000000	4.00000000000000000000	4.00000000000000000000	4.00000000000000000000	4.00000000000000000000	4.00000000000000000000	4.00000000000000000000	4.00000000000000000000	4.00000000000000000000	4.00000000000000000000	4.00000000000000000000	4.00000000000000000000	4.00000000000000000000
75.00000000000000000000	0.00000000000000000000	4196.92285156250000000000	4186.15380859375000000000	4160.51269531250000000000	4174.87158203125000000000	4187.17919921875000000000	4185.64111328125000000000	4175.38427734375000000000	4156.41015625000000000000	4183.58984375000000000000	4181.53857421875000000000	3932.30761718750000000000	4233.84619140625000000000	4173.33300781250000000000	4157.94873046875000000000	3302.00000000000000000000	10247.00000000000000000000	10228.00000000000000000000	0.00000000000000000000	0.00000000000000000000	0.00000000000000000000	1741.00000000000000000000	528.00000000000000000000	4.00000000000000000000	4.00000000000000000000	4.00000000000000000000	4.00000000000000000000	4.00000000000000000000	4.00000000000000000000	4.00000000000000000000	4.00000000000000000000	4.00000000000000000000	4.00000000000000000000	4.00000000000000000000	4.00000000000000000000	4.00000000000000000000	4.00000000000000000000	4.00000000000000000000	4.00000000000000000000
76.00000000000000000000	0.00000000000000000000	4175.38427734375000000000	4180.51269531250000000000	4146.15380859375000000000	4167.17919921875000000000	4157.94873046875000000000	4177.43603515625000000000	4168.71777343750000000000	4148.71777343750000000000	4178.97412109375000000000	4157.94873046875000000000	3888.71777343750000000000	4221.53857421875000000000	4168.20507812500000000000	4136.92285156250000000000	2732.00000000000000000000	10247.00000000000000000000	10228.00000000000000000000	0.00000000000000000000	0.00000000000000000000	0.00000000000000000000	1741.00000000000000000000	536.00000000000000000000	4.00000000000000000000	4.00000000000000000000	4.00000000000000000000	4.00000000000000000000	4.00000000000000000000	4.00000000000000000000	4.00000000000000000000	4.00000000000000000000	4.00000000000000000000	4.00000000000000000000	4.00000000000000000000	4.00000000000000000000	4.00000000000000000000	4.00000000000000000000	4.00000000000000000000	4.00000000000000000000
77.00000000000000000000	0.00000000000000000000	4160.51269531250000000000	4159.48730468750000000000	4130.76904296875000000000	4175.38427734375000000000	4137.43603515625000000000	4159.48730468750000000000	4170.25634765625000000000	4151.28173828125000000000	4179.48730468750000000000	4144.10253906250000000000	3873.33325195312500000000	4207.17919921875000000000	4158.97412109375000000000	4138.46142578125000000000	2819.00000000000000000000	10245.00000000000000000000	10228.00000000000000000000	0.00000000000000000000	0.00000000000000000000	0.00000000000000000000	1741.00000000000000000000	545.00000000000000000000	4.00000000000000000000	4.00000000000000000000	4.00000000000000000000	4.00000000000000000000	4.00000000000000000000	4.00000000000000000000	4.00000000000000000000	4.00000000000000000000	4.00000000000000000000	4.00000000000000000000	4.00000000000000000000	4.00000000000000000000	4.00000000000000000000	4.00000000000000000000	4.00000000000000000000	4.00000000000000000000
78.00000000000000000000	0.00000000000000000000	4167.17919921875000000000	4156.92285156250000000000	4130.25634765625000000000	4176.41015625000000000000	4160.51269531250000000000	4165.64111328125000000000	4185.64111328125000000000	4156.41015625000000000000	4184.61523437500000000000	4159.48730468750000000000	3920.00000000000000000000	4209.74365234375000000000	4159.48730468750000000000	4141.53857421875000000000	3435.00000000000000000000	10245.00000000000000000000	10228.00000000000000000000	0.00000000000000000000	0.00000000000000000000	0.00000000000000000000	1741.00000000000000000000	553.00000000000000000000	4.00000000000000000000	4.00000000000000000000	4.00000000000000000000	4.00000000000000000000	4.00000000000000000000	4.00000000000000000000	4.00000000000000000000	4.00000000000000000000	4.00000000000000000000	4.00000000000000000000	4.00000000000000000000	4.00000000000000000000	4.00000000000000000000	4.00000000000000000000	4.00000000000000000000	4.00000000000000000000
79.00000000000000000000	0.00000000000000000000	4168.71777343750000000000	4170.25634765625000000000	4129.74365234375000000000	4162.05126953125000000000	4165.64111328125000000000	4189.23046875000000000000	4194.87158203125000000000	4152.30761718750000000000	4175.89746093750000000000	4173.33300781250000000000	3964.61523437500000000000	4214.87158203125000000000	4166.15380859375000000000	4140.51269531250000000000	3302.00000000000000000000	10246.00000000000000000000	10228.00000000000000000000	0.00000000000000000000	0.00000000000000000000	0.00000000000000000000	1741.00000000000000000000	561.00000000000000000000	4.00000000000000000000	4.00000000000000000000	4.00000000000000000000	4.00000000000000000000	4.00000000000000000000	4.00000000000000000000	4.00000000000000000000	4.00000000000000000000	4.00000000000000000000	4.00000000000000000000	4.00000000000000000000	4.00000000000000000000	4.00000000000000000000	4.00000000000000000000	4.00000000000000000000	4.00000000000000000000
80.00000000000000000000	0.00000000000000000000	4181.02539062500000000000	4176.92285156250000000000	4140.51269531250000000000	4173.84619140625000000000	4156.41015625000000000000	4200.00000000000000000000	4196.41015625000000000000	4156.41015625000000000000	4170.76904296875000000000	4167.17919921875000000000	3948.20507812500000000000	4216.92285156250000000000	4175.38427734375000000000	4215.89746093750000000000	2732.00000000000000000000	10246.00000000000000000000	10228.00000000000000000000	0.00000000000000000000	0.00000000000000000000	0.00000000000000000000	1741.00000000000000000000	570.00000000000000000000	4.00000000000000000000	4.00000000000000000000	4.00000000000000000000	4.00000000000000000000	4.00000000000000000000	4.00000000000000000000	4.00000000000000000000	4.00000000000000000000	4.00000000000000000000	4.00000000000000000000	4.00000000000000000000	4.00000000000000000000	4.00000000000000000000	4.00000000000000000000	4.00000000000000000000	4.00000000000000000000
81.00000000000000000000	0.00000000000000000000	4174.35888671875000000000	4168.71777343750000000000	4138.46142578125000000000	4175.89746093750000000000	4167.17919921875000000000	4178.46142578125000000000	4190.25634765625000000000	4168.71777343750000000000	4188.71777343750000000000	4170.76904296875000000000	3926.66650390625000000000	4217.43603515625000000000	4184.10253906250000000000	4283.07666015625000000000	2819.00000000000000000000	10244.00000000000000000000	10227.00000000000000000000	0.00000000000000000000	0.00000000000000000000	0.00000000000000000000	1741.00000000000000000000	578.00000000000000000000	4.00000000000000000000	4.00000000000000000000	4.00000000000000000000	4.00000000000000000000	4.00000000000000000000	4.00000000000000000000	4.00000000000000000000	4.00000000000000000000	4.00000000000000000000	4.00000000000000000000	4.00000000000000000000	4.00000000000000000000	4.00000000000000000000	4.00000000000000000000	4.00000000000000000000	4.00000000000000000000
82.00000000000000000000	0.00000000000000000000	4180.51269531250000000000	4153.33300781250000000000	4141.02539062500000000000	4151.28173828125000000000	4142.56396484375000000000	4146.15380859375000000000	4163.07666015625000000000	4154.87158203125000000000	4180.00000000000000000000	4165.12792968750000000000	3911.79467773437500000000	4225.64111328125000000000	4170.25634765625000000000	4222.05126953125000000000	3435.00000000000000000000	10244.00000000000000000000	10227.00000000000000000000	0.00000000000000000000	0.00000000000000000000	0.00000000000000000000	1741.00000000000000000000	586.00000000000000000000	4.00000000000000000000	4.00000000000000000000	4.00000000000000000000	4.00000000000000000000	4.00000000000000000000	4.00000000000000000000	4.00000000000000000000	4.00000000000000000000	4.00000000000000000000	4.00000000000000000000	4.00000000000000000000	4.00000000000000000000	4.00000000000000000000	4.00000000000000000000	4.00000000000000000000	4.00000000000000000000
83.00000000000000000000	0.00000000000000000000	4196.92285156250000000000	4174.87158203125000000000	4162.05126953125000000000	4176.41015625000000000000	4140.51269531250000000000	4169.74365234375000000000	4166.15380859375000000000	4160.51269531250000000000	4178.46142578125000000000	4168.71777343750000000000	3932.30761718750000000000	4241.53857421875000000000	4175.38427734375000000000	4175.89746093750000000000	3302.00000000000000000000	10244.00000000000000000000	10228.00000000000000000000	0.00000000000000000000	0.00000000000000000000	0.00000000000000000000	1741.00000000000000000000	595.00000000000000000000	4.00000000000000000000	4.00000000000000000000	4.00000000000000000000	4.00000000000000000000	4.00000000000000000000	4.00000000000000000000	4.00000000000000000000	4.00000000000000000000	4.00000000000000000000	4.00000000000000000000	4.00000000000000000000	4.00000000000000000000	4.00000000000000000000	4.00000000000000000000	4.00000000000000000000	4.00000000000000000000
84.00000000000000000000	0.00000000000000000000	4189.74365234375000000000	4200.00000000000000000000	4160.00000000000000000000	4216.41015625000000000000	4180.51269531250000000000	4194.87158203125000000000	4179.48730468750000000000	4181.53857421875000000000	4202.05126953125000000000	4191.28173828125000000000	3992.30761718750000000000	4247.69238281250000000000	4193.84619140625000000000	4211.28173828125000000000	2732.00000000000000000000	10244.00000000000000000000	10228.00000000000000000000	0.00000000000000000000	0.00000000000000000000	0.00000000000000000000	1741.00000000000000000000	603.00000000000000000000	4.00000000000000000000	4.00000000000000000000	4.00000000000000000000	4.00000000000000000000	4.00000000000000000000	4.00000000000000000000	4.00000000000000000000	4.00000000000000000000	4.00000000000000000000	4.00000000000000000000	4.00000000000000000000	4.00000000000000000000	4.00000000000000000000	4.00000000000000000000	4.00000000000000000000	4.00000000000000000000
85.00000000000000000000	0.00000000000000000000	4188.20507812500000000000	4186.15380859375000000000	4149.23046875000000000000	4188.20507812500000000000	4180.00000000000000000000	4174.35888671875000000000	4167.69238281250000000000	4174.35888671875000000000	4198.46142578125000000000	4192.82031250000000000000	4000.51269531250000000000	4242.56396484375000000000	4190.76904296875000000000	4205.64111328125000000000	2819.00000000000000000000	10245.00000000000000000000	10229.00000000000000000000	0.00000000000000000000	0.00000000000000000000	0.00000000000000000000	1741.00000000000000000000	611.00000000000000000000	4.00000000000000000000	4.00000000000000000000	4.00000000000000000000	4.00000000000000000000	4.00000000000000000000	4.00000000000000000000	4.00000000000000000000	4.00000000000000000000	4.00000000000000000000	4.00000000000000000000	4.00000000000000000000	4.00000000000000000000	4.00000000000000000000	4.00000000000000000000	4.00000000000000000000	4.00000000000000000000
86.00000000000000000000	0.00000000000000000000	4174.35888671875000000000	4168.71777343750000000000	4140.00000000000000000000	4149.74365234375000000000	4161.53857421875000000000	4170.76904296875000000000	4173.84619140625000000000	4166.15380859375000000000	4181.53857421875000000000	4181.53857421875000000000	3968.20507812500000000000	4230.76904296875000000000	4186.66650390625000000000	4166.66650390625000000000	3435.00000000000000000000	10245.00000000000000000000	10229.00000000000000000000	0.00000000000000000000	0.00000000000000000000	0.00000000000000000000	1741.00000000000000000000	620.00000000000000000000	4.00000000000000000000	4.00000000000000000000	4.00000000000000000000	4.00000000000000000000	4.00000000000000000000	4.00000000000000000000	4.00000000000000000000	4.00000000000000000000	4.00000000000000000000	4.00000000000000000000	4.00000000000000000000	4.00000000000000000000	4.00000000000000000000	4.00000000000000000000	4.00000000000000000000	4.00000000000000000000
87.00000000000000000000	0.00000000000000000000	4175.89746093750000000000	4158.97412109375000000000	4140.00000000000000000000	4164.10253906250000000000	4154.35888671875000000000	4184.61523437500000000000	4181.02539062500000000000	4154.87158203125000000000	4170.25634765625000000000	4163.07666015625000000000	3938.46142578125000000000	4230.25634765625000000000	4180.51269531250000000000	4161.53857421875000000000	3302.00000000000000000000	10246.00000000000000000000	10229.00000000000000000000	0.00000000000000000000	0.00000000000000000000	0.00000000000000000000	1741.00000000000000000000	628.00000000000000000000	4.00000000000000000000	4.00000000000000000000	4.00000000000000000000	4.00000000000000000000	4.00000000000000000000	4.00000000000000000000	4.00000000000000000000	4.00000000000000000000	4.00000000000000000000	4.00000000000000000000	4.00000000000000000000	4.00000000000000000000	4.00000000000000000000	4.00000000000000000000	4.00000000000000000000	4.00000000000000000000
88.00000000000000000000	0.00000000000000000000	4182.56396484375000000000	4156.92285156250000000000	4140.00000000000000000000	4181.02539062500000000000	4151.79492187500000000000	4179.48730468750000000000	4174.35888671875000000000	4150.76904296875000000000	4166.66650390625000000000	4156.92285156250000000000	3942.05126953125000000000	4235.89746093750000000000	4174.87158203125000000000	4163.07666015625000000000	2732.00000000000000000000	10246.00000000000000000000	10229.00000000000000000000	0.00000000000000000000	0.00000000000000000000	0.00000000000000000000	1741.00000000000000000000	636.00000000000000000000	4.00000000000000000000	4.00000000000000000000	4.00000000000000000000	4.00000000000000000000	4.00000000000000000000	4.00000000000000000000	4.00000000000000000000	4.00000000000000000000	4.00000000000000000000	4.00000000000000000000	4.00000000000000000000	4.00000000000000000000	4.00000000000000000000	4.00000000000000000000	4.00000000000000000000	4.00000000000000000000
89.00000000000000000000	0.00000000000000000000	4173.33300781250000000000	4177.43603515625000000000	4138.97412109375000000000	4186.15380859375000000000	4168.71777343750000000000	4171.28173828125000000000	4178.46142578125000000000	4165.64111328125000000000	4175.38427734375000000000	4176.41015625000000000000	3985.12817382812500000000	4243.07666015625000000000	4178.97412109375000000000	4167.17919921875000000000	2819.00000000000000000000	10246.00000000000000000000	10230.00000000000000000000	0.00000000000000000000	0.00000000000000000000	0.00000000000000000000	1741.00000000000000000000	645.00000000000000000000	4.00000000000000000000	4.00000000000000000000	4.00000000000000000000	4.00000000000000000000	4.00000000000000000000	4.00000000000000000000	4.00000000000000000000	4.00000000000000000000	4.00000000000000000000	4.00000000000000000000	4.00000000000000000000	4.00000000000000000000	4.00000000000000000000	4.00000000000000000000	4.00000000000000000000	4.00000000000000000000
90.00000000000000000000	0.00000000000000000000	4182.56396484375000000000	4178.97412109375000000000	4148.71777343750000000000	4183.58984375000000000000	4171.28173828125000000000	4170.76904296875000000000	4173.33300781250000000000	4165.12792968750000000000	4176.41015625000000000000	4175.89746093750000000000	4009.23071289062500000000	4246.66650390625000000000	4178.46142578125000000000	4171.79492187500000000000	3435.00000000000000000000	10246.00000000000000000000	10230.00000000000000000000	0.00000000000000000000	0.00000000000000000000	0.00000000000000000000	1741.00000000000000000000	653.00000000000000000000	4.00000000000000000000	4.00000000000000000000	4.00000000000000000000	4.00000000000000000000	4.00000000000000000000	4.00000000000000000000	4.00000000000000000000	4.00000000000000000000	4.00000000000000000000	4.00000000000000000000	4.00000000000000000000	4.00000000000000000000	4.00000000000000000000	4.00000000000000000000	4.00000000000000000000	4.00000000000000000000
91.00000000000000000000	0.00000000000000000000	4172.30761718750000000000	4150.25634765625000000000	4137.43603515625000000000	4160.00000000000000000000	4147.17919921875000000000	4172.82031250000000000000	4162.56396484375000000000	4161.53857421875000000000	4168.20507812500000000000	4165.64111328125000000000	3987.69213867187500000000	4230.76904296875000000000	4181.53857421875000000000	4162.05126953125000000000	3302.00000000000000000000	10247.00000000000000000000	10230.00000000000000000000	0.00000000000000000000	0.00000000000000000000	0.00000000000000000000	1741.00000000000000000000	661.00000000000000000000	4.00000000000000000000	4.00000000000000000000	4.00000000000000000000	4.00000000000000000000	4.00000000000000000000	4.00000000000000000000	4.00000000000000000000	4.00000000000000000000	4.00000000000000000000	4.00000000000000000000	4.00000000000000000000	4.00000000000000000000	4.00000000000000000000	4.00000000000000000000	4.00000000000000000000	4.00000000000000000000
92.00000000000000000000	0.00000000000000000000	4176.41015625000000000000	4153.33300781250000000000	4138.46142578125000000000	4158.97412109375000000000	4150.76904296875000000000	4166.66650390625000000000	4168.71777343750000000000	4174.35888671875000000000	4166.66650390625000000000	4173.84619140625000000000	3958.97436523437500000000	4235.38427734375000000000	4183.07666015625000000000	4158.46142578125000000000	2732.00000000000000000000	10247.00000000000000000000	10230.00000000000000000000	0.00000000000000000000	0.00000000000000000000	0.00000000000000000000	1741.00000000000000000000	670.00000000000000000000	4.00000000000000000000	4.00000000000000000000	4.00000000000000000000	4.00000000000000000000	4.00000000000000000000	4.00000000000000000000	4.00000000000000000000	4.00000000000000000000	4.00000000000000000000	4.00000000000000000000	4.00000000000000000000	4.00000000000000000000	4.00000000000000000000	4.00000000000000000000	4.00000000000000000000	4.00000000000000000000
93.00000000000000000000	0.00000000000000000000	4187.69238281250000000000	4180.51269531250000000000	4150.25634765625000000000	4182.05126953125000000000	4174.87158203125000000000	4165.12792968750000000000	4177.94873046875000000000	4182.05126953125000000000	4175.89746093750000000000	4174.35888671875000000000	3974.35888671875000000000	4250.25634765625000000000	4174.87158203125000000000	4164.10253906250000000000	2819.00000000000000000000	10249.00000000000000000000	10231.00000000000000000000	0.00000000000000000000	0.00000000000000000000	0.00000000000000000000	1741.00000000000000000000	678.00000000000000000000	4.00000000000000000000	4.00000000000000000000	4.00000000000000000000	4.00000000000000000000	4.00000000000000000000	4.00000000000000000000	4.00000000000000000000	4.00000000000000000000	4.00000000000000000000	4.00000000000000000000	4.00000000000000000000	4.00000000000000000000	4.00000000000000000000	4.00000000000000000000	4.00000000000000000000	4.00000000000000000000
94.00000000000000000000	0.00000000000000000000	4157.94873046875000000000	4165.64111328125000000000	4127.69238281250000000000	4172.82031250000000000000	4165.12792968750000000000	4172.30761718750000000000	4173.33300781250000000000	4167.69238281250000000000	4170.25634765625000000000	4157.43603515625000000000	4008.71777343750000000000	4232.82031250000000000000	4163.07666015625000000000	4152.30761718750000000000	3435.00000000000000000000	10249.00000000000000000000	10231.00000000000000000000	0.00000000000000000000	0.00000000000000000000	0.00000000000000000000	1741.00000000000000000000	687.00000000000000000000	4.00000000000000000000	4.00000000000000000000	4.00000000000000000000	4.00000000000000000000	4.00000000000000000000	4.00000000000000000000	4.00000000000000000000	4.00000000000000000000	4.00000000000000000000	4.00000000000000000000	4.00000000000000000000	4.00000000000000000000	4.00000000000000000000	4.00000000000000000000	4.00000000000000000000	4.00000000000000000000
95.00000000000000000000	0.00000000000000000000	4153.84619140625000000000	4135.38427734375000000000	4119.48730468750000000000	4146.15380859375000000000	4143.58984375000000000000	4173.84619140625000000000	4168.71777343750000000000	4151.28173828125000000000	4149.23046875000000000000	4148.20507812500000000000	4009.23071289062500000000	4210.25634765625000000000	4146.15380859375000000000	4126.15380859375000000000	3302.00000000000000000000	10251.00000000000000000000	10231.00000000000000000000	0.00000000000000000000	0.00000000000000000000	0.00000000000000000000	1741.00000000000000000000	695.00000000000000000000	4.00000000000000000000	4.00000000000000000000	4.00000000000000000000	4.00000000000000000000	4.00000000000000000000	4.00000000000000000000	4.00000000000000000000	4.00000000000000000000	4.00000000000000000000	4.00000000000000000000	4.00000000000000000000	4.00000000000000000000	4.00000000000000000000	4.00000000000000000000	4.00000000000000000000	4.00000000000000000000
96.00000000000000000000	0.00000000000000000000	4157.94873046875000000000	4154.35888671875000000000	4125.64111328125000000000	4157.94873046875000000000	4157.94873046875000000000	4183.07666015625000000000	4178.46142578125000000000	4156.41015625000000000000	4153.33300781250000000000	4163.07666015625000000000	3991.28198242187500000000	4205.64111328125000000000	4163.58984375000000000000	4120.51269531250000000000	2732.00000000000000000000	10251.00000000000000000000	10231.00000000000000000000	0.00000000000000000000	0.00000000000000000000	0.00000000000000000000	1741.00000000000000000000	703.00000000000000000000	4.00000000000000000000	4.00000000000000000000	4.00000000000000000000	4.00000000000000000000	4.00000000000000000000	4.00000000000000000000	4.00000000000000000000	4.00000000000000000000	4.00000000000000000000	4.00000000000000000000	4.00000000000000000000	4.00000000000000000000	4.00000000000000000000	4.00000000000000000000	4.00000000000000000000	4.00000000000000000000
97.00000000000000000000	0.00000000000000000000	4160.00000000000000000000	4165.64111328125000000000	4126.66650390625000000000	4180.51269531250000000000	4161.53857421875000000000	4181.53857421875000000000	4170.76904296875000000000	4152.30761718750000000000	4156.41015625000000000000	4163.58984375000000000000	3975.89721679687500000000	4213.33300781250000000000	4187.17919921875000000000	4129.74365234375000000000	2819.00000000000000000000	10250.00000000000000000000	10230.00000000000000000000	0.00000000000000000000	0.00000000000000000000	0.00000000000000000000	1741.00000000000000000000	712.00000000000000000000	4.00000000000000000000	4.00000000000000000000	4.00000000000000000000	4.00000000000000000000	4.00000000000000000000	4.00000000000000000000	4.00000000000000000000	4.00000000000000000000	4.00000000000000000000	4.00000000000000000000	4.00000000000000000000	4.00000000000000000000	4.00000000000000000000	4.00000000000000000000	4.00000000000000000000	4.00000000000000000000
98.00000000000000000000	0.00000000000000000000	4167.17919921875000000000	4157.43603515625000000000	4127.69238281250000000000	4173.33300781250000000000	4148.20507812500000000000	4173.33300781250000000000	4163.07666015625000000000	4148.71777343750000000000	4151.79492187500000000000	4148.20507812500000000000	3982.56396484375000000000	4217.94873046875000000000	4174.87158203125000000000	4134.87158203125000000000	3435.00000000000000000000	10250.00000000000000000000	10230.00000000000000000000	0.00000000000000000000	0.00000000000000000000	0.00000000000000000000	1741.00000000000000000000	720.00000000000000000000	4.00000000000000000000	4.00000000000000000000	4.00000000000000000000	4.00000000000000000000	4.00000000000000000000	4.00000000000000000000	4.00000000000000000000	4.00000000000000000000	4.00000000000000000000	4.00000000000000000000	4.00000000000000000000	4.00000000000000000000	4.00000000000000000000	4.00000000000000000000	4.00000000000000000000	4.00000000000000000000
99.00000000000000000000	0.00000000000000000000	4159.48730468750000000000	4153.84619140625000000000	4123.07666015625000000000	4149.74365234375000000000	4148.71777343750000000000	4170.25634765625000000000	4171.28173828125000000000	4157.43603515625000000000	4154.87158203125000000000	4150.25634765625000000000	4008.71777343750000000000	4216.92285156250000000000	4162.56396484375000000000	4133.84619140625000000000	3302.00000000000000000000	10249.00000000000000000000	10228.00000000000000000000	0.00000000000000000000	0.00000000000000000000	0.00000000000000000000	1741.00000000000000000000	728.00000000000000000000	4.00000000000000000000	4.00000000000000000000	4.00000000000000000000	4.00000000000000000000	4.00000000000000000000	4.00000000000000000000	4.00000000000000000000	4.00000000000000000000	4.00000000000000000000	4.00000000000000000000	4.00000000000000000000	4.00000000000000000000	4.00000000000000000000	4.00000000000000000000	4.00000000000000000000	4.00000000000000000000
100.00000000000000000000	0.00000000000000000000	4168.71777343750000000000	4132.30761718750000000000	4132.30761718750000000000	4126.66650390625000000000	4133.84619140625000000000	4149.23046875000000000000	4160.51269531250000000000	4150.25634765625000000000	4145.64111328125000000000	4152.30761718750000000000	4022.05126953125000000000	4218.97412109375000000000	4163.58984375000000000000	4130.76904296875000000000	2732.00000000000000000000	10249.00000000000000000000	10228.00000000000000000000	0.00000000000000000000	0.00000000000000000000	0.00000000000000000000	1741.00000000000000000000	737.00000000000000000000	4.00000000000000000000	4.00000000000000000000	4.00000000000000000000	4.00000000000000000000	4.00000000000000000000	4.00000000000000000000	4.00000000000000000000	4.00000000000000000000	4.00000000000000000000	4.00000000000000000000	4.00000000000000000000	4.00000000000000000000	4.00000000000000000000	4.00000000000000000000	4.00000000000000000000	4.00000000000000000000
101.00000000000000000000	0.00000000000000000000	4176.41015625000000000000	4151.28173828125000000000	4151.79492187500000000000	4150.76904296875000000000	4144.61523437500000000000	4158.97412109375000000000	4168.20507812500000000000	4170.76904296875000000000	4170.25634765625000000000	4164.61523437500000000000	4030.25634765625000000000	4235.89746093750000000000	4185.64111328125000000000	4154.87158203125000000000	2819.00000000000000000000	10249.00000000000000000000	10227.00000000000000000000	0.00000000000000000000	0.00000000000000000000	0.00000000000000000000	1741.00000000000000000000	745.00000000000000000000	4.00000000000000000000	4.00000000000000000000	4.00000000000000000000	4.00000000000000000000	4.00000000000000000000	4.00000000000000000000	4.00000000000000000000	4.00000000000000000000	4.00000000000000000000	4.00000000000000000000	4.00000000000000000000	4.00000000000000000000	4.00000000000000000000	4.00000000000000000000	4.00000000000000000000	4.00000000000000000000
102.00000000000000000000	0.00000000000000000000	4180.00000000000000000000	4183.58984375000000000000	4160.00000000000000000000	4207.17919921875000000000	4174.35888671875000000000	4184.10253906250000000000	4186.66650390625000000000	4194.35888671875000000000	4191.28173828125000000000	4167.69238281250000000000	4038.46142578125000000000	4251.79492187500000000000	4198.97412109375000000000	4177.94873046875000000000	3435.00000000000000000000	10249.00000000000000000000	10227.00000000000000000000	0.00000000000000000000	0.00000000000000000000	0.00000000000000000000	1741.00000000000000000000	753.00000000000000000000	4.00000000000000000000	4.00000000000000000000	4.00000000000000000000	4.00000000000000000000	4.00000000000000000000	4.00000000000000000000	4.00000000000000000000	4.00000000000000000000	4.00000000000000000000	4.00000000000000000000	4.00000000000000000000	4.00000000000000000000	4.00000000000000000000	4.00000000000000000000	4.00000000000000000000	4.00000000000000000000
103.00000000000000000000	0.00000000000000000000	4175.38427734375000000000	4154.35888671875000000000	4142.05126953125000000000	4191.79492187500000000000	4156.41015625000000000000	4166.66650390625000000000	4169.74365234375000000000	4163.07666015625000000000	4149.74365234375000000000	4141.02539062500000000000	4007.69213867187500000000	4231.79492187500000000000	4175.38427734375000000000	4152.30761718750000000000	3302.00000000000000000000	10247.00000000000000000000	10226.00000000000000000000	0.00000000000000000000	0.00000000000000000000	0.00000000000000000000	1741.00000000000000000000	762.00000000000000000000	4.00000000000000000000	4.00000000000000000000	4.00000000000000000000	4.00000000000000000000	4.00000000000000000000	4.00000000000000000000	4.00000000000000000000	4.00000000000000000000	4.00000000000000000000	4.00000000000000000000	4.00000000000000000000	4.00000000000000000000	4.00000000000000000000	4.00000000000000000000	4.00000000000000000000	4.00000000000000000000
104.00000000000000000000	0.00000000000000000000	4156.41015625000000000000	4126.66650390625000000000	4120.51269531250000000000	4132.30761718750000000000	4126.15380859375000000000	4151.28173828125000000000	4157.94873046875000000000	4143.58984375000000000000	4122.56396484375000000000	4132.82031250000000000000	3980.51269531250000000000	4211.28173828125000000000	4152.30761718750000000000	4121.53857421875000000000	2732.00000000000000000000	10247.00000000000000000000	10226.00000000000000000000	0.00000000000000000000	0.00000000000000000000	0.00000000000000000000	1741.00000000000000000000	770.00000000000000000000	4.00000000000000000000	4.00000000000000000000	4.00000000000000000000	4.00000000000000000000	4.00000000000000000000	4.00000000000000000000	4.00000000000000000000	4.00000000000000000000	4.00000000000000000000	4.00000000000000000000	4.00000000000000000000	4.00000000000000000000	4.00000000000000000000	4.00000000000000000000	4.00000000000000000000	4.00000000000000000000
105.00000000000000000000	0.00000000000000000000	4177.94873046875000000000	4146.15380859375000000000	4147.17919921875000000000	4138.46142578125000000000	4136.41015625000000000000	4165.64111328125000000000	4170.76904296875000000000	4158.97412109375000000000	4136.92285156250000000000	4146.66650390625000000000	4024.61523437500000000000	4229.74365234375000000000	4152.30761718750000000000	4130.25634765625000000000	2819.00000000000000000000	10245.00000000000000000000	10227.00000000000000000000	0.00000000000000000000	0.00000000000000000000	0.00000000000000000000	1741.00000000000000000000	777.00000000000000000000	4.00000000000000000000	4.00000000000000000000	4.00000000000000000000	4.00000000000000000000	4.00000000000000000000	4.00000000000000000000	4.00000000000000000000	4.00000000000000000000	4.00000000000000000000	4.00000000000000000000	4.00000000000000000000	4.00000000000000000000	4.00000000000000000000	4.00000000000000000000	4.00000000000000000000	4.00000000000000000000
106.00000000000000000000	0.00000000000000000000	4184.10253906250000000000	4163.58984375000000000000	4162.56396484375000000000	4168.20507812500000000000	4164.10253906250000000000	4178.97412109375000000000	4178.46142578125000000000	4161.53857421875000000000	4147.69238281250000000000	4149.23046875000000000000	4052.30761718750000000000	4238.97412109375000000000	4162.56396484375000000000	4149.74365234375000000000	3435.00000000000000000000	10245.00000000000000000000	10227.00000000000000000000	0.00000000000000000000	0.00000000000000000000	0.00000000000000000000	1741.00000000000000000000	785.00000000000000000000	4.00000000000000000000	4.00000000000000000000	4.00000000000000000000	4.00000000000000000000	4.00000000000000000000	4.00000000000000000000	4.00000000000000000000	4.00000000000000000000	4.00000000000000000000	4.00000000000000000000	4.00000000000000000000	4.00000000000000000000	4.00000000000000000000	4.00000000000000000000	4.00000000000000000000	4.00000000000000000000
107.00000000000000000000	0.00000000000000000000	4168.71777343750000000000	4144.61523437500000000000	4148.20507812500000000000	4154.35888671875000000000	4159.48730468750000000000	4168.71777343750000000000	4167.17919921875000000000	4151.79492187500000000000	4141.53857421875000000000	4129.23046875000000000000	4019.48706054687500000000	4231.79492187500000000000	4161.02539062500000000000	4152.30761718750000000000	3302.00000000000000000000	10246.00000000000000000000	10227.00000000000000000000	0.00000000000000000000	0.00000000000000000000	0.00000000000000000000	1741.00000000000000000000	792.00000000000000000000	4.00000000000000000000	4.00000000000000000000	4.00000000000000000000	4.00000000000000000000	4.00000000000000000000	4.00000000000000000000	4.00000000000000000000	4.00000000000000000000	4.00000000000000000000	4.00000000000000000000	4.00000000000000000000	4.00000000000000000000	4.00000000000000000000	4.00000000000000000000	4.00000000000000000000	4.00000000000000000000
108.00000000000000000000	0.00000000000000000000	4180.51269531250000000000	4140.00000000000000000000	4153.33300781250000000000	4161.02539062500000000000	4142.56396484375000000000	4151.28173828125000000000	4158.97412109375000000000	4161.02539062500000000000	4140.00000000000000000000	4129.74365234375000000000	4016.92309570312500000000	4240.51269531250000000000	4165.64111328125000000000	4156.92285156250000000000	2732.00000000000000000000	10246.00000000000000000000	10227.00000000000000000000	0.00000000000000000000	0.00000000000000000000	0.00000000000000000000	1741.00000000000000000000	799.00000000000000000000	4.00000000000000000000	4.00000000000000000000	4.00000000000000000000	4.00000000000000000000	4.00000000000000000000	4.00000000000000000000	4.00000000000000000000	4.00000000000000000000	4.00000000000000000000	4.00000000000000000000	4.00000000000000000000	4.00000000000000000000	4.00000000000000000000	4.00000000000000000000	4.00000000000000000000	4.00000000000000000000
109.00000000000000000000	0.00000000000000000000	4170.76904296875000000000	4147.69238281250000000000	4148.71777343750000000000	4173.84619140625000000000	4127.69238281250000000000	4144.10253906250000000000	4152.30761718750000000000	4162.56396484375000000000	4143.07666015625000000000	4146.15380859375000000000	4038.46142578125000000000	4241.53857421875000000000	4169.74365234375000000000	4159.48730468750000000000	2819.00000000000000000000	10245.00000000000000000000	10228.00000000000000000000	0.00000000000000000000	0.00000000000000000000	0.00000000000000000000	1741.00000000000000000000	807.00000000000000000000	4.00000000000000000000	4.00000000000000000000	4.00000000000000000000	4.00000000000000000000	4.00000000000000000000	4.00000000000000000000	4.00000000000000000000	4.00000000000000000000	4.00000000000000000000	4.00000000000000000000	4.00000000000000000000	4.00000000000000000000	4.00000000000000000000	4.00000000000000000000	4.00000000000000000000	4.00000000000000000000
110.00000000000000000000	0.00000000000000000000	4170.25634765625000000000	4129.74365234375000000000	4143.58984375000000000000	4149.74365234375000000000	4111.79492187500000000000	4147.69238281250000000000	4143.07666015625000000000	4139.48730468750000000000	4130.25634765625000000000	4129.74365234375000000000	4042.05126953125000000000	4235.38427734375000000000	4147.17919921875000000000	4156.92285156250000000000	3435.00000000000000000000	10245.00000000000000000000	10228.00000000000000000000	0.00000000000000000000	0.00000000000000000000	0.00000000000000000000	1741.00000000000000000000	814.00000000000000000000	4.00000000000000000000	4.00000000000000000000	4.00000000000000000000	4.00000000000000000000	4.00000000000000000000	4.00000000000000000000	4.00000000000000000000	4.00000000000000000000	4.00000000000000000000	4.00000000000000000000	4.00000000000000000000	4.00000000000000000000	4.00000000000000000000	4.00000000000000000000	4.00000000000000000000	4.00000000000000000000
111.00000000000000000000	0.00000000000000000000	4183.58984375000000000000	4147.17919921875000000000	4153.84619140625000000000	4166.66650390625000000000	4155.38427734375000000000	4168.71777343750000000000	4162.56396484375000000000	4157.94873046875000000000	4144.10253906250000000000	4135.38427734375000000000	4062.56396484375000000000	4246.66650390625000000000	4159.48730468750000000000	4170.76904296875000000000	3302.00000000000000000000	10245.00000000000000000000	10229.00000000000000000000	0.00000000000000000000	0.00000000000000000000	0.00000000000000000000	1741.00000000000000000000	821.00000000000000000000	4.00000000000000000000	4.00000000000000000000	4.00000000000000000000	4.00000000000000000000	4.00000000000000000000	4.00000000000000000000	4.00000000000000000000	4.00000000000000000000	4.00000000000000000000	4.00000000000000000000	4.00000000000000000000	4.00000000000000000000	4.00000000000000000000	4.00000000000000000000	4.00000000000000000000	4.00000000000000000000
112.00000000000000000000	0.00000000000000000000	4176.92285156250000000000	4177.43603515625000000000	4153.84619140625000000000	4193.33300781250000000000	4186.15380859375000000000	4169.23046875000000000000	4169.74365234375000000000	4181.53857421875000000000	4164.61523437500000000000	4155.38427734375000000000	4079.48706054687500000000	4248.20507812500000000000	4185.64111328125000000000	4162.56396484375000000000	2732.00000000000000000000	10245.00000000000000000000	10229.00000000000000000000	0.00000000000000000000	0.00000000000000000000	0.00000000000000000000	1741.00000000000000000000	829.00000000000000000000	4.00000000000000000000	4.00000000000000000000	4.00000000000000000000	4.00000000000000000000	4.00000000000000000000	4.00000000000000000000	4.00000000000000000000	4.00000000000000000000	4.00000000000000000000	4.00000000000000000000	4.00000000000000000000	4.00000000000000000000	4.00000000000000000000	4.00000000000000000000	4.00000000000000000000	4.00000000000000000000
113.00000000000000000000	0.00000000000000000000	4173.33300781250000000000	4163.58984375000000000000	4145.12792968750000000000	4168.20507812500000000000	4153.84619140625000000000	4153.84619140625000000000	4149.74365234375000000000	4161.53857421875000000000	4148.20507812500000000000	4155.38427734375000000000	4052.30761718750000000000	4232.30761718750000000000	4174.35888671875000000000	4140.51269531250000000000	2819.00000000000000000000	10246.00000000000000000000	10229.00000000000000000000	0.00000000000000000000	0.00000000000000000000	0.00000000000000000000	1741.00000000000000000000	836.00000000000000000000	4.00000000000000000000	4.00000000000000000000	4.00000000000000000000	4.00000000000000000000	4.00000000000000000000	4.00000000000000000000	4.00000000000000000000	4.00000000000000000000	4.00000000000000000000	4.00000000000000000000	4.00000000000000000000	4.00000000000000000000	4.00000000000000000000	4.00000000000000000000	4.00000000000000000000	4.00000000000000000000
114.00000000000000000000	0.00000000000000000000	4164.61523437500000000000	4157.43603515625000000000	4138.46142578125000000000	4164.61523437500000000000	4155.89746093750000000000	4165.12792968750000000000	4162.05126953125000000000	4166.66650390625000000000	4151.79492187500000000000	4170.76904296875000000000	4039.48706054687500000000	4230.76904296875000000000	4177.43603515625000000000	4154.87158203125000000000	3435.00000000000000000000	10246.00000000000000000000	10229.00000000000000000000	0.00000000000000000000	0.00000000000000000000	0.00000000000000000000	1741.00000000000000000000	844.00000000000000000000	4.00000000000000000000	4.00000000000000000000	4.00000000000000000000	4.00000000000000000000	4.00000000000000000000	4.00000000000000000000	4.00000000000000000000	4.00000000000000000000	4.00000000000000000000	4.00000000000000000000	4.00000000000000000000	4.00000000000000000000	4.00000000000000000000	4.00000000000000000000	4.00000000000000000000	4.00000000000000000000
115.00000000000000000000	0.00000000000000000000	4163.07666015625000000000	4147.69238281250000000000	4139.48730468750000000000	4170.76904296875000000000	4150.76904296875000000000	4165.64111328125000000000	4167.17919921875000000000	4176.41015625000000000000	4159.48730468750000000000	4160.51269531250000000000	4052.30761718750000000000	4236.92285156250000000000	4170.76904296875000000000	4156.41015625000000000000	3302.00000000000000000000	10246.00000000000000000000	10229.00000000000000000000	0.00000000000000000000	0.00000000000000000000	0.00000000000000000000	1741.00000000000000000000	851.00000000000000000000	4.00000000000000000000	4.00000000000000000000	4.00000000000000000000	4.00000000000000000000	4.00000000000000000000	4.00000000000000000000	4.00000000000000000000	4.00000000000000000000	4.00000000000000000000	4.00000000000000000000	4.00000000000000000000	4.00000000000000000000	4.00000000000000000000	4.00000000000000000000	4.00000000000000000000	4.00000000000000000000
116.00000000000000000000	0.00000000000000000000	4158.46142578125000000000	4128.20507812500000000000	4134.87158203125000000000	4141.02539062500000000000	4127.17919921875000000000	4156.92285156250000000000	4153.33300781250000000000	4163.58984375000000000000	4149.74365234375000000000	4143.07666015625000000000	4084.10253906250000000000	4226.66650390625000000000	4153.33300781250000000000	4132.82031250000000000000	2732.00000000000000000000	10246.00000000000000000000	10229.00000000000000000000	0.00000000000000000000	0.00000000000000000000	0.00000000000000000000	1741.00000000000000000000	858.00000000000000000000	4.00000000000000000000	4.00000000000000000000	4.00000000000000000000	4.00000000000000000000	4.00000000000000000000	4.00000000000000000000	4.00000000000000000000	4.00000000000000000000	4.00000000000000000000	4.00000000000000000000	4.00000000000000000000	4.00000000000000000000	4.00000000000000000000	4.00000000000000000000	4.00000000000000000000	4.00000000000000000000
117.00000000000000000000	0.00000000000000000000	4157.94873046875000000000	4141.53857421875000000000	4132.82031250000000000000	4149.23046875000000000000	4155.89746093750000000000	4167.17919921875000000000	4160.00000000000000000000	4164.10253906250000000000	4149.74365234375000000000	4156.92285156250000000000	4106.15380859375000000000	4221.53857421875000000000	4168.71777343750000000000	4130.76904296875000000000	2819.00000000000000000000	10247.00000000000000000000	10229.00000000000000000000	0.00000000000000000000	0.00000000000000000000	0.00000000000000000000	1741.00000000000000000000	866.00000000000000000000	4.00000000000000000000	4.00000000000000000000	4.00000000000000000000	4.00000000000000000000	4.00000000000000000000	4.00000000000000000000	4.00000000000000000000	4.00000000000000000000	4.00000000000000000000	4.00000000000000000000	4.00000000000000000000	4.00000000000000000000	4.00000000000000000000	4.00000000000000000000	4.00000000000000000000	4.00000000000000000000
118.00000000000000000000	0.00000000000000000000	4175.89746093750000000000	4162.05126953125000000000	4145.12792968750000000000	4180.51269531250000000000	4175.38427734375000000000	4165.64111328125000000000	4161.02539062500000000000	4168.71777343750000000000	4147.69238281250000000000	4149.74365234375000000000	4074.35888671875000000000	4228.71777343750000000000	4174.35888671875000000000	4140.00000000000000000000	3435.00000000000000000000	10247.00000000000000000000	10229.00000000000000000000	0.00000000000000000000	0.00000000000000000000	0.00000000000000000000	1741.00000000000000000000	873.00000000000000000000	4.00000000000000000000	4.00000000000000000000	4.00000000000000000000	4.00000000000000000000	4.00000000000000000000	4.00000000000000000000	4.00000000000000000000	4.00000000000000000000	4.00000000000000000000	4.00000000000000000000	4.00000000000000000000	4.00000000000000000000	4.00000000000000000000	4.00000000000000000000	4.00000000000000000000	4.00000000000000000000
119.00000000000000000000	0.00000000000000000000	4164.10253906250000000000	4162.56396484375000000000	4143.58984375000000000000	4168.20507812500000000000	4150.76904296875000000000	4148.71777343750000000000	4146.66650390625000000000	4166.66650390625000000000	4145.64111328125000000000	4145.64111328125000000000	4053.33325195312500000000	4232.30761718750000000000	4169.23046875000000000000	4148.71777343750000000000	3302.00000000000000000000	10247.00000000000000000000	10227.00000000000000000000	0.00000000000000000000	0.00000000000000000000	0.00000000000000000000	1741.00000000000000000000	880.00000000000000000000	4.00000000000000000000	4.00000000000000000000	4.00000000000000000000	4.00000000000000000000	4.00000000000000000000	4.00000000000000000000	4.00000000000000000000	4.00000000000000000000	4.00000000000000000000	4.00000000000000000000	4.00000000000000000000	4.00000000000000000000	4.00000000000000000000	4.00000000000000000000	4.00000000000000000000	4.00000000000000000000
120.00000000000000000000	0.00000000000000000000	4160.00000000000000000000	4151.79492187500000000000	4143.58984375000000000000	4160.00000000000000000000	4129.74365234375000000000	4144.61523437500000000000	4141.53857421875000000000	4158.46142578125000000000	4144.10253906250000000000	4153.84619140625000000000	4071.28198242187500000000	4230.25634765625000000000	4167.69238281250000000000	4145.12792968750000000000	2732.00000000000000000000	10247.00000000000000000000	10227.00000000000000000000	0.00000000000000000000	0.00000000000000000000	0.00000000000000000000	1741.00000000000000000000	888.00000000000000000000	4.00000000000000000000	4.00000000000000000000	4.00000000000000000000	4.00000000000000000000	4.00000000000000000000	4.00000000000000000000	4.00000000000000000000	4.00000000000000000000	4.00000000000000000000	4.00000000000000000000	4.00000000000000000000	4.00000000000000000000	4.00000000000000000000	4.00000000000000000000	4.00000000000000000000	4.00000000000000000000
121.00000000000000000000	0.00000000000000000000	4169.74365234375000000000	4157.94873046875000000000	4148.71777343750000000000	4178.46142578125000000000	4150.76904296875000000000	4169.23046875000000000000	4157.94873046875000000000	4160.00000000000000000000	4155.89746093750000000000	4154.35888671875000000000	4105.12792968750000000000	4222.05126953125000000000	4171.79492187500000000000	4143.07666015625000000000	2819.00000000000000000000	10247.00000000000000000000	10227.00000000000000000000	0.00000000000000000000	0.00000000000000000000	0.00000000000000000000	1741.00000000000000000000	895.00000000000000000000	4.00000000000000000000	4.00000000000000000000	4.00000000000000000000	4.00000000000000000000	4.00000000000000000000	4.00000000000000000000	4.00000000000000000000	4.00000000000000000000	4.00000000000000000000	4.00000000000000000000	4.00000000000000000000	4.00000000000000000000	4.00000000000000000000	4.00000000000000000000	4.00000000000000000000	4.00000000000000000000
122.00000000000000000000	0.00000000000000000000	4161.53857421875000000000	4157.43603515625000000000	4135.89746093750000000000	4174.35888671875000000000	4166.66650390625000000000	4171.28173828125000000000	4160.00000000000000000000	4163.07666015625000000000	4158.97412109375000000000	4162.05126953125000000000	4122.05126953125000000000	4215.38427734375000000000	4172.82031250000000000000	4144.61523437500000000000	3435.00000000000000000000	10247.00000000000000000000	10227.00000000000000000000	0.00000000000000000000	0.00000000000000000000	0.00000000000000000000	1741.00000000000000000000	902.00000000000000000000	4.00000000000000000000	4.00000000000000000000	4.00000000000000000000	4.00000000000000000000	4.00000000000000000000	4.00000000000000000000	4.00000000000000000000	4.00000000000000000000	4.00000000000000000000	4.00000000000000000000	4.00000000000000000000	4.00000000000000000000	4.00000000000000000000	4.00000000000000000000	4.00000000000000000000	4.00000000000000000000
123.00000000000000000000	0.00000000000000000000	4162.05126953125000000000	4139.48730468750000000000	4128.71777343750000000000	4158.46142578125000000000	4150.76904296875000000000	4147.17919921875000000000	4146.15380859375000000000	4154.35888671875000000000	4140.51269531250000000000	4160.51269531250000000000	4092.82031250000000000000	4211.28173828125000000000	4160.51269531250000000000	4133.84619140625000000000	3302.00000000000000000000	10248.00000000000000000000	10227.00000000000000000000	0.00000000000000000000	0.00000000000000000000	0.00000000000000000000	1741.00000000000000000000	910.00000000000000000000	4.00000000000000000000	4.00000000000000000000	4.00000000000000000000	4.00000000000000000000	4.00000000000000000000	4.00000000000000000000	4.00000000000000000000	4.00000000000000000000	4.00000000000000000000	4.00000000000000000000	4.00000000000000000000	4.00000000000000000000	4.00000000000000000000	4.00000000000000000000	4.00000000000000000000	4.00000000000000000000
124.00000000000000000000	0.00000000000000000000	4156.41015625000000000000	4148.71777343750000000000	4138.46142578125000000000	4170.76904296875000000000	4163.07666015625000000000	4165.12792968750000000000	4166.15380859375000000000	4170.25634765625000000000	4160.00000000000000000000	4160.51269531250000000000	4064.61523437500000000000	4221.02539062500000000000	4171.79492187500000000000	4135.38427734375000000000	2732.00000000000000000000	10248.00000000000000000000	10227.00000000000000000000	0.00000000000000000000	0.00000000000000000000	0.00000000000000000000	1741.00000000000000000000	917.00000000000000000000	4.00000000000000000000	4.00000000000000000000	4.00000000000000000000	4.00000000000000000000	4.00000000000000000000	4.00000000000000000000	4.00000000000000000000	4.00000000000000000000	4.00000000000000000000	4.00000000000000000000	4.00000000000000000000	4.00000000000000000000	4.00000000000000000000	4.00000000000000000000	4.00000000000000000000	4.00000000000000000000
125.00000000000000000000	0.00000000000000000000	4162.56396484375000000000	4160.51269531250000000000	4150.25634765625000000000	4178.97412109375000000000	4176.41015625000000000000	4187.69238281250000000000	4178.46142578125000000000	4184.61523437500000000000	4188.20507812500000000000	4165.12792968750000000000	4093.33325195312500000000	4234.35888671875000000000	4192.82031250000000000000	4147.17919921875000000000	2819.00000000000000000000	10248.00000000000000000000	10226.00000000000000000000	0.00000000000000000000	0.00000000000000000000	0.00000000000000000000	1741.00000000000000000000	924.00000000000000000000	4.00000000000000000000	4.00000000000000000000	4.00000000000000000000	4.00000000000000000000	4.00000000000000000000	4.00000000000000000000	4.00000000000000000000	4.00000000000000000000	4.00000000000000000000	4.00000000000000000000	4.00000000000000000000	4.00000000000000000000	4.00000000000000000000	4.00000000000000000000	4.00000000000000000000	4.00000000000000000000
126.00000000000000000000	0.00000000000000000000	4166.66650390625000000000	4155.89746093750000000000	4141.53857421875000000000	4157.43603515625000000000	4151.28173828125000000000	4167.69238281250000000000	4161.53857421875000000000	4172.82031250000000000000	4167.17919921875000000000	4157.94873046875000000000	4136.41015625000000000000	4218.46142578125000000000	4186.15380859375000000000	4148.20507812500000000000	3435.00000000000000000000	10248.00000000000000000000	10226.00000000000000000000	0.00000000000000000000	0.00000000000000000000	0.00000000000000000000	1741.00000000000000000000	932.00000000000000000000	4.00000000000000000000	4.00000000000000000000	4.00000000000000000000	4.00000000000000000000	4.00000000000000000000	4.00000000000000000000	4.00000000000000000000	4.00000000000000000000	4.00000000000000000000	4.00000000000000000000	4.00000000000000000000	4.00000000000000000000	4.00000000000000000000	4.00000000000000000000	4.00000000000000000000	4.00000000000000000000
127.00000000000000000000	0.00000000000000000000	4154.35888671875000000000	4150.25634765625000000000	4131.79492187500000000000	4160.51269531250000000000	4135.38427734375000000000	4148.71777343750000000000	4158.46142578125000000000	4169.74365234375000000000	4141.02539062500000000000	4153.84619140625000000000	4135.38427734375000000000	4203.07666015625000000000	4171.79492187500000000000	4145.12792968750000000000	52.00000000000000000000	10246.00000000000000000000	10227.00000000000000000000	0.00000000000000000000	0.00000000000000000000	0.00000000000000000000	1741.00000000000000000000	939.00000000000000000000	4.00000000000000000000	4.00000000000000000000	4.00000000000000000000	4.00000000000000000000	4.00000000000000000000	4.00000000000000000000	4.00000000000000000000	4.00000000000000000000	4.00000000000000000000	4.00000000000000000000	4.00000000000000000000	4.00000000000000000000	4.00000000000000000000	4.00000000000000000000	4.00000000000000000000	4.00000000000000000000
0.00000000000000000000	0.00000000000000000000	4175.38427734375000000000	4156.41015625000000000000	4153.33300781250000000000	4194.35888671875000000000	4156.41015625000000000000	4164.10253906250000000000	4170.25634765625000000000	4181.53857421875000000000	4153.33300781250000000000	4153.84619140625000000000	4127.17919921875000000000	4222.56396484375000000000	4182.05126953125000000000	4155.38427734375000000000	2819.00000000000000000000	10246.00000000000000000000	10227.00000000000000000000	0.00000000000000000000	0.00000000000000000000	0.00000000000000000000	1741.00000000000000000000	946.00000000000000000000	4.00000000000000000000	4.00000000000000000000	4.00000000000000000000	4.00000000000000000000	4.00000000000000000000	4.00000000000000000000	4.00000000000000000000	4.00000000000000000000	4.00000000000000000000	4.00000000000000000000	4.00000000000000000000	4.00000000000000000000	4.00000000000000000000	4.00000000000000000000	4.00000000000000000000	4.00000000000000000000
1.00000000000000000000	0.00000000000000000000	4171.79492187500000000000	4170.25634765625000000000	4150.76904296875000000000	4176.41015625000000000000	4173.84619140625000000000	4182.05126953125000000000	4173.84619140625000000000	4185.12792968750000000000	4173.84619140625000000000	4144.10253906250000000000	4121.02539062500000000000	4228.71777343750000000000	4192.82031250000000000000	4158.97412109375000000000	2806.00000000000000000000	10246.00000000000000000000	10230.00000000000000000000	0.00000000000000000000	0.00000000000000000000	0.00000000000000000000	1741.00000000000000000000	954.00000000000000000000	4.00000000000000000000	4.00000000000000000000	4.00000000000000000000	4.00000000000000000000	4.00000000000000000000	4.00000000000000000000	4.00000000000000000000	4.00000000000000000000	4.00000000000000000000	4.00000000000000000000	4.00000000000000000000	4.00000000000000000000	4.00000000000000000000	4.00000000000000000000	4.00000000000000000000	4.00000000000000000000
2.00000000000000000000	0.00000000000000000000	4152.30761718750000000000	4152.82031250000000000000	4131.28173828125000000000	4129.74365234375000000000	4140.51269531250000000000	4155.89746093750000000000	4148.20507812500000000000	4162.05126953125000000000	4161.53857421875000000000	4131.79492187500000000000	4085.64086914062500000000	4208.20507812500000000000	4165.64111328125000000000	4134.87158203125000000000	2403.00000000000000000000	10246.00000000000000000000	10230.00000000000000000000	0.00000000000000000000	0.00000000000000000000	0.00000000000000000000	1741.00000000000000000000	961.00000000000000000000	4.00000000000000000000	4.00000000000000000000	4.00000000000000000000	4.00000000000000000000	4.00000000000000000000	4.00000000000000000000	4.00000000000000000000	4.00000000000000000000	4.00000000000000000000	4.00000000000000000000	4.00000000000000000000	4.00000000000000000000	4.00000000000000000000	4.00000000000000000000	4.00000000000000000000	4.00000000000000000000
3.00000000000000000000	0.00000000000000000000	4163.07666015625000000000	4138.46142578125000000000	4138.46142578125000000000	4148.71777343750000000000	4129.23046875000000000000	4145.64111328125000000000	4142.56396484375000000000	4165.12792968750000000000	4158.46142578125000000000	4144.61523437500000000000	4098.97412109375000000000	4200.51269531250000000000	4160.51269531250000000000	4130.25634765625000000000	3479.00000000000000000000	10247.00000000000000000000	10230.00000000000000000000	0.00000000000000000000	0.00000000000000000000	0.00000000000000000000	1741.00000000000000000000	969.00000000000000000000	4.00000000000000000000	4.00000000000000000000	4.00000000000000000000	4.00000000000000000000	4.00000000000000000000	4.00000000000000000000	4.00000000000000000000	4.00000000000000000000	4.00000000000000000000	4.00000000000000000000	4.00000000000000000000	4.00000000000000000000	4.00000000000000000000	4.00000000000000000000	4.00000000000000000000	4.00000000000000000000
4.00000000000000000000	0.00000000000000000000	4161.02539062500000000000	4156.41015625000000000000	4137.94873046875000000000	4181.53857421875000000000	4157.43603515625000000000	4173.84619140625000000000	4164.10253906250000000000	4187.17919921875000000000	4169.74365234375000000000	4154.35888671875000000000	4164.61523437500000000000	4202.05126953125000000000	4186.15380859375000000000	4148.71777343750000000000	3608.00000000000000000000	10247.00000000000000000000	10230.00000000000000000000	0.00000000000000000000	0.00000000000000000000	0.00000000000000000000	1741.00000000000000000000	976.00000000000000000000	4.00000000000000000000	4.00000000000000000000	4.00000000000000000000	4.00000000000000000000	4.00000000000000000000	4.00000000000000000000	4.00000000000000000000	4.00000000000000000000	4.00000000000000000000	4.00000000000000000000	4.00000000000000000000	4.00000000000000000000	4.00000000000000000000	4.00000000000000000000	4.00000000000000000000	4.00000000000000000000
5.00000000000000000000	0.00000000000000000000	4165.64111328125000000000	4169.74365234375000000000	4140.00000000000000000000	4169.23046875000000000000	4163.07666015625000000000	4174.35888671875000000000	4160.00000000000000000000	4172.82031250000000000000	4159.48730468750000000000	4144.61523437500000000000	4153.33300781250000000000	4205.64111328125000000000	4185.64111328125000000000	4153.33300781250000000000	3445.00000000000000000000	10248.00000000000000000000	10231.00000000000000000000	0.00000000000000000000	0.00000000000000000000	0.00000000000000000000	1741.00000000000000000000	983.00000000000000000000	4.00000000000000000000	4.00000000000000000000	4.00000000000000000000	4.00000000000000000000	4.00000000000000000000	4.00000000000000000000	4.00000000000000000000	4.00000000000000000000	4.00000000000000000000	4.00000000000000000000	4.00000000000000000000	4.00000000000000000000	4.00000000000000000000	4.00000000000000000000	4.00000000000000000000	4.00000000000000000000
6.00000000000000000000	0.00000000000000000000	4166.66650390625000000000	4168.71777343750000000000	4142.56396484375000000000	4163.07666015625000000000	4169.23046875000000000000	4165.64111328125000000000	4160.00000000000000000000	4175.89746093750000000000	4170.76904296875000000000	4157.43603515625000000000	4109.23046875000000000000	4214.35888671875000000000	4179.48730468750000000000	4153.33300781250000000000	3491.00000000000000000000	10248.00000000000000000000	10231.00000000000000000000	0.00000000000000000000	0.00000000000000000000	0.00000000000000000000	1741.00000000000000000000	991.00000000000000000000	4.00000000000000000000	4.00000000000000000000	4.00000000000000000000	4.00000000000000000000	4.00000000000000000000	4.00000000000000000000	4.00000000000000000000	4.00000000000000000000	4.00000000000000000000	4.00000000000000000000	4.00000000000000000000	4.00000000000000000000	4.00000000000000000000	4.00000000000000000000	4.00000000000000000000	4.00000000000000000000
7.00000000000000000000	0.00000000000000000000	4168.20507812500000000000	4158.46142578125000000000	4141.02539062500000000000	4173.84619140625000000000	4170.76904296875000000000	4170.76904296875000000000	4167.69238281250000000000	4193.33300781250000000000	4182.56396484375000000000	4161.53857421875000000000	4121.53857421875000000000	4216.92285156250000000000	4170.76904296875000000000	4145.12792968750000000000	3435.00000000000000000000	10247.00000000000000000000	10230.00000000000000000000	0.00000000000000000000	0.00000000000000000000	0.00000000000000000000	1741.00000000000000000000	998.00000000000000000000	4.00000000000000000000	4.00000000000000000000	4.00000000000000000000	4.00000000000000000000	4.00000000000000000000	4.00000000000000000000	4.00000000000000000000	4.00000000000000000000	4.00000000000000000000	4.00000000000000000000	4.00000000000000000000	4.00000000000000000000	4.00000000000000000000	4.00000000000000000000	4.00000000000000000000	4.00000000000000000000
8.00000000000000000000	0.00000000000000000000	4173.84619140625000000000	4158.46142578125000000000	4146.66650390625000000000	4161.53857421875000000000	4156.92285156250000000000	4164.10253906250000000000	4161.53857421875000000000	4179.48730468750000000000	4166.66650390625000000000	4151.28173828125000000000	4141.53857421875000000000	4206.15380859375000000000	4165.64111328125000000000	4137.94873046875000000000	3422.00000000000000000000	10247.00000000000000000000	10230.00000000000000000000	0.00000000000000000000	0.00000000000000000000	0.00000000000000000000	1742.00000000000000000000	5.00000000000000000000	4.00000000000000000000	4.00000000000000000000	4.00000000000000000000	4.00000000000000000000	4.00000000000000000000	4.00000000000000000000	4.00000000000000000000	4.00000000000000000000	4.00000000000000000000	4.00000000000000000000	4.00000000000000000000	4.00000000000000000000	4.00000000000000000000	4.00000000000000000000	4.00000000000000000000	4.00000000000000000000
9.00000000000000000000	0.00000000000000000000	4157.94873046875000000000	4168.20507812500000000000	4144.10253906250000000000	4156.41015625000000000000	4147.69238281250000000000	4155.38427734375000000000	4157.94873046875000000000	4168.71777343750000000000	4158.97412109375000000000	4153.84619140625000000000	4144.10253906250000000000	4202.05126953125000000000	4181.53857421875000000000	4150.76904296875000000000	3119.00000000000000000000	10247.00000000000000000000	10230.00000000000000000000	0.00000000000000000000	0.00000000000000000000	0.00000000000000000000	1742.00000000000000000000	13.00000000000000000000	4.00000000000000000000	4.00000000000000000000	4.00000000000000000000	4.00000000000000000000	4.00000000000000000000	4.00000000000000000000	4.00000000000000000000	4.00000000000000000000	4.00000000000000000000	4.00000000000000000000	4.00000000000000000000	4.00000000000000000000	4.00000000000000000000	4.00000000000000000000	4.00000000000000000000	4.00000000000000000000
10.00000000000000000000	0.00000000000000000000	4164.61523437500000000000	4155.38427734375000000000	4147.17919921875000000000	4171.79492187500000000000	4141.02539062500000000000	4152.30761718750000000000	4151.28173828125000000000	4167.17919921875000000000	4148.71777343750000000000	4137.43603515625000000000	4143.07666015625000000000	4211.28173828125000000000	4176.41015625000000000000	4157.94873046875000000000	3503.00000000000000000000	10247.00000000000000000000	10230.00000000000000000000	0.00000000000000000000	0.00000000000000000000	0.00000000000000000000	1742.00000000000000000000	20.00000000000000000000	4.00000000000000000000	4.00000000000000000000	4.00000000000000000000	4.00000000000000000000	4.00000000000000000000	4.00000000000000000000	4.00000000000000000000	4.00000000000000000000	4.00000000000000000000	4.00000000000000000000	4.00000000000000000000	4.00000000000000000000	4.00000000000000000000	4.00000000000000000000	4.00000000000000000000	4.00000000000000000000
11.00000000000000000000	0.00000000000000000000	4170.25634765625000000000	4148.71777343750000000000	4149.74365234375000000000	4173.33300781250000000000	4161.02539062500000000000	4160.51269531250000000000	4154.35888671875000000000	4170.76904296875000000000	4152.30761718750000000000	4132.30761718750000000000	4147.17919921875000000000	4211.28173828125000000000	4166.66650390625000000000	4154.35888671875000000000	3329.00000000000000000000	10247.00000000000000000000	10229.00000000000000000000	0.00000000000000000000	0.00000000000000000000	0.00000000000000000000	1742.00000000000000000000	27.00000000000000000000	4.00000000000000000000	4.00000000000000000000	4.00000000000000000000	4.00000000000000000000	4.00000000000000000000	4.00000000000000000000	4.00000000000000000000	4.00000000000000000000	4.00000000000000000000	4.00000000000000000000	4.00000000000000000000	4.00000000000000000000	4.00000000000000000000	4.00000000000000000000	4.00000000000000000000	4.00000000000000000000
12.00000000000000000000	0.00000000000000000000	4165.12792968750000000000	4154.35888671875000000000	4143.07666015625000000000	4159.48730468750000000000	4173.84619140625000000000	4156.92285156250000000000	4156.41015625000000000000	4170.76904296875000000000	4157.94873046875000000000	4137.94873046875000000000	4136.41015625000000000000	4206.15380859375000000000	4164.10253906250000000000	4148.71777343750000000000	2768.00000000000000000000	10247.00000000000000000000	10229.00000000000000000000	0.00000000000000000000	0.00000000000000000000	0.00000000000000000000	1742.00000000000000000000	35.00000000000000000000	4.00000000000000000000	4.00000000000000000000	4.00000000000000000000	4.00000000000000000000	4.00000000000000000000	4.00000000000000000000	4.00000000000000000000	4.00000000000000000000	4.00000000000000000000	4.00000000000000000000	4.00000000000000000000	4.00000000000000000000	4.00000000000000000000	4.00000000000000000000	4.00000000000000000000	4.00000000000000000000
13.00000000000000000000	0.00000000000000000000	4157.94873046875000000000	4141.02539062500000000000	4130.25634765625000000000	4140.00000000000000000000	4141.53857421875000000000	4144.10253906250000000000	4150.25634765625000000000	4158.97412109375000000000	4143.07666015625000000000	4127.17919921875000000000	4132.30761718750000000000	4195.89746093750000000000	4146.66650390625000000000	4133.33300781250000000000	2842.00000000000000000000	10249.00000000000000000000	10229.00000000000000000000	0.00000000000000000000	0.00000000000000000000	0.00000000000000000000	1742.00000000000000000000	42.00000000000000000000	4.00000000000000000000	4.00000000000000000000	4.00000000000000000000	4.00000000000000000000	4.00000000000000000000	4.00000000000000000000	4.00000000000000000000	4.00000000000000000000	4.00000000000000000000	4.00000000000000000000	4.00000000000000000000	4.00000000000000000000	4.00000000000000000000	4.00000000000000000000	4.00000000000000000000	4.00000000000000000000
14.00000000000000000000	0.00000000000000000000	4141.02539062500000000000	4140.00000000000000000000	4123.58984375000000000000	4148.71777343750000000000	4140.00000000000000000000	4161.02539062500000000000	4166.66650390625000000000	4170.25634765625000000000	4158.97412109375000000000	4140.51269531250000000000	4152.30761718750000000000	4191.28173828125000000000	4154.35888671875000000000	4126.15380859375000000000	3503.00000000000000000000	10249.00000000000000000000	10229.00000000000000000000	0.00000000000000000000	0.00000000000000000000	0.00000000000000000000	1742.00000000000000000000	49.00000000000000000000	4.00000000000000000000	4.00000000000000000000	4.00000000000000000000	4.00000000000000000000	4.00000000000000000000	4.00000000000000000000	4.00000000000000000000	4.00000000000000000000	4.00000000000000000000	4.00000000000000000000	4.00000000000000000000	4.00000000000000000000	4.00000000000000000000	4.00000000000000000000	4.00000000000000000000	4.00000000000000000000
15.00000000000000000000	0.00000000000000000000	4158.46142578125000000000	4146.66650390625000000000	4143.58984375000000000000	4171.79492187500000000000	4157.43603515625000000000	4163.07666015625000000000	4170.76904296875000000000	4173.33300781250000000000	4168.71777343750000000000	4150.76904296875000000000	4147.17919921875000000000	4202.56396484375000000000	4170.76904296875000000000	4138.46142578125000000000	3329.00000000000000000000	10249.00000000000000000000	10229.00000000000000000000	0.00000000000000000000	0.00000000000000000000	0.00000000000000000000	1742.00000000000000000000	57.00000000000000000000	4.00000000000000000000	4.00000000000000000000	4.00000000000000000000	4.00000000000000000000	4.00000000000000000000	4.00000000000000000000	4.00000000000000000000	4.00000000000000000000	4.00000000000000000000	4.00000000000000000000	4.00000000000000000000	4.00000000000000000000	4.00000000000000000000	4.00000000000000000000	4.00000000000000000000	4.00000000000000000000
16.00000000000000000000	0.00000000000000000000	4159.48730468750000000000	4142.05126953125000000000	4145.64111328125000000000	4148.20507812500000000000	4138.46142578125000000000	4143.58984375000000000000	4147.69238281250000000000	4154.87158203125000000000	4145.12792968750000000000	4132.82031250000000000000	4135.38427734375000000000	4191.79492187500000000000	4162.05126953125000000000	4142.56396484375000000000	0.00000000000000000000	10249.00000000000000000000	10229.00000000000000000000	0.00000000000000000000	0.00000000000000000000	0.00000000000000000000	1742.00000000000000000000	64.00000000000000000000	4.00000000000000000000	4.00000000000000000000	4.00000000000000000000	4.00000000000000000000	4.00000000000000000000	4.00000000000000000000	4.00000000000000000000	4.00000000000000000000	4.00000000000000000000	4.00000000000000000000	4.00000000000000000000	4.00000000000000000000	4.00000000000000000000	4.00000000000000000000	4.00000000000000000000	4.00000000000000000000
17.00000000000000000000	0.00000000000000000000	4144.61523437500000000000	4136.92285156250000000000	4132.82031250000000000000	4124.10253906250000000000	4126.15380859375000000000	4140.51269531250000000000	4143.58984375000000000000	4164.10253906250000000000	4147.69238281250000000000	4124.10253906250000000000	4144.61523437500000000000	4178.97412109375000000000	4137.43603515625000000000	4130.25634765625000000000	0.00000000000000000000	10250.00000000000000000000	10229.00000000000000000000	0.00000000000000000000	0.00000000000000000000	0.00000000000000000000	1742.00000000000000000000	71.00000000000000000000	4.00000000000000000000	4.00000000000000000000	4.00000000000000000000	4.00000000000000000000	4.00000000000000000000	4.00000000000000000000	4.00000000000000000000	4.00000000000000000000	4.00000000000000000000	4.00000000000000000000	4.00000000000000000000	4.00000000000000000000	4.00000000000000000000	4.00000000000000000000	4.00000000000000000000	4.00000000000000000000
18.00000000000000000000	0.00000000000000000000	4163.58984375000000000000	4141.02539062500000000000	4145.12792968750000000000	4146.15380859375000000000	4149.74365234375000000000	4139.48730468750000000000	4157.43603515625000000000	4176.92285156250000000000	4162.05126953125000000000	4135.38427734375000000000	4155.89746093750000000000	4194.35888671875000000000	4133.33300781250000000000	4133.33300781250000000000	0.00000000000000000000	10250.00000000000000000000	10229.00000000000000000000	0.00000000000000000000	0.00000000000000000000	0.00000000000000000000	1742.00000000000000000000	79.00000000000000000000	4.00000000000000000000	4.00000000000000000000	4.00000000000000000000	4.00000000000000000000	4.00000000000000000000	4.00000000000000000000	4.00000000000000000000	4.00000000000000000000	4.00000000000000000000	4.00000000000000000000	4.00000000000000000000	4.00000000000000000000	4.00000000000000000000	4.00000000000000000000	4.00000000000000000000	4.00000000000000000000
19.00000000000000000000	0.00000000000000000000	4164.61523437500000000000	4157.43603515625000000000	4150.76904296875000000000	4184.10253906250000000000	4177.43603515625000000000	4145.12792968750000000000	4160.00000000000000000000	4165.12792968750000000000	4164.10253906250000000000	4153.33300781250000000000	4160.51269531250000000000	4204.61523437500000000000	4162.05126953125000000000	4153.84619140625000000000	0.00000000000000000000	10249.00000000000000000000	10229.00000000000000000000	0.00000000000000000000	0.00000000000000000000	0.00000000000000000000	1742.00000000000000000000	86.00000000000000000000	4.00000000000000000000	4.00000000000000000000	4.00000000000000000000	4.00000000000000000000	4.00000000000000000000	4.00000000000000000000	4.00000000000000000000	4.00000000000000000000	4.00000000000000000000	4.00000000000000000000	4.00000000000000000000	4.00000000000000000000	4.00000000000000000000	4.00000000000000000000	4.00000000000000000000	4.00000000000000000000
20.00000000000000000000	0.00000000000000000000	4165.64111328125000000000	4161.53857421875000000000	4152.82031250000000000000	4181.02539062500000000000	4170.25634765625000000000	4154.35888671875000000000	4152.30761718750000000000	4158.46142578125000000000	4166.66650390625000000000	4150.25634765625000000000	4149.23046875000000000000	4201.02539062500000000000	4165.12792968750000000000	4151.28173828125000000000	0.00000000000000000000	10249.00000000000000000000	10229.00000000000000000000	0.00000000000000000000	0.00000000000000000000	0.00000000000000000000	1742.00000000000000000000	93.00000000000000000000	4.00000000000000000000	4.00000000000000000000	4.00000000000000000000	4.00000000000000000000	4.00000000000000000000	4.00000000000000000000	4.00000000000000000000	4.00000000000000000000	4.00000000000000000000	4.00000000000000000000	4.00000000000000000000	4.00000000000000000000	4.00000000000000000000	4.00000000000000000000	4.00000000000000000000	4.00000000000000000000
21.00000000000000000000	0.00000000000000000000	4162.05126953125000000000	4152.30761718750000000000	4148.71777343750000000000	4134.35888671875000000000	4138.97412109375000000000	4155.38427734375000000000	4152.30761718750000000000	4165.12792968750000000000	4164.61523437500000000000	4130.25634765625000000000	4145.12792968750000000000	4188.71777343750000000000	4146.66650390625000000000	4135.38427734375000000000	0.00000000000000000000	10247.00000000000000000000	10228.00000000000000000000	0.00000000000000000000	0.00000000000000000000	0.00000000000000000000	1742.00000000000000000000	101.00000000000000000000	4.00000000000000000000	4.00000000000000000000	4.00000000000000000000	4.00000000000000000000	4.00000000000000000000	4.00000000000000000000	4.00000000000000000000	4.00000000000000000000	4.00000000000000000000	4.00000000000000000000	4.00000000000000000000	4.00000000000000000000	4.00000000000000000000	4.00000000000000000000	4.00000000000000000000	4.00000000000000000000
22.00000000000000000000	0.00000000000000000000	4144.61523437500000000000	4137.43603515625000000000	4129.74365234375000000000	4117.94873046875000000000	4125.12792968750000000000	4148.71777343750000000000	4147.69238281250000000000	4155.89746093750000000000	4148.71777343750000000000	4125.64111328125000000000	4162.56396484375000000000	4177.43603515625000000000	4141.53857421875000000000	4138.97412109375000000000	0.00000000000000000000	10247.00000000000000000000	10228.00000000000000000000	0.00000000000000000000	0.00000000000000000000	0.00000000000000000000	1742.00000000000000000000	108.00000000000000000000	4.00000000000000000000	4.00000000000000000000	4.00000000000000000000	4.00000000000000000000	4.00000000000000000000	4.00000000000000000000	4.00000000000000000000	4.00000000000000000000	4.00000000000000000000	4.00000000000000000000	4.00000000000000000000	4.00000000000000000000	4.00000000000000000000	4.00000000000000000000	4.00000000000000000000	4.00000000000000000000
23.00000000000000000000	0.00000000000000000000	4151.28173828125000000000	4129.74365234375000000000	4128.71777343750000000000	4145.64111328125000000000	4143.58984375000000000000	4148.71777343750000000000	4142.05126953125000000000	4150.76904296875000000000	4152.82031250000000000000	4142.56396484375000000000	4168.71777343750000000000	4184.61523437500000000000	4144.61523437500000000000	4146.66650390625000000000	0.00000000000000000000	10246.00000000000000000000	10228.00000000000000000000	0.00000000000000000000	0.00000000000000000000	0.00000000000000000000	1742.00000000000000000000	116.00000000000000000000	4.00000000000000000000	4.00000000000000000000	4.00000000000000000000	4.00000000000000000000	4.00000000000000000000	4.00000000000000000000	4.00000000000000000000	4.00000000000000000000	4.00000000000000000000	4.00000000000000000000	4.00000000000000000000	4.00000000000000000000	4.00000000000000000000	4.00000000000000000000	4.00000000000000000000	4.00000000000000000000
24.00000000000000000000	0.00000000000000000000	4153.33300781250000000000	4145.12792968750000000000	4136.41015625000000000000	4158.46142578125000000000	4170.76904296875000000000	4166.66650390625000000000	4162.56396484375000000000	4175.89746093750000000000	4185.12792968750000000000	4164.61523437500000000000	4158.97412109375000000000	4194.35888671875000000000	4152.82031250000000000000	4140.00000000000000000000	0.00000000000000000000	10246.00000000000000000000	10228.00000000000000000000	0.00000000000000000000	0.00000000000000000000	0.00000000000000000000	1742.00000000000000000000	123.00000000000000000000	4.00000000000000000000	4.00000000000000000000	4.00000000000000000000	4.00000000000000000000	4.00000000000000000000	4.00000000000000000000	4.00000000000000000000	4.00000000000000000000	4.00000000000000000000	4.00000000000000000000	4.00000000000000000000	4.00000000000000000000	4.00000000000000000000	4.00000000000000000000	4.00000000000000000000	4.00000000000000000000
25.00000000000000000000	0.00000000000000000000	4156.41015625000000000000	4145.64111328125000000000	4142.05126953125000000000	4146.66650390625000000000	4155.38427734375000000000	4156.92285156250000000000	4160.51269531250000000000	4168.71777343750000000000	4170.25634765625000000000	4152.82031250000000000000	4156.92285156250000000000	4187.69238281250000000000	4143.58984375000000000000	4123.58984375000000000000	0.00000000000000000000	10244.00000000000000000000	10228.00000000000000000000	0.00000000000000000000	0.00000000000000000000	0.00000000000000000000	1742.00000000000000000000	130.00000000000000000000	4.00000000000000000000	4.00000000000000000000	4.00000000000000000000	4.00000000000000000000	4.00000000000000000000	4.00000000000000000000	4.00000000000000000000	4.00000000000000000000	4.00000000000000000000	4.00000000000000000000	4.00000000000000000000	4.00000000000000000000	4.00000000000000000000	4.00000000000000000000	4.00000000000000000000	4.00000000000000000000
26.00000000000000000000	0.00000000000000000000	4156.92285156250000000000	4142.05126953125000000000	4140.51269531250000000000	4142.56396484375000000000	4143.07666015625000000000	4136.92285156250000000000	4144.61523437500000000000	4152.82031250000000000000	4142.56396484375000000000	4140.00000000000000000000	4165.12792968750000000000	4172.82031250000000000000	4138.97412109375000000000	4124.61523437500000000000	0.00000000000000000000	10244.00000000000000000000	10228.00000000000000000000	0.00000000000000000000	0.00000000000000000000	0.00000000000000000000	1742.00000000000000000000	138.00000000000000000000	4.00000000000000000000	4.00000000000000000000	4.00000000000000000000	4.00000000000000000000	4.00000000000000000000	4.00000000000000000000	4.00000000000000000000	4.00000000000000000000	4.00000000000000000000	4.00000000000000000000	4.00000000000000000000	4.00000000000000000000	4.00000000000000000000	4.00000000000000000000	4.00000000000000000000	4.00000000000000000000
27.00000000000000000000	0.00000000000000000000	4149.74365234375000000000	4154.35888671875000000000	4139.48730468750000000000	4151.79492187500000000000	4160.51269531250000000000	4143.07666015625000000000	4150.76904296875000000000	4166.15380859375000000000	4151.28173828125000000000	4141.53857421875000000000	4166.66650390625000000000	4175.38427734375000000000	4137.94873046875000000000	4136.41015625000000000000	0.00000000000000000000	10244.00000000000000000000	10229.00000000000000000000	0.00000000000000000000	0.00000000000000000000	0.00000000000000000000	1742.00000000000000000000	145.00000000000000000000	4.00000000000000000000	4.00000000000000000000	4.00000000000000000000	4.00000000000000000000	4.00000000000000000000	4.00000000000000000000	4.00000000000000000000	4.00000000000000000000	4.00000000000000000000	4.00000000000000000000	4.00000000000000000000	4.00000000000000000000	4.00000000000000000000	4.00000000000000000000	4.00000000000000000000	4.00000000000000000000
28.00000000000000000000	0.00000000000000000000	4161.02539062500000000000	4160.00000000000000000000	4146.15380859375000000000	4170.76904296875000000000	4157.43603515625000000000	4152.30761718750000000000	4151.28173828125000000000	4164.10253906250000000000	4152.30761718750000000000	4130.76904296875000000000	4152.30761718750000000000	4182.05126953125000000000	4124.61523437500000000000	4131.79492187500000000000	0.00000000000000000000	10244.00000000000000000000	10229.00000000000000000000	0.00000000000000000000	0.00000000000000000000	0.00000000000000000000	1742.00000000000000000000	152.00000000000000000000	4.00000000000000000000	4.00000000000000000000	4.00000000000000000000	4.00000000000000000000	4.00000000000000000000	4.00000000000000000000	4.00000000000000000000	4.00000000000000000000	4.00000000000000000000	4.00000000000000000000	4.00000000000000000000	4.00000000000000000000	4.00000000000000000000	4.00000000000000000000	4.00000000000000000000	4.00000000000000000000
29.00000000000000000000	0.00000000000000000000	4150.76904296875000000000	4157.94873046875000000000	4136.41015625000000000000	4177.43603515625000000000	4148.71777343750000000000	4151.79492187500000000000	4151.79492187500000000000	4163.07666015625000000000	4154.35888671875000000000	4136.92285156250000000000	4164.10253906250000000000	4172.82031250000000000000	4134.87158203125000000000	4122.56396484375000000000	0.00000000000000000000	10243.00000000000000000000	10230.00000000000000000000	0.00000000000000000000	0.00000000000000000000	0.00000000000000000000	1742.00000000000000000000	160.00000000000000000000	4.00000000000000000000	4.00000000000000000000	4.00000000000000000000	4.00000000000000000000	4.00000000000000000000	4.00000000000000000000	4.00000000000000000000	4.00000000000000000000	4.00000000000000000000	4.00000000000000000000	4.00000000000000000000	4.00000000000000000000	4.00000000000000000000	4.00000000000000000000	4.00000000000000000000	4.00000000000000000000
30.00000000000000000000	0.00000000000000000000	4144.10253906250000000000	4139.48730468750000000000	4133.84619140625000000000	4142.05126953125000000000	4135.89746093750000000000	4141.02539062500000000000	4149.23046875000000000000	4163.07666015625000000000	4154.35888671875000000000	4140.00000000000000000000	4182.56396484375000000000	4166.66650390625000000000	4144.10253906250000000000	4121.02539062500000000000	0.00000000000000000000	10243.00000000000000000000	10230.00000000000000000000	0.00000000000000000000	0.00000000000000000000	0.00000000000000000000	1742.00000000000000000000	167.00000000000000000000	4.00000000000000000000	4.00000000000000000000	4.00000000000000000000	4.00000000000000000000	4.00000000000000000000	4.00000000000000000000	4.00000000000000000000	4.00000000000000000000	4.00000000000000000000	4.00000000000000000000	4.00000000000000000000	4.00000000000000000000	4.00000000000000000000	4.00000000000000000000	4.00000000000000000000	4.00000000000000000000
31.00000000000000000000	0.00000000000000000000	4147.69238281250000000000	4128.71777343750000000000	4136.41015625000000000000	4122.05126953125000000000	4136.92285156250000000000	4143.07666015625000000000	4145.12792968750000000000	4153.33300781250000000000	4148.20507812500000000000	4128.20507812500000000000	4171.79492187500000000000	4166.66650390625000000000	4129.74365234375000000000	4117.94873046875000000000	0.00000000000000000000	10243.00000000000000000000	10230.00000000000000000000	0.00000000000000000000	0.00000000000000000000	0.00000000000000000000	1742.00000000000000000000	174.00000000000000000000	4.00000000000000000000	4.00000000000000000000	4.00000000000000000000	4.00000000000000000000	4.00000000000000000000	4.00000000000000000000	4.00000000000000000000	4.00000000000000000000	4.00000000000000000000	4.00000000000000000000	4.00000000000000000000	4.00000000000000000000	4.00000000000000000000	4.00000000000000000000	4.00000000000000000000	4.00000000000000000000
32.00000000000000000000	0.00000000000000000000	4143.58984375000000000000	4133.84619140625000000000	4129.23046875000000000000	4146.15380859375000000000	4156.41015625000000000000	4152.82031250000000000000	4153.84619140625000000000	4157.43603515625000000000	4153.33300781250000000000	4136.92285156250000000000	4170.25634765625000000000	4172.82031250000000000000	4125.64111328125000000000	4114.35888671875000000000	0.00000000000000000000	10243.00000000000000000000	10230.00000000000000000000	0.00000000000000000000	0.00000000000000000000	0.00000000000000000000	1742.00000000000000000000	182.00000000000000000000	4.00000000000000000000	4.00000000000000000000	4.00000000000000000000	4.00000000000000000000	4.00000000000000000000	4.00000000000000000000	4.00000000000000000000	4.00000000000000000000	4.00000000000000000000	4.00000000000000000000	4.00000000000000000000	4.00000000000000000000	4.00000000000000000000	4.00000000000000000000	4.00000000000000000000	4.00000000000000000000
33.00000000000000000000	0.00000000000000000000	4165.64111328125000000000	4149.74365234375000000000	4146.15380859375000000000	4172.30761718750000000000	4163.58984375000000000000	4161.53857421875000000000	4166.66650390625000000000	4178.46142578125000000000	4170.25634765625000000000	4148.20507812500000000000	4179.48730468750000000000	4186.15380859375000000000	4144.10253906250000000000	4131.79492187500000000000	0.00000000000000000000	10244.00000000000000000000	10230.00000000000000000000	0.00000000000000000000	0.00000000000000000000	0.00000000000000000000	1742.00000000000000000000	189.00000000000000000000	4.00000000000000000000	4.00000000000000000000	4.00000000000000000000	4.00000000000000000000	4.00000000000000000000	4.00000000000000000000	4.00000000000000000000	4.00000000000000000000	4.00000000000000000000	4.00000000000000000000	4.00000000000000000000	4.00000000000000000000	4.00000000000000000000	4.00000000000000000000	4.00000000000000000000	4.00000000000000000000
34.00000000000000000000	0.00000000000000000000	4156.41015625000000000000	4161.53857421875000000000	4143.58984375000000000000	4166.15380859375000000000	4153.33300781250000000000	4158.46142578125000000000	4161.02539062500000000000	4183.58984375000000000000	4179.48730468750000000000	4138.46142578125000000000	4171.28173828125000000000	4180.00000000000000000000	4152.82031250000000000000	4143.58984375000000000000	0.00000000000000000000	10244.00000000000000000000	10230.00000000000000000000	0.00000000000000000000	0.00000000000000000000	0.00000000000000000000	1742.00000000000000000000	196.00000000000000000000	4.00000000000000000000	4.00000000000000000000	4.00000000000000000000	4.00000000000000000000	4.00000000000000000000	4.00000000000000000000	4.00000000000000000000	4.00000000000000000000	4.00000000000000000000	4.00000000000000000000	4.00000000000000000000	4.00000000000000000000	4.00000000000000000000	4.00000000000000000000	4.00000000000000000000	4.00000000000000000000
35.00000000000000000000	0.00000000000000000000	4139.48730468750000000000	4139.48730468750000000000	4127.17919921875000000000	4139.48730468750000000000	4130.76904296875000000000	4133.33300781250000000000	4137.43603515625000000000	4158.46142578125000000000	4162.56396484375000000000	4119.48730468750000000000	4171.28173828125000000000	4162.56396484375000000000	4129.23046875000000000000	4119.48730468750000000000	0.00000000000000000000	10245.00000000000000000000	10229.00000000000000000000	0.00000000000000000000	0.00000000000000000000	0.00000000000000000000	1742.00000000000000000000	204.00000000000000000000	4.00000000000000000000	4.00000000000000000000	4.00000000000000000000	4.00000000000000000000	4.00000000000000000000	4.00000000000000000000	4.00000000000000000000	4.00000000000000000000	4.00000000000000000000	4.00000000000000000000	4.00000000000000000000	4.00000000000000000000	4.00000000000000000000	4.00000000000000000000	4.00000000000000000000	4.00000000000000000000
36.00000000000000000000	0.00000000000000000000	4154.35888671875000000000	4130.76904296875000000000	4141.02539062500000000000	4134.87158203125000000000	4138.46142578125000000000	4138.46142578125000000000	4144.10253906250000000000	4165.64111328125000000000	4158.97412109375000000000	4127.69238281250000000000	4188.71777343750000000000	4168.20507812500000000000	4122.56396484375000000000	4114.35888671875000000000	0.00000000000000000000	10245.00000000000000000000	10229.00000000000000000000	0.00000000000000000000	0.00000000000000000000	0.00000000000000000000	1742.00000000000000000000	211.00000000000000000000	4.00000000000000000000	4.00000000000000000000	4.00000000000000000000	4.00000000000000000000	4.00000000000000000000	4.00000000000000000000	4.00000000000000000000	4.00000000000000000000	4.00000000000000000000	4.00000000000000000000	4.00000000000000000000	4.00000000000000000000	4.00000000000000000000	4.00000000000000000000	4.00000000000000000000	4.00000000000000000000
37.00000000000000000000	0.00000000000000000000	4153.33300781250000000000	4148.71777343750000000000	4143.07666015625000000000	4148.71777343750000000000	4160.51269531250000000000	4159.48730468750000000000	4154.35888671875000000000	4173.33300781250000000000	4157.94873046875000000000	4141.02539062500000000000	4188.71777343750000000000	4180.51269531250000000000	4132.30761718750000000000	4128.20507812500000000000	0.00000000000000000000	10246.00000000000000000000	10230.00000000000000000000	0.00000000000000000000	0.00000000000000000000	0.00000000000000000000	1742.00000000000000000000	218.00000000000000000000	4.00000000000000000000	4.00000000000000000000	4.00000000000000000000	4.00000000000000000000	4.00000000000000000000	4.00000000000000000000	4.00000000000000000000	4.00000000000000000000	4.00000000000000000000	4.00000000000000000000	4.00000000000000000000	4.00000000000000000000	4.00000000000000000000	4.00000000000000000000	4.00000000000000000000	4.00000000000000000000
38.00000000000000000000	0.00000000000000000000	4156.41015625000000000000	4149.74365234375000000000	4137.94873046875000000000	4154.35888671875000000000	4149.23046875000000000000	4148.71777343750000000000	4141.53857421875000000000	4148.20507812500000000000	4138.97412109375000000000	4114.87158203125000000000	4172.82031250000000000000	4182.56396484375000000000	4121.02539062500000000000	4125.64111328125000000000	0.00000000000000000000	10246.00000000000000000000	10230.00000000000000000000	0.00000000000000000000	0.00000000000000000000	0.00000000000000000000	1742.00000000000000000000	226.00000000000000000000	4.00000000000000000000	4.00000000000000000000	4.00000000000000000000	4.00000000000000000000	4.00000000000000000000	4.00000000000000000000	4.00000000000000000000	4.00000000000000000000	4.00000000000000000000	4.00000000000000000000	4.00000000000000000000	4.00000000000000000000	4.00000000000000000000	4.00000000000000000000	4.00000000000000000000	4.00000000000000000000
39.00000000000000000000	0.00000000000000000000	4153.33300781250000000000	4150.76904296875000000000	4140.00000000000000000000	4153.84619140625000000000	4144.10253906250000000000	4146.15380859375000000000	4140.51269531250000000000	4150.25634765625000000000	4151.28173828125000000000	4108.71777343750000000000	4174.87158203125000000000	4182.56396484375000000000	4128.71777343750000000000	4129.74365234375000000000	0.00000000000000000000	10246.00000000000000000000	10229.00000000000000000000	0.00000000000000000000	0.00000000000000000000	0.00000000000000000000	1742.00000000000000000000	233.00000000000000000000	4.00000000000000000000	4.00000000000000000000	4.00000000000000000000	4.00000000000000000000	4.00000000000000000000	4.00000000000000000000	4.00000000000000000000	4.00000000000000000000	4.00000000000000000000	4.00000000000000000000	4.00000000000000000000	4.00000000000000000000	4.00000000000000000000	4.00000000000000000000	4.00000000000000000000	4.00000000000000000000
40.00000000000000000000	0.00000000000000000000	4155.89746093750000000000	4151.28173828125000000000	4144.10253906250000000000	4153.84619140625000000000	4152.30761718750000000000	4148.71777343750000000000	4134.35888671875000000000	4152.82031250000000000000	4157.43603515625000000000	4130.25634765625000000000	4195.89746093750000000000	4187.69238281250000000000	4145.64111328125000000000	4139.48730468750000000000	0.00000000000000000000	10246.00000000000000000000	10229.00000000000000000000	0.00000000000000000000	0.00000000000000000000	0.00000000000000000000	1742.00000000000000000000	241.00000000000000000000	4.00000000000000000000	4.00000000000000000000	4.00000000000000000000	4.00000000000000000000	4.00000000000000000000	4.00000000000000000000	4.00000000000000000000	4.00000000000000000000	4.00000000000000000000	4.00000000000000000000	4.00000000000000000000	4.00000000000000000000	4.00000000000000000000	4.00000000000000000000	4.00000000000000000000	4.00000000000000000000
41.00000000000000000000	0.00000000000000000000	4156.92285156250000000000	4138.46142578125000000000	4143.07666015625000000000	4146.15380859375000000000	4142.05126953125000000000	4138.97412109375000000000	4132.82031250000000000000	4145.64111328125000000000	4146.66650390625000000000	4134.87158203125000000000	4211.79492187500000000000	4188.20507812500000000000	4143.07666015625000000000	4140.51269531250000000000	0.00000000000000000000	10247.00000000000000000000	10228.00000000000000000000	0.00000000000000000000	0.00000000000000000000	0.00000000000000000000	1742.00000000000000000000	248.00000000000000000000	4.00000000000000000000	4.00000000000000000000	4.00000000000000000000	4.00000000000000000000	4.00000000000000000000	4.00000000000000000000	4.00000000000000000000	4.00000000000000000000	4.00000000000000000000	4.00000000000000000000	4.00000000000000000000	4.00000000000000000000	4.00000000000000000000	4.00000000000000000000	4.00000000000000000000	4.00000000000000000000
42.00000000000000000000	0.00000000000000000000	4138.46142578125000000000	4131.79492187500000000000	4132.82031250000000000000	4133.84619140625000000000	4131.28173828125000000000	4142.56396484375000000000	4151.28173828125000000000	4169.23046875000000000000	4171.28173828125000000000	4135.38427734375000000000	4200.00000000000000000000	4191.79492187500000000000	4132.82031250000000000000	4138.97412109375000000000	0.00000000000000000000	10247.00000000000000000000	10228.00000000000000000000	0.00000000000000000000	0.00000000000000000000	0.00000000000000000000	1742.00000000000000000000	255.00000000000000000000	4.00000000000000000000	4.00000000000000000000	4.00000000000000000000	4.00000000000000000000	4.00000000000000000000	4.00000000000000000000	4.00000000000000000000	4.00000000000000000000	4.00000000000000000000	4.00000000000000000000	4.00000000000000000000	4.00000000000000000000	4.00000000000000000000	4.00000000000000000000	4.00000000000000000000	4.00000000000000000000
43.00000000000000000000	0.00000000000000000000	4151.28173828125000000000	4125.12792968750000000000	4134.87158203125000000000	4130.76904296875000000000	4130.25634765625000000000	4146.66650390625000000000	4145.64111328125000000000	4176.92285156250000000000	4183.07666015625000000000	4134.87158203125000000000	4184.61523437500000000000	4197.43603515625000000000	4122.05126953125000000000	4131.79492187500000000000	0.00000000000000000000	10250.00000000000000000000	10228.00000000000000000000	0.00000000000000000000	0.00000000000000000000	0.00000000000000000000	1742.00000000000000000000	263.00000000000000000000	4.00000000000000000000	4.00000000000000000000	4.00000000000000000000	4.00000000000000000000	4.00000000000000000000	4.00000000000000000000	4.00000000000000000000	4.00000000000000000000	4.00000000000000000000	4.00000000000000000000	4.00000000000000000000	4.00000000000000000000	4.00000000000000000000	4.00000000000000000000	4.00000000000000000000	4.00000000000000000000
44.00000000000000000000	0.00000000000000000000	4153.33300781250000000000	4121.53857421875000000000	4135.89746093750000000000	4132.30761718750000000000	4144.10253906250000000000	4151.28173828125000000000	4135.38427734375000000000	4160.00000000000000000000	4159.48730468750000000000	4135.89746093750000000000	4195.89746093750000000000	4190.25634765625000000000	4133.84619140625000000000	4130.76904296875000000000	0.00000000000000000000	10250.00000000000000000000	10228.00000000000000000000	0.00000000000000000000	0.00000000000000000000	0.00000000000000000000	1742.00000000000000000000	270.00000000000000000000	4.00000000000000000000	4.00000000000000000000	4.00000000000000000000	4.00000000000000000000	4.00000000000000000000	4.00000000000000000000	4.00000000000000000000	4.00000000000000000000	4.00000000000000000000	4.00000000000000000000	4.00000000000000000000	4.00000000000000000000	4.00000000000000000000	4.00000000000000000000	4.00000000000000000000	4.00000000000000000000
45.00000000000000000000	0.00000000000000000000	4146.15380859375000000000	4127.17919921875000000000	4144.61523437500000000000	4130.76904296875000000000	4155.38427734375000000000	4158.46142578125000000000	4145.12792968750000000000	4165.64111328125000000000	4149.74365234375000000000	4132.30761718750000000000	4195.38427734375000000000	4189.74365234375000000000	4140.51269531250000000000	4140.51269531250000000000	0.00000000000000000000	10248.00000000000000000000	10228.00000000000000000000	0.00000000000000000000	0.00000000000000000000	0.00000000000000000000	1742.00000000000000000000	277.00000000000000000000	4.00000000000000000000	4.00000000000000000000	4.00000000000000000000	4.00000000000000000000	4.00000000000000000000	4.00000000000000000000	4.00000000000000000000	4.00000000000000000000	4.00000000000000000000	4.00000000000000000000	4.00000000000000000000	4.00000000000000000000	4.00000000000000000000	4.00000000000000000000	4.00000000000000000000	4.00000000000000000000
46.00000000000000000000	0.00000000000000000000	4160.51269531250000000000	4140.51269531250000000000	4156.41015625000000000000	4139.48730468750000000000	4156.41015625000000000000	4158.46142578125000000000	4153.84619140625000000000	4180.00000000000000000000	4163.58984375000000000000	4128.20507812500000000000	4200.00000000000000000000	4186.66650390625000000000	4136.92285156250000000000	4138.46142578125000000000	0.00000000000000000000	10248.00000000000000000000	10228.00000000000000000000	0.00000000000000000000	0.00000000000000000000	0.00000000000000000000	1742.00000000000000000000	285.00000000000000000000	4.00000000000000000000	4.00000000000000000000	4.00000000000000000000	4.00000000000000000000	4.00000000000000000000	4.00000000000000000000	4.00000000000000000000	4.00000000000000000000	4.00000000000000000000	4.00000000000000000000	4.00000000000000000000	4.00000000000000000000	4.00000000000000000000	4.00000000000000000000	4.00000000000000000000	4.00000000000000000000
47.00000000000000000000	0.00000000000000000000	4150.76904296875000000000	4152.30761718750000000000	4141.02539062500000000000	4163.07666015625000000000	4153.33300781250000000000	4157.94873046875000000000	4156.41015625000000000000	4180.00000000000000000000	4165.12792968750000000000	4128.71777343750000000000	4223.07666015625000000000	4172.82031250000000000000	4146.66650390625000000000	4126.66650390625000000000	0.00000000000000000000	10247.00000000000000000000	10228.00000000000000000000	0.00000000000000000000	0.00000000000000000000	0.00000000000000000000	1742.00000000000000000000	292.00000000000000000000	4.00000000000000000000	4.00000000000000000000	4.00000000000000000000	4.00000000000000000000	4.00000000000000000000	4.00000000000000000000	4.00000000000000000000	4.00000000000000000000	4.00000000000000000000	4.00000000000000000000	4.00000000000000000000	4.00000000000000000000	4.00000000000000000000	4.00000000000000000000	4.00000000000000000000	4.00000000000000000000
48.00000000000000000000	0.00000000000000000000	4144.10253906250000000000	4134.87158203125000000000	4130.25634765625000000000	4150.25634765625000000000	4120.00000000000000000000	4137.43603515625000000000	4133.84619140625000000000	4150.25634765625000000000	4132.82031250000000000000	4105.64111328125000000000	4188.20507812500000000000	4173.33300781250000000000	4124.61523437500000000000	4112.30761718750000000000	0.00000000000000000000	10247.00000000000000000000	10228.00000000000000000000	0.00000000000000000000	0.00000000000000000000	0.00000000000000000000	1742.00000000000000000000	299.00000000000000000000	4.00000000000000000000	4.00000000000000000000	4.00000000000000000000	4.00000000000000000000	4.00000000000000000000	4.00000000000000000000	4.00000000000000000000	4.00000000000000000000	4.00000000000000000000	4.00000000000000000000	4.00000000000000000000	4.00000000000000000000	4.00000000000000000000	4.00000000000000000000	4.00000000000000000000	4.00000000000000000000
49.00000000000000000000	0.00000000000000000000	4148.71777343750000000000	4135.89746093750000000000	4133.84619140625000000000	4137.43603515625000000000	4120.51269531250000000000	4136.41015625000000000000	4126.15380859375000000000	4138.46142578125000000000	4136.92285156250000000000	4101.53857421875000000000	4183.07666015625000000000	4181.53857421875000000000	4114.35888671875000000000	4118.97412109375000000000	0.00000000000000000000	10249.00000000000000000000	10228.00000000000000000000	0.00000000000000000000	0.00000000000000000000	0.00000000000000000000	1742.00000000000000000000	307.00000000000000000000	4.00000000000000000000	4.00000000000000000000	4.00000000000000000000	4.00000000000000000000	4.00000000000000000000	4.00000000000000000000	4.00000000000000000000	4.00000000000000000000	4.00000000000000000000	4.00000000000000000000	4.00000000000000000000	4.00000000000000000000	4.00000000000000000000	4.00000000000000000000	4.00000000000000000000	4.00000000000000000000
50.00000000000000000000	0.00000000000000000000	4156.41015625000000000000	4161.53857421875000000000	4144.10253906250000000000	4170.25634765625000000000	4161.02539062500000000000	4153.84619140625000000000	4151.79492187500000000000	4160.51269531250000000000	4164.61523437500000000000	4131.28173828125000000000	4227.17919921875000000000	4187.17919921875000000000	4155.89746093750000000000	4134.35888671875000000000	0.00000000000000000000	10249.00000000000000000000	10228.00000000000000000000	0.00000000000000000000	0.00000000000000000000	0.00000000000000000000	1742.00000000000000000000	314.00000000000000000000	4.00000000000000000000	4.00000000000000000000	4.00000000000000000000	4.00000000000000000000	4.00000000000000000000	4.00000000000000000000	4.00000000000000000000	4.00000000000000000000	4.00000000000000000000	4.00000000000000000000	4.00000000000000000000	4.00000000000000000000	4.00000000000000000000	4.00000000000000000000	4.00000000000000000000	4.00000000000000000000
51.00000000000000000000	0.00000000000000000000	4162.05126953125000000000	4152.30761718750000000000	4152.82031250000000000000	4158.46142578125000000000	4156.41015625000000000000	4147.69238281250000000000	4149.74365234375000000000	4161.02539062500000000000	4147.69238281250000000000	4145.12792968750000000000	4209.23046875000000000000	4187.17919921875000000000	4173.33300781250000000000	4130.25634765625000000000	0.00000000000000000000	10247.00000000000000000000	10229.00000000000000000000	0.00000000000000000000	0.00000000000000000000	0.00000000000000000000	1742.00000000000000000000	321.00000000000000000000	4.00000000000000000000	4.00000000000000000000	4.00000000000000000000	4.00000000000000000000	4.00000000000000000000	4.00000000000000000000	4.00000000000000000000	4.00000000000000000000	4.00000000000000000000	4.00000000000000000000	4.00000000000000000000	4.00000000000000000000	4.00000000000000000000	4.00000000000000000000	4.00000000000000000000	4.00000000000000000000
52.00000000000000000000	0.00000000000000000000	4147.69238281250000000000	4134.87158203125000000000	4149.23046875000000000000	4133.33300781250000000000	4139.48730468750000000000	4148.20507812500000000000	4134.87158203125000000000	4159.48730468750000000000	4148.20507812500000000000	4146.66650390625000000000	4211.79492187500000000000	4186.15380859375000000000	4157.43603515625000000000	4137.43603515625000000000	0.00000000000000000000	10247.00000000000000000000	10229.00000000000000000000	0.00000000000000000000	0.00000000000000000000	0.00000000000000000000	1742.00000000000000000000	329.00000000000000000000	4.00000000000000000000	4.00000000000000000000	4.00000000000000000000	4.00000000000000000000	4.00000000000000000000	4.00000000000000000000	4.00000000000000000000	4.00000000000000000000	4.00000000000000000000	4.00000000000000000000	4.00000000000000000000	4.00000000000000000000	4.00000000000000000000	4.00000000000000000000	4.00000000000000000000	4.00000000000000000000
53.00000000000000000000	0.00000000000000000000	4163.07666015625000000000	4147.69238281250000000000	4157.94873046875000000000	4172.30761718750000000000	4156.41015625000000000000	4163.07666015625000000000	4146.15380859375000000000	4174.87158203125000000000	4171.79492187500000000000	4146.15380859375000000000	4257.43603515625000000000	4199.48730468750000000000	4154.35888671875000000000	4155.89746093750000000000	0.00000000000000000000	10246.00000000000000000000	10227.00000000000000000000	0.00000000000000000000	0.00000000000000000000	0.00000000000000000000	1742.00000000000000000000	336.00000000000000000000	4.00000000000000000000	4.00000000000000000000	4.00000000000000000000	4.00000000000000000000	4.00000000000000000000	4.00000000000000000000	4.00000000000000000000	4.00000000000000000000	4.00000000000000000000	4.00000000000000000000	4.00000000000000000000	4.00000000000000000000	4.00000000000000000000	4.00000000000000000000	4.00000000000000000000	4.00000000000000000000
54.00000000000000000000	0.00000000000000000000	4163.58984375000000000000	4149.74365234375000000000	4157.94873046875000000000	4170.76904296875000000000	4153.84619140625000000000	4157.94873046875000000000	4155.89746093750000000000	4180.00000000000000000000	4162.05126953125000000000	4132.82031250000000000000	4218.46142578125000000000	4202.56396484375000000000	4150.25634765625000000000	4147.17919921875000000000	0.00000000000000000000	10246.00000000000000000000	10227.00000000000000000000	0.00000000000000000000	0.00000000000000000000	0.00000000000000000000	1742.00000000000000000000	343.00000000000000000000	4.00000000000000000000	4.00000000000000000000	4.00000000000000000000	4.00000000000000000000	4.00000000000000000000	4.00000000000000000000	4.00000000000000000000	4.00000000000000000000	4.00000000000000000000	4.00000000000000000000	4.00000000000000000000	4.00000000000000000000	4.00000000000000000000	4.00000000000000000000	4.00000000000000000000	4.00000000000000000000
55.00000000000000000000	0.00000000000000000000	4145.64111328125000000000	4120.00000000000000000000	4145.64111328125000000000	4119.48730468750000000000	4118.97412109375000000000	4134.35888671875000000000	4133.33300781250000000000	4161.53857421875000000000	4138.46142578125000000000	4099.48730468750000000000	4163.07666015625000000000	4187.69238281250000000000	4131.28173828125000000000	4126.15380859375000000000	0.00000000000000000000	10244.00000000000000000000	10228.00000000000000000000	0.00000000000000000000	0.00000000000000000000	0.00000000000000000000	1742.00000000000000000000	351.00000000000000000000	4.00000000000000000000	4.00000000000000000000	4.00000000000000000000	4.00000000000000000000	4.00000000000000000000	4.00000000000000000000	4.00000000000000000000	4.00000000000000000000	4.00000000000000000000	4.00000000000000000000	4.00000000000000000000	4.00000000000000000000	4.00000000000000000000	4.00000000000000000000	4.00000000000000000000	4.00000000000000000000
56.00000000000000000000	0.00000000000000000000	4166.15380859375000000000	4125.12792968750000000000	4160.51269531250000000000	4134.35888671875000000000	4138.97412109375000000000	4145.64111328125000000000	4133.84619140625000000000	4158.97412109375000000000	4143.58984375000000000000	4077.43579101562500000000	4209.74365234375000000000	4186.15380859375000000000	4142.56396484375000000000	4130.76904296875000000000	0.00000000000000000000	10244.00000000000000000000	10228.00000000000000000000	0.00000000000000000000	0.00000000000000000000	0.00000000000000000000	1742.00000000000000000000	358.00000000000000000000	4.00000000000000000000	4.00000000000000000000	4.00000000000000000000	4.00000000000000000000	4.00000000000000000000	4.00000000000000000000	4.00000000000000000000	4.00000000000000000000	4.00000000000000000000	4.00000000000000000000	4.00000000000000000000	4.00000000000000000000	4.00000000000000000000	4.00000000000000000000	4.00000000000000000000	4.00000000000000000000
57.00000000000000000000	0.00000000000000000000	4162.56396484375000000000	4162.05126953125000000000	4163.58984375000000000000	4183.07666015625000000000	4189.23046875000000000000	4173.33300781250000000000	4163.07666015625000000000	4180.51269531250000000000	4156.41015625000000000000	4092.82031250000000000000	4261.02539062500000000000	4191.28173828125000000000	4172.30761718750000000000	4145.64111328125000000000	0.00000000000000000000	10245.00000000000000000000	10227.00000000000000000000	0.00000000000000000000	0.00000000000000000000	0.00000000000000000000	1742.00000000000000000000	365.00000000000000000000	4.00000000000000000000	4.00000000000000000000	4.00000000000000000000	4.00000000000000000000	4.00000000000000000000	4.00000000000000000000	4.00000000000000000000	4.00000000000000000000	4.00000000000000000000	4.00000000000000000000	4.00000000000000000000	4.00000000000000000000	4.00000000000000000000	4.00000000000000000000	4.00000000000000000000	4.00000000000000000000
58.00000000000000000000	0.00000000000000000000	4145.12792968750000000000	4143.58984375000000000000	4142.56396484375000000000	4175.89746093750000000000	4148.71777343750000000000	4141.02539062500000000000	4137.94873046875000000000	4155.38427734375000000000	4124.10253906250000000000	4088.20507812500000000000	4233.84619140625000000000	4176.92285156250000000000	4150.25634765625000000000	4130.25634765625000000000	0.00000000000000000000	10245.00000000000000000000	10227.00000000000000000000	0.00000000000000000000	0.00000000000000000000	0.00000000000000000000	1742.00000000000000000000	373.00000000000000000000	4.00000000000000000000	4.00000000000000000000	4.00000000000000000000	4.00000000000000000000	4.00000000000000000000	4.00000000000000000000	4.00000000000000000000	4.00000000000000000000	4.00000000000000000000	4.00000000000000000000	4.00000000000000000000	4.00000000000000000000	4.00000000000000000000	4.00000000000000000000	4.00000000000000000000	4.00000000000000000000
59.00000000000000000000	0.00000000000000000000	4144.10253906250000000000	4126.15380859375000000000	4134.35888671875000000000	4153.33300781250000000000	4113.33300781250000000000	4125.12792968750000000000	4118.97412109375000000000	4137.94873046875000000000	4121.53857421875000000000	4070.76904296875000000000	4200.51269531250000000000	4167.69238281250000000000	4133.84619140625000000000	4122.05126953125000000000	0.00000000000000000000	10245.00000000000000000000	10227.00000000000000000000	0.00000000000000000000	0.00000000000000000000	0.00000000000000000000	1742.00000000000000000000	380.00000000000000000000	4.00000000000000000000	4.00000000000000000000	4.00000000000000000000	4.00000000000000000000	4.00000000000000000000	4.00000000000000000000	4.00000000000000000000	4.00000000000000000000	4.00000000000000000000	4.00000000000000000000	4.00000000000000000000	4.00000000000000000000	4.00000000000000000000	4.00000000000000000000	4.00000000000000000000	4.00000000000000000000
60.00000000000000000000	0.00000000000000000000	4147.17919921875000000000	4143.58984375000000000000	4140.00000000000000000000	4149.23046875000000000000	4141.02539062500000000000	4151.79492187500000000000	4145.12792968750000000000	4162.05126953125000000000	4154.87158203125000000000	4057.94873046875000000000	4199.48730468750000000000	4180.51269531250000000000	4149.74365234375000000000	4131.79492187500000000000	0.00000000000000000000	10245.00000000000000000000	10227.00000000000000000000	0.00000000000000000000	0.00000000000000000000	0.00000000000000000000	1742.00000000000000000000	388.00000000000000000000	4.00000000000000000000	4.00000000000000000000	4.00000000000000000000	4.00000000000000000000	4.00000000000000000000	4.00000000000000000000	4.00000000000000000000	4.00000000000000000000	4.00000000000000000000	4.00000000000000000000	4.00000000000000000000	4.00000000000000000000	4.00000000000000000000	4.00000000000000000000	4.00000000000000000000	4.00000000000000000000
61.00000000000000000000	0.00000000000000000000	4157.94873046875000000000	4136.92285156250000000000	4148.71777343750000000000	4130.25634765625000000000	4140.51269531250000000000	4143.58984375000000000000	4136.92285156250000000000	4157.43603515625000000000	4138.97412109375000000000	4040.51269531250000000000	4209.23046875000000000000	4180.51269531250000000000	4147.69238281250000000000	4128.20507812500000000000	0.00000000000000000000	10245.00000000000000000000	10228.00000000000000000000	0.00000000000000000000	0.00000000000000000000	0.00000000000000000000	1742.00000000000000000000	395.00000000000000000000	4.00000000000000000000	4.00000000000000000000	4.00000000000000000000	4.00000000000000000000	4.00000000000000000000	4.00000000000000000000	4.00000000000000000000	4.00000000000000000000	4.00000000000000000000	4.00000000000000000000	4.00000000000000000000	4.00000000000000000000	4.00000000000000000000	4.00000000000000000000	4.00000000000000000000	4.00000000000000000000
62.00000000000000000000	0.00000000000000000000	4151.79492187500000000000	4148.71777343750000000000	4150.25634765625000000000	4145.64111328125000000000	4150.25634765625000000000	4147.17919921875000000000	4130.76904296875000000000	4159.48730468750000000000	4137.94873046875000000000	4069.74340820312500000000	4239.48730468750000000000	4168.71777343750000000000	4162.05126953125000000000	4129.23046875000000000000	0.00000000000000000000	10245.00000000000000000000	10228.00000000000000000000	0.00000000000000000000	0.00000000000000000000	0.00000000000000000000	1742.00000000000000000000	402.00000000000000000000	4.00000000000000000000	4.00000000000000000000	4.00000000000000000000	4.00000000000000000000	4.00000000000000000000	4.00000000000000000000	4.00000000000000000000	4.00000000000000000000	4.00000000000000000000	4.00000000000000000000	4.00000000000000000000	4.00000000000000000000	4.00000000000000000000	4.00000000000000000000	4.00000000000000000000	4.00000000000000000000
63.00000000000000000000	0.00000000000000000000	4161.53857421875000000000	4169.74365234375000000000	4161.53857421875000000000	4181.53857421875000000000	4176.41015625000000000000	4174.35888671875000000000	4157.43603515625000000000	4192.82031250000000000000	4175.89746093750000000000	4105.64111328125000000000	4256.92285156250000000000	4179.48730468750000000000	4181.02539062500000000000	4143.58984375000000000000	0.00000000000000000000	10246.00000000000000000000	10228.00000000000000000000	0.00000000000000000000	0.00000000000000000000	0.00000000000000000000	1742.00000000000000000000	410.00000000000000000000	4.00000000000000000000	4.00000000000000000000	4.00000000000000000000	4.00000000000000000000	4.00000000000000000000	4.00000000000000000000	4.00000000000000000000	4.00000000000000000000	4.00000000000000000000	4.00000000000000000000	4.00000000000000000000	4.00000000000000000000	4.00000000000000000000	4.00000000000000000000	4.00000000000000000000	4.00000000000000000000
64.00000000000000000000	0.00000000000000000000	4169.23046875000000000000	4161.02539062500000000000	4168.71777343750000000000	4181.02539062500000000000	4183.07666015625000000000	4174.35888671875000000000	4166.66650390625000000000	4208.20507812500000000000	4189.74365234375000000000	4093.33325195312500000000	4238.97412109375000000000	4192.82031250000000000000	4182.05126953125000000000	4154.87158203125000000000	2811.00000000000000000000	10246.00000000000000000000	10228.00000000000000000000	0.00000000000000000000	0.00000000000000000000	0.00000000000000000000	1742.00000000000000000000	417.00000000000000000000	4.00000000000000000000	4.00000000000000000000	4.00000000000000000000	4.00000000000000000000	4.00000000000000000000	4.00000000000000000000	4.00000000000000000000	4.00000000000000000000	4.00000000000000000000	4.00000000000000000000	4.00000000000000000000	4.00000000000000000000	4.00000000000000000000	4.00000000000000000000	4.00000000000000000000	4.00000000000000000000
65.00000000000000000000	0.00000000000000000000	4145.12792968750000000000	4135.38427734375000000000	4145.12792968750000000000	4154.87158203125000000000	4152.30761718750000000000	4145.64111328125000000000	4135.89746093750000000000	4177.43603515625000000000	4155.89746093750000000000	4053.84594726562500000000	4226.15380859375000000000	4182.56396484375000000000	4164.61523437500000000000	4143.07666015625000000000	2768.00000000000000000000	10246.00000000000000000000	10227.00000000000000000000	0.00000000000000000000	0.00000000000000000000	0.00000000000000000000	1742.00000000000000000000	424.00000000000000000000	4.00000000000000000000	4.00000000000000000000	4.00000000000000000000	4.00000000000000000000	4.00000000000000000000	4.00000000000000000000	4.00000000000000000000	4.00000000000000000000	4.00000000000000000000	4.00000000000000000000	4.00000000000000000000	4.00000000000000000000	4.00000000000000000000	4.00000000000000000000	4.00000000000000000000	4.00000000000000000000
66.00000000000000000000	0.00000000000000000000	4147.17919921875000000000	4121.02539062500000000000	4140.00000000000000000000	4140.51269531250000000000	4120.51269531250000000000	4133.84619140625000000000	4116.41015625000000000000	4145.64111328125000000000	4125.12792968750000000000	4029.74340820312500000000	4235.38427734375000000000	4174.35888671875000000000	4150.25634765625000000000	4130.25634765625000000000	2386.00000000000000000000	10246.00000000000000000000	10227.00000000000000000000	0.00000000000000000000	0.00000000000000000000	0.00000000000000000000	1742.00000000000000000000	432.00000000000000000000	4.00000000000000000000	4.00000000000000000000	4.00000000000000000000	4.00000000000000000000	4.00000000000000000000	4.00000000000000000000	4.00000000000000000000	4.00000000000000000000	4.00000000000000000000	4.00000000000000000000	4.00000000000000000000	4.00000000000000000000	4.00000000000000000000	4.00000000000000000000	4.00000000000000000000	4.00000000000000000000
67.00000000000000000000	0.00000000000000000000	4155.38427734375000000000	4144.61523437500000000000	4154.87158203125000000000	4155.38427734375000000000	4148.20507812500000000000	4157.43603515625000000000	4139.48730468750000000000	4165.12792968750000000000	4145.64111328125000000000	4052.30761718750000000000	4253.84619140625000000000	4180.51269531250000000000	4171.79492187500000000000	4146.15380859375000000000	3466.00000000000000000000	10248.00000000000000000000	10227.00000000000000000000	0.00000000000000000000	0.00000000000000000000	0.00000000000000000000	1742.00000000000000000000	439.00000000000000000000	4.00000000000000000000	4.00000000000000000000	4.00000000000000000000	4.00000000000000000000	4.00000000000000000000	4.00000000000000000000	4.00000000000000000000	4.00000000000000000000	4.00000000000000000000	4.00000000000000000000	4.00000000000000000000	4.00000000000000000000	4.00000000000000000000	4.00000000000000000000	4.00000000000000000000	4.00000000000000000000
68.00000000000000000000	0.00000000000000000000	4159.48730468750000000000	4156.92285156250000000000	4164.61523437500000000000	4164.10253906250000000000	4166.66650390625000000000	4161.02539062500000000000	4140.00000000000000000000	4171.79492187500000000000	4143.58984375000000000000	4055.89721679687500000000	4243.58984375000000000000	4183.58984375000000000000	4165.64111328125000000000	4148.20507812500000000000	3534.00000000000000000000	10248.00000000000000000000	10227.00000000000000000000	0.00000000000000000000	0.00000000000000000000	0.00000000000000000000	1742.00000000000000000000	446.00000000000000000000	4.00000000000000000000	4.00000000000000000000	4.00000000000000000000	4.00000000000000000000	4.00000000000000000000	4.00000000000000000000	4.00000000000000000000	4.00000000000000000000	4.00000000000000000000	4.00000000000000000000	4.00000000000000000000	4.00000000000000000000	4.00000000000000000000	4.00000000000000000000	4.00000000000000000000	4.00000000000000000000
69.00000000000000000000	0.00000000000000000000	4166.15380859375000000000	4156.41015625000000000000	4167.17919921875000000000	4160.51269531250000000000	4165.64111328125000000000	4154.87158203125000000000	4128.71777343750000000000	4163.58984375000000000000	4131.28173828125000000000	4040.00000000000000000000	4231.79492187500000000000	4181.02539062500000000000	4154.87158203125000000000	4142.05126953125000000000	3421.00000000000000000000	10249.00000000000000000000	10227.00000000000000000000	0.00000000000000000000	0.00000000000000000000	0.00000000000000000000	1742.00000000000000000000	454.00000000000000000000	4.00000000000000000000	4.00000000000000000000	4.00000000000000000000	4.00000000000000000000	4.00000000000000000000	4.00000000000000000000	4.00000000000000000000	4.00000000000000000000	4.00000000000000000000	4.00000000000000000000	4.00000000000000000000	4.00000000000000000000	4.00000000000000000000	4.00000000000000000000	4.00000000000000000000	4.00000000000000000000
70.00000000000000000000	0.00000000000000000000	4151.28173828125000000000	4149.23046875000000000000	4149.23046875000000000000	4155.38427734375000000000	4162.05126953125000000000	4151.79492187500000000000	4132.30761718750000000000	4170.25634765625000000000	4147.17919921875000000000	4045.64086914062500000000	4240.51269531250000000000	4168.71777343750000000000	4173.33300781250000000000	4143.58984375000000000000	3493.00000000000000000000	10249.00000000000000000000	10227.00000000000000000000	0.00000000000000000000	0.00000000000000000000	0.00000000000000000000	1742.00000000000000000000	461.00000000000000000000	4.00000000000000000000	4.00000000000000000000	4.00000000000000000000	4.00000000000000000000	4.00000000000000000000	4.00000000000000000000	4.00000000000000000000	4.00000000000000000000	4.00000000000000000000	4.00000000000000000000	4.00000000000000000000	4.00000000000000000000	4.00000000000000000000	4.00000000000000000000	4.00000000000000000000	4.00000000000000000000
71.00000000000000000000	0.00000000000000000000	4146.66650390625000000000	4126.66650390625000000000	4138.46142578125000000000	4156.41015625000000000000	4127.17919921875000000000	4127.69238281250000000000	4112.82031250000000000000	4150.25634765625000000000	4131.28173828125000000000	4020.51269531250000000000	4228.71777343750000000000	4150.25634765625000000000	4161.02539062500000000000	4127.17919921875000000000	3435.00000000000000000000	10247.00000000000000000000	10230.00000000000000000000	0.00000000000000000000	0.00000000000000000000	0.00000000000000000000	1742.00000000000000000000	468.00000000000000000000	4.00000000000000000000	4.00000000000000000000	4.00000000000000000000	4.00000000000000000000	4.00000000000000000000	4.00000000000000000000	4.00000000000000000000	4.00000000000000000000	4.00000000000000000000	4.00000000000000000000	4.00000000000000000000	4.00000000000000000000	4.00000000000000000000	4.00000000000000000000	4.00000000000000000000	4.00000000000000000000
72.00000000000000000000	0.00000000000000000000	4151.28173828125000000000	4142.05126953125000000000	4147.17919921875000000000	4153.84619140625000000000	4133.33300781250000000000	4128.71777343750000000000	4108.71777343750000000000	4147.69238281250000000000	4124.61523437500000000000	4004.61523437500000000000	4221.02539062500000000000	4153.84619140625000000000	4150.76904296875000000000	4123.58984375000000000000	3434.00000000000000000000	10247.00000000000000000000	10230.00000000000000000000	0.00000000000000000000	0.00000000000000000000	0.00000000000000000000	1742.00000000000000000000	476.00000000000000000000	4.00000000000000000000	4.00000000000000000000	4.00000000000000000000	4.00000000000000000000	4.00000000000000000000	4.00000000000000000000	4.00000000000000000000	4.00000000000000000000	4.00000000000000000000	4.00000000000000000000	4.00000000000000000000	4.00000000000000000000	4.00000000000000000000	4.00000000000000000000	4.00000000000000000000	4.00000000000000000000
73.00000000000000000000	0.00000000000000000000	4175.38427734375000000000	4172.82031250000000000000	4171.79492187500000000000	4153.84619140625000000000	4181.53857421875000000000	4161.02539062500000000000	4134.87158203125000000000	4181.53857421875000000000	4157.94873046875000000000	4045.64086914062500000000	4245.64111328125000000000	4187.17919921875000000000	4170.25634765625000000000	4150.76904296875000000000	3102.00000000000000000000	10245.00000000000000000000	10228.00000000000000000000	0.00000000000000000000	0.00000000000000000000	0.00000000000000000000	1742.00000000000000000000	483.00000000000000000000	4.00000000000000000000	4.00000000000000000000	4.00000000000000000000	4.00000000000000000000	4.00000000000000000000	4.00000000000000000000	4.00000000000000000000	4.00000000000000000000	4.00000000000000000000	4.00000000000000000000	4.00000000000000000000	4.00000000000000000000	4.00000000000000000000	4.00000000000000000000	4.00000000000000000000	4.00000000000000000000
74.00000000000000000000	0.00000000000000000000	4180.51269531250000000000	4167.17919921875000000000	4175.38427734375000000000	4170.25634765625000000000	4171.28173828125000000000	4167.69238281250000000000	4141.02539062500000000000	4186.15380859375000000000	4171.28173828125000000000	4068.71777343750000000000	4268.20507812500000000000	4192.82031250000000000000	4177.94873046875000000000	4160.00000000000000000000	3494.00000000000000000000	10245.00000000000000000000	10228.00000000000000000000	0.00000000000000000000	0.00000000000000000000	0.00000000000000000000	1742.00000000000000000000	490.00000000000000000000	4.00000000000000000000	4.00000000000000000000	4.00000000000000000000	4.00000000000000000000	4.00000000000000000000	4.00000000000000000000	4.00000000000000000000	4.00000000000000000000	4.00000000000000000000	4.00000000000000000000	4.00000000000000000000	4.00000000000000000000	4.00000000000000000000	4.00000000000000000000	4.00000000000000000000	4.00000000000000000000
75.00000000000000000000	0.00000000000000000000	4145.12792968750000000000	4141.02539062500000000000	4144.10253906250000000000	4168.20507812500000000000	4125.12792968750000000000	4144.10253906250000000000	4118.46142578125000000000	4155.38427734375000000000	4146.66650390625000000000	4034.35888671875000000000	4246.66650390625000000000	4166.15380859375000000000	4164.10253906250000000000	4135.89746093750000000000	3303.00000000000000000000	10245.00000000000000000000	10228.00000000000000000000	0.00000000000000000000	0.00000000000000000000	0.00000000000000000000	1742.00000000000000000000	498.00000000000000000000	4.00000000000000000000	4.00000000000000000000	4.00000000000000000000	4.00000000000000000000	4.00000000000000000000	4.00000000000000000000	4.00000000000000000000	4.00000000000000000000	4.00000000000000000000	4.00000000000000000000	4.00000000000000000000	4.00000000000000000000	4.00000000000000000000	4.00000000000000000000	4.00000000000000000000	4.00000000000000000000
76.00000000000000000000	0.00000000000000000000	4153.84619140625000000000	4134.35888671875000000000	4143.58984375000000000000	4151.79492187500000000000	4136.41015625000000000000	4132.30761718750000000000	4106.66650390625000000000	4141.02539062500000000000	4126.66650390625000000000	4014.87158203125000000000	4229.74365234375000000000	4158.97412109375000000000	4153.84619140625000000000	4127.69238281250000000000	2802.00000000000000000000	10245.00000000000000000000	10228.00000000000000000000	0.00000000000000000000	0.00000000000000000000	0.00000000000000000000	1742.00000000000000000000	505.00000000000000000000	4.00000000000000000000	4.00000000000000000000	4.00000000000000000000	4.00000000000000000000	4.00000000000000000000	4.00000000000000000000	4.00000000000000000000	4.00000000000000000000	4.00000000000000000000	4.00000000000000000000	4.00000000000000000000	4.00000000000000000000	4.00000000000000000000	4.00000000000000000000	4.00000000000000000000	4.00000000000000000000
77.00000000000000000000	0.00000000000000000000	4158.97412109375000000000	4146.66650390625000000000	4148.20507812500000000000	4156.92285156250000000000	4164.61523437500000000000	4141.02539062500000000000	4116.92285156250000000000	4154.35888671875000000000	4128.71777343750000000000	4020.00000000000000000000	4233.33300781250000000000	4159.48730468750000000000	4149.23046875000000000000	4133.33300781250000000000	2824.00000000000000000000	10247.00000000000000000000	10228.00000000000000000000	0.00000000000000000000	0.00000000000000000000	0.00000000000000000000	1742.00000000000000000000	512.00000000000000000000	4.00000000000000000000	4.00000000000000000000	4.00000000000000000000	4.00000000000000000000	4.00000000000000000000	4.00000000000000000000	4.00000000000000000000	4.00000000000000000000	4.00000000000000000000	4.00000000000000000000	4.00000000000000000000	4.00000000000000000000	4.00000000000000000000	4.00000000000000000000	4.00000000000000000000	4.00000000000000000000
78.00000000000000000000	0.00000000000000000000	4147.17919921875000000000	4147.17919921875000000000	4145.12792968750000000000	4172.30761718750000000000	4154.35888671875000000000	4143.07666015625000000000	4118.97412109375000000000	4160.51269531250000000000	4130.25634765625000000000	4012.30761718750000000000	4217.43603515625000000000	4160.00000000000000000000	4134.87158203125000000000	4122.05126953125000000000	3494.00000000000000000000	10247.00000000000000000000	10228.00000000000000000000	0.00000000000000000000	0.00000000000000000000	0.00000000000000000000	1742.00000000000000000000	520.00000000000000000000	4.00000000000000000000	4.00000000000000000000	4.00000000000000000000	4.00000000000000000000	4.00000000000000000000	4.00000000000000000000	4.00000000000000000000	4.00000000000000000000	4.00000000000000000000	4.00000000000000000000	4.00000000000000000000	4.00000000000000000000	4.00000000000000000000	4.00000000000000000000	4.00000000000000000000	4.00000000000000000000
79.00000000000000000000	0.00000000000000000000	4147.17919921875000000000	4140.51269531250000000000	4142.05126953125000000000	4153.84619140625000000000	4136.92285156250000000000	4134.87158203125000000000	4110.76904296875000000000	4148.20507812500000000000	4124.10253906250000000000	4006.15380859375000000000	4218.97412109375000000000	4153.33300781250000000000	4117.43603515625000000000	4102.56396484375000000000	3303.00000000000000000000	10248.00000000000000000000	10229.00000000000000000000	0.00000000000000000000	0.00000000000000000000	0.00000000000000000000	1742.00000000000000000000	527.00000000000000000000	4.00000000000000000000	4.00000000000000000000	4.00000000000000000000	4.00000000000000000000	4.00000000000000000000	4.00000000000000000000	4.00000000000000000000	4.00000000000000000000	4.00000000000000000000	4.00000000000000000000	4.00000000000000000000	4.00000000000000000000	4.00000000000000000000	4.00000000000000000000	4.00000000000000000000	4.00000000000000000000
80.00000000000000000000	0.00000000000000000000	4136.41015625000000000000	4145.12792968750000000000	4128.20507812500000000000	4141.53857421875000000000	4148.71777343750000000000	4138.46142578125000000000	4113.84619140625000000000	4139.48730468750000000000	4118.46142578125000000000	4011.28198242187500000000	4238.46142578125000000000	4140.00000000000000000000	4127.69238281250000000000	4100.00000000000000000000	2802.00000000000000000000	10248.00000000000000000000	10229.00000000000000000000	0.00000000000000000000	0.00000000000000000000	0.00000000000000000000	1742.00000000000000000000	535.00000000000000000000	4.00000000000000000000	4.00000000000000000000	4.00000000000000000000	4.00000000000000000000	4.00000000000000000000	4.00000000000000000000	4.00000000000000000000	4.00000000000000000000	4.00000000000000000000	4.00000000000000000000	4.00000000000000000000	4.00000000000000000000	4.00000000000000000000	4.00000000000000000000	4.00000000000000000000	4.00000000000000000000
81.00000000000000000000	0.00000000000000000000	4156.92285156250000000000	4158.46142578125000000000	4148.71777343750000000000	4166.66650390625000000000	4162.05126953125000000000	4148.71777343750000000000	4126.66650390625000000000	4154.35888671875000000000	4130.76904296875000000000	4022.05126953125000000000	4238.97412109375000000000	4155.38427734375000000000	4162.56396484375000000000	4119.48730468750000000000	2824.00000000000000000000	10247.00000000000000000000	10230.00000000000000000000	0.00000000000000000000	0.00000000000000000000	0.00000000000000000000	1742.00000000000000000000	542.00000000000000000000	4.00000000000000000000	4.00000000000000000000	4.00000000000000000000	4.00000000000000000000	4.00000000000000000000	4.00000000000000000000	4.00000000000000000000	4.00000000000000000000	4.00000000000000000000	4.00000000000000000000	4.00000000000000000000	4.00000000000000000000	4.00000000000000000000	4.00000000000000000000	4.00000000000000000000	4.00000000000000000000
82.00000000000000000000	0.00000000000000000000	4158.97412109375000000000	4153.84619140625000000000	4154.35888671875000000000	4162.05126953125000000000	4144.61523437500000000000	4142.56396484375000000000	4128.71777343750000000000	4172.30761718750000000000	4148.71777343750000000000	4033.33325195312500000000	4228.20507812500000000000	4163.58984375000000000000	4162.56396484375000000000	4125.64111328125000000000	3494.00000000000000000000	10247.00000000000000000000	10230.00000000000000000000	0.00000000000000000000	0.00000000000000000000	0.00000000000000000000	1742.00000000000000000000	549.00000000000000000000	4.00000000000000000000	4.00000000000000000000	4.00000000000000000000	4.00000000000000000000	4.00000000000000000000	4.00000000000000000000	4.00000000000000000000	4.00000000000000000000	4.00000000000000000000	4.00000000000000000000	4.00000000000000000000	4.00000000000000000000	4.00000000000000000000	4.00000000000000000000	4.00000000000000000000	4.00000000000000000000
83.00000000000000000000	0.00000000000000000000	4134.35888671875000000000	4119.48730468750000000000	4120.51269531250000000000	4136.92285156250000000000	4121.02539062500000000000	4119.48730468750000000000	4103.07666015625000000000	4149.74365234375000000000	4129.74365234375000000000	4013.84594726562500000000	4216.41015625000000000000	4140.00000000000000000000	4122.56396484375000000000	4101.53857421875000000000	3303.00000000000000000000	10247.00000000000000000000	10229.00000000000000000000	0.00000000000000000000	0.00000000000000000000	0.00000000000000000000	1742.00000000000000000000	557.00000000000000000000	4.00000000000000000000	4.00000000000000000000	4.00000000000000000000	4.00000000000000000000	4.00000000000000000000	4.00000000000000000000	4.00000000000000000000	4.00000000000000000000	4.00000000000000000000	4.00000000000000000000	4.00000000000000000000	4.00000000000000000000	4.00000000000000000000	4.00000000000000000000	4.00000000000000000000	4.00000000000000000000
84.00000000000000000000	0.00000000000000000000	4149.23046875000000000000	4117.43603515625000000000	4125.64111328125000000000	4154.35888671875000000000	4150.25634765625000000000	4129.74365234375000000000	4105.64111328125000000000	4141.02539062500000000000	4122.56396484375000000000	4011.28198242187500000000	4240.00000000000000000000	4141.02539062500000000000	4136.92285156250000000000	4111.28173828125000000000	2802.00000000000000000000	10247.00000000000000000000	10229.00000000000000000000	0.00000000000000000000	0.00000000000000000000	0.00000000000000000000	1742.00000000000000000000	564.00000000000000000000	4.00000000000000000000	4.00000000000000000000	4.00000000000000000000	4.00000000000000000000	4.00000000000000000000	4.00000000000000000000	4.00000000000000000000	4.00000000000000000000	4.00000000000000000000	4.00000000000000000000	4.00000000000000000000	4.00000000000000000000	4.00000000000000000000	4.00000000000000000000	4.00000000000000000000	4.00000000000000000000
85.00000000000000000000	0.00000000000000000000	4155.38427734375000000000	4151.79492187500000000000	4150.76904296875000000000	4165.12792968750000000000	4176.92285156250000000000	4155.89746093750000000000	4134.87158203125000000000	4164.61523437500000000000	4143.58984375000000000000	4050.25634765625000000000	4275.38427734375000000000	4168.20507812500000000000	4181.53857421875000000000	4145.64111328125000000000	2824.00000000000000000000	10251.00000000000000000000	10230.00000000000000000000	0.00000000000000000000	0.00000000000000000000	0.00000000000000000000	1742.00000000000000000000	571.00000000000000000000	4.00000000000000000000	4.00000000000000000000	4.00000000000000000000	4.00000000000000000000	4.00000000000000000000	4.00000000000000000000	4.00000000000000000000	4.00000000000000000000	4.00000000000000000000	4.00000000000000000000	4.00000000000000000000	4.00000000000000000000	4.00000000000000000000	4.00000000000000000000	4.00000000000000000000	4.00000000000000000000
86.00000000000000000000	0.00000000000000000000	4158.46142578125000000000	4150.25634765625000000000	4154.87158203125000000000	4142.56396484375000000000	4142.05126953125000000000	4130.25634765625000000000	4117.94873046875000000000	4151.79492187500000000000	4133.84619140625000000000	4040.51269531250000000000	4242.05126953125000000000	4174.87158203125000000000	4158.46142578125000000000	4135.38427734375000000000	3494.00000000000000000000	10251.00000000000000000000	10230.00000000000000000000	0.00000000000000000000	0.00000000000000000000	0.00000000000000000000	1742.00000000000000000000	579.00000000000000000000	4.00000000000000000000	4.00000000000000000000	4.00000000000000000000	4.00000000000000000000	4.00000000000000000000	4.00000000000000000000	4.00000000000000000000	4.00000000000000000000	4.00000000000000000000	4.00000000000000000000	4.00000000000000000000	4.00000000000000000000	4.00000000000000000000	4.00000000000000000000	4.00000000000000000000	4.00000000000000000000
87.00000000000000000000	0.00000000000000000000	4161.53857421875000000000	4147.69238281250000000000	4153.33300781250000000000	4152.82031250000000000000	4143.07666015625000000000	4125.12792968750000000000	4108.71777343750000000000	4146.15380859375000000000	4131.79492187500000000000	4011.79467773437500000000	4219.48730468750000000000	4170.25634765625000000000	4135.89746093750000000000	4125.64111328125000000000	3303.00000000000000000000	10251.00000000000000000000	10229.00000000000000000000	0.00000000000000000000	0.00000000000000000000	0.00000000000000000000	1742.00000000000000000000	586.00000000000000000000	4.00000000000000000000	4.00000000000000000000	4.00000000000000000000	4.00000000000000000000	4.00000000000000000000	4.00000000000000000000	4.00000000000000000000	4.00000000000000000000	4.00000000000000000000	4.00000000000000000000	4.00000000000000000000	4.00000000000000000000	4.00000000000000000000	4.00000000000000000000	4.00000000000000000000	4.00000000000000000000
88.00000000000000000000	0.00000000000000000000	4151.79492187500000000000	4153.33300781250000000000	4150.76904296875000000000	4167.69238281250000000000	4152.82031250000000000000	4144.61523437500000000000	4125.12792968750000000000	4162.05126953125000000000	4133.33300781250000000000	4009.23071289062500000000	4254.87158203125000000000	4166.66650390625000000000	4138.46142578125000000000	4132.30761718750000000000	2802.00000000000000000000	10251.00000000000000000000	10229.00000000000000000000	0.00000000000000000000	0.00000000000000000000	0.00000000000000000000	1742.00000000000000000000	593.00000000000000000000	4.00000000000000000000	4.00000000000000000000	4.00000000000000000000	4.00000000000000000000	4.00000000000000000000	4.00000000000000000000	4.00000000000000000000	4.00000000000000000000	4.00000000000000000000	4.00000000000000000000	4.00000000000000000000	4.00000000000000000000	4.00000000000000000000	4.00000000000000000000	4.00000000000000000000	4.00000000000000000000
89.00000000000000000000	0.00000000000000000000	4148.71777343750000000000	4134.35888671875000000000	4136.41015625000000000000	4150.25634765625000000000	4115.89746093750000000000	4127.17919921875000000000	4115.38427734375000000000	4145.64111328125000000000	4104.61523437500000000000	3995.89721679687500000000	4250.76904296875000000000	4145.12792968750000000000	4114.35888671875000000000	4110.25634765625000000000	2824.00000000000000000000	10250.00000000000000000000	10228.00000000000000000000	0.00000000000000000000	0.00000000000000000000	0.00000000000000000000	1742.00000000000000000000	601.00000000000000000000	4.00000000000000000000	4.00000000000000000000	4.00000000000000000000	4.00000000000000000000	4.00000000000000000000	4.00000000000000000000	4.00000000000000000000	4.00000000000000000000	4.00000000000000000000	4.00000000000000000000	4.00000000000000000000	4.00000000000000000000	4.00000000000000000000	4.00000000000000000000	4.00000000000000000000	4.00000000000000000000
90.00000000000000000000	0.00000000000000000000	4148.20507812500000000000	4143.07666015625000000000	4131.79492187500000000000	4147.69238281250000000000	4132.82031250000000000000	4132.30761718750000000000	4126.66650390625000000000	4154.35888671875000000000	4122.56396484375000000000	4013.33325195312500000000	4250.76904296875000000000	4142.56396484375000000000	4127.69238281250000000000	4108.71777343750000000000	3494.00000000000000000000	10250.00000000000000000000	10228.00000000000000000000	0.00000000000000000000	0.00000000000000000000	0.00000000000000000000	1742.00000000000000000000	608.00000000000000000000	4.00000000000000000000	4.00000000000000000000	4.00000000000000000000	4.00000000000000000000	4.00000000000000000000	4.00000000000000000000	4.00000000000000000000	4.00000000000000000000	4.00000000000000000000	4.00000000000000000000	4.00000000000000000000	4.00000000000000000000	4.00000000000000000000	4.00000000000000000000	4.00000000000000000000	4.00000000000000000000
91.00000000000000000000	0.00000000000000000000	4164.10253906250000000000	4161.53857421875000000000	4156.41015625000000000000	4156.92285156250000000000	4174.35888671875000000000	4163.07666015625000000000	4152.30761718750000000000	4183.07666015625000000000	4157.43603515625000000000	4043.58959960937500000000	4266.66650390625000000000	4165.12792968750000000000	4155.89746093750000000000	4138.46142578125000000000	3303.00000000000000000000	10249.00000000000000000000	10228.00000000000000000000	0.00000000000000000000	0.00000000000000000000	0.00000000000000000000	1742.00000000000000000000	615.00000000000000000000	4.00000000000000000000	4.00000000000000000000	4.00000000000000000000	4.00000000000000000000	4.00000000000000000000	4.00000000000000000000	4.00000000000000000000	4.00000000000000000000	4.00000000000000000000	4.00000000000000000000	4.00000000000000000000	4.00000000000000000000	4.00000000000000000000	4.00000000000000000000	4.00000000000000000000	4.00000000000000000000
92.00000000000000000000	0.00000000000000000000	4162.05126953125000000000	4147.69238281250000000000	4158.97412109375000000000	4156.92285156250000000000	4167.69238281250000000000	4164.10253906250000000000	4142.05126953125000000000	4173.84619140625000000000	4142.56396484375000000000	4041.53833007812500000000	4238.97412109375000000000	4165.64111328125000000000	4138.46142578125000000000	4142.05126953125000000000	2802.00000000000000000000	10249.00000000000000000000	10228.00000000000000000000	0.00000000000000000000	0.00000000000000000000	0.00000000000000000000	1742.00000000000000000000	623.00000000000000000000	4.00000000000000000000	4.00000000000000000000	4.00000000000000000000	4.00000000000000000000	4.00000000000000000000	4.00000000000000000000	4.00000000000000000000	4.00000000000000000000	4.00000000000000000000	4.00000000000000000000	4.00000000000000000000	4.00000000000000000000	4.00000000000000000000	4.00000000000000000000	4.00000000000000000000	4.00000000000000000000
93.00000000000000000000	0.00000000000000000000	4151.79492187500000000000	4134.35888671875000000000	4140.00000000000000000000	4155.89746093750000000000	4144.61523437500000000000	4139.48730468750000000000	4117.94873046875000000000	4155.89746093750000000000	4129.23046875000000000000	4024.61523437500000000000	4231.28173828125000000000	4156.92285156250000000000	4121.53857421875000000000	4125.12792968750000000000	2824.00000000000000000000	10245.00000000000000000000	10226.00000000000000000000	0.00000000000000000000	0.00000000000000000000	0.00000000000000000000	1742.00000000000000000000	630.00000000000000000000	4.00000000000000000000	4.00000000000000000000	4.00000000000000000000	4.00000000000000000000	4.00000000000000000000	4.00000000000000000000	4.00000000000000000000	4.00000000000000000000	4.00000000000000000000	4.00000000000000000000	4.00000000000000000000	4.00000000000000000000	4.00000000000000000000	4.00000000000000000000	4.00000000000000000000	4.00000000000000000000
94.00000000000000000000	0.00000000000000000000	4160.00000000000000000000	4139.48730468750000000000	4140.51269531250000000000	4152.82031250000000000000	4132.82031250000000000000	4133.33300781250000000000	4117.43603515625000000000	4156.92285156250000000000	4134.35888671875000000000	4016.41015625000000000000	4246.15380859375000000000	4153.33300781250000000000	4125.12792968750000000000	4118.46142578125000000000	3494.00000000000000000000	10245.00000000000000000000	10226.00000000000000000000	0.00000000000000000000	0.00000000000000000000	0.00000000000000000000	1742.00000000000000000000	637.00000000000000000000	4.00000000000000000000	4.00000000000000000000	4.00000000000000000000	4.00000000000000000000	4.00000000000000000000	4.00000000000000000000	4.00000000000000000000	4.00000000000000000000	4.00000000000000000000	4.00000000000000000000	4.00000000000000000000	4.00000000000000000000	4.00000000000000000000	4.00000000000000000000	4.00000000000000000000	4.00000000000000000000
95.00000000000000000000	0.00000000000000000000	4146.66650390625000000000	4153.84619140625000000000	4146.15380859375000000000	4156.41015625000000000000	4144.61523437500000000000	4150.76904296875000000000	4134.87158203125000000000	4166.15380859375000000000	4140.51269531250000000000	4036.41015625000000000000	4265.12792968750000000000	4147.17919921875000000000	4135.38427734375000000000	4128.71777343750000000000	3303.00000000000000000000	10245.00000000000000000000	10226.00000000000000000000	0.00000000000000000000	0.00000000000000000000	0.00000000000000000000	1742.00000000000000000000	645.00000000000000000000	4.00000000000000000000	4.00000000000000000000	4.00000000000000000000	4.00000000000000000000	4.00000000000000000000	4.00000000000000000000	4.00000000000000000000	4.00000000000000000000	4.00000000000000000000	4.00000000000000000000	4.00000000000000000000	4.00000000000000000000	4.00000000000000000000	4.00000000000000000000	4.00000000000000000000	4.00000000000000000000
96.00000000000000000000	0.00000000000000000000	4149.74365234375000000000	4141.02539062500000000000	4153.84619140625000000000	4155.38427734375000000000	4153.33300781250000000000	4144.10253906250000000000	4128.20507812500000000000	4156.41015625000000000000	4125.64111328125000000000	4038.97436523437500000000	4262.05126953125000000000	4150.25634765625000000000	4131.79492187500000000000	4123.58984375000000000000	2802.00000000000000000000	10245.00000000000000000000	10226.00000000000000000000	0.00000000000000000000	0.00000000000000000000	0.00000000000000000000	1742.00000000000000000000	652.00000000000000000000	4.00000000000000000000	4.00000000000000000000	4.00000000000000000000	4.00000000000000000000	4.00000000000000000000	4.00000000000000000000	4.00000000000000000000	4.00000000000000000000	4.00000000000000000000	4.00000000000000000000	4.00000000000000000000	4.00000000000000000000	4.00000000000000000000	4.00000000000000000000	4.00000000000000000000	4.00000000000000000000
97.00000000000000000000	0.00000000000000000000	4159.48730468750000000000	4128.20507812500000000000	4147.69238281250000000000	4145.64111328125000000000	4147.69238281250000000000	4137.43603515625000000000	4121.02539062500000000000	4152.30761718750000000000	4118.46142578125000000000	4015.38452148437500000000	4229.74365234375000000000	4155.38427734375000000000	4121.02539062500000000000	4112.30761718750000000000	2824.00000000000000000000	10245.00000000000000000000	10228.00000000000000000000	0.00000000000000000000	0.00000000000000000000	0.00000000000000000000	1742.00000000000000000000	659.00000000000000000000	4.00000000000000000000	4.00000000000000000000	4.00000000000000000000	4.00000000000000000000	4.00000000000000000000	4.00000000000000000000	4.00000000000000000000	4.00000000000000000000	4.00000000000000000000	4.00000000000000000000	4.00000000000000000000	4.00000000000000000000	4.00000000000000000000	4.00000000000000000000	4.00000000000000000000	4.00000000000000000000
98.00000000000000000000	0.00000000000000000000	4151.79492187500000000000	4146.15380859375000000000	4135.89746093750000000000	4167.17919921875000000000	4152.82031250000000000000	4149.23046875000000000000	4138.97412109375000000000	4172.30761718750000000000	4137.94873046875000000000	4016.41015625000000000000	4236.92285156250000000000	4159.48730468750000000000	4119.48730468750000000000	4128.71777343750000000000	3494.00000000000000000000	10245.00000000000000000000	10228.00000000000000000000	0.00000000000000000000	0.00000000000000000000	0.00000000000000000000	1742.00000000000000000000	667.00000000000000000000	4.00000000000000000000	4.00000000000000000000	4.00000000000000000000	4.00000000000000000000	4.00000000000000000000	4.00000000000000000000	4.00000000000000000000	4.00000000000000000000	4.00000000000000000000	4.00000000000000000000	4.00000000000000000000	4.00000000000000000000	4.00000000000000000000	4.00000000000000000000	4.00000000000000000000	4.00000000000000000000
99.00000000000000000000	0.00000000000000000000	4155.89746093750000000000	4145.64111328125000000000	4141.53857421875000000000	4168.71777343750000000000	4138.97412109375000000000	4133.84619140625000000000	4137.94873046875000000000	4171.79492187500000000000	4126.66650390625000000000	4018.46142578125000000000	4259.48730468750000000000	4160.00000000000000000000	4117.43603515625000000000	4126.66650390625000000000	3303.00000000000000000000	10245.00000000000000000000	10228.00000000000000000000	0.00000000000000000000	0.00000000000000000000	0.00000000000000000000	1742.00000000000000000000	674.00000000000000000000	4.00000000000000000000	4.00000000000000000000	4.00000000000000000000	4.00000000000000000000	4.00000000000000000000	4.00000000000000000000	4.00000000000000000000	4.00000000000000000000	4.00000000000000000000	4.00000000000000000000	4.00000000000000000000	4.00000000000000000000	4.00000000000000000000	4.00000000000000000000	4.00000000000000000000	4.00000000000000000000
100.00000000000000000000	0.00000000000000000000	4144.10253906250000000000	4128.20507812500000000000	4138.46142578125000000000	4133.33300781250000000000	4117.94873046875000000000	4119.48730468750000000000	4126.15380859375000000000	4158.97412109375000000000	4110.25634765625000000000	4011.79467773437500000000	4254.35888671875000000000	4148.71777343750000000000	4131.28173828125000000000	4108.71777343750000000000	2802.00000000000000000000	10245.00000000000000000000	10228.00000000000000000000	0.00000000000000000000	0.00000000000000000000	0.00000000000000000000	1742.00000000000000000000	681.00000000000000000000	4.00000000000000000000	4.00000000000000000000	4.00000000000000000000	4.00000000000000000000	4.00000000000000000000	4.00000000000000000000	4.00000000000000000000	4.00000000000000000000	4.00000000000000000000	4.00000000000000000000	4.00000000000000000000	4.00000000000000000000	4.00000000000000000000	4.00000000000000000000	4.00000000000000000000	4.00000000000000000000
101.00000000000000000000	0.00000000000000000000	4149.23046875000000000000	4126.66650390625000000000	4144.10253906250000000000	4129.74365234375000000000	4121.53857421875000000000	4132.30761718750000000000	4126.15380859375000000000	4155.38427734375000000000	4121.02539062500000000000	4012.82031250000000000000	4241.02539062500000000000	4153.33300781250000000000	4140.00000000000000000000	4125.64111328125000000000	2824.00000000000000000000	10245.00000000000000000000	10227.00000000000000000000	0.00000000000000000000	0.00000000000000000000	0.00000000000000000000	1742.00000000000000000000	689.00000000000000000000	4.00000000000000000000	4.00000000000000000000	4.00000000000000000000	4.00000000000000000000	4.00000000000000000000	4.00000000000000000000	4.00000000000000000000	4.00000000000000000000	4.00000000000000000000	4.00000000000000000000	4.00000000000000000000	4.00000000000000000000	4.00000000000000000000	4.00000000000000000000	4.00000000000000000000	4.00000000000000000000
102.00000000000000000000	0.00000000000000000000	4169.74365234375000000000	4150.76904296875000000000	4163.07666015625000000000	4155.38427734375000000000	4152.30761718750000000000	4149.74365234375000000000	4142.05126953125000000000	4175.89746093750000000000	4150.76904296875000000000	4029.74340820312500000000	4249.74365234375000000000	4173.84619140625000000000	4140.00000000000000000000	4154.35888671875000000000	3494.00000000000000000000	10245.00000000000000000000	10227.00000000000000000000	0.00000000000000000000	0.00000000000000000000	0.00000000000000000000	1742.00000000000000000000	696.00000000000000000000	4.00000000000000000000	4.00000000000000000000	4.00000000000000000000	4.00000000000000000000	4.00000000000000000000	4.00000000000000000000	4.00000000000000000000	4.00000000000000000000	4.00000000000000000000	4.00000000000000000000	4.00000000000000000000	4.00000000000000000000	4.00000000000000000000	4.00000000000000000000	4.00000000000000000000	4.00000000000000000000
103.00000000000000000000	0.00000000000000000000	4159.48730468750000000000	4158.97412109375000000000	4155.38427734375000000000	4165.12792968750000000000	4171.28173828125000000000	4150.25634765625000000000	4156.41015625000000000000	4188.71777343750000000000	4151.79492187500000000000	4047.17944335937500000000	4275.38427734375000000000	4170.76904296875000000000	4143.58984375000000000000	4140.00000000000000000000	3303.00000000000000000000	10245.00000000000000000000	10228.00000000000000000000	0.00000000000000000000	0.00000000000000000000	0.00000000000000000000	1742.00000000000000000000	703.00000000000000000000	4.00000000000000000000	4.00000000000000000000	4.00000000000000000000	4.00000000000000000000	4.00000000000000000000	4.00000000000000000000	4.00000000000000000000	4.00000000000000000000	4.00000000000000000000	4.00000000000000000000	4.00000000000000000000	4.00000000000000000000	4.00000000000000000000	4.00000000000000000000	4.00000000000000000000	4.00000000000000000000
104.00000000000000000000	0.00000000000000000000	4156.92285156250000000000	4138.46142578125000000000	4148.20507812500000000000	4161.53857421875000000000	4143.07666015625000000000	4135.89746093750000000000	4142.56396484375000000000	4161.02539062500000000000	4105.64111328125000000000	4036.41015625000000000000	4285.64111328125000000000	4155.38427734375000000000	4136.41015625000000000000	4111.28173828125000000000	2802.00000000000000000000	10245.00000000000000000000	10228.00000000000000000000	0.00000000000000000000	0.00000000000000000000	0.00000000000000000000	1742.00000000000000000000	711.00000000000000000000	4.00000000000000000000	4.00000000000000000000	4.00000000000000000000	4.00000000000000000000	4.00000000000000000000	4.00000000000000000000	4.00000000000000000000	4.00000000000000000000	4.00000000000000000000	4.00000000000000000000	4.00000000000000000000	4.00000000000000000000	4.00000000000000000000	4.00000000000000000000	4.00000000000000000000	4.00000000000000000000
105.00000000000000000000	0.00000000000000000000	4154.87158203125000000000	4145.12792968750000000000	4146.66650390625000000000	4162.56396484375000000000	4131.28173828125000000000	4141.02539062500000000000	4128.20507812500000000000	4152.30761718750000000000	4107.69238281250000000000	4028.20507812500000000000	4262.05126953125000000000	4153.33300781250000000000	4148.20507812500000000000	4123.07666015625000000000	2824.00000000000000000000	10246.00000000000000000000	10230.00000000000000000000	0.00000000000000000000	0.00000000000000000000	0.00000000000000000000	1742.00000000000000000000	718.00000000000000000000	4.00000000000000000000	4.00000000000000000000	4.00000000000000000000	4.00000000000000000000	4.00000000000000000000	4.00000000000000000000	4.00000000000000000000	4.00000000000000000000	4.00000000000000000000	4.00000000000000000000	4.00000000000000000000	4.00000000000000000000	4.00000000000000000000	4.00000000000000000000	4.00000000000000000000	4.00000000000000000000
106.00000000000000000000	0.00000000000000000000	4154.87158203125000000000	4149.23046875000000000000	4143.58984375000000000000	4140.51269531250000000000	4138.97412109375000000000	4146.66650390625000000000	4126.15380859375000000000	4161.53857421875000000000	4140.51269531250000000000	4025.64086914062500000000	4229.74365234375000000000	4158.46142578125000000000	4147.17919921875000000000	4133.84619140625000000000	3494.00000000000000000000	10246.00000000000000000000	10230.00000000000000000000	0.00000000000000000000	0.00000000000000000000	0.00000000000000000000	1742.00000000000000000000	726.00000000000000000000	4.00000000000000000000	4.00000000000000000000	4.00000000000000000000	4.00000000000000000000	4.00000000000000000000	4.00000000000000000000	4.00000000000000000000	4.00000000000000000000	4.00000000000000000000	4.00000000000000000000	4.00000000000000000000	4.00000000000000000000	4.00000000000000000000	4.00000000000000000000	4.00000000000000000000	4.00000000000000000000
107.00000000000000000000	0.00000000000000000000	4156.92285156250000000000	4132.82031250000000000000	4145.64111328125000000000	4113.33300781250000000000	4135.89746093750000000000	4139.48730468750000000000	4130.25634765625000000000	4154.87158203125000000000	4133.33300781250000000000	4025.12817382812500000000	4237.94873046875000000000	4153.33300781250000000000	4124.61523437500000000000	4124.61523437500000000000	3303.00000000000000000000	10247.00000000000000000000	10229.00000000000000000000	0.00000000000000000000	0.00000000000000000000	0.00000000000000000000	1742.00000000000000000000	733.00000000000000000000	4.00000000000000000000	4.00000000000000000000	4.00000000000000000000	4.00000000000000000000	4.00000000000000000000	4.00000000000000000000	4.00000000000000000000	4.00000000000000000000	4.00000000000000000000	4.00000000000000000000	4.00000000000000000000	4.00000000000000000000	4.00000000000000000000	4.00000000000000000000	4.00000000000000000000	4.00000000000000000000
108.00000000000000000000	0.00000000000000000000	4151.79492187500000000000	4147.69238281250000000000	4149.74365234375000000000	4145.64111328125000000000	4152.30761718750000000000	4146.15380859375000000000	4137.94873046875000000000	4163.07666015625000000000	4130.76904296875000000000	4048.20507812500000000000	4267.69238281250000000000	4158.46142578125000000000	4137.94873046875000000000	4133.33300781250000000000	2802.00000000000000000000	10247.00000000000000000000	10229.00000000000000000000	0.00000000000000000000	0.00000000000000000000	0.00000000000000000000	1742.00000000000000000000	740.00000000000000000000	4.00000000000000000000	4.00000000000000000000	4.00000000000000000000	4.00000000000000000000	4.00000000000000000000	4.00000000000000000000	4.00000000000000000000	4.00000000000000000000	4.00000000000000000000	4.00000000000000000000	4.00000000000000000000	4.00000000000000000000	4.00000000000000000000	4.00000000000000000000	4.00000000000000000000	4.00000000000000000000
109.00000000000000000000	0.00000000000000000000	4166.66650390625000000000	4170.25634765625000000000	4160.00000000000000000000	4182.56396484375000000000	4164.10253906250000000000	4155.38427734375000000000	4138.46142578125000000000	4182.05126953125000000000	4148.20507812500000000000	4060.51269531250000000000	4300.51269531250000000000	4172.30761718750000000000	4165.64111328125000000000	4144.10253906250000000000	2824.00000000000000000000	10245.00000000000000000000	10227.00000000000000000000	0.00000000000000000000	0.00000000000000000000	0.00000000000000000000	1742.00000000000000000000	748.00000000000000000000	4.00000000000000000000	4.00000000000000000000	4.00000000000000000000	4.00000000000000000000	4.00000000000000000000	4.00000000000000000000	4.00000000000000000000	4.00000000000000000000	4.00000000000000000000	4.00000000000000000000	4.00000000000000000000	4.00000000000000000000	4.00000000000000000000	4.00000000000000000000	4.00000000000000000000	4.00000000000000000000
110.00000000000000000000	0.00000000000000000000	4158.46142578125000000000	4164.61523437500000000000	4152.30761718750000000000	4168.20507812500000000000	4154.87158203125000000000	4154.87158203125000000000	4145.64111328125000000000	4185.64111328125000000000	4155.89746093750000000000	4051.28198242187500000000	4296.92285156250000000000	4174.87158203125000000000	4168.71777343750000000000	4143.58984375000000000000	3494.00000000000000000000	10245.00000000000000000000	10227.00000000000000000000	0.00000000000000000000	0.00000000000000000000	0.00000000000000000000	1742.00000000000000000000	755.00000000000000000000	4.00000000000000000000	4.00000000000000000000	4.00000000000000000000	4.00000000000000000000	4.00000000000000000000	4.00000000000000000000	4.00000000000000000000	4.00000000000000000000	4.00000000000000000000	4.00000000000000000000	4.00000000000000000000	4.00000000000000000000	4.00000000000000000000	4.00000000000000000000	4.00000000000000000000	4.00000000000000000000
111.00000000000000000000	0.00000000000000000000	4151.79492187500000000000	4154.87158203125000000000	4152.30761718750000000000	4157.43603515625000000000	4144.61523437500000000000	4149.74365234375000000000	4148.20507812500000000000	4173.33300781250000000000	4147.17919921875000000000	4046.15380859375000000000	4254.87158203125000000000	4182.05126953125000000000	4152.30761718750000000000	4143.58984375000000000000	3303.00000000000000000000	10246.00000000000000000000	10227.00000000000000000000	0.00000000000000000000	0.00000000000000000000	0.00000000000000000000	1742.00000000000000000000	762.00000000000000000000	4.00000000000000000000	4.00000000000000000000	4.00000000000000000000	4.00000000000000000000	4.00000000000000000000	4.00000000000000000000	4.00000000000000000000	4.00000000000000000000	4.00000000000000000000	4.00000000000000000000	4.00000000000000000000	4.00000000000000000000	4.00000000000000000000	4.00000000000000000000	4.00000000000000000000	4.00000000000000000000
112.00000000000000000000	0.00000000000000000000	4168.71777343750000000000	4172.30761718750000000000	4169.74365234375000000000	4166.15380859375000000000	4167.69238281250000000000	4164.10253906250000000000	4151.79492187500000000000	4175.38427734375000000000	4140.51269531250000000000	4064.10253906250000000000	4287.17919921875000000000	4186.15380859375000000000	4158.97412109375000000000	4155.38427734375000000000	2802.00000000000000000000	10246.00000000000000000000	10227.00000000000000000000	0.00000000000000000000	0.00000000000000000000	0.00000000000000000000	1742.00000000000000000000	770.00000000000000000000	4.00000000000000000000	4.00000000000000000000	4.00000000000000000000	4.00000000000000000000	4.00000000000000000000	4.00000000000000000000	4.00000000000000000000	4.00000000000000000000	4.00000000000000000000	4.00000000000000000000	4.00000000000000000000	4.00000000000000000000	4.00000000000000000000	4.00000000000000000000	4.00000000000000000000	4.00000000000000000000
113.00000000000000000000	0.00000000000000000000	4152.30761718750000000000	4171.28173828125000000000	4156.92285156250000000000	4149.23046875000000000000	4183.07666015625000000000	4172.82031250000000000000	4153.84619140625000000000	4183.07666015625000000000	4141.53857421875000000000	4077.43579101562500000000	4306.15380859375000000000	4173.33300781250000000000	4167.69238281250000000000	4155.89746093750000000000	2824.00000000000000000000	10249.00000000000000000000	10229.00000000000000000000	0.00000000000000000000	0.00000000000000000000	0.00000000000000000000	1742.00000000000000000000	777.00000000000000000000	4.00000000000000000000	4.00000000000000000000	4.00000000000000000000	4.00000000000000000000	4.00000000000000000000	4.00000000000000000000	4.00000000000000000000	4.00000000000000000000	4.00000000000000000000	4.00000000000000000000	4.00000000000000000000	4.00000000000000000000	4.00000000000000000000	4.00000000000000000000	4.00000000000000000000	4.00000000000000000000
114.00000000000000000000	0.00000000000000000000	4142.05126953125000000000	4128.71777343750000000000	4144.10253906250000000000	4139.48730468750000000000	4148.20507812500000000000	4145.64111328125000000000	4131.79492187500000000000	4164.10253906250000000000	4140.00000000000000000000	4055.89721679687500000000	4175.38427734375000000000	4161.53857421875000000000	4144.61523437500000000000	4132.82031250000000000000	3494.00000000000000000000	10249.00000000000000000000	10229.00000000000000000000	0.00000000000000000000	0.00000000000000000000	0.00000000000000000000	1742.00000000000000000000	784.00000000000000000000	4.00000000000000000000	4.00000000000000000000	4.00000000000000000000	4.00000000000000000000	4.00000000000000000000	4.00000000000000000000	4.00000000000000000000	4.00000000000000000000	4.00000000000000000000	4.00000000000000000000	4.00000000000000000000	4.00000000000000000000	4.00000000000000000000	4.00000000000000000000	4.00000000000000000000	4.00000000000000000000
115.00000000000000000000	0.00000000000000000000	4140.51269531250000000000	4127.69238281250000000000	4148.20507812500000000000	4158.97412109375000000000	4142.56396484375000000000	4148.71777343750000000000	4135.38427734375000000000	4166.15380859375000000000	4150.25634765625000000000	4045.64086914062500000000	4056.41015625000000000000	4163.07666015625000000000	4149.23046875000000000000	4129.74365234375000000000	3303.00000000000000000000	10249.00000000000000000000	10228.00000000000000000000	0.00000000000000000000	0.00000000000000000000	0.00000000000000000000	1742.00000000000000000000	792.00000000000000000000	4.00000000000000000000	4.00000000000000000000	4.00000000000000000000	4.00000000000000000000	4.00000000000000000000	4.00000000000000000000	4.00000000000000000000	4.00000000000000000000	4.00000000000000000000	4.00000000000000000000	4.00000000000000000000	4.00000000000000000000	4.00000000000000000000	4.00000000000000000000	4.00000000000000000000	4.00000000000000000000
116.00000000000000000000	0.00000000000000000000	4138.46142578125000000000	4147.69238281250000000000	4147.17919921875000000000	4153.84619140625000000000	4148.20507812500000000000	4160.00000000000000000000	4146.66650390625000000000	4173.84619140625000000000	4132.30761718750000000000	4043.58959960937500000000	4050.25634765625000000000	4166.66650390625000000000	4147.17919921875000000000	4133.33300781250000000000	2802.00000000000000000000	10249.00000000000000000000	10228.00000000000000000000	0.00000000000000000000	0.00000000000000000000	0.00000000000000000000	1742.00000000000000000000	799.00000000000000000000	4.00000000000000000000	4.00000000000000000000	4.00000000000000000000	4.00000000000000000000	4.00000000000000000000	4.00000000000000000000	4.00000000000000000000	4.00000000000000000000	4.00000000000000000000	4.00000000000000000000	4.00000000000000000000	4.00000000000000000000	4.00000000000000000000	4.00000000000000000000	4.00000000000000000000	4.00000000000000000000
117.00000000000000000000	0.00000000000000000000	4147.17919921875000000000	4147.69238281250000000000	4148.71777343750000000000	4146.15380859375000000000	4146.66650390625000000000	4147.17919921875000000000	4138.97412109375000000000	4162.05126953125000000000	4112.82031250000000000000	4046.66650390625000000000	4053.33325195312500000000	4162.56396484375000000000	4122.05126953125000000000	4123.58984375000000000000	2824.00000000000000000000	10248.00000000000000000000	10228.00000000000000000000	0.00000000000000000000	0.00000000000000000000	0.00000000000000000000	1742.00000000000000000000	806.00000000000000000000	4.00000000000000000000	4.00000000000000000000	4.00000000000000000000	4.00000000000000000000	4.00000000000000000000	4.00000000000000000000	4.00000000000000000000	4.00000000000000000000	4.00000000000000000000	4.00000000000000000000	4.00000000000000000000	4.00000000000000000000	4.00000000000000000000	4.00000000000000000000	4.00000000000000000000	4.00000000000000000000
118.00000000000000000000	0.00000000000000000000	4140.00000000000000000000	4149.23046875000000000000	4148.20507812500000000000	4158.97412109375000000000	4161.53857421875000000000	4147.17919921875000000000	4143.07666015625000000000	4168.71777343750000000000	4137.94873046875000000000	4066.15380859375000000000	4032.82031250000000000000	4154.87158203125000000000	4134.87158203125000000000	4117.94873046875000000000	3494.00000000000000000000	10248.00000000000000000000	10228.00000000000000000000	0.00000000000000000000	0.00000000000000000000	0.00000000000000000000	1742.00000000000000000000	814.00000000000000000000	4.00000000000000000000	4.00000000000000000000	4.00000000000000000000	4.00000000000000000000	4.00000000000000000000	4.00000000000000000000	4.00000000000000000000	4.00000000000000000000	4.00000000000000000000	4.00000000000000000000	4.00000000000000000000	4.00000000000000000000	4.00000000000000000000	4.00000000000000000000	4.00000000000000000000	4.00000000000000000000
119.00000000000000000000	0.00000000000000000000	4151.28173828125000000000	4151.79492187500000000000	4155.38427734375000000000	4160.00000000000000000000	4155.89746093750000000000	4141.02539062500000000000	4140.51269531250000000000	4175.38427734375000000000	4137.94873046875000000000	4057.43579101562500000000	4017.94873046875000000000	4168.20507812500000000000	4155.89746093750000000000	4131.79492187500000000000	3303.00000000000000000000	10247.00000000000000000000	10229.00000000000000000000	0.00000000000000000000	0.00000000000000000000	0.00000000000000000000	1742.00000000000000000000	821.00000000000000000000	4.00000000000000000000	4.00000000000000000000	4.00000000000000000000	4.00000000000000000000	4.00000000000000000000	4.00000000000000000000	4.00000000000000000000	4.00000000000000000000	4.00000000000000000000	4.00000000000000000000	4.00000000000000000000	4.00000000000000000000	4.00000000000000000000	4.00000000000000000000	4.00000000000000000000	4.00000000000000000000
120.00000000000000000000	0.00000000000000000000	4159.48730468750000000000	4167.69238281250000000000	4165.64111328125000000000	4157.94873046875000000000	4163.58984375000000000000	4147.17919921875000000000	4147.17919921875000000000	4187.69238281250000000000	4141.53857421875000000000	4064.10253906250000000000	4022.56396484375000000000	4195.89746093750000000000	4161.53857421875000000000	4162.05126953125000000000	2802.00000000000000000000	10247.00000000000000000000	10229.00000000000000000000	0.00000000000000000000	0.00000000000000000000	0.00000000000000000000	1742.00000000000000000000	828.00000000000000000000	4.00000000000000000000	4.00000000000000000000	4.00000000000000000000	4.00000000000000000000	4.00000000000000000000	4.00000000000000000000	4.00000000000000000000	4.00000000000000000000	4.00000000000000000000	4.00000000000000000000	4.00000000000000000000	4.00000000000000000000	4.00000000000000000000	4.00000000000000000000	4.00000000000000000000	4.00000000000000000000
121.00000000000000000000	0.00000000000000000000	4146.66650390625000000000	4164.61523437500000000000	4162.56396484375000000000	4156.92285156250000000000	4174.87158203125000000000	4167.69238281250000000000	4156.41015625000000000000	4195.89746093750000000000	4166.66650390625000000000	4093.84594726562500000000	4031.79467773437500000000	4195.38427734375000000000	4158.97412109375000000000	4155.89746093750000000000	2824.00000000000000000000	10248.00000000000000000000	10229.00000000000000000000	0.00000000000000000000	0.00000000000000000000	0.00000000000000000000	1742.00000000000000000000	836.00000000000000000000	4.00000000000000000000	4.00000000000000000000	4.00000000000000000000	4.00000000000000000000	4.00000000000000000000	4.00000000000000000000	4.00000000000000000000	4.00000000000000000000	4.00000000000000000000	4.00000000000000000000	4.00000000000000000000	4.00000000000000000000	4.00000000000000000000	4.00000000000000000000	4.00000000000000000000	4.00000000000000000000
122.00000000000000000000	0.00000000000000000000	4145.12792968750000000000	4138.97412109375000000000	4153.33300781250000000000	4147.69238281250000000000	4154.87158203125000000000	4165.12792968750000000000	4140.00000000000000000000	4173.33300781250000000000	4153.84619140625000000000	4081.53833007812500000000	4028.71777343750000000000	4170.25634765625000000000	4147.17919921875000000000	4123.07666015625000000000	3494.00000000000000000000	10248.00000000000000000000	10229.00000000000000000000	0.00000000000000000000	0.00000000000000000000	0.00000000000000000000	1742.00000000000000000000	843.00000000000000000000	4.00000000000000000000	4.00000000000000000000	4.00000000000000000000	4.00000000000000000000	4.00000000000000000000	4.00000000000000000000	4.00000000000000000000	4.00000000000000000000	4.00000000000000000000	4.00000000000000000000	4.00000000000000000000	4.00000000000000000000	4.00000000000000000000	4.00000000000000000000	4.00000000000000000000	4.00000000000000000000
123.00000000000000000000	0.00000000000000000000	4129.74365234375000000000	4131.28173828125000000000	4140.00000000000000000000	4140.51269531250000000000	4144.61523437500000000000	4143.07666015625000000000	4127.17919921875000000000	4158.46142578125000000000	4134.35888671875000000000	4059.48706054687500000000	4020.51269531250000000000	4155.89746093750000000000	4141.02539062500000000000	4111.79492187500000000000	3303.00000000000000000000	10248.00000000000000000000	10229.00000000000000000000	0.00000000000000000000	0.00000000000000000000	0.00000000000000000000	1742.00000000000000000000	850.00000000000000000000	4.00000000000000000000	4.00000000000000000000	4.00000000000000000000	4.00000000000000000000	4.00000000000000000000	4.00000000000000000000	4.00000000000000000000	4.00000000000000000000	4.00000000000000000000	4.00000000000000000000	4.00000000000000000000	4.00000000000000000000	4.00000000000000000000	4.00000000000000000000	4.00000000000000000000	4.00000000000000000000
124.00000000000000000000	0.00000000000000000000	4128.71777343750000000000	4132.82031250000000000000	4143.07666015625000000000	4136.92285156250000000000	4140.00000000000000000000	4128.71777343750000000000	4132.30761718750000000000	4161.53857421875000000000	4136.92285156250000000000	4056.92309570312500000000	3990.25634765625000000000	4158.97412109375000000000	4137.94873046875000000000	4105.64111328125000000000	2802.00000000000000000000	10248.00000000000000000000	10229.00000000000000000000	0.00000000000000000000	0.00000000000000000000	0.00000000000000000000	1742.00000000000000000000	858.00000000000000000000	4.00000000000000000000	4.00000000000000000000	4.00000000000000000000	4.00000000000000000000	4.00000000000000000000	4.00000000000000000000	4.00000000000000000000	4.00000000000000000000	4.00000000000000000000	4.00000000000000000000	4.00000000000000000000	4.00000000000000000000	4.00000000000000000000	4.00000000000000000000	4.00000000000000000000	4.00000000000000000000
125.00000000000000000000	0.00000000000000000000	4132.30761718750000000000	4139.48730468750000000000	4145.64111328125000000000	4136.92285156250000000000	4139.48730468750000000000	4142.05126953125000000000	4141.53857421875000000000	4168.20507812500000000000	4140.00000000000000000000	4060.00000000000000000000	3980.00000000000000000000	4162.05126953125000000000	4132.82031250000000000000	4106.66650390625000000000	2824.00000000000000000000	10247.00000000000000000000	10229.00000000000000000000	0.00000000000000000000	0.00000000000000000000	0.00000000000000000000	1742.00000000000000000000	865.00000000000000000000	4.00000000000000000000	4.00000000000000000000	4.00000000000000000000	4.00000000000000000000	4.00000000000000000000	4.00000000000000000000	4.00000000000000000000	4.00000000000000000000	4.00000000000000000000	4.00000000000000000000	4.00000000000000000000	4.00000000000000000000	4.00000000000000000000	4.00000000000000000000	4.00000000000000000000	4.00000000000000000000
126.00000000000000000000	0.00000000000000000000	4127.17919921875000000000	4142.56396484375000000000	4142.05126953125000000000	4144.61523437500000000000	4156.41015625000000000000	4159.48730468750000000000	4141.53857421875000000000	4166.15380859375000000000	4132.82031250000000000000	4060.51269531250000000000	4013.33325195312500000000	4165.12792968750000000000	4128.20507812500000000000	4123.58984375000000000000	3494.00000000000000000000	10247.00000000000000000000	10229.00000000000000000000	0.00000000000000000000	0.00000000000000000000	0.00000000000000000000	1742.00000000000000000000	873.00000000000000000000	4.00000000000000000000	4.00000000000000000000	4.00000000000000000000	4.00000000000000000000	4.00000000000000000000	4.00000000000000000000	4.00000000000000000000	4.00000000000000000000	4.00000000000000000000	4.00000000000000000000	4.00000000000000000000	4.00000000000000000000	4.00000000000000000000	4.00000000000000000000	4.00000000000000000000	4.00000000000000000000
127.00000000000000000000	0.00000000000000000000	4137.94873046875000000000	4146.15380859375000000000	4152.82031250000000000000	4156.92285156250000000000	4166.66650390625000000000	4153.33300781250000000000	4140.51269531250000000000	4167.17919921875000000000	4134.87158203125000000000	4064.10253906250000000000	4014.35888671875000000000	4168.71777343750000000000	4136.92285156250000000000	4127.69238281250000000000	52.00000000000000000000	10246.00000000000000000000	10227.00000000000000000000	0.00000000000000000000	0.00000000000000000000	0.00000000000000000000	1742.00000000000000000000	880.00000000000000000000	4.00000000000000000000	4.00000000000000000000	4.00000000000000000000	4.00000000000000000000	4.00000000000000000000	4.00000000000000000000	4.00000000000000000000	4.00000000000000000000	4.00000000000000000000	4.00000000000000000000	4.00000000000000000000	4.00000000000000000000	4.00000000000000000000	4.00000000000000000000	4.00000000000000000000	4.00000000000000000000
0.00000000000000000000	0.00000000000000000000	4134.35888671875000000000	4159.48730468750000000000	4152.30761718750000000000	4160.51269531250000000000	4151.28173828125000000000	4133.33300781250000000000	4140.00000000000000000000	4174.35888671875000000000	4142.05126953125000000000	4077.94873046875000000000	4000.51269531250000000000	4168.71777343750000000000	4155.38427734375000000000	4121.02539062500000000000	2804.00000000000000000000	10246.00000000000000000000	10227.00000000000000000000	0.00000000000000000000	0.00000000000000000000	0.00000000000000000000	1742.00000000000000000000	887.00000000000000000000	4.00000000000000000000	4.00000000000000000000	4.00000000000000000000	4.00000000000000000000	4.00000000000000000000	4.00000000000000000000	4.00000000000000000000	4.00000000000000000000	4.00000000000000000000	4.00000000000000000000	4.00000000000000000000	4.00000000000000000000	4.00000000000000000000	4.00000000000000000000	4.00000000000000000000	4.00000000000000000000
1.00000000000000000000	0.00000000000000000000	4143.58984375000000000000	4154.87158203125000000000	4157.94873046875000000000	4152.30761718750000000000	4131.28173828125000000000	4128.20507812500000000000	4126.66650390625000000000	4162.56396484375000000000	4131.79492187500000000000	4083.58959960937500000000	4010.76904296875000000000	4182.56396484375000000000	4158.46142578125000000000	4130.76904296875000000000	2792.00000000000000000000	10247.00000000000000000000	10227.00000000000000000000	0.00000000000000000000	0.00000000000000000000	0.00000000000000000000	1742.00000000000000000000	895.00000000000000000000	4.00000000000000000000	4.00000000000000000000	4.00000000000000000000	4.00000000000000000000	4.00000000000000000000	4.00000000000000000000	4.00000000000000000000	4.00000000000000000000	4.00000000000000000000	4.00000000000000000000	4.00000000000000000000	4.00000000000000000000	4.00000000000000000000	4.00000000000000000000	4.00000000000000000000	4.00000000000000000000
2.00000000000000000000	0.00000000000000000000	4149.23046875000000000000	4152.30761718750000000000	4168.20507812500000000000	4151.28173828125000000000	4149.23046875000000000000	4145.64111328125000000000	4128.71777343750000000000	4158.97412109375000000000	4134.87158203125000000000	4082.05126953125000000000	4018.46142578125000000000	4191.28173828125000000000	4155.38427734375000000000	4148.71777343750000000000	2382.00000000000000000000	10247.00000000000000000000	10227.00000000000000000000	0.00000000000000000000	0.00000000000000000000	0.00000000000000000000	1742.00000000000000000000	902.00000000000000000000	4.00000000000000000000	4.00000000000000000000	4.00000000000000000000	4.00000000000000000000	4.00000000000000000000	4.00000000000000000000	4.00000000000000000000	4.00000000000000000000	4.00000000000000000000	4.00000000000000000000	4.00000000000000000000	4.00000000000000000000	4.00000000000000000000	4.00000000000000000000	4.00000000000000000000	4.00000000000000000000
3.00000000000000000000	0.00000000000000000000	4141.53857421875000000000	4169.23046875000000000000	4166.66650390625000000000	4165.64111328125000000000	4182.05126953125000000000	4160.00000000000000000000	4147.17919921875000000000	4178.46142578125000000000	4155.89746093750000000000	4083.58959960937500000000	4034.35888671875000000000	4187.17919921875000000000	4162.56396484375000000000	4150.76904296875000000000	3472.00000000000000000000	10246.00000000000000000000	10227.00000000000000000000	0.00000000000000000000	0.00000000000000000000	0.00000000000000000000	1742.00000000000000000000	909.00000000000000000000	4.00000000000000000000	4.00000000000000000000	4.00000000000000000000	4.00000000000000000000	4.00000000000000000000	4.00000000000000000000	4.00000000000000000000	4.00000000000000000000	4.00000000000000000000	4.00000000000000000000	4.00000000000000000000	4.00000000000000000000	4.00000000000000000000	4.00000000000000000000	4.00000000000000000000	4.00000000000000000000
4.00000000000000000000	0.00000000000000000000	4148.71777343750000000000	4158.46142578125000000000	4164.10253906250000000000	4148.20507812500000000000	4164.61523437500000000000	4147.17919921875000000000	4138.97412109375000000000	4178.46142578125000000000	4150.76904296875000000000	4077.94873046875000000000	4034.35888671875000000000	4177.94873046875000000000	4164.10253906250000000000	4134.87158203125000000000	3526.00000000000000000000	10246.00000000000000000000	10227.00000000000000000000	0.00000000000000000000	0.00000000000000000000	0.00000000000000000000	1742.00000000000000000000	917.00000000000000000000	4.00000000000000000000	4.00000000000000000000	4.00000000000000000000	4.00000000000000000000	4.00000000000000000000	4.00000000000000000000	4.00000000000000000000	4.00000000000000000000	4.00000000000000000000	4.00000000000000000000	4.00000000000000000000	4.00000000000000000000	4.00000000000000000000	4.00000000000000000000	4.00000000000000000000	4.00000000000000000000
5.00000000000000000000	0.00000000000000000000	4130.76904296875000000000	4137.94873046875000000000	4147.69238281250000000000	4116.92285156250000000000	4139.48730468750000000000	4135.38427734375000000000	4125.12792968750000000000	4162.05126953125000000000	4138.46142578125000000000	4081.02563476562500000000	4003.58959960937500000000	4163.07666015625000000000	4155.89746093750000000000	4127.17919921875000000000	3400.00000000000000000000	10247.00000000000000000000	10228.00000000000000000000	0.00000000000000000000	0.00000000000000000000	0.00000000000000000000	1742.00000000000000000000	924.00000000000000000000	4.00000000000000000000	4.00000000000000000000	4.00000000000000000000	4.00000000000000000000	4.00000000000000000000	4.00000000000000000000	4.00000000000000000000	4.00000000000000000000	4.00000000000000000000	4.00000000000000000000	4.00000000000000000000	4.00000000000000000000	4.00000000000000000000	4.00000000000000000000	4.00000000000000000000	4.00000000000000000000
6.00000000000000000000	0.00000000000000000000	4131.28173828125000000000	4147.17919921875000000000	4148.20507812500000000000	4133.84619140625000000000	4155.89746093750000000000	4140.51269531250000000000	4129.74365234375000000000	4156.92285156250000000000	4143.07666015625000000000	4089.74340820312500000000	3995.89721679687500000000	4166.15380859375000000000	4139.48730468750000000000	4129.23046875000000000000	3469.00000000000000000000	10247.00000000000000000000	10228.00000000000000000000	0.00000000000000000000	0.00000000000000000000	0.00000000000000000000	1742.00000000000000000000	931.00000000000000000000	4.00000000000000000000	4.00000000000000000000	4.00000000000000000000	4.00000000000000000000	4.00000000000000000000	4.00000000000000000000	4.00000000000000000000	4.00000000000000000000	4.00000000000000000000	4.00000000000000000000	4.00000000000000000000	4.00000000000000000000	4.00000000000000000000	4.00000000000000000000	4.00000000000000000000	4.00000000000000000000
7.00000000000000000000	0.00000000000000000000	4148.71777343750000000000	4166.66650390625000000000	4161.53857421875000000000	4160.51269531250000000000	4183.58984375000000000000	4154.87158203125000000000	4147.69238281250000000000	4177.94873046875000000000	4159.48730468750000000000	4099.48730468750000000000	4020.51269531250000000000	4182.05126953125000000000	4153.84619140625000000000	4137.94873046875000000000	3407.00000000000000000000	10249.00000000000000000000	10229.00000000000000000000	0.00000000000000000000	0.00000000000000000000	0.00000000000000000000	1742.00000000000000000000	939.00000000000000000000	4.00000000000000000000	4.00000000000000000000	4.00000000000000000000	4.00000000000000000000	4.00000000000000000000	4.00000000000000000000	4.00000000000000000000	4.00000000000000000000	4.00000000000000000000	4.00000000000000000000	4.00000000000000000000	4.00000000000000000000	4.00000000000000000000	4.00000000000000000000	4.00000000000000000000	4.00000000000000000000
8.00000000000000000000	0.00000000000000000000	4140.00000000000000000000	4169.74365234375000000000	4154.35888671875000000000	4162.56396484375000000000	4172.30761718750000000000	4158.97412109375000000000	4148.20507812500000000000	4185.64111328125000000000	4153.84619140625000000000	4094.35888671875000000000	4042.05126953125000000000	4182.56396484375000000000	4181.53857421875000000000	4148.20507812500000000000	3403.00000000000000000000	10249.00000000000000000000	10229.00000000000000000000	0.00000000000000000000	0.00000000000000000000	0.00000000000000000000	1742.00000000000000000000	946.00000000000000000000	4.00000000000000000000	4.00000000000000000000	4.00000000000000000000	4.00000000000000000000	4.00000000000000000000	4.00000000000000000000	4.00000000000000000000	4.00000000000000000000	4.00000000000000000000	4.00000000000000000000	4.00000000000000000000	4.00000000000000000000	4.00000000000000000000	4.00000000000000000000	4.00000000000000000000	4.00000000000000000000
9.00000000000000000000	0.00000000000000000000	4148.71777343750000000000	4168.71777343750000000000	4161.53857421875000000000	4168.71777343750000000000	4147.17919921875000000000	4149.23046875000000000000	4133.33300781250000000000	4160.51269531250000000000	4131.28173828125000000000	4080.51269531250000000000	4041.53833007812500000000	4180.51269531250000000000	4174.35888671875000000000	4152.82031250000000000000	3078.00000000000000000000	10249.00000000000000000000	10228.00000000000000000000	0.00000000000000000000	0.00000000000000000000	0.00000000000000000000	1742.00000000000000000000	953.00000000000000000000	4.00000000000000000000	4.00000000000000000000	4.00000000000000000000	4.00000000000000000000	4.00000000000000000000	4.00000000000000000000	4.00000000000000000000	4.00000000000000000000	4.00000000000000000000	4.00000000000000000000	4.00000000000000000000	4.00000000000000000000	4.00000000000000000000	4.00000000000000000000	4.00000000000000000000	4.00000000000000000000
10.00000000000000000000	0.00000000000000000000	4145.12792968750000000000	4172.82031250000000000000	4161.53857421875000000000	4163.07666015625000000000	4153.84619140625000000000	4143.07666015625000000000	4135.89746093750000000000	4153.33300781250000000000	4142.56396484375000000000	4093.84594726562500000000	4017.43579101562500000000	4178.46142578125000000000	4162.05126953125000000000	4143.07666015625000000000	3488.00000000000000000000	10249.00000000000000000000	10228.00000000000000000000	0.00000000000000000000	0.00000000000000000000	0.00000000000000000000	1742.00000000000000000000	961.00000000000000000000	4.00000000000000000000	4.00000000000000000000	4.00000000000000000000	4.00000000000000000000	4.00000000000000000000	4.00000000000000000000	4.00000000000000000000	4.00000000000000000000	4.00000000000000000000	4.00000000000000000000	4.00000000000000000000	4.00000000000000000000	4.00000000000000000000	4.00000000000000000000	4.00000000000000000000	4.00000000000000000000
11.00000000000000000000	0.00000000000000000000	4128.71777343750000000000	4144.61523437500000000000	4140.00000000000000000000	4134.35888671875000000000	4136.41015625000000000000	4122.05126953125000000000	4127.69238281250000000000	4155.38427734375000000000	4148.71777343750000000000	4096.92285156250000000000	3989.23071289062500000000	4164.10253906250000000000	4146.15380859375000000000	4113.84619140625000000000	3305.00000000000000000000	10249.00000000000000000000	10228.00000000000000000000	0.00000000000000000000	0.00000000000000000000	0.00000000000000000000	1742.00000000000000000000	968.00000000000000000000	4.00000000000000000000	4.00000000000000000000	4.00000000000000000000	4.00000000000000000000	4.00000000000000000000	4.00000000000000000000	4.00000000000000000000	4.00000000000000000000	4.00000000000000000000	4.00000000000000000000	4.00000000000000000000	4.00000000000000000000	4.00000000000000000000	4.00000000000000000000	4.00000000000000000000	4.00000000000000000000
12.00000000000000000000	0.00000000000000000000	4137.43603515625000000000	4142.56396484375000000000	4145.64111328125000000000	4143.07666015625000000000	4142.05126953125000000000	4137.94873046875000000000	4139.48730468750000000000	4177.94873046875000000000	4155.38427734375000000000	4104.61523437500000000000	4029.74340820312500000000	4168.71777343750000000000	4158.46142578125000000000	4126.15380859375000000000	2786.00000000000000000000	10249.00000000000000000000	10228.00000000000000000000	0.00000000000000000000	0.00000000000000000000	0.00000000000000000000	1742.00000000000000000000	975.00000000000000000000	4.00000000000000000000	4.00000000000000000000	4.00000000000000000000	4.00000000000000000000	4.00000000000000000000	4.00000000000000000000	4.00000000000000000000	4.00000000000000000000	4.00000000000000000000	4.00000000000000000000	4.00000000000000000000	4.00000000000000000000	4.00000000000000000000	4.00000000000000000000	4.00000000000000000000	4.00000000000000000000
13.00000000000000000000	0.00000000000000000000	4143.07666015625000000000	4177.94873046875000000000	4165.64111328125000000000	4168.71777343750000000000	4187.17919921875000000000	4184.61523437500000000000	4170.76904296875000000000	4208.71777343750000000000	4174.35888671875000000000	4117.94873046875000000000	4081.02563476562500000000	4192.82031250000000000000	4192.82031250000000000000	4165.12792968750000000000	2818.00000000000000000000	10249.00000000000000000000	10229.00000000000000000000	0.00000000000000000000	0.00000000000000000000	0.00000000000000000000	1742.00000000000000000000	983.00000000000000000000	4.00000000000000000000	4.00000000000000000000	4.00000000000000000000	4.00000000000000000000	4.00000000000000000000	4.00000000000000000000	4.00000000000000000000	4.00000000000000000000	4.00000000000000000000	4.00000000000000000000	4.00000000000000000000	4.00000000000000000000	4.00000000000000000000	4.00000000000000000000	4.00000000000000000000	4.00000000000000000000
14.00000000000000000000	0.00000000000000000000	4146.15380859375000000000	4166.15380859375000000000	4165.64111328125000000000	4150.25634765625000000000	4180.00000000000000000000	4163.07666015625000000000	4158.46142578125000000000	4181.02539062500000000000	4150.76904296875000000000	4096.92285156250000000000	4045.64086914062500000000	4191.28173828125000000000	4174.35888671875000000000	4155.89746093750000000000	3488.00000000000000000000	10249.00000000000000000000	10229.00000000000000000000	0.00000000000000000000	0.00000000000000000000	0.00000000000000000000	1742.00000000000000000000	990.00000000000000000000	4.00000000000000000000	4.00000000000000000000	4.00000000000000000000	4.00000000000000000000	4.00000000000000000000	4.00000000000000000000	4.00000000000000000000	4.00000000000000000000	4.00000000000000000000	4.00000000000000000000	4.00000000000000000000	4.00000000000000000000	4.00000000000000000000	4.00000000000000000000	4.00000000000000000000	4.00000000000000000000
15.00000000000000000000	0.00000000000000000000	4131.79492187500000000000	4145.12792968750000000000	4148.71777343750000000000	4135.38427734375000000000	4160.00000000000000000000	4134.35888671875000000000	4149.74365234375000000000	4163.58984375000000000000	4141.02539062500000000000	4097.43603515625000000000	4012.30761718750000000000	4177.43603515625000000000	4155.89746093750000000000	4136.92285156250000000000	3305.00000000000000000000	10245.00000000000000000000	10229.00000000000000000000	0.00000000000000000000	0.00000000000000000000	0.00000000000000000000	1742.00000000000000000000	997.00000000000000000000	4.00000000000000000000	4.00000000000000000000	4.00000000000000000000	4.00000000000000000000	4.00000000000000000000	4.00000000000000000000	4.00000000000000000000	4.00000000000000000000	4.00000000000000000000	4.00000000000000000000	4.00000000000000000000	4.00000000000000000000	4.00000000000000000000	4.00000000000000000000	4.00000000000000000000	4.00000000000000000000
16.00000000000000000000	0.00000000000000000000	4125.12792968750000000000	4144.10253906250000000000	4151.79492187500000000000	4144.10253906250000000000	4153.33300781250000000000	4149.74365234375000000000	4152.82031250000000000000	4175.89746093750000000000	4148.20507812500000000000	4103.58984375000000000000	4020.00000000000000000000	4181.02539062500000000000	4161.53857421875000000000	4143.07666015625000000000	0.00000000000000000000	10245.00000000000000000000	10229.00000000000000000000	0.00000000000000000000	0.00000000000000000000	0.00000000000000000000	1743.00000000000000000000	5.00000000000000000000	4.00000000000000000000	4.00000000000000000000	4.00000000000000000000	4.00000000000000000000	4.00000000000000000000	4.00000000000000000000	4.00000000000000000000	4.00000000000000000000	4.00000000000000000000	4.00000000000000000000	4.00000000000000000000	4.00000000000000000000	4.00000000000000000000	4.00000000000000000000	4.00000000000000000000	4.00000000000000000000
17.00000000000000000000	0.00000000000000000000	4135.38427734375000000000	4147.17919921875000000000	4162.56396484375000000000	4148.71777343750000000000	4145.64111328125000000000	4162.56396484375000000000	4146.66650390625000000000	4166.15380859375000000000	4134.35888671875000000000	4095.38452148437500000000	4032.30761718750000000000	4180.51269531250000000000	4162.05126953125000000000	4145.64111328125000000000	0.00000000000000000000	10245.00000000000000000000	10230.00000000000000000000	0.00000000000000000000	0.00000000000000000000	0.00000000000000000000	1743.00000000000000000000	12.00000000000000000000	4.00000000000000000000	4.00000000000000000000	4.00000000000000000000	4.00000000000000000000	4.00000000000000000000	4.00000000000000000000	4.00000000000000000000	4.00000000000000000000	4.00000000000000000000	4.00000000000000000000	4.00000000000000000000	4.00000000000000000000	4.00000000000000000000	4.00000000000000000000	4.00000000000000000000	4.00000000000000000000
18.00000000000000000000	0.00000000000000000000	4136.41015625000000000000	4167.17919921875000000000	4154.35888671875000000000	4163.07666015625000000000	4169.74365234375000000000	4164.61523437500000000000	4155.89746093750000000000	4168.20507812500000000000	4152.30761718750000000000	4119.48730468750000000000	4051.28198242187500000000	4178.97412109375000000000	4173.33300781250000000000	4142.56396484375000000000	0.00000000000000000000	10245.00000000000000000000	10230.00000000000000000000	0.00000000000000000000	0.00000000000000000000	0.00000000000000000000	1743.00000000000000000000	20.00000000000000000000	4.00000000000000000000	4.00000000000000000000	4.00000000000000000000	4.00000000000000000000	4.00000000000000000000	4.00000000000000000000	4.00000000000000000000	4.00000000000000000000	4.00000000000000000000	4.00000000000000000000	4.00000000000000000000	4.00000000000000000000	4.00000000000000000000	4.00000000000000000000	4.00000000000000000000	4.00000000000000000000
19.00000000000000000000	0.00000000000000000000	4151.79492187500000000000	4174.35888671875000000000	4164.10253906250000000000	4166.66650390625000000000	4197.43603515625000000000	4165.12792968750000000000	4164.10253906250000000000	4190.25634765625000000000	4185.12792968750000000000	4131.79492187500000000000	4067.69213867187500000000	4192.82031250000000000000	4189.23046875000000000000	4148.71777343750000000000	0.00000000000000000000	10244.00000000000000000000	10231.00000000000000000000	0.00000000000000000000	0.00000000000000000000	0.00000000000000000000	1743.00000000000000000000	27.00000000000000000000	4.00000000000000000000	4.00000000000000000000	4.00000000000000000000	4.00000000000000000000	4.00000000000000000000	4.00000000000000000000	4.00000000000000000000	4.00000000000000000000	4.00000000000000000000	4.00000000000000000000	4.00000000000000000000	4.00000000000000000000	4.00000000000000000000	4.00000000000000000000	4.00000000000000000000	4.00000000000000000000
20.00000000000000000000	0.00000000000000000000	4135.89746093750000000000	4161.02539062500000000000	4160.51269531250000000000	4150.76904296875000000000	4167.17919921875000000000	4156.41015625000000000000	4152.30761718750000000000	4184.10253906250000000000	4169.23046875000000000000	4112.82031250000000000000	4055.38452148437500000000	4182.05126953125000000000	4181.53857421875000000000	4147.69238281250000000000	0.00000000000000000000	10244.00000000000000000000	10231.00000000000000000000	0.00000000000000000000	0.00000000000000000000	0.00000000000000000000	1743.00000000000000000000	34.00000000000000000000	4.00000000000000000000	4.00000000000000000000	4.00000000000000000000	4.00000000000000000000	4.00000000000000000000	4.00000000000000000000	4.00000000000000000000	4.00000000000000000000	4.00000000000000000000	4.00000000000000000000	4.00000000000000000000	4.00000000000000000000	4.00000000000000000000	4.00000000000000000000	4.00000000000000000000	4.00000000000000000000
21.00000000000000000000	0.00000000000000000000	4123.58984375000000000000	4151.79492187500000000000	4149.74365234375000000000	4148.20507812500000000000	4131.28173828125000000000	4141.02539062500000000000	4144.10253906250000000000	4166.66650390625000000000	4138.97412109375000000000	4107.69238281250000000000	4036.41015625000000000000	4172.82031250000000000000	4152.30761718750000000000	4140.00000000000000000000	0.00000000000000000000	10244.00000000000000000000	10231.00000000000000000000	0.00000000000000000000	0.00000000000000000000	0.00000000000000000000	1743.00000000000000000000	42.00000000000000000000	4.00000000000000000000	4.00000000000000000000	4.00000000000000000000	4.00000000000000000000	4.00000000000000000000	4.00000000000000000000	4.00000000000000000000	4.00000000000000000000	4.00000000000000000000	4.00000000000000000000	4.00000000000000000000	4.00000000000000000000	4.00000000000000000000	4.00000000000000000000	4.00000000000000000000	4.00000000000000000000
22.00000000000000000000	0.00000000000000000000	4147.17919921875000000000	4156.41015625000000000000	4168.71777343750000000000	4145.64111328125000000000	4153.33300781250000000000	4145.64111328125000000000	4152.82031250000000000000	4184.10253906250000000000	4161.02539062500000000000	4125.12792968750000000000	4061.53833007812500000000	4195.89746093750000000000	4155.89746093750000000000	4155.89746093750000000000	0.00000000000000000000	10244.00000000000000000000	10231.00000000000000000000	0.00000000000000000000	0.00000000000000000000	0.00000000000000000000	1743.00000000000000000000	49.00000000000000000000	4.00000000000000000000	4.00000000000000000000	4.00000000000000000000	4.00000000000000000000	4.00000000000000000000	4.00000000000000000000	4.00000000000000000000	4.00000000000000000000	4.00000000000000000000	4.00000000000000000000	4.00000000000000000000	4.00000000000000000000	4.00000000000000000000	4.00000000000000000000	4.00000000000000000000	4.00000000000000000000
23.00000000000000000000	0.00000000000000000000	4138.46142578125000000000	4156.41015625000000000000	4168.71777343750000000000	4134.35888671875000000000	4171.28173828125000000000	4151.79492187500000000000	4153.84619140625000000000	4194.87158203125000000000	4178.97412109375000000000	4129.74365234375000000000	4082.56396484375000000000	4202.05126953125000000000	4177.94873046875000000000	4164.10253906250000000000	0.00000000000000000000	10245.00000000000000000000	10230.00000000000000000000	0.00000000000000000000	0.00000000000000000000	0.00000000000000000000	1743.00000000000000000000	56.00000000000000000000	4.00000000000000000000	4.00000000000000000000	4.00000000000000000000	4.00000000000000000000	4.00000000000000000000	4.00000000000000000000	4.00000000000000000000	4.00000000000000000000	4.00000000000000000000	4.00000000000000000000	4.00000000000000000000	4.00000000000000000000	4.00000000000000000000	4.00000000000000000000	4.00000000000000000000	4.00000000000000000000
24.00000000000000000000	0.00000000000000000000	4138.97412109375000000000	4153.33300781250000000000	4158.46142578125000000000	4147.69238281250000000000	4151.28173828125000000000	4140.51269531250000000000	4142.56396484375000000000	4167.17919921875000000000	4146.15380859375000000000	4107.69238281250000000000	4063.58959960937500000000	4196.92285156250000000000	4164.61523437500000000000	4150.76904296875000000000	0.00000000000000000000	10245.00000000000000000000	10230.00000000000000000000	0.00000000000000000000	0.00000000000000000000	0.00000000000000000000	1743.00000000000000000000	64.00000000000000000000	4.00000000000000000000	4.00000000000000000000	4.00000000000000000000	4.00000000000000000000	4.00000000000000000000	4.00000000000000000000	4.00000000000000000000	4.00000000000000000000	4.00000000000000000000	4.00000000000000000000	4.00000000000000000000	4.00000000000000000000	4.00000000000000000000	4.00000000000000000000	4.00000000000000000000	4.00000000000000000000
25.00000000000000000000	0.00000000000000000000	4147.17919921875000000000	4171.79492187500000000000	4165.12792968750000000000	4166.15380859375000000000	4166.15380859375000000000	4155.89746093750000000000	4157.94873046875000000000	4171.79492187500000000000	4147.69238281250000000000	4117.94873046875000000000	4074.35888671875000000000	4209.23046875000000000000	4160.00000000000000000000	4160.51269531250000000000	0.00000000000000000000	10245.00000000000000000000	10229.00000000000000000000	0.00000000000000000000	0.00000000000000000000	0.00000000000000000000	1743.00000000000000000000	71.00000000000000000000	4.00000000000000000000	4.00000000000000000000	4.00000000000000000000	4.00000000000000000000	4.00000000000000000000	4.00000000000000000000	4.00000000000000000000	4.00000000000000000000	4.00000000000000000000	4.00000000000000000000	4.00000000000000000000	4.00000000000000000000	4.00000000000000000000	4.00000000000000000000	4.00000000000000000000	4.00000000000000000000
26.00000000000000000000	0.00000000000000000000	4146.66650390625000000000	4181.53857421875000000000	4178.97412109375000000000	4157.94873046875000000000	4193.33300781250000000000	4173.33300781250000000000	4166.15380859375000000000	4191.28173828125000000000	4172.82031250000000000000	4148.71777343750000000000	4111.28173828125000000000	4223.07666015625000000000	4181.53857421875000000000	4177.43603515625000000000	0.00000000000000000000	10245.00000000000000000000	10229.00000000000000000000	0.00000000000000000000	0.00000000000000000000	0.00000000000000000000	1743.00000000000000000000	78.00000000000000000000	4.00000000000000000000	4.00000000000000000000	4.00000000000000000000	4.00000000000000000000	4.00000000000000000000	4.00000000000000000000	4.00000000000000000000	4.00000000000000000000	4.00000000000000000000	4.00000000000000000000	4.00000000000000000000	4.00000000000000000000	4.00000000000000000000	4.00000000000000000000	4.00000000000000000000	4.00000000000000000000
27.00000000000000000000	0.00000000000000000000	4148.20507812500000000000	4164.10253906250000000000	4173.84619140625000000000	4144.61523437500000000000	4165.12792968750000000000	4156.41015625000000000000	4139.48730468750000000000	4166.66650390625000000000	4150.76904296875000000000	4130.76904296875000000000	4087.17944335937500000000	4212.30761718750000000000	4175.89746093750000000000	4160.00000000000000000000	0.00000000000000000000	10248.00000000000000000000	10230.00000000000000000000	0.00000000000000000000	0.00000000000000000000	0.00000000000000000000	1743.00000000000000000000	86.00000000000000000000	4.00000000000000000000	4.00000000000000000000	4.00000000000000000000	4.00000000000000000000	4.00000000000000000000	4.00000000000000000000	4.00000000000000000000	4.00000000000000000000	4.00000000000000000000	4.00000000000000000000	4.00000000000000000000	4.00000000000000000000	4.00000000000000000000	4.00000000000000000000	4.00000000000000000000	4.00000000000000000000
28.00000000000000000000	0.00000000000000000000	4129.74365234375000000000	4149.74365234375000000000	4151.79492187500000000000	4148.20507812500000000000	4144.10253906250000000000	4149.23046875000000000000	4135.38427734375000000000	4157.43603515625000000000	4146.15380859375000000000	4112.82031250000000000000	4056.92309570312500000000	4192.30761718750000000000	4152.82031250000000000000	4143.07666015625000000000	0.00000000000000000000	10248.00000000000000000000	10230.00000000000000000000	0.00000000000000000000	0.00000000000000000000	0.00000000000000000000	1743.00000000000000000000	93.00000000000000000000	4.00000000000000000000	4.00000000000000000000	4.00000000000000000000	4.00000000000000000000	4.00000000000000000000	4.00000000000000000000	4.00000000000000000000	4.00000000000000000000	4.00000000000000000000	4.00000000000000000000	4.00000000000000000000	4.00000000000000000000	4.00000000000000000000	4.00000000000000000000	4.00000000000000000000	4.00000000000000000000
29.00000000000000000000	0.00000000000000000000	4139.48730468750000000000	4146.15380859375000000000	4159.48730468750000000000	4148.20507812500000000000	4156.41015625000000000000	4145.12792968750000000000	4147.69238281250000000000	4174.35888671875000000000	4172.30761718750000000000	4124.10253906250000000000	4081.53833007812500000000	4196.92285156250000000000	4143.07666015625000000000	4146.66650390625000000000	0.00000000000000000000	10247.00000000000000000000	10230.00000000000000000000	0.00000000000000000000	0.00000000000000000000	0.00000000000000000000	1743.00000000000000000000	100.00000000000000000000	4.00000000000000000000	4.00000000000000000000	4.00000000000000000000	4.00000000000000000000	4.00000000000000000000	4.00000000000000000000	4.00000000000000000000	4.00000000000000000000	4.00000000000000000000	4.00000000000000000000	4.00000000000000000000	4.00000000000000000000	4.00000000000000000000	4.00000000000000000000	4.00000000000000000000	4.00000000000000000000
30.00000000000000000000	0.00000000000000000000	4143.07666015625000000000	4148.71777343750000000000	4163.58984375000000000000	4132.82031250000000000000	4162.05126953125000000000	4135.89746093750000000000	4143.07666015625000000000	4170.76904296875000000000	4161.53857421875000000000	4116.92285156250000000000	4105.12792968750000000000	4200.51269531250000000000	4143.58984375000000000000	4146.66650390625000000000	0.00000000000000000000	10247.00000000000000000000	10230.00000000000000000000	0.00000000000000000000	0.00000000000000000000	0.00000000000000000000	1743.00000000000000000000	108.00000000000000000000	4.00000000000000000000	4.00000000000000000000	4.00000000000000000000	4.00000000000000000000	4.00000000000000000000	4.00000000000000000000	4.00000000000000000000	4.00000000000000000000	4.00000000000000000000	4.00000000000000000000	4.00000000000000000000	4.00000000000000000000	4.00000000000000000000	4.00000000000000000000	4.00000000000000000000	4.00000000000000000000
31.00000000000000000000	0.00000000000000000000	4128.20507812500000000000	4147.17919921875000000000	4153.84619140625000000000	4142.56396484375000000000	4162.56396484375000000000	4145.64111328125000000000	4144.61523437500000000000	4167.69238281250000000000	4138.97412109375000000000	4101.02539062500000000000	4086.15380859375000000000	4199.48730468750000000000	4150.25634765625000000000	4144.10253906250000000000	0.00000000000000000000	10249.00000000000000000000	10229.00000000000000000000	0.00000000000000000000	0.00000000000000000000	0.00000000000000000000	1743.00000000000000000000	115.00000000000000000000	4.00000000000000000000	4.00000000000000000000	4.00000000000000000000	4.00000000000000000000	4.00000000000000000000	4.00000000000000000000	4.00000000000000000000	4.00000000000000000000	4.00000000000000000000	4.00000000000000000000	4.00000000000000000000	4.00000000000000000000	4.00000000000000000000	4.00000000000000000000	4.00000000000000000000	4.00000000000000000000
32.00000000000000000000	0.00000000000000000000	4142.05126953125000000000	4156.41015625000000000000	4166.66650390625000000000	4160.51269531250000000000	4171.79492187500000000000	4160.51269531250000000000	4157.43603515625000000000	4185.12792968750000000000	4157.94873046875000000000	4120.51269531250000000000	4074.35888671875000000000	4208.71777343750000000000	4166.15380859375000000000	4151.28173828125000000000	0.00000000000000000000	10249.00000000000000000000	10229.00000000000000000000	0.00000000000000000000	0.00000000000000000000	0.00000000000000000000	1743.00000000000000000000	122.00000000000000000000	4.00000000000000000000	4.00000000000000000000	4.00000000000000000000	4.00000000000000000000	4.00000000000000000000	4.00000000000000000000	4.00000000000000000000	4.00000000000000000000	4.00000000000000000000	4.00000000000000000000	4.00000000000000000000	4.00000000000000000000	4.00000000000000000000	4.00000000000000000000	4.00000000000000000000	4.00000000000000000000
33.00000000000000000000	0.00000000000000000000	4142.56396484375000000000	4175.89746093750000000000	4171.28173828125000000000	4145.12792968750000000000	4182.56396484375000000000	4165.12792968750000000000	4162.56396484375000000000	4193.84619140625000000000	4181.53857421875000000000	4156.92285156250000000000	4120.00000000000000000000	4212.30761718750000000000	4187.69238281250000000000	4160.51269531250000000000	0.00000000000000000000	10250.00000000000000000000	10229.00000000000000000000	0.00000000000000000000	0.00000000000000000000	0.00000000000000000000	1743.00000000000000000000	130.00000000000000000000	4.00000000000000000000	4.00000000000000000000	4.00000000000000000000	4.00000000000000000000	4.00000000000000000000	4.00000000000000000000	4.00000000000000000000	4.00000000000000000000	4.00000000000000000000	4.00000000000000000000	4.00000000000000000000	4.00000000000000000000	4.00000000000000000000	4.00000000000000000000	4.00000000000000000000	4.00000000000000000000
34.00000000000000000000	0.00000000000000000000	4145.12792968750000000000	4170.76904296875000000000	4168.20507812500000000000	4145.12792968750000000000	4175.38427734375000000000	4156.41015625000000000000	4151.28173828125000000000	4176.92285156250000000000	4163.07666015625000000000	4149.74365234375000000000	4139.48730468750000000000	4212.30761718750000000000	4180.00000000000000000000	4160.51269531250000000000	0.00000000000000000000	10250.00000000000000000000	10229.00000000000000000000	0.00000000000000000000	0.00000000000000000000	0.00000000000000000000	1743.00000000000000000000	137.00000000000000000000	4.00000000000000000000	4.00000000000000000000	4.00000000000000000000	4.00000000000000000000	4.00000000000000000000	4.00000000000000000000	4.00000000000000000000	4.00000000000000000000	4.00000000000000000000	4.00000000000000000000	4.00000000000000000000	4.00000000000000000000	4.00000000000000000000	4.00000000000000000000	4.00000000000000000000	4.00000000000000000000
35.00000000000000000000	0.00000000000000000000	4148.20507812500000000000	4169.74365234375000000000	4168.20507812500000000000	4169.74365234375000000000	4181.53857421875000000000	4155.38427734375000000000	4149.74365234375000000000	4173.84619140625000000000	4156.41015625000000000000	4129.74365234375000000000	4113.33300781250000000000	4220.00000000000000000000	4160.00000000000000000000	4163.58984375000000000000	0.00000000000000000000	10249.00000000000000000000	10229.00000000000000000000	0.00000000000000000000	0.00000000000000000000	0.00000000000000000000	1743.00000000000000000000	144.00000000000000000000	4.00000000000000000000	4.00000000000000000000	4.00000000000000000000	4.00000000000000000000	4.00000000000000000000	4.00000000000000000000	4.00000000000000000000	4.00000000000000000000	4.00000000000000000000	4.00000000000000000000	4.00000000000000000000	4.00000000000000000000	4.00000000000000000000	4.00000000000000000000	4.00000000000000000000	4.00000000000000000000
36.00000000000000000000	0.00000000000000000000	4136.92285156250000000000	4172.30761718750000000000	4162.05126953125000000000	4165.12792968750000000000	4184.61523437500000000000	4156.92285156250000000000	4153.33300781250000000000	4181.53857421875000000000	4166.15380859375000000000	4129.74365234375000000000	4109.23046875000000000000	4227.17919921875000000000	4151.28173828125000000000	4163.58984375000000000000	0.00000000000000000000	10249.00000000000000000000	10229.00000000000000000000	0.00000000000000000000	0.00000000000000000000	0.00000000000000000000	1743.00000000000000000000	152.00000000000000000000	4.00000000000000000000	4.00000000000000000000	4.00000000000000000000	4.00000000000000000000	4.00000000000000000000	4.00000000000000000000	4.00000000000000000000	4.00000000000000000000	4.00000000000000000000	4.00000000000000000000	4.00000000000000000000	4.00000000000000000000	4.00000000000000000000	4.00000000000000000000	4.00000000000000000000	4.00000000000000000000
37.00000000000000000000	0.00000000000000000000	4136.41015625000000000000	4149.23046875000000000000	4157.94873046875000000000	4149.74365234375000000000	4163.07666015625000000000	4153.84619140625000000000	4149.23046875000000000000	4176.41015625000000000000	4151.28173828125000000000	4123.07666015625000000000	4110.25634765625000000000	4212.82031250000000000000	4144.61523437500000000000	4147.17919921875000000000	0.00000000000000000000	10249.00000000000000000000	10229.00000000000000000000	0.00000000000000000000	0.00000000000000000000	0.00000000000000000000	1743.00000000000000000000	159.00000000000000000000	4.00000000000000000000	4.00000000000000000000	4.00000000000000000000	4.00000000000000000000	4.00000000000000000000	4.00000000000000000000	4.00000000000000000000	4.00000000000000000000	4.00000000000000000000	4.00000000000000000000	4.00000000000000000000	4.00000000000000000000	4.00000000000000000000	4.00000000000000000000	4.00000000000000000000	4.00000000000000000000
38.00000000000000000000	0.00000000000000000000	4123.07666015625000000000	4143.07666015625000000000	4151.79492187500000000000	4134.35888671875000000000	4161.02539062500000000000	4164.10253906250000000000	4153.84619140625000000000	4175.38427734375000000000	4152.30761718750000000000	4120.51269531250000000000	4100.00000000000000000000	4194.35888671875000000000	4151.28173828125000000000	4134.35888671875000000000	0.00000000000000000000	10249.00000000000000000000	10229.00000000000000000000	0.00000000000000000000	0.00000000000000000000	0.00000000000000000000	1743.00000000000000000000	167.00000000000000000000	4.00000000000000000000	4.00000000000000000000	4.00000000000000000000	4.00000000000000000000	4.00000000000000000000	4.00000000000000000000	4.00000000000000000000	4.00000000000000000000	4.00000000000000000000	4.00000000000000000000	4.00000000000000000000	4.00000000000000000000	4.00000000000000000000	4.00000000000000000000	4.00000000000000000000	4.00000000000000000000
39.00000000000000000000	0.00000000000000000000	4120.51269531250000000000	4144.10253906250000000000	4153.84619140625000000000	4103.07666015625000000000	4154.35888671875000000000	4155.38427734375000000000	4144.61523437500000000000	4156.41015625000000000000	4147.17919921875000000000	4113.33300781250000000000	4095.89721679687500000000	4199.48730468750000000000	4144.61523437500000000000	4121.02539062500000000000	0.00000000000000000000	10249.00000000000000000000	10228.00000000000000000000	0.00000000000000000000	0.00000000000000000000	0.00000000000000000000	1743.00000000000000000000	174.00000000000000000000	4.00000000000000000000	4.00000000000000000000	4.00000000000000000000	4.00000000000000000000	4.00000000000000000000	4.00000000000000000000	4.00000000000000000000	4.00000000000000000000	4.00000000000000000000	4.00000000000000000000	4.00000000000000000000	4.00000000000000000000	4.00000000000000000000	4.00000000000000000000	4.00000000000000000000	4.00000000000000000000
40.00000000000000000000	0.00000000000000000000	4134.35888671875000000000	4148.71777343750000000000	4164.10253906250000000000	4123.58984375000000000000	4155.89746093750000000000	4140.00000000000000000000	4139.48730468750000000000	4151.28173828125000000000	4141.02539062500000000000	4112.30761718750000000000	4118.46142578125000000000	4216.92285156250000000000	4145.12792968750000000000	4130.76904296875000000000	0.00000000000000000000	10249.00000000000000000000	10228.00000000000000000000	0.00000000000000000000	0.00000000000000000000	0.00000000000000000000	1743.00000000000000000000	181.00000000000000000000	4.00000000000000000000	4.00000000000000000000	4.00000000000000000000	4.00000000000000000000	4.00000000000000000000	4.00000000000000000000	4.00000000000000000000	4.00000000000000000000	4.00000000000000000000	4.00000000000000000000	4.00000000000000000000	4.00000000000000000000	4.00000000000000000000	4.00000000000000000000	4.00000000000000000000	4.00000000000000000000
41.00000000000000000000	0.00000000000000000000	4143.58984375000000000000	4167.69238281250000000000	4173.33300781250000000000	4166.66650390625000000000	4185.64111328125000000000	4154.35888671875000000000	4159.48730468750000000000	4184.10253906250000000000	4166.66650390625000000000	4140.00000000000000000000	4151.79492187500000000000	4235.89746093750000000000	4173.84619140625000000000	4168.20507812500000000000	0.00000000000000000000	10247.00000000000000000000	10228.00000000000000000000	0.00000000000000000000	0.00000000000000000000	0.00000000000000000000	1743.00000000000000000000	189.00000000000000000000	4.00000000000000000000	4.00000000000000000000	4.00000000000000000000	4.00000000000000000000	4.00000000000000000000	4.00000000000000000000	4.00000000000000000000	4.00000000000000000000	4.00000000000000000000	4.00000000000000000000	4.00000000000000000000	4.00000000000000000000	4.00000000000000000000	4.00000000000000000000	4.00000000000000000000	4.00000000000000000000
42.00000000000000000000	0.00000000000000000000	4148.20507812500000000000	4167.69238281250000000000	4173.33300781250000000000	4153.33300781250000000000	4183.58984375000000000000	4165.12792968750000000000	4165.64111328125000000000	4190.76904296875000000000	4174.35888671875000000000	4149.74365234375000000000	4155.89746093750000000000	4238.46142578125000000000	4178.97412109375000000000	4171.79492187500000000000	0.00000000000000000000	10247.00000000000000000000	10228.00000000000000000000	0.00000000000000000000	0.00000000000000000000	0.00000000000000000000	1743.00000000000000000000	196.00000000000000000000	4.00000000000000000000	4.00000000000000000000	4.00000000000000000000	4.00000000000000000000	4.00000000000000000000	4.00000000000000000000	4.00000000000000000000	4.00000000000000000000	4.00000000000000000000	4.00000000000000000000	4.00000000000000000000	4.00000000000000000000	4.00000000000000000000	4.00000000000000000000	4.00000000000000000000	4.00000000000000000000
43.00000000000000000000	0.00000000000000000000	4123.07666015625000000000	4155.38427734375000000000	4155.38427734375000000000	4135.38427734375000000000	4160.00000000000000000000	4152.30761718750000000000	4155.89746093750000000000	4171.79492187500000000000	4164.61523437500000000000	4125.64111328125000000000	4129.74365234375000000000	4220.00000000000000000000	4159.48730468750000000000	4148.20507812500000000000	0.00000000000000000000	10247.00000000000000000000	10228.00000000000000000000	0.00000000000000000000	0.00000000000000000000	0.00000000000000000000	1743.00000000000000000000	203.00000000000000000000	4.00000000000000000000	4.00000000000000000000	4.00000000000000000000	4.00000000000000000000	4.00000000000000000000	4.00000000000000000000	4.00000000000000000000	4.00000000000000000000	4.00000000000000000000	4.00000000000000000000	4.00000000000000000000	4.00000000000000000000	4.00000000000000000000	4.00000000000000000000	4.00000000000000000000	4.00000000000000000000
44.00000000000000000000	0.00000000000000000000	4122.05126953125000000000	4146.66650390625000000000	4155.89746093750000000000	4129.74365234375000000000	4154.87158203125000000000	4138.46142578125000000000	4138.97412109375000000000	4154.87158203125000000000	4151.79492187500000000000	4102.56396484375000000000	4104.10253906250000000000	4212.30761718750000000000	4141.02539062500000000000	4137.43603515625000000000	0.00000000000000000000	10247.00000000000000000000	10228.00000000000000000000	0.00000000000000000000	0.00000000000000000000	0.00000000000000000000	1743.00000000000000000000	211.00000000000000000000	4.00000000000000000000	4.00000000000000000000	4.00000000000000000000	4.00000000000000000000	4.00000000000000000000	4.00000000000000000000	4.00000000000000000000	4.00000000000000000000	4.00000000000000000000	4.00000000000000000000	4.00000000000000000000	4.00000000000000000000	4.00000000000000000000	4.00000000000000000000	4.00000000000000000000	4.00000000000000000000
45.00000000000000000000	0.00000000000000000000	4140.51269531250000000000	4153.33300781250000000000	4166.15380859375000000000	4121.53857421875000000000	4178.46142578125000000000	4155.89746093750000000000	4143.07666015625000000000	4166.66650390625000000000	4151.28173828125000000000	4116.41015625000000000000	4124.61523437500000000000	4219.48730468750000000000	4153.84619140625000000000	4143.58984375000000000000	0.00000000000000000000	10246.00000000000000000000	10227.00000000000000000000	0.00000000000000000000	0.00000000000000000000	0.00000000000000000000	1743.00000000000000000000	218.00000000000000000000	4.00000000000000000000	4.00000000000000000000	4.00000000000000000000	4.00000000000000000000	4.00000000000000000000	4.00000000000000000000	4.00000000000000000000	4.00000000000000000000	4.00000000000000000000	4.00000000000000000000	4.00000000000000000000	4.00000000000000000000	4.00000000000000000000	4.00000000000000000000	4.00000000000000000000	4.00000000000000000000
46.00000000000000000000	0.00000000000000000000	4127.69238281250000000000	4153.84619140625000000000	4154.87158203125000000000	4130.25634765625000000000	4181.53857421875000000000	4163.58984375000000000000	4152.30761718750000000000	4185.64111328125000000000	4154.35888671875000000000	4132.30761718750000000000	4167.17919921875000000000	4219.48730468750000000000	4170.76904296875000000000	4141.02539062500000000000	0.00000000000000000000	10246.00000000000000000000	10227.00000000000000000000	0.00000000000000000000	0.00000000000000000000	0.00000000000000000000	1743.00000000000000000000	225.00000000000000000000	4.00000000000000000000	4.00000000000000000000	4.00000000000000000000	4.00000000000000000000	4.00000000000000000000	4.00000000000000000000	4.00000000000000000000	4.00000000000000000000	4.00000000000000000000	4.00000000000000000000	4.00000000000000000000	4.00000000000000000000	4.00000000000000000000	4.00000000000000000000	4.00000000000000000000	4.00000000000000000000
47.00000000000000000000	0.00000000000000000000	4132.30761718750000000000	4140.00000000000000000000	4158.46142578125000000000	4140.00000000000000000000	4146.66650390625000000000	4142.56396484375000000000	4135.89746093750000000000	4165.64111328125000000000	4137.94873046875000000000	4118.97412109375000000000	4171.28173828125000000000	4218.97412109375000000000	4161.02539062500000000000	4138.97412109375000000000	0.00000000000000000000	10246.00000000000000000000	10227.00000000000000000000	0.00000000000000000000	0.00000000000000000000	0.00000000000000000000	1743.00000000000000000000	233.00000000000000000000	4.00000000000000000000	4.00000000000000000000	4.00000000000000000000	4.00000000000000000000	4.00000000000000000000	4.00000000000000000000	4.00000000000000000000	4.00000000000000000000	4.00000000000000000000	4.00000000000000000000	4.00000000000000000000	4.00000000000000000000	4.00000000000000000000	4.00000000000000000000	4.00000000000000000000	4.00000000000000000000
48.00000000000000000000	0.00000000000000000000	4138.46142578125000000000	4150.76904296875000000000	4163.58984375000000000000	4144.10253906250000000000	4157.94873046875000000000	4149.23046875000000000000	4141.02539062500000000000	4163.07666015625000000000	4148.20507812500000000000	4125.64111328125000000000	4157.43603515625000000000	4230.76904296875000000000	4168.71777343750000000000	4156.92285156250000000000	0.00000000000000000000	10246.00000000000000000000	10227.00000000000000000000	0.00000000000000000000	0.00000000000000000000	0.00000000000000000000	1743.00000000000000000000	240.00000000000000000000	4.00000000000000000000	4.00000000000000000000	4.00000000000000000000	4.00000000000000000000	4.00000000000000000000	4.00000000000000000000	4.00000000000000000000	4.00000000000000000000	4.00000000000000000000	4.00000000000000000000	4.00000000000000000000	4.00000000000000000000	4.00000000000000000000	4.00000000000000000000	4.00000000000000000000	4.00000000000000000000
49.00000000000000000000	0.00000000000000000000	4140.51269531250000000000	4161.53857421875000000000	4161.02539062500000000000	4147.17919921875000000000	4185.12792968750000000000	4157.43603515625000000000	4157.94873046875000000000	4183.58984375000000000000	4170.76904296875000000000	4125.12792968750000000000	4137.94873046875000000000	4245.64111328125000000000	4174.87158203125000000000	4165.12792968750000000000	0.00000000000000000000	10246.00000000000000000000	10229.00000000000000000000	0.00000000000000000000	0.00000000000000000000	0.00000000000000000000	1743.00000000000000000000	247.00000000000000000000	4.00000000000000000000	4.00000000000000000000	4.00000000000000000000	4.00000000000000000000	4.00000000000000000000	4.00000000000000000000	4.00000000000000000000	4.00000000000000000000	4.00000000000000000000	4.00000000000000000000	4.00000000000000000000	4.00000000000000000000	4.00000000000000000000	4.00000000000000000000	4.00000000000000000000	4.00000000000000000000
50.00000000000000000000	0.00000000000000000000	4146.15380859375000000000	4158.46142578125000000000	4168.71777343750000000000	4128.20507812500000000000	4174.87158203125000000000	4153.84619140625000000000	4158.46142578125000000000	4185.64111328125000000000	4166.15380859375000000000	4118.46142578125000000000	4141.02539062500000000000	4244.10253906250000000000	4170.25634765625000000000	4161.53857421875000000000	0.00000000000000000000	10246.00000000000000000000	10229.00000000000000000000	0.00000000000000000000	0.00000000000000000000	0.00000000000000000000	1743.00000000000000000000	255.00000000000000000000	4.00000000000000000000	4.00000000000000000000	4.00000000000000000000	4.00000000000000000000	4.00000000000000000000	4.00000000000000000000	4.00000000000000000000	4.00000000000000000000	4.00000000000000000000	4.00000000000000000000	4.00000000000000000000	4.00000000000000000000	4.00000000000000000000	4.00000000000000000000	4.00000000000000000000	4.00000000000000000000
51.00000000000000000000	0.00000000000000000000	4129.23046875000000000000	4154.87158203125000000000	4164.61523437500000000000	4117.43603515625000000000	4162.56396484375000000000	4153.33300781250000000000	4155.38427734375000000000	4178.97412109375000000000	4151.79492187500000000000	4129.23046875000000000000	4181.53857421875000000000	4228.20507812500000000000	4171.79492187500000000000	4157.43603515625000000000	0.00000000000000000000	10247.00000000000000000000	10230.00000000000000000000	0.00000000000000000000	0.00000000000000000000	0.00000000000000000000	1743.00000000000000000000	262.00000000000000000000	4.00000000000000000000	4.00000000000000000000	4.00000000000000000000	4.00000000000000000000	4.00000000000000000000	4.00000000000000000000	4.00000000000000000000	4.00000000000000000000	4.00000000000000000000	4.00000000000000000000	4.00000000000000000000	4.00000000000000000000	4.00000000000000000000	4.00000000000000000000	4.00000000000000000000	4.00000000000000000000
52.00000000000000000000	0.00000000000000000000	4130.76904296875000000000	4148.71777343750000000000	4158.46142578125000000000	4128.20507812500000000000	4159.48730468750000000000	4146.15380859375000000000	4145.12792968750000000000	4172.30761718750000000000	4145.12792968750000000000	4117.43603515625000000000	4196.92285156250000000000	4217.94873046875000000000	4161.02539062500000000000	4146.15380859375000000000	0.00000000000000000000	10247.00000000000000000000	10230.00000000000000000000	0.00000000000000000000	0.00000000000000000000	0.00000000000000000000	1743.00000000000000000000	269.00000000000000000000	4.00000000000000000000	4.00000000000000000000	4.00000000000000000000	4.00000000000000000000	4.00000000000000000000	4.00000000000000000000	4.00000000000000000000	4.00000000000000000000	4.00000000000000000000	4.00000000000000000000	4.00000000000000000000	4.00000000000000000000	4.00000000000000000000	4.00000000000000000000	4.00000000000000000000	4.00000000000000000000
53.00000000000000000000	0.00000000000000000000	4130.76904296875000000000	4154.87158203125000000000	4154.87158203125000000000	4127.69238281250000000000	4165.64111328125000000000	4158.97412109375000000000	4148.20507812500000000000	4181.02539062500000000000	4166.66650390625000000000	4118.97412109375000000000	4159.48730468750000000000	4220.51269531250000000000	4157.94873046875000000000	4141.53857421875000000000	0.00000000000000000000	10246.00000000000000000000	10230.00000000000000000000	0.00000000000000000000	0.00000000000000000000	0.00000000000000000000	1743.00000000000000000000	277.00000000000000000000	4.00000000000000000000	4.00000000000000000000	4.00000000000000000000	4.00000000000000000000	4.00000000000000000000	4.00000000000000000000	4.00000000000000000000	4.00000000000000000000	4.00000000000000000000	4.00000000000000000000	4.00000000000000000000	4.00000000000000000000	4.00000000000000000000	4.00000000000000000000	4.00000000000000000000	4.00000000000000000000
54.00000000000000000000	0.00000000000000000000	4131.28173828125000000000	4162.56396484375000000000	4160.51269531250000000000	4144.61523437500000000000	4172.30761718750000000000	4173.84619140625000000000	4159.48730468750000000000	4188.71777343750000000000	4176.41015625000000000000	4137.43603515625000000000	4130.25634765625000000000	4243.07666015625000000000	4162.56396484375000000000	4151.28173828125000000000	0.00000000000000000000	10246.00000000000000000000	10230.00000000000000000000	0.00000000000000000000	0.00000000000000000000	0.00000000000000000000	1743.00000000000000000000	284.00000000000000000000	4.00000000000000000000	4.00000000000000000000	4.00000000000000000000	4.00000000000000000000	4.00000000000000000000	4.00000000000000000000	4.00000000000000000000	4.00000000000000000000	4.00000000000000000000	4.00000000000000000000	4.00000000000000000000	4.00000000000000000000	4.00000000000000000000	4.00000000000000000000	4.00000000000000000000	4.00000000000000000000
55.00000000000000000000	0.00000000000000000000	4137.94873046875000000000	4154.35888671875000000000	4170.25634765625000000000	4145.64111328125000000000	4166.15380859375000000000	4158.97412109375000000000	4152.82031250000000000000	4182.05126953125000000000	4162.56396484375000000000	4134.87158203125000000000	4158.46142578125000000000	4247.69238281250000000000	4157.94873046875000000000	4154.35888671875000000000	0.00000000000000000000	10247.00000000000000000000	10230.00000000000000000000	0.00000000000000000000	0.00000000000000000000	0.00000000000000000000	1743.00000000000000000000	291.00000000000000000000	4.00000000000000000000	4.00000000000000000000	4.00000000000000000000	4.00000000000000000000	4.00000000000000000000	4.00000000000000000000	4.00000000000000000000	4.00000000000000000000	4.00000000000000000000	4.00000000000000000000	4.00000000000000000000	4.00000000000000000000	4.00000000000000000000	4.00000000000000000000	4.00000000000000000000	4.00000000000000000000
56.00000000000000000000	0.00000000000000000000	4125.12792968750000000000	4146.66650390625000000000	4161.02539062500000000000	4113.84619140625000000000	4156.92285156250000000000	4144.61523437500000000000	4143.07666015625000000000	4177.94873046875000000000	4167.17919921875000000000	4122.56396484375000000000	4194.87158203125000000000	4227.17919921875000000000	4159.48730468750000000000	4140.51269531250000000000	0.00000000000000000000	10247.00000000000000000000	10230.00000000000000000000	0.00000000000000000000	0.00000000000000000000	0.00000000000000000000	1743.00000000000000000000	299.00000000000000000000	4.00000000000000000000	4.00000000000000000000	4.00000000000000000000	4.00000000000000000000	4.00000000000000000000	4.00000000000000000000	4.00000000000000000000	4.00000000000000000000	4.00000000000000000000	4.00000000000000000000	4.00000000000000000000	4.00000000000000000000	4.00000000000000000000	4.00000000000000000000	4.00000000000000000000	4.00000000000000000000
57.00000000000000000000	0.00000000000000000000	4132.30761718750000000000	4138.97412109375000000000	4160.00000000000000000000	4122.05126953125000000000	4153.84619140625000000000	4140.51269531250000000000	4144.10253906250000000000	4170.76904296875000000000	4162.05126953125000000000	4109.23046875000000000000	4200.51269531250000000000	4226.66650390625000000000	4158.46142578125000000000	4136.41015625000000000000	0.00000000000000000000	10248.00000000000000000000	10228.00000000000000000000	0.00000000000000000000	0.00000000000000000000	0.00000000000000000000	1743.00000000000000000000	306.00000000000000000000	4.00000000000000000000	4.00000000000000000000	4.00000000000000000000	4.00000000000000000000	4.00000000000000000000	4.00000000000000000000	4.00000000000000000000	4.00000000000000000000	4.00000000000000000000	4.00000000000000000000	4.00000000000000000000	4.00000000000000000000	4.00000000000000000000	4.00000000000000000000	4.00000000000000000000	4.00000000000000000000
58.00000000000000000000	0.00000000000000000000	4132.82031250000000000000	4141.53857421875000000000	4163.58984375000000000000	4138.46142578125000000000	4168.71777343750000000000	4146.66650390625000000000	4158.46142578125000000000	4174.35888671875000000000	4150.76904296875000000000	4111.79492187500000000000	4176.41015625000000000000	4235.38427734375000000000	4156.41015625000000000000	4154.87158203125000000000	0.00000000000000000000	10248.00000000000000000000	10228.00000000000000000000	0.00000000000000000000	0.00000000000000000000	0.00000000000000000000	1743.00000000000000000000	314.00000000000000000000	4.00000000000000000000	4.00000000000000000000	4.00000000000000000000	4.00000000000000000000	4.00000000000000000000	4.00000000000000000000	4.00000000000000000000	4.00000000000000000000	4.00000000000000000000	4.00000000000000000000	4.00000000000000000000	4.00000000000000000000	4.00000000000000000000	4.00000000000000000000	4.00000000000000000000	4.00000000000000000000
59.00000000000000000000	0.00000000000000000000	4131.28173828125000000000	4148.71777343750000000000	4167.17919921875000000000	4117.43603515625000000000	4171.79492187500000000000	4151.79492187500000000000	4158.46142578125000000000	4180.00000000000000000000	4152.82031250000000000000	4117.94873046875000000000	4134.35888671875000000000	4238.46142578125000000000	4148.20507812500000000000	4159.48730468750000000000	0.00000000000000000000	10248.00000000000000000000	10228.00000000000000000000	0.00000000000000000000	0.00000000000000000000	0.00000000000000000000	1743.00000000000000000000	321.00000000000000000000	4.00000000000000000000	4.00000000000000000000	4.00000000000000000000	4.00000000000000000000	4.00000000000000000000	4.00000000000000000000	4.00000000000000000000	4.00000000000000000000	4.00000000000000000000	4.00000000000000000000	4.00000000000000000000	4.00000000000000000000	4.00000000000000000000	4.00000000000000000000	4.00000000000000000000	4.00000000000000000000
60.00000000000000000000	0.00000000000000000000	4143.07666015625000000000	4145.64111328125000000000	4174.87158203125000000000	4116.41015625000000000000	4157.43603515625000000000	4146.66650390625000000000	4142.05126953125000000000	4163.07666015625000000000	4140.00000000000000000000	4106.66650390625000000000	4153.33300781250000000000	4233.33300781250000000000	4138.97412109375000000000	4143.07666015625000000000	0.00000000000000000000	10248.00000000000000000000	10228.00000000000000000000	0.00000000000000000000	0.00000000000000000000	0.00000000000000000000	1743.00000000000000000000	328.00000000000000000000	4.00000000000000000000	4.00000000000000000000	4.00000000000000000000	4.00000000000000000000	4.00000000000000000000	4.00000000000000000000	4.00000000000000000000	4.00000000000000000000	4.00000000000000000000	4.00000000000000000000	4.00000000000000000000	4.00000000000000000000	4.00000000000000000000	4.00000000000000000000	4.00000000000000000000	4.00000000000000000000
61.00000000000000000000	0.00000000000000000000	4127.17919921875000000000	4145.64111328125000000000	4163.07666015625000000000	4137.43603515625000000000	4156.92285156250000000000	4152.30761718750000000000	4142.56396484375000000000	4154.87158203125000000000	4125.12792968750000000000	4098.46142578125000000000	4206.15380859375000000000	4220.00000000000000000000	4151.28173828125000000000	4132.30761718750000000000	0.00000000000000000000	10248.00000000000000000000	10229.00000000000000000000	0.00000000000000000000	0.00000000000000000000	0.00000000000000000000	1743.00000000000000000000	336.00000000000000000000	4.00000000000000000000	4.00000000000000000000	4.00000000000000000000	4.00000000000000000000	4.00000000000000000000	4.00000000000000000000	4.00000000000000000000	4.00000000000000000000	4.00000000000000000000	4.00000000000000000000	4.00000000000000000000	4.00000000000000000000	4.00000000000000000000	4.00000000000000000000	4.00000000000000000000	4.00000000000000000000
62.00000000000000000000	0.00000000000000000000	4129.74365234375000000000	4149.23046875000000000000	4158.46142578125000000000	4129.74365234375000000000	4155.38427734375000000000	4154.87158203125000000000	4144.61523437500000000000	4163.07666015625000000000	4135.89746093750000000000	4102.05126953125000000000	4190.25634765625000000000	4217.94873046875000000000	4149.23046875000000000000	4125.12792968750000000000	0.00000000000000000000	10248.00000000000000000000	10229.00000000000000000000	0.00000000000000000000	0.00000000000000000000	0.00000000000000000000	1743.00000000000000000000	343.00000000000000000000	4.00000000000000000000	4.00000000000000000000	4.00000000000000000000	4.00000000000000000000	4.00000000000000000000	4.00000000000000000000	4.00000000000000000000	4.00000000000000000000	4.00000000000000000000	4.00000000000000000000	4.00000000000000000000	4.00000000000000000000	4.00000000000000000000	4.00000000000000000000	4.00000000000000000000	4.00000000000000000000
63.00000000000000000000	0.00000000000000000000	4149.23046875000000000000	4175.89746093750000000000	4172.30761718750000000000	4145.64111328125000000000	4174.87158203125000000000	4157.43603515625000000000	4150.76904296875000000000	4184.61523437500000000000	4174.35888671875000000000	4122.05126953125000000000	4168.71777343750000000000	4237.94873046875000000000	4153.84619140625000000000	4151.79492187500000000000	0.00000000000000000000	10247.00000000000000000000	10230.00000000000000000000	0.00000000000000000000	0.00000000000000000000	0.00000000000000000000	1743.00000000000000000000	350.00000000000000000000	4.00000000000000000000	4.00000000000000000000	4.00000000000000000000	4.00000000000000000000	4.00000000000000000000	4.00000000000000000000	4.00000000000000000000	4.00000000000000000000	4.00000000000000000000	4.00000000000000000000	4.00000000000000000000	4.00000000000000000000	4.00000000000000000000	4.00000000000000000000	4.00000000000000000000	4.00000000000000000000
64.00000000000000000000	0.00000000000000000000	4144.10253906250000000000	4180.51269531250000000000	4176.41015625000000000000	4165.12792968750000000000	4182.05126953125000000000	4159.48730468750000000000	4161.53857421875000000000	4196.41015625000000000000	4185.64111328125000000000	4129.74365234375000000000	4186.15380859375000000000	4242.05126953125000000000	4168.20507812500000000000	4175.89746093750000000000	2807.00000000000000000000	10247.00000000000000000000	10230.00000000000000000000	0.00000000000000000000	0.00000000000000000000	0.00000000000000000000	1743.00000000000000000000	358.00000000000000000000	4.00000000000000000000	4.00000000000000000000	4.00000000000000000000	4.00000000000000000000	4.00000000000000000000	4.00000000000000000000	4.00000000000000000000	4.00000000000000000000	4.00000000000000000000	4.00000000000000000000	4.00000000000000000000	4.00000000000000000000	4.00000000000000000000	4.00000000000000000000	4.00000000000000000000	4.00000000000000000000
65.00000000000000000000	0.00000000000000000000	4125.12792968750000000000	4136.41015625000000000000	4158.46142578125000000000	4113.84619140625000000000	4133.33300781250000000000	4145.12792968750000000000	4155.89746093750000000000	4175.38427734375000000000	4146.66650390625000000000	4102.56396484375000000000	4175.89746093750000000000	4205.64111328125000000000	4143.58984375000000000000	4135.89746093750000000000	2769.00000000000000000000	10245.00000000000000000000	10230.00000000000000000000	0.00000000000000000000	0.00000000000000000000	0.00000000000000000000	1743.00000000000000000000	365.00000000000000000000	4.00000000000000000000	4.00000000000000000000	4.00000000000000000000	4.00000000000000000000	4.00000000000000000000	4.00000000000000000000	4.00000000000000000000	4.00000000000000000000	4.00000000000000000000	4.00000000000000000000	4.00000000000000000000	4.00000000000000000000	4.00000000000000000000	4.00000000000000000000	4.00000000000000000000	4.00000000000000000000
66.00000000000000000000	0.00000000000000000000	4116.92285156250000000000	4129.74365234375000000000	4143.58984375000000000000	4100.00000000000000000000	4132.82031250000000000000	4152.30761718750000000000	4155.89746093750000000000	4168.71777343750000000000	4138.46142578125000000000	4104.10253906250000000000	4182.05126953125000000000	4196.92285156250000000000	4135.38427734375000000000	4118.97412109375000000000	2381.00000000000000000000	10245.00000000000000000000	10230.00000000000000000000	0.00000000000000000000	0.00000000000000000000	0.00000000000000000000	1743.00000000000000000000	372.00000000000000000000	4.00000000000000000000	4.00000000000000000000	4.00000000000000000000	4.00000000000000000000	4.00000000000000000000	4.00000000000000000000	4.00000000000000000000	4.00000000000000000000	4.00000000000000000000	4.00000000000000000000	4.00000000000000000000	4.00000000000000000000	4.00000000000000000000	4.00000000000000000000	4.00000000000000000000	4.00000000000000000000
67.00000000000000000000	0.00000000000000000000	4143.07666015625000000000	4158.46142578125000000000	4165.12792968750000000000	4147.69238281250000000000	4180.00000000000000000000	4165.64111328125000000000	4154.35888671875000000000	4178.97412109375000000000	4158.97412109375000000000	4125.64111328125000000000	4211.79492187500000000000	4231.79492187500000000000	4157.43603515625000000000	4154.87158203125000000000	3462.00000000000000000000	10245.00000000000000000000	10228.00000000000000000000	0.00000000000000000000	0.00000000000000000000	0.00000000000000000000	1743.00000000000000000000	380.00000000000000000000	4.00000000000000000000	4.00000000000000000000	4.00000000000000000000	4.00000000000000000000	4.00000000000000000000	4.00000000000000000000	4.00000000000000000000	4.00000000000000000000	4.00000000000000000000	4.00000000000000000000	4.00000000000000000000	4.00000000000000000000	4.00000000000000000000	4.00000000000000000000	4.00000000000000000000	4.00000000000000000000
68.00000000000000000000	0.00000000000000000000	4143.07666015625000000000	4166.66650390625000000000	4172.82031250000000000000	4152.30761718750000000000	4194.87158203125000000000	4162.05126953125000000000	4151.79492187500000000000	4184.10253906250000000000	4164.61523437500000000000	4126.66650390625000000000	4203.58984375000000000000	4229.74365234375000000000	4162.56396484375000000000	4154.87158203125000000000	3539.00000000000000000000	10245.00000000000000000000	10228.00000000000000000000	0.00000000000000000000	0.00000000000000000000	0.00000000000000000000	1743.00000000000000000000	387.00000000000000000000	4.00000000000000000000	4.00000000000000000000	4.00000000000000000000	4.00000000000000000000	4.00000000000000000000	4.00000000000000000000	4.00000000000000000000	4.00000000000000000000	4.00000000000000000000	4.00000000000000000000	4.00000000000000000000	4.00000000000000000000	4.00000000000000000000	4.00000000000000000000	4.00000000000000000000	4.00000000000000000000
69.00000000000000000000	0.00000000000000000000	4124.61523437500000000000	4157.94873046875000000000	4160.51269531250000000000	4135.38427734375000000000	4176.92285156250000000000	4151.28173828125000000000	4151.79492187500000000000	4185.12792968750000000000	4158.97412109375000000000	4122.56396484375000000000	4182.05126953125000000000	4207.69238281250000000000	4151.28173828125000000000	4131.28173828125000000000	3398.00000000000000000000	10246.00000000000000000000	10228.00000000000000000000	0.00000000000000000000	0.00000000000000000000	0.00000000000000000000	1743.00000000000000000000	394.00000000000000000000	4.00000000000000000000	4.00000000000000000000	4.00000000000000000000	4.00000000000000000000	4.00000000000000000000	4.00000000000000000000	4.00000000000000000000	4.00000000000000000000	4.00000000000000000000	4.00000000000000000000	4.00000000000000000000	4.00000000000000000000	4.00000000000000000000	4.00000000000000000000	4.00000000000000000000	4.00000000000000000000
70.00000000000000000000	0.00000000000000000000	4144.61523437500000000000	4158.97412109375000000000	4174.87158203125000000000	4150.25634765625000000000	4163.58984375000000000000	4145.64111328125000000000	4150.76904296875000000000	4187.69238281250000000000	4155.38427734375000000000	4117.94873046875000000000	4180.51269531250000000000	4221.53857421875000000000	4160.00000000000000000000	4146.66650390625000000000	3465.00000000000000000000	10246.00000000000000000000	10228.00000000000000000000	0.00000000000000000000	0.00000000000000000000	0.00000000000000000000	1743.00000000000000000000	402.00000000000000000000	4.00000000000000000000	4.00000000000000000000	4.00000000000000000000	4.00000000000000000000	4.00000000000000000000	4.00000000000000000000	4.00000000000000000000	4.00000000000000000000	4.00000000000000000000	4.00000000000000000000	4.00000000000000000000	4.00000000000000000000	4.00000000000000000000	4.00000000000000000000	4.00000000000000000000	4.00000000000000000000
71.00000000000000000000	0.00000000000000000000	4134.35888671875000000000	4156.41015625000000000000	4169.74365234375000000000	4138.97412109375000000000	4154.35888671875000000000	4142.56396484375000000000	4147.69238281250000000000	4185.12792968750000000000	4150.76904296875000000000	4114.87158203125000000000	4201.02539062500000000000	4221.02539062500000000000	4165.64111328125000000000	4154.87158203125000000000	3419.00000000000000000000	10249.00000000000000000000	10229.00000000000000000000	0.00000000000000000000	0.00000000000000000000	0.00000000000000000000	1743.00000000000000000000	409.00000000000000000000	4.00000000000000000000	4.00000000000000000000	4.00000000000000000000	4.00000000000000000000	4.00000000000000000000	4.00000000000000000000	4.00000000000000000000	4.00000000000000000000	4.00000000000000000000	4.00000000000000000000	4.00000000000000000000	4.00000000000000000000	4.00000000000000000000	4.00000000000000000000	4.00000000000000000000	4.00000000000000000000
72.00000000000000000000	0.00000000000000000000	4122.56396484375000000000	4134.87158203125000000000	4155.89746093750000000000	4103.07666015625000000000	4137.43603515625000000000	4130.76904296875000000000	4134.35888671875000000000	4168.20507812500000000000	4136.41015625000000000000	4107.17919921875000000000	4214.87158203125000000000	4197.43603515625000000000	4145.64111328125000000000	4125.12792968750000000000	3410.00000000000000000000	10249.00000000000000000000	10229.00000000000000000000	0.00000000000000000000	0.00000000000000000000	0.00000000000000000000	1743.00000000000000000000	416.00000000000000000000	4.00000000000000000000	4.00000000000000000000	4.00000000000000000000	4.00000000000000000000	4.00000000000000000000	4.00000000000000000000	4.00000000000000000000	4.00000000000000000000	4.00000000000000000000	4.00000000000000000000	4.00000000000000000000	4.00000000000000000000	4.00000000000000000000	4.00000000000000000000	4.00000000000000000000	4.00000000000000000000
73.00000000000000000000	0.00000000000000000000	4141.02539062500000000000	4148.71777343750000000000	4172.30761718750000000000	4118.46142578125000000000	4168.71777343750000000000	4149.23046875000000000000	4152.30761718750000000000	4185.12792968750000000000	4158.97412109375000000000	4120.51269531250000000000	4223.58984375000000000000	4211.79492187500000000000	4162.05126953125000000000	4136.41015625000000000000	3085.00000000000000000000	10247.00000000000000000000	10229.00000000000000000000	0.00000000000000000000	0.00000000000000000000	0.00000000000000000000	1743.00000000000000000000	424.00000000000000000000	4.00000000000000000000	4.00000000000000000000	4.00000000000000000000	4.00000000000000000000	4.00000000000000000000	4.00000000000000000000	4.00000000000000000000	4.00000000000000000000	4.00000000000000000000	4.00000000000000000000	4.00000000000000000000	4.00000000000000000000	4.00000000000000000000	4.00000000000000000000	4.00000000000000000000	4.00000000000000000000
74.00000000000000000000	0.00000000000000000000	4141.53857421875000000000	4167.69238281250000000000	4180.00000000000000000000	4140.00000000000000000000	4199.48730468750000000000	4168.71777343750000000000	4172.82031250000000000000	4194.35888671875000000000	4174.35888671875000000000	4137.94873046875000000000	4228.71777343750000000000	4231.79492187500000000000	4178.97412109375000000000	4160.00000000000000000000	3501.00000000000000000000	10247.00000000000000000000	10229.00000000000000000000	0.00000000000000000000	0.00000000000000000000	0.00000000000000000000	1743.00000000000000000000	431.00000000000000000000	4.00000000000000000000	4.00000000000000000000	4.00000000000000000000	4.00000000000000000000	4.00000000000000000000	4.00000000000000000000	4.00000000000000000000	4.00000000000000000000	4.00000000000000000000	4.00000000000000000000	4.00000000000000000000	4.00000000000000000000	4.00000000000000000000	4.00000000000000000000	4.00000000000000000000	4.00000000000000000000
75.00000000000000000000	0.00000000000000000000	4138.97412109375000000000	4152.82031250000000000000	4172.30761718750000000000	4140.51269531250000000000	4171.79492187500000000000	4155.89746093750000000000	4162.05126953125000000000	4170.76904296875000000000	4152.82031250000000000000	4129.23046875000000000000	4196.41015625000000000000	4215.38427734375000000000	4151.79492187500000000000	4140.00000000000000000000	3302.00000000000000000000	10248.00000000000000000000	10229.00000000000000000000	0.00000000000000000000	0.00000000000000000000	0.00000000000000000000	1743.00000000000000000000	438.00000000000000000000	4.00000000000000000000	4.00000000000000000000	4.00000000000000000000	4.00000000000000000000	4.00000000000000000000	4.00000000000000000000	4.00000000000000000000	4.00000000000000000000	4.00000000000000000000	4.00000000000000000000	4.00000000000000000000	4.00000000000000000000	4.00000000000000000000	4.00000000000000000000	4.00000000000000000000	4.00000000000000000000
76.00000000000000000000	0.00000000000000000000	4126.15380859375000000000	4151.28173828125000000000	4160.51269531250000000000	4140.51269531250000000000	4151.28173828125000000000	4149.23046875000000000000	4164.61523437500000000000	4180.51269531250000000000	4160.51269531250000000000	4126.15380859375000000000	4184.61523437500000000000	4202.05126953125000000000	4149.23046875000000000000	4129.74365234375000000000	2784.00000000000000000000	10248.00000000000000000000	10229.00000000000000000000	0.00000000000000000000	0.00000000000000000000	0.00000000000000000000	1743.00000000000000000000	446.00000000000000000000	4.00000000000000000000	4.00000000000000000000	4.00000000000000000000	4.00000000000000000000	4.00000000000000000000	4.00000000000000000000	4.00000000000000000000	4.00000000000000000000	4.00000000000000000000	4.00000000000000000000	4.00000000000000000000	4.00000000000000000000	4.00000000000000000000	4.00000000000000000000	4.00000000000000000000	4.00000000000000000000
77.00000000000000000000	0.00000000000000000000	4128.20507812500000000000	4146.66650390625000000000	4163.07666015625000000000	4127.17919921875000000000	4152.82031250000000000000	4148.20507812500000000000	4161.02539062500000000000	4183.07666015625000000000	4158.46142578125000000000	4123.58984375000000000000	4224.61523437500000000000	4213.84619140625000000000	4161.02539062500000000000	4137.94873046875000000000	2811.00000000000000000000	10249.00000000000000000000	10230.00000000000000000000	0.00000000000000000000	0.00000000000000000000	0.00000000000000000000	1743.00000000000000000000	453.00000000000000000000	4.00000000000000000000	4.00000000000000000000	4.00000000000000000000	4.00000000000000000000	4.00000000000000000000	4.00000000000000000000	4.00000000000000000000	4.00000000000000000000	4.00000000000000000000	4.00000000000000000000	4.00000000000000000000	4.00000000000000000000	4.00000000000000000000	4.00000000000000000000	4.00000000000000000000	4.00000000000000000000
78.00000000000000000000	0.00000000000000000000	4138.46142578125000000000	4142.56396484375000000000	4174.87158203125000000000	4109.74365234375000000000	4155.89746093750000000000	4150.76904296875000000000	4145.64111328125000000000	4161.02539062500000000000	4133.33300781250000000000	4122.05126953125000000000	4245.64111328125000000000	4212.30761718750000000000	4156.92285156250000000000	4135.38427734375000000000	3501.00000000000000000000	10249.00000000000000000000	10230.00000000000000000000	0.00000000000000000000	0.00000000000000000000	0.00000000000000000000	1743.00000000000000000000	460.00000000000000000000	4.00000000000000000000	4.00000000000000000000	4.00000000000000000000	4.00000000000000000000	4.00000000000000000000	4.00000000000000000000	4.00000000000000000000	4.00000000000000000000	4.00000000000000000000	4.00000000000000000000	4.00000000000000000000	4.00000000000000000000	4.00000000000000000000	4.00000000000000000000	4.00000000000000000000	4.00000000000000000000
79.00000000000000000000	0.00000000000000000000	4137.43603515625000000000	4159.48730468750000000000	4176.92285156250000000000	4125.12792968750000000000	4169.74365234375000000000	4156.92285156250000000000	4151.79492187500000000000	4169.23046875000000000000	4141.53857421875000000000	4131.28173828125000000000	4215.89746093750000000000	4212.30761718750000000000	4159.48730468750000000000	4140.51269531250000000000	3302.00000000000000000000	10250.00000000000000000000	10226.00000000000000000000	0.00000000000000000000	0.00000000000000000000	0.00000000000000000000	1743.00000000000000000000	468.00000000000000000000	4.00000000000000000000	4.00000000000000000000	4.00000000000000000000	4.00000000000000000000	4.00000000000000000000	4.00000000000000000000	4.00000000000000000000	4.00000000000000000000	4.00000000000000000000	4.00000000000000000000	4.00000000000000000000	4.00000000000000000000	4.00000000000000000000	4.00000000000000000000	4.00000000000000000000	4.00000000000000000000
80.00000000000000000000	0.00000000000000000000	4155.89746093750000000000	4163.58984375000000000000	4185.64111328125000000000	4164.61523437500000000000	4183.07666015625000000000	4163.07666015625000000000	4169.74365234375000000000	4193.33300781250000000000	4165.64111328125000000000	4136.41015625000000000000	4204.10253906250000000000	4235.38427734375000000000	4165.64111328125000000000	4156.41015625000000000000	2784.00000000000000000000	10250.00000000000000000000	10226.00000000000000000000	0.00000000000000000000	0.00000000000000000000	0.00000000000000000000	1743.00000000000000000000	475.00000000000000000000	4.00000000000000000000	4.00000000000000000000	4.00000000000000000000	4.00000000000000000000	4.00000000000000000000	4.00000000000000000000	4.00000000000000000000	4.00000000000000000000	4.00000000000000000000	4.00000000000000000000	4.00000000000000000000	4.00000000000000000000	4.00000000000000000000	4.00000000000000000000	4.00000000000000000000	4.00000000000000000000
81.00000000000000000000	0.00000000000000000000	4146.15380859375000000000	4161.02539062500000000000	4183.07666015625000000000	4165.12792968750000000000	4180.00000000000000000000	4166.15380859375000000000	4176.92285156250000000000	4204.61523437500000000000	4175.38427734375000000000	4145.64111328125000000000	4227.69238281250000000000	4243.58984375000000000000	4174.35888671875000000000	4164.61523437500000000000	2811.00000000000000000000	10249.00000000000000000000	10227.00000000000000000000	0.00000000000000000000	0.00000000000000000000	0.00000000000000000000	1743.00000000000000000000	483.00000000000000000000	4.00000000000000000000	4.00000000000000000000	4.00000000000000000000	4.00000000000000000000	4.00000000000000000000	4.00000000000000000000	4.00000000000000000000	4.00000000000000000000	4.00000000000000000000	4.00000000000000000000	4.00000000000000000000	4.00000000000000000000	4.00000000000000000000	4.00000000000000000000	4.00000000000000000000	4.00000000000000000000
82.00000000000000000000	0.00000000000000000000	4135.38427734375000000000	4154.35888671875000000000	4178.46142578125000000000	4125.12792968750000000000	4157.43603515625000000000	4147.69238281250000000000	4160.51269531250000000000	4201.02539062500000000000	4164.10253906250000000000	4142.56396484375000000000	4240.51269531250000000000	4237.43603515625000000000	4180.51269531250000000000	4167.17919921875000000000	3501.00000000000000000000	10249.00000000000000000000	10227.00000000000000000000	0.00000000000000000000	0.00000000000000000000	0.00000000000000000000	1743.00000000000000000000	490.00000000000000000000	4.00000000000000000000	4.00000000000000000000	4.00000000000000000000	4.00000000000000000000	4.00000000000000000000	4.00000000000000000000	4.00000000000000000000	4.00000000000000000000	4.00000000000000000000	4.00000000000000000000	4.00000000000000000000	4.00000000000000000000	4.00000000000000000000	4.00000000000000000000	4.00000000000000000000	4.00000000000000000000
83.00000000000000000000	0.00000000000000000000	4146.15380859375000000000	4140.00000000000000000000	4178.46142578125000000000	4110.25634765625000000000	4152.30761718750000000000	4142.05126953125000000000	4155.89746093750000000000	4194.87158203125000000000	4154.35888671875000000000	4137.94873046875000000000	4257.43603515625000000000	4230.76904296875000000000	4180.51269531250000000000	4164.61523437500000000000	3302.00000000000000000000	10246.00000000000000000000	10227.00000000000000000000	0.00000000000000000000	0.00000000000000000000	0.00000000000000000000	1743.00000000000000000000	497.00000000000000000000	4.00000000000000000000	4.00000000000000000000	4.00000000000000000000	4.00000000000000000000	4.00000000000000000000	4.00000000000000000000	4.00000000000000000000	4.00000000000000000000	4.00000000000000000000	4.00000000000000000000	4.00000000000000000000	4.00000000000000000000	4.00000000000000000000	4.00000000000000000000	4.00000000000000000000	4.00000000000000000000
84.00000000000000000000	0.00000000000000000000	4134.87158203125000000000	4142.56396484375000000000	4167.69238281250000000000	4133.84619140625000000000	4177.43603515625000000000	4164.61523437500000000000	4173.33300781250000000000	4198.46142578125000000000	4165.64111328125000000000	4150.25634765625000000000	4257.43603515625000000000	4224.10253906250000000000	4172.82031250000000000000	4149.74365234375000000000	2784.00000000000000000000	10246.00000000000000000000	10227.00000000000000000000	0.00000000000000000000	0.00000000000000000000	0.00000000000000000000	1743.00000000000000000000	505.00000000000000000000	4.00000000000000000000	4.00000000000000000000	4.00000000000000000000	4.00000000000000000000	4.00000000000000000000	4.00000000000000000000	4.00000000000000000000	4.00000000000000000000	4.00000000000000000000	4.00000000000000000000	4.00000000000000000000	4.00000000000000000000	4.00000000000000000000	4.00000000000000000000	4.00000000000000000000	4.00000000000000000000
85.00000000000000000000	0.00000000000000000000	4133.84619140625000000000	4150.76904296875000000000	4164.61523437500000000000	4145.12792968750000000000	4166.66650390625000000000	4163.07666015625000000000	4165.64111328125000000000	4185.12792968750000000000	4163.07666015625000000000	4138.97412109375000000000	4227.69238281250000000000	4216.41015625000000000000	4142.56396484375000000000	4133.33300781250000000000	2811.00000000000000000000	10246.00000000000000000000	10226.00000000000000000000	0.00000000000000000000	0.00000000000000000000	0.00000000000000000000	1743.00000000000000000000	512.00000000000000000000	4.00000000000000000000	4.00000000000000000000	4.00000000000000000000	4.00000000000000000000	4.00000000000000000000	4.00000000000000000000	4.00000000000000000000	4.00000000000000000000	4.00000000000000000000	4.00000000000000000000	4.00000000000000000000	4.00000000000000000000	4.00000000000000000000	4.00000000000000000000	4.00000000000000000000	4.00000000000000000000
86.00000000000000000000	0.00000000000000000000	4126.66650390625000000000	4144.61523437500000000000	4158.46142578125000000000	4144.10253906250000000000	4141.02539062500000000000	4152.30761718750000000000	4149.74365234375000000000	4166.66650390625000000000	4140.51269531250000000000	4115.89746093750000000000	4216.41015625000000000000	4208.20507812500000000000	4118.46142578125000000000	4131.28173828125000000000	3501.00000000000000000000	10246.00000000000000000000	10226.00000000000000000000	0.00000000000000000000	0.00000000000000000000	0.00000000000000000000	1743.00000000000000000000	519.00000000000000000000	4.00000000000000000000	4.00000000000000000000	4.00000000000000000000	4.00000000000000000000	4.00000000000000000000	4.00000000000000000000	4.00000000000000000000	4.00000000000000000000	4.00000000000000000000	4.00000000000000000000	4.00000000000000000000	4.00000000000000000000	4.00000000000000000000	4.00000000000000000000	4.00000000000000000000	4.00000000000000000000
87.00000000000000000000	0.00000000000000000000	4128.71777343750000000000	4132.82031250000000000000	4162.05126953125000000000	4136.41015625000000000000	4151.79492187500000000000	4150.25634765625000000000	4149.23046875000000000000	4162.05126953125000000000	4126.66650390625000000000	4115.38427734375000000000	4225.64111328125000000000	4213.33300781250000000000	4122.05126953125000000000	4141.02539062500000000000	3302.00000000000000000000	10245.00000000000000000000	10227.00000000000000000000	0.00000000000000000000	0.00000000000000000000	0.00000000000000000000	1743.00000000000000000000	527.00000000000000000000	4.00000000000000000000	4.00000000000000000000	4.00000000000000000000	4.00000000000000000000	4.00000000000000000000	4.00000000000000000000	4.00000000000000000000	4.00000000000000000000	4.00000000000000000000	4.00000000000000000000	4.00000000000000000000	4.00000000000000000000	4.00000000000000000000	4.00000000000000000000	4.00000000000000000000	4.00000000000000000000
88.00000000000000000000	0.00000000000000000000	4147.69238281250000000000	4149.74365234375000000000	4180.51269531250000000000	4114.35888671875000000000	4185.12792968750000000000	4152.82031250000000000000	4160.51269531250000000000	4175.89746093750000000000	4141.53857421875000000000	4135.89746093750000000000	4238.46142578125000000000	4222.56396484375000000000	4149.74365234375000000000	4160.00000000000000000000	2784.00000000000000000000	10245.00000000000000000000	10227.00000000000000000000	0.00000000000000000000	0.00000000000000000000	0.00000000000000000000	1743.00000000000000000000	534.00000000000000000000	4.00000000000000000000	4.00000000000000000000	4.00000000000000000000	4.00000000000000000000	4.00000000000000000000	4.00000000000000000000	4.00000000000000000000	4.00000000000000000000	4.00000000000000000000	4.00000000000000000000	4.00000000000000000000	4.00000000000000000000	4.00000000000000000000	4.00000000000000000000	4.00000000000000000000	4.00000000000000000000
89.00000000000000000000	0.00000000000000000000	4142.05126953125000000000	4175.38427734375000000000	4176.41015625000000000000	4132.82031250000000000000	4193.33300781250000000000	4160.00000000000000000000	4175.89746093750000000000	4196.41015625000000000000	4162.56396484375000000000	4151.28173828125000000000	4259.48730468750000000000	4217.94873046875000000000	4167.17919921875000000000	4166.15380859375000000000	2811.00000000000000000000	10244.00000000000000000000	10228.00000000000000000000	0.00000000000000000000	0.00000000000000000000	0.00000000000000000000	1743.00000000000000000000	541.00000000000000000000	4.00000000000000000000	4.00000000000000000000	4.00000000000000000000	4.00000000000000000000	4.00000000000000000000	4.00000000000000000000	4.00000000000000000000	4.00000000000000000000	4.00000000000000000000	4.00000000000000000000	4.00000000000000000000	4.00000000000000000000	4.00000000000000000000	4.00000000000000000000	4.00000000000000000000	4.00000000000000000000
90.00000000000000000000	0.00000000000000000000	4144.10253906250000000000	4156.41015625000000000000	4176.92285156250000000000	4162.56396484375000000000	4155.89746093750000000000	4150.25634765625000000000	4165.12792968750000000000	4187.69238281250000000000	4147.69238281250000000000	4138.46142578125000000000	4261.02539062500000000000	4218.46142578125000000000	4134.35888671875000000000	4153.33300781250000000000	3501.00000000000000000000	10244.00000000000000000000	10228.00000000000000000000	0.00000000000000000000	0.00000000000000000000	0.00000000000000000000	1743.00000000000000000000	549.00000000000000000000	4.00000000000000000000	4.00000000000000000000	4.00000000000000000000	4.00000000000000000000	4.00000000000000000000	4.00000000000000000000	4.00000000000000000000	4.00000000000000000000	4.00000000000000000000	4.00000000000000000000	4.00000000000000000000	4.00000000000000000000	4.00000000000000000000	4.00000000000000000000	4.00000000000000000000	4.00000000000000000000
91.00000000000000000000	0.00000000000000000000	4143.07666015625000000000	4149.74365234375000000000	4178.97412109375000000000	4156.92285156250000000000	4160.00000000000000000000	4149.23046875000000000000	4161.02539062500000000000	4182.05126953125000000000	4144.61523437500000000000	4141.02539062500000000000	4252.30761718750000000000	4225.64111328125000000000	4121.02539062500000000000	4154.35888671875000000000	3302.00000000000000000000	10243.00000000000000000000	10227.00000000000000000000	0.00000000000000000000	0.00000000000000000000	0.00000000000000000000	1743.00000000000000000000	556.00000000000000000000	4.00000000000000000000	4.00000000000000000000	4.00000000000000000000	4.00000000000000000000	4.00000000000000000000	4.00000000000000000000	4.00000000000000000000	4.00000000000000000000	4.00000000000000000000	4.00000000000000000000	4.00000000000000000000	4.00000000000000000000	4.00000000000000000000	4.00000000000000000000	4.00000000000000000000	4.00000000000000000000
92.00000000000000000000	0.00000000000000000000	4133.33300781250000000000	4152.82031250000000000000	4162.05126953125000000000	4141.02539062500000000000	4176.41015625000000000000	4148.71777343750000000000	4160.00000000000000000000	4172.82031250000000000000	4139.48730468750000000000	4132.30761718750000000000	4232.82031250000000000000	4208.71777343750000000000	4124.61523437500000000000	4137.94873046875000000000	2784.00000000000000000000	10243.00000000000000000000	10227.00000000000000000000	0.00000000000000000000	0.00000000000000000000	0.00000000000000000000	1743.00000000000000000000	563.00000000000000000000	4.00000000000000000000	4.00000000000000000000	4.00000000000000000000	4.00000000000000000000	4.00000000000000000000	4.00000000000000000000	4.00000000000000000000	4.00000000000000000000	4.00000000000000000000	4.00000000000000000000	4.00000000000000000000	4.00000000000000000000	4.00000000000000000000	4.00000000000000000000	4.00000000000000000000	4.00000000000000000000
93.00000000000000000000	0.00000000000000000000	4127.17919921875000000000	4128.71777343750000000000	4150.25634765625000000000	4124.10253906250000000000	4146.66650390625000000000	4129.23046875000000000000	4141.02539062500000000000	4144.61523437500000000000	4111.28173828125000000000	4095.89721679687500000000	4213.33300781250000000000	4177.43603515625000000000	4100.00000000000000000000	4105.12792968750000000000	2811.00000000000000000000	10244.00000000000000000000	10229.00000000000000000000	0.00000000000000000000	0.00000000000000000000	0.00000000000000000000	1743.00000000000000000000	571.00000000000000000000	4.00000000000000000000	4.00000000000000000000	4.00000000000000000000	4.00000000000000000000	4.00000000000000000000	4.00000000000000000000	4.00000000000000000000	4.00000000000000000000	4.00000000000000000000	4.00000000000000000000	4.00000000000000000000	4.00000000000000000000	4.00000000000000000000	4.00000000000000000000	4.00000000000000000000	4.00000000000000000000
94.00000000000000000000	0.00000000000000000000	4124.10253906250000000000	4133.33300781250000000000	4156.41015625000000000000	4129.23046875000000000000	4155.38427734375000000000	4138.97412109375000000000	4148.71777343750000000000	4162.05126953125000000000	4139.48730468750000000000	4116.41015625000000000000	4250.76904296875000000000	4181.02539062500000000000	4113.84619140625000000000	4122.56396484375000000000	3501.00000000000000000000	10244.00000000000000000000	10229.00000000000000000000	0.00000000000000000000	0.00000000000000000000	0.00000000000000000000	1743.00000000000000000000	578.00000000000000000000	4.00000000000000000000	4.00000000000000000000	4.00000000000000000000	4.00000000000000000000	4.00000000000000000000	4.00000000000000000000	4.00000000000000000000	4.00000000000000000000	4.00000000000000000000	4.00000000000000000000	4.00000000000000000000	4.00000000000000000000	4.00000000000000000000	4.00000000000000000000	4.00000000000000000000	4.00000000000000000000
95.00000000000000000000	0.00000000000000000000	4148.20507812500000000000	4156.41015625000000000000	4176.92285156250000000000	4161.53857421875000000000	4176.41015625000000000000	4158.46142578125000000000	4166.15380859375000000000	4195.89746093750000000000	4168.71777343750000000000	4160.51269531250000000000	4272.30761718750000000000	4213.84619140625000000000	4146.66650390625000000000	4159.48730468750000000000	3302.00000000000000000000	10246.00000000000000000000	10228.00000000000000000000	0.00000000000000000000	0.00000000000000000000	0.00000000000000000000	1743.00000000000000000000	585.00000000000000000000	4.00000000000000000000	4.00000000000000000000	4.00000000000000000000	4.00000000000000000000	4.00000000000000000000	4.00000000000000000000	4.00000000000000000000	4.00000000000000000000	4.00000000000000000000	4.00000000000000000000	4.00000000000000000000	4.00000000000000000000	4.00000000000000000000	4.00000000000000000000	4.00000000000000000000	4.00000000000000000000
96.00000000000000000000	0.00000000000000000000	4149.74365234375000000000	4160.51269531250000000000	4179.48730468750000000000	4169.74365234375000000000	4162.56396484375000000000	4154.35888671875000000000	4162.05126953125000000000	4195.38427734375000000000	4146.66650390625000000000	4167.69238281250000000000	4252.30761718750000000000	4226.15380859375000000000	4148.20507812500000000000	4166.15380859375000000000	2784.00000000000000000000	10246.00000000000000000000	10228.00000000000000000000	0.00000000000000000000	0.00000000000000000000	0.00000000000000000000	1743.00000000000000000000	593.00000000000000000000	4.00000000000000000000	4.00000000000000000000	4.00000000000000000000	4.00000000000000000000	4.00000000000000000000	4.00000000000000000000	4.00000000000000000000	4.00000000000000000000	4.00000000000000000000	4.00000000000000000000	4.00000000000000000000	4.00000000000000000000	4.00000000000000000000	4.00000000000000000000	4.00000000000000000000	4.00000000000000000000
97.00000000000000000000	0.00000000000000000000	4141.02539062500000000000	4156.41015625000000000000	4177.43603515625000000000	4141.53857421875000000000	4163.07666015625000000000	4147.17919921875000000000	4160.00000000000000000000	4188.20507812500000000000	4143.07666015625000000000	4158.46142578125000000000	4261.02539062500000000000	4228.20507812500000000000	4143.07666015625000000000	4154.35888671875000000000	2811.00000000000000000000	10248.00000000000000000000	10229.00000000000000000000	0.00000000000000000000	0.00000000000000000000	0.00000000000000000000	1743.00000000000000000000	600.00000000000000000000	4.00000000000000000000	4.00000000000000000000	4.00000000000000000000	4.00000000000000000000	4.00000000000000000000	4.00000000000000000000	4.00000000000000000000	4.00000000000000000000	4.00000000000000000000	4.00000000000000000000	4.00000000000000000000	4.00000000000000000000	4.00000000000000000000	4.00000000000000000000	4.00000000000000000000	4.00000000000000000000
98.00000000000000000000	0.00000000000000000000	4150.76904296875000000000	4149.74365234375000000000	4177.94873046875000000000	4128.71777343750000000000	4172.82031250000000000000	4153.33300781250000000000	4165.12792968750000000000	4195.38427734375000000000	4163.07666015625000000000	4144.61523437500000000000	4277.43603515625000000000	4223.07666015625000000000	4139.48730468750000000000	4143.58984375000000000000	3501.00000000000000000000	10248.00000000000000000000	10229.00000000000000000000	0.00000000000000000000	0.00000000000000000000	0.00000000000000000000	1743.00000000000000000000	607.00000000000000000000	4.00000000000000000000	4.00000000000000000000	4.00000000000000000000	4.00000000000000000000	4.00000000000000000000	4.00000000000000000000	4.00000000000000000000	4.00000000000000000000	4.00000000000000000000	4.00000000000000000000	4.00000000000000000000	4.00000000000000000000	4.00000000000000000000	4.00000000000000000000	4.00000000000000000000	4.00000000000000000000
99.00000000000000000000	0.00000000000000000000	4130.25634765625000000000	4139.48730468750000000000	4156.41015625000000000000	4143.58984375000000000000	4158.46142578125000000000	4151.28173828125000000000	4153.84619140625000000000	4187.69238281250000000000	4156.41015625000000000000	4130.25634765625000000000	4258.97412109375000000000	4200.51269531250000000000	4126.15380859375000000000	4135.89746093750000000000	3302.00000000000000000000	10249.00000000000000000000	10229.00000000000000000000	0.00000000000000000000	0.00000000000000000000	0.00000000000000000000	1743.00000000000000000000	615.00000000000000000000	4.00000000000000000000	4.00000000000000000000	4.00000000000000000000	4.00000000000000000000	4.00000000000000000000	4.00000000000000000000	4.00000000000000000000	4.00000000000000000000	4.00000000000000000000	4.00000000000000000000	4.00000000000000000000	4.00000000000000000000	4.00000000000000000000	4.00000000000000000000	4.00000000000000000000	4.00000000000000000000
100.00000000000000000000	0.00000000000000000000	4131.28173828125000000000	4142.56396484375000000000	4156.92285156250000000000	4160.51269531250000000000	4151.28173828125000000000	4132.82031250000000000000	4137.43603515625000000000	4168.20507812500000000000	4132.30761718750000000000	4127.17919921875000000000	4232.82031250000000000000	4197.94873046875000000000	4118.46142578125000000000	4135.38427734375000000000	2784.00000000000000000000	10249.00000000000000000000	10229.00000000000000000000	0.00000000000000000000	0.00000000000000000000	0.00000000000000000000	1743.00000000000000000000	622.00000000000000000000	4.00000000000000000000	4.00000000000000000000	4.00000000000000000000	4.00000000000000000000	4.00000000000000000000	4.00000000000000000000	4.00000000000000000000	4.00000000000000000000	4.00000000000000000000	4.00000000000000000000	4.00000000000000000000	4.00000000000000000000	4.00000000000000000000	4.00000000000000000000	4.00000000000000000000	4.00000000000000000000
101.00000000000000000000	0.00000000000000000000	4144.61523437500000000000	4161.02539062500000000000	4168.20507812500000000000	4163.07666015625000000000	4174.87158203125000000000	4144.10253906250000000000	4155.38427734375000000000	4183.07666015625000000000	4147.17919921875000000000	4151.79492187500000000000	4242.05126953125000000000	4209.74365234375000000000	4142.56396484375000000000	4150.25634765625000000000	2811.00000000000000000000	10248.00000000000000000000	10226.00000000000000000000	0.00000000000000000000	0.00000000000000000000	0.00000000000000000000	1743.00000000000000000000	629.00000000000000000000	4.00000000000000000000	4.00000000000000000000	4.00000000000000000000	4.00000000000000000000	4.00000000000000000000	4.00000000000000000000	4.00000000000000000000	4.00000000000000000000	4.00000000000000000000	4.00000000000000000000	4.00000000000000000000	4.00000000000000000000	4.00000000000000000000	4.00000000000000000000	4.00000000000000000000	4.00000000000000000000
102.00000000000000000000	0.00000000000000000000	4136.41015625000000000000	4151.28173828125000000000	4163.07666015625000000000	4144.10253906250000000000	4176.41015625000000000000	4163.07666015625000000000	4161.02539062500000000000	4188.20507812500000000000	4157.43603515625000000000	4155.38427734375000000000	4267.17919921875000000000	4211.79492187500000000000	4150.76904296875000000000	4154.87158203125000000000	3501.00000000000000000000	10248.00000000000000000000	10226.00000000000000000000	0.00000000000000000000	0.00000000000000000000	0.00000000000000000000	1743.00000000000000000000	637.00000000000000000000	4.00000000000000000000	4.00000000000000000000	4.00000000000000000000	4.00000000000000000000	4.00000000000000000000	4.00000000000000000000	4.00000000000000000000	4.00000000000000000000	4.00000000000000000000	4.00000000000000000000	4.00000000000000000000	4.00000000000000000000	4.00000000000000000000	4.00000000000000000000	4.00000000000000000000	4.00000000000000000000
103.00000000000000000000	0.00000000000000000000	4143.07666015625000000000	4136.41015625000000000000	4167.69238281250000000000	4127.69238281250000000000	4154.87158203125000000000	4140.51269531250000000000	4135.38427734375000000000	4158.46142578125000000000	4134.35888671875000000000	4125.64111328125000000000	4284.61523437500000000000	4212.82031250000000000000	4141.02539062500000000000	4142.56396484375000000000	3302.00000000000000000000	10247.00000000000000000000	10226.00000000000000000000	0.00000000000000000000	0.00000000000000000000	0.00000000000000000000	1743.00000000000000000000	644.00000000000000000000	4.00000000000000000000	4.00000000000000000000	4.00000000000000000000	4.00000000000000000000	4.00000000000000000000	4.00000000000000000000	4.00000000000000000000	4.00000000000000000000	4.00000000000000000000	4.00000000000000000000	4.00000000000000000000	4.00000000000000000000	4.00000000000000000000	4.00000000000000000000	4.00000000000000000000	4.00000000000000000000
104.00000000000000000000	0.00000000000000000000	4138.46142578125000000000	4138.46142578125000000000	4162.05126953125000000000	4135.89746093750000000000	4137.43603515625000000000	4115.89746093750000000000	4134.35888671875000000000	4151.79492187500000000000	4131.28173828125000000000	4120.51269531250000000000	4274.35888671875000000000	4211.28173828125000000000	4144.61523437500000000000	4135.89746093750000000000	2784.00000000000000000000	10247.00000000000000000000	10226.00000000000000000000	0.00000000000000000000	0.00000000000000000000	0.00000000000000000000	1743.00000000000000000000	652.00000000000000000000	4.00000000000000000000	4.00000000000000000000	4.00000000000000000000	4.00000000000000000000	4.00000000000000000000	4.00000000000000000000	4.00000000000000000000	4.00000000000000000000	4.00000000000000000000	4.00000000000000000000	4.00000000000000000000	4.00000000000000000000	4.00000000000000000000	4.00000000000000000000	4.00000000000000000000	4.00000000000000000000
105.00000000000000000000	0.00000000000000000000	4147.69238281250000000000	4131.79492187500000000000	4168.20507812500000000000	4156.41015625000000000000	4134.35888671875000000000	4124.10253906250000000000	4154.87158203125000000000	4165.12792968750000000000	4135.38427734375000000000	4133.84619140625000000000	4257.94873046875000000000	4216.92285156250000000000	4145.64111328125000000000	4142.56396484375000000000	2811.00000000000000000000	10250.00000000000000000000	10227.00000000000000000000	0.00000000000000000000	0.00000000000000000000	0.00000000000000000000	1743.00000000000000000000	659.00000000000000000000	4.00000000000000000000	4.00000000000000000000	4.00000000000000000000	4.00000000000000000000	4.00000000000000000000	4.00000000000000000000	4.00000000000000000000	4.00000000000000000000	4.00000000000000000000	4.00000000000000000000	4.00000000000000000000	4.00000000000000000000	4.00000000000000000000	4.00000000000000000000	4.00000000000000000000	4.00000000000000000000
106.00000000000000000000	0.00000000000000000000	4156.92285156250000000000	4140.51269531250000000000	4187.17919921875000000000	4156.92285156250000000000	4167.69238281250000000000	4149.74365234375000000000	4171.28173828125000000000	4184.10253906250000000000	4134.35888671875000000000	4145.64111328125000000000	4276.92285156250000000000	4232.30761718750000000000	4163.07666015625000000000	4163.58984375000000000000	3501.00000000000000000000	10250.00000000000000000000	10227.00000000000000000000	0.00000000000000000000	0.00000000000000000000	0.00000000000000000000	1743.00000000000000000000	666.00000000000000000000	4.00000000000000000000	4.00000000000000000000	4.00000000000000000000	4.00000000000000000000	4.00000000000000000000	4.00000000000000000000	4.00000000000000000000	4.00000000000000000000	4.00000000000000000000	4.00000000000000000000	4.00000000000000000000	4.00000000000000000000	4.00000000000000000000	4.00000000000000000000	4.00000000000000000000	4.00000000000000000000
107.00000000000000000000	0.00000000000000000000	4137.43603515625000000000	4143.58984375000000000000	4173.84619140625000000000	4138.46142578125000000000	4164.61523437500000000000	4142.05126953125000000000	4157.94873046875000000000	4182.05126953125000000000	4128.71777343750000000000	4138.46142578125000000000	4290.25634765625000000000	4223.58984375000000000000	4165.64111328125000000000	4161.53857421875000000000	3302.00000000000000000000	10248.00000000000000000000	10227.00000000000000000000	0.00000000000000000000	0.00000000000000000000	0.00000000000000000000	1743.00000000000000000000	674.00000000000000000000	4.00000000000000000000	4.00000000000000000000	4.00000000000000000000	4.00000000000000000000	4.00000000000000000000	4.00000000000000000000	4.00000000000000000000	4.00000000000000000000	4.00000000000000000000	4.00000000000000000000	4.00000000000000000000	4.00000000000000000000	4.00000000000000000000	4.00000000000000000000	4.00000000000000000000	4.00000000000000000000
108.00000000000000000000	0.00000000000000000000	4143.07666015625000000000	4131.28173828125000000000	4163.07666015625000000000	4139.48730468750000000000	4134.35888671875000000000	4124.10253906250000000000	4143.07666015625000000000	4163.58984375000000000000	4124.61523437500000000000	4120.51269531250000000000	4261.02539062500000000000	4206.15380859375000000000	4145.12792968750000000000	4140.00000000000000000000	2784.00000000000000000000	10248.00000000000000000000	10227.00000000000000000000	0.00000000000000000000	0.00000000000000000000	0.00000000000000000000	1743.00000000000000000000	681.00000000000000000000	4.00000000000000000000	4.00000000000000000000	4.00000000000000000000	4.00000000000000000000	4.00000000000000000000	4.00000000000000000000	4.00000000000000000000	4.00000000000000000000	4.00000000000000000000	4.00000000000000000000	4.00000000000000000000	4.00000000000000000000	4.00000000000000000000	4.00000000000000000000	4.00000000000000000000	4.00000000000000000000
109.00000000000000000000	0.00000000000000000000	4143.07666015625000000000	4140.51269531250000000000	4164.61523437500000000000	4152.82031250000000000000	4157.43603515625000000000	4146.66650390625000000000	4161.53857421875000000000	4174.87158203125000000000	4134.87158203125000000000	4123.07666015625000000000	4247.17919921875000000000	4210.25634765625000000000	4146.15380859375000000000	4139.48730468750000000000	2811.00000000000000000000	10249.00000000000000000000	10228.00000000000000000000	0.00000000000000000000	0.00000000000000000000	0.00000000000000000000	1743.00000000000000000000	688.00000000000000000000	4.00000000000000000000	4.00000000000000000000	4.00000000000000000000	4.00000000000000000000	4.00000000000000000000	4.00000000000000000000	4.00000000000000000000	4.00000000000000000000	4.00000000000000000000	4.00000000000000000000	4.00000000000000000000	4.00000000000000000000	4.00000000000000000000	4.00000000000000000000	4.00000000000000000000	4.00000000000000000000
110.00000000000000000000	0.00000000000000000000	4133.33300781250000000000	4130.25634765625000000000	4155.38427734375000000000	4135.89746093750000000000	4144.10253906250000000000	4139.48730468750000000000	4149.74365234375000000000	4165.12792968750000000000	4110.76904296875000000000	4114.35888671875000000000	4249.23046875000000000000	4206.15380859375000000000	4124.61523437500000000000	4126.66650390625000000000	3501.00000000000000000000	10249.00000000000000000000	10228.00000000000000000000	0.00000000000000000000	0.00000000000000000000	0.00000000000000000000	1743.00000000000000000000	696.00000000000000000000	4.00000000000000000000	4.00000000000000000000	4.00000000000000000000	4.00000000000000000000	4.00000000000000000000	4.00000000000000000000	4.00000000000000000000	4.00000000000000000000	4.00000000000000000000	4.00000000000000000000	4.00000000000000000000	4.00000000000000000000	4.00000000000000000000	4.00000000000000000000	4.00000000000000000000	4.00000000000000000000
111.00000000000000000000	0.00000000000000000000	4135.38427734375000000000	4118.97412109375000000000	4151.79492187500000000000	4127.17919921875000000000	4118.97412109375000000000	4114.87158203125000000000	4128.71777343750000000000	4141.02539062500000000000	4095.89721679687500000000	4110.76904296875000000000	4249.23046875000000000000	4191.79492187500000000000	4115.89746093750000000000	4115.38427734375000000000	3302.00000000000000000000	10248.00000000000000000000	10229.00000000000000000000	0.00000000000000000000	0.00000000000000000000	0.00000000000000000000	1743.00000000000000000000	703.00000000000000000000	4.00000000000000000000	4.00000000000000000000	4.00000000000000000000	4.00000000000000000000	4.00000000000000000000	4.00000000000000000000	4.00000000000000000000	4.00000000000000000000	4.00000000000000000000	4.00000000000000000000	4.00000000000000000000	4.00000000000000000000	4.00000000000000000000	4.00000000000000000000	4.00000000000000000000	4.00000000000000000000
112.00000000000000000000	0.00000000000000000000	4141.53857421875000000000	4142.56396484375000000000	4170.76904296875000000000	4154.87158203125000000000	4158.97412109375000000000	4134.35888671875000000000	4145.12792968750000000000	4161.53857421875000000000	4127.17919921875000000000	4137.43603515625000000000	4278.97412109375000000000	4206.66650390625000000000	4157.43603515625000000000	4139.48730468750000000000	2784.00000000000000000000	10248.00000000000000000000	10229.00000000000000000000	0.00000000000000000000	0.00000000000000000000	0.00000000000000000000	1743.00000000000000000000	710.00000000000000000000	4.00000000000000000000	4.00000000000000000000	4.00000000000000000000	4.00000000000000000000	4.00000000000000000000	4.00000000000000000000	4.00000000000000000000	4.00000000000000000000	4.00000000000000000000	4.00000000000000000000	4.00000000000000000000	4.00000000000000000000	4.00000000000000000000	4.00000000000000000000	4.00000000000000000000	4.00000000000000000000
113.00000000000000000000	0.00000000000000000000	4153.84619140625000000000	4148.20507812500000000000	4184.10253906250000000000	4156.92285156250000000000	4166.15380859375000000000	4143.58984375000000000000	4148.71777343750000000000	4175.38427734375000000000	4134.87158203125000000000	4130.25634765625000000000	4282.05126953125000000000	4220.00000000000000000000	4169.74365234375000000000	4151.28173828125000000000	2811.00000000000000000000	10247.00000000000000000000	10228.00000000000000000000	0.00000000000000000000	0.00000000000000000000	0.00000000000000000000	1743.00000000000000000000	718.00000000000000000000	4.00000000000000000000	4.00000000000000000000	4.00000000000000000000	4.00000000000000000000	4.00000000000000000000	4.00000000000000000000	4.00000000000000000000	4.00000000000000000000	4.00000000000000000000	4.00000000000000000000	4.00000000000000000000	4.00000000000000000000	4.00000000000000000000	4.00000000000000000000	4.00000000000000000000	4.00000000000000000000
114.00000000000000000000	0.00000000000000000000	4139.48730468750000000000	4138.97412109375000000000	4166.15380859375000000000	4141.02539062500000000000	4143.07666015625000000000	4131.79492187500000000000	4141.02539062500000000000	4166.15380859375000000000	4125.12792968750000000000	4110.76904296875000000000	4263.58984375000000000000	4213.33300781250000000000	4154.87158203125000000000	4145.64111328125000000000	3501.00000000000000000000	10247.00000000000000000000	10228.00000000000000000000	0.00000000000000000000	0.00000000000000000000	0.00000000000000000000	1743.00000000000000000000	725.00000000000000000000	4.00000000000000000000	4.00000000000000000000	4.00000000000000000000	4.00000000000000000000	4.00000000000000000000	4.00000000000000000000	4.00000000000000000000	4.00000000000000000000	4.00000000000000000000	4.00000000000000000000	4.00000000000000000000	4.00000000000000000000	4.00000000000000000000	4.00000000000000000000	4.00000000000000000000	4.00000000000000000000
115.00000000000000000000	0.00000000000000000000	4130.25634765625000000000	4122.56396484375000000000	4156.41015625000000000000	4131.79492187500000000000	4136.92285156250000000000	4122.56396484375000000000	4134.87158203125000000000	4148.71777343750000000000	4109.23046875000000000000	4117.43603515625000000000	4269.74365234375000000000	4210.25634765625000000000	4140.51269531250000000000	4138.97412109375000000000	3302.00000000000000000000	10247.00000000000000000000	10228.00000000000000000000	0.00000000000000000000	0.00000000000000000000	0.00000000000000000000	1743.00000000000000000000	732.00000000000000000000	4.00000000000000000000	4.00000000000000000000	4.00000000000000000000	4.00000000000000000000	4.00000000000000000000	4.00000000000000000000	4.00000000000000000000	4.00000000000000000000	4.00000000000000000000	4.00000000000000000000	4.00000000000000000000	4.00000000000000000000	4.00000000000000000000	4.00000000000000000000	4.00000000000000000000	4.00000000000000000000
116.00000000000000000000	0.00000000000000000000	4131.79492187500000000000	4101.02539062500000000000	4155.38427734375000000000	4113.33300781250000000000	4127.17919921875000000000	4115.38427734375000000000	4126.66650390625000000000	4133.33300781250000000000	4096.92285156250000000000	4114.35888671875000000000	4270.25634765625000000000	4203.07666015625000000000	4119.48730468750000000000	4125.64111328125000000000	2784.00000000000000000000	10247.00000000000000000000	10228.00000000000000000000	0.00000000000000000000	0.00000000000000000000	0.00000000000000000000	1743.00000000000000000000	740.00000000000000000000	4.00000000000000000000	4.00000000000000000000	4.00000000000000000000	4.00000000000000000000	4.00000000000000000000	4.00000000000000000000	4.00000000000000000000	4.00000000000000000000	4.00000000000000000000	4.00000000000000000000	4.00000000000000000000	4.00000000000000000000	4.00000000000000000000	4.00000000000000000000	4.00000000000000000000	4.00000000000000000000
117.00000000000000000000	0.00000000000000000000	4128.71777343750000000000	4116.92285156250000000000	4151.79492187500000000000	4126.66650390625000000000	4138.97412109375000000000	4121.53857421875000000000	4136.92285156250000000000	4151.79492187500000000000	4118.97412109375000000000	4106.15380859375000000000	4254.35888671875000000000	4206.66650390625000000000	4125.12792968750000000000	4127.69238281250000000000	2811.00000000000000000000	10248.00000000000000000000	10227.00000000000000000000	0.00000000000000000000	0.00000000000000000000	0.00000000000000000000	1743.00000000000000000000	747.00000000000000000000	4.00000000000000000000	4.00000000000000000000	4.00000000000000000000	4.00000000000000000000	4.00000000000000000000	4.00000000000000000000	4.00000000000000000000	4.00000000000000000000	4.00000000000000000000	4.00000000000000000000	4.00000000000000000000	4.00000000000000000000	4.00000000000000000000	4.00000000000000000000	4.00000000000000000000	4.00000000000000000000
118.00000000000000000000	0.00000000000000000000	4146.15380859375000000000	4150.25634765625000000000	4163.58984375000000000000	4165.64111328125000000000	4166.66650390625000000000	4140.00000000000000000000	4151.79492187500000000000	4171.79492187500000000000	4132.82031250000000000000	4113.84619140625000000000	4251.79492187500000000000	4221.02539062500000000000	4152.30761718750000000000	4146.15380859375000000000	3501.00000000000000000000	10248.00000000000000000000	10227.00000000000000000000	0.00000000000000000000	0.00000000000000000000	0.00000000000000000000	1743.00000000000000000000	754.00000000000000000000	4.00000000000000000000	4.00000000000000000000	4.00000000000000000000	4.00000000000000000000	4.00000000000000000000	4.00000000000000000000	4.00000000000000000000	4.00000000000000000000	4.00000000000000000000	4.00000000000000000000	4.00000000000000000000	4.00000000000000000000	4.00000000000000000000	4.00000000000000000000	4.00000000000000000000	4.00000000000000000000
119.00000000000000000000	0.00000000000000000000	4138.46142578125000000000	4150.25634765625000000000	4154.87158203125000000000	4153.84619140625000000000	4162.56396484375000000000	4144.10253906250000000000	4146.15380859375000000000	4165.12792968750000000000	4125.64111328125000000000	4132.30761718750000000000	4274.35888671875000000000	4203.58984375000000000000	4152.82031250000000000000	4140.00000000000000000000	3302.00000000000000000000	10247.00000000000000000000	10227.00000000000000000000	0.00000000000000000000	0.00000000000000000000	0.00000000000000000000	1743.00000000000000000000	762.00000000000000000000	4.00000000000000000000	4.00000000000000000000	4.00000000000000000000	4.00000000000000000000	4.00000000000000000000	4.00000000000000000000	4.00000000000000000000	4.00000000000000000000	4.00000000000000000000	4.00000000000000000000	4.00000000000000000000	4.00000000000000000000	4.00000000000000000000	4.00000000000000000000	4.00000000000000000000	4.00000000000000000000
120.00000000000000000000	0.00000000000000000000	4129.74365234375000000000	4131.79492187500000000000	4145.12792968750000000000	4123.07666015625000000000	4133.33300781250000000000	4126.66650390625000000000	4132.30761718750000000000	4158.46142578125000000000	4124.61523437500000000000	4126.15380859375000000000	4293.33300781250000000000	4186.66650390625000000000	4134.87158203125000000000	4118.97412109375000000000	2784.00000000000000000000	10247.00000000000000000000	10227.00000000000000000000	0.00000000000000000000	0.00000000000000000000	0.00000000000000000000	1743.00000000000000000000	769.00000000000000000000	4.00000000000000000000	4.00000000000000000000	4.00000000000000000000	4.00000000000000000000	4.00000000000000000000	4.00000000000000000000	4.00000000000000000000	4.00000000000000000000	4.00000000000000000000	4.00000000000000000000	4.00000000000000000000	4.00000000000000000000	4.00000000000000000000	4.00000000000000000000	4.00000000000000000000	4.00000000000000000000
121.00000000000000000000	0.00000000000000000000	4142.56396484375000000000	4141.53857421875000000000	4157.94873046875000000000	4135.89746093750000000000	4134.87158203125000000000	4128.20507812500000000000	4144.61523437500000000000	4176.41015625000000000000	4130.76904296875000000000	4117.94873046875000000000	4285.64111328125000000000	4204.10253906250000000000	4140.51269531250000000000	4132.30761718750000000000	2811.00000000000000000000	10247.00000000000000000000	10227.00000000000000000000	0.00000000000000000000	0.00000000000000000000	0.00000000000000000000	1743.00000000000000000000	776.00000000000000000000	4.00000000000000000000	4.00000000000000000000	4.00000000000000000000	4.00000000000000000000	4.00000000000000000000	4.00000000000000000000	4.00000000000000000000	4.00000000000000000000	4.00000000000000000000	4.00000000000000000000	4.00000000000000000000	4.00000000000000000000	4.00000000000000000000	4.00000000000000000000	4.00000000000000000000	4.00000000000000000000
122.00000000000000000000	0.00000000000000000000	4135.89746093750000000000	4149.23046875000000000000	4154.35888671875000000000	4151.79492187500000000000	4149.74365234375000000000	4135.89746093750000000000	4154.35888671875000000000	4176.92285156250000000000	4131.79492187500000000000	4137.43603515625000000000	4272.82031250000000000000	4216.41015625000000000000	4154.87158203125000000000	4153.33300781250000000000	3501.00000000000000000000	10247.00000000000000000000	10227.00000000000000000000	0.00000000000000000000	0.00000000000000000000	0.00000000000000000000	1743.00000000000000000000	784.00000000000000000000	4.00000000000000000000	4.00000000000000000000	4.00000000000000000000	4.00000000000000000000	4.00000000000000000000	4.00000000000000000000	4.00000000000000000000	4.00000000000000000000	4.00000000000000000000	4.00000000000000000000	4.00000000000000000000	4.00000000000000000000	4.00000000000000000000	4.00000000000000000000	4.00000000000000000000	4.00000000000000000000
123.00000000000000000000	0.00000000000000000000	4143.58984375000000000000	4129.23046875000000000000	4158.97412109375000000000	4141.02539062500000000000	4143.58984375000000000000	4123.07666015625000000000	4133.33300781250000000000	4148.20507812500000000000	4130.76904296875000000000	4142.56396484375000000000	4278.46142578125000000000	4222.05126953125000000000	4156.41015625000000000000	4149.74365234375000000000	3302.00000000000000000000	10248.00000000000000000000	10227.00000000000000000000	0.00000000000000000000	0.00000000000000000000	0.00000000000000000000	1743.00000000000000000000	791.00000000000000000000	4.00000000000000000000	4.00000000000000000000	4.00000000000000000000	4.00000000000000000000	4.00000000000000000000	4.00000000000000000000	4.00000000000000000000	4.00000000000000000000	4.00000000000000000000	4.00000000000000000000	4.00000000000000000000	4.00000000000000000000	4.00000000000000000000	4.00000000000000000000	4.00000000000000000000	4.00000000000000000000
124.00000000000000000000	0.00000000000000000000	4147.17919921875000000000	4136.41015625000000000000	4170.25634765625000000000	4138.46142578125000000000	4155.89746093750000000000	4132.30761718750000000000	4131.28173828125000000000	4155.38427734375000000000	4145.64111328125000000000	4141.53857421875000000000	4294.35888671875000000000	4234.35888671875000000000	4170.76904296875000000000	4156.92285156250000000000	2784.00000000000000000000	10248.00000000000000000000	10227.00000000000000000000	0.00000000000000000000	0.00000000000000000000	0.00000000000000000000	1743.00000000000000000000	798.00000000000000000000	4.00000000000000000000	4.00000000000000000000	4.00000000000000000000	4.00000000000000000000	4.00000000000000000000	4.00000000000000000000	4.00000000000000000000	4.00000000000000000000	4.00000000000000000000	4.00000000000000000000	4.00000000000000000000	4.00000000000000000000	4.00000000000000000000	4.00000000000000000000	4.00000000000000000000	4.00000000000000000000
125.00000000000000000000	0.00000000000000000000	4136.41015625000000000000	4135.38427734375000000000	4159.48730468750000000000	4132.82031250000000000000	4154.35888671875000000000	4143.07666015625000000000	4141.02539062500000000000	4175.89746093750000000000	4147.69238281250000000000	4144.61523437500000000000	4298.46142578125000000000	4228.20507812500000000000	4171.28173828125000000000	4158.46142578125000000000	2811.00000000000000000000	10248.00000000000000000000	10229.00000000000000000000	0.00000000000000000000	0.00000000000000000000	0.00000000000000000000	1743.00000000000000000000	806.00000000000000000000	4.00000000000000000000	4.00000000000000000000	4.00000000000000000000	4.00000000000000000000	4.00000000000000000000	4.00000000000000000000	4.00000000000000000000	4.00000000000000000000	4.00000000000000000000	4.00000000000000000000	4.00000000000000000000	4.00000000000000000000	4.00000000000000000000	4.00000000000000000000	4.00000000000000000000	4.00000000000000000000
126.00000000000000000000	0.00000000000000000000	4133.84619140625000000000	4114.35888671875000000000	4143.58984375000000000000	4123.58984375000000000000	4127.69238281250000000000	4136.92285156250000000000	4142.56396484375000000000	4173.33300781250000000000	4136.41015625000000000000	4146.66650390625000000000	4282.56396484375000000000	4205.12792968750000000000	4156.41015625000000000000	4135.38427734375000000000	3501.00000000000000000000	10248.00000000000000000000	10229.00000000000000000000	0.00000000000000000000	0.00000000000000000000	0.00000000000000000000	1743.00000000000000000000	813.00000000000000000000	4.00000000000000000000	4.00000000000000000000	4.00000000000000000000	4.00000000000000000000	4.00000000000000000000	4.00000000000000000000	4.00000000000000000000	4.00000000000000000000	4.00000000000000000000	4.00000000000000000000	4.00000000000000000000	4.00000000000000000000	4.00000000000000000000	4.00000000000000000000	4.00000000000000000000	4.00000000000000000000
127.00000000000000000000	0.00000000000000000000	4126.15380859375000000000	4127.17919921875000000000	4136.92285156250000000000	4132.82031250000000000000	4140.51269531250000000000	4137.94873046875000000000	4149.23046875000000000000	4173.84619140625000000000	4136.41015625000000000000	4142.05126953125000000000	4263.58984375000000000000	4202.56396484375000000000	4158.97412109375000000000	4129.23046875000000000000	52.00000000000000000000	10249.00000000000000000000	10229.00000000000000000000	0.00000000000000000000	0.00000000000000000000	0.00000000000000000000	1743.00000000000000000000	820.00000000000000000000	4.00000000000000000000	4.00000000000000000000	4.00000000000000000000	4.00000000000000000000	4.00000000000000000000	4.00000000000000000000	4.00000000000000000000	4.00000000000000000000	4.00000000000000000000	4.00000000000000000000	4.00000000000000000000	4.00000000000000000000	4.00000000000000000000	4.00000000000000000000	4.00000000000000000000	4.00000000000000000000
[truncated: 236 more rows]
