# Supplementary material for: Discriminating three motor imagery states of the same joint for brain-computer interface
Source: PeerJ. 2021 Aug 24;9:e12027. doi: 10.7717/peerj.12027 (PMC8395581; doi:10.7717/peerj.12027)
Supplement: Supplemental Information 1 [file peerj-09-12027-s001.zip › dataset/C/01-03-04.11.17.17.22.21.csv]

title:03	recorded:04.11.17 17.22.21	sampling:128	subject:01	labels:COUNTER INTERPOLATED AF3 F7 F3 FC5 T7 P7 O1 O2 P8 T8 FC6 F4 F8 AF4 RAW_CQ GYROX GYROY MARKER MARKER_HARDWARE SYNC TIME_STAMP_s TIME_STAMP_ms CQ_AF3 CQ_F7 CQ_F3 CQ_FC5 CQ_T7 CQ_P7 CQ_O1 CQ_O2 CQ_P8 CQ_T8 CQ_FC6 CQ_F4 CQ_F8 CQ_AF4 CQ_CMS CQ_DRL	chan:40	units:emotiv
50.00000000000000000000	0.00000000000000000000	4163.58984375000000000000	4177.43603515625000000000	4161.53857421875000000000	4150.25634765625000000000	4169.23046875000000000000	4169.23046875000000000000	4168.20507812500000000000	4173.84619140625000000000	4163.58984375000000000000	4168.20507812500000000000	4185.64111328125000000000	4220.00000000000000000000	4184.61523437500000000000	4160.51269531250000000000	0.00000000000000000000	10247.00000000000000000000	10229.00000000000000000000	0.00000000000000000000	0.00000000000000000000	0.00000000000000000000	2403.00000000000000000000	993.00000000000000000000	0.00000000000000000000	0.00000000000000000000	0.00000000000000000000	0.00000000000000000000	0.00000000000000000000	0.00000000000000000000	0.00000000000000000000	0.00000000000000000000	0.00000000000000000000	0.00000000000000000000	0.00000000000000000000	0.00000000000000000000	0.00000000000000000000	0.00000000000000000000	0.00000000000000000000	0.00000000000000000000
51.00000000000000000000	0.00000000000000000000	4170.25634765625000000000	4183.58984375000000000000	4163.07666015625000000000	4148.71777343750000000000	4177.94873046875000000000	4166.66650390625000000000	4170.25634765625000000000	4177.94873046875000000000	4166.15380859375000000000	4180.51269531250000000000	4180.51269531250000000000	4220.51269531250000000000	4187.17919921875000000000	4158.46142578125000000000	0.00000000000000000000	10247.00000000000000000000	10229.00000000000000000000	0.00000000000000000000	0.00000000000000000000	0.00000000000000000000	2404.00000000000000000000	2.00000000000000000000	0.00000000000000000000	0.00000000000000000000	0.00000000000000000000	0.00000000000000000000	0.00000000000000000000	0.00000000000000000000	0.00000000000000000000	0.00000000000000000000	0.00000000000000000000	0.00000000000000000000	0.00000000000000000000	0.00000000000000000000	0.00000000000000000000	0.00000000000000000000	0.00000000000000000000	0.00000000000000000000
52.00000000000000000000	0.00000000000000000000	4177.43603515625000000000	4178.97412109375000000000	4164.10253906250000000000	4133.84619140625000000000	4164.10253906250000000000	4164.61523437500000000000	4172.82031250000000000000	4189.23046875000000000000	4175.38427734375000000000	4191.28173828125000000000	4160.00000000000000000000	4222.56396484375000000000	4182.56396484375000000000	4155.38427734375000000000	0.00000000000000000000	10247.00000000000000000000	10229.00000000000000000000	0.00000000000000000000	0.00000000000000000000	0.00000000000000000000	2404.00000000000000000000	10.00000000000000000000	0.00000000000000000000	0.00000000000000000000	0.00000000000000000000	0.00000000000000000000	0.00000000000000000000	0.00000000000000000000	0.00000000000000000000	0.00000000000000000000	0.00000000000000000000	0.00000000000000000000	0.00000000000000000000	0.00000000000000000000	0.00000000000000000000	0.00000000000000000000	0.00000000000000000000	0.00000000000000000000
53.00000000000000000000	0.00000000000000000000	4170.25634765625000000000	4171.79492187500000000000	4155.38427734375000000000	4134.35888671875000000000	4173.84619140625000000000	4169.74365234375000000000	4176.92285156250000000000	4192.82031250000000000000	4180.00000000000000000000	4186.15380859375000000000	4164.10253906250000000000	4220.00000000000000000000	4187.69238281250000000000	4150.76904296875000000000	0.00000000000000000000	10248.00000000000000000000	10229.00000000000000000000	0.00000000000000000000	0.00000000000000000000	0.00000000000000000000	2404.00000000000000000000	18.00000000000000000000	0.00000000000000000000	0.00000000000000000000	0.00000000000000000000	0.00000000000000000000	0.00000000000000000000	0.00000000000000000000	0.00000000000000000000	0.00000000000000000000	0.00000000000000000000	0.00000000000000000000	0.00000000000000000000	0.00000000000000000000	0.00000000000000000000	0.00000000000000000000	0.00000000000000000000	0.00000000000000000000
54.00000000000000000000	0.00000000000000000000	4174.35888671875000000000	4160.51269531250000000000	4147.17919921875000000000	4139.48730468750000000000	4168.20507812500000000000	4162.05126953125000000000	4164.61523437500000000000	4169.23046875000000000000	4158.46142578125000000000	4169.74365234375000000000	4162.56396484375000000000	4211.79492187500000000000	4171.28173828125000000000	4137.43603515625000000000	0.00000000000000000000	10248.00000000000000000000	10229.00000000000000000000	0.00000000000000000000	0.00000000000000000000	0.00000000000000000000	2404.00000000000000000000	27.00000000000000000000	0.00000000000000000000	0.00000000000000000000	0.00000000000000000000	0.00000000000000000000	0.00000000000000000000	0.00000000000000000000	0.00000000000000000000	0.00000000000000000000	0.00000000000000000000	0.00000000000000000000	0.00000000000000000000	0.00000000000000000000	0.00000000000000000000	0.00000000000000000000	0.00000000000000000000	0.00000000000000000000
55.00000000000000000000	0.00000000000000000000	4166.66650390625000000000	4170.76904296875000000000	4152.30761718750000000000	4142.05126953125000000000	4165.12792968750000000000	4168.71777343750000000000	4173.33300781250000000000	4170.25634765625000000000	4162.56396484375000000000	4181.02539062500000000000	4170.25634765625000000000	4212.82031250000000000000	4175.89746093750000000000	4141.02539062500000000000	0.00000000000000000000	10248.00000000000000000000	10231.00000000000000000000	0.00000000000000000000	0.00000000000000000000	0.00000000000000000000	2404.00000000000000000000	35.00000000000000000000	0.00000000000000000000	0.00000000000000000000	0.00000000000000000000	0.00000000000000000000	0.00000000000000000000	0.00000000000000000000	0.00000000000000000000	0.00000000000000000000	0.00000000000000000000	0.00000000000000000000	0.00000000000000000000	0.00000000000000000000	0.00000000000000000000	0.00000000000000000000	0.00000000000000000000	0.00000000000000000000
56.00000000000000000000	0.00000000000000000000	4173.84619140625000000000	4168.20507812500000000000	4162.56396484375000000000	4152.30761718750000000000	4149.74365234375000000000	4158.97412109375000000000	4168.20507812500000000000	4169.23046875000000000000	4159.48730468750000000000	4164.10253906250000000000	4176.92285156250000000000	4224.10253906250000000000	4167.69238281250000000000	4140.51269531250000000000	0.00000000000000000000	10248.00000000000000000000	10231.00000000000000000000	0.00000000000000000000	0.00000000000000000000	0.00000000000000000000	2404.00000000000000000000	43.00000000000000000000	0.00000000000000000000	0.00000000000000000000	0.00000000000000000000	0.00000000000000000000	0.00000000000000000000	0.00000000000000000000	0.00000000000000000000	0.00000000000000000000	0.00000000000000000000	0.00000000000000000000	0.00000000000000000000	0.00000000000000000000	0.00000000000000000000	0.00000000000000000000	0.00000000000000000000	0.00000000000000000000
57.00000000000000000000	0.00000000000000000000	4168.71777343750000000000	4155.89746093750000000000	4156.92285156250000000000	4148.71777343750000000000	4135.38427734375000000000	4143.07666015625000000000	4151.79492187500000000000	4156.92285156250000000000	4142.05126953125000000000	4141.02539062500000000000	4149.74365234375000000000	4222.56396484375000000000	4138.46142578125000000000	4135.89746093750000000000	0.00000000000000000000	10247.00000000000000000000	10231.00000000000000000000	0.00000000000000000000	0.00000000000000000000	0.00000000000000000000	2404.00000000000000000000	52.00000000000000000000	0.00000000000000000000	0.00000000000000000000	0.00000000000000000000	0.00000000000000000000	0.00000000000000000000	0.00000000000000000000	0.00000000000000000000	0.00000000000000000000	0.00000000000000000000	0.00000000000000000000	0.00000000000000000000	0.00000000000000000000	0.00000000000000000000	0.00000000000000000000	0.00000000000000000000	0.00000000000000000000
58.00000000000000000000	0.00000000000000000000	4160.00000000000000000000	4156.92285156250000000000	4149.74365234375000000000	4125.64111328125000000000	4150.76904296875000000000	4154.35888671875000000000	4157.43603515625000000000	4160.00000000000000000000	4144.10253906250000000000	4158.97412109375000000000	4134.87158203125000000000	4218.46142578125000000000	4139.48730468750000000000	4139.48730468750000000000	0.00000000000000000000	10247.00000000000000000000	10231.00000000000000000000	0.00000000000000000000	0.00000000000000000000	0.00000000000000000000	2404.00000000000000000000	59.00000000000000000000	0.00000000000000000000	0.00000000000000000000	0.00000000000000000000	0.00000000000000000000	0.00000000000000000000	0.00000000000000000000	0.00000000000000000000	0.00000000000000000000	0.00000000000000000000	0.00000000000000000000	0.00000000000000000000	0.00000000000000000000	0.00000000000000000000	0.00000000000000000000	0.00000000000000000000	0.00000000000000000000
59.00000000000000000000	0.00000000000000000000	4179.48730468750000000000	4158.97412109375000000000	4166.66650390625000000000	4120.00000000000000000000	4161.53857421875000000000	4165.12792968750000000000	4166.15380859375000000000	4165.64111328125000000000	4153.33300781250000000000	4172.30761718750000000000	4155.38427734375000000000	4225.64111328125000000000	4159.48730468750000000000	4143.07666015625000000000	0.00000000000000000000	10248.00000000000000000000	10230.00000000000000000000	0.00000000000000000000	0.00000000000000000000	0.00000000000000000000	2404.00000000000000000000	67.00000000000000000000	0.00000000000000000000	0.00000000000000000000	0.00000000000000000000	0.00000000000000000000	0.00000000000000000000	0.00000000000000000000	0.00000000000000000000	0.00000000000000000000	0.00000000000000000000	0.00000000000000000000	0.00000000000000000000	0.00000000000000000000	0.00000000000000000000	0.00000000000000000000	0.00000000000000000000	0.00000000000000000000
60.00000000000000000000	0.00000000000000000000	4172.30761718750000000000	4168.20507812500000000000	4170.76904296875000000000	4139.48730468750000000000	4171.28173828125000000000	4167.17919921875000000000	4174.87158203125000000000	4181.53857421875000000000	4173.84619140625000000000	4180.51269531250000000000	4183.58984375000000000000	4231.79492187500000000000	4176.41015625000000000000	4150.76904296875000000000	0.00000000000000000000	10248.00000000000000000000	10230.00000000000000000000	0.00000000000000000000	0.00000000000000000000	0.00000000000000000000	2404.00000000000000000000	74.00000000000000000000	0.00000000000000000000	0.00000000000000000000	0.00000000000000000000	0.00000000000000000000	0.00000000000000000000	0.00000000000000000000	0.00000000000000000000	0.00000000000000000000	0.00000000000000000000	0.00000000000000000000	0.00000000000000000000	0.00000000000000000000	0.00000000000000000000	0.00000000000000000000	0.00000000000000000000	0.00000000000000000000
61.00000000000000000000	0.00000000000000000000	4174.87158203125000000000	4163.58984375000000000000	4156.92285156250000000000	4143.58984375000000000000	4165.12792968750000000000	4156.92285156250000000000	4168.71777343750000000000	4180.00000000000000000000	4164.61523437500000000000	4177.94873046875000000000	4176.92285156250000000000	4234.87158203125000000000	4162.56396484375000000000	4148.71777343750000000000	0.00000000000000000000	10248.00000000000000000000	10229.00000000000000000000	0.00000000000000000000	0.00000000000000000000	0.00000000000000000000	2404.00000000000000000000	81.00000000000000000000	0.00000000000000000000	0.00000000000000000000	0.00000000000000000000	0.00000000000000000000	0.00000000000000000000	0.00000000000000000000	0.00000000000000000000	0.00000000000000000000	0.00000000000000000000	0.00000000000000000000	0.00000000000000000000	0.00000000000000000000	0.00000000000000000000	0.00000000000000000000	0.00000000000000000000	0.00000000000000000000
62.00000000000000000000	0.00000000000000000000	4178.46142578125000000000	4163.07666015625000000000	4156.41015625000000000000	4138.97412109375000000000	4158.46142578125000000000	4159.48730468750000000000	4170.25634765625000000000	4175.38427734375000000000	4148.71777343750000000000	4168.71777343750000000000	4165.64111328125000000000	4237.43603515625000000000	4160.51269531250000000000	4151.79492187500000000000	0.00000000000000000000	10248.00000000000000000000	10229.00000000000000000000	0.00000000000000000000	0.00000000000000000000	0.00000000000000000000	2404.00000000000000000000	89.00000000000000000000	0.00000000000000000000	0.00000000000000000000	0.00000000000000000000	0.00000000000000000000	0.00000000000000000000	0.00000000000000000000	0.00000000000000000000	0.00000000000000000000	0.00000000000000000000	0.00000000000000000000	0.00000000000000000000	0.00000000000000000000	0.00000000000000000000	0.00000000000000000000	0.00000000000000000000	0.00000000000000000000
63.00000000000000000000	0.00000000000000000000	4161.53857421875000000000	4172.30761718750000000000	4162.05126953125000000000	4146.66650390625000000000	4161.02539062500000000000	4164.61523437500000000000	4171.28173828125000000000	4177.43603515625000000000	4157.43603515625000000000	4163.58984375000000000000	4161.02539062500000000000	4238.46142578125000000000	4167.17919921875000000000	4155.38427734375000000000	0.00000000000000000000	10248.00000000000000000000	10229.00000000000000000000	0.00000000000000000000	0.00000000000000000000	0.00000000000000000000	2404.00000000000000000000	96.00000000000000000000	0.00000000000000000000	0.00000000000000000000	0.00000000000000000000	0.00000000000000000000	0.00000000000000000000	0.00000000000000000000	0.00000000000000000000	0.00000000000000000000	0.00000000000000000000	0.00000000000000000000	0.00000000000000000000	0.00000000000000000000	0.00000000000000000000	0.00000000000000000000	0.00000000000000000000	0.00000000000000000000
64.00000000000000000000	0.00000000000000000000	4174.35888671875000000000	4173.84619140625000000000	4164.61523437500000000000	4149.74365234375000000000	4157.94873046875000000000	4157.43603515625000000000	4160.51269531250000000000	4170.76904296875000000000	4157.94873046875000000000	4159.48730468750000000000	4155.89746093750000000000	4242.56396484375000000000	4146.66650390625000000000	4152.82031250000000000000	2805.00000000000000000000	10248.00000000000000000000	10229.00000000000000000000	0.00000000000000000000	0.00000000000000000000	0.00000000000000000000	2404.00000000000000000000	104.00000000000000000000	4.00000000000000000000	0.00000000000000000000	0.00000000000000000000	0.00000000000000000000	0.00000000000000000000	0.00000000000000000000	0.00000000000000000000	0.00000000000000000000	0.00000000000000000000	0.00000000000000000000	0.00000000000000000000	0.00000000000000000000	0.00000000000000000000	0.00000000000000000000	0.00000000000000000000	0.00000000000000000000
65.00000000000000000000	0.00000000000000000000	4174.35888671875000000000	4180.00000000000000000000	4152.82031250000000000000	4140.51269531250000000000	4170.25634765625000000000	4167.17919921875000000000	4174.35888671875000000000	4178.46142578125000000000	4161.02539062500000000000	4185.64111328125000000000	4184.10253906250000000000	4246.66650390625000000000	4153.84619140625000000000	4163.07666015625000000000	2638.00000000000000000000	10249.00000000000000000000	10230.00000000000000000000	0.00000000000000000000	0.00000000000000000000	0.00000000000000000000	2404.00000000000000000000	111.00000000000000000000	4.00000000000000000000	4.00000000000000000000	0.00000000000000000000	0.00000000000000000000	0.00000000000000000000	0.00000000000000000000	0.00000000000000000000	0.00000000000000000000	0.00000000000000000000	0.00000000000000000000	0.00000000000000000000	0.00000000000000000000	0.00000000000000000000	0.00000000000000000000	0.00000000000000000000	0.00000000000000000000
66.00000000000000000000	0.00000000000000000000	4180.00000000000000000000	4181.53857421875000000000	4151.79492187500000000000	4142.56396484375000000000	4178.97412109375000000000	4167.17919921875000000000	4180.51269531250000000000	4181.02539062500000000000	4158.97412109375000000000	4195.89746093750000000000	4183.58984375000000000000	4246.66650390625000000000	4173.84619140625000000000	4157.94873046875000000000	2069.00000000000000000000	10249.00000000000000000000	10230.00000000000000000000	0.00000000000000000000	0.00000000000000000000	0.00000000000000000000	2404.00000000000000000000	118.00000000000000000000	4.00000000000000000000	4.00000000000000000000	4.00000000000000000000	0.00000000000000000000	0.00000000000000000000	0.00000000000000000000	0.00000000000000000000	0.00000000000000000000	0.00000000000000000000	0.00000000000000000000	0.00000000000000000000	0.00000000000000000000	0.00000000000000000000	0.00000000000000000000	4.00000000000000000000	0.00000000000000000000
67.00000000000000000000	0.00000000000000000000	4183.07666015625000000000	4184.61523437500000000000	4158.46142578125000000000	4160.00000000000000000000	4176.92285156250000000000	4160.00000000000000000000	4174.35888671875000000000	4181.53857421875000000000	4162.05126953125000000000	4177.43603515625000000000	4151.79492187500000000000	4243.58984375000000000000	4169.23046875000000000000	4147.69238281250000000000	3465.00000000000000000000	10248.00000000000000000000	10230.00000000000000000000	0.00000000000000000000	0.00000000000000000000	0.00000000000000000000	2404.00000000000000000000	126.00000000000000000000	4.00000000000000000000	4.00000000000000000000	4.00000000000000000000	4.00000000000000000000	0.00000000000000000000	0.00000000000000000000	0.00000000000000000000	0.00000000000000000000	0.00000000000000000000	0.00000000000000000000	0.00000000000000000000	0.00000000000000000000	0.00000000000000000000	0.00000000000000000000	4.00000000000000000000	4.00000000000000000000
68.00000000000000000000	0.00000000000000000000	4164.61523437500000000000	4179.48730468750000000000	4146.66650390625000000000	4157.43603515625000000000	4164.61523437500000000000	4160.51269531250000000000	4170.76904296875000000000	4182.56396484375000000000	4163.07666015625000000000	4173.33300781250000000000	4157.94873046875000000000	4243.07666015625000000000	4152.82031250000000000000	4150.25634765625000000000	3533.00000000000000000000	10248.00000000000000000000	10230.00000000000000000000	0.00000000000000000000	0.00000000000000000000	0.00000000000000000000	2404.00000000000000000000	134.00000000000000000000	4.00000000000000000000	4.00000000000000000000	4.00000000000000000000	4.00000000000000000000	4.00000000000000000000	0.00000000000000000000	0.00000000000000000000	0.00000000000000000000	0.00000000000000000000	0.00000000000000000000	0.00000000000000000000	0.00000000000000000000	0.00000000000000000000	0.00000000000000000000	4.00000000000000000000	4.00000000000000000000
69.00000000000000000000	0.00000000000000000000	4174.87158203125000000000	4167.69238281250000000000	4145.12792968750000000000	4137.43603515625000000000	4152.82031250000000000000	4153.84619140625000000000	4162.05126953125000000000	4166.15380859375000000000	4140.00000000000000000000	4164.61523437500000000000	4172.30761718750000000000	4236.92285156250000000000	4146.15380859375000000000	4145.64111328125000000000	3394.00000000000000000000	10248.00000000000000000000	10230.00000000000000000000	0.00000000000000000000	0.00000000000000000000	0.00000000000000000000	2404.00000000000000000000	142.00000000000000000000	4.00000000000000000000	4.00000000000000000000	4.00000000000000000000	4.00000000000000000000	4.00000000000000000000	4.00000000000000000000	0.00000000000000000000	0.00000000000000000000	0.00000000000000000000	0.00000000000000000000	0.00000000000000000000	0.00000000000000000000	0.00000000000000000000	0.00000000000000000000	4.00000000000000000000	4.00000000000000000000
70.00000000000000000000	0.00000000000000000000	4167.69238281250000000000	4167.69238281250000000000	4149.74365234375000000000	4134.35888671875000000000	4159.48730468750000000000	4155.89746093750000000000	4164.61523437500000000000	4163.07666015625000000000	4137.43603515625000000000	4154.87158203125000000000	4152.30761718750000000000	4229.23046875000000000000	4149.74365234375000000000	4143.58984375000000000000	3471.00000000000000000000	10248.00000000000000000000	10230.00000000000000000000	0.00000000000000000000	0.00000000000000000000	0.00000000000000000000	2404.00000000000000000000	151.00000000000000000000	4.00000000000000000000	4.00000000000000000000	4.00000000000000000000	4.00000000000000000000	4.00000000000000000000	4.00000000000000000000	4.00000000000000000000	0.00000000000000000000	0.00000000000000000000	0.00000000000000000000	0.00000000000000000000	0.00000000000000000000	0.00000000000000000000	0.00000000000000000000	4.00000000000000000000	4.00000000000000000000
71.00000000000000000000	0.00000000000000000000	4164.10253906250000000000	4152.30761718750000000000	4149.74365234375000000000	4140.00000000000000000000	4157.43603515625000000000	4154.87158203125000000000	4161.53857421875000000000	4162.56396484375000000000	4143.07666015625000000000	4151.28173828125000000000	4132.82031250000000000000	4236.92285156250000000000	4131.79492187500000000000	4145.12792968750000000000	3411.00000000000000000000	10248.00000000000000000000	10230.00000000000000000000	0.00000000000000000000	0.00000000000000000000	0.00000000000000000000	2404.00000000000000000000	159.00000000000000000000	4.00000000000000000000	4.00000000000000000000	4.00000000000000000000	4.00000000000000000000	4.00000000000000000000	4.00000000000000000000	4.00000000000000000000	4.00000000000000000000	0.00000000000000000000	0.00000000000000000000	0.00000000000000000000	0.00000000000000000000	0.00000000000000000000	0.00000000000000000000	4.00000000000000000000	4.00000000000000000000
72.00000000000000000000	0.00000000000000000000	4178.46142578125000000000	4159.48730468750000000000	4154.35888671875000000000	4145.64111328125000000000	4165.64111328125000000000	4157.43603515625000000000	4164.61523437500000000000	4168.20507812500000000000	4146.15380859375000000000	4168.20507812500000000000	4160.51269531250000000000	4242.56396484375000000000	4128.71777343750000000000	4151.28173828125000000000	3419.00000000000000000000	10248.00000000000000000000	10230.00000000000000000000	0.00000000000000000000	0.00000000000000000000	0.00000000000000000000	2404.00000000000000000000	168.00000000000000000000	4.00000000000000000000	4.00000000000000000000	4.00000000000000000000	4.00000000000000000000	4.00000000000000000000	4.00000000000000000000	4.00000000000000000000	4.00000000000000000000	4.00000000000000000000	0.00000000000000000000	0.00000000000000000000	0.00000000000000000000	0.00000000000000000000	0.00000000000000000000	4.00000000000000000000	4.00000000000000000000
73.00000000000000000000	0.00000000000000000000	4168.20507812500000000000	4184.10253906250000000000	4151.79492187500000000000	4155.89746093750000000000	4168.20507812500000000000	4155.89746093750000000000	4167.17919921875000000000	4172.30761718750000000000	4151.28173828125000000000	4187.69238281250000000000	4173.33300781250000000000	4239.48730468750000000000	4141.02539062500000000000	4151.79492187500000000000	3108.00000000000000000000	10248.00000000000000000000	10229.00000000000000000000	0.00000000000000000000	0.00000000000000000000	0.00000000000000000000	2404.00000000000000000000	176.00000000000000000000	4.00000000000000000000	4.00000000000000000000	4.00000000000000000000	4.00000000000000000000	4.00000000000000000000	4.00000000000000000000	4.00000000000000000000	4.00000000000000000000	4.00000000000000000000	4.00000000000000000000	0.00000000000000000000	0.00000000000000000000	0.00000000000000000000	0.00000000000000000000	4.00000000000000000000	4.00000000000000000000
74.00000000000000000000	0.00000000000000000000	4174.35888671875000000000	4176.92285156250000000000	4155.38427734375000000000	4160.00000000000000000000	4153.33300781250000000000	4147.17919921875000000000	4153.84619140625000000000	4161.02539062500000000000	4146.15380859375000000000	4177.43603515625000000000	4157.94873046875000000000	4243.58984375000000000000	4134.35888671875000000000	4150.76904296875000000000	3492.00000000000000000000	10248.00000000000000000000	10229.00000000000000000000	0.00000000000000000000	0.00000000000000000000	0.00000000000000000000	2404.00000000000000000000	183.00000000000000000000	4.00000000000000000000	4.00000000000000000000	4.00000000000000000000	4.00000000000000000000	4.00000000000000000000	4.00000000000000000000	4.00000000000000000000	4.00000000000000000000	4.00000000000000000000	4.00000000000000000000	4.00000000000000000000	0.00000000000000000000	0.00000000000000000000	0.00000000000000000000	4.00000000000000000000	4.00000000000000000000
75.00000000000000000000	0.00000000000000000000	4174.87158203125000000000	4179.48730468750000000000	4164.61523437500000000000	4151.28173828125000000000	4176.92285156250000000000	4170.25634765625000000000	4165.12792968750000000000	4175.38427734375000000000	4160.51269531250000000000	4175.38427734375000000000	4171.28173828125000000000	4257.94873046875000000000	4147.69238281250000000000	4169.74365234375000000000	3294.00000000000000000000	10246.00000000000000000000	10230.00000000000000000000	0.00000000000000000000	0.00000000000000000000	0.00000000000000000000	2404.00000000000000000000	191.00000000000000000000	4.00000000000000000000	4.00000000000000000000	4.00000000000000000000	4.00000000000000000000	4.00000000000000000000	4.00000000000000000000	4.00000000000000000000	4.00000000000000000000	4.00000000000000000000	4.00000000000000000000	4.00000000000000000000	4.00000000000000000000	0.00000000000000000000	0.00000000000000000000	4.00000000000000000000	4.00000000000000000000
76.00000000000000000000	0.00000000000000000000	4170.76904296875000000000	4175.38427734375000000000	4161.02539062500000000000	4131.28173828125000000000	4177.94873046875000000000	4173.33300781250000000000	4168.20507812500000000000	4176.92285156250000000000	4157.94873046875000000000	4171.79492187500000000000	4174.35888671875000000000	4258.46142578125000000000	4154.87158203125000000000	4169.23046875000000000000	2668.00000000000000000000	10246.00000000000000000000	10230.00000000000000000000	0.00000000000000000000	0.00000000000000000000	0.00000000000000000000	2404.00000000000000000000	198.00000000000000000000	4.00000000000000000000	4.00000000000000000000	4.00000000000000000000	4.00000000000000000000	4.00000000000000000000	4.00000000000000000000	4.00000000000000000000	4.00000000000000000000	4.00000000000000000000	4.00000000000000000000	4.00000000000000000000	4.00000000000000000000	4.00000000000000000000	0.00000000000000000000	4.00000000000000000000	4.00000000000000000000
77.00000000000000000000	0.00000000000000000000	4170.76904296875000000000	4154.35888671875000000000	4154.87158203125000000000	4120.00000000000000000000	4146.66650390625000000000	4152.30761718750000000000	4154.87158203125000000000	4156.41015625000000000000	4140.51269531250000000000	4161.53857421875000000000	4161.53857421875000000000	4240.00000000000000000000	4140.51269531250000000000	4151.79492187500000000000	2601.00000000000000000000	10246.00000000000000000000	10229.00000000000000000000	0.00000000000000000000	0.00000000000000000000	0.00000000000000000000	2404.00000000000000000000	206.00000000000000000000	4.00000000000000000000	4.00000000000000000000	4.00000000000000000000	4.00000000000000000000	4.00000000000000000000	4.00000000000000000000	4.00000000000000000000	4.00000000000000000000	4.00000000000000000000	4.00000000000000000000	4.00000000000000000000	4.00000000000000000000	4.00000000000000000000	4.00000000000000000000	4.00000000000000000000	4.00000000000000000000
78.00000000000000000000	0.00000000000000000000	4168.20507812500000000000	4169.74365234375000000000	4160.00000000000000000000	4143.58984375000000000000	4170.25634765625000000000	4165.12792968750000000000	4171.79492187500000000000	4171.28173828125000000000	4162.05126953125000000000	4181.53857421875000000000	4174.35888671875000000000	4247.69238281250000000000	4151.28173828125000000000	4165.64111328125000000000	3492.00000000000000000000	10246.00000000000000000000	10229.00000000000000000000	0.00000000000000000000	0.00000000000000000000	0.00000000000000000000	2404.00000000000000000000	214.00000000000000000000	4.00000000000000000000	4.00000000000000000000	4.00000000000000000000	4.00000000000000000000	4.00000000000000000000	4.00000000000000000000	4.00000000000000000000	4.00000000000000000000	4.00000000000000000000	4.00000000000000000000	4.00000000000000000000	4.00000000000000000000	4.00000000000000000000	4.00000000000000000000	4.00000000000000000000	4.00000000000000000000
79.00000000000000000000	0.00000000000000000000	4184.61523437500000000000	4181.53857421875000000000	4166.66650390625000000000	4157.43603515625000000000	4181.53857421875000000000	4169.74365234375000000000	4179.48730468750000000000	4181.02539062500000000000	4167.17919921875000000000	4190.76904296875000000000	4171.28173828125000000000	4265.12792968750000000000	4151.28173828125000000000	4171.79492187500000000000	3294.00000000000000000000	10246.00000000000000000000	10230.00000000000000000000	0.00000000000000000000	0.00000000000000000000	0.00000000000000000000	2404.00000000000000000000	222.00000000000000000000	4.00000000000000000000	4.00000000000000000000	4.00000000000000000000	4.00000000000000000000	4.00000000000000000000	4.00000000000000000000	4.00000000000000000000	4.00000000000000000000	4.00000000000000000000	4.00000000000000000000	4.00000000000000000000	4.00000000000000000000	4.00000000000000000000	4.00000000000000000000	4.00000000000000000000	4.00000000000000000000
80.00000000000000000000	0.00000000000000000000	4169.74365234375000000000	4165.64111328125000000000	4155.38427734375000000000	4134.87158203125000000000	4153.33300781250000000000	4166.15380859375000000000	4170.76904296875000000000	4175.38427734375000000000	4152.30761718750000000000	4183.07666015625000000000	4156.41015625000000000000	4251.28173828125000000000	4146.66650390625000000000	4158.97412109375000000000	2668.00000000000000000000	10246.00000000000000000000	10230.00000000000000000000	0.00000000000000000000	0.00000000000000000000	0.00000000000000000000	2404.00000000000000000000	230.00000000000000000000	4.00000000000000000000	4.00000000000000000000	4.00000000000000000000	4.00000000000000000000	4.00000000000000000000	4.00000000000000000000	4.00000000000000000000	4.00000000000000000000	4.00000000000000000000	4.00000000000000000000	4.00000000000000000000	4.00000000000000000000	4.00000000000000000000	4.00000000000000000000	4.00000000000000000000	4.00000000000000000000
81.00000000000000000000	0.00000000000000000000	4162.05126953125000000000	4152.82031250000000000000	4150.76904296875000000000	4127.17919921875000000000	4148.20507812500000000000	4168.20507812500000000000	4167.69238281250000000000	4175.89746093750000000000	4155.38427734375000000000	4172.30761718750000000000	4164.61523437500000000000	4246.15380859375000000000	4150.25634765625000000000	4160.51269531250000000000	2601.00000000000000000000	10246.00000000000000000000	10230.00000000000000000000	0.00000000000000000000	0.00000000000000000000	0.00000000000000000000	2404.00000000000000000000	238.00000000000000000000	4.00000000000000000000	4.00000000000000000000	4.00000000000000000000	4.00000000000000000000	4.00000000000000000000	4.00000000000000000000	4.00000000000000000000	4.00000000000000000000	4.00000000000000000000	4.00000000000000000000	4.00000000000000000000	4.00000000000000000000	4.00000000000000000000	4.00000000000000000000	4.00000000000000000000	4.00000000000000000000
82.00000000000000000000	0.00000000000000000000	4178.97412109375000000000	4156.92285156250000000000	4156.92285156250000000000	4143.07666015625000000000	4157.94873046875000000000	4164.10253906250000000000	4169.74365234375000000000	4175.38427734375000000000	4160.51269531250000000000	4169.74365234375000000000	4174.87158203125000000000	4253.33300781250000000000	4149.23046875000000000000	4167.69238281250000000000	3492.00000000000000000000	10246.00000000000000000000	10230.00000000000000000000	0.00000000000000000000	0.00000000000000000000	0.00000000000000000000	2404.00000000000000000000	247.00000000000000000000	4.00000000000000000000	4.00000000000000000000	4.00000000000000000000	4.00000000000000000000	4.00000000000000000000	4.00000000000000000000	4.00000000000000000000	4.00000000000000000000	4.00000000000000000000	4.00000000000000000000	4.00000000000000000000	4.00000000000000000000	4.00000000000000000000	4.00000000000000000000	4.00000000000000000000	4.00000000000000000000
83.00000000000000000000	0.00000000000000000000	4161.53857421875000000000	4168.20507812500000000000	4141.53857421875000000000	4143.07666015625000000000	4150.25634765625000000000	4161.02539062500000000000	4174.87158203125000000000	4175.38427734375000000000	4156.41015625000000000000	4181.53857421875000000000	4172.82031250000000000000	4236.92285156250000000000	4150.76904296875000000000	4152.30761718750000000000	3294.00000000000000000000	10247.00000000000000000000	10228.00000000000000000000	0.00000000000000000000	0.00000000000000000000	0.00000000000000000000	2404.00000000000000000000	255.00000000000000000000	4.00000000000000000000	4.00000000000000000000	4.00000000000000000000	4.00000000000000000000	4.00000000000000000000	4.00000000000000000000	4.00000000000000000000	4.00000000000000000000	4.00000000000000000000	4.00000000000000000000	4.00000000000000000000	4.00000000000000000000	4.00000000000000000000	4.00000000000000000000	4.00000000000000000000	4.00000000000000000000
84.00000000000000000000	0.00000000000000000000	4169.74365234375000000000	4168.71777343750000000000	4139.48730468750000000000	4140.00000000000000000000	4145.12792968750000000000	4164.61523437500000000000	4176.41015625000000000000	4173.84619140625000000000	4152.30761718750000000000	4172.82031250000000000000	4153.33300781250000000000	4230.25634765625000000000	4146.66650390625000000000	4135.38427734375000000000	2668.00000000000000000000	10247.00000000000000000000	10228.00000000000000000000	0.00000000000000000000	0.00000000000000000000	0.00000000000000000000	2404.00000000000000000000	263.00000000000000000000	4.00000000000000000000	4.00000000000000000000	4.00000000000000000000	4.00000000000000000000	4.00000000000000000000	4.00000000000000000000	4.00000000000000000000	4.00000000000000000000	4.00000000000000000000	4.00000000000000000000	4.00000000000000000000	4.00000000000000000000	4.00000000000000000000	4.00000000000000000000	4.00000000000000000000	4.00000000000000000000
85.00000000000000000000	0.00000000000000000000	4180.51269531250000000000	4176.92285156250000000000	4156.92285156250000000000	4150.76904296875000000000	4182.56396484375000000000	4188.20507812500000000000	4190.25634765625000000000	4191.79492187500000000000	4175.38427734375000000000	4180.00000000000000000000	4162.05126953125000000000	4251.79492187500000000000	4155.89746093750000000000	4165.64111328125000000000	2601.00000000000000000000	10247.00000000000000000000	10229.00000000000000000000	0.00000000000000000000	0.00000000000000000000	0.00000000000000000000	2404.00000000000000000000	270.00000000000000000000	4.00000000000000000000	4.00000000000000000000	4.00000000000000000000	4.00000000000000000000	4.00000000000000000000	4.00000000000000000000	4.00000000000000000000	4.00000000000000000000	4.00000000000000000000	4.00000000000000000000	4.00000000000000000000	4.00000000000000000000	4.00000000000000000000	4.00000000000000000000	4.00000000000000000000	4.00000000000000000000
86.00000000000000000000	0.00000000000000000000	4169.74365234375000000000	4166.66650390625000000000	4154.87158203125000000000	4136.41015625000000000000	4175.38427734375000000000	4180.00000000000000000000	4182.56396484375000000000	4190.76904296875000000000	4172.82031250000000000000	4189.23046875000000000000	4178.46142578125000000000	4258.97412109375000000000	4157.94873046875000000000	4184.10253906250000000000	3492.00000000000000000000	10247.00000000000000000000	10229.00000000000000000000	0.00000000000000000000	0.00000000000000000000	0.00000000000000000000	2404.00000000000000000000	278.00000000000000000000	4.00000000000000000000	4.00000000000000000000	4.00000000000000000000	4.00000000000000000000	4.00000000000000000000	4.00000000000000000000	4.00000000000000000000	4.00000000000000000000	4.00000000000000000000	4.00000000000000000000	4.00000000000000000000	4.00000000000000000000	4.00000000000000000000	4.00000000000000000000	4.00000000000000000000	4.00000000000000000000
87.00000000000000000000	0.00000000000000000000	4172.82031250000000000000	4146.66650390625000000000	4150.76904296875000000000	4121.53857421875000000000	4134.87158203125000000000	4154.87158203125000000000	4165.12792968750000000000	4167.69238281250000000000	4152.30761718750000000000	4183.07666015625000000000	4165.64111328125000000000	4248.71777343750000000000	4155.89746093750000000000	4162.56396484375000000000	3294.00000000000000000000	10247.00000000000000000000	10227.00000000000000000000	0.00000000000000000000	0.00000000000000000000	0.00000000000000000000	2404.00000000000000000000	285.00000000000000000000	4.00000000000000000000	4.00000000000000000000	4.00000000000000000000	4.00000000000000000000	4.00000000000000000000	4.00000000000000000000	4.00000000000000000000	4.00000000000000000000	4.00000000000000000000	4.00000000000000000000	4.00000000000000000000	4.00000000000000000000	4.00000000000000000000	4.00000000000000000000	4.00000000000000000000	4.00000000000000000000
88.00000000000000000000	0.00000000000000000000	4166.15380859375000000000	4157.43603515625000000000	4163.58984375000000000000	4145.12792968750000000000	4156.41015625000000000000	4168.71777343750000000000	4180.51269531250000000000	4181.02539062500000000000	4173.33300781250000000000	4201.02539062500000000000	4171.79492187500000000000	4251.28173828125000000000	4179.48730468750000000000	4160.00000000000000000000	2668.00000000000000000000	10247.00000000000000000000	10227.00000000000000000000	0.00000000000000000000	0.00000000000000000000	0.00000000000000000000	2404.00000000000000000000	293.00000000000000000000	4.00000000000000000000	4.00000000000000000000	4.00000000000000000000	4.00000000000000000000	4.00000000000000000000	4.00000000000000000000	4.00000000000000000000	4.00000000000000000000	4.00000000000000000000	4.00000000000000000000	4.00000000000000000000	4.00000000000000000000	4.00000000000000000000	4.00000000000000000000	4.00000000000000000000	4.00000000000000000000
89.00000000000000000000	0.00000000000000000000	4169.23046875000000000000	4149.23046875000000000000	4180.00000000000000000000	4150.76904296875000000000	4150.25634765625000000000	4164.10253906250000000000	4172.30761718750000000000	4180.00000000000000000000	4166.15380859375000000000	4183.58984375000000000000	4179.48730468750000000000	4256.92285156250000000000	4167.17919921875000000000	4159.48730468750000000000	2601.00000000000000000000	10248.00000000000000000000	10228.00000000000000000000	0.00000000000000000000	0.00000000000000000000	0.00000000000000000000	2404.00000000000000000000	301.00000000000000000000	4.00000000000000000000	4.00000000000000000000	4.00000000000000000000	4.00000000000000000000	4.00000000000000000000	4.00000000000000000000	4.00000000000000000000	4.00000000000000000000	4.00000000000000000000	4.00000000000000000000	4.00000000000000000000	4.00000000000000000000	4.00000000000000000000	4.00000000000000000000	4.00000000000000000000	4.00000000000000000000
90.00000000000000000000	0.00000000000000000000	4167.17919921875000000000	4147.69238281250000000000	4185.12792968750000000000	4133.33300781250000000000	4127.69238281250000000000	4155.89746093750000000000	4165.12792968750000000000	4170.76904296875000000000	4151.28173828125000000000	4166.15380859375000000000	4173.33300781250000000000	4254.87158203125000000000	4153.84619140625000000000	4156.41015625000000000000	3492.00000000000000000000	10248.00000000000000000000	10228.00000000000000000000	0.00000000000000000000	0.00000000000000000000	0.00000000000000000000	2404.00000000000000000000	308.00000000000000000000	4.00000000000000000000	4.00000000000000000000	4.00000000000000000000	4.00000000000000000000	4.00000000000000000000	4.00000000000000000000	4.00000000000000000000	4.00000000000000000000	4.00000000000000000000	4.00000000000000000000	4.00000000000000000000	4.00000000000000000000	4.00000000000000000000	4.00000000000000000000	4.00000000000000000000	4.00000000000000000000
91.00000000000000000000	0.00000000000000000000	4165.64111328125000000000	4164.61523437500000000000	4188.71777343750000000000	4129.23046875000000000000	4155.89746093750000000000	4173.84619140625000000000	4181.02539062500000000000	4181.53857421875000000000	4168.71777343750000000000	4193.33300781250000000000	4159.48730468750000000000	4265.64111328125000000000	4171.28173828125000000000	4163.58984375000000000000	3294.00000000000000000000	10249.00000000000000000000	10227.00000000000000000000	0.00000000000000000000	0.00000000000000000000	0.00000000000000000000	2404.00000000000000000000	316.00000000000000000000	4.00000000000000000000	4.00000000000000000000	4.00000000000000000000	4.00000000000000000000	4.00000000000000000000	4.00000000000000000000	4.00000000000000000000	4.00000000000000000000	4.00000000000000000000	4.00000000000000000000	4.00000000000000000000	4.00000000000000000000	4.00000000000000000000	4.00000000000000000000	4.00000000000000000000	4.00000000000000000000
92.00000000000000000000	0.00000000000000000000	4181.53857421875000000000	4163.07666015625000000000	4200.00000000000000000000	4137.43603515625000000000	4185.12792968750000000000	4183.07666015625000000000	4187.69238281250000000000	4187.69238281250000000000	4174.35888671875000000000	4204.10253906250000000000	4152.30761718750000000000	4285.12792968750000000000	4174.87158203125000000000	4178.46142578125000000000	2668.00000000000000000000	10249.00000000000000000000	10227.00000000000000000000	0.00000000000000000000	0.00000000000000000000	0.00000000000000000000	2404.00000000000000000000	324.00000000000000000000	4.00000000000000000000	4.00000000000000000000	4.00000000000000000000	4.00000000000000000000	4.00000000000000000000	4.00000000000000000000	4.00000000000000000000	4.00000000000000000000	4.00000000000000000000	4.00000000000000000000	4.00000000000000000000	4.00000000000000000000	4.00000000000000000000	4.00000000000000000000	4.00000000000000000000	4.00000000000000000000
93.00000000000000000000	0.00000000000000000000	4163.07666015625000000000	4156.41015625000000000000	4183.58984375000000000000	4144.10253906250000000000	4169.74365234375000000000	4175.38427734375000000000	4185.12792968750000000000	4186.66650390625000000000	4167.17919921875000000000	4190.25634765625000000000	4180.51269531250000000000	4280.00000000000000000000	4165.12792968750000000000	4176.92285156250000000000	2601.00000000000000000000	10249.00000000000000000000	10227.00000000000000000000	0.00000000000000000000	0.00000000000000000000	0.00000000000000000000	2404.00000000000000000000	333.00000000000000000000	4.00000000000000000000	4.00000000000000000000	4.00000000000000000000	4.00000000000000000000	4.00000000000000000000	4.00000000000000000000	4.00000000000000000000	4.00000000000000000000	4.00000000000000000000	4.00000000000000000000	4.00000000000000000000	4.00000000000000000000	4.00000000000000000000	4.00000000000000000000	4.00000000000000000000	4.00000000000000000000
94.00000000000000000000	0.00000000000000000000	4156.92285156250000000000	4143.07666015625000000000	4163.07666015625000000000	4124.10253906250000000000	4135.38427734375000000000	4160.00000000000000000000	4170.76904296875000000000	4172.30761718750000000000	4152.82031250000000000000	4172.30761718750000000000	4178.97412109375000000000	4260.00000000000000000000	4150.25634765625000000000	4141.53857421875000000000	3492.00000000000000000000	10249.00000000000000000000	10227.00000000000000000000	0.00000000000000000000	0.00000000000000000000	0.00000000000000000000	2404.00000000000000000000	341.00000000000000000000	4.00000000000000000000	4.00000000000000000000	4.00000000000000000000	4.00000000000000000000	4.00000000000000000000	4.00000000000000000000	4.00000000000000000000	4.00000000000000000000	4.00000000000000000000	4.00000000000000000000	4.00000000000000000000	4.00000000000000000000	4.00000000000000000000	4.00000000000000000000	4.00000000000000000000	4.00000000000000000000
95.00000000000000000000	0.00000000000000000000	4165.64111328125000000000	4149.23046875000000000000	4173.84619140625000000000	4103.07666015625000000000	4151.79492187500000000000	4168.20507812500000000000	4176.92285156250000000000	4181.02539062500000000000	4164.10253906250000000000	4175.38427734375000000000	4156.41015625000000000000	4264.61523437500000000000	4165.64111328125000000000	4143.58984375000000000000	3294.00000000000000000000	10249.00000000000000000000	10228.00000000000000000000	0.00000000000000000000	0.00000000000000000000	0.00000000000000000000	2404.00000000000000000000	348.00000000000000000000	4.00000000000000000000	4.00000000000000000000	4.00000000000000000000	4.00000000000000000000	4.00000000000000000000	4.00000000000000000000	4.00000000000000000000	4.00000000000000000000	4.00000000000000000000	4.00000000000000000000	4.00000000000000000000	4.00000000000000000000	4.00000000000000000000	4.00000000000000000000	4.00000000000000000000	4.00000000000000000000
96.00000000000000000000	0.00000000000000000000	4158.46142578125000000000	4149.74365234375000000000	4180.00000000000000000000	4109.23046875000000000000	4154.35888671875000000000	4167.17919921875000000000	4178.97412109375000000000	4181.53857421875000000000	4168.20507812500000000000	4174.35888671875000000000	4156.92285156250000000000	4275.38427734375000000000	4178.46142578125000000000	4165.12792968750000000000	2668.00000000000000000000	10249.00000000000000000000	10228.00000000000000000000	0.00000000000000000000	0.00000000000000000000	0.00000000000000000000	2404.00000000000000000000	357.00000000000000000000	4.00000000000000000000	4.00000000000000000000	4.00000000000000000000	4.00000000000000000000	4.00000000000000000000	4.00000000000000000000	4.00000000000000000000	4.00000000000000000000	4.00000000000000000000	4.00000000000000000000	4.00000000000000000000	4.00000000000000000000	4.00000000000000000000	4.00000000000000000000	4.00000000000000000000	4.00000000000000000000
97.00000000000000000000	0.00000000000000000000	4163.58984375000000000000	4136.41015625000000000000	4171.79492187500000000000	4112.82031250000000000000	4128.71777343750000000000	4150.76904296875000000000	4158.46142578125000000000	4159.48730468750000000000	4143.58984375000000000000	4160.00000000000000000000	4160.51269531250000000000	4265.12792968750000000000	4155.89746093750000000000	4154.35888671875000000000	2601.00000000000000000000	10248.00000000000000000000	10228.00000000000000000000	0.00000000000000000000	0.00000000000000000000	0.00000000000000000000	2404.00000000000000000000	364.00000000000000000000	4.00000000000000000000	4.00000000000000000000	4.00000000000000000000	4.00000000000000000000	4.00000000000000000000	4.00000000000000000000	4.00000000000000000000	4.00000000000000000000	4.00000000000000000000	4.00000000000000000000	4.00000000000000000000	4.00000000000000000000	4.00000000000000000000	4.00000000000000000000	4.00000000000000000000	4.00000000000000000000
98.00000000000000000000	0.00000000000000000000	4155.89746093750000000000	4150.25634765625000000000	4161.53857421875000000000	4102.56396484375000000000	4156.41015625000000000000	4170.76904296875000000000	4172.82031250000000000000	4181.02539062500000000000	4160.51269531250000000000	4169.23046875000000000000	4156.92285156250000000000	4261.53857421875000000000	4148.71777343750000000000	4153.33300781250000000000	3492.00000000000000000000	10248.00000000000000000000	10228.00000000000000000000	0.00000000000000000000	0.00000000000000000000	0.00000000000000000000	2404.00000000000000000000	372.00000000000000000000	4.00000000000000000000	4.00000000000000000000	4.00000000000000000000	4.00000000000000000000	4.00000000000000000000	4.00000000000000000000	4.00000000000000000000	4.00000000000000000000	4.00000000000000000000	4.00000000000000000000	4.00000000000000000000	4.00000000000000000000	4.00000000000000000000	4.00000000000000000000	4.00000000000000000000	4.00000000000000000000
99.00000000000000000000	0.00000000000000000000	4163.58984375000000000000	4145.64111328125000000000	4169.74365234375000000000	4098.46142578125000000000	4167.17919921875000000000	4177.94873046875000000000	4183.58984375000000000000	4195.38427734375000000000	4181.02539062500000000000	4170.76904296875000000000	4155.38427734375000000000	4269.23046875000000000000	4151.28173828125000000000	4158.46142578125000000000	3294.00000000000000000000	10248.00000000000000000000	10227.00000000000000000000	0.00000000000000000000	0.00000000000000000000	0.00000000000000000000	2404.00000000000000000000	379.00000000000000000000	4.00000000000000000000	4.00000000000000000000	4.00000000000000000000	4.00000000000000000000	4.00000000000000000000	4.00000000000000000000	4.00000000000000000000	4.00000000000000000000	4.00000000000000000000	4.00000000000000000000	4.00000000000000000000	4.00000000000000000000	4.00000000000000000000	4.00000000000000000000	4.00000000000000000000	4.00000000000000000000
100.00000000000000000000	0.00000000000000000000	4168.71777343750000000000	4135.89746093750000000000	4187.17919921875000000000	4105.64111328125000000000	4149.23046875000000000000	4171.79492187500000000000	4175.38427734375000000000	4179.48730468750000000000	4171.79492187500000000000	4172.82031250000000000000	4157.43603515625000000000	4268.71777343750000000000	4168.71777343750000000000	4148.20507812500000000000	2668.00000000000000000000	10248.00000000000000000000	10227.00000000000000000000	0.00000000000000000000	0.00000000000000000000	0.00000000000000000000	2404.00000000000000000000	387.00000000000000000000	4.00000000000000000000	4.00000000000000000000	4.00000000000000000000	4.00000000000000000000	4.00000000000000000000	4.00000000000000000000	4.00000000000000000000	4.00000000000000000000	4.00000000000000000000	4.00000000000000000000	4.00000000000000000000	4.00000000000000000000	4.00000000000000000000	4.00000000000000000000	4.00000000000000000000	4.00000000000000000000
101.00000000000000000000	0.00000000000000000000	4156.41015625000000000000	4163.58984375000000000000	4190.25634765625000000000	4122.05126953125000000000	4172.82031250000000000000	4188.20507812500000000000	4182.56396484375000000000	4181.53857421875000000000	4173.84619140625000000000	4187.69238281250000000000	4163.07666015625000000000	4280.51269531250000000000	4188.71777343750000000000	4147.69238281250000000000	2601.00000000000000000000	10249.00000000000000000000	10228.00000000000000000000	0.00000000000000000000	0.00000000000000000000	0.00000000000000000000	2404.00000000000000000000	396.00000000000000000000	4.00000000000000000000	4.00000000000000000000	4.00000000000000000000	4.00000000000000000000	4.00000000000000000000	4.00000000000000000000	4.00000000000000000000	4.00000000000000000000	4.00000000000000000000	4.00000000000000000000	4.00000000000000000000	4.00000000000000000000	4.00000000000000000000	4.00000000000000000000	4.00000000000000000000	4.00000000000000000000
102.00000000000000000000	0.00000000000000000000	4168.71777343750000000000	4172.30761718750000000000	4188.20507812500000000000	4112.82031250000000000000	4173.84619140625000000000	4185.12792968750000000000	4181.02539062500000000000	4178.97412109375000000000	4169.23046875000000000000	4183.58984375000000000000	4176.92285156250000000000	4292.30761718750000000000	4166.15380859375000000000	4162.56396484375000000000	3492.00000000000000000000	10249.00000000000000000000	10228.00000000000000000000	0.00000000000000000000	0.00000000000000000000	0.00000000000000000000	2404.00000000000000000000	403.00000000000000000000	4.00000000000000000000	4.00000000000000000000	4.00000000000000000000	4.00000000000000000000	4.00000000000000000000	4.00000000000000000000	4.00000000000000000000	4.00000000000000000000	4.00000000000000000000	4.00000000000000000000	4.00000000000000000000	4.00000000000000000000	4.00000000000000000000	4.00000000000000000000	4.00000000000000000000	4.00000000000000000000
103.00000000000000000000	0.00000000000000000000	4158.46142578125000000000	4150.25634765625000000000	4175.89746093750000000000	4080.00000000000000000000	4134.87158203125000000000	4162.05126953125000000000	4166.66650390625000000000	4164.61523437500000000000	4155.89746093750000000000	4179.48730468750000000000	4172.30761718750000000000	4274.35888671875000000000	4150.25634765625000000000	4164.61523437500000000000	3294.00000000000000000000	10249.00000000000000000000	10227.00000000000000000000	0.00000000000000000000	0.00000000000000000000	0.00000000000000000000	2404.00000000000000000000	411.00000000000000000000	4.00000000000000000000	4.00000000000000000000	4.00000000000000000000	4.00000000000000000000	4.00000000000000000000	4.00000000000000000000	4.00000000000000000000	4.00000000000000000000	4.00000000000000000000	4.00000000000000000000	4.00000000000000000000	4.00000000000000000000	4.00000000000000000000	4.00000000000000000000	4.00000000000000000000	4.00000000000000000000
104.00000000000000000000	0.00000000000000000000	4158.97412109375000000000	4147.69238281250000000000	4168.71777343750000000000	4092.30761718750000000000	4133.33300781250000000000	4152.30761718750000000000	4160.00000000000000000000	4161.53857421875000000000	4149.74365234375000000000	4168.71777343750000000000	4142.05126953125000000000	4267.69238281250000000000	4170.76904296875000000000	4147.69238281250000000000	2668.00000000000000000000	10249.00000000000000000000	10227.00000000000000000000	0.00000000000000000000	0.00000000000000000000	0.00000000000000000000	2404.00000000000000000000	419.00000000000000000000	4.00000000000000000000	4.00000000000000000000	4.00000000000000000000	4.00000000000000000000	4.00000000000000000000	4.00000000000000000000	4.00000000000000000000	4.00000000000000000000	4.00000000000000000000	4.00000000000000000000	4.00000000000000000000	4.00000000000000000000	4.00000000000000000000	4.00000000000000000000	4.00000000000000000000	4.00000000000000000000
105.00000000000000000000	0.00000000000000000000	4172.30761718750000000000	4176.41015625000000000000	4175.89746093750000000000	4124.61523437500000000000	4181.53857421875000000000	4170.25634765625000000000	4178.97412109375000000000	4181.53857421875000000000	4164.61523437500000000000	4171.28173828125000000000	4150.25634765625000000000	4277.43603515625000000000	4194.35888671875000000000	4148.20507812500000000000	2601.00000000000000000000	10248.00000000000000000000	10228.00000000000000000000	0.00000000000000000000	0.00000000000000000000	0.00000000000000000000	2404.00000000000000000000	427.00000000000000000000	4.00000000000000000000	4.00000000000000000000	4.00000000000000000000	4.00000000000000000000	4.00000000000000000000	4.00000000000000000000	4.00000000000000000000	4.00000000000000000000	4.00000000000000000000	4.00000000000000000000	4.00000000000000000000	4.00000000000000000000	4.00000000000000000000	4.00000000000000000000	4.00000000000000000000	4.00000000000000000000
106.00000000000000000000	0.00000000000000000000	4160.51269531250000000000	4175.38427734375000000000	4172.82031250000000000000	4103.07666015625000000000	4184.61523437500000000000	4172.30761718750000000000	4185.64111328125000000000	4185.12792968750000000000	4167.69238281250000000000	4176.41015625000000000000	4173.33300781250000000000	4273.33300781250000000000	4172.30761718750000000000	4151.28173828125000000000	3492.00000000000000000000	10248.00000000000000000000	10228.00000000000000000000	0.00000000000000000000	0.00000000000000000000	0.00000000000000000000	2404.00000000000000000000	435.00000000000000000000	4.00000000000000000000	4.00000000000000000000	4.00000000000000000000	4.00000000000000000000	4.00000000000000000000	4.00000000000000000000	4.00000000000000000000	4.00000000000000000000	4.00000000000000000000	4.00000000000000000000	4.00000000000000000000	4.00000000000000000000	4.00000000000000000000	4.00000000000000000000	4.00000000000000000000	4.00000000000000000000
107.00000000000000000000	0.00000000000000000000	4163.58984375000000000000	4140.00000000000000000000	4160.51269531250000000000	4078.97436523437500000000	4141.53857421875000000000	4150.25634765625000000000	4166.15380859375000000000	4160.51269531250000000000	4144.61523437500000000000	4156.92285156250000000000	4155.38427734375000000000	4266.66650390625000000000	4131.79492187500000000000	4135.38427734375000000000	3294.00000000000000000000	10247.00000000000000000000	10228.00000000000000000000	0.00000000000000000000	0.00000000000000000000	0.00000000000000000000	2404.00000000000000000000	443.00000000000000000000	4.00000000000000000000	4.00000000000000000000	4.00000000000000000000	4.00000000000000000000	4.00000000000000000000	4.00000000000000000000	4.00000000000000000000	4.00000000000000000000	4.00000000000000000000	4.00000000000000000000	4.00000000000000000000	4.00000000000000000000	4.00000000000000000000	4.00000000000000000000	4.00000000000000000000	4.00000000000000000000
108.00000000000000000000	0.00000000000000000000	4154.87158203125000000000	4143.58984375000000000000	4148.20507812500000000000	4103.07666015625000000000	4149.23046875000000000000	4164.10253906250000000000	4177.43603515625000000000	4174.35888671875000000000	4161.02539062500000000000	4169.23046875000000000000	4154.87158203125000000000	4263.58984375000000000000	4148.71777343750000000000	4137.94873046875000000000	2668.00000000000000000000	10247.00000000000000000000	10228.00000000000000000000	0.00000000000000000000	0.00000000000000000000	0.00000000000000000000	2404.00000000000000000000	450.00000000000000000000	4.00000000000000000000	4.00000000000000000000	4.00000000000000000000	4.00000000000000000000	4.00000000000000000000	4.00000000000000000000	4.00000000000000000000	4.00000000000000000000	4.00000000000000000000	4.00000000000000000000	4.00000000000000000000	4.00000000000000000000	4.00000000000000000000	4.00000000000000000000	4.00000000000000000000	4.00000000000000000000
109.00000000000000000000	0.00000000000000000000	4151.79492187500000000000	4142.56396484375000000000	4141.53857421875000000000	4093.84594726562500000000	4150.25634765625000000000	4172.30761718750000000000	4181.53857421875000000000	4185.64111328125000000000	4168.20507812500000000000	4174.87158203125000000000	4161.53857421875000000000	4257.43603515625000000000	4155.38427734375000000000	4139.48730468750000000000	2601.00000000000000000000	10246.00000000000000000000	10228.00000000000000000000	0.00000000000000000000	0.00000000000000000000	0.00000000000000000000	2404.00000000000000000000	458.00000000000000000000	4.00000000000000000000	4.00000000000000000000	4.00000000000000000000	4.00000000000000000000	4.00000000000000000000	4.00000000000000000000	4.00000000000000000000	4.00000000000000000000	4.00000000000000000000	4.00000000000000000000	4.00000000000000000000	4.00000000000000000000	4.00000000000000000000	4.00000000000000000000	4.00000000000000000000	4.00000000000000000000
110.00000000000000000000	0.00000000000000000000	4159.48730468750000000000	4131.28173828125000000000	4147.17919921875000000000	4060.51269531250000000000	4133.33300781250000000000	4161.53857421875000000000	4168.71777343750000000000	4172.30761718750000000000	4154.87158203125000000000	4154.35888671875000000000	4121.53857421875000000000	4258.97412109375000000000	4143.07666015625000000000	4131.79492187500000000000	3492.00000000000000000000	10246.00000000000000000000	10228.00000000000000000000	0.00000000000000000000	0.00000000000000000000	0.00000000000000000000	2404.00000000000000000000	466.00000000000000000000	4.00000000000000000000	4.00000000000000000000	4.00000000000000000000	4.00000000000000000000	4.00000000000000000000	4.00000000000000000000	4.00000000000000000000	4.00000000000000000000	4.00000000000000000000	4.00000000000000000000	4.00000000000000000000	4.00000000000000000000	4.00000000000000000000	4.00000000000000000000	4.00000000000000000000	4.00000000000000000000
111.00000000000000000000	0.00000000000000000000	4151.79492187500000000000	4149.23046875000000000000	4154.35888671875000000000	4071.79467773437500000000	4156.41015625000000000000	4168.71777343750000000000	4174.87158203125000000000	4176.92285156250000000000	4169.74365234375000000000	4168.20507812500000000000	4130.76904296875000000000	4273.33300781250000000000	4165.12792968750000000000	4148.20507812500000000000	3294.00000000000000000000	10244.00000000000000000000	10228.00000000000000000000	0.00000000000000000000	0.00000000000000000000	0.00000000000000000000	2404.00000000000000000000	474.00000000000000000000	4.00000000000000000000	4.00000000000000000000	4.00000000000000000000	4.00000000000000000000	4.00000000000000000000	4.00000000000000000000	4.00000000000000000000	4.00000000000000000000	4.00000000000000000000	4.00000000000000000000	4.00000000000000000000	4.00000000000000000000	4.00000000000000000000	4.00000000000000000000	4.00000000000000000000	4.00000000000000000000
112.00000000000000000000	0.00000000000000000000	4163.58984375000000000000	4152.82031250000000000000	4159.48730468750000000000	4077.94873046875000000000	4161.53857421875000000000	4166.15380859375000000000	4171.79492187500000000000	4174.87158203125000000000	4170.25634765625000000000	4178.46142578125000000000	4183.07666015625000000000	4283.07666015625000000000	4168.71777343750000000000	4161.53857421875000000000	2668.00000000000000000000	10244.00000000000000000000	10228.00000000000000000000	0.00000000000000000000	0.00000000000000000000	0.00000000000000000000	2404.00000000000000000000	483.00000000000000000000	4.00000000000000000000	4.00000000000000000000	4.00000000000000000000	4.00000000000000000000	4.00000000000000000000	4.00000000000000000000	4.00000000000000000000	4.00000000000000000000	4.00000000000000000000	4.00000000000000000000	4.00000000000000000000	4.00000000000000000000	4.00000000000000000000	4.00000000000000000000	4.00000000000000000000	4.00000000000000000000
113.00000000000000000000	0.00000000000000000000	4166.66650390625000000000	4158.97412109375000000000	4154.87158203125000000000	4078.46142578125000000000	4159.48730468750000000000	4172.30761718750000000000	4179.48730468750000000000	4184.10253906250000000000	4174.87158203125000000000	4182.56396484375000000000	4189.23046875000000000000	4285.12792968750000000000	4169.23046875000000000000	4169.23046875000000000000	2601.00000000000000000000	10244.00000000000000000000	10228.00000000000000000000	0.00000000000000000000	0.00000000000000000000	0.00000000000000000000	2404.00000000000000000000	491.00000000000000000000	4.00000000000000000000	4.00000000000000000000	4.00000000000000000000	4.00000000000000000000	4.00000000000000000000	4.00000000000000000000	4.00000000000000000000	4.00000000000000000000	4.00000000000000000000	4.00000000000000000000	4.00000000000000000000	4.00000000000000000000	4.00000000000000000000	4.00000000000000000000	4.00000000000000000000	4.00000000000000000000
114.00000000000000000000	0.00000000000000000000	4166.66650390625000000000	4163.07666015625000000000	4147.69238281250000000000	4099.48730468750000000000	4161.02539062500000000000	4170.76904296875000000000	4183.58984375000000000000	4188.20507812500000000000	4180.51269531250000000000	4190.25634765625000000000	4164.61523437500000000000	4286.15380859375000000000	4176.41015625000000000000	4163.58984375000000000000	3492.00000000000000000000	10244.00000000000000000000	10228.00000000000000000000	0.00000000000000000000	0.00000000000000000000	0.00000000000000000000	2404.00000000000000000000	499.00000000000000000000	4.00000000000000000000	4.00000000000000000000	4.00000000000000000000	4.00000000000000000000	4.00000000000000000000	4.00000000000000000000	4.00000000000000000000	4.00000000000000000000	4.00000000000000000000	4.00000000000000000000	4.00000000000000000000	4.00000000000000000000	4.00000000000000000000	4.00000000000000000000	4.00000000000000000000	4.00000000000000000000
115.00000000000000000000	0.00000000000000000000	4169.74365234375000000000	4153.84619140625000000000	4148.71777343750000000000	4103.07666015625000000000	4156.41015625000000000000	4162.56396484375000000000	4173.33300781250000000000	4175.38427734375000000000	4168.20507812500000000000	4177.94873046875000000000	4143.58984375000000000000	4281.02539062500000000000	4178.46142578125000000000	4153.33300781250000000000	3294.00000000000000000000	10248.00000000000000000000	10227.00000000000000000000	0.00000000000000000000	0.00000000000000000000	0.00000000000000000000	2404.00000000000000000000	507.00000000000000000000	4.00000000000000000000	4.00000000000000000000	4.00000000000000000000	4.00000000000000000000	4.00000000000000000000	4.00000000000000000000	4.00000000000000000000	4.00000000000000000000	4.00000000000000000000	4.00000000000000000000	4.00000000000000000000	4.00000000000000000000	4.00000000000000000000	4.00000000000000000000	4.00000000000000000000	4.00000000000000000000
116.00000000000000000000	0.00000000000000000000	4157.94873046875000000000	4150.76904296875000000000	4143.58984375000000000000	4084.61523437500000000000	4156.92285156250000000000	4171.79492187500000000000	4181.53857421875000000000	4177.43603515625000000000	4167.69238281250000000000	4172.82031250000000000000	4151.79492187500000000000	4275.38427734375000000000	4187.69238281250000000000	4154.87158203125000000000	2668.00000000000000000000	10248.00000000000000000000	10227.00000000000000000000	0.00000000000000000000	0.00000000000000000000	0.00000000000000000000	2404.00000000000000000000	514.00000000000000000000	4.00000000000000000000	4.00000000000000000000	4.00000000000000000000	4.00000000000000000000	4.00000000000000000000	4.00000000000000000000	4.00000000000000000000	4.00000000000000000000	4.00000000000000000000	4.00000000000000000000	4.00000000000000000000	4.00000000000000000000	4.00000000000000000000	4.00000000000000000000	4.00000000000000000000	4.00000000000000000000
117.00000000000000000000	0.00000000000000000000	4175.38427734375000000000	4151.79492187500000000000	4145.64111328125000000000	4089.74340820312500000000	4157.94873046875000000000	4176.92285156250000000000	4188.20507812500000000000	4183.07666015625000000000	4171.28173828125000000000	4184.61523437500000000000	4183.58984375000000000000	4282.05126953125000000000	4188.71777343750000000000	4156.92285156250000000000	2601.00000000000000000000	10251.00000000000000000000	10230.00000000000000000000	0.00000000000000000000	0.00000000000000000000	0.00000000000000000000	2404.00000000000000000000	521.00000000000000000000	4.00000000000000000000	4.00000000000000000000	4.00000000000000000000	4.00000000000000000000	4.00000000000000000000	4.00000000000000000000	4.00000000000000000000	4.00000000000000000000	4.00000000000000000000	4.00000000000000000000	4.00000000000000000000	4.00000000000000000000	4.00000000000000000000	4.00000000000000000000	4.00000000000000000000	4.00000000000000000000
118.00000000000000000000	0.00000000000000000000	4168.20507812500000000000	4166.15380859375000000000	4149.74365234375000000000	4105.12792968750000000000	4167.69238281250000000000	4182.05126953125000000000	4192.82031250000000000000	4190.76904296875000000000	4183.58984375000000000000	4200.00000000000000000000	4200.51269531250000000000	4291.79492187500000000000	4194.35888671875000000000	4165.12792968750000000000	3492.00000000000000000000	10251.00000000000000000000	10230.00000000000000000000	0.00000000000000000000	0.00000000000000000000	0.00000000000000000000	2404.00000000000000000000	529.00000000000000000000	4.00000000000000000000	4.00000000000000000000	4.00000000000000000000	4.00000000000000000000	4.00000000000000000000	4.00000000000000000000	4.00000000000000000000	4.00000000000000000000	4.00000000000000000000	4.00000000000000000000	4.00000000000000000000	4.00000000000000000000	4.00000000000000000000	4.00000000000000000000	4.00000000000000000000	4.00000000000000000000
119.00000000000000000000	0.00000000000000000000	4154.35888671875000000000	4162.56396484375000000000	4151.28173828125000000000	4094.35888671875000000000	4161.02539062500000000000	4174.87158203125000000000	4182.05126953125000000000	4183.58984375000000000000	4181.02539062500000000000	4196.92285156250000000000	4179.48730468750000000000	4299.48730468750000000000	4193.84619140625000000000	4169.74365234375000000000	3294.00000000000000000000	10249.00000000000000000000	10230.00000000000000000000	0.00000000000000000000	0.00000000000000000000	0.00000000000000000000	2404.00000000000000000000	536.00000000000000000000	4.00000000000000000000	4.00000000000000000000	4.00000000000000000000	4.00000000000000000000	4.00000000000000000000	4.00000000000000000000	4.00000000000000000000	4.00000000000000000000	4.00000000000000000000	4.00000000000000000000	4.00000000000000000000	4.00000000000000000000	4.00000000000000000000	4.00000000000000000000	4.00000000000000000000	4.00000000000000000000
120.00000000000000000000	0.00000000000000000000	4176.41015625000000000000	4163.58984375000000000000	4162.05126953125000000000	4086.66650390625000000000	4162.05126953125000000000	4173.84619140625000000000	4175.89746093750000000000	4178.46142578125000000000	4173.33300781250000000000	4187.69238281250000000000	4167.17919921875000000000	4307.17919921875000000000	4193.33300781250000000000	4179.48730468750000000000	2668.00000000000000000000	10249.00000000000000000000	10230.00000000000000000000	0.00000000000000000000	0.00000000000000000000	0.00000000000000000000	2404.00000000000000000000	543.00000000000000000000	4.00000000000000000000	4.00000000000000000000	4.00000000000000000000	4.00000000000000000000	4.00000000000000000000	4.00000000000000000000	4.00000000000000000000	4.00000000000000000000	4.00000000000000000000	4.00000000000000000000	4.00000000000000000000	4.00000000000000000000	4.00000000000000000000	4.00000000000000000000	4.00000000000000000000	4.00000000000000000000
121.00000000000000000000	0.00000000000000000000	4167.69238281250000000000	4178.97412109375000000000	4153.33300781250000000000	4096.41015625000000000000	4171.28173828125000000000	4181.02539062500000000000	4187.69238281250000000000	4189.74365234375000000000	4181.02539062500000000000	4185.12792968750000000000	4170.25634765625000000000	4299.48730468750000000000	4197.43603515625000000000	4178.46142578125000000000	2601.00000000000000000000	10248.00000000000000000000	10231.00000000000000000000	0.00000000000000000000	0.00000000000000000000	0.00000000000000000000	2404.00000000000000000000	552.00000000000000000000	4.00000000000000000000	4.00000000000000000000	4.00000000000000000000	4.00000000000000000000	4.00000000000000000000	4.00000000000000000000	4.00000000000000000000	4.00000000000000000000	4.00000000000000000000	4.00000000000000000000	4.00000000000000000000	4.00000000000000000000	4.00000000000000000000	4.00000000000000000000	4.00000000000000000000	4.00000000000000000000
122.00000000000000000000	0.00000000000000000000	4161.02539062500000000000	4155.38427734375000000000	4138.46142578125000000000	4094.87158203125000000000	4139.48730468750000000000	4156.92285156250000000000	4172.30761718750000000000	4173.84619140625000000000	4163.58984375000000000000	4172.30761718750000000000	4151.79492187500000000000	4277.94873046875000000000	4174.87158203125000000000	4147.69238281250000000000	3492.00000000000000000000	10248.00000000000000000000	10231.00000000000000000000	0.00000000000000000000	0.00000000000000000000	0.00000000000000000000	2404.00000000000000000000	560.00000000000000000000	4.00000000000000000000	4.00000000000000000000	4.00000000000000000000	4.00000000000000000000	4.00000000000000000000	4.00000000000000000000	4.00000000000000000000	4.00000000000000000000	4.00000000000000000000	4.00000000000000000000	4.00000000000000000000	4.00000000000000000000	4.00000000000000000000	4.00000000000000000000	4.00000000000000000000	4.00000000000000000000
123.00000000000000000000	0.00000000000000000000	4162.05126953125000000000	4144.61523437500000000000	4143.07666015625000000000	4087.69213867187500000000	4140.51269531250000000000	4160.51269531250000000000	4169.74365234375000000000	4169.23046875000000000000	4158.46142578125000000000	4182.05126953125000000000	4168.20507812500000000000	4274.87158203125000000000	4174.35888671875000000000	4147.69238281250000000000	3294.00000000000000000000	10248.00000000000000000000	10230.00000000000000000000	0.00000000000000000000	0.00000000000000000000	0.00000000000000000000	2404.00000000000000000000	569.00000000000000000000	4.00000000000000000000	4.00000000000000000000	4.00000000000000000000	4.00000000000000000000	4.00000000000000000000	4.00000000000000000000	4.00000000000000000000	4.00000000000000000000	4.00000000000000000000	4.00000000000000000000	4.00000000000000000000	4.00000000000000000000	4.00000000000000000000	4.00000000000000000000	4.00000000000000000000	4.00000000000000000000
124.00000000000000000000	0.00000000000000000000	4167.69238281250000000000	4170.76904296875000000000	4156.92285156250000000000	4094.87158203125000000000	4174.87158203125000000000	4187.69238281250000000000	4187.17919921875000000000	4187.17919921875000000000	4174.87158203125000000000	4190.25634765625000000000	4195.89746093750000000000	4296.41015625000000000000	4204.61523437500000000000	4172.30761718750000000000	2668.00000000000000000000	10248.00000000000000000000	10230.00000000000000000000	0.00000000000000000000	0.00000000000000000000	0.00000000000000000000	2404.00000000000000000000	577.00000000000000000000	4.00000000000000000000	4.00000000000000000000	4.00000000000000000000	4.00000000000000000000	4.00000000000000000000	4.00000000000000000000	4.00000000000000000000	4.00000000000000000000	4.00000000000000000000	4.00000000000000000000	4.00000000000000000000	4.00000000000000000000	4.00000000000000000000	4.00000000000000000000	4.00000000000000000000	4.00000000000000000000
125.00000000000000000000	0.00000000000000000000	4177.43603515625000000000	4169.74365234375000000000	4164.61523437500000000000	4101.53857421875000000000	4157.43603515625000000000	4176.41015625000000000000	4185.12792968750000000000	4187.17919921875000000000	4172.82031250000000000000	4172.82031250000000000000	4175.38427734375000000000	4302.56396484375000000000	4193.84619140625000000000	4170.25634765625000000000	2601.00000000000000000000	10250.00000000000000000000	10229.00000000000000000000	0.00000000000000000000	0.00000000000000000000	0.00000000000000000000	2404.00000000000000000000	585.00000000000000000000	4.00000000000000000000	4.00000000000000000000	4.00000000000000000000	4.00000000000000000000	4.00000000000000000000	4.00000000000000000000	4.00000000000000000000	4.00000000000000000000	4.00000000000000000000	4.00000000000000000000	4.00000000000000000000	4.00000000000000000000	4.00000000000000000000	4.00000000000000000000	4.00000000000000000000	4.00000000000000000000
126.00000000000000000000	0.00000000000000000000	4154.87158203125000000000	4148.20507812500000000000	4154.87158203125000000000	4077.94873046875000000000	4133.33300781250000000000	4162.56396484375000000000	4181.02539062500000000000	4185.64111328125000000000	4171.28173828125000000000	4171.79492187500000000000	4166.66650390625000000000	4292.82031250000000000000	4170.25634765625000000000	4165.12792968750000000000	3492.00000000000000000000	10250.00000000000000000000	10229.00000000000000000000	0.00000000000000000000	0.00000000000000000000	0.00000000000000000000	2404.00000000000000000000	593.00000000000000000000	4.00000000000000000000	4.00000000000000000000	4.00000000000000000000	4.00000000000000000000	4.00000000000000000000	4.00000000000000000000	4.00000000000000000000	4.00000000000000000000	4.00000000000000000000	4.00000000000000000000	4.00000000000000000000	4.00000000000000000000	4.00000000000000000000	4.00000000000000000000	4.00000000000000000000	4.00000000000000000000
127.00000000000000000000	0.00000000000000000000	4160.51269531250000000000	4146.15380859375000000000	4157.94873046875000000000	4049.74340820312500000000	4143.07666015625000000000	4166.66650390625000000000	4178.46142578125000000000	4181.02539062500000000000	4167.17919921875000000000	4180.51269531250000000000	4168.71777343750000000000	4292.82031250000000000000	4176.92285156250000000000	4169.74365234375000000000	52.00000000000000000000	10250.00000000000000000000	10228.00000000000000000000	0.00000000000000000000	0.00000000000000000000	0.00000000000000000000	2404.00000000000000000000	600.00000000000000000000	4.00000000000000000000	4.00000000000000000000	4.00000000000000000000	4.00000000000000000000	4.00000000000000000000	4.00000000000000000000	4.00000000000000000000	4.00000000000000000000	4.00000000000000000000	4.00000000000000000000	4.00000000000000000000	4.00000000000000000000	4.00000000000000000000	4.00000000000000000000	4.00000000000000000000	4.00000000000000000000
0.00000000000000000000	0.00000000000000000000	4164.10253906250000000000	4161.02539062500000000000	4164.10253906250000000000	4072.82031250000000000000	4156.92285156250000000000	4175.38427734375000000000	4181.02539062500000000000	4175.38427734375000000000	4163.58984375000000000000	4177.43603515625000000000	4154.35888671875000000000	4287.69238281250000000000	4177.94873046875000000000	4164.61523437500000000000	2792.00000000000000000000	10250.00000000000000000000	10228.00000000000000000000	0.00000000000000000000	0.00000000000000000000	0.00000000000000000000	2404.00000000000000000000	608.00000000000000000000	4.00000000000000000000	4.00000000000000000000	4.00000000000000000000	4.00000000000000000000	4.00000000000000000000	4.00000000000000000000	4.00000000000000000000	4.00000000000000000000	4.00000000000000000000	4.00000000000000000000	4.00000000000000000000	4.00000000000000000000	4.00000000000000000000	4.00000000000000000000	4.00000000000000000000	4.00000000000000000000
1.00000000000000000000	0.00000000000000000000	4151.79492187500000000000	4162.05126953125000000000	4156.41015625000000000000	4105.12792968750000000000	4151.28173828125000000000	4173.33300781250000000000	4181.02539062500000000000	4171.28173828125000000000	4162.56396484375000000000	4163.07666015625000000000	4159.48730468750000000000	4287.17919921875000000000	4151.79492187500000000000	4154.87158203125000000000	2648.00000000000000000000	10247.00000000000000000000	10226.00000000000000000000	0.00000000000000000000	0.00000000000000000000	0.00000000000000000000	2404.00000000000000000000	615.00000000000000000000	4.00000000000000000000	4.00000000000000000000	4.00000000000000000000	4.00000000000000000000	4.00000000000000000000	4.00000000000000000000	4.00000000000000000000	4.00000000000000000000	4.00000000000000000000	4.00000000000000000000	4.00000000000000000000	4.00000000000000000000	4.00000000000000000000	4.00000000000000000000	4.00000000000000000000	4.00000000000000000000
2.00000000000000000000	0.00000000000000000000	4168.71777343750000000000	4160.51269531250000000000	4163.07666015625000000000	4092.82031250000000000000	4149.23046875000000000000	4167.69238281250000000000	4177.43603515625000000000	4169.23046875000000000000	4161.53857421875000000000	4168.20507812500000000000	4189.74365234375000000000	4298.97412109375000000000	4162.56396484375000000000	4157.43603515625000000000	2077.00000000000000000000	10247.00000000000000000000	10226.00000000000000000000	0.00000000000000000000	0.00000000000000000000	0.00000000000000000000	2404.00000000000000000000	624.00000000000000000000	4.00000000000000000000	4.00000000000000000000	4.00000000000000000000	4.00000000000000000000	4.00000000000000000000	4.00000000000000000000	4.00000000000000000000	4.00000000000000000000	4.00000000000000000000	4.00000000000000000000	4.00000000000000000000	4.00000000000000000000	4.00000000000000000000	4.00000000000000000000	4.00000000000000000000	4.00000000000000000000
3.00000000000000000000	0.00000000000000000000	4168.71777343750000000000	4176.92285156250000000000	4170.25634765625000000000	4081.53833007812500000000	4174.35888671875000000000	4180.00000000000000000000	4187.69238281250000000000	4185.12792968750000000000	4174.87158203125000000000	4196.92285156250000000000	4185.64111328125000000000	4303.07666015625000000000	4208.71777343750000000000	4169.74365234375000000000	3442.00000000000000000000	10245.00000000000000000000	10225.00000000000000000000	0.00000000000000000000	0.00000000000000000000	0.00000000000000000000	2404.00000000000000000000	631.00000000000000000000	4.00000000000000000000	4.00000000000000000000	4.00000000000000000000	4.00000000000000000000	4.00000000000000000000	4.00000000000000000000	4.00000000000000000000	4.00000000000000000000	4.00000000000000000000	4.00000000000000000000	4.00000000000000000000	4.00000000000000000000	4.00000000000000000000	4.00000000000000000000	4.00000000000000000000	4.00000000000000000000
4.00000000000000000000	0.00000000000000000000	4167.69238281250000000000	4167.69238281250000000000	4158.97412109375000000000	4074.87158203125000000000	4166.15380859375000000000	4172.82031250000000000000	4180.00000000000000000000	4180.00000000000000000000	4166.15380859375000000000	4188.20507812500000000000	4151.28173828125000000000	4302.05126953125000000000	4191.28173828125000000000	4168.20507812500000000000	3513.00000000000000000000	10245.00000000000000000000	10225.00000000000000000000	0.00000000000000000000	0.00000000000000000000	0.00000000000000000000	2404.00000000000000000000	639.00000000000000000000	4.00000000000000000000	4.00000000000000000000	4.00000000000000000000	4.00000000000000000000	4.00000000000000000000	4.00000000000000000000	4.00000000000000000000	4.00000000000000000000	4.00000000000000000000	4.00000000000000000000	4.00000000000000000000	4.00000000000000000000	4.00000000000000000000	4.00000000000000000000	4.00000000000000000000	4.00000000000000000000
5.00000000000000000000	0.00000000000000000000	4163.58984375000000000000	4161.02539062500000000000	4135.38427734375000000000	4069.23071289062500000000	4144.10253906250000000000	4164.10253906250000000000	4173.84619140625000000000	4170.25634765625000000000	4158.97412109375000000000	4176.41015625000000000000	4173.33300781250000000000	4303.07666015625000000000	4170.25634765625000000000	4169.23046875000000000000	3389.00000000000000000000	10245.00000000000000000000	10227.00000000000000000000	0.00000000000000000000	0.00000000000000000000	0.00000000000000000000	2404.00000000000000000000	647.00000000000000000000	4.00000000000000000000	4.00000000000000000000	4.00000000000000000000	4.00000000000000000000	4.00000000000000000000	4.00000000000000000000	4.00000000000000000000	4.00000000000000000000	4.00000000000000000000	4.00000000000000000000	4.00000000000000000000	4.00000000000000000000	4.00000000000000000000	4.00000000000000000000	4.00000000000000000000	4.00000000000000000000
6.00000000000000000000	0.00000000000000000000	4161.53857421875000000000	4176.92285156250000000000	4129.74365234375000000000	4093.33325195312500000000	4154.35888671875000000000	4174.35888671875000000000	4183.07666015625000000000	4179.48730468750000000000	4169.23046875000000000000	4183.58984375000000000000	4196.92285156250000000000	4317.43603515625000000000	4192.30761718750000000000	4182.05126953125000000000	3471.00000000000000000000	10245.00000000000000000000	10227.00000000000000000000	0.00000000000000000000	0.00000000000000000000	0.00000000000000000000	2404.00000000000000000000	655.00000000000000000000	4.00000000000000000000	4.00000000000000000000	4.00000000000000000000	4.00000000000000000000	4.00000000000000000000	4.00000000000000000000	4.00000000000000000000	4.00000000000000000000	4.00000000000000000000	4.00000000000000000000	4.00000000000000000000	4.00000000000000000000	4.00000000000000000000	4.00000000000000000000	4.00000000000000000000	4.00000000000000000000
7.00000000000000000000	0.00000000000000000000	4176.92285156250000000000	4172.30761718750000000000	4148.71777343750000000000	4106.66650390625000000000	4157.94873046875000000000	4172.82031250000000000000	4176.41015625000000000000	4175.38427734375000000000	4165.12792968750000000000	4176.92285156250000000000	4171.28173828125000000000	4330.25634765625000000000	4188.71777343750000000000	4187.69238281250000000000	3394.00000000000000000000	10246.00000000000000000000	10228.00000000000000000000	0.00000000000000000000	0.00000000000000000000	0.00000000000000000000	2404.00000000000000000000	663.00000000000000000000	4.00000000000000000000	4.00000000000000000000	4.00000000000000000000	4.00000000000000000000	4.00000000000000000000	4.00000000000000000000	4.00000000000000000000	4.00000000000000000000	4.00000000000000000000	4.00000000000000000000	4.00000000000000000000	4.00000000000000000000	4.00000000000000000000	4.00000000000000000000	4.00000000000000000000	4.00000000000000000000
8.00000000000000000000	0.00000000000000000000	4158.97412109375000000000	4157.94873046875000000000	4145.12792968750000000000	4086.66650390625000000000	4144.10253906250000000000	4158.97412109375000000000	4167.69238281250000000000	4169.23046875000000000000	4160.00000000000000000000	4174.87158203125000000000	4163.07666015625000000000	4318.97412109375000000000	4175.38427734375000000000	4181.53857421875000000000	3407.00000000000000000000	10246.00000000000000000000	10228.00000000000000000000	0.00000000000000000000	0.00000000000000000000	0.00000000000000000000	2404.00000000000000000000	672.00000000000000000000	4.00000000000000000000	4.00000000000000000000	4.00000000000000000000	4.00000000000000000000	4.00000000000000000000	4.00000000000000000000	4.00000000000000000000	4.00000000000000000000	4.00000000000000000000	4.00000000000000000000	4.00000000000000000000	4.00000000000000000000	4.00000000000000000000	4.00000000000000000000	4.00000000000000000000	4.00000000000000000000
9.00000000000000000000	0.00000000000000000000	4158.97412109375000000000	4141.02539062500000000000	4134.35888671875000000000	4068.71777343750000000000	4131.28173828125000000000	4145.12792968750000000000	4159.48730468750000000000	4158.97412109375000000000	4147.69238281250000000000	4150.76904296875000000000	4150.25634765625000000000	4306.66650390625000000000	4155.38427734375000000000	4155.89746093750000000000	3095.00000000000000000000	10246.00000000000000000000	10230.00000000000000000000	0.00000000000000000000	0.00000000000000000000	0.00000000000000000000	2404.00000000000000000000	679.00000000000000000000	4.00000000000000000000	4.00000000000000000000	4.00000000000000000000	4.00000000000000000000	4.00000000000000000000	4.00000000000000000000	4.00000000000000000000	4.00000000000000000000	4.00000000000000000000	4.00000000000000000000	4.00000000000000000000	4.00000000000000000000	4.00000000000000000000	4.00000000000000000000	4.00000000000000000000	4.00000000000000000000
10.00000000000000000000	0.00000000000000000000	4176.92285156250000000000	4155.89746093750000000000	4150.76904296875000000000	4073.84594726562500000000	4158.97412109375000000000	4168.20507812500000000000	4173.84619140625000000000	4165.64111328125000000000	4156.92285156250000000000	4151.28173828125000000000	4167.69238281250000000000	4316.41015625000000000000	4161.02539062500000000000	4158.97412109375000000000	3462.00000000000000000000	10246.00000000000000000000	10230.00000000000000000000	0.00000000000000000000	0.00000000000000000000	0.00000000000000000000	2404.00000000000000000000	687.00000000000000000000	4.00000000000000000000	4.00000000000000000000	4.00000000000000000000	4.00000000000000000000	4.00000000000000000000	4.00000000000000000000	4.00000000000000000000	4.00000000000000000000	4.00000000000000000000	4.00000000000000000000	4.00000000000000000000	4.00000000000000000000	4.00000000000000000000	4.00000000000000000000	4.00000000000000000000	4.00000000000000000000
11.00000000000000000000	0.00000000000000000000	4169.23046875000000000000	4180.51269531250000000000	4164.10253906250000000000	4090.76904296875000000000	4168.20507812500000000000	4178.97412109375000000000	4184.10253906250000000000	4175.38427734375000000000	4172.30761718750000000000	4195.38427734375000000000	4210.76904296875000000000	4334.35888671875000000000	4180.51269531250000000000	4184.10253906250000000000	3302.00000000000000000000	10248.00000000000000000000	10231.00000000000000000000	0.00000000000000000000	0.00000000000000000000	0.00000000000000000000	2404.00000000000000000000	695.00000000000000000000	4.00000000000000000000	4.00000000000000000000	4.00000000000000000000	4.00000000000000000000	4.00000000000000000000	4.00000000000000000000	4.00000000000000000000	4.00000000000000000000	4.00000000000000000000	4.00000000000000000000	4.00000000000000000000	4.00000000000000000000	4.00000000000000000000	4.00000000000000000000	4.00000000000000000000	4.00000000000000000000
12.00000000000000000000	0.00000000000000000000	4175.38427734375000000000	4168.20507812500000000000	4157.94873046875000000000	4096.41015625000000000000	4136.92285156250000000000	4149.74365234375000000000	4165.64111328125000000000	4157.43603515625000000000	4152.30761718750000000000	4186.15380859375000000000	4182.56396484375000000000	4334.87158203125000000000	4166.15380859375000000000	4174.35888671875000000000	2698.00000000000000000000	10248.00000000000000000000	10231.00000000000000000000	0.00000000000000000000	0.00000000000000000000	0.00000000000000000000	2404.00000000000000000000	703.00000000000000000000	4.00000000000000000000	4.00000000000000000000	4.00000000000000000000	4.00000000000000000000	4.00000000000000000000	4.00000000000000000000	4.00000000000000000000	4.00000000000000000000	4.00000000000000000000	4.00000000000000000000	4.00000000000000000000	4.00000000000000000000	4.00000000000000000000	4.00000000000000000000	4.00000000000000000000	4.00000000000000000000
13.00000000000000000000	0.00000000000000000000	4171.28173828125000000000	4169.23046875000000000000	4146.66650390625000000000	4092.82031250000000000000	4154.87158203125000000000	4163.07666015625000000000	4174.35888671875000000000	4161.53857421875000000000	4152.30761718750000000000	4168.71777343750000000000	4153.33300781250000000000	4327.69238281250000000000	4171.79492187500000000000	4168.20507812500000000000	2589.00000000000000000000	10249.00000000000000000000	10231.00000000000000000000	0.00000000000000000000	0.00000000000000000000	0.00000000000000000000	2404.00000000000000000000	711.00000000000000000000	4.00000000000000000000	4.00000000000000000000	4.00000000000000000000	4.00000000000000000000	4.00000000000000000000	4.00000000000000000000	4.00000000000000000000	4.00000000000000000000	4.00000000000000000000	4.00000000000000000000	4.00000000000000000000	4.00000000000000000000	4.00000000000000000000	4.00000000000000000000	4.00000000000000000000	4.00000000000000000000
14.00000000000000000000	0.00000000000000000000	4172.30761718750000000000	4174.87158203125000000000	4147.69238281250000000000	4084.10253906250000000000	4170.76904296875000000000	4179.48730468750000000000	4180.00000000000000000000	4169.74365234375000000000	4164.61523437500000000000	4176.92285156250000000000	4167.69238281250000000000	4333.84619140625000000000	4179.48730468750000000000	4175.38427734375000000000	3462.00000000000000000000	10249.00000000000000000000	10231.00000000000000000000	0.00000000000000000000	0.00000000000000000000	0.00000000000000000000	2404.00000000000000000000	719.00000000000000000000	4.00000000000000000000	4.00000000000000000000	4.00000000000000000000	4.00000000000000000000	4.00000000000000000000	4.00000000000000000000	4.00000000000000000000	4.00000000000000000000	4.00000000000000000000	4.00000000000000000000	4.00000000000000000000	4.00000000000000000000	4.00000000000000000000	4.00000000000000000000	4.00000000000000000000	4.00000000000000000000
15.00000000000000000000	0.00000000000000000000	4172.82031250000000000000	4165.12792968750000000000	4142.05126953125000000000	4077.94873046875000000000	4156.41015625000000000000	4162.05126953125000000000	4169.23046875000000000000	4166.15380859375000000000	4161.53857421875000000000	4181.02539062500000000000	4178.97412109375000000000	4336.41015625000000000000	4164.10253906250000000000	4174.35888671875000000000	3302.00000000000000000000	10249.00000000000000000000	10229.00000000000000000000	0.00000000000000000000	0.00000000000000000000	0.00000000000000000000	2404.00000000000000000000	726.00000000000000000000	4.00000000000000000000	4.00000000000000000000	4.00000000000000000000	4.00000000000000000000	4.00000000000000000000	4.00000000000000000000	4.00000000000000000000	4.00000000000000000000	4.00000000000000000000	4.00000000000000000000	4.00000000000000000000	4.00000000000000000000	4.00000000000000000000	4.00000000000000000000	4.00000000000000000000	4.00000000000000000000
16.00000000000000000000	0.00000000000000000000	4156.92285156250000000000	4154.35888671875000000000	4120.51269531250000000000	4082.05126953125000000000	4158.97412109375000000000	4156.92285156250000000000	4168.71777343750000000000	4169.23046875000000000000	4158.97412109375000000000	4174.87158203125000000000	4177.94873046875000000000	4329.74365234375000000000	4153.33300781250000000000	4170.25634765625000000000	0.00000000000000000000	10249.00000000000000000000	10229.00000000000000000000	0.00000000000000000000	0.00000000000000000000	0.00000000000000000000	2404.00000000000000000000	734.00000000000000000000	4.00000000000000000000	4.00000000000000000000	4.00000000000000000000	4.00000000000000000000	4.00000000000000000000	4.00000000000000000000	4.00000000000000000000	4.00000000000000000000	4.00000000000000000000	4.00000000000000000000	4.00000000000000000000	4.00000000000000000000	4.00000000000000000000	4.00000000000000000000	4.00000000000000000000	4.00000000000000000000
17.00000000000000000000	0.00000000000000000000	4171.28173828125000000000	4146.15380859375000000000	4128.71777343750000000000	4090.25634765625000000000	4160.51269531250000000000	4160.51269531250000000000	4168.20507812500000000000	4168.20507812500000000000	4154.35888671875000000000	4162.56396484375000000000	4171.28173828125000000000	4331.79492187500000000000	4140.00000000000000000000	4166.15380859375000000000	0.00000000000000000000	10247.00000000000000000000	10228.00000000000000000000	0.00000000000000000000	0.00000000000000000000	0.00000000000000000000	2404.00000000000000000000	742.00000000000000000000	4.00000000000000000000	4.00000000000000000000	4.00000000000000000000	4.00000000000000000000	4.00000000000000000000	4.00000000000000000000	4.00000000000000000000	4.00000000000000000000	4.00000000000000000000	4.00000000000000000000	4.00000000000000000000	4.00000000000000000000	4.00000000000000000000	4.00000000000000000000	4.00000000000000000000	4.00000000000000000000
18.00000000000000000000	0.00000000000000000000	4174.35888671875000000000	4167.17919921875000000000	4154.35888671875000000000	4099.48730468750000000000	4168.20507812500000000000	4166.15380859375000000000	4177.94873046875000000000	4177.43603515625000000000	4167.69238281250000000000	4181.02539062500000000000	4177.94873046875000000000	4342.56396484375000000000	4145.64111328125000000000	4174.87158203125000000000	0.00000000000000000000	10247.00000000000000000000	10228.00000000000000000000	0.00000000000000000000	0.00000000000000000000	0.00000000000000000000	2404.00000000000000000000	750.00000000000000000000	4.00000000000000000000	4.00000000000000000000	4.00000000000000000000	4.00000000000000000000	4.00000000000000000000	4.00000000000000000000	4.00000000000000000000	4.00000000000000000000	4.00000000000000000000	4.00000000000000000000	4.00000000000000000000	4.00000000000000000000	4.00000000000000000000	4.00000000000000000000	4.00000000000000000000	4.00000000000000000000
19.00000000000000000000	0.00000000000000000000	4173.33300781250000000000	4179.48730468750000000000	4157.94873046875000000000	4098.97412109375000000000	4158.46142578125000000000	4163.58984375000000000000	4175.38427734375000000000	4175.89746093750000000000	4167.17919921875000000000	4180.00000000000000000000	4175.38427734375000000000	4349.23046875000000000000	4160.51269531250000000000	4174.87158203125000000000	0.00000000000000000000	10248.00000000000000000000	10226.00000000000000000000	0.00000000000000000000	0.00000000000000000000	0.00000000000000000000	2404.00000000000000000000	758.00000000000000000000	4.00000000000000000000	4.00000000000000000000	4.00000000000000000000	4.00000000000000000000	4.00000000000000000000	4.00000000000000000000	4.00000000000000000000	4.00000000000000000000	4.00000000000000000000	4.00000000000000000000	4.00000000000000000000	4.00000000000000000000	4.00000000000000000000	4.00000000000000000000	4.00000000000000000000	4.00000000000000000000
20.00000000000000000000	0.00000000000000000000	4178.97412109375000000000	4171.79492187500000000000	4145.12792968750000000000	4104.10253906250000000000	4147.69238281250000000000	4165.12792968750000000000	4167.17919921875000000000	4169.23046875000000000000	4156.41015625000000000000	4155.89746093750000000000	4170.76904296875000000000	4336.41015625000000000000	4168.71777343750000000000	4171.28173828125000000000	0.00000000000000000000	10248.00000000000000000000	10226.00000000000000000000	0.00000000000000000000	0.00000000000000000000	0.00000000000000000000	2404.00000000000000000000	766.00000000000000000000	4.00000000000000000000	4.00000000000000000000	4.00000000000000000000	4.00000000000000000000	4.00000000000000000000	4.00000000000000000000	4.00000000000000000000	4.00000000000000000000	4.00000000000000000000	4.00000000000000000000	4.00000000000000000000	4.00000000000000000000	4.00000000000000000000	4.00000000000000000000	4.00000000000000000000	4.00000000000000000000
21.00000000000000000000	0.00000000000000000000	4166.15380859375000000000	4169.23046875000000000000	4128.20507812500000000000	4111.79492187500000000000	4172.82031250000000000000	4174.87158203125000000000	4171.79492187500000000000	4173.84619140625000000000	4168.20507812500000000000	4170.25634765625000000000	4181.53857421875000000000	4320.51269531250000000000	4164.10253906250000000000	4174.87158203125000000000	0.00000000000000000000	10249.00000000000000000000	10227.00000000000000000000	0.00000000000000000000	0.00000000000000000000	0.00000000000000000000	2404.00000000000000000000	774.00000000000000000000	4.00000000000000000000	4.00000000000000000000	4.00000000000000000000	4.00000000000000000000	4.00000000000000000000	4.00000000000000000000	4.00000000000000000000	4.00000000000000000000	4.00000000000000000000	4.00000000000000000000	4.00000000000000000000	4.00000000000000000000	4.00000000000000000000	4.00000000000000000000	4.00000000000000000000	4.00000000000000000000
22.00000000000000000000	0.00000000000000000000	4175.38427734375000000000	4158.97412109375000000000	4125.12792968750000000000	4086.66650390625000000000	4169.23046875000000000000	4163.58984375000000000000	4162.56396484375000000000	4156.41015625000000000000	4157.94873046875000000000	4181.53857421875000000000	4178.97412109375000000000	4318.46142578125000000000	4143.07666015625000000000	4166.66650390625000000000	0.00000000000000000000	10249.00000000000000000000	10227.00000000000000000000	0.00000000000000000000	0.00000000000000000000	0.00000000000000000000	2404.00000000000000000000	782.00000000000000000000	4.00000000000000000000	4.00000000000000000000	4.00000000000000000000	4.00000000000000000000	4.00000000000000000000	4.00000000000000000000	4.00000000000000000000	4.00000000000000000000	4.00000000000000000000	4.00000000000000000000	4.00000000000000000000	4.00000000000000000000	4.00000000000000000000	4.00000000000000000000	4.00000000000000000000	4.00000000000000000000
23.00000000000000000000	0.00000000000000000000	4169.74365234375000000000	4159.48730468750000000000	4122.56396484375000000000	4089.23071289062500000000	4154.87158203125000000000	4166.66650390625000000000	4166.15380859375000000000	4148.71777343750000000000	4146.15380859375000000000	4171.28173828125000000000	4165.12792968750000000000	4325.12792968750000000000	4147.17919921875000000000	4167.69238281250000000000	0.00000000000000000000	10251.00000000000000000000	10226.00000000000000000000	0.00000000000000000000	0.00000000000000000000	0.00000000000000000000	2404.00000000000000000000	789.00000000000000000000	4.00000000000000000000	4.00000000000000000000	4.00000000000000000000	4.00000000000000000000	4.00000000000000000000	4.00000000000000000000	4.00000000000000000000	4.00000000000000000000	4.00000000000000000000	4.00000000000000000000	4.00000000000000000000	4.00000000000000000000	4.00000000000000000000	4.00000000000000000000	4.00000000000000000000	4.00000000000000000000
24.00000000000000000000	0.00000000000000000000	4163.58984375000000000000	4162.05126953125000000000	4115.38427734375000000000	4134.35888671875000000000	4163.58984375000000000000	4176.41015625000000000000	4170.76904296875000000000	4160.00000000000000000000	4154.35888671875000000000	4161.02539062500000000000	4165.64111328125000000000	4336.41015625000000000000	4156.41015625000000000000	4171.79492187500000000000	0.00000000000000000000	10251.00000000000000000000	10226.00000000000000000000	0.00000000000000000000	0.00000000000000000000	0.00000000000000000000	2404.00000000000000000000	796.00000000000000000000	4.00000000000000000000	4.00000000000000000000	4.00000000000000000000	4.00000000000000000000	4.00000000000000000000	4.00000000000000000000	4.00000000000000000000	4.00000000000000000000	4.00000000000000000000	4.00000000000000000000	4.00000000000000000000	4.00000000000000000000	4.00000000000000000000	4.00000000000000000000	4.00000000000000000000	4.00000000000000000000
25.00000000000000000000	0.00000000000000000000	4174.87158203125000000000	4168.71777343750000000000	4122.56396484375000000000	4137.43603515625000000000	4177.43603515625000000000	4172.30761718750000000000	4167.17919921875000000000	4164.61523437500000000000	4163.58984375000000000000	4168.20507812500000000000	4175.38427734375000000000	4336.92285156250000000000	4163.07666015625000000000	4167.17919921875000000000	0.00000000000000000000	10248.00000000000000000000	10225.00000000000000000000	0.00000000000000000000	0.00000000000000000000	0.00000000000000000000	2404.00000000000000000000	804.00000000000000000000	4.00000000000000000000	4.00000000000000000000	4.00000000000000000000	4.00000000000000000000	4.00000000000000000000	4.00000000000000000000	4.00000000000000000000	4.00000000000000000000	4.00000000000000000000	4.00000000000000000000	4.00000000000000000000	4.00000000000000000000	4.00000000000000000000	4.00000000000000000000	4.00000000000000000000	4.00000000000000000000
26.00000000000000000000	0.00000000000000000000	4157.94873046875000000000	4179.48730468750000000000	4128.71777343750000000000	4107.69238281250000000000	4180.51269531250000000000	4173.84619140625000000000	4173.84619140625000000000	4166.66650390625000000000	4163.58984375000000000000	4171.79492187500000000000	4162.05126953125000000000	4324.61523437500000000000	4170.25634765625000000000	4156.92285156250000000000	0.00000000000000000000	10248.00000000000000000000	10225.00000000000000000000	0.00000000000000000000	0.00000000000000000000	0.00000000000000000000	2404.00000000000000000000	813.00000000000000000000	4.00000000000000000000	4.00000000000000000000	4.00000000000000000000	4.00000000000000000000	4.00000000000000000000	4.00000000000000000000	4.00000000000000000000	4.00000000000000000000	4.00000000000000000000	4.00000000000000000000	4.00000000000000000000	4.00000000000000000000	4.00000000000000000000	4.00000000000000000000	4.00000000000000000000	4.00000000000000000000
27.00000000000000000000	0.00000000000000000000	4156.92285156250000000000	4158.97412109375000000000	4132.30761718750000000000	4104.61523437500000000000	4160.00000000000000000000	4162.56396484375000000000	4159.48730468750000000000	4150.25634765625000000000	4141.02539062500000000000	4150.25634765625000000000	4150.25634765625000000000	4314.35888671875000000000	4144.61523437500000000000	4140.00000000000000000000	0.00000000000000000000	10246.00000000000000000000	10230.00000000000000000000	0.00000000000000000000	0.00000000000000000000	0.00000000000000000000	2404.00000000000000000000	820.00000000000000000000	4.00000000000000000000	4.00000000000000000000	4.00000000000000000000	4.00000000000000000000	4.00000000000000000000	4.00000000000000000000	4.00000000000000000000	4.00000000000000000000	4.00000000000000000000	4.00000000000000000000	4.00000000000000000000	4.00000000000000000000	4.00000000000000000000	4.00000000000000000000	4.00000000000000000000	4.00000000000000000000
28.00000000000000000000	0.00000000000000000000	4161.02539062500000000000	4160.00000000000000000000	4141.53857421875000000000	4118.46142578125000000000	4158.97412109375000000000	4157.94873046875000000000	4152.82031250000000000000	4151.28173828125000000000	4146.15380859375000000000	4158.46142578125000000000	4161.53857421875000000000	4316.92285156250000000000	4143.07666015625000000000	4147.17919921875000000000	0.00000000000000000000	10246.00000000000000000000	10230.00000000000000000000	0.00000000000000000000	0.00000000000000000000	0.00000000000000000000	2404.00000000000000000000	829.00000000000000000000	4.00000000000000000000	4.00000000000000000000	4.00000000000000000000	4.00000000000000000000	4.00000000000000000000	4.00000000000000000000	4.00000000000000000000	4.00000000000000000000	4.00000000000000000000	4.00000000000000000000	4.00000000000000000000	4.00000000000000000000	4.00000000000000000000	4.00000000000000000000	4.00000000000000000000	4.00000000000000000000
29.00000000000000000000	0.00000000000000000000	4174.87158203125000000000	4191.79492187500000000000	4159.48730468750000000000	4132.82031250000000000000	4176.92285156250000000000	4167.69238281250000000000	4170.25634765625000000000	4169.74365234375000000000	4172.30761718750000000000	4183.58984375000000000000	4169.74365234375000000000	4337.43603515625000000000	4172.82031250000000000000	4172.82031250000000000000	0.00000000000000000000	10247.00000000000000000000	10229.00000000000000000000	0.00000000000000000000	0.00000000000000000000	0.00000000000000000000	2404.00000000000000000000	837.00000000000000000000	4.00000000000000000000	4.00000000000000000000	4.00000000000000000000	4.00000000000000000000	4.00000000000000000000	4.00000000000000000000	4.00000000000000000000	4.00000000000000000000	4.00000000000000000000	4.00000000000000000000	4.00000000000000000000	4.00000000000000000000	4.00000000000000000000	4.00000000000000000000	4.00000000000000000000	4.00000000000000000000
30.00000000000000000000	0.00000000000000000000	4194.87158203125000000000	4203.07666015625000000000	4176.92285156250000000000	4137.43603515625000000000	4181.53857421875000000000	4174.87158203125000000000	4175.38427734375000000000	4171.79492187500000000000	4172.82031250000000000000	4184.10253906250000000000	4179.48730468750000000000	4356.41015625000000000000	4194.35888671875000000000	4190.25634765625000000000	0.00000000000000000000	10247.00000000000000000000	10229.00000000000000000000	0.00000000000000000000	0.00000000000000000000	0.00000000000000000000	2404.00000000000000000000	844.00000000000000000000	4.00000000000000000000	4.00000000000000000000	4.00000000000000000000	4.00000000000000000000	4.00000000000000000000	4.00000000000000000000	4.00000000000000000000	4.00000000000000000000	4.00000000000000000000	4.00000000000000000000	4.00000000000000000000	4.00000000000000000000	4.00000000000000000000	4.00000000000000000000	4.00000000000000000000	4.00000000000000000000
31.00000000000000000000	0.00000000000000000000	4179.48730468750000000000	4194.35888671875000000000	4175.38427734375000000000	4124.61523437500000000000	4165.12792968750000000000	4174.35888671875000000000	4166.15380859375000000000	4165.64111328125000000000	4160.51269531250000000000	4189.23046875000000000000	4196.41015625000000000000	4354.35888671875000000000	4205.64111328125000000000	4196.92285156250000000000	0.00000000000000000000	10247.00000000000000000000	10232.00000000000000000000	0.00000000000000000000	0.00000000000000000000	0.00000000000000000000	2404.00000000000000000000	851.00000000000000000000	4.00000000000000000000	4.00000000000000000000	4.00000000000000000000	4.00000000000000000000	4.00000000000000000000	4.00000000000000000000	4.00000000000000000000	4.00000000000000000000	4.00000000000000000000	4.00000000000000000000	4.00000000000000000000	4.00000000000000000000	4.00000000000000000000	4.00000000000000000000	4.00000000000000000000	4.00000000000000000000
32.00000000000000000000	0.00000000000000000000	4199.48730468750000000000	4198.97412109375000000000	4182.56396484375000000000	4134.87158203125000000000	4151.79492187500000000000	4164.10253906250000000000	4159.48730468750000000000	4163.58984375000000000000	4154.35888671875000000000	4189.74365234375000000000	4192.82031250000000000000	4358.46142578125000000000	4196.41015625000000000000	4209.74365234375000000000	0.00000000000000000000	10247.00000000000000000000	10232.00000000000000000000	0.00000000000000000000	0.00000000000000000000	0.00000000000000000000	2404.00000000000000000000	859.00000000000000000000	4.00000000000000000000	4.00000000000000000000	4.00000000000000000000	4.00000000000000000000	4.00000000000000000000	4.00000000000000000000	4.00000000000000000000	4.00000000000000000000	4.00000000000000000000	4.00000000000000000000	4.00000000000000000000	4.00000000000000000000	4.00000000000000000000	4.00000000000000000000	4.00000000000000000000	4.00000000000000000000
33.00000000000000000000	0.00000000000000000000	4216.92285156250000000000	4221.53857421875000000000	4189.23046875000000000000	4168.20507812500000000000	4169.74365234375000000000	4165.64111328125000000000	4170.76904296875000000000	4181.02539062500000000000	4172.30761718750000000000	4172.82031250000000000000	4191.28173828125000000000	4363.58984375000000000000	4199.48730468750000000000	4232.30761718750000000000	0.00000000000000000000	10247.00000000000000000000	10231.00000000000000000000	0.00000000000000000000	0.00000000000000000000	0.00000000000000000000	2404.00000000000000000000	867.00000000000000000000	4.00000000000000000000	4.00000000000000000000	4.00000000000000000000	4.00000000000000000000	4.00000000000000000000	4.00000000000000000000	4.00000000000000000000	4.00000000000000000000	4.00000000000000000000	4.00000000000000000000	4.00000000000000000000	4.00000000000000000000	4.00000000000000000000	4.00000000000000000000	4.00000000000000000000	4.00000000000000000000
34.00000000000000000000	0.00000000000000000000	4200.00000000000000000000	4211.79492187500000000000	4176.41015625000000000000	4151.79492187500000000000	4157.43603515625000000000	4155.89746093750000000000	4163.58984375000000000000	4171.79492187500000000000	4165.64111328125000000000	4162.05126953125000000000	4193.84619140625000000000	4343.07666015625000000000	4206.15380859375000000000	4218.97412109375000000000	0.00000000000000000000	10247.00000000000000000000	10231.00000000000000000000	0.00000000000000000000	0.00000000000000000000	0.00000000000000000000	2404.00000000000000000000	875.00000000000000000000	4.00000000000000000000	4.00000000000000000000	4.00000000000000000000	4.00000000000000000000	4.00000000000000000000	4.00000000000000000000	4.00000000000000000000	4.00000000000000000000	4.00000000000000000000	4.00000000000000000000	4.00000000000000000000	4.00000000000000000000	4.00000000000000000000	4.00000000000000000000	4.00000000000000000000	4.00000000000000000000
35.00000000000000000000	0.00000000000000000000	4202.56396484375000000000	4200.00000000000000000000	4172.82031250000000000000	4123.07666015625000000000	4137.94873046875000000000	4147.69238281250000000000	4148.71777343750000000000	4146.15380859375000000000	4141.02539062500000000000	4174.87158203125000000000	4178.97412109375000000000	4333.33300781250000000000	4196.92285156250000000000	4201.02539062500000000000	0.00000000000000000000	10250.00000000000000000000	10231.00000000000000000000	0.00000000000000000000	0.00000000000000000000	0.00000000000000000000	2404.00000000000000000000	883.00000000000000000000	4.00000000000000000000	4.00000000000000000000	4.00000000000000000000	4.00000000000000000000	4.00000000000000000000	4.00000000000000000000	4.00000000000000000000	4.00000000000000000000	4.00000000000000000000	4.00000000000000000000	4.00000000000000000000	4.00000000000000000000	4.00000000000000000000	4.00000000000000000000	4.00000000000000000000	4.00000000000000000000
36.00000000000000000000	0.00000000000000000000	4196.92285156250000000000	4222.56396484375000000000	4174.35888671875000000000	4140.51269531250000000000	4171.79492187500000000000	4166.66650390625000000000	4165.12792968750000000000	4164.10253906250000000000	4160.00000000000000000000	4190.76904296875000000000	4185.64111328125000000000	4357.43554687500000000000	4205.64111328125000000000	4222.05126953125000000000	0.00000000000000000000	10250.00000000000000000000	10231.00000000000000000000	0.00000000000000000000	0.00000000000000000000	0.00000000000000000000	2404.00000000000000000000	891.00000000000000000000	4.00000000000000000000	4.00000000000000000000	4.00000000000000000000	4.00000000000000000000	4.00000000000000000000	4.00000000000000000000	4.00000000000000000000	4.00000000000000000000	4.00000000000000000000	4.00000000000000000000	4.00000000000000000000	4.00000000000000000000	4.00000000000000000000	4.00000000000000000000	4.00000000000000000000	4.00000000000000000000
37.00000000000000000000	0.00000000000000000000	4199.48730468750000000000	4223.58984375000000000000	4168.20507812500000000000	4158.97412109375000000000	4182.56396484375000000000	4164.61523437500000000000	4166.15380859375000000000	4170.25634765625000000000	4163.58984375000000000000	4174.87158203125000000000	4198.46142578125000000000	4372.82031250000000000000	4211.28173828125000000000	4226.15380859375000000000	0.00000000000000000000	10249.00000000000000000000	10229.00000000000000000000	0.00000000000000000000	0.00000000000000000000	0.00000000000000000000	2404.00000000000000000000	898.00000000000000000000	4.00000000000000000000	4.00000000000000000000	4.00000000000000000000	4.00000000000000000000	4.00000000000000000000	4.00000000000000000000	4.00000000000000000000	4.00000000000000000000	4.00000000000000000000	4.00000000000000000000	4.00000000000000000000	4.00000000000000000000	4.00000000000000000000	4.00000000000000000000	4.00000000000000000000	4.00000000000000000000
38.00000000000000000000	0.00000000000000000000	4195.89746093750000000000	4220.00000000000000000000	4161.02539062500000000000	4163.07666015625000000000	4170.25634765625000000000	4162.56396484375000000000	4166.15380859375000000000	4165.64111328125000000000	4153.33300781250000000000	4176.41015625000000000000	4200.51269531250000000000	4365.12792968750000000000	4214.35888671875000000000	4216.92285156250000000000	0.00000000000000000000	10249.00000000000000000000	10229.00000000000000000000	0.00000000000000000000	0.00000000000000000000	0.00000000000000000000	2404.00000000000000000000	906.00000000000000000000	4.00000000000000000000	4.00000000000000000000	4.00000000000000000000	4.00000000000000000000	4.00000000000000000000	4.00000000000000000000	4.00000000000000000000	4.00000000000000000000	4.00000000000000000000	4.00000000000000000000	4.00000000000000000000	4.00000000000000000000	4.00000000000000000000	4.00000000000000000000	4.00000000000000000000	4.00000000000000000000
39.00000000000000000000	0.00000000000000000000	4188.20507812500000000000	4211.79492187500000000000	4160.51269531250000000000	4166.66650390625000000000	4165.64111328125000000000	4165.12792968750000000000	4167.17919921875000000000	4167.69238281250000000000	4157.43603515625000000000	4191.28173828125000000000	4191.28173828125000000000	4362.05126953125000000000	4216.41015625000000000000	4212.82031250000000000000	0.00000000000000000000	10248.00000000000000000000	10228.00000000000000000000	0.00000000000000000000	0.00000000000000000000	0.00000000000000000000	2404.00000000000000000000	913.00000000000000000000	4.00000000000000000000	4.00000000000000000000	4.00000000000000000000	4.00000000000000000000	4.00000000000000000000	4.00000000000000000000	4.00000000000000000000	4.00000000000000000000	4.00000000000000000000	4.00000000000000000000	4.00000000000000000000	4.00000000000000000000	4.00000000000000000000	4.00000000000000000000	4.00000000000000000000	4.00000000000000000000
40.00000000000000000000	0.00000000000000000000	4195.38427734375000000000	4180.51269531250000000000	4165.64111328125000000000	4150.76904296875000000000	4146.66650390625000000000	4151.79492187500000000000	4148.20507812500000000000	4152.82031250000000000000	4146.66650390625000000000	4171.28173828125000000000	4170.25634765625000000000	4354.87158203125000000000	4206.15380859375000000000	4189.74365234375000000000	0.00000000000000000000	10248.00000000000000000000	10228.00000000000000000000	0.00000000000000000000	0.00000000000000000000	0.00000000000000000000	2404.00000000000000000000	921.00000000000000000000	4.00000000000000000000	4.00000000000000000000	4.00000000000000000000	4.00000000000000000000	4.00000000000000000000	4.00000000000000000000	4.00000000000000000000	4.00000000000000000000	4.00000000000000000000	4.00000000000000000000	4.00000000000000000000	4.00000000000000000000	4.00000000000000000000	4.00000000000000000000	4.00000000000000000000	4.00000000000000000000
41.00000000000000000000	0.00000000000000000000	4181.02539062500000000000	4189.23046875000000000000	4167.69238281250000000000	4142.05126953125000000000	4162.56396484375000000000	4165.64111328125000000000	4155.89746093750000000000	4157.43603515625000000000	4151.79492187500000000000	4166.15380859375000000000	4180.51269531250000000000	4355.38427734375000000000	4203.07666015625000000000	4186.15380859375000000000	0.00000000000000000000	10248.00000000000000000000	10228.00000000000000000000	0.00000000000000000000	0.00000000000000000000	0.00000000000000000000	2404.00000000000000000000	930.00000000000000000000	4.00000000000000000000	4.00000000000000000000	4.00000000000000000000	4.00000000000000000000	4.00000000000000000000	4.00000000000000000000	4.00000000000000000000	4.00000000000000000000	4.00000000000000000000	4.00000000000000000000	4.00000000000000000000	4.00000000000000000000	4.00000000000000000000	4.00000000000000000000	4.00000000000000000000	4.00000000000000000000
42.00000000000000000000	0.00000000000000000000	4184.10253906250000000000	4208.71777343750000000000	4168.20507812500000000000	4159.48730468750000000000	4186.66650390625000000000	4173.84619140625000000000	4166.15380859375000000000	4165.64111328125000000000	4162.56396484375000000000	4170.25634765625000000000	4195.89746093750000000000	4374.35888671875000000000	4189.74365234375000000000	4201.53857421875000000000	0.00000000000000000000	10248.00000000000000000000	10228.00000000000000000000	0.00000000000000000000	0.00000000000000000000	0.00000000000000000000	2404.00000000000000000000	938.00000000000000000000	4.00000000000000000000	4.00000000000000000000	4.00000000000000000000	4.00000000000000000000	4.00000000000000000000	4.00000000000000000000	4.00000000000000000000	4.00000000000000000000	4.00000000000000000000	4.00000000000000000000	4.00000000000000000000	4.00000000000000000000	4.00000000000000000000	4.00000000000000000000	4.00000000000000000000	4.00000000000000000000
43.00000000000000000000	0.00000000000000000000	4184.61523437500000000000	4204.10253906250000000000	4144.61523437500000000000	4167.17919921875000000000	4184.61523437500000000000	4162.05126953125000000000	4164.10253906250000000000	4162.05126953125000000000	4164.10253906250000000000	4175.38427734375000000000	4188.71777343750000000000	4372.30761718750000000000	4193.84619140625000000000	4196.92285156250000000000	0.00000000000000000000	10249.00000000000000000000	10229.00000000000000000000	0.00000000000000000000	0.00000000000000000000	0.00000000000000000000	2404.00000000000000000000	946.00000000000000000000	4.00000000000000000000	4.00000000000000000000	4.00000000000000000000	4.00000000000000000000	4.00000000000000000000	4.00000000000000000000	4.00000000000000000000	4.00000000000000000000	4.00000000000000000000	4.00000000000000000000	4.00000000000000000000	4.00000000000000000000	4.00000000000000000000	4.00000000000000000000	4.00000000000000000000	4.00000000000000000000
44.00000000000000000000	0.00000000000000000000	4169.23046875000000000000	4190.76904296875000000000	4121.02539062500000000000	4140.00000000000000000000	4173.84619140625000000000	4157.94873046875000000000	4163.07666015625000000000	4165.64111328125000000000	4163.58984375000000000000	4176.92285156250000000000	4178.97412109375000000000	4366.66650390625000000000	4200.00000000000000000000	4183.07666015625000000000	0.00000000000000000000	10249.00000000000000000000	10229.00000000000000000000	0.00000000000000000000	0.00000000000000000000	0.00000000000000000000	2404.00000000000000000000	955.00000000000000000000	4.00000000000000000000	4.00000000000000000000	4.00000000000000000000	4.00000000000000000000	4.00000000000000000000	4.00000000000000000000	4.00000000000000000000	4.00000000000000000000	4.00000000000000000000	4.00000000000000000000	4.00000000000000000000	4.00000000000000000000	4.00000000000000000000	4.00000000000000000000	4.00000000000000000000	4.00000000000000000000
45.00000000000000000000	0.00000000000000000000	4181.02539062500000000000	4183.07666015625000000000	4144.10253906250000000000	4136.92285156250000000000	4164.10253906250000000000	4166.15380859375000000000	4162.05126953125000000000	4167.69238281250000000000	4163.58984375000000000000	4164.10253906250000000000	4177.94873046875000000000	4384.10253906250000000000	4181.02539062500000000000	4176.41015625000000000000	0.00000000000000000000	10249.00000000000000000000	10230.00000000000000000000	0.00000000000000000000	0.00000000000000000000	0.00000000000000000000	2404.00000000000000000000	963.00000000000000000000	4.00000000000000000000	4.00000000000000000000	4.00000000000000000000	4.00000000000000000000	4.00000000000000000000	4.00000000000000000000	4.00000000000000000000	4.00000000000000000000	4.00000000000000000000	4.00000000000000000000	4.00000000000000000000	4.00000000000000000000	4.00000000000000000000	4.00000000000000000000	4.00000000000000000000	4.00000000000000000000
46.00000000000000000000	0.00000000000000000000	4170.25634765625000000000	4191.79492187500000000000	4155.89746093750000000000	4162.56396484375000000000	4174.35888671875000000000	4180.00000000000000000000	4169.23046875000000000000	4171.79492187500000000000	4174.35888671875000000000	4176.92285156250000000000	4180.51269531250000000000	4394.35888671875000000000	4187.69238281250000000000	4174.35888671875000000000	0.00000000000000000000	10249.00000000000000000000	10230.00000000000000000000	0.00000000000000000000	0.00000000000000000000	0.00000000000000000000	2404.00000000000000000000	971.00000000000000000000	4.00000000000000000000	4.00000000000000000000	4.00000000000000000000	4.00000000000000000000	4.00000000000000000000	4.00000000000000000000	4.00000000000000000000	4.00000000000000000000	4.00000000000000000000	4.00000000000000000000	4.00000000000000000000	4.00000000000000000000	4.00000000000000000000	4.00000000000000000000	4.00000000000000000000	4.00000000000000000000
47.00000000000000000000	0.00000000000000000000	4157.94873046875000000000	4169.23046875000000000000	4129.23046875000000000000	4143.07666015625000000000	4152.82031250000000000000	4158.46142578125000000000	4148.71777343750000000000	4145.64111328125000000000	4149.23046875000000000000	4172.30761718750000000000	4169.74365234375000000000	4396.41015625000000000000	4184.10253906250000000000	4162.05126953125000000000	0.00000000000000000000	10249.00000000000000000000	10231.00000000000000000000	0.00000000000000000000	0.00000000000000000000	0.00000000000000000000	2404.00000000000000000000	979.00000000000000000000	4.00000000000000000000	4.00000000000000000000	4.00000000000000000000	4.00000000000000000000	4.00000000000000000000	4.00000000000000000000	4.00000000000000000000	4.00000000000000000000	4.00000000000000000000	4.00000000000000000000	4.00000000000000000000	4.00000000000000000000	4.00000000000000000000	4.00000000000000000000	4.00000000000000000000	4.00000000000000000000
48.00000000000000000000	0.00000000000000000000	4163.07666015625000000000	4152.82031250000000000000	4129.23046875000000000000	4125.12792968750000000000	4141.53857421875000000000	4149.74365234375000000000	4138.46142578125000000000	4135.89746093750000000000	4136.92285156250000000000	4164.61523437500000000000	4171.79492187500000000000	4436.41015625000000000000	4171.79492187500000000000	4160.51269531250000000000	0.00000000000000000000	10249.00000000000000000000	10231.00000000000000000000	0.00000000000000000000	0.00000000000000000000	0.00000000000000000000	2404.00000000000000000000	988.00000000000000000000	4.00000000000000000000	4.00000000000000000000	4.00000000000000000000	4.00000000000000000000	4.00000000000000000000	4.00000000000000000000	4.00000000000000000000	4.00000000000000000000	4.00000000000000000000	4.00000000000000000000	4.00000000000000000000	4.00000000000000000000	4.00000000000000000000	4.00000000000000000000	4.00000000000000000000	4.00000000000000000000
49.00000000000000000000	0.00000000000000000000	4167.69238281250000000000	4184.61523437500000000000	4154.87158203125000000000	4165.12792968750000000000	4178.97412109375000000000	4177.43603515625000000000	4164.10253906250000000000	4167.17919921875000000000	4171.28173828125000000000	4184.10253906250000000000	4170.25634765625000000000	4518.46142578125000000000	4183.07666015625000000000	4168.71777343750000000000	0.00000000000000000000	10248.00000000000000000000	10230.00000000000000000000	0.00000000000000000000	0.00000000000000000000	0.00000000000000000000	2404.00000000000000000000	996.00000000000000000000	4.00000000000000000000	4.00000000000000000000	4.00000000000000000000	4.00000000000000000000	4.00000000000000000000	4.00000000000000000000	4.00000000000000000000	4.00000000000000000000	4.00000000000000000000	4.00000000000000000000	4.00000000000000000000	4.00000000000000000000	4.00000000000000000000	4.00000000000000000000	4.00000000000000000000	4.00000000000000000000
50.00000000000000000000	0.00000000000000000000	4180.51269531250000000000	4201.02539062500000000000	4166.15380859375000000000	4189.23046875000000000000	4186.15380859375000000000	4173.33300781250000000000	4169.74365234375000000000	4167.69238281250000000000	4169.23046875000000000000	4169.74365234375000000000	4150.76904296875000000000	4567.17919921875000000000	4177.94873046875000000000	4169.74365234375000000000	0.00000000000000000000	10248.00000000000000000000	10230.00000000000000000000	0.00000000000000000000	0.00000000000000000000	0.00000000000000000000	2405.00000000000000000000	4.00000000000000000000	4.00000000000000000000	4.00000000000000000000	4.00000000000000000000	4.00000000000000000000	4.00000000000000000000	4.00000000000000000000	4.00000000000000000000	4.00000000000000000000	4.00000000000000000000	4.00000000000000000000	4.00000000000000000000	4.00000000000000000000	4.00000000000000000000	4.00000000000000000000	4.00000000000000000000	4.00000000000000000000
51.00000000000000000000	0.00000000000000000000	4163.07666015625000000000	4190.25634765625000000000	4154.87158203125000000000	4159.48730468750000000000	4167.17919921875000000000	4157.94873046875000000000	4165.12792968750000000000	4154.35888671875000000000	4151.28173828125000000000	4153.33300781250000000000	4168.20507812500000000000	4557.94873046875000000000	4171.79492187500000000000	4176.92285156250000000000	0.00000000000000000000	10247.00000000000000000000	10229.00000000000000000000	0.00000000000000000000	0.00000000000000000000	0.00000000000000000000	2405.00000000000000000000	11.00000000000000000000	4.00000000000000000000	4.00000000000000000000	4.00000000000000000000	4.00000000000000000000	4.00000000000000000000	4.00000000000000000000	4.00000000000000000000	4.00000000000000000000	4.00000000000000000000	4.00000000000000000000	4.00000000000000000000	4.00000000000000000000	4.00000000000000000000	4.00000000000000000000	4.00000000000000000000	4.00000000000000000000
52.00000000000000000000	0.00000000000000000000	4163.07666015625000000000	4170.25634765625000000000	4152.30761718750000000000	4132.30761718750000000000	4157.94873046875000000000	4159.48730468750000000000	4156.41015625000000000000	4151.28173828125000000000	4151.79492187500000000000	4161.53857421875000000000	4184.10253906250000000000	4552.30761718750000000000	4174.87158203125000000000	4167.17919921875000000000	0.00000000000000000000	10247.00000000000000000000	10229.00000000000000000000	0.00000000000000000000	0.00000000000000000000	0.00000000000000000000	2405.00000000000000000000	19.00000000000000000000	4.00000000000000000000	4.00000000000000000000	4.00000000000000000000	4.00000000000000000000	4.00000000000000000000	4.00000000000000000000	4.00000000000000000000	4.00000000000000000000	4.00000000000000000000	4.00000000000000000000	4.00000000000000000000	4.00000000000000000000	4.00000000000000000000	4.00000000000000000000	4.00000000000000000000	4.00000000000000000000
53.00000000000000000000	0.00000000000000000000	4179.48730468750000000000	4172.30761718750000000000	4168.20507812500000000000	4150.25634765625000000000	4172.82031250000000000000	4170.76904296875000000000	4157.43603515625000000000	4162.56396484375000000000	4164.10253906250000000000	4170.76904296875000000000	4164.61523437500000000000	4564.10253906250000000000	4181.53857421875000000000	4163.07666015625000000000	0.00000000000000000000	10246.00000000000000000000	10230.00000000000000000000	0.00000000000000000000	0.00000000000000000000	0.00000000000000000000	2405.00000000000000000000	26.00000000000000000000	4.00000000000000000000	4.00000000000000000000	4.00000000000000000000	4.00000000000000000000	4.00000000000000000000	4.00000000000000000000	4.00000000000000000000	4.00000000000000000000	4.00000000000000000000	4.00000000000000000000	4.00000000000000000000	4.00000000000000000000	4.00000000000000000000	4.00000000000000000000	4.00000000000000000000	4.00000000000000000000
54.00000000000000000000	0.00000000000000000000	4165.64111328125000000000	4173.84619140625000000000	4161.53857421875000000000	4168.71777343750000000000	4166.66650390625000000000	4168.20507812500000000000	4162.05126953125000000000	4170.76904296875000000000	4165.12792968750000000000	4159.48730468750000000000	4168.20507812500000000000	4564.10253906250000000000	4183.07666015625000000000	4175.38427734375000000000	0.00000000000000000000	10246.00000000000000000000	10230.00000000000000000000	0.00000000000000000000	0.00000000000000000000	0.00000000000000000000	2405.00000000000000000000	35.00000000000000000000	4.00000000000000000000	4.00000000000000000000	4.00000000000000000000	4.00000000000000000000	4.00000000000000000000	4.00000000000000000000	4.00000000000000000000	4.00000000000000000000	4.00000000000000000000	4.00000000000000000000	4.00000000000000000000	4.00000000000000000000	4.00000000000000000000	4.00000000000000000000	4.00000000000000000000	4.00000000000000000000
55.00000000000000000000	0.00000000000000000000	4166.66650390625000000000	4147.17919921875000000000	4142.56396484375000000000	4154.87158203125000000000	4142.56396484375000000000	4156.92285156250000000000	4156.41015625000000000000	4165.12792968750000000000	4148.20507812500000000000	4148.20507812500000000000	4182.05126953125000000000	4557.94873046875000000000	4173.33300781250000000000	4175.38427734375000000000	0.00000000000000000000	10246.00000000000000000000	10230.00000000000000000000	0.00000000000000000000	0.00000000000000000000	0.00000000000000000000	2405.00000000000000000000	43.00000000000000000000	4.00000000000000000000	4.00000000000000000000	4.00000000000000000000	4.00000000000000000000	4.00000000000000000000	4.00000000000000000000	4.00000000000000000000	4.00000000000000000000	4.00000000000000000000	4.00000000000000000000	4.00000000000000000000	4.00000000000000000000	4.00000000000000000000	4.00000000000000000000	4.00000000000000000000	4.00000000000000000000
56.00000000000000000000	0.00000000000000000000	4161.02539062500000000000	4150.76904296875000000000	4129.74365234375000000000	4149.74365234375000000000	4170.25634765625000000000	4172.30761718750000000000	4172.30761718750000000000	4176.92285156250000000000	4163.58984375000000000000	4169.23046875000000000000	4151.79492187500000000000	4562.05126953125000000000	4170.25634765625000000000	4180.51269531250000000000	0.00000000000000000000	10246.00000000000000000000	10230.00000000000000000000	0.00000000000000000000	0.00000000000000000000	0.00000000000000000000	2405.00000000000000000000	51.00000000000000000000	4.00000000000000000000	4.00000000000000000000	4.00000000000000000000	4.00000000000000000000	4.00000000000000000000	4.00000000000000000000	4.00000000000000000000	4.00000000000000000000	4.00000000000000000000	4.00000000000000000000	4.00000000000000000000	4.00000000000000000000	4.00000000000000000000	4.00000000000000000000	4.00000000000000000000	4.00000000000000000000
57.00000000000000000000	0.00000000000000000000	4164.10253906250000000000	4165.64111328125000000000	4118.97412109375000000000	4158.97412109375000000000	4184.10253906250000000000	4169.23046875000000000000	4172.82031250000000000000	4172.82031250000000000000	4169.74365234375000000000	4157.43603515625000000000	4133.33300781250000000000	4560.51269531250000000000	4157.94873046875000000000	4171.28173828125000000000	0.00000000000000000000	10246.00000000000000000000	10229.00000000000000000000	0.00000000000000000000	0.00000000000000000000	0.00000000000000000000	2405.00000000000000000000	60.00000000000000000000	4.00000000000000000000	4.00000000000000000000	4.00000000000000000000	4.00000000000000000000	4.00000000000000000000	4.00000000000000000000	4.00000000000000000000	4.00000000000000000000	4.00000000000000000000	4.00000000000000000000	4.00000000000000000000	4.00000000000000000000	4.00000000000000000000	4.00000000000000000000	4.00000000000000000000	4.00000000000000000000
58.00000000000000000000	0.00000000000000000000	4172.30761718750000000000	4169.74365234375000000000	4118.46142578125000000000	4154.87158203125000000000	4162.05126953125000000000	4156.41015625000000000000	4159.48730468750000000000	4162.56396484375000000000	4157.43603515625000000000	4139.48730468750000000000	4175.38427734375000000000	4547.69238281250000000000	4166.66650390625000000000	4157.94873046875000000000	0.00000000000000000000	10246.00000000000000000000	10229.00000000000000000000	0.00000000000000000000	0.00000000000000000000	0.00000000000000000000	2405.00000000000000000000	67.00000000000000000000	4.00000000000000000000	4.00000000000000000000	4.00000000000000000000	4.00000000000000000000	4.00000000000000000000	4.00000000000000000000	4.00000000000000000000	4.00000000000000000000	4.00000000000000000000	4.00000000000000000000	4.00000000000000000000	4.00000000000000000000	4.00000000000000000000	4.00000000000000000000	4.00000000000000000000	4.00000000000000000000
59.00000000000000000000	0.00000000000000000000	4150.25634765625000000000	4182.05126953125000000000	4116.92285156250000000000	4165.12792968750000000000	4166.15380859375000000000	4170.25634765625000000000	4169.74365234375000000000	4182.05126953125000000000	4170.25634765625000000000	4171.79492187500000000000	4190.25634765625000000000	4545.64111328125000000000	4196.92285156250000000000	4166.66650390625000000000	0.00000000000000000000	10247.00000000000000000000	10229.00000000000000000000	0.00000000000000000000	0.00000000000000000000	0.00000000000000000000	2405.00000000000000000000	74.00000000000000000000	4.00000000000000000000	4.00000000000000000000	4.00000000000000000000	4.00000000000000000000	4.00000000000000000000	4.00000000000000000000	4.00000000000000000000	4.00000000000000000000	4.00000000000000000000	4.00000000000000000000	4.00000000000000000000	4.00000000000000000000	4.00000000000000000000	4.00000000000000000000	4.00000000000000000000	4.00000000000000000000
60.00000000000000000000	0.00000000000000000000	4157.43603515625000000000	4177.94873046875000000000	4115.38427734375000000000	4176.41015625000000000000	4164.61523437500000000000	4170.76904296875000000000	4174.35888671875000000000	4187.69238281250000000000	4170.25634765625000000000	4178.46142578125000000000	4157.94873046875000000000	4548.71777343750000000000	4177.94873046875000000000	4165.12792968750000000000	0.00000000000000000000	10247.00000000000000000000	10229.00000000000000000000	0.00000000000000000000	0.00000000000000000000	0.00000000000000000000	2405.00000000000000000000	82.00000000000000000000	4.00000000000000000000	4.00000000000000000000	4.00000000000000000000	4.00000000000000000000	4.00000000000000000000	4.00000000000000000000	4.00000000000000000000	4.00000000000000000000	4.00000000000000000000	4.00000000000000000000	4.00000000000000000000	4.00000000000000000000	4.00000000000000000000	4.00000000000000000000	4.00000000000000000000	4.00000000000000000000
61.00000000000000000000	0.00000000000000000000	4159.48730468750000000000	4161.53857421875000000000	4111.79492187500000000000	4155.89746093750000000000	4154.87158203125000000000	4171.28173828125000000000	4179.48730468750000000000	4187.69238281250000000000	4171.28173828125000000000	4161.02539062500000000000	4168.20507812500000000000	4538.46142578125000000000	4158.46142578125000000000	4156.41015625000000000000	0.00000000000000000000	10248.00000000000000000000	10228.00000000000000000000	0.00000000000000000000	0.00000000000000000000	0.00000000000000000000	2405.00000000000000000000	89.00000000000000000000	4.00000000000000000000	4.00000000000000000000	4.00000000000000000000	4.00000000000000000000	4.00000000000000000000	4.00000000000000000000	4.00000000000000000000	4.00000000000000000000	4.00000000000000000000	4.00000000000000000000	4.00000000000000000000	4.00000000000000000000	4.00000000000000000000	4.00000000000000000000	4.00000000000000000000	4.00000000000000000000
62.00000000000000000000	0.00000000000000000000	4145.64111328125000000000	4132.30761718750000000000	4100.51269531250000000000	4135.89746093750000000000	4143.07666015625000000000	4167.17919921875000000000	4176.41015625000000000000	4181.02539062500000000000	4166.66650390625000000000	4152.30761718750000000000	4159.48730468750000000000	4532.30761718750000000000	4156.41015625000000000000	4148.20507812500000000000	0.00000000000000000000	10248.00000000000000000000	10228.00000000000000000000	0.00000000000000000000	0.00000000000000000000	0.00000000000000000000	2405.00000000000000000000	97.00000000000000000000	4.00000000000000000000	4.00000000000000000000	4.00000000000000000000	4.00000000000000000000	4.00000000000000000000	4.00000000000000000000	4.00000000000000000000	4.00000000000000000000	4.00000000000000000000	4.00000000000000000000	4.00000000000000000000	4.00000000000000000000	4.00000000000000000000	4.00000000000000000000	4.00000000000000000000	4.00000000000000000000
63.00000000000000000000	0.00000000000000000000	4147.17919921875000000000	4114.87158203125000000000	4088.71777343750000000000	4140.00000000000000000000	4136.92285156250000000000	4156.92285156250000000000	4166.66650390625000000000	4167.69238281250000000000	4148.71777343750000000000	4136.92285156250000000000	4130.25634765625000000000	4535.89746093750000000000	4140.51269531250000000000	4144.10253906250000000000	0.00000000000000000000	10248.00000000000000000000	10228.00000000000000000000	0.00000000000000000000	0.00000000000000000000	0.00000000000000000000	2405.00000000000000000000	104.00000000000000000000	4.00000000000000000000	4.00000000000000000000	4.00000000000000000000	4.00000000000000000000	4.00000000000000000000	4.00000000000000000000	4.00000000000000000000	4.00000000000000000000	4.00000000000000000000	4.00000000000000000000	4.00000000000000000000	4.00000000000000000000	4.00000000000000000000	4.00000000000000000000	4.00000000000000000000	4.00000000000000000000
64.00000000000000000000	0.00000000000000000000	4141.53857421875000000000	4125.12792968750000000000	4084.61523437500000000000	4152.30761718750000000000	4161.53857421875000000000	4172.82031250000000000000	4180.51269531250000000000	4178.97412109375000000000	4162.05126953125000000000	4146.66650390625000000000	4177.43603515625000000000	4542.56396484375000000000	4137.94873046875000000000	4156.41015625000000000000	3038.00000000000000000000	10248.00000000000000000000	10228.00000000000000000000	0.00000000000000000000	0.00000000000000000000	0.00000000000000000000	2405.00000000000000000000	111.00000000000000000000	4.00000000000000000000	4.00000000000000000000	4.00000000000000000000	4.00000000000000000000	4.00000000000000000000	4.00000000000000000000	4.00000000000000000000	4.00000000000000000000	4.00000000000000000000	4.00000000000000000000	4.00000000000000000000	4.00000000000000000000	4.00000000000000000000	4.00000000000000000000	4.00000000000000000000	4.00000000000000000000
65.00000000000000000000	0.00000000000000000000	4153.84619140625000000000	4129.23046875000000000000	4102.56396484375000000000	4155.89746093750000000000	4174.35888671875000000000	4177.94873046875000000000	4184.61523437500000000000	4188.20507812500000000000	4180.00000000000000000000	4175.89746093750000000000	4191.79492187500000000000	4550.25634765625000000000	4158.46142578125000000000	4156.92285156250000000000	2602.00000000000000000000	10248.00000000000000000000	10227.00000000000000000000	0.00000000000000000000	0.00000000000000000000	0.00000000000000000000	2405.00000000000000000000	119.00000000000000000000	4.00000000000000000000	4.00000000000000000000	4.00000000000000000000	4.00000000000000000000	4.00000000000000000000	4.00000000000000000000	4.00000000000000000000	4.00000000000000000000	4.00000000000000000000	4.00000000000000000000	4.00000000000000000000	4.00000000000000000000	4.00000000000000000000	4.00000000000000000000	4.00000000000000000000	4.00000000000000000000
66.00000000000000000000	0.00000000000000000000	4148.20507812500000000000	4143.58984375000000000000	4113.84619140625000000000	4159.48730468750000000000	4169.74365234375000000000	4170.76904296875000000000	4180.51269531250000000000	4191.79492187500000000000	4183.58984375000000000000	4189.74365234375000000000	4147.69238281250000000000	4541.02539062500000000000	4183.07666015625000000000	4145.64111328125000000000	2079.00000000000000000000	10248.00000000000000000000	10227.00000000000000000000	0.00000000000000000000	0.00000000000000000000	0.00000000000000000000	2405.00000000000000000000	127.00000000000000000000	4.00000000000000000000	4.00000000000000000000	4.00000000000000000000	4.00000000000000000000	4.00000000000000000000	4.00000000000000000000	4.00000000000000000000	4.00000000000000000000	4.00000000000000000000	4.00000000000000000000	4.00000000000000000000	4.00000000000000000000	4.00000000000000000000	4.00000000000000000000	4.00000000000000000000	4.00000000000000000000
67.00000000000000000000	0.00000000000000000000	4137.43603515625000000000	4151.79492187500000000000	4115.38427734375000000000	4156.41015625000000000000	4157.94873046875000000000	4166.15380859375000000000	4173.33300781250000000000	4182.05126953125000000000	4168.71777343750000000000	4171.28173828125000000000	4154.87158203125000000000	4525.12792968750000000000	4170.76904296875000000000	4133.84619140625000000000	3439.00000000000000000000	10249.00000000000000000000	10228.00000000000000000000	0.00000000000000000000	0.00000000000000000000	0.00000000000000000000	2405.00000000000000000000	135.00000000000000000000	4.00000000000000000000	4.00000000000000000000	4.00000000000000000000	4.00000000000000000000	4.00000000000000000000	4.00000000000000000000	4.00000000000000000000	4.00000000000000000000	4.00000000000000000000	4.00000000000000000000	4.00000000000000000000	4.00000000000000000000	4.00000000000000000000	4.00000000000000000000	4.00000000000000000000	4.00000000000000000000
68.00000000000000000000	0.00000000000000000000	4144.61523437500000000000	4136.41015625000000000000	4122.05126953125000000000	4145.12792968750000000000	4139.48730468750000000000	4162.05126953125000000000	4162.56396484375000000000	4159.48730468750000000000	4148.20507812500000000000	4143.07666015625000000000	4162.05126953125000000000	4520.51269531250000000000	4140.51269531250000000000	4125.12792968750000000000	3529.00000000000000000000	10249.00000000000000000000	10228.00000000000000000000	0.00000000000000000000	0.00000000000000000000	0.00000000000000000000	2405.00000000000000000000	144.00000000000000000000	4.00000000000000000000	4.00000000000000000000	4.00000000000000000000	4.00000000000000000000	4.00000000000000000000	4.00000000000000000000	4.00000000000000000000	4.00000000000000000000	4.00000000000000000000	4.00000000000000000000	4.00000000000000000000	4.00000000000000000000	4.00000000000000000000	4.00000000000000000000	4.00000000000000000000	4.00000000000000000000
69.00000000000000000000	0.00000000000000000000	4138.97412109375000000000	4147.17919921875000000000	4122.56396484375000000000	4154.87158203125000000000	4149.74365234375000000000	4168.20507812500000000000	4171.79492187500000000000	4162.56396484375000000000	4154.87158203125000000000	4148.20507812500000000000	4136.92285156250000000000	4527.69238281250000000000	4141.53857421875000000000	4135.38427734375000000000	3402.00000000000000000000	10249.00000000000000000000	10228.00000000000000000000	0.00000000000000000000	0.00000000000000000000	0.00000000000000000000	2405.00000000000000000000	152.00000000000000000000	4.00000000000000000000	4.00000000000000000000	4.00000000000000000000	4.00000000000000000000	4.00000000000000000000	4.00000000000000000000	4.00000000000000000000	4.00000000000000000000	4.00000000000000000000	4.00000000000000000000	4.00000000000000000000	4.00000000000000000000	4.00000000000000000000	4.00000000000000000000	4.00000000000000000000	4.00000000000000000000
70.00000000000000000000	0.00000000000000000000	4153.33300781250000000000	4154.87158203125000000000	4135.89746093750000000000	4171.79492187500000000000	4157.43603515625000000000	4157.94873046875000000000	4172.82031250000000000000	4165.64111328125000000000	4156.41015625000000000000	4151.28173828125000000000	4136.92285156250000000000	4531.28173828125000000000	4138.46142578125000000000	4141.53857421875000000000	3477.00000000000000000000	10249.00000000000000000000	10228.00000000000000000000	0.00000000000000000000	0.00000000000000000000	0.00000000000000000000	2405.00000000000000000000	160.00000000000000000000	4.00000000000000000000	4.00000000000000000000	4.00000000000000000000	4.00000000000000000000	4.00000000000000000000	4.00000000000000000000	4.00000000000000000000	4.00000000000000000000	4.00000000000000000000	4.00000000000000000000	4.00000000000000000000	4.00000000000000000000	4.00000000000000000000	4.00000000000000000000	4.00000000000000000000	4.00000000000000000000
71.00000000000000000000	0.00000000000000000000	4153.84619140625000000000	4151.28173828125000000000	4146.66650390625000000000	4173.33300781250000000000	4156.41015625000000000000	4158.97412109375000000000	4174.87158203125000000000	4172.82031250000000000000	4162.56396484375000000000	4151.79492187500000000000	4170.76904296875000000000	4533.84619140625000000000	4147.17919921875000000000	4144.10253906250000000000	3408.00000000000000000000	10248.00000000000000000000	10227.00000000000000000000	0.00000000000000000000	0.00000000000000000000	0.00000000000000000000	2405.00000000000000000000	169.00000000000000000000	4.00000000000000000000	4.00000000000000000000	4.00000000000000000000	4.00000000000000000000	4.00000000000000000000	4.00000000000000000000	4.00000000000000000000	4.00000000000000000000	4.00000000000000000000	4.00000000000000000000	4.00000000000000000000	4.00000000000000000000	4.00000000000000000000	4.00000000000000000000	4.00000000000000000000	4.00000000000000000000
72.00000000000000000000	0.00000000000000000000	4147.69238281250000000000	4153.33300781250000000000	4139.48730468750000000000	4178.46142578125000000000	4154.35888671875000000000	4167.69238281250000000000	4180.00000000000000000000	4186.66650390625000000000	4178.46142578125000000000	4170.25634765625000000000	4182.05126953125000000000	4543.58984375000000000000	4174.35888671875000000000	4144.61523437500000000000	3417.00000000000000000000	10248.00000000000000000000	10227.00000000000000000000	0.00000000000000000000	0.00000000000000000000	0.00000000000000000000	2405.00000000000000000000	177.00000000000000000000	4.00000000000000000000	4.00000000000000000000	4.00000000000000000000	4.00000000000000000000	4.00000000000000000000	4.00000000000000000000	4.00000000000000000000	4.00000000000000000000	4.00000000000000000000	4.00000000000000000000	4.00000000000000000000	4.00000000000000000000	4.00000000000000000000	4.00000000000000000000	4.00000000000000000000	4.00000000000000000000
73.00000000000000000000	0.00000000000000000000	4164.61523437500000000000	4152.30761718750000000000	4140.00000000000000000000	4185.12792968750000000000	4150.76904296875000000000	4158.97412109375000000000	4174.35888671875000000000	4183.07666015625000000000	4171.28173828125000000000	4176.41015625000000000000	4164.10253906250000000000	4541.02539062500000000000	4178.46142578125000000000	4144.10253906250000000000	3117.00000000000000000000	10248.00000000000000000000	10227.00000000000000000000	0.00000000000000000000	0.00000000000000000000	0.00000000000000000000	2405.00000000000000000000	185.00000000000000000000	4.00000000000000000000	4.00000000000000000000	4.00000000000000000000	4.00000000000000000000	4.00000000000000000000	4.00000000000000000000	4.00000000000000000000	4.00000000000000000000	4.00000000000000000000	4.00000000000000000000	4.00000000000000000000	4.00000000000000000000	4.00000000000000000000	4.00000000000000000000	4.00000000000000000000	4.00000000000000000000
74.00000000000000000000	0.00000000000000000000	4148.20507812500000000000	4152.82031250000000000000	4134.87158203125000000000	4178.46142578125000000000	4162.56396484375000000000	4161.02539062500000000000	4175.89746093750000000000	4180.00000000000000000000	4166.15380859375000000000	4167.69238281250000000000	4155.38427734375000000000	4525.64111328125000000000	4171.28173828125000000000	4149.23046875000000000000	3705.00000000000000000000	10248.00000000000000000000	10227.00000000000000000000	0.00000000000000000000	0.00000000000000000000	0.00000000000000000000	2405.00000000000000000000	193.00000000000000000000	4.00000000000000000000	4.00000000000000000000	4.00000000000000000000	4.00000000000000000000	4.00000000000000000000	4.00000000000000000000	4.00000000000000000000	4.00000000000000000000	4.00000000000000000000	4.00000000000000000000	4.00000000000000000000	4.00000000000000000000	4.00000000000000000000	4.00000000000000000000	4.00000000000000000000	4.00000000000000000000
75.00000000000000000000	0.00000000000000000000	4144.61523437500000000000	4145.64111328125000000000	4128.20507812500000000000	4175.38427734375000000000	4153.33300781250000000000	4162.56396484375000000000	4168.20507812500000000000	4164.10253906250000000000	4156.41015625000000000000	4146.66650390625000000000	4149.23046875000000000000	4513.84619140625000000000	4141.02539062500000000000	4132.82031250000000000000	3314.00000000000000000000	10249.00000000000000000000	10228.00000000000000000000	0.00000000000000000000	0.00000000000000000000	0.00000000000000000000	2405.00000000000000000000	200.00000000000000000000	4.00000000000000000000	4.00000000000000000000	4.00000000000000000000	4.00000000000000000000	4.00000000000000000000	4.00000000000000000000	4.00000000000000000000	4.00000000000000000000	4.00000000000000000000	4.00000000000000000000	4.00000000000000000000	4.00000000000000000000	4.00000000000000000000	4.00000000000000000000	4.00000000000000000000	4.00000000000000000000
76.00000000000000000000	0.00000000000000000000	4150.25634765625000000000	4156.92285156250000000000	4138.46142578125000000000	4185.64111328125000000000	4150.76904296875000000000	4167.17919921875000000000	4169.74365234375000000000	4156.41015625000000000000	4147.17919921875000000000	4149.74365234375000000000	4146.15380859375000000000	4503.58984375000000000000	4129.23046875000000000000	4129.23046875000000000000	2745.00000000000000000000	10249.00000000000000000000	10228.00000000000000000000	0.00000000000000000000	0.00000000000000000000	0.00000000000000000000	2405.00000000000000000000	207.00000000000000000000	4.00000000000000000000	4.00000000000000000000	4.00000000000000000000	4.00000000000000000000	4.00000000000000000000	4.00000000000000000000	4.00000000000000000000	4.00000000000000000000	4.00000000000000000000	4.00000000000000000000	4.00000000000000000000	4.00000000000000000000	4.00000000000000000000	4.00000000000000000000	4.00000000000000000000	4.00000000000000000000
77.00000000000000000000	0.00000000000000000000	4140.00000000000000000000	4156.92285156250000000000	4142.05126953125000000000	4175.38427734375000000000	4152.82031250000000000000	4155.38427734375000000000	4167.69238281250000000000	4158.46142578125000000000	4137.43603515625000000000	4147.69238281250000000000	4144.10253906250000000000	4496.92285156250000000000	4145.64111328125000000000	4134.87158203125000000000	2585.00000000000000000000	10248.00000000000000000000	10227.00000000000000000000	0.00000000000000000000	0.00000000000000000000	0.00000000000000000000	2405.00000000000000000000	215.00000000000000000000	4.00000000000000000000	4.00000000000000000000	4.00000000000000000000	4.00000000000000000000	4.00000000000000000000	4.00000000000000000000	4.00000000000000000000	4.00000000000000000000	4.00000000000000000000	4.00000000000000000000	4.00000000000000000000	4.00000000000000000000	4.00000000000000000000	4.00000000000000000000	4.00000000000000000000	4.00000000000000000000
78.00000000000000000000	0.00000000000000000000	4150.76904296875000000000	4141.53857421875000000000	4145.64111328125000000000	4171.28173828125000000000	4142.56396484375000000000	4140.00000000000000000000	4155.38427734375000000000	4155.89746093750000000000	4133.33300781250000000000	4129.74365234375000000000	4146.66650390625000000000	4502.05126953125000000000	4154.87158203125000000000	4130.76904296875000000000	3705.00000000000000000000	10248.00000000000000000000	10227.00000000000000000000	0.00000000000000000000	0.00000000000000000000	0.00000000000000000000	2405.00000000000000000000	222.00000000000000000000	4.00000000000000000000	4.00000000000000000000	4.00000000000000000000	4.00000000000000000000	4.00000000000000000000	4.00000000000000000000	4.00000000000000000000	4.00000000000000000000	4.00000000000000000000	4.00000000000000000000	4.00000000000000000000	4.00000000000000000000	4.00000000000000000000	4.00000000000000000000	4.00000000000000000000	4.00000000000000000000
79.00000000000000000000	0.00000000000000000000	4153.84619140625000000000	4163.58984375000000000000	4163.07666015625000000000	4198.46142578125000000000	4163.58984375000000000000	4170.25634765625000000000	4178.46142578125000000000	4177.94873046875000000000	4167.69238281250000000000	4169.23046875000000000000	4158.97412109375000000000	4518.97412109375000000000	4173.84619140625000000000	4146.15380859375000000000	3314.00000000000000000000	10247.00000000000000000000	10227.00000000000000000000	0.00000000000000000000	0.00000000000000000000	0.00000000000000000000	2405.00000000000000000000	229.00000000000000000000	4.00000000000000000000	4.00000000000000000000	4.00000000000000000000	4.00000000000000000000	4.00000000000000000000	4.00000000000000000000	4.00000000000000000000	4.00000000000000000000	4.00000000000000000000	4.00000000000000000000	4.00000000000000000000	4.00000000000000000000	4.00000000000000000000	4.00000000000000000000	4.00000000000000000000	4.00000000000000000000
80.00000000000000000000	0.00000000000000000000	4163.58984375000000000000	4165.64111328125000000000	4171.79492187500000000000	4198.46142578125000000000	4167.17919921875000000000	4177.94873046875000000000	4185.12792968750000000000	4183.07666015625000000000	4173.84619140625000000000	4191.28173828125000000000	4153.84619140625000000000	4525.64111328125000000000	4162.56396484375000000000	4152.82031250000000000000	2745.00000000000000000000	10247.00000000000000000000	10227.00000000000000000000	0.00000000000000000000	0.00000000000000000000	0.00000000000000000000	2405.00000000000000000000	237.00000000000000000000	4.00000000000000000000	4.00000000000000000000	4.00000000000000000000	4.00000000000000000000	4.00000000000000000000	4.00000000000000000000	4.00000000000000000000	4.00000000000000000000	4.00000000000000000000	4.00000000000000000000	4.00000000000000000000	4.00000000000000000000	4.00000000000000000000	4.00000000000000000000	4.00000000000000000000	4.00000000000000000000
81.00000000000000000000	0.00000000000000000000	4161.02539062500000000000	4151.28173828125000000000	4168.20507812500000000000	4184.10253906250000000000	4154.35888671875000000000	4160.51269531250000000000	4174.35888671875000000000	4177.43603515625000000000	4162.56396484375000000000	4168.71777343750000000000	4161.53857421875000000000	4508.71777343750000000000	4143.58984375000000000000	4141.02539062500000000000	2585.00000000000000000000	10247.00000000000000000000	10228.00000000000000000000	0.00000000000000000000	0.00000000000000000000	0.00000000000000000000	2405.00000000000000000000	245.00000000000000000000	4.00000000000000000000	4.00000000000000000000	4.00000000000000000000	4.00000000000000000000	4.00000000000000000000	4.00000000000000000000	4.00000000000000000000	4.00000000000000000000	4.00000000000000000000	4.00000000000000000000	4.00000000000000000000	4.00000000000000000000	4.00000000000000000000	4.00000000000000000000	4.00000000000000000000	4.00000000000000000000
82.00000000000000000000	0.00000000000000000000	4142.05126953125000000000	4155.38427734375000000000	4178.46142578125000000000	4197.43603515625000000000	4154.87158203125000000000	4161.53857421875000000000	4176.92285156250000000000	4182.05126953125000000000	4167.17919921875000000000	4158.46142578125000000000	4176.92285156250000000000	4500.51269531250000000000	4153.33300781250000000000	4137.43603515625000000000	3705.00000000000000000000	10247.00000000000000000000	10228.00000000000000000000	0.00000000000000000000	0.00000000000000000000	0.00000000000000000000	2405.00000000000000000000	254.00000000000000000000	4.00000000000000000000	4.00000000000000000000	4.00000000000000000000	4.00000000000000000000	4.00000000000000000000	4.00000000000000000000	4.00000000000000000000	4.00000000000000000000	4.00000000000000000000	4.00000000000000000000	4.00000000000000000000	4.00000000000000000000	4.00000000000000000000	4.00000000000000000000	4.00000000000000000000	4.00000000000000000000
83.00000000000000000000	0.00000000000000000000	4157.94873046875000000000	4166.15380859375000000000	4187.69238281250000000000	4205.64111328125000000000	4154.87158203125000000000	4162.05126953125000000000	4177.43603515625000000000	4173.33300781250000000000	4160.00000000000000000000	4157.94873046875000000000	4168.71777343750000000000	4512.82031250000000000000	4172.82031250000000000000	4143.58984375000000000000	3314.00000000000000000000	10247.00000000000000000000	10227.00000000000000000000	0.00000000000000000000	0.00000000000000000000	0.00000000000000000000	2405.00000000000000000000	262.00000000000000000000	4.00000000000000000000	4.00000000000000000000	4.00000000000000000000	4.00000000000000000000	4.00000000000000000000	4.00000000000000000000	4.00000000000000000000	4.00000000000000000000	4.00000000000000000000	4.00000000000000000000	4.00000000000000000000	4.00000000000000000000	4.00000000000000000000	4.00000000000000000000	4.00000000000000000000	4.00000000000000000000
84.00000000000000000000	0.00000000000000000000	4158.46142578125000000000	4175.38427734375000000000	4166.15380859375000000000	4195.38427734375000000000	4170.25634765625000000000	4166.66650390625000000000	4181.53857421875000000000	4173.33300781250000000000	4165.64111328125000000000	4168.71777343750000000000	4164.61523437500000000000	4518.97412109375000000000	4184.61523437500000000000	4154.35888671875000000000	2745.00000000000000000000	10247.00000000000000000000	10227.00000000000000000000	0.00000000000000000000	0.00000000000000000000	0.00000000000000000000	2405.00000000000000000000	270.00000000000000000000	4.00000000000000000000	4.00000000000000000000	4.00000000000000000000	4.00000000000000000000	4.00000000000000000000	4.00000000000000000000	4.00000000000000000000	4.00000000000000000000	4.00000000000000000000	4.00000000000000000000	4.00000000000000000000	4.00000000000000000000	4.00000000000000000000	4.00000000000000000000	4.00000000000000000000	4.00000000000000000000
85.00000000000000000000	0.00000000000000000000	4157.94873046875000000000	4157.94873046875000000000	4159.48730468750000000000	4183.58984375000000000000	4156.41015625000000000000	4157.94873046875000000000	4165.12792968750000000000	4160.51269531250000000000	4158.46142578125000000000	4153.84619140625000000000	4140.00000000000000000000	4512.82031250000000000000	4157.94873046875000000000	4151.79492187500000000000	2585.00000000000000000000	10247.00000000000000000000	10229.00000000000000000000	0.00000000000000000000	0.00000000000000000000	0.00000000000000000000	2405.00000000000000000000	278.00000000000000000000	4.00000000000000000000	4.00000000000000000000	4.00000000000000000000	4.00000000000000000000	4.00000000000000000000	4.00000000000000000000	4.00000000000000000000	4.00000000000000000000	4.00000000000000000000	4.00000000000000000000	4.00000000000000000000	4.00000000000000000000	4.00000000000000000000	4.00000000000000000000	4.00000000000000000000	4.00000000000000000000
86.00000000000000000000	0.00000000000000000000	4158.97412109375000000000	4149.74365234375000000000	4178.97412109375000000000	4182.05126953125000000000	4134.87158203125000000000	4150.76904296875000000000	4158.97412109375000000000	4150.25634765625000000000	4142.05126953125000000000	4132.82031250000000000000	4122.56396484375000000000	4500.00000000000000000000	4140.00000000000000000000	4145.64111328125000000000	3705.00000000000000000000	10247.00000000000000000000	10229.00000000000000000000	0.00000000000000000000	0.00000000000000000000	0.00000000000000000000	2405.00000000000000000000	286.00000000000000000000	4.00000000000000000000	4.00000000000000000000	4.00000000000000000000	4.00000000000000000000	4.00000000000000000000	4.00000000000000000000	4.00000000000000000000	4.00000000000000000000	4.00000000000000000000	4.00000000000000000000	4.00000000000000000000	4.00000000000000000000	4.00000000000000000000	4.00000000000000000000	4.00000000000000000000	4.00000000000000000000
87.00000000000000000000	0.00000000000000000000	4148.20507812500000000000	4164.61523437500000000000	4184.10253906250000000000	4189.74365234375000000000	4145.64111328125000000000	4164.10253906250000000000	4178.46142578125000000000	4167.17919921875000000000	4157.43603515625000000000	4153.33300781250000000000	4165.12792968750000000000	4496.41015625000000000000	4161.02539062500000000000	4150.76904296875000000000	3314.00000000000000000000	10247.00000000000000000000	10229.00000000000000000000	0.00000000000000000000	0.00000000000000000000	0.00000000000000000000	2405.00000000000000000000	293.00000000000000000000	4.00000000000000000000	4.00000000000000000000	4.00000000000000000000	4.00000000000000000000	4.00000000000000000000	4.00000000000000000000	4.00000000000000000000	4.00000000000000000000	4.00000000000000000000	4.00000000000000000000	4.00000000000000000000	4.00000000000000000000	4.00000000000000000000	4.00000000000000000000	4.00000000000000000000	4.00000000000000000000
88.00000000000000000000	0.00000000000000000000	4164.10253906250000000000	4164.61523437500000000000	4191.28173828125000000000	4201.53857421875000000000	4158.97412109375000000000	4173.84619140625000000000	4183.07666015625000000000	4178.46142578125000000000	4177.43603515625000000000	4176.92285156250000000000	4205.64111328125000000000	4504.61523437500000000000	4176.92285156250000000000	4155.89746093750000000000	2745.00000000000000000000	10247.00000000000000000000	10229.00000000000000000000	0.00000000000000000000	0.00000000000000000000	0.00000000000000000000	2405.00000000000000000000	301.00000000000000000000	4.00000000000000000000	4.00000000000000000000	4.00000000000000000000	4.00000000000000000000	4.00000000000000000000	4.00000000000000000000	4.00000000000000000000	4.00000000000000000000	4.00000000000000000000	4.00000000000000000000	4.00000000000000000000	4.00000000000000000000	4.00000000000000000000	4.00000000000000000000	4.00000000000000000000	4.00000000000000000000
89.00000000000000000000	0.00000000000000000000	4158.46142578125000000000	4161.53857421875000000000	4188.71777343750000000000	4206.66650390625000000000	4164.10253906250000000000	4173.84619140625000000000	4181.53857421875000000000	4184.10253906250000000000	4185.12792968750000000000	4181.02539062500000000000	4192.82031250000000000000	4496.92285156250000000000	4182.56396484375000000000	4156.41015625000000000000	2585.00000000000000000000	10247.00000000000000000000	10229.00000000000000000000	0.00000000000000000000	0.00000000000000000000	0.00000000000000000000	2405.00000000000000000000	309.00000000000000000000	4.00000000000000000000	4.00000000000000000000	4.00000000000000000000	4.00000000000000000000	4.00000000000000000000	4.00000000000000000000	4.00000000000000000000	4.00000000000000000000	4.00000000000000000000	4.00000000000000000000	4.00000000000000000000	4.00000000000000000000	4.00000000000000000000	4.00000000000000000000	4.00000000000000000000	4.00000000000000000000
90.00000000000000000000	0.00000000000000000000	4157.94873046875000000000	4162.05126953125000000000	4182.05126953125000000000	4206.15380859375000000000	4153.33300781250000000000	4161.53857421875000000000	4176.92285156250000000000	4181.02539062500000000000	4175.38427734375000000000	4166.66650390625000000000	4159.48730468750000000000	4484.61523437500000000000	4178.46142578125000000000	4152.30761718750000000000	3705.00000000000000000000	10247.00000000000000000000	10229.00000000000000000000	0.00000000000000000000	0.00000000000000000000	0.00000000000000000000	2405.00000000000000000000	317.00000000000000000000	4.00000000000000000000	4.00000000000000000000	4.00000000000000000000	4.00000000000000000000	4.00000000000000000000	4.00000000000000000000	4.00000000000000000000	4.00000000000000000000	4.00000000000000000000	4.00000000000000000000	4.00000000000000000000	4.00000000000000000000	4.00000000000000000000	4.00000000000000000000	4.00000000000000000000	4.00000000000000000000
91.00000000000000000000	0.00000000000000000000	4170.76904296875000000000	4176.41015625000000000000	4194.35888671875000000000	4212.82031250000000000000	4164.10253906250000000000	4168.71777343750000000000	4181.02539062500000000000	4184.10253906250000000000	4178.46142578125000000000	4170.25634765625000000000	4158.46142578125000000000	4490.25634765625000000000	4180.51269531250000000000	4161.02539062500000000000	3314.00000000000000000000	10248.00000000000000000000	10229.00000000000000000000	0.00000000000000000000	0.00000000000000000000	0.00000000000000000000	2405.00000000000000000000	325.00000000000000000000	4.00000000000000000000	4.00000000000000000000	4.00000000000000000000	4.00000000000000000000	4.00000000000000000000	4.00000000000000000000	4.00000000000000000000	4.00000000000000000000	4.00000000000000000000	4.00000000000000000000	4.00000000000000000000	4.00000000000000000000	4.00000000000000000000	4.00000000000000000000	4.00000000000000000000	4.00000000000000000000
92.00000000000000000000	0.00000000000000000000	4154.87158203125000000000	4178.46142578125000000000	4190.25634765625000000000	4205.12792968750000000000	4177.43603515625000000000	4176.92285156250000000000	4182.05126953125000000000	4180.00000000000000000000	4173.84619140625000000000	4176.41015625000000000000	4175.38427734375000000000	4486.15380859375000000000	4182.05126953125000000000	4161.53857421875000000000	2745.00000000000000000000	10248.00000000000000000000	10229.00000000000000000000	0.00000000000000000000	0.00000000000000000000	0.00000000000000000000	2405.00000000000000000000	334.00000000000000000000	4.00000000000000000000	4.00000000000000000000	4.00000000000000000000	4.00000000000000000000	4.00000000000000000000	4.00000000000000000000	4.00000000000000000000	4.00000000000000000000	4.00000000000000000000	4.00000000000000000000	4.00000000000000000000	4.00000000000000000000	4.00000000000000000000	4.00000000000000000000	4.00000000000000000000	4.00000000000000000000
93.00000000000000000000	0.00000000000000000000	4160.51269531250000000000	4155.38427734375000000000	4178.46142578125000000000	4191.79492187500000000000	4151.79492187500000000000	4156.41015625000000000000	4164.61523437500000000000	4153.84619140625000000000	4145.12792968750000000000	4154.35888671875000000000	4174.35888671875000000000	4462.56396484375000000000	4163.58984375000000000000	4141.02539062500000000000	2585.00000000000000000000	10248.00000000000000000000	10228.00000000000000000000	0.00000000000000000000	0.00000000000000000000	0.00000000000000000000	2405.00000000000000000000	342.00000000000000000000	4.00000000000000000000	4.00000000000000000000	4.00000000000000000000	4.00000000000000000000	4.00000000000000000000	4.00000000000000000000	4.00000000000000000000	4.00000000000000000000	4.00000000000000000000	4.00000000000000000000	4.00000000000000000000	4.00000000000000000000	4.00000000000000000000	4.00000000000000000000	4.00000000000000000000	4.00000000000000000000
94.00000000000000000000	0.00000000000000000000	4159.48730468750000000000	4167.69238281250000000000	4185.12792968750000000000	4204.61523437500000000000	4140.51269531250000000000	4153.33300781250000000000	4166.66650390625000000000	4162.05126953125000000000	4156.92285156250000000000	4151.28173828125000000000	4175.89746093750000000000	4453.33300781250000000000	4170.25634765625000000000	4147.69238281250000000000	3705.00000000000000000000	10248.00000000000000000000	10228.00000000000000000000	0.00000000000000000000	0.00000000000000000000	0.00000000000000000000	2405.00000000000000000000	350.00000000000000000000	4.00000000000000000000	4.00000000000000000000	4.00000000000000000000	4.00000000000000000000	4.00000000000000000000	4.00000000000000000000	4.00000000000000000000	4.00000000000000000000	4.00000000000000000000	4.00000000000000000000	4.00000000000000000000	4.00000000000000000000	4.00000000000000000000	4.00000000000000000000	4.00000000000000000000	4.00000000000000000000
95.00000000000000000000	0.00000000000000000000	4155.89746093750000000000	4175.38427734375000000000	4198.46142578125000000000	4212.82031250000000000000	4144.10253906250000000000	4154.35888671875000000000	4163.58984375000000000000	4169.74365234375000000000	4158.97412109375000000000	4153.33300781250000000000	4169.23046875000000000000	4454.87158203125000000000	4174.35888671875000000000	4158.97412109375000000000	3314.00000000000000000000	10248.00000000000000000000	10227.00000000000000000000	0.00000000000000000000	0.00000000000000000000	0.00000000000000000000	2405.00000000000000000000	358.00000000000000000000	4.00000000000000000000	4.00000000000000000000	4.00000000000000000000	4.00000000000000000000	4.00000000000000000000	4.00000000000000000000	4.00000000000000000000	4.00000000000000000000	4.00000000000000000000	4.00000000000000000000	4.00000000000000000000	4.00000000000000000000	4.00000000000000000000	4.00000000000000000000	4.00000000000000000000	4.00000000000000000000
96.00000000000000000000	0.00000000000000000000	4162.56396484375000000000	4153.33300781250000000000	4196.92285156250000000000	4204.10253906250000000000	4147.69238281250000000000	4149.23046875000000000000	4158.97412109375000000000	4153.84619140625000000000	4132.30761718750000000000	4149.23046875000000000000	4153.33300781250000000000	4443.58984375000000000000	4152.82031250000000000000	4155.38427734375000000000	2745.00000000000000000000	10248.00000000000000000000	10227.00000000000000000000	0.00000000000000000000	0.00000000000000000000	0.00000000000000000000	2405.00000000000000000000	365.00000000000000000000	4.00000000000000000000	4.00000000000000000000	4.00000000000000000000	4.00000000000000000000	4.00000000000000000000	4.00000000000000000000	4.00000000000000000000	4.00000000000000000000	4.00000000000000000000	4.00000000000000000000	4.00000000000000000000	4.00000000000000000000	4.00000000000000000000	4.00000000000000000000	4.00000000000000000000	4.00000000000000000000
97.00000000000000000000	0.00000000000000000000	4147.69238281250000000000	4155.38427734375000000000	4179.48730468750000000000	4201.02539062500000000000	4154.87158203125000000000	4156.92285156250000000000	4171.28173828125000000000	4161.53857421875000000000	4145.12792968750000000000	4160.51269531250000000000	4155.38427734375000000000	4432.30761718750000000000	4154.87158203125000000000	4152.30761718750000000000	2585.00000000000000000000	10246.00000000000000000000	10228.00000000000000000000	0.00000000000000000000	0.00000000000000000000	0.00000000000000000000	2405.00000000000000000000	373.00000000000000000000	4.00000000000000000000	4.00000000000000000000	4.00000000000000000000	4.00000000000000000000	4.00000000000000000000	4.00000000000000000000	4.00000000000000000000	4.00000000000000000000	4.00000000000000000000	4.00000000000000000000	4.00000000000000000000	4.00000000000000000000	4.00000000000000000000	4.00000000000000000000	4.00000000000000000000	4.00000000000000000000
98.00000000000000000000	0.00000000000000000000	4155.38427734375000000000	4161.53857421875000000000	4180.00000000000000000000	4194.87158203125000000000	4144.61523437500000000000	4154.87158203125000000000	4167.17919921875000000000	4168.71777343750000000000	4162.05126953125000000000	4152.82031250000000000000	4149.74365234375000000000	4426.66650390625000000000	4163.07666015625000000000	4148.20507812500000000000	3705.00000000000000000000	10246.00000000000000000000	10228.00000000000000000000	0.00000000000000000000	0.00000000000000000000	0.00000000000000000000	2405.00000000000000000000	380.00000000000000000000	4.00000000000000000000	4.00000000000000000000	4.00000000000000000000	4.00000000000000000000	4.00000000000000000000	4.00000000000000000000	4.00000000000000000000	4.00000000000000000000	4.00000000000000000000	4.00000000000000000000	4.00000000000000000000	4.00000000000000000000	4.00000000000000000000	4.00000000000000000000	4.00000000000000000000	4.00000000000000000000
99.00000000000000000000	0.00000000000000000000	4153.33300781250000000000	4155.38427734375000000000	4183.58984375000000000000	4193.84619140625000000000	4138.97412109375000000000	4159.48730468750000000000	4167.69238281250000000000	4168.71777343750000000000	4158.46142578125000000000	4145.64111328125000000000	4153.84619140625000000000	4420.00000000000000000000	4160.00000000000000000000	4155.89746093750000000000	3314.00000000000000000000	10246.00000000000000000000	10230.00000000000000000000	0.00000000000000000000	0.00000000000000000000	0.00000000000000000000	2405.00000000000000000000	387.00000000000000000000	4.00000000000000000000	4.00000000000000000000	4.00000000000000000000	4.00000000000000000000	4.00000000000000000000	4.00000000000000000000	4.00000000000000000000	4.00000000000000000000	4.00000000000000000000	4.00000000000000000000	4.00000000000000000000	4.00000000000000000000	4.00000000000000000000	4.00000000000000000000	4.00000000000000000000	4.00000000000000000000
100.00000000000000000000	0.00000000000000000000	4152.30761718750000000000	4157.94873046875000000000	4178.46142578125000000000	4216.41015625000000000000	4145.64111328125000000000	4165.12792968750000000000	4174.87158203125000000000	4170.25634765625000000000	4157.43603515625000000000	4161.53857421875000000000	4180.00000000000000000000	4415.89746093750000000000	4164.61523437500000000000	4160.51269531250000000000	2745.00000000000000000000	10246.00000000000000000000	10230.00000000000000000000	0.00000000000000000000	0.00000000000000000000	0.00000000000000000000	2405.00000000000000000000	395.00000000000000000000	4.00000000000000000000	4.00000000000000000000	4.00000000000000000000	4.00000000000000000000	4.00000000000000000000	4.00000000000000000000	4.00000000000000000000	4.00000000000000000000	4.00000000000000000000	4.00000000000000000000	4.00000000000000000000	4.00000000000000000000	4.00000000000000000000	4.00000000000000000000	4.00000000000000000000	4.00000000000000000000
101.00000000000000000000	0.00000000000000000000	4170.25634765625000000000	4180.51269531250000000000	4181.53857421875000000000	4228.20507812500000000000	4162.56396484375000000000	4166.66650390625000000000	4176.92285156250000000000	4175.38427734375000000000	4170.76904296875000000000	4180.00000000000000000000	4185.64111328125000000000	4410.76904296875000000000	4191.79492187500000000000	4163.07666015625000000000	2585.00000000000000000000	10245.00000000000000000000	10228.00000000000000000000	0.00000000000000000000	0.00000000000000000000	0.00000000000000000000	2405.00000000000000000000	403.00000000000000000000	4.00000000000000000000	4.00000000000000000000	4.00000000000000000000	4.00000000000000000000	4.00000000000000000000	4.00000000000000000000	4.00000000000000000000	4.00000000000000000000	4.00000000000000000000	4.00000000000000000000	4.00000000000000000000	4.00000000000000000000	4.00000000000000000000	4.00000000000000000000	4.00000000000000000000	4.00000000000000000000
102.00000000000000000000	0.00000000000000000000	4158.97412109375000000000	4187.69238281250000000000	4178.97412109375000000000	4215.38427734375000000000	4181.53857421875000000000	4174.87158203125000000000	4182.05126953125000000000	4184.10253906250000000000	4183.07666015625000000000	4180.00000000000000000000	4175.38427734375000000000	4401.53857421875000000000	4207.69238281250000000000	4165.64111328125000000000	3705.00000000000000000000	10245.00000000000000000000	10228.00000000000000000000	0.00000000000000000000	0.00000000000000000000	0.00000000000000000000	2405.00000000000000000000	411.00000000000000000000	4.00000000000000000000	4.00000000000000000000	4.00000000000000000000	4.00000000000000000000	4.00000000000000000000	4.00000000000000000000	4.00000000000000000000	4.00000000000000000000	4.00000000000000000000	4.00000000000000000000	4.00000000000000000000	4.00000000000000000000	4.00000000000000000000	4.00000000000000000000	4.00000000000000000000	4.00000000000000000000
103.00000000000000000000	0.00000000000000000000	4157.94873046875000000000	4157.43603515625000000000	4181.53857421875000000000	4195.89746093750000000000	4161.02539062500000000000	4164.10253906250000000000	4168.20507812500000000000	4165.64111328125000000000	4160.51269531250000000000	4155.89746093750000000000	4163.07666015625000000000	4392.30761718750000000000	4176.92285156250000000000	4149.23046875000000000000	3314.00000000000000000000	10247.00000000000000000000	10227.00000000000000000000	0.00000000000000000000	0.00000000000000000000	0.00000000000000000000	2405.00000000000000000000	419.00000000000000000000	4.00000000000000000000	4.00000000000000000000	4.00000000000000000000	4.00000000000000000000	4.00000000000000000000	4.00000000000000000000	4.00000000000000000000	4.00000000000000000000	4.00000000000000000000	4.00000000000000000000	4.00000000000000000000	4.00000000000000000000	4.00000000000000000000	4.00000000000000000000	4.00000000000000000000	4.00000000000000000000
104.00000000000000000000	0.00000000000000000000	4159.48730468750000000000	4157.94873046875000000000	4194.35888671875000000000	4197.94873046875000000000	4151.28173828125000000000	4158.46142578125000000000	4163.58984375000000000000	4162.05126953125000000000	4153.84619140625000000000	4150.76904296875000000000	4160.00000000000000000000	4390.76904296875000000000	4169.23046875000000000000	4154.87158203125000000000	2745.00000000000000000000	10247.00000000000000000000	10227.00000000000000000000	0.00000000000000000000	0.00000000000000000000	0.00000000000000000000	2405.00000000000000000000	428.00000000000000000000	4.00000000000000000000	4.00000000000000000000	4.00000000000000000000	4.00000000000000000000	4.00000000000000000000	4.00000000000000000000	4.00000000000000000000	4.00000000000000000000	4.00000000000000000000	4.00000000000000000000	4.00000000000000000000	4.00000000000000000000	4.00000000000000000000	4.00000000000000000000	4.00000000000000000000	4.00000000000000000000
105.00000000000000000000	0.00000000000000000000	4153.84619140625000000000	4164.10253906250000000000	4188.71777343750000000000	4208.71777343750000000000	4151.28173828125000000000	4149.74365234375000000000	4164.61523437500000000000	4169.23046875000000000000	4162.05126953125000000000	4140.51269531250000000000	4151.79492187500000000000	4391.28173828125000000000	4176.41015625000000000000	4168.20507812500000000000	2585.00000000000000000000	10249.00000000000000000000	10229.00000000000000000000	0.00000000000000000000	0.00000000000000000000	0.00000000000000000000	2405.00000000000000000000	436.00000000000000000000	4.00000000000000000000	4.00000000000000000000	4.00000000000000000000	4.00000000000000000000	4.00000000000000000000	4.00000000000000000000	4.00000000000000000000	4.00000000000000000000	4.00000000000000000000	4.00000000000000000000	4.00000000000000000000	4.00000000000000000000	4.00000000000000000000	4.00000000000000000000	4.00000000000000000000	4.00000000000000000000
106.00000000000000000000	0.00000000000000000000	4157.94873046875000000000	4148.20507812500000000000	4180.00000000000000000000	4199.48730468750000000000	4138.46142578125000000000	4144.61523437500000000000	4162.56396484375000000000	4163.07666015625000000000	4151.79492187500000000000	4131.79492187500000000000	4153.84619140625000000000	4375.89746093750000000000	4167.17919921875000000000	4155.38427734375000000000	3705.00000000000000000000	10249.00000000000000000000	10229.00000000000000000000	0.00000000000000000000	0.00000000000000000000	0.00000000000000000000	2405.00000000000000000000	444.00000000000000000000	4.00000000000000000000	4.00000000000000000000	4.00000000000000000000	4.00000000000000000000	4.00000000000000000000	4.00000000000000000000	4.00000000000000000000	4.00000000000000000000	4.00000000000000000000	4.00000000000000000000	4.00000000000000000000	4.00000000000000000000	4.00000000000000000000	4.00000000000000000000	4.00000000000000000000	4.00000000000000000000
107.00000000000000000000	0.00000000000000000000	4152.30761718750000000000	4156.92285156250000000000	4181.02539062500000000000	4202.05126953125000000000	4153.84619140625000000000	4169.74365234375000000000	4180.00000000000000000000	4169.74365234375000000000	4158.97412109375000000000	4164.61523437500000000000	4183.07666015625000000000	4364.10253906250000000000	4177.43603515625000000000	4159.48730468750000000000	3314.00000000000000000000	10249.00000000000000000000	10228.00000000000000000000	0.00000000000000000000	0.00000000000000000000	0.00000000000000000000	2405.00000000000000000000	451.00000000000000000000	4.00000000000000000000	4.00000000000000000000	4.00000000000000000000	4.00000000000000000000	4.00000000000000000000	4.00000000000000000000	4.00000000000000000000	4.00000000000000000000	4.00000000000000000000	4.00000000000000000000	4.00000000000000000000	4.00000000000000000000	4.00000000000000000000	4.00000000000000000000	4.00000000000000000000	4.00000000000000000000
108.00000000000000000000	0.00000000000000000000	4166.66650390625000000000	4155.89746093750000000000	4186.66650390625000000000	4220.51269531250000000000	4160.51269531250000000000	4170.76904296875000000000	4174.87158203125000000000	4165.12792968750000000000	4158.46142578125000000000	4168.71777343750000000000	4170.76904296875000000000	4365.64111328125000000000	4172.30761718750000000000	4161.02539062500000000000	2745.00000000000000000000	10249.00000000000000000000	10228.00000000000000000000	0.00000000000000000000	0.00000000000000000000	0.00000000000000000000	2405.00000000000000000000	459.00000000000000000000	4.00000000000000000000	4.00000000000000000000	4.00000000000000000000	4.00000000000000000000	4.00000000000000000000	4.00000000000000000000	4.00000000000000000000	4.00000000000000000000	4.00000000000000000000	4.00000000000000000000	4.00000000000000000000	4.00000000000000000000	4.00000000000000000000	4.00000000000000000000	4.00000000000000000000	4.00000000000000000000
109.00000000000000000000	0.00000000000000000000	4161.02539062500000000000	4152.82031250000000000000	4191.28173828125000000000	4216.92285156250000000000	4164.10253906250000000000	4161.53857421875000000000	4167.69238281250000000000	4165.64111328125000000000	4160.51269531250000000000	4159.48730468750000000000	4147.69238281250000000000	4352.82031250000000000000	4161.53857421875000000000	4152.82031250000000000000	2585.00000000000000000000	10248.00000000000000000000	10228.00000000000000000000	0.00000000000000000000	0.00000000000000000000	0.00000000000000000000	2405.00000000000000000000	466.00000000000000000000	4.00000000000000000000	4.00000000000000000000	4.00000000000000000000	4.00000000000000000000	4.00000000000000000000	4.00000000000000000000	4.00000000000000000000	4.00000000000000000000	4.00000000000000000000	4.00000000000000000000	4.00000000000000000000	4.00000000000000000000	4.00000000000000000000	4.00000000000000000000	4.00000000000000000000	4.00000000000000000000
110.00000000000000000000	0.00000000000000000000	4142.56396484375000000000	4157.94873046875000000000	4187.17919921875000000000	4190.76904296875000000000	4152.82031250000000000000	4153.84619140625000000000	4164.61523437500000000000	4160.00000000000000000000	4154.87158203125000000000	4145.64111328125000000000	4156.92285156250000000000	4332.82031250000000000000	4143.58984375000000000000	4154.35888671875000000000	3705.00000000000000000000	10248.00000000000000000000	10228.00000000000000000000	0.00000000000000000000	0.00000000000000000000	0.00000000000000000000	2405.00000000000000000000	474.00000000000000000000	4.00000000000000000000	4.00000000000000000000	4.00000000000000000000	4.00000000000000000000	4.00000000000000000000	4.00000000000000000000	4.00000000000000000000	4.00000000000000000000	4.00000000000000000000	4.00000000000000000000	4.00000000000000000000	4.00000000000000000000	4.00000000000000000000	4.00000000000000000000	4.00000000000000000000	4.00000000000000000000
111.00000000000000000000	0.00000000000000000000	4157.94873046875000000000	4154.35888671875000000000	4184.61523437500000000000	4190.25634765625000000000	4129.23046875000000000000	4142.05126953125000000000	4148.20507812500000000000	4137.43603515625000000000	4126.15380859375000000000	4117.94873046875000000000	4163.07666015625000000000	4318.46142578125000000000	4124.10253906250000000000	4152.30761718750000000000	3314.00000000000000000000	10249.00000000000000000000	10229.00000000000000000000	0.00000000000000000000	0.00000000000000000000	0.00000000000000000000	2405.00000000000000000000	482.00000000000000000000	4.00000000000000000000	4.00000000000000000000	4.00000000000000000000	4.00000000000000000000	4.00000000000000000000	4.00000000000000000000	4.00000000000000000000	4.00000000000000000000	4.00000000000000000000	4.00000000000000000000	4.00000000000000000000	4.00000000000000000000	4.00000000000000000000	4.00000000000000000000	4.00000000000000000000	4.00000000000000000000
112.00000000000000000000	0.00000000000000000000	4158.46142578125000000000	4161.53857421875000000000	4184.10253906250000000000	4201.53857421875000000000	4147.17919921875000000000	4155.38427734375000000000	4156.92285156250000000000	4151.79492187500000000000	4136.41015625000000000000	4137.94873046875000000000	4150.76904296875000000000	4309.23046875000000000000	4142.56396484375000000000	4153.33300781250000000000	2745.00000000000000000000	10249.00000000000000000000	10229.00000000000000000000	0.00000000000000000000	0.00000000000000000000	0.00000000000000000000	2405.00000000000000000000	491.00000000000000000000	4.00000000000000000000	4.00000000000000000000	4.00000000000000000000	4.00000000000000000000	4.00000000000000000000	4.00000000000000000000	4.00000000000000000000	4.00000000000000000000	4.00000000000000000000	4.00000000000000000000	4.00000000000000000000	4.00000000000000000000	4.00000000000000000000	4.00000000000000000000	4.00000000000000000000	4.00000000000000000000
113.00000000000000000000	0.00000000000000000000	4158.97412109375000000000	4146.66650390625000000000	4182.05126953125000000000	4184.10253906250000000000	4143.58984375000000000000	4154.87158203125000000000	4164.61523437500000000000	4164.10253906250000000000	4153.33300781250000000000	4154.87158203125000000000	4141.53857421875000000000	4301.53857421875000000000	4130.25634765625000000000	4147.69238281250000000000	2585.00000000000000000000	10250.00000000000000000000	10228.00000000000000000000	0.00000000000000000000	0.00000000000000000000	0.00000000000000000000	2405.00000000000000000000	498.00000000000000000000	4.00000000000000000000	4.00000000000000000000	4.00000000000000000000	4.00000000000000000000	4.00000000000000000000	4.00000000000000000000	4.00000000000000000000	4.00000000000000000000	4.00000000000000000000	4.00000000000000000000	4.00000000000000000000	4.00000000000000000000	4.00000000000000000000	4.00000000000000000000	4.00000000000000000000	4.00000000000000000000
114.00000000000000000000	0.00000000000000000000	4145.12792968750000000000	4130.25634765625000000000	4173.33300781250000000000	4177.94873046875000000000	4125.64111328125000000000	4147.69238281250000000000	4159.48730468750000000000	4152.82031250000000000000	4143.58984375000000000000	4142.05126953125000000000	4153.33300781250000000000	4283.07666015625000000000	4108.20507812500000000000	4134.35888671875000000000	3705.00000000000000000000	10250.00000000000000000000	10228.00000000000000000000	0.00000000000000000000	0.00000000000000000000	0.00000000000000000000	2405.00000000000000000000	506.00000000000000000000	4.00000000000000000000	4.00000000000000000000	4.00000000000000000000	4.00000000000000000000	4.00000000000000000000	4.00000000000000000000	4.00000000000000000000	4.00000000000000000000	4.00000000000000000000	4.00000000000000000000	4.00000000000000000000	4.00000000000000000000	4.00000000000000000000	4.00000000000000000000	4.00000000000000000000	4.00000000000000000000
115.00000000000000000000	0.00000000000000000000	4138.97412109375000000000	4137.94873046875000000000	4176.92285156250000000000	4201.02539062500000000000	4148.71777343750000000000	4157.43603515625000000000	4158.97412109375000000000	4147.69238281250000000000	4137.43603515625000000000	4147.17919921875000000000	4144.10253906250000000000	4276.92285156250000000000	4118.97412109375000000000	4138.97412109375000000000	3314.00000000000000000000	10249.00000000000000000000	10227.00000000000000000000	0.00000000000000000000	0.00000000000000000000	0.00000000000000000000	2405.00000000000000000000	514.00000000000000000000	4.00000000000000000000	4.00000000000000000000	4.00000000000000000000	4.00000000000000000000	4.00000000000000000000	4.00000000000000000000	4.00000000000000000000	4.00000000000000000000	4.00000000000000000000	4.00000000000000000000	4.00000000000000000000	4.00000000000000000000	4.00000000000000000000	4.00000000000000000000	4.00000000000000000000	4.00000000000000000000
116.00000000000000000000	0.00000000000000000000	4168.20507812500000000000	4143.58984375000000000000	4195.38427734375000000000	4201.02539062500000000000	4165.64111328125000000000	4159.48730468750000000000	4161.02539062500000000000	4153.84619140625000000000	4144.61523437500000000000	4151.28173828125000000000	4143.58984375000000000000	4283.58984375000000000000	4121.02539062500000000000	4162.56396484375000000000	2745.00000000000000000000	10249.00000000000000000000	10227.00000000000000000000	0.00000000000000000000	0.00000000000000000000	0.00000000000000000000	2405.00000000000000000000	521.00000000000000000000	4.00000000000000000000	4.00000000000000000000	4.00000000000000000000	4.00000000000000000000	4.00000000000000000000	4.00000000000000000000	4.00000000000000000000	4.00000000000000000000	4.00000000000000000000	4.00000000000000000000	4.00000000000000000000	4.00000000000000000000	4.00000000000000000000	4.00000000000000000000	4.00000000000000000000	4.00000000000000000000
117.00000000000000000000	0.00000000000000000000	4148.20507812500000000000	4144.10253906250000000000	4179.48730468750000000000	4178.97412109375000000000	4146.66650390625000000000	4147.17919921875000000000	4155.38427734375000000000	4156.41015625000000000000	4150.76904296875000000000	4140.00000000000000000000	4163.07666015625000000000	4258.97412109375000000000	4117.94873046875000000000	4159.48730468750000000000	2585.00000000000000000000	10248.00000000000000000000	10227.00000000000000000000	0.00000000000000000000	0.00000000000000000000	0.00000000000000000000	2405.00000000000000000000	529.00000000000000000000	4.00000000000000000000	4.00000000000000000000	4.00000000000000000000	4.00000000000000000000	4.00000000000000000000	4.00000000000000000000	4.00000000000000000000	4.00000000000000000000	4.00000000000000000000	4.00000000000000000000	4.00000000000000000000	4.00000000000000000000	4.00000000000000000000	4.00000000000000000000	4.00000000000000000000	4.00000000000000000000
118.00000000000000000000	0.00000000000000000000	4138.46142578125000000000	4140.51269531250000000000	4164.61523437500000000000	4193.84619140625000000000	4130.76904296875000000000	4134.87158203125000000000	4137.43603515625000000000	4135.38427734375000000000	4128.71777343750000000000	4122.56396484375000000000	4145.12792968750000000000	4227.17919921875000000000	4106.66650390625000000000	4133.84619140625000000000	3705.00000000000000000000	10248.00000000000000000000	10227.00000000000000000000	0.00000000000000000000	0.00000000000000000000	0.00000000000000000000	2405.00000000000000000000	538.00000000000000000000	4.00000000000000000000	4.00000000000000000000	4.00000000000000000000	4.00000000000000000000	4.00000000000000000000	4.00000000000000000000	4.00000000000000000000	4.00000000000000000000	4.00000000000000000000	4.00000000000000000000	4.00000000000000000000	4.00000000000000000000	4.00000000000000000000	4.00000000000000000000	4.00000000000000000000	4.00000000000000000000
119.00000000000000000000	0.00000000000000000000	4160.51269531250000000000	4152.82031250000000000000	4183.07666015625000000000	4217.43603515625000000000	4153.84619140625000000000	4152.30761718750000000000	4152.82031250000000000000	4138.46142578125000000000	4133.84619140625000000000	4132.82031250000000000000	4140.51269531250000000000	4218.97412109375000000000	4099.48730468750000000000	4145.64111328125000000000	3314.00000000000000000000	10244.00000000000000000000	10225.00000000000000000000	0.00000000000000000000	0.00000000000000000000	0.00000000000000000000	2405.00000000000000000000	545.00000000000000000000	4.00000000000000000000	4.00000000000000000000	4.00000000000000000000	4.00000000000000000000	4.00000000000000000000	4.00000000000000000000	4.00000000000000000000	4.00000000000000000000	4.00000000000000000000	4.00000000000000000000	4.00000000000000000000	4.00000000000000000000	4.00000000000000000000	4.00000000000000000000	4.00000000000000000000	4.00000000000000000000
120.00000000000000000000	0.00000000000000000000	4162.56396484375000000000	4161.02539062500000000000	4193.84619140625000000000	4197.43603515625000000000	4166.66650390625000000000	4169.23046875000000000000	4176.41015625000000000000	4164.61523437500000000000	4160.00000000000000000000	4149.23046875000000000000	4151.79492187500000000000	4214.87158203125000000000	4108.20507812500000000000	4158.46142578125000000000	2745.00000000000000000000	10244.00000000000000000000	10225.00000000000000000000	0.00000000000000000000	0.00000000000000000000	0.00000000000000000000	2405.00000000000000000000	553.00000000000000000000	4.00000000000000000000	4.00000000000000000000	4.00000000000000000000	4.00000000000000000000	4.00000000000000000000	4.00000000000000000000	4.00000000000000000000	4.00000000000000000000	4.00000000000000000000	4.00000000000000000000	4.00000000000000000000	4.00000000000000000000	4.00000000000000000000	4.00000000000000000000	4.00000000000000000000	4.00000000000000000000
121.00000000000000000000	0.00000000000000000000	4169.74365234375000000000	4152.82031250000000000000	4195.89746093750000000000	4185.12792968750000000000	4156.92285156250000000000	4163.07666015625000000000	4169.74365234375000000000	4161.53857421875000000000	4148.20507812500000000000	4133.33300781250000000000	4142.05126953125000000000	4206.66650390625000000000	4120.51269531250000000000	4150.25634765625000000000	2585.00000000000000000000	10244.00000000000000000000	10226.00000000000000000000	0.00000000000000000000	0.00000000000000000000	0.00000000000000000000	2405.00000000000000000000	561.00000000000000000000	4.00000000000000000000	4.00000000000000000000	4.00000000000000000000	4.00000000000000000000	4.00000000000000000000	4.00000000000000000000	4.00000000000000000000	4.00000000000000000000	4.00000000000000000000	4.00000000000000000000	4.00000000000000000000	4.00000000000000000000	4.00000000000000000000	4.00000000000000000000	4.00000000000000000000	4.00000000000000000000
122.00000000000000000000	0.00000000000000000000	4154.35888671875000000000	4162.56396484375000000000	4189.74365234375000000000	4210.25634765625000000000	4162.56396484375000000000	4164.61523437500000000000	4170.76904296875000000000	4156.41015625000000000000	4145.64111328125000000000	4132.30761718750000000000	4158.46142578125000000000	4186.66650390625000000000	4140.00000000000000000000	4159.48730468750000000000	3705.00000000000000000000	10244.00000000000000000000	10226.00000000000000000000	0.00000000000000000000	0.00000000000000000000	0.00000000000000000000	2405.00000000000000000000	569.00000000000000000000	4.00000000000000000000	4.00000000000000000000	4.00000000000000000000	4.00000000000000000000	4.00000000000000000000	4.00000000000000000000	4.00000000000000000000	4.00000000000000000000	4.00000000000000000000	4.00000000000000000000	4.00000000000000000000	4.00000000000000000000	4.00000000000000000000	4.00000000000000000000	4.00000000000000000000	4.00000000000000000000
123.00000000000000000000	0.00000000000000000000	4154.87158203125000000000	4164.61523437500000000000	4188.71777343750000000000	4210.76904296875000000000	4153.84619140625000000000	4159.48730468750000000000	4169.74365234375000000000	4160.00000000000000000000	4161.02539062500000000000	4154.87158203125000000000	4180.00000000000000000000	4161.02539062500000000000	4148.71777343750000000000	4163.07666015625000000000	3314.00000000000000000000	10245.00000000000000000000	10227.00000000000000000000	0.00000000000000000000	0.00000000000000000000	0.00000000000000000000	2405.00000000000000000000	576.00000000000000000000	4.00000000000000000000	4.00000000000000000000	4.00000000000000000000	4.00000000000000000000	4.00000000000000000000	4.00000000000000000000	4.00000000000000000000	4.00000000000000000000	4.00000000000000000000	4.00000000000000000000	4.00000000000000000000	4.00000000000000000000	4.00000000000000000000	4.00000000000000000000	4.00000000000000000000	4.00000000000000000000
124.00000000000000000000	0.00000000000000000000	4167.17919921875000000000	4160.00000000000000000000	4193.33300781250000000000	4195.38427734375000000000	4144.10253906250000000000	4154.35888671875000000000	4168.20507812500000000000	4171.28173828125000000000	4167.17919921875000000000	4171.28173828125000000000	4158.97412109375000000000	4155.38427734375000000000	4143.07666015625000000000	4161.02539062500000000000	2745.00000000000000000000	10245.00000000000000000000	10227.00000000000000000000	0.00000000000000000000	0.00000000000000000000	0.00000000000000000000	2405.00000000000000000000	585.00000000000000000000	4.00000000000000000000	4.00000000000000000000	4.00000000000000000000	4.00000000000000000000	4.00000000000000000000	4.00000000000000000000	4.00000000000000000000	4.00000000000000000000	4.00000000000000000000	4.00000000000000000000	4.00000000000000000000	4.00000000000000000000	4.00000000000000000000	4.00000000000000000000	4.00000000000000000000	4.00000000000000000000
125.00000000000000000000	0.00000000000000000000	4148.71777343750000000000	4147.17919921875000000000	4183.58984375000000000000	4202.56396484375000000000	4140.51269531250000000000	4152.30761718750000000000	4167.17919921875000000000	4176.41015625000000000000	4158.97412109375000000000	4165.12792968750000000000	4152.82031250000000000000	4153.33300781250000000000	4131.79492187500000000000	4170.25634765625000000000	2585.00000000000000000000	10245.00000000000000000000	10228.00000000000000000000	0.00000000000000000000	0.00000000000000000000	0.00000000000000000000	2405.00000000000000000000	593.00000000000000000000	4.00000000000000000000	4.00000000000000000000	4.00000000000000000000	4.00000000000000000000	4.00000000000000000000	4.00000000000000000000	4.00000000000000000000	4.00000000000000000000	4.00000000000000000000	4.00000000000000000000	4.00000000000000000000	4.00000000000000000000	4.00000000000000000000	4.00000000000000000000	4.00000000000000000000	4.00000000000000000000
126.00000000000000000000	0.00000000000000000000	4150.76904296875000000000	4122.05126953125000000000	4177.94873046875000000000	4190.76904296875000000000	4125.64111328125000000000	4140.00000000000000000000	4146.66650390625000000000	4153.84619140625000000000	4137.43603515625000000000	4134.35888671875000000000	4154.87158203125000000000	4128.71777343750000000000	4126.15380859375000000000	4160.51269531250000000000	3705.00000000000000000000	10245.00000000000000000000	10228.00000000000000000000	0.00000000000000000000	0.00000000000000000000	0.00000000000000000000	2405.00000000000000000000	600.00000000000000000000	4.00000000000000000000	4.00000000000000000000	4.00000000000000000000	4.00000000000000000000	4.00000000000000000000	4.00000000000000000000	4.00000000000000000000	4.00000000000000000000	4.00000000000000000000	4.00000000000000000000	4.00000000000000000000	4.00000000000000000000	4.00000000000000000000	4.00000000000000000000	4.00000000000000000000	4.00000000000000000000
127.00000000000000000000	0.00000000000000000000	4146.66650390625000000000	4134.35888671875000000000	4180.00000000000000000000	4174.87158203125000000000	4148.20507812500000000000	4154.87158203125000000000	4149.23046875000000000000	4154.87158203125000000000	4145.12792968750000000000	4132.82031250000000000000	4151.28173828125000000000	4104.61523437500000000000	4147.69238281250000000000	4143.58984375000000000000	52.00000000000000000000	10245.00000000000000000000	10230.00000000000000000000	0.00000000000000000000	0.00000000000000000000	0.00000000000000000000	2405.00000000000000000000	608.00000000000000000000	4.00000000000000000000	4.00000000000000000000	4.00000000000000000000	4.00000000000000000000	4.00000000000000000000	4.00000000000000000000	4.00000000000000000000	4.00000000000000000000	4.00000000000000000000	4.00000000000000000000	4.00000000000000000000	4.00000000000000000000	4.00000000000000000000	4.00000000000000000000	4.00000000000000000000	4.00000000000000000000
0.00000000000000000000	0.00000000000000000000	4145.12792968750000000000	4145.12792968750000000000	4175.89746093750000000000	4200.51269531250000000000	4162.05126953125000000000	4161.53857421875000000000	4159.48730468750000000000	4166.15380859375000000000	4160.00000000000000000000	4144.10253906250000000000	4170.76904296875000000000	4100.51269531250000000000	4147.17919921875000000000	4144.61523437500000000000	2883.00000000000000000000	10245.00000000000000000000	10230.00000000000000000000	0.00000000000000000000	0.00000000000000000000	0.00000000000000000000	2405.00000000000000000000	617.00000000000000000000	4.00000000000000000000	4.00000000000000000000	4.00000000000000000000	4.00000000000000000000	4.00000000000000000000	4.00000000000000000000	4.00000000000000000000	4.00000000000000000000	4.00000000000000000000	4.00000000000000000000	4.00000000000000000000	4.00000000000000000000	4.00000000000000000000	4.00000000000000000000	4.00000000000000000000	4.00000000000000000000
1.00000000000000000000	0.00000000000000000000	4153.33300781250000000000	4141.02539062500000000000	4166.66650390625000000000	4214.87158203125000000000	4143.58984375000000000000	4151.79492187500000000000	4161.02539062500000000000	4162.56396484375000000000	4160.51269531250000000000	4137.94873046875000000000	4165.12792968750000000000	4095.38452148437500000000	4132.82031250000000000000	4165.12792968750000000000	2658.00000000000000000000	10247.00000000000000000000	10229.00000000000000000000	0.00000000000000000000	0.00000000000000000000	0.00000000000000000000	2405.00000000000000000000	624.00000000000000000000	4.00000000000000000000	4.00000000000000000000	4.00000000000000000000	4.00000000000000000000	4.00000000000000000000	4.00000000000000000000	4.00000000000000000000	4.00000000000000000000	4.00000000000000000000	4.00000000000000000000	4.00000000000000000000	4.00000000000000000000	4.00000000000000000000	4.00000000000000000000	4.00000000000000000000	4.00000000000000000000
2.00000000000000000000	0.00000000000000000000	4150.25634765625000000000	4157.94873046875000000000	4155.38427734375000000000	4190.25634765625000000000	4150.76904296875000000000	4160.00000000000000000000	4165.64111328125000000000	4158.97412109375000000000	4156.92285156250000000000	4146.66650390625000000000	4145.64111328125000000000	4086.66650390625000000000	4151.28173828125000000000	4173.84619140625000000000	2098.00000000000000000000	10247.00000000000000000000	10229.00000000000000000000	0.00000000000000000000	0.00000000000000000000	0.00000000000000000000	2405.00000000000000000000	632.00000000000000000000	4.00000000000000000000	4.00000000000000000000	4.00000000000000000000	4.00000000000000000000	4.00000000000000000000	4.00000000000000000000	4.00000000000000000000	4.00000000000000000000	4.00000000000000000000	4.00000000000000000000	4.00000000000000000000	4.00000000000000000000	4.00000000000000000000	4.00000000000000000000	4.00000000000000000000	4.00000000000000000000
3.00000000000000000000	0.00000000000000000000	4163.07666015625000000000	4164.10253906250000000000	4154.87158203125000000000	4187.69238281250000000000	4154.87158203125000000000	4153.33300781250000000000	4157.94873046875000000000	4151.28173828125000000000	4146.15380859375000000000	4162.05126953125000000000	4160.00000000000000000000	4082.05126953125000000000	4162.05126953125000000000	4151.79492187500000000000	3486.00000000000000000000	10248.00000000000000000000	10231.00000000000000000000	0.00000000000000000000	0.00000000000000000000	0.00000000000000000000	2405.00000000000000000000	640.00000000000000000000	4.00000000000000000000	4.00000000000000000000	4.00000000000000000000	4.00000000000000000000	4.00000000000000000000	4.00000000000000000000	4.00000000000000000000	4.00000000000000000000	4.00000000000000000000	4.00000000000000000000	4.00000000000000000000	4.00000000000000000000	4.00000000000000000000	4.00000000000000000000	4.00000000000000000000	4.00000000000000000000
4.00000000000000000000	0.00000000000000000000	4155.38427734375000000000	4154.35888671875000000000	4158.97412109375000000000	4211.79492187500000000000	4148.71777343750000000000	4150.76904296875000000000	4165.12792968750000000000	4161.53857421875000000000	4156.41015625000000000000	4167.69238281250000000000	4181.02539062500000000000	4072.30761718750000000000	4165.64111328125000000000	4157.43603515625000000000	3584.00000000000000000000	10248.00000000000000000000	10231.00000000000000000000	0.00000000000000000000	0.00000000000000000000	0.00000000000000000000	2405.00000000000000000000	648.00000000000000000000	4.00000000000000000000	4.00000000000000000000	4.00000000000000000000	4.00000000000000000000	4.00000000000000000000	4.00000000000000000000	4.00000000000000000000	4.00000000000000000000	4.00000000000000000000	4.00000000000000000000	4.00000000000000000000	4.00000000000000000000	4.00000000000000000000	4.00000000000000000000	4.00000000000000000000	4.00000000000000000000
5.00000000000000000000	0.00000000000000000000	4155.89746093750000000000	4143.07666015625000000000	4169.74365234375000000000	4201.53857421875000000000	4148.20507812500000000000	4154.35888671875000000000	4173.84619140625000000000	4171.79492187500000000000	4163.07666015625000000000	4152.30761718750000000000	4169.74365234375000000000	4073.33325195312500000000	4167.17919921875000000000	4182.56396484375000000000	3445.00000000000000000000	10247.00000000000000000000	10228.00000000000000000000	0.00000000000000000000	0.00000000000000000000	0.00000000000000000000	2405.00000000000000000000	656.00000000000000000000	4.00000000000000000000	4.00000000000000000000	4.00000000000000000000	4.00000000000000000000	4.00000000000000000000	4.00000000000000000000	4.00000000000000000000	4.00000000000000000000	4.00000000000000000000	4.00000000000000000000	4.00000000000000000000	4.00000000000000000000	4.00000000000000000000	4.00000000000000000000	4.00000000000000000000	4.00000000000000000000
6.00000000000000000000	0.00000000000000000000	4167.69238281250000000000	4144.10253906250000000000	4184.10253906250000000000	4181.02539062500000000000	4153.84619140625000000000	4152.82031250000000000000	4172.82031250000000000000	4171.28173828125000000000	4161.53857421875000000000	4150.76904296875000000000	4165.12792968750000000000	4080.51269531250000000000	4164.61523437500000000000	4184.61523437500000000000	3284.00000000000000000000	10247.00000000000000000000	10228.00000000000000000000	0.00000000000000000000	0.00000000000000000000	0.00000000000000000000	2405.00000000000000000000	664.00000000000000000000	4.00000000000000000000	4.00000000000000000000	4.00000000000000000000	4.00000000000000000000	4.00000000000000000000	4.00000000000000000000	4.00000000000000000000	4.00000000000000000000	4.00000000000000000000	4.00000000000000000000	4.00000000000000000000	4.00000000000000000000	4.00000000000000000000	4.00000000000000000000	4.00000000000000000000	4.00000000000000000000
7.00000000000000000000	0.00000000000000000000	4152.30761718750000000000	4160.00000000000000000000	4183.58984375000000000000	4204.61523437500000000000	4166.66650390625000000000	4166.66650390625000000000	4184.10253906250000000000	4183.07666015625000000000	4177.94873046875000000000	4172.30761718750000000000	4181.53857421875000000000	4075.38452148437500000000	4177.43603515625000000000	4177.94873046875000000000	3448.00000000000000000000	10246.00000000000000000000	10226.00000000000000000000	0.00000000000000000000	0.00000000000000000000	0.00000000000000000000	2405.00000000000000000000	672.00000000000000000000	4.00000000000000000000	4.00000000000000000000	4.00000000000000000000	4.00000000000000000000	4.00000000000000000000	4.00000000000000000000	4.00000000000000000000	4.00000000000000000000	4.00000000000000000000	4.00000000000000000000	4.00000000000000000000	4.00000000000000000000	4.00000000000000000000	4.00000000000000000000	4.00000000000000000000	4.00000000000000000000
8.00000000000000000000	0.00000000000000000000	4163.07666015625000000000	4157.94873046875000000000	4182.05126953125000000000	4217.43603515625000000000	4157.94873046875000000000	4167.69238281250000000000	4182.05126953125000000000	4178.97412109375000000000	4175.38427734375000000000	4166.15380859375000000000	4182.05126953125000000000	4061.02563476562500000000	4180.00000000000000000000	4174.87158203125000000000	3457.00000000000000000000	10246.00000000000000000000	10226.00000000000000000000	0.00000000000000000000	0.00000000000000000000	0.00000000000000000000	2405.00000000000000000000	679.00000000000000000000	4.00000000000000000000	4.00000000000000000000	4.00000000000000000000	4.00000000000000000000	4.00000000000000000000	4.00000000000000000000	4.00000000000000000000	4.00000000000000000000	4.00000000000000000000	4.00000000000000000000	4.00000000000000000000	4.00000000000000000000	4.00000000000000000000	4.00000000000000000000	4.00000000000000000000	4.00000000000000000000
9.00000000000000000000	0.00000000000000000000	4162.56396484375000000000	4151.79492187500000000000	4180.51269531250000000000	4187.69238281250000000000	4155.89746093750000000000	4165.12792968750000000000	4177.43603515625000000000	4175.89746093750000000000	4175.38427734375000000000	4166.66650390625000000000	4181.02539062500000000000	4049.74340820312500000000	4185.64111328125000000000	4178.46142578125000000000	3161.00000000000000000000	10249.00000000000000000000	10227.00000000000000000000	0.00000000000000000000	0.00000000000000000000	0.00000000000000000000	2405.00000000000000000000	687.00000000000000000000	4.00000000000000000000	4.00000000000000000000	4.00000000000000000000	4.00000000000000000000	4.00000000000000000000	4.00000000000000000000	4.00000000000000000000	4.00000000000000000000	4.00000000000000000000	4.00000000000000000000	4.00000000000000000000	4.00000000000000000000	4.00000000000000000000	4.00000000000000000000	4.00000000000000000000	4.00000000000000000000
10.00000000000000000000	0.00000000000000000000	4152.30761718750000000000	4147.69238281250000000000	4174.87158203125000000000	4180.51269531250000000000	4140.00000000000000000000	4153.84619140625000000000	4164.10253906250000000000	4169.23046875000000000000	4167.69238281250000000000	4167.17919921875000000000	4165.12792968750000000000	4040.51269531250000000000	4168.20507812500000000000	4170.25634765625000000000	3570.00000000000000000000	10249.00000000000000000000	10227.00000000000000000000	0.00000000000000000000	0.00000000000000000000	0.00000000000000000000	2405.00000000000000000000	695.00000000000000000000	4.00000000000000000000	4.00000000000000000000	4.00000000000000000000	4.00000000000000000000	4.00000000000000000000	4.00000000000000000000	4.00000000000000000000	4.00000000000000000000	4.00000000000000000000	4.00000000000000000000	4.00000000000000000000	4.00000000000000000000	4.00000000000000000000	4.00000000000000000000	4.00000000000000000000	4.00000000000000000000
11.00000000000000000000	0.00000000000000000000	4162.05126953125000000000	4147.69238281250000000000	4171.79492187500000000000	4205.64111328125000000000	4120.00000000000000000000	4137.94873046875000000000	4151.28173828125000000000	4156.41015625000000000000	4145.64111328125000000000	4149.23046875000000000000	4148.71777343750000000000	4022.56396484375000000000	4147.69238281250000000000	4160.00000000000000000000	3329.00000000000000000000	10250.00000000000000000000	10228.00000000000000000000	0.00000000000000000000	0.00000000000000000000	0.00000000000000000000	2405.00000000000000000000	703.00000000000000000000	4.00000000000000000000	4.00000000000000000000	4.00000000000000000000	4.00000000000000000000	4.00000000000000000000	4.00000000000000000000	4.00000000000000000000	4.00000000000000000000	4.00000000000000000000	4.00000000000000000000	4.00000000000000000000	4.00000000000000000000	4.00000000000000000000	4.00000000000000000000	4.00000000000000000000	4.00000000000000000000
12.00000000000000000000	0.00000000000000000000	4158.97412109375000000000	4163.07666015625000000000	4176.41015625000000000000	4211.79492187500000000000	4157.94873046875000000000	4150.25634765625000000000	4168.71777343750000000000	4178.46142578125000000000	4166.15380859375000000000	4156.92285156250000000000	4170.25634765625000000000	4022.05126953125000000000	4182.05126953125000000000	4173.84619140625000000000	2750.00000000000000000000	10250.00000000000000000000	10228.00000000000000000000	0.00000000000000000000	0.00000000000000000000	0.00000000000000000000	2405.00000000000000000000	711.00000000000000000000	4.00000000000000000000	4.00000000000000000000	4.00000000000000000000	4.00000000000000000000	4.00000000000000000000	4.00000000000000000000	4.00000000000000000000	4.00000000000000000000	4.00000000000000000000	4.00000000000000000000	4.00000000000000000000	4.00000000000000000000	4.00000000000000000000	4.00000000000000000000	4.00000000000000000000	4.00000000000000000000
13.00000000000000000000	0.00000000000000000000	4168.71777343750000000000	4162.56396484375000000000	4190.76904296875000000000	4197.94873046875000000000	4180.51269531250000000000	4161.02539062500000000000	4180.51269531250000000000	4195.89746093750000000000	4184.10253906250000000000	4167.17919921875000000000	4182.56396484375000000000	4034.87158203125000000000	4205.64111328125000000000	4181.53857421875000000000	2634.00000000000000000000	10249.00000000000000000000	10226.00000000000000000000	0.00000000000000000000	0.00000000000000000000	0.00000000000000000000	2405.00000000000000000000	720.00000000000000000000	4.00000000000000000000	4.00000000000000000000	4.00000000000000000000	4.00000000000000000000	4.00000000000000000000	4.00000000000000000000	4.00000000000000000000	4.00000000000000000000	4.00000000000000000000	4.00000000000000000000	4.00000000000000000000	4.00000000000000000000	4.00000000000000000000	4.00000000000000000000	4.00000000000000000000	4.00000000000000000000
14.00000000000000000000	0.00000000000000000000	4165.64111328125000000000	4166.15380859375000000000	4194.87158203125000000000	4199.48730468750000000000	4170.25634765625000000000	4168.20507812500000000000	4187.69238281250000000000	4197.94873046875000000000	4179.48730468750000000000	4170.76904296875000000000	4177.43603515625000000000	4026.66650390625000000000	4192.30761718750000000000	4180.51269531250000000000	3570.00000000000000000000	10249.00000000000000000000	10226.00000000000000000000	0.00000000000000000000	0.00000000000000000000	0.00000000000000000000	2405.00000000000000000000	728.00000000000000000000	4.00000000000000000000	4.00000000000000000000	4.00000000000000000000	4.00000000000000000000	4.00000000000000000000	4.00000000000000000000	4.00000000000000000000	4.00000000000000000000	4.00000000000000000000	4.00000000000000000000	4.00000000000000000000	4.00000000000000000000	4.00000000000000000000	4.00000000000000000000	4.00000000000000000000	4.00000000000000000000
15.00000000000000000000	0.00000000000000000000	4159.48730468750000000000	4166.66650390625000000000	4188.20507812500000000000	4197.43603515625000000000	4158.46142578125000000000	4165.64111328125000000000	4185.12792968750000000000	4196.41015625000000000000	4174.87158203125000000000	4168.71777343750000000000	4179.48730468750000000000	4017.43579101562500000000	4176.92285156250000000000	4178.97412109375000000000	3329.00000000000000000000	10248.00000000000000000000	10227.00000000000000000000	0.00000000000000000000	0.00000000000000000000	0.00000000000000000000	2405.00000000000000000000	736.00000000000000000000	4.00000000000000000000	4.00000000000000000000	4.00000000000000000000	4.00000000000000000000	4.00000000000000000000	4.00000000000000000000	4.00000000000000000000	4.00000000000000000000	4.00000000000000000000	4.00000000000000000000	4.00000000000000000000	4.00000000000000000000	4.00000000000000000000	4.00000000000000000000	4.00000000000000000000	4.00000000000000000000
16.00000000000000000000	0.00000000000000000000	4169.74365234375000000000	4153.84619140625000000000	4188.20507812500000000000	4188.20507812500000000000	4150.76904296875000000000	4161.02539062500000000000	4178.46142578125000000000	4192.82031250000000000000	4180.51269531250000000000	4166.15380859375000000000	4189.74365234375000000000	4018.46142578125000000000	4189.74365234375000000000	4181.02539062500000000000	0.00000000000000000000	10248.00000000000000000000	10227.00000000000000000000	0.00000000000000000000	0.00000000000000000000	0.00000000000000000000	2405.00000000000000000000	744.00000000000000000000	4.00000000000000000000	4.00000000000000000000	4.00000000000000000000	4.00000000000000000000	4.00000000000000000000	4.00000000000000000000	4.00000000000000000000	4.00000000000000000000	4.00000000000000000000	4.00000000000000000000	4.00000000000000000000	4.00000000000000000000	4.00000000000000000000	4.00000000000000000000	4.00000000000000000000	4.00000000000000000000
17.00000000000000000000	0.00000000000000000000	4149.23046875000000000000	4149.74365234375000000000	4178.46142578125000000000	4204.61523437500000000000	4153.84619140625000000000	4171.28173828125000000000	4190.25634765625000000000	4195.89746093750000000000	4189.23046875000000000000	4181.53857421875000000000	4186.15380859375000000000	4011.28198242187500000000	4216.41015625000000000000	4183.58984375000000000000	0.00000000000000000000	10247.00000000000000000000	10228.00000000000000000000	0.00000000000000000000	0.00000000000000000000	0.00000000000000000000	2405.00000000000000000000	752.00000000000000000000	4.00000000000000000000	4.00000000000000000000	4.00000000000000000000	4.00000000000000000000	4.00000000000000000000	4.00000000000000000000	4.00000000000000000000	4.00000000000000000000	4.00000000000000000000	4.00000000000000000000	4.00000000000000000000	4.00000000000000000000	4.00000000000000000000	4.00000000000000000000	4.00000000000000000000	4.00000000000000000000
18.00000000000000000000	0.00000000000000000000	4150.76904296875000000000	4137.94873046875000000000	4178.46142578125000000000	4209.23046875000000000000	4141.02539062500000000000	4158.97412109375000000000	4178.46142578125000000000	4176.92285156250000000000	4166.15380859375000000000	4172.30761718750000000000	4157.43603515625000000000	3998.46142578125000000000	4200.00000000000000000000	4163.58984375000000000000	0.00000000000000000000	10247.00000000000000000000	10228.00000000000000000000	0.00000000000000000000	0.00000000000000000000	0.00000000000000000000	2405.00000000000000000000	759.00000000000000000000	4.00000000000000000000	4.00000000000000000000	4.00000000000000000000	4.00000000000000000000	4.00000000000000000000	4.00000000000000000000	4.00000000000000000000	4.00000000000000000000	4.00000000000000000000	4.00000000000000000000	4.00000000000000000000	4.00000000000000000000	4.00000000000000000000	4.00000000000000000000	4.00000000000000000000	4.00000000000000000000
19.00000000000000000000	0.00000000000000000000	4164.10253906250000000000	4154.87158203125000000000	4194.87158203125000000000	4191.28173828125000000000	4150.76904296875000000000	4158.46142578125000000000	4169.74365234375000000000	4172.82031250000000000000	4163.58984375000000000000	4156.92285156250000000000	4169.23046875000000000000	3997.94873046875000000000	4181.53857421875000000000	4164.10253906250000000000	0.00000000000000000000	10248.00000000000000000000	10229.00000000000000000000	0.00000000000000000000	0.00000000000000000000	0.00000000000000000000	2405.00000000000000000000	766.00000000000000000000	4.00000000000000000000	4.00000000000000000000	4.00000000000000000000	4.00000000000000000000	4.00000000000000000000	4.00000000000000000000	4.00000000000000000000	4.00000000000000000000	4.00000000000000000000	4.00000000000000000000	4.00000000000000000000	4.00000000000000000000	4.00000000000000000000	4.00000000000000000000	4.00000000000000000000	4.00000000000000000000
20.00000000000000000000	0.00000000000000000000	4158.97412109375000000000	4168.71777343750000000000	4191.28173828125000000000	4183.07666015625000000000	4162.05126953125000000000	4167.17919921875000000000	4175.38427734375000000000	4179.48730468750000000000	4172.82031250000000000000	4156.41015625000000000000	4178.46142578125000000000	4002.56396484375000000000	4172.82031250000000000000	4183.07666015625000000000	0.00000000000000000000	10248.00000000000000000000	10229.00000000000000000000	0.00000000000000000000	0.00000000000000000000	0.00000000000000000000	2405.00000000000000000000	774.00000000000000000000	4.00000000000000000000	4.00000000000000000000	4.00000000000000000000	4.00000000000000000000	4.00000000000000000000	4.00000000000000000000	4.00000000000000000000	4.00000000000000000000	4.00000000000000000000	4.00000000000000000000	4.00000000000000000000	4.00000000000000000000	4.00000000000000000000	4.00000000000000000000	4.00000000000000000000	4.00000000000000000000
21.00000000000000000000	0.00000000000000000000	4166.66650390625000000000	4146.66650390625000000000	4182.05126953125000000000	4194.35888671875000000000	4147.69238281250000000000	4154.35888671875000000000	4170.25634765625000000000	4166.15380859375000000000	4155.89746093750000000000	4147.17919921875000000000	4133.33300781250000000000	3990.76904296875000000000	4166.15380859375000000000	4176.92285156250000000000	0.00000000000000000000	10248.00000000000000000000	10231.00000000000000000000	0.00000000000000000000	0.00000000000000000000	0.00000000000000000000	2405.00000000000000000000	782.00000000000000000000	4.00000000000000000000	4.00000000000000000000	4.00000000000000000000	4.00000000000000000000	4.00000000000000000000	4.00000000000000000000	4.00000000000000000000	4.00000000000000000000	4.00000000000000000000	4.00000000000000000000	4.00000000000000000000	4.00000000000000000000	4.00000000000000000000	4.00000000000000000000	4.00000000000000000000	4.00000000000000000000
22.00000000000000000000	0.00000000000000000000	4156.92285156250000000000	4149.74365234375000000000	4177.43603515625000000000	4205.12792968750000000000	4147.17919921875000000000	4148.20507812500000000000	4167.17919921875000000000	4163.07666015625000000000	4155.38427734375000000000	4148.20507812500000000000	4111.28173828125000000000	3976.41015625000000000000	4188.71777343750000000000	4166.15380859375000000000	0.00000000000000000000	10248.00000000000000000000	10231.00000000000000000000	0.00000000000000000000	0.00000000000000000000	0.00000000000000000000	2405.00000000000000000000	790.00000000000000000000	4.00000000000000000000	4.00000000000000000000	4.00000000000000000000	4.00000000000000000000	4.00000000000000000000	4.00000000000000000000	4.00000000000000000000	4.00000000000000000000	4.00000000000000000000	4.00000000000000000000	4.00000000000000000000	4.00000000000000000000	4.00000000000000000000	4.00000000000000000000	4.00000000000000000000	4.00000000000000000000
23.00000000000000000000	0.00000000000000000000	4155.89746093750000000000	4154.87158203125000000000	4174.35888671875000000000	4196.92285156250000000000	4147.69238281250000000000	4142.56396484375000000000	4157.43603515625000000000	4157.43603515625000000000	4152.30761718750000000000	4143.07666015625000000000	4115.38427734375000000000	3977.94873046875000000000	4199.48730468750000000000	4152.30761718750000000000	0.00000000000000000000	10250.00000000000000000000	10230.00000000000000000000	0.00000000000000000000	0.00000000000000000000	0.00000000000000000000	2405.00000000000000000000	797.00000000000000000000	4.00000000000000000000	4.00000000000000000000	4.00000000000000000000	4.00000000000000000000	4.00000000000000000000	4.00000000000000000000	4.00000000000000000000	4.00000000000000000000	4.00000000000000000000	4.00000000000000000000	4.00000000000000000000	4.00000000000000000000	4.00000000000000000000	4.00000000000000000000	4.00000000000000000000	4.00000000000000000000
24.00000000000000000000	0.00000000000000000000	4154.87158203125000000000	4147.69238281250000000000	4177.94873046875000000000	4189.23046875000000000000	4143.07666015625000000000	4148.20507812500000000000	4158.97412109375000000000	4157.43603515625000000000	4149.74365234375000000000	4145.12792968750000000000	4118.46142578125000000000	3985.12817382812500000000	4181.02539062500000000000	4157.94873046875000000000	0.00000000000000000000	10250.00000000000000000000	10230.00000000000000000000	0.00000000000000000000	0.00000000000000000000	0.00000000000000000000	2405.00000000000000000000	804.00000000000000000000	4.00000000000000000000	4.00000000000000000000	4.00000000000000000000	4.00000000000000000000	4.00000000000000000000	4.00000000000000000000	4.00000000000000000000	4.00000000000000000000	4.00000000000000000000	4.00000000000000000000	4.00000000000000000000	4.00000000000000000000	4.00000000000000000000	4.00000000000000000000	4.00000000000000000000	4.00000000000000000000
25.00000000000000000000	0.00000000000000000000	4147.17919921875000000000	4148.71777343750000000000	4182.05126953125000000000	4193.33300781250000000000	4135.38427734375000000000	4155.38427734375000000000	4163.58984375000000000000	4164.61523437500000000000	4157.94873046875000000000	4156.92285156250000000000	4139.48730468750000000000	3993.84594726562500000000	4162.05126953125000000000	4180.00000000000000000000	0.00000000000000000000	10248.00000000000000000000	10230.00000000000000000000	0.00000000000000000000	0.00000000000000000000	0.00000000000000000000	2405.00000000000000000000	812.00000000000000000000	4.00000000000000000000	4.00000000000000000000	4.00000000000000000000	4.00000000000000000000	4.00000000000000000000	4.00000000000000000000	4.00000000000000000000	4.00000000000000000000	4.00000000000000000000	4.00000000000000000000	4.00000000000000000000	4.00000000000000000000	4.00000000000000000000	4.00000000000000000000	4.00000000000000000000	4.00000000000000000000
26.00000000000000000000	0.00000000000000000000	4165.12792968750000000000	4161.02539062500000000000	4189.23046875000000000000	4198.97412109375000000000	4143.07666015625000000000	4149.74365234375000000000	4158.97412109375000000000	4166.15380859375000000000	4160.00000000000000000000	4152.30761718750000000000	4142.05126953125000000000	4003.07690429687500000000	4180.51269531250000000000	4177.94873046875000000000	0.00000000000000000000	10248.00000000000000000000	10230.00000000000000000000	0.00000000000000000000	0.00000000000000000000	0.00000000000000000000	2405.00000000000000000000	820.00000000000000000000	4.00000000000000000000	4.00000000000000000000	4.00000000000000000000	4.00000000000000000000	4.00000000000000000000	4.00000000000000000000	4.00000000000000000000	4.00000000000000000000	4.00000000000000000000	4.00000000000000000000	4.00000000000000000000	4.00000000000000000000	4.00000000000000000000	4.00000000000000000000	4.00000000000000000000	4.00000000000000000000
27.00000000000000000000	0.00000000000000000000	4162.05126953125000000000	4177.43603515625000000000	4188.71777343750000000000	4207.69238281250000000000	4178.46142578125000000000	4160.00000000000000000000	4171.28173828125000000000	4180.00000000000000000000	4173.84619140625000000000	4163.07666015625000000000	4109.23046875000000000000	4003.58959960937500000000	4219.48730468750000000000	4173.84619140625000000000	0.00000000000000000000	10248.00000000000000000000	10230.00000000000000000000	0.00000000000000000000	0.00000000000000000000	0.00000000000000000000	2405.00000000000000000000	827.00000000000000000000	4.00000000000000000000	4.00000000000000000000	4.00000000000000000000	4.00000000000000000000	4.00000000000000000000	4.00000000000000000000	4.00000000000000000000	4.00000000000000000000	4.00000000000000000000	4.00000000000000000000	4.00000000000000000000	4.00000000000000000000	4.00000000000000000000	4.00000000000000000000	4.00000000000000000000	4.00000000000000000000
28.00000000000000000000	0.00000000000000000000	4165.64111328125000000000	4165.12792968750000000000	4189.74365234375000000000	4210.25634765625000000000	4181.53857421875000000000	4161.02539062500000000000	4169.74365234375000000000	4172.30761718750000000000	4167.69238281250000000000	4167.69238281250000000000	4097.94873046875000000000	3998.97436523437500000000	4204.10253906250000000000	4181.02539062500000000000	0.00000000000000000000	10248.00000000000000000000	10230.00000000000000000000	0.00000000000000000000	0.00000000000000000000	0.00000000000000000000	2405.00000000000000000000	835.00000000000000000000	4.00000000000000000000	4.00000000000000000000	4.00000000000000000000	4.00000000000000000000	4.00000000000000000000	4.00000000000000000000	4.00000000000000000000	4.00000000000000000000	4.00000000000000000000	4.00000000000000000000	4.00000000000000000000	4.00000000000000000000	4.00000000000000000000	4.00000000000000000000	4.00000000000000000000	4.00000000000000000000
29.00000000000000000000	0.00000000000000000000	4164.61523437500000000000	4151.79492187500000000000	4186.66650390625000000000	4190.76904296875000000000	4156.92285156250000000000	4149.23046875000000000000	4154.87158203125000000000	4151.79492187500000000000	4143.07666015625000000000	4152.30761718750000000000	4125.12792968750000000000	3986.66650390625000000000	4181.53857421875000000000	4175.89746093750000000000	0.00000000000000000000	10250.00000000000000000000	10229.00000000000000000000	0.00000000000000000000	0.00000000000000000000	0.00000000000000000000	2405.00000000000000000000	844.00000000000000000000	4.00000000000000000000	4.00000000000000000000	4.00000000000000000000	4.00000000000000000000	4.00000000000000000000	4.00000000000000000000	4.00000000000000000000	4.00000000000000000000	4.00000000000000000000	4.00000000000000000000	4.00000000000000000000	4.00000000000000000000	4.00000000000000000000	4.00000000000000000000	4.00000000000000000000	4.00000000000000000000
30.00000000000000000000	0.00000000000000000000	4144.61523437500000000000	4156.92285156250000000000	4168.71777343750000000000	4184.10253906250000000000	4146.15380859375000000000	4146.15380859375000000000	4153.33300781250000000000	4150.25634765625000000000	4143.58984375000000000000	4150.25634765625000000000	4142.05126953125000000000	3976.92309570312500000000	4185.12792968750000000000	4151.28173828125000000000	0.00000000000000000000	10250.00000000000000000000	10229.00000000000000000000	0.00000000000000000000	0.00000000000000000000	0.00000000000000000000	2405.00000000000000000000	852.00000000000000000000	4.00000000000000000000	4.00000000000000000000	4.00000000000000000000	4.00000000000000000000	4.00000000000000000000	4.00000000000000000000	4.00000000000000000000	4.00000000000000000000	4.00000000000000000000	4.00000000000000000000	4.00000000000000000000	4.00000000000000000000	4.00000000000000000000	4.00000000000000000000	4.00000000000000000000	4.00000000000000000000
31.00000000000000000000	0.00000000000000000000	4158.46142578125000000000	4161.53857421875000000000	4174.35888671875000000000	4202.56396484375000000000	4152.30761718750000000000	4154.35888671875000000000	4159.48730468750000000000	4157.43603515625000000000	4158.46142578125000000000	4154.87158203125000000000	4128.20507812500000000000	3987.17944335937500000000	4177.94873046875000000000	4152.30761718750000000000	0.00000000000000000000	10249.00000000000000000000	10230.00000000000000000000	0.00000000000000000000	0.00000000000000000000	0.00000000000000000000	2405.00000000000000000000	860.00000000000000000000	4.00000000000000000000	4.00000000000000000000	4.00000000000000000000	4.00000000000000000000	4.00000000000000000000	4.00000000000000000000	4.00000000000000000000	4.00000000000000000000	4.00000000000000000000	4.00000000000000000000	4.00000000000000000000	4.00000000000000000000	4.00000000000000000000	4.00000000000000000000	4.00000000000000000000	4.00000000000000000000
32.00000000000000000000	0.00000000000000000000	4157.43603515625000000000	4167.17919921875000000000	4188.20507812500000000000	4209.74365234375000000000	4165.12792968750000000000	4166.15380859375000000000	4171.79492187500000000000	4173.33300781250000000000	4170.76904296875000000000	4156.92285156250000000000	4124.61523437500000000000	3996.92309570312500000000	4184.10253906250000000000	4180.51269531250000000000	0.00000000000000000000	10249.00000000000000000000	10230.00000000000000000000	0.00000000000000000000	0.00000000000000000000	0.00000000000000000000	2405.00000000000000000000	869.00000000000000000000	4.00000000000000000000	4.00000000000000000000	4.00000000000000000000	4.00000000000000000000	4.00000000000000000000	4.00000000000000000000	4.00000000000000000000	4.00000000000000000000	4.00000000000000000000	4.00000000000000000000	4.00000000000000000000	4.00000000000000000000	4.00000000000000000000	4.00000000000000000000	4.00000000000000000000	4.00000000000000000000
33.00000000000000000000	0.00000000000000000000	4154.87158203125000000000	4154.35888671875000000000	4185.64111328125000000000	4197.94873046875000000000	4149.74365234375000000000	4153.84619140625000000000	4164.10253906250000000000	4167.17919921875000000000	4160.00000000000000000000	4150.25634765625000000000	4115.38427734375000000000	3995.89721679687500000000	4188.20507812500000000000	4175.38427734375000000000	0.00000000000000000000	10249.00000000000000000000	10230.00000000000000000000	0.00000000000000000000	0.00000000000000000000	0.00000000000000000000	2405.00000000000000000000	877.00000000000000000000	4.00000000000000000000	4.00000000000000000000	4.00000000000000000000	4.00000000000000000000	4.00000000000000000000	4.00000000000000000000	4.00000000000000000000	4.00000000000000000000	4.00000000000000000000	4.00000000000000000000	4.00000000000000000000	4.00000000000000000000	4.00000000000000000000	4.00000000000000000000	4.00000000000000000000	4.00000000000000000000
34.00000000000000000000	0.00000000000000000000	4162.56396484375000000000	4149.74365234375000000000	4183.58984375000000000000	4190.25634765625000000000	4145.12792968750000000000	4149.74365234375000000000	4162.56396484375000000000	4162.05126953125000000000	4160.51269531250000000000	4164.10253906250000000000	4112.30761718750000000000	3996.41015625000000000000	4182.05126953125000000000	4169.74365234375000000000	0.00000000000000000000	10249.00000000000000000000	10230.00000000000000000000	0.00000000000000000000	0.00000000000000000000	0.00000000000000000000	2405.00000000000000000000	885.00000000000000000000	4.00000000000000000000	4.00000000000000000000	4.00000000000000000000	4.00000000000000000000	4.00000000000000000000	4.00000000000000000000	4.00000000000000000000	4.00000000000000000000	4.00000000000000000000	4.00000000000000000000	4.00000000000000000000	4.00000000000000000000	4.00000000000000000000	4.00000000000000000000	4.00000000000000000000	4.00000000000000000000
35.00000000000000000000	0.00000000000000000000	4154.87158203125000000000	4153.84619140625000000000	4183.07666015625000000000	4186.66650390625000000000	4163.58984375000000000000	4158.46142578125000000000	4175.38427734375000000000	4181.02539062500000000000	4180.51269531250000000000	4177.43603515625000000000	4150.25634765625000000000	3994.87158203125000000000	4178.46142578125000000000	4183.07666015625000000000	0.00000000000000000000	10249.00000000000000000000	10230.00000000000000000000	0.00000000000000000000	0.00000000000000000000	0.00000000000000000000	2405.00000000000000000000	894.00000000000000000000	4.00000000000000000000	4.00000000000000000000	4.00000000000000000000	4.00000000000000000000	4.00000000000000000000	4.00000000000000000000	4.00000000000000000000	4.00000000000000000000	4.00000000000000000000	4.00000000000000000000	4.00000000000000000000	4.00000000000000000000	4.00000000000000000000	4.00000000000000000000	4.00000000000000000000	4.00000000000000000000
36.00000000000000000000	0.00000000000000000000	4167.69238281250000000000	4140.00000000000000000000	4184.10253906250000000000	4190.25634765625000000000	4160.00000000000000000000	4149.74365234375000000000	4167.69238281250000000000	4179.48730468750000000000	4170.25634765625000000000	4147.69238281250000000000	4175.89746093750000000000	3989.23071289062500000000	4161.02539062500000000000	4177.94873046875000000000	0.00000000000000000000	10249.00000000000000000000	10230.00000000000000000000	0.00000000000000000000	0.00000000000000000000	0.00000000000000000000	2405.00000000000000000000	902.00000000000000000000	4.00000000000000000000	4.00000000000000000000	4.00000000000000000000	4.00000000000000000000	4.00000000000000000000	4.00000000000000000000	4.00000000000000000000	4.00000000000000000000	4.00000000000000000000	4.00000000000000000000	4.00000000000000000000	4.00000000000000000000	4.00000000000000000000	4.00000000000000000000	4.00000000000000000000	4.00000000000000000000
37.00000000000000000000	0.00000000000000000000	4158.97412109375000000000	4153.33300781250000000000	4178.97412109375000000000	4204.61523437500000000000	4165.64111328125000000000	4161.02539062500000000000	4170.25634765625000000000	4176.41015625000000000000	4168.71777343750000000000	4151.28173828125000000000	4163.58984375000000000000	3985.64086914062500000000	4169.23046875000000000000	4171.79492187500000000000	0.00000000000000000000	10249.00000000000000000000	10231.00000000000000000000	0.00000000000000000000	0.00000000000000000000	0.00000000000000000000	2405.00000000000000000000	911.00000000000000000000	4.00000000000000000000	4.00000000000000000000	4.00000000000000000000	4.00000000000000000000	4.00000000000000000000	4.00000000000000000000	4.00000000000000000000	4.00000000000000000000	4.00000000000000000000	4.00000000000000000000	4.00000000000000000000	4.00000000000000000000	4.00000000000000000000	4.00000000000000000000	4.00000000000000000000	4.00000000000000000000
38.00000000000000000000	0.00000000000000000000	4144.61523437500000000000	4155.38427734375000000000	4177.94873046875000000000	4180.51269531250000000000	4150.25634765625000000000	4161.02539062500000000000	4166.66650390625000000000	4165.64111328125000000000	4164.10253906250000000000	4161.53857421875000000000	4115.38427734375000000000	3980.00000000000000000000	4176.41015625000000000000	4164.10253906250000000000	0.00000000000000000000	10249.00000000000000000000	10231.00000000000000000000	0.00000000000000000000	0.00000000000000000000	0.00000000000000000000	2405.00000000000000000000	918.00000000000000000000	4.00000000000000000000	4.00000000000000000000	4.00000000000000000000	4.00000000000000000000	4.00000000000000000000	4.00000000000000000000	4.00000000000000000000	4.00000000000000000000	4.00000000000000000000	4.00000000000000000000	4.00000000000000000000	4.00000000000000000000	4.00000000000000000000	4.00000000000000000000	4.00000000000000000000	4.00000000000000000000
39.00000000000000000000	0.00000000000000000000	4153.84619140625000000000	4143.07666015625000000000	4188.71777343750000000000	4161.53857421875000000000	4135.89746093750000000000	4148.20507812500000000000	4158.46142578125000000000	4156.41015625000000000000	4151.79492187500000000000	4142.56396484375000000000	4106.15380859375000000000	3975.89721679687500000000	4167.17919921875000000000	4163.58984375000000000000	0.00000000000000000000	10248.00000000000000000000	10230.00000000000000000000	0.00000000000000000000	0.00000000000000000000	0.00000000000000000000	2405.00000000000000000000	926.00000000000000000000	4.00000000000000000000	4.00000000000000000000	4.00000000000000000000	4.00000000000000000000	4.00000000000000000000	4.00000000000000000000	4.00000000000000000000	4.00000000000000000000	4.00000000000000000000	4.00000000000000000000	4.00000000000000000000	4.00000000000000000000	4.00000000000000000000	4.00000000000000000000	4.00000000000000000000	4.00000000000000000000
40.00000000000000000000	0.00000000000000000000	4156.92285156250000000000	4162.56396484375000000000	4193.84619140625000000000	4201.02539062500000000000	4172.82031250000000000000	4168.20507812500000000000	4175.38427734375000000000	4177.94873046875000000000	4174.35888671875000000000	4158.97412109375000000000	4170.25634765625000000000	3987.17944335937500000000	4185.12792968750000000000	4178.97412109375000000000	0.00000000000000000000	10248.00000000000000000000	10230.00000000000000000000	0.00000000000000000000	0.00000000000000000000	0.00000000000000000000	2405.00000000000000000000	933.00000000000000000000	4.00000000000000000000	4.00000000000000000000	4.00000000000000000000	4.00000000000000000000	4.00000000000000000000	4.00000000000000000000	4.00000000000000000000	4.00000000000000000000	4.00000000000000000000	4.00000000000000000000	4.00000000000000000000	4.00000000000000000000	4.00000000000000000000	4.00000000000000000000	4.00000000000000000000	4.00000000000000000000
41.00000000000000000000	0.00000000000000000000	4170.25634765625000000000	4170.76904296875000000000	4198.97412109375000000000	4226.66650390625000000000	4185.64111328125000000000	4170.25634765625000000000	4177.94873046875000000000	4181.02539062500000000000	4184.10253906250000000000	4182.56396484375000000000	4204.10253906250000000000	4000.00000000000000000000	4188.71777343750000000000	4180.51269531250000000000	0.00000000000000000000	10246.00000000000000000000	10230.00000000000000000000	0.00000000000000000000	0.00000000000000000000	0.00000000000000000000	2405.00000000000000000000	940.00000000000000000000	4.00000000000000000000	4.00000000000000000000	4.00000000000000000000	4.00000000000000000000	4.00000000000000000000	4.00000000000000000000	4.00000000000000000000	4.00000000000000000000	4.00000000000000000000	4.00000000000000000000	4.00000000000000000000	4.00000000000000000000	4.00000000000000000000	4.00000000000000000000	4.00000000000000000000	4.00000000000000000000
42.00000000000000000000	0.00000000000000000000	4156.92285156250000000000	4165.64111328125000000000	4192.30761718750000000000	4201.02539062500000000000	4160.51269531250000000000	4158.46142578125000000000	4172.82031250000000000000	4175.89746093750000000000	4174.35888671875000000000	4176.41015625000000000000	4176.92285156250000000000	3997.43579101562500000000	4183.58984375000000000000	4175.38427734375000000000	0.00000000000000000000	10246.00000000000000000000	10230.00000000000000000000	0.00000000000000000000	0.00000000000000000000	0.00000000000000000000	2405.00000000000000000000	948.00000000000000000000	4.00000000000000000000	4.00000000000000000000	4.00000000000000000000	4.00000000000000000000	4.00000000000000000000	4.00000000000000000000	4.00000000000000000000	4.00000000000000000000	4.00000000000000000000	4.00000000000000000000	4.00000000000000000000	4.00000000000000000000	4.00000000000000000000	4.00000000000000000000	4.00000000000000000000	4.00000000000000000000
43.00000000000000000000	0.00000000000000000000	4154.35888671875000000000	4154.87158203125000000000	4180.00000000000000000000	4175.38427734375000000000	4137.94873046875000000000	4154.87158203125000000000	4169.23046875000000000000	4172.30761718750000000000	4163.58984375000000000000	4150.76904296875000000000	4148.20507812500000000000	3998.97436523437500000000	4186.15380859375000000000	4167.17919921875000000000	0.00000000000000000000	10246.00000000000000000000	10230.00000000000000000000	0.00000000000000000000	0.00000000000000000000	0.00000000000000000000	2405.00000000000000000000	955.00000000000000000000	4.00000000000000000000	4.00000000000000000000	4.00000000000000000000	4.00000000000000000000	4.00000000000000000000	4.00000000000000000000	4.00000000000000000000	4.00000000000000000000	4.00000000000000000000	4.00000000000000000000	4.00000000000000000000	4.00000000000000000000	4.00000000000000000000	4.00000000000000000000	4.00000000000000000000	4.00000000000000000000
44.00000000000000000000	0.00000000000000000000	4171.28173828125000000000	4148.71777343750000000000	4188.71777343750000000000	4179.48730468750000000000	4148.20507812500000000000	4161.53857421875000000000	4169.23046875000000000000	4170.76904296875000000000	4166.66650390625000000000	4151.28173828125000000000	4155.38427734375000000000	4003.58959960937500000000	4183.07666015625000000000	4167.17919921875000000000	0.00000000000000000000	10246.00000000000000000000	10230.00000000000000000000	0.00000000000000000000	0.00000000000000000000	0.00000000000000000000	2405.00000000000000000000	963.00000000000000000000	4.00000000000000000000	4.00000000000000000000	4.00000000000000000000	4.00000000000000000000	4.00000000000000000000	4.00000000000000000000	4.00000000000000000000	4.00000000000000000000	4.00000000000000000000	4.00000000000000000000	4.00000000000000000000	4.00000000000000000000	4.00000000000000000000	4.00000000000000000000	4.00000000000000000000	4.00000000000000000000
45.00000000000000000000	0.00000000000000000000	4154.35888671875000000000	4163.58984375000000000000	4191.28173828125000000000	4196.41015625000000000000	4166.15380859375000000000	4169.74365234375000000000	4175.89746093750000000000	4179.48730468750000000000	4179.48730468750000000000	4173.84619140625000000000	4165.64111328125000000000	3999.48706054687500000000	4178.46142578125000000000	4185.12792968750000000000	0.00000000000000000000	10246.00000000000000000000	10230.00000000000000000000	0.00000000000000000000	0.00000000000000000000	0.00000000000000000000	2405.00000000000000000000	972.00000000000000000000	4.00000000000000000000	4.00000000000000000000	4.00000000000000000000	4.00000000000000000000	4.00000000000000000000	4.00000000000000000000	4.00000000000000000000	4.00000000000000000000	4.00000000000000000000	4.00000000000000000000	4.00000000000000000000	4.00000000000000000000	4.00000000000000000000	4.00000000000000000000	4.00000000000000000000	4.00000000000000000000
46.00000000000000000000	0.00000000000000000000	4162.56396484375000000000	4170.76904296875000000000	4190.25634765625000000000	4209.74365234375000000000	4154.35888671875000000000	4161.53857421875000000000	4169.23046875000000000000	4177.94873046875000000000	4175.38427734375000000000	4174.87158203125000000000	4166.15380859375000000000	4000.51269531250000000000	4179.48730468750000000000	4192.30761718750000000000	0.00000000000000000000	10246.00000000000000000000	10230.00000000000000000000	0.00000000000000000000	0.00000000000000000000	0.00000000000000000000	2405.00000000000000000000	980.00000000000000000000	4.00000000000000000000	4.00000000000000000000	4.00000000000000000000	4.00000000000000000000	4.00000000000000000000	4.00000000000000000000	4.00000000000000000000	4.00000000000000000000	4.00000000000000000000	4.00000000000000000000	4.00000000000000000000	4.00000000000000000000	4.00000000000000000000	4.00000000000000000000	4.00000000000000000000	4.00000000000000000000
47.00000000000000000000	0.00000000000000000000	4166.66650390625000000000	4166.15380859375000000000	4195.38427734375000000000	4204.10253906250000000000	4164.10253906250000000000	4168.71777343750000000000	4176.41015625000000000000	4184.10253906250000000000	4186.66650390625000000000	4185.64111328125000000000	4185.12792968750000000000	4007.17944335937500000000	4204.61523437500000000000	4185.64111328125000000000	0.00000000000000000000	10247.00000000000000000000	10230.00000000000000000000	0.00000000000000000000	0.00000000000000000000	0.00000000000000000000	2405.00000000000000000000	987.00000000000000000000	4.00000000000000000000	4.00000000000000000000	4.00000000000000000000	4.00000000000000000000	4.00000000000000000000	4.00000000000000000000	4.00000000000000000000	4.00000000000000000000	4.00000000000000000000	4.00000000000000000000	4.00000000000000000000	4.00000000000000000000	4.00000000000000000000	4.00000000000000000000	4.00000000000000000000	4.00000000000000000000
48.00000000000000000000	0.00000000000000000000	4154.35888671875000000000	4154.87158203125000000000	4192.82031250000000000000	4190.25634765625000000000	4177.94873046875000000000	4167.17919921875000000000	4178.46142578125000000000	4183.07666015625000000000	4192.30761718750000000000	4183.58984375000000000000	4179.48730468750000000000	4003.07690429687500000000	4199.48730468750000000000	4160.00000000000000000000	0.00000000000000000000	10247.00000000000000000000	10230.00000000000000000000	0.00000000000000000000	0.00000000000000000000	0.00000000000000000000	2405.00000000000000000000	995.00000000000000000000	4.00000000000000000000	4.00000000000000000000	4.00000000000000000000	4.00000000000000000000	4.00000000000000000000	4.00000000000000000000	4.00000000000000000000	4.00000000000000000000	4.00000000000000000000	4.00000000000000000000	4.00000000000000000000	4.00000000000000000000	4.00000000000000000000	4.00000000000000000000	4.00000000000000000000	4.00000000000000000000
49.00000000000000000000	0.00000000000000000000	4155.89746093750000000000	4158.97412109375000000000	4183.58984375000000000000	4195.38427734375000000000	4157.43603515625000000000	4157.43603515625000000000	4166.15380859375000000000	4167.69238281250000000000	4174.35888671875000000000	4165.64111328125000000000	4156.92285156250000000000	3986.15380859375000000000	4174.87158203125000000000	4143.58984375000000000000	0.00000000000000000000	10247.00000000000000000000	10228.00000000000000000000	0.00000000000000000000	0.00000000000000000000	0.00000000000000000000	2406.00000000000000000000	3.00000000000000000000	4.00000000000000000000	4.00000000000000000000	4.00000000000000000000	4.00000000000000000000	4.00000000000000000000	4.00000000000000000000	4.00000000000000000000	4.00000000000000000000	4.00000000000000000000	4.00000000000000000000	4.00000000000000000000	4.00000000000000000000	4.00000000000000000000	4.00000000000000000000	4.00000000000000000000	4.00000000000000000000
50.00000000000000000000	0.00000000000000000000	4149.74365234375000000000	4177.94873046875000000000	4182.05126953125000000000	4203.58984375000000000000	4155.89746093750000000000	4169.23046875000000000000	4175.38427734375000000000	4172.82031250000000000000	4176.92285156250000000000	4176.92285156250000000000	4164.61523437500000000000	3989.23071289062500000000	4190.76904296875000000000	4170.76904296875000000000	0.00000000000000000000	10247.00000000000000000000	10228.00000000000000000000	0.00000000000000000000	0.00000000000000000000	0.00000000000000000000	2406.00000000000000000000	11.00000000000000000000	4.00000000000000000000	4.00000000000000000000	4.00000000000000000000	4.00000000000000000000	4.00000000000000000000	4.00000000000000000000	4.00000000000000000000	4.00000000000000000000	4.00000000000000000000	4.00000000000000000000	4.00000000000000000000	4.00000000000000000000	4.00000000000000000000	4.00000000000000000000	4.00000000000000000000	4.00000000000000000000
51.00000000000000000000	0.00000000000000000000	4165.12792968750000000000	4167.69238281250000000000	4195.89746093750000000000	4189.74365234375000000000	4159.48730468750000000000	4169.23046875000000000000	4173.84619140625000000000	4171.79492187500000000000	4175.38427734375000000000	4164.10253906250000000000	4158.46142578125000000000	4012.30761718750000000000	4191.28173828125000000000	4189.74365234375000000000	0.00000000000000000000	10248.00000000000000000000	10228.00000000000000000000	0.00000000000000000000	0.00000000000000000000	0.00000000000000000000	2406.00000000000000000000	18.00000000000000000000	4.00000000000000000000	4.00000000000000000000	4.00000000000000000000	4.00000000000000000000	4.00000000000000000000	4.00000000000000000000	4.00000000000000000000	4.00000000000000000000	4.00000000000000000000	4.00000000000000000000	4.00000000000000000000	4.00000000000000000000	4.00000000000000000000	4.00000000000000000000	4.00000000000000000000	4.00000000000000000000
52.00000000000000000000	0.00000000000000000000	4166.15380859375000000000	4154.35888671875000000000	4190.25634765625000000000	4184.61523437500000000000	4157.43603515625000000000	4165.64111328125000000000	4168.20507812500000000000	4169.74365234375000000000	4171.28173828125000000000	4144.10253906250000000000	4165.12792968750000000000	4010.76904296875000000000	4181.02539062500000000000	4187.17919921875000000000	0.00000000000000000000	10248.00000000000000000000	10228.00000000000000000000	0.00000000000000000000	0.00000000000000000000	0.00000000000000000000	2406.00000000000000000000	26.00000000000000000000	4.00000000000000000000	4.00000000000000000000	4.00000000000000000000	4.00000000000000000000	4.00000000000000000000	4.00000000000000000000	4.00000000000000000000	4.00000000000000000000	4.00000000000000000000	4.00000000000000000000	4.00000000000000000000	4.00000000000000000000	4.00000000000000000000	4.00000000000000000000	4.00000000000000000000	4.00000000000000000000
53.00000000000000000000	0.00000000000000000000	4155.89746093750000000000	4148.71777343750000000000	4173.33300781250000000000	4198.46142578125000000000	4158.97412109375000000000	4171.28173828125000000000	4173.84619140625000000000	4173.33300781250000000000	4174.35888671875000000000	4161.53857421875000000000	4199.48730468750000000000	4002.56396484375000000000	4185.64111328125000000000	4180.51269531250000000000	0.00000000000000000000	10247.00000000000000000000	10228.00000000000000000000	0.00000000000000000000	0.00000000000000000000	0.00000000000000000000	2406.00000000000000000000	34.00000000000000000000	4.00000000000000000000	4.00000000000000000000	4.00000000000000000000	4.00000000000000000000	4.00000000000000000000	4.00000000000000000000	4.00000000000000000000	4.00000000000000000000	4.00000000000000000000	4.00000000000000000000	4.00000000000000000000	4.00000000000000000000	4.00000000000000000000	4.00000000000000000000	4.00000000000000000000	4.00000000000000000000
54.00000000000000000000	0.00000000000000000000	4158.97412109375000000000	4136.92285156250000000000	4172.30761718750000000000	4185.64111328125000000000	4136.92285156250000000000	4157.43603515625000000000	4164.61523437500000000000	4159.48730468750000000000	4164.10253906250000000000	4165.12792968750000000000	4168.20507812500000000000	3994.87158203125000000000	4180.00000000000000000000	4152.30761718750000000000	0.00000000000000000000	10247.00000000000000000000	10228.00000000000000000000	0.00000000000000000000	0.00000000000000000000	0.00000000000000000000	2406.00000000000000000000	42.00000000000000000000	4.00000000000000000000	4.00000000000000000000	4.00000000000000000000	4.00000000000000000000	4.00000000000000000000	4.00000000000000000000	4.00000000000000000000	4.00000000000000000000	4.00000000000000000000	4.00000000000000000000	4.00000000000000000000	4.00000000000000000000	4.00000000000000000000	4.00000000000000000000	4.00000000000000000000	4.00000000000000000000
55.00000000000000000000	0.00000000000000000000	4148.71777343750000000000	4153.84619140625000000000	4178.97412109375000000000	4167.17919921875000000000	4126.66650390625000000000	4143.07666015625000000000	4156.41015625000000000000	4154.35888671875000000000	4165.64111328125000000000	4163.58984375000000000000	4133.33300781250000000000	3983.07690429687500000000	4183.58984375000000000000	4139.48730468750000000000	0.00000000000000000000	10248.00000000000000000000	10228.00000000000000000000	0.00000000000000000000	0.00000000000000000000	0.00000000000000000000	2406.00000000000000000000	49.00000000000000000000	4.00000000000000000000	4.00000000000000000000	4.00000000000000000000	4.00000000000000000000	4.00000000000000000000	4.00000000000000000000	4.00000000000000000000	4.00000000000000000000	4.00000000000000000000	4.00000000000000000000	4.00000000000000000000	4.00000000000000000000	4.00000000000000000000	4.00000000000000000000	4.00000000000000000000	4.00000000000000000000
56.00000000000000000000	0.00000000000000000000	4164.61523437500000000000	4163.07666015625000000000	4195.89746093750000000000	4170.25634765625000000000	4141.53857421875000000000	4139.48730468750000000000	4151.28173828125000000000	4151.79492187500000000000	4160.00000000000000000000	4161.02539062500000000000	4147.69238281250000000000	3990.25634765625000000000	4177.43603515625000000000	4157.43603515625000000000	0.00000000000000000000	10248.00000000000000000000	10228.00000000000000000000	0.00000000000000000000	0.00000000000000000000	0.00000000000000000000	2406.00000000000000000000	58.00000000000000000000	4.00000000000000000000	4.00000000000000000000	4.00000000000000000000	4.00000000000000000000	4.00000000000000000000	4.00000000000000000000	4.00000000000000000000	4.00000000000000000000	4.00000000000000000000	4.00000000000000000000	4.00000000000000000000	4.00000000000000000000	4.00000000000000000000	4.00000000000000000000	4.00000000000000000000	4.00000000000000000000
57.00000000000000000000	0.00000000000000000000	4168.71777343750000000000	4159.48730468750000000000	4207.69238281250000000000	4187.69238281250000000000	4169.23046875000000000000	4156.41015625000000000000	4164.61523437500000000000	4161.02539062500000000000	4157.94873046875000000000	4161.02539062500000000000	4162.05126953125000000000	4005.64086914062500000000	4172.82031250000000000000	4174.35888671875000000000	0.00000000000000000000	10251.00000000000000000000	10228.00000000000000000000	0.00000000000000000000	0.00000000000000000000	0.00000000000000000000	2406.00000000000000000000	66.00000000000000000000	4.00000000000000000000	4.00000000000000000000	4.00000000000000000000	4.00000000000000000000	4.00000000000000000000	4.00000000000000000000	4.00000000000000000000	4.00000000000000000000	4.00000000000000000000	4.00000000000000000000	4.00000000000000000000	4.00000000000000000000	4.00000000000000000000	4.00000000000000000000	4.00000000000000000000	4.00000000000000000000
58.00000000000000000000	0.00000000000000000000	4152.30761718750000000000	4165.12792968750000000000	4197.94873046875000000000	4201.53857421875000000000	4171.79492187500000000000	4167.17919921875000000000	4175.89746093750000000000	4173.84619140625000000000	4170.76904296875000000000	4163.58984375000000000000	4171.79492187500000000000	4005.12817382812500000000	4183.58984375000000000000	4170.25634765625000000000	0.00000000000000000000	10251.00000000000000000000	10228.00000000000000000000	0.00000000000000000000	0.00000000000000000000	0.00000000000000000000	2406.00000000000000000000	74.00000000000000000000	4.00000000000000000000	4.00000000000000000000	4.00000000000000000000	4.00000000000000000000	4.00000000000000000000	4.00000000000000000000	4.00000000000000000000	4.00000000000000000000	4.00000000000000000000	4.00000000000000000000	4.00000000000000000000	4.00000000000000000000	4.00000000000000000000	4.00000000000000000000	4.00000000000000000000	4.00000000000000000000
59.00000000000000000000	0.00000000000000000000	4157.94873046875000000000	4157.94873046875000000000	4183.58984375000000000000	4186.15380859375000000000	4138.97412109375000000000	4152.30761718750000000000	4160.00000000000000000000	4162.56396484375000000000	4165.12792968750000000000	4146.66650390625000000000	4169.23046875000000000000	3992.82031250000000000000	4175.38427734375000000000	4156.41015625000000000000	0.00000000000000000000	10249.00000000000000000000	10227.00000000000000000000	0.00000000000000000000	0.00000000000000000000	0.00000000000000000000	2406.00000000000000000000	83.00000000000000000000	4.00000000000000000000	4.00000000000000000000	4.00000000000000000000	4.00000000000000000000	4.00000000000000000000	4.00000000000000000000	4.00000000000000000000	4.00000000000000000000	4.00000000000000000000	4.00000000000000000000	4.00000000000000000000	4.00000000000000000000	4.00000000000000000000	4.00000000000000000000	4.00000000000000000000	4.00000000000000000000
60.00000000000000000000	0.00000000000000000000	4148.71777343750000000000	4145.64111328125000000000	4177.94873046875000000000	4173.33300781250000000000	4143.58984375000000000000	4157.94873046875000000000	4162.05126953125000000000	4162.56396484375000000000	4165.64111328125000000000	4148.71777343750000000000	4145.64111328125000000000	3989.74340820312500000000	4173.33300781250000000000	4155.89746093750000000000	0.00000000000000000000	10249.00000000000000000000	10227.00000000000000000000	0.00000000000000000000	0.00000000000000000000	0.00000000000000000000	2406.00000000000000000000	91.00000000000000000000	4.00000000000000000000	4.00000000000000000000	4.00000000000000000000	4.00000000000000000000	4.00000000000000000000	4.00000000000000000000	4.00000000000000000000	4.00000000000000000000	4.00000000000000000000	4.00000000000000000000	4.00000000000000000000	4.00000000000000000000	4.00000000000000000000	4.00000000000000000000	4.00000000000000000000	4.00000000000000000000
61.00000000000000000000	0.00000000000000000000	4152.30761718750000000000	4145.64111328125000000000	4187.69238281250000000000	4184.61523437500000000000	4164.61523437500000000000	4163.07666015625000000000	4167.69238281250000000000	4166.66650390625000000000	4166.66650390625000000000	4157.94873046875000000000	4149.74365234375000000000	3995.38452148437500000000	4177.94873046875000000000	4158.46142578125000000000	0.00000000000000000000	10248.00000000000000000000	10227.00000000000000000000	0.00000000000000000000	0.00000000000000000000	0.00000000000000000000	2406.00000000000000000000	98.00000000000000000000	4.00000000000000000000	4.00000000000000000000	4.00000000000000000000	4.00000000000000000000	4.00000000000000000000	4.00000000000000000000	4.00000000000000000000	4.00000000000000000000	4.00000000000000000000	4.00000000000000000000	4.00000000000000000000	4.00000000000000000000	4.00000000000000000000	4.00000000000000000000	4.00000000000000000000	4.00000000000000000000
62.00000000000000000000	0.00000000000000000000	4155.89746093750000000000	4166.15380859375000000000	4193.33300781250000000000	4192.82031250000000000000	4175.89746093750000000000	4168.71777343750000000000	4172.82031250000000000000	4173.84619140625000000000	4176.92285156250000000000	4165.64111328125000000000	4185.12792968750000000000	3994.87158203125000000000	4176.92285156250000000000	4162.56396484375000000000	0.00000000000000000000	10248.00000000000000000000	10227.00000000000000000000	0.00000000000000000000	0.00000000000000000000	0.00000000000000000000	2406.00000000000000000000	106.00000000000000000000	4.00000000000000000000	4.00000000000000000000	4.00000000000000000000	4.00000000000000000000	4.00000000000000000000	4.00000000000000000000	4.00000000000000000000	4.00000000000000000000	4.00000000000000000000	4.00000000000000000000	4.00000000000000000000	4.00000000000000000000	4.00000000000000000000	4.00000000000000000000	4.00000000000000000000	4.00000000000000000000
63.00000000000000000000	0.00000000000000000000	4144.10253906250000000000	4160.00000000000000000000	4182.05126953125000000000	4180.51269531250000000000	4166.66650390625000000000	4171.28173828125000000000	4167.17919921875000000000	4169.74365234375000000000	4177.43603515625000000000	4164.10253906250000000000	4163.07666015625000000000	3995.38452148437500000000	4164.61523437500000000000	4156.41015625000000000000	0.00000000000000000000	10249.00000000000000000000	10227.00000000000000000000	0.00000000000000000000	0.00000000000000000000	0.00000000000000000000	2406.00000000000000000000	113.00000000000000000000	4.00000000000000000000	4.00000000000000000000	4.00000000000000000000	4.00000000000000000000	4.00000000000000000000	4.00000000000000000000	4.00000000000000000000	4.00000000000000000000	4.00000000000000000000	4.00000000000000000000	4.00000000000000000000	4.00000000000000000000	4.00000000000000000000	4.00000000000000000000	4.00000000000000000000	4.00000000000000000000
64.00000000000000000000	0.00000000000000000000	4159.48730468750000000000	4138.97412109375000000000	4185.12792968750000000000	4175.38427734375000000000	4145.12792968750000000000	4153.33300781250000000000	4152.30761718750000000000	4149.23046875000000000000	4154.35888671875000000000	4145.12792968750000000000	4135.89746093750000000000	4002.56396484375000000000	4155.89746093750000000000	4156.41015625000000000000	2824.00000000000000000000	10249.00000000000000000000	10227.00000000000000000000	0.00000000000000000000	0.00000000000000000000	0.00000000000000000000	2406.00000000000000000000	121.00000000000000000000	4.00000000000000000000	4.00000000000000000000	4.00000000000000000000	4.00000000000000000000	4.00000000000000000000	4.00000000000000000000	4.00000000000000000000	4.00000000000000000000	4.00000000000000000000	4.00000000000000000000	4.00000000000000000000	4.00000000000000000000	4.00000000000000000000	4.00000000000000000000	4.00000000000000000000	4.00000000000000000000
65.00000000000000000000	0.00000000000000000000	4162.56396484375000000000	4164.10253906250000000000	4190.76904296875000000000	4198.97412109375000000000	4167.69238281250000000000	4161.02539062500000000000	4174.87158203125000000000	4166.15380859375000000000	4167.17919921875000000000	4158.46142578125000000000	4174.87158203125000000000	4009.74340820312500000000	4192.30761718750000000000	4176.92285156250000000000	2637.00000000000000000000	10248.00000000000000000000	10226.00000000000000000000	0.00000000000000000000	0.00000000000000000000	0.00000000000000000000	2406.00000000000000000000	129.00000000000000000000	4.00000000000000000000	4.00000000000000000000	4.00000000000000000000	4.00000000000000000000	4.00000000000000000000	4.00000000000000000000	4.00000000000000000000	4.00000000000000000000	4.00000000000000000000	4.00000000000000000000	4.00000000000000000000	4.00000000000000000000	4.00000000000000000000	4.00000000000000000000	4.00000000000000000000	4.00000000000000000000
66.00000000000000000000	0.00000000000000000000	4160.00000000000000000000	4163.07666015625000000000	4176.41015625000000000000	4190.76904296875000000000	4161.02539062500000000000	4161.02539062500000000000	4178.97412109375000000000	4173.33300781250000000000	4168.20507812500000000000	4164.10253906250000000000	4172.30761718750000000000	4006.15380859375000000000	4202.05126953125000000000	4165.12792968750000000000	2079.00000000000000000000	10248.00000000000000000000	10226.00000000000000000000	0.00000000000000000000	0.00000000000000000000	0.00000000000000000000	2406.00000000000000000000	137.00000000000000000000	4.00000000000000000000	4.00000000000000000000	4.00000000000000000000	4.00000000000000000000	4.00000000000000000000	4.00000000000000000000	4.00000000000000000000	4.00000000000000000000	4.00000000000000000000	4.00000000000000000000	4.00000000000000000000	4.00000000000000000000	4.00000000000000000000	4.00000000000000000000	4.00000000000000000000	4.00000000000000000000
67.00000000000000000000	0.00000000000000000000	4155.38427734375000000000	4140.00000000000000000000	4169.23046875000000000000	4156.92285156250000000000	4142.05126953125000000000	4152.82031250000000000000	4163.07666015625000000000	4158.97412109375000000000	4154.35888671875000000000	4161.53857421875000000000	4151.28173828125000000000	3996.92309570312500000000	4176.92285156250000000000	4150.76904296875000000000	3467.00000000000000000000	10247.00000000000000000000	10226.00000000000000000000	0.00000000000000000000	0.00000000000000000000	0.00000000000000000000	2406.00000000000000000000	145.00000000000000000000	4.00000000000000000000	4.00000000000000000000	4.00000000000000000000	4.00000000000000000000	4.00000000000000000000	4.00000000000000000000	4.00000000000000000000	4.00000000000000000000	4.00000000000000000000	4.00000000000000000000	4.00000000000000000000	4.00000000000000000000	4.00000000000000000000	4.00000000000000000000	4.00000000000000000000	4.00000000000000000000
68.00000000000000000000	0.00000000000000000000	4149.74365234375000000000	4159.48730468750000000000	4181.02539062500000000000	4182.05126953125000000000	4166.15380859375000000000	4162.05126953125000000000	4169.74365234375000000000	4165.12792968750000000000	4171.28173828125000000000	4179.48730468750000000000	4170.25634765625000000000	4005.12817382812500000000	4183.58984375000000000000	4166.15380859375000000000	3548.00000000000000000000	10247.00000000000000000000	10226.00000000000000000000	0.00000000000000000000	0.00000000000000000000	0.00000000000000000000	2406.00000000000000000000	153.00000000000000000000	4.00000000000000000000	4.00000000000000000000	4.00000000000000000000	4.00000000000000000000	4.00000000000000000000	4.00000000000000000000	4.00000000000000000000	4.00000000000000000000	4.00000000000000000000	4.00000000000000000000	4.00000000000000000000	4.00000000000000000000	4.00000000000000000000	4.00000000000000000000	4.00000000000000000000	4.00000000000000000000
69.00000000000000000000	0.00000000000000000000	4171.28173828125000000000	4176.92285156250000000000	4201.53857421875000000000	4220.51269531250000000000	4177.94873046875000000000	4168.20507812500000000000	4177.43603515625000000000	4172.82031250000000000000	4182.56396484375000000000	4177.94873046875000000000	4171.79492187500000000000	4022.05126953125000000000	4201.02539062500000000000	4176.92285156250000000000	3428.00000000000000000000	10248.00000000000000000000	10227.00000000000000000000	0.00000000000000000000	0.00000000000000000000	0.00000000000000000000	2406.00000000000000000000	161.00000000000000000000	4.00000000000000000000	4.00000000000000000000	4.00000000000000000000	4.00000000000000000000	4.00000000000000000000	4.00000000000000000000	4.00000000000000000000	4.00000000000000000000	4.00000000000000000000	4.00000000000000000000	4.00000000000000000000	4.00000000000000000000	4.00000000000000000000	4.00000000000000000000	4.00000000000000000000	4.00000000000000000000
70.00000000000000000000	0.00000000000000000000	4160.51269531250000000000	4170.25634765625000000000	4198.46142578125000000000	4195.38427734375000000000	4171.79492187500000000000	4173.33300781250000000000	4180.00000000000000000000	4174.87158203125000000000	4178.97412109375000000000	4169.23046875000000000000	4170.76904296875000000000	4025.12817382812500000000	4201.02539062500000000000	4181.02539062500000000000	3450.00000000000000000000	10248.00000000000000000000	10227.00000000000000000000	0.00000000000000000000	0.00000000000000000000	0.00000000000000000000	2406.00000000000000000000	169.00000000000000000000	4.00000000000000000000	4.00000000000000000000	4.00000000000000000000	4.00000000000000000000	4.00000000000000000000	4.00000000000000000000	4.00000000000000000000	4.00000000000000000000	4.00000000000000000000	4.00000000000000000000	4.00000000000000000000	4.00000000000000000000	4.00000000000000000000	4.00000000000000000000	4.00000000000000000000	4.00000000000000000000
71.00000000000000000000	0.00000000000000000000	4155.89746093750000000000	4158.46142578125000000000	4185.12792968750000000000	4172.82031250000000000000	4164.10253906250000000000	4161.02539062500000000000	4166.15380859375000000000	4161.53857421875000000000	4166.15380859375000000000	4163.07666015625000000000	4171.79492187500000000000	4017.43579101562500000000	4187.17919921875000000000	4167.17919921875000000000	3418.00000000000000000000	10249.00000000000000000000	10228.00000000000000000000	0.00000000000000000000	0.00000000000000000000	0.00000000000000000000	2406.00000000000000000000	176.00000000000000000000	4.00000000000000000000	4.00000000000000000000	4.00000000000000000000	4.00000000000000000000	4.00000000000000000000	4.00000000000000000000	4.00000000000000000000	4.00000000000000000000	4.00000000000000000000	4.00000000000000000000	4.00000000000000000000	4.00000000000000000000	4.00000000000000000000	4.00000000000000000000	4.00000000000000000000	4.00000000000000000000
72.00000000000000000000	0.00000000000000000000	4164.61523437500000000000	4161.02539062500000000000	4184.10253906250000000000	4197.94873046875000000000	4163.58984375000000000000	4153.84619140625000000000	4156.92285156250000000000	4153.33300781250000000000	4155.89746093750000000000	4165.64111328125000000000	4162.05126953125000000000	4005.64086914062500000000	4191.28173828125000000000	4152.30761718750000000000	3428.00000000000000000000	10249.00000000000000000000	10228.00000000000000000000	0.00000000000000000000	0.00000000000000000000	0.00000000000000000000	2406.00000000000000000000	184.00000000000000000000	4.00000000000000000000	4.00000000000000000000	4.00000000000000000000	4.00000000000000000000	4.00000000000000000000	4.00000000000000000000	4.00000000000000000000	4.00000000000000000000	4.00000000000000000000	4.00000000000000000000	4.00000000000000000000	4.00000000000000000000	4.00000000000000000000	4.00000000000000000000	4.00000000000000000000	4.00000000000000000000
73.00000000000000000000	0.00000000000000000000	4138.97412109375000000000	4148.71777343750000000000	4172.82031250000000000000	4190.25634765625000000000	4151.79492187500000000000	4154.35888671875000000000	4153.84619140625000000000	4150.76904296875000000000	4150.25634765625000000000	4161.53857421875000000000	4164.10253906250000000000	3998.46142578125000000000	4191.28173828125000000000	4153.33300781250000000000	3120.00000000000000000000	10249.00000000000000000000	10228.00000000000000000000	0.00000000000000000000	0.00000000000000000000	0.00000000000000000000	2406.00000000000000000000	192.00000000000000000000	4.00000000000000000000	4.00000000000000000000	4.00000000000000000000	4.00000000000000000000	4.00000000000000000000	4.00000000000000000000	4.00000000000000000000	4.00000000000000000000	4.00000000000000000000	4.00000000000000000000	4.00000000000000000000	4.00000000000000000000	4.00000000000000000000	4.00000000000000000000	4.00000000000000000000	4.00000000000000000000
74.00000000000000000000	0.00000000000000000000	4144.10253906250000000000	4129.23046875000000000000	4171.79492187500000000000	4157.43603515625000000000	4143.07666015625000000000	4148.71777343750000000000	4151.28173828125000000000	4146.66650390625000000000	4151.28173828125000000000	4146.66650390625000000000	4164.61523437500000000000	4007.17944335937500000000	4174.35888671875000000000	4152.30761718750000000000	3505.00000000000000000000	10249.00000000000000000000	10228.00000000000000000000	0.00000000000000000000	0.00000000000000000000	0.00000000000000000000	2406.00000000000000000000	200.00000000000000000000	4.00000000000000000000	4.00000000000000000000	4.00000000000000000000	4.00000000000000000000	4.00000000000000000000	4.00000000000000000000	4.00000000000000000000	4.00000000000000000000	4.00000000000000000000	4.00000000000000000000	4.00000000000000000000	4.00000000000000000000	4.00000000000000000000	4.00000000000000000000	4.00000000000000000000	4.00000000000000000000
75.00000000000000000000	0.00000000000000000000	4155.89746093750000000000	4157.94873046875000000000	4185.12792968750000000000	4181.02539062500000000000	4178.97412109375000000000	4174.35888671875000000000	4183.07666015625000000000	4180.51269531250000000000	4186.15380859375000000000	4175.38427734375000000000	4163.58984375000000000000	4026.15380859375000000000	4198.46142578125000000000	4169.23046875000000000000	3284.00000000000000000000	10248.00000000000000000000	10228.00000000000000000000	0.00000000000000000000	0.00000000000000000000	0.00000000000000000000	2406.00000000000000000000	208.00000000000000000000	4.00000000000000000000	4.00000000000000000000	4.00000000000000000000	4.00000000000000000000	4.00000000000000000000	4.00000000000000000000	4.00000000000000000000	4.00000000000000000000	4.00000000000000000000	4.00000000000000000000	4.00000000000000000000	4.00000000000000000000	4.00000000000000000000	4.00000000000000000000	4.00000000000000000000	4.00000000000000000000
76.00000000000000000000	0.00000000000000000000	4160.51269531250000000000	4161.02539062500000000000	4190.25634765625000000000	4193.33300781250000000000	4177.94873046875000000000	4178.97412109375000000000	4186.66650390625000000000	4189.74365234375000000000	4191.28173828125000000000	4188.20507812500000000000	4156.41015625000000000000	4033.33325195312500000000	4203.58984375000000000000	4177.94873046875000000000	2704.00000000000000000000	10248.00000000000000000000	10228.00000000000000000000	0.00000000000000000000	0.00000000000000000000	0.00000000000000000000	2406.00000000000000000000	216.00000000000000000000	4.00000000000000000000	4.00000000000000000000	4.00000000000000000000	4.00000000000000000000	4.00000000000000000000	4.00000000000000000000	4.00000000000000000000	4.00000000000000000000	4.00000000000000000000	4.00000000000000000000	4.00000000000000000000	4.00000000000000000000	4.00000000000000000000	4.00000000000000000000	4.00000000000000000000	4.00000000000000000000
77.00000000000000000000	0.00000000000000000000	4164.61523437500000000000	4140.51269531250000000000	4192.82031250000000000000	4168.71777343750000000000	4146.66650390625000000000	4157.43603515625000000000	4160.00000000000000000000	4160.51269531250000000000	4171.28173828125000000000	4170.76904296875000000000	4168.20507812500000000000	4021.53833007812500000000	4188.20507812500000000000	4169.74365234375000000000	2610.00000000000000000000	10249.00000000000000000000	10229.00000000000000000000	0.00000000000000000000	0.00000000000000000000	0.00000000000000000000	2406.00000000000000000000	224.00000000000000000000	4.00000000000000000000	4.00000000000000000000	4.00000000000000000000	4.00000000000000000000	4.00000000000000000000	4.00000000000000000000	4.00000000000000000000	4.00000000000000000000	4.00000000000000000000	4.00000000000000000000	4.00000000000000000000	4.00000000000000000000	4.00000000000000000000	4.00000000000000000000	4.00000000000000000000	4.00000000000000000000
78.00000000000000000000	0.00000000000000000000	4152.30761718750000000000	4162.56396484375000000000	4192.82031250000000000000	4184.61523437500000000000	4155.38427734375000000000	4156.92285156250000000000	4163.58984375000000000000	4161.53857421875000000000	4179.48730468750000000000	4180.00000000000000000000	4195.38427734375000000000	4019.48706054687500000000	4204.10253906250000000000	4169.74365234375000000000	3505.00000000000000000000	10249.00000000000000000000	10229.00000000000000000000	0.00000000000000000000	0.00000000000000000000	0.00000000000000000000	2406.00000000000000000000	232.00000000000000000000	4.00000000000000000000	4.00000000000000000000	4.00000000000000000000	4.00000000000000000000	4.00000000000000000000	4.00000000000000000000	4.00000000000000000000	4.00000000000000000000	4.00000000000000000000	4.00000000000000000000	4.00000000000000000000	4.00000000000000000000	4.00000000000000000000	4.00000000000000000000	4.00000000000000000000	4.00000000000000000000
79.00000000000000000000	0.00000000000000000000	4157.43603515625000000000	4162.05126953125000000000	4186.15380859375000000000	4200.00000000000000000000	4150.25634765625000000000	4147.69238281250000000000	4159.48730468750000000000	4157.43603515625000000000	4161.02539062500000000000	4163.07666015625000000000	4169.74365234375000000000	4023.07690429687500000000	4185.64111328125000000000	4162.56396484375000000000	3284.00000000000000000000	10248.00000000000000000000	10228.00000000000000000000	0.00000000000000000000	0.00000000000000000000	0.00000000000000000000	2406.00000000000000000000	240.00000000000000000000	4.00000000000000000000	4.00000000000000000000	4.00000000000000000000	4.00000000000000000000	4.00000000000000000000	4.00000000000000000000	4.00000000000000000000	4.00000000000000000000	4.00000000000000000000	4.00000000000000000000	4.00000000000000000000	4.00000000000000000000	4.00000000000000000000	4.00000000000000000000	4.00000000000000000000	4.00000000000000000000
80.00000000000000000000	0.00000000000000000000	4153.84619140625000000000	4152.30761718750000000000	4181.53857421875000000000	4191.79492187500000000000	4155.38427734375000000000	4155.38427734375000000000	4162.56396484375000000000	4157.43603515625000000000	4151.28173828125000000000	4144.61523437500000000000	4143.58984375000000000000	4018.46142578125000000000	4175.38427734375000000000	4164.61523437500000000000	2704.00000000000000000000	10248.00000000000000000000	10228.00000000000000000000	0.00000000000000000000	0.00000000000000000000	0.00000000000000000000	2406.00000000000000000000	249.00000000000000000000	4.00000000000000000000	4.00000000000000000000	4.00000000000000000000	4.00000000000000000000	4.00000000000000000000	4.00000000000000000000	4.00000000000000000000	4.00000000000000000000	4.00000000000000000000	4.00000000000000000000	4.00000000000000000000	4.00000000000000000000	4.00000000000000000000	4.00000000000000000000	4.00000000000000000000	4.00000000000000000000
81.00000000000000000000	0.00000000000000000000	4157.43603515625000000000	4160.00000000000000000000	4190.76904296875000000000	4198.97412109375000000000	4184.10253906250000000000	4174.35888671875000000000	4179.48730468750000000000	4172.30761718750000000000	4173.84619140625000000000	4161.02539062500000000000	4158.97412109375000000000	4026.15380859375000000000	4199.48730468750000000000	4175.89746093750000000000	2610.00000000000000000000	10249.00000000000000000000	10229.00000000000000000000	0.00000000000000000000	0.00000000000000000000	0.00000000000000000000	2406.00000000000000000000	256.00000000000000000000	4.00000000000000000000	4.00000000000000000000	4.00000000000000000000	4.00000000000000000000	4.00000000000000000000	4.00000000000000000000	4.00000000000000000000	4.00000000000000000000	4.00000000000000000000	4.00000000000000000000	4.00000000000000000000	4.00000000000000000000	4.00000000000000000000	4.00000000000000000000	4.00000000000000000000	4.00000000000000000000
82.00000000000000000000	0.00000000000000000000	4166.66650390625000000000	4148.20507812500000000000	4190.25634765625000000000	4183.58984375000000000000	4163.07666015625000000000	4168.71777343750000000000	4170.76904296875000000000	4160.00000000000000000000	4168.71777343750000000000	4168.71777343750000000000	4161.02539062500000000000	4029.23071289062500000000	4193.33300781250000000000	4174.35888671875000000000	3505.00000000000000000000	10249.00000000000000000000	10229.00000000000000000000	0.00000000000000000000	0.00000000000000000000	0.00000000000000000000	2406.00000000000000000000	264.00000000000000000000	4.00000000000000000000	4.00000000000000000000	4.00000000000000000000	4.00000000000000000000	4.00000000000000000000	4.00000000000000000000	4.00000000000000000000	4.00000000000000000000	4.00000000000000000000	4.00000000000000000000	4.00000000000000000000	4.00000000000000000000	4.00000000000000000000	4.00000000000000000000	4.00000000000000000000	4.00000000000000000000
83.00000000000000000000	0.00000000000000000000	4155.38427734375000000000	4145.64111328125000000000	4179.48730468750000000000	4163.07666015625000000000	4144.61523437500000000000	4167.69238281250000000000	4162.56396484375000000000	4152.82031250000000000000	4157.94873046875000000000	4167.69238281250000000000	4172.30761718750000000000	4024.61523437500000000000	4177.94873046875000000000	4173.84619140625000000000	3284.00000000000000000000	10249.00000000000000000000	10228.00000000000000000000	0.00000000000000000000	0.00000000000000000000	0.00000000000000000000	2406.00000000000000000000	271.00000000000000000000	4.00000000000000000000	4.00000000000000000000	4.00000000000000000000	4.00000000000000000000	4.00000000000000000000	4.00000000000000000000	4.00000000000000000000	4.00000000000000000000	4.00000000000000000000	4.00000000000000000000	4.00000000000000000000	4.00000000000000000000	4.00000000000000000000	4.00000000000000000000	4.00000000000000000000	4.00000000000000000000
84.00000000000000000000	0.00000000000000000000	4177.94873046875000000000	4172.82031250000000000000	4201.02539062500000000000	4197.43603515625000000000	4181.53857421875000000000	4178.46142578125000000000	4176.41015625000000000000	4174.35888671875000000000	4174.87158203125000000000	4181.53857421875000000000	4195.38427734375000000000	4047.17944335937500000000	4200.00000000000000000000	4191.28173828125000000000	2704.00000000000000000000	10249.00000000000000000000	10228.00000000000000000000	0.00000000000000000000	0.00000000000000000000	0.00000000000000000000	2406.00000000000000000000	279.00000000000000000000	4.00000000000000000000	4.00000000000000000000	4.00000000000000000000	4.00000000000000000000	4.00000000000000000000	4.00000000000000000000	4.00000000000000000000	4.00000000000000000000	4.00000000000000000000	4.00000000000000000000	4.00000000000000000000	4.00000000000000000000	4.00000000000000000000	4.00000000000000000000	4.00000000000000000000	4.00000000000000000000
85.00000000000000000000	0.00000000000000000000	4175.38427734375000000000	4183.07666015625000000000	4207.17919921875000000000	4205.64111328125000000000	4194.35888671875000000000	4174.35888671875000000000	4185.12792968750000000000	4191.28173828125000000000	4194.35888671875000000000	4194.87158203125000000000	4186.15380859375000000000	4056.92309570312500000000	4228.71777343750000000000	4197.43603515625000000000	2610.00000000000000000000	10247.00000000000000000000	10229.00000000000000000000	0.00000000000000000000	0.00000000000000000000	0.00000000000000000000	2406.00000000000000000000	288.00000000000000000000	4.00000000000000000000	4.00000000000000000000	4.00000000000000000000	4.00000000000000000000	4.00000000000000000000	4.00000000000000000000	4.00000000000000000000	4.00000000000000000000	4.00000000000000000000	4.00000000000000000000	4.00000000000000000000	4.00000000000000000000	4.00000000000000000000	4.00000000000000000000	4.00000000000000000000	4.00000000000000000000
86.00000000000000000000	0.00000000000000000000	4155.38427734375000000000	4148.71777343750000000000	4181.53857421875000000000	4161.53857421875000000000	4148.20507812500000000000	4156.92285156250000000000	4165.64111328125000000000	4172.82031250000000000000	4178.46142578125000000000	4186.15380859375000000000	4167.69238281250000000000	4036.92309570312500000000	4209.74365234375000000000	4172.82031250000000000000	3505.00000000000000000000	10247.00000000000000000000	10229.00000000000000000000	0.00000000000000000000	0.00000000000000000000	0.00000000000000000000	2406.00000000000000000000	296.00000000000000000000	4.00000000000000000000	4.00000000000000000000	4.00000000000000000000	4.00000000000000000000	4.00000000000000000000	4.00000000000000000000	4.00000000000000000000	4.00000000000000000000	4.00000000000000000000	4.00000000000000000000	4.00000000000000000000	4.00000000000000000000	4.00000000000000000000	4.00000000000000000000	4.00000000000000000000	4.00000000000000000000
87.00000000000000000000	0.00000000000000000000	4173.33300781250000000000	4149.74365234375000000000	4189.23046875000000000000	4170.25634765625000000000	4153.84619140625000000000	4164.61523437500000000000	4165.12792968750000000000	4170.25634765625000000000	4173.84619140625000000000	4185.64111328125000000000	4181.53857421875000000000	4047.69213867187500000000	4189.23046875000000000000	4184.10253906250000000000	3284.00000000000000000000	10246.00000000000000000000	10228.00000000000000000000	0.00000000000000000000	0.00000000000000000000	0.00000000000000000000	2406.00000000000000000000	304.00000000000000000000	4.00000000000000000000	4.00000000000000000000	4.00000000000000000000	4.00000000000000000000	4.00000000000000000000	4.00000000000000000000	4.00000000000000000000	4.00000000000000000000	4.00000000000000000000	4.00000000000000000000	4.00000000000000000000	4.00000000000000000000	4.00000000000000000000	4.00000000000000000000	4.00000000000000000000	4.00000000000000000000
88.00000000000000000000	0.00000000000000000000	4170.76904296875000000000	4186.66650390625000000000	4202.05126953125000000000	4186.66650390625000000000	4196.92285156250000000000	4183.07666015625000000000	4187.69238281250000000000	4193.33300781250000000000	4196.41015625000000000000	4192.30761718750000000000	4200.00000000000000000000	4074.87158203125000000000	4200.00000000000000000000	4216.41015625000000000000	2704.00000000000000000000	10246.00000000000000000000	10228.00000000000000000000	0.00000000000000000000	0.00000000000000000000	0.00000000000000000000	2406.00000000000000000000	311.00000000000000000000	4.00000000000000000000	4.00000000000000000000	4.00000000000000000000	4.00000000000000000000	4.00000000000000000000	4.00000000000000000000	4.00000000000000000000	4.00000000000000000000	4.00000000000000000000	4.00000000000000000000	4.00000000000000000000	4.00000000000000000000	4.00000000000000000000	4.00000000000000000000	4.00000000000000000000	4.00000000000000000000
89.00000000000000000000	0.00000000000000000000	4168.71777343750000000000	4173.33300781250000000000	4184.10253906250000000000	4153.33300781250000000000	4174.35888671875000000000	4172.82031250000000000000	4175.89746093750000000000	4174.87158203125000000000	4179.48730468750000000000	4180.51269531250000000000	4197.43603515625000000000	4063.58959960937500000000	4207.69238281250000000000	4196.41015625000000000000	2610.00000000000000000000	10248.00000000000000000000	10228.00000000000000000000	0.00000000000000000000	0.00000000000000000000	0.00000000000000000000	2406.00000000000000000000	318.00000000000000000000	4.00000000000000000000	4.00000000000000000000	4.00000000000000000000	4.00000000000000000000	4.00000000000000000000	4.00000000000000000000	4.00000000000000000000	4.00000000000000000000	4.00000000000000000000	4.00000000000000000000	4.00000000000000000000	4.00000000000000000000	4.00000000000000000000	4.00000000000000000000	4.00000000000000000000	4.00000000000000000000
90.00000000000000000000	0.00000000000000000000	4166.15380859375000000000	4163.07666015625000000000	4168.20507812500000000000	4155.89746093750000000000	4162.05126953125000000000	4168.20507812500000000000	4171.28173828125000000000	4163.07666015625000000000	4166.15380859375000000000	4190.76904296875000000000	4192.30761718750000000000	4046.15380859375000000000	4222.05126953125000000000	4178.97412109375000000000	3505.00000000000000000000	10248.00000000000000000000	10228.00000000000000000000	0.00000000000000000000	0.00000000000000000000	0.00000000000000000000	2406.00000000000000000000	326.00000000000000000000	4.00000000000000000000	4.00000000000000000000	4.00000000000000000000	4.00000000000000000000	4.00000000000000000000	4.00000000000000000000	4.00000000000000000000	4.00000000000000000000	4.00000000000000000000	4.00000000000000000000	4.00000000000000000000	4.00000000000000000000	4.00000000000000000000	4.00000000000000000000	4.00000000000000000000	4.00000000000000000000
91.00000000000000000000	0.00000000000000000000	4158.97412109375000000000	4170.76904296875000000000	4167.69238281250000000000	4175.89746093750000000000	4166.66650390625000000000	4165.12792968750000000000	4176.41015625000000000000	4176.41015625000000000000	4177.94873046875000000000	4191.79492187500000000000	4163.58984375000000000000	4054.87158203125000000000	4205.64111328125000000000	4187.69238281250000000000	3284.00000000000000000000	10249.00000000000000000000	10228.00000000000000000000	0.00000000000000000000	0.00000000000000000000	0.00000000000000000000	2406.00000000000000000000	333.00000000000000000000	4.00000000000000000000	4.00000000000000000000	4.00000000000000000000	4.00000000000000000000	4.00000000000000000000	4.00000000000000000000	4.00000000000000000000	4.00000000000000000000	4.00000000000000000000	4.00000000000000000000	4.00000000000000000000	4.00000000000000000000	4.00000000000000000000	4.00000000000000000000	4.00000000000000000000	4.00000000000000000000
92.00000000000000000000	0.00000000000000000000	4164.61523437500000000000	4156.92285156250000000000	4170.25634765625000000000	4146.66650390625000000000	4142.56396484375000000000	4151.79492187500000000000	4165.64111328125000000000	4171.28173828125000000000	4169.74365234375000000000	4171.79492187500000000000	4142.56396484375000000000	4053.33325195312500000000	4173.84619140625000000000	4179.48730468750000000000	2704.00000000000000000000	10249.00000000000000000000	10228.00000000000000000000	0.00000000000000000000	0.00000000000000000000	0.00000000000000000000	2406.00000000000000000000	342.00000000000000000000	4.00000000000000000000	4.00000000000000000000	4.00000000000000000000	4.00000000000000000000	4.00000000000000000000	4.00000000000000000000	4.00000000000000000000	4.00000000000000000000	4.00000000000000000000	4.00000000000000000000	4.00000000000000000000	4.00000000000000000000	4.00000000000000000000	4.00000000000000000000	4.00000000000000000000	4.00000000000000000000
93.00000000000000000000	0.00000000000000000000	4159.48730468750000000000	4161.02539062500000000000	4167.17919921875000000000	4139.48730468750000000000	4160.51269531250000000000	4167.17919921875000000000	4175.38427734375000000000	4175.89746093750000000000	4174.35888671875000000000	4182.56396484375000000000	4181.02539062500000000000	4052.30761718750000000000	4189.74365234375000000000	4182.56396484375000000000	2610.00000000000000000000	10251.00000000000000000000	10231.00000000000000000000	0.00000000000000000000	0.00000000000000000000	0.00000000000000000000	2406.00000000000000000000	350.00000000000000000000	4.00000000000000000000	4.00000000000000000000	4.00000000000000000000	4.00000000000000000000	4.00000000000000000000	4.00000000000000000000	4.00000000000000000000	4.00000000000000000000	4.00000000000000000000	4.00000000000000000000	4.00000000000000000000	4.00000000000000000000	4.00000000000000000000	4.00000000000000000000	4.00000000000000000000	4.00000000000000000000
94.00000000000000000000	0.00000000000000000000	4173.84619140625000000000	4169.23046875000000000000	4166.66650390625000000000	4163.58984375000000000000	4182.56396484375000000000	4172.82031250000000000000	4177.94873046875000000000	4173.33300781250000000000	4176.41015625000000000000	4180.51269531250000000000	4204.61523437500000000000	4061.53833007812500000000	4193.84619140625000000000	4189.23046875000000000000	3505.00000000000000000000	10251.00000000000000000000	10231.00000000000000000000	0.00000000000000000000	0.00000000000000000000	0.00000000000000000000	2406.00000000000000000000	358.00000000000000000000	4.00000000000000000000	4.00000000000000000000	4.00000000000000000000	4.00000000000000000000	4.00000000000000000000	4.00000000000000000000	4.00000000000000000000	4.00000000000000000000	4.00000000000000000000	4.00000000000000000000	4.00000000000000000000	4.00000000000000000000	4.00000000000000000000	4.00000000000000000000	4.00000000000000000000	4.00000000000000000000
95.00000000000000000000	0.00000000000000000000	4169.74365234375000000000	4165.64111328125000000000	4160.51269531250000000000	4148.71777343750000000000	4174.87158203125000000000	4169.74365234375000000000	4173.33300781250000000000	4164.10253906250000000000	4171.79492187500000000000	4170.76904296875000000000	4178.46142578125000000000	4053.84594726562500000000	4187.69238281250000000000	4176.92285156250000000000	3284.00000000000000000000	10250.00000000000000000000	10232.00000000000000000000	0.00000000000000000000	0.00000000000000000000	0.00000000000000000000	2406.00000000000000000000	366.00000000000000000000	4.00000000000000000000	4.00000000000000000000	4.00000000000000000000	4.00000000000000000000	4.00000000000000000000	4.00000000000000000000	4.00000000000000000000	4.00000000000000000000	4.00000000000000000000	4.00000000000000000000	4.00000000000000000000	4.00000000000000000000	4.00000000000000000000	4.00000000000000000000	4.00000000000000000000	4.00000000000000000000
96.00000000000000000000	0.00000000000000000000	4145.12792968750000000000	4154.87158203125000000000	4147.69238281250000000000	4123.07666015625000000000	4164.10253906250000000000	4166.15380859375000000000	4168.20507812500000000000	4162.05126953125000000000	4171.79492187500000000000	4172.82031250000000000000	4162.56396484375000000000	4047.17944335937500000000	4187.69238281250000000000	4158.97412109375000000000	2704.00000000000000000000	10250.00000000000000000000	10232.00000000000000000000	0.00000000000000000000	0.00000000000000000000	0.00000000000000000000	2406.00000000000000000000	374.00000000000000000000	4.00000000000000000000	4.00000000000000000000	4.00000000000000000000	4.00000000000000000000	4.00000000000000000000	4.00000000000000000000	4.00000000000000000000	4.00000000000000000000	4.00000000000000000000	4.00000000000000000000	4.00000000000000000000	4.00000000000000000000	4.00000000000000000000	4.00000000000000000000	4.00000000000000000000	4.00000000000000000000
97.00000000000000000000	0.00000000000000000000	4155.89746093750000000000	4141.02539062500000000000	4145.12792968750000000000	4120.00000000000000000000	4137.94873046875000000000	4151.28173828125000000000	4156.41015625000000000000	4154.87158203125000000000	4160.00000000000000000000	4158.97412109375000000000	4163.58984375000000000000	4050.76904296875000000000	4165.64111328125000000000	4155.89746093750000000000	2610.00000000000000000000	10250.00000000000000000000	10231.00000000000000000000	0.00000000000000000000	0.00000000000000000000	0.00000000000000000000	2406.00000000000000000000	382.00000000000000000000	4.00000000000000000000	4.00000000000000000000	4.00000000000000000000	4.00000000000000000000	4.00000000000000000000	4.00000000000000000000	4.00000000000000000000	4.00000000000000000000	4.00000000000000000000	4.00000000000000000000	4.00000000000000000000	4.00000000000000000000	4.00000000000000000000	4.00000000000000000000	4.00000000000000000000	4.00000000000000000000
98.00000000000000000000	0.00000000000000000000	4156.92285156250000000000	4153.33300781250000000000	4146.15380859375000000000	4136.41015625000000000000	4141.53857421875000000000	4168.20507812500000000000	4174.87158203125000000000	4169.23046875000000000000	4169.23046875000000000000	4168.20507812500000000000	4163.58984375000000000000	4054.87158203125000000000	4166.15380859375000000000	4176.92285156250000000000	3505.00000000000000000000	10250.00000000000000000000	10231.00000000000000000000	0.00000000000000000000	0.00000000000000000000	0.00000000000000000000	2406.00000000000000000000	389.00000000000000000000	4.00000000000000000000	4.00000000000000000000	4.00000000000000000000	4.00000000000000000000	4.00000000000000000000	4.00000000000000000000	4.00000000000000000000	4.00000000000000000000	4.00000000000000000000	4.00000000000000000000	4.00000000000000000000	4.00000000000000000000	4.00000000000000000000	4.00000000000000000000	4.00000000000000000000	4.00000000000000000000
99.00000000000000000000	0.00000000000000000000	4163.58984375000000000000	4165.64111328125000000000	4156.41015625000000000000	4149.74365234375000000000	4166.66650390625000000000	4178.46142578125000000000	4189.74365234375000000000	4182.05126953125000000000	4177.94873046875000000000	4183.07666015625000000000	4169.23046875000000000000	4055.89721679687500000000	4185.12792968750000000000	4172.82031250000000000000	3284.00000000000000000000	10250.00000000000000000000	10231.00000000000000000000	0.00000000000000000000	0.00000000000000000000	0.00000000000000000000	2406.00000000000000000000	397.00000000000000000000	4.00000000000000000000	4.00000000000000000000	4.00000000000000000000	4.00000000000000000000	4.00000000000000000000	4.00000000000000000000	4.00000000000000000000	4.00000000000000000000	4.00000000000000000000	4.00000000000000000000	4.00000000000000000000	4.00000000000000000000	4.00000000000000000000	4.00000000000000000000	4.00000000000000000000	4.00000000000000000000
100.00000000000000000000	0.00000000000000000000	4168.71777343750000000000	4170.76904296875000000000	4170.25634765625000000000	4143.58984375000000000000	4184.61523437500000000000	4175.89746093750000000000	4188.20507812500000000000	4186.15380859375000000000	4181.53857421875000000000	4180.51269531250000000000	4171.79492187500000000000	4049.74340820312500000000	4197.94873046875000000000	4160.51269531250000000000	2704.00000000000000000000	10250.00000000000000000000	10231.00000000000000000000	0.00000000000000000000	0.00000000000000000000	0.00000000000000000000	2406.00000000000000000000	404.00000000000000000000	4.00000000000000000000	4.00000000000000000000	4.00000000000000000000	4.00000000000000000000	4.00000000000000000000	4.00000000000000000000	4.00000000000000000000	4.00000000000000000000	4.00000000000000000000	4.00000000000000000000	4.00000000000000000000	4.00000000000000000000	4.00000000000000000000	4.00000000000000000000	4.00000000000000000000	4.00000000000000000000
101.00000000000000000000	0.00000000000000000000	4156.92285156250000000000	4166.15380859375000000000	4161.53857421875000000000	4128.20507812500000000000	4170.76904296875000000000	4175.89746093750000000000	4180.00000000000000000000	4182.56396484375000000000	4176.92285156250000000000	4174.87158203125000000000	4168.20507812500000000000	4050.25634765625000000000	4191.28173828125000000000	4172.82031250000000000000	2610.00000000000000000000	10249.00000000000000000000	10231.00000000000000000000	0.00000000000000000000	0.00000000000000000000	0.00000000000000000000	2406.00000000000000000000	412.00000000000000000000	4.00000000000000000000	4.00000000000000000000	4.00000000000000000000	4.00000000000000000000	4.00000000000000000000	4.00000000000000000000	4.00000000000000000000	4.00000000000000000000	4.00000000000000000000	4.00000000000000000000	4.00000000000000000000	4.00000000000000000000	4.00000000000000000000	4.00000000000000000000	4.00000000000000000000	4.00000000000000000000
102.00000000000000000000	0.00000000000000000000	4166.66650390625000000000	4155.38427734375000000000	4158.46142578125000000000	4133.84619140625000000000	4158.46142578125000000000	4164.61523437500000000000	4170.76904296875000000000	4170.76904296875000000000	4167.17919921875000000000	4173.33300781250000000000	4176.41015625000000000000	4057.43579101562500000000	4183.58984375000000000000	4173.33300781250000000000	3505.00000000000000000000	10249.00000000000000000000	10231.00000000000000000000	0.00000000000000000000	0.00000000000000000000	0.00000000000000000000	2406.00000000000000000000	420.00000000000000000000	4.00000000000000000000	4.00000000000000000000	4.00000000000000000000	4.00000000000000000000	4.00000000000000000000	4.00000000000000000000	4.00000000000000000000	4.00000000000000000000	4.00000000000000000000	4.00000000000000000000	4.00000000000000000000	4.00000000000000000000	4.00000000000000000000	4.00000000000000000000	4.00000000000000000000	4.00000000000000000000
103.00000000000000000000	0.00000000000000000000	4156.92285156250000000000	4166.15380859375000000000	4160.00000000000000000000	4147.69238281250000000000	4173.84619140625000000000	4163.58984375000000000000	4174.35888671875000000000	4175.89746093750000000000	4182.05126953125000000000	4185.64111328125000000000	4173.84619140625000000000	4049.23071289062500000000	4191.28173828125000000000	4156.92285156250000000000	3284.00000000000000000000	10250.00000000000000000000	10231.00000000000000000000	0.00000000000000000000	0.00000000000000000000	0.00000000000000000000	2406.00000000000000000000	428.00000000000000000000	4.00000000000000000000	4.00000000000000000000	4.00000000000000000000	4.00000000000000000000	4.00000000000000000000	4.00000000000000000000	4.00000000000000000000	4.00000000000000000000	4.00000000000000000000	4.00000000000000000000	4.00000000000000000000	4.00000000000000000000	4.00000000000000000000	4.00000000000000000000	4.00000000000000000000	4.00000000000000000000
104.00000000000000000000	0.00000000000000000000	4153.84619140625000000000	4150.76904296875000000000	4154.35888671875000000000	4126.66650390625000000000	4145.12792968750000000000	4157.94873046875000000000	4158.97412109375000000000	4155.89746093750000000000	4166.66650390625000000000	4166.15380859375000000000	4144.10253906250000000000	4043.07690429687500000000	4163.07666015625000000000	4151.28173828125000000000	2704.00000000000000000000	10250.00000000000000000000	10231.00000000000000000000	0.00000000000000000000	0.00000000000000000000	0.00000000000000000000	2406.00000000000000000000	436.00000000000000000000	4.00000000000000000000	4.00000000000000000000	4.00000000000000000000	4.00000000000000000000	4.00000000000000000000	4.00000000000000000000	4.00000000000000000000	4.00000000000000000000	4.00000000000000000000	4.00000000000000000000	4.00000000000000000000	4.00000000000000000000	4.00000000000000000000	4.00000000000000000000	4.00000000000000000000	4.00000000000000000000
105.00000000000000000000	0.00000000000000000000	4165.64111328125000000000	4149.74365234375000000000	4159.48730468750000000000	4122.05126953125000000000	4147.69238281250000000000	4167.69238281250000000000	4163.58984375000000000000	4148.71777343750000000000	4152.30761718750000000000	4151.79492187500000000000	4160.51269531250000000000	4059.48706054687500000000	4156.41015625000000000000	4176.41015625000000000000	2610.00000000000000000000	10249.00000000000000000000	10228.00000000000000000000	0.00000000000000000000	0.00000000000000000000	0.00000000000000000000	2406.00000000000000000000	444.00000000000000000000	4.00000000000000000000	4.00000000000000000000	4.00000000000000000000	4.00000000000000000000	4.00000000000000000000	4.00000000000000000000	4.00000000000000000000	4.00000000000000000000	4.00000000000000000000	4.00000000000000000000	4.00000000000000000000	4.00000000000000000000	4.00000000000000000000	4.00000000000000000000	4.00000000000000000000	4.00000000000000000000
106.00000000000000000000	0.00000000000000000000	4162.05126953125000000000	4185.64111328125000000000	4169.74365234375000000000	4149.23046875000000000000	4201.02539062500000000000	4188.71777343750000000000	4191.28173828125000000000	4179.48730468750000000000	4180.00000000000000000000	4180.51269531250000000000	4195.38427734375000000000	4072.82031250000000000000	4205.12792968750000000000	4194.87158203125000000000	3505.00000000000000000000	10249.00000000000000000000	10228.00000000000000000000	0.00000000000000000000	0.00000000000000000000	0.00000000000000000000	2406.00000000000000000000	453.00000000000000000000	4.00000000000000000000	4.00000000000000000000	4.00000000000000000000	4.00000000000000000000	4.00000000000000000000	4.00000000000000000000	4.00000000000000000000	4.00000000000000000000	4.00000000000000000000	4.00000000000000000000	4.00000000000000000000	4.00000000000000000000	4.00000000000000000000	4.00000000000000000000	4.00000000000000000000	4.00000000000000000000
107.00000000000000000000	0.00000000000000000000	4173.33300781250000000000	4182.56396484375000000000	4171.79492187500000000000	4148.71777343750000000000	4187.69238281250000000000	4182.56396484375000000000	4184.61523437500000000000	4178.97412109375000000000	4182.56396484375000000000	4173.84619140625000000000	4163.58984375000000000000	4070.25634765625000000000	4207.69238281250000000000	4186.66650390625000000000	3284.00000000000000000000	10247.00000000000000000000	10227.00000000000000000000	0.00000000000000000000	0.00000000000000000000	0.00000000000000000000	2406.00000000000000000000	461.00000000000000000000	4.00000000000000000000	4.00000000000000000000	4.00000000000000000000	4.00000000000000000000	4.00000000000000000000	4.00000000000000000000	4.00000000000000000000	4.00000000000000000000	4.00000000000000000000	4.00000000000000000000	4.00000000000000000000	4.00000000000000000000	4.00000000000000000000	4.00000000000000000000	4.00000000000000000000	4.00000000000000000000
108.00000000000000000000	0.00000000000000000000	4161.02539062500000000000	4163.07666015625000000000	4154.87158203125000000000	4140.51269531250000000000	4160.00000000000000000000	4173.84619140625000000000	4177.94873046875000000000	4170.76904296875000000000	4174.87158203125000000000	4161.02539062500000000000	4162.56396484375000000000	4070.25634765625000000000	4184.10253906250000000000	4183.07666015625000000000	2704.00000000000000000000	10247.00000000000000000000	10227.00000000000000000000	0.00000000000000000000	0.00000000000000000000	0.00000000000000000000	2406.00000000000000000000	468.00000000000000000000	4.00000000000000000000	4.00000000000000000000	4.00000000000000000000	4.00000000000000000000	4.00000000000000000000	4.00000000000000000000	4.00000000000000000000	4.00000000000000000000	4.00000000000000000000	4.00000000000000000000	4.00000000000000000000	4.00000000000000000000	4.00000000000000000000	4.00000000000000000000	4.00000000000000000000	4.00000000000000000000
109.00000000000000000000	0.00000000000000000000	4158.46142578125000000000	4164.10253906250000000000	4145.12792968750000000000	4161.02539062500000000000	4166.66650390625000000000	4171.28173828125000000000	4184.61523437500000000000	4177.43603515625000000000	4177.43603515625000000000	4186.66650390625000000000	4207.69238281250000000000	4071.28198242187500000000	4191.28173828125000000000	4177.94873046875000000000	2610.00000000000000000000	10246.00000000000000000000	10227.00000000000000000000	0.00000000000000000000	0.00000000000000000000	0.00000000000000000000	2406.00000000000000000000	476.00000000000000000000	4.00000000000000000000	4.00000000000000000000	4.00000000000000000000	4.00000000000000000000	4.00000000000000000000	4.00000000000000000000	4.00000000000000000000	4.00000000000000000000	4.00000000000000000000	4.00000000000000000000	4.00000000000000000000	4.00000000000000000000	4.00000000000000000000	4.00000000000000000000	4.00000000000000000000	4.00000000000000000000
110.00000000000000000000	0.00000000000000000000	4172.30761718750000000000	4181.02539062500000000000	4154.35888671875000000000	4174.35888671875000000000	4168.20507812500000000000	4182.05126953125000000000	4185.12792968750000000000	4179.48730468750000000000	4182.56396484375000000000	4211.28173828125000000000	4204.10253906250000000000	4062.56396484375000000000	4206.15380859375000000000	4178.97412109375000000000	3505.00000000000000000000	10246.00000000000000000000	10227.00000000000000000000	0.00000000000000000000	0.00000000000000000000	0.00000000000000000000	2406.00000000000000000000	484.00000000000000000000	4.00000000000000000000	4.00000000000000000000	4.00000000000000000000	4.00000000000000000000	4.00000000000000000000	4.00000000000000000000	4.00000000000000000000	4.00000000000000000000	4.00000000000000000000	4.00000000000000000000	4.00000000000000000000	4.00000000000000000000	4.00000000000000000000	4.00000000000000000000	4.00000000000000000000	4.00000000000000000000
111.00000000000000000000	0.00000000000000000000	4163.58984375000000000000	4184.10253906250000000000	4161.53857421875000000000	4162.05126953125000000000	4163.58984375000000000000	4188.20507812500000000000	4180.00000000000000000000	4175.38427734375000000000	4188.71777343750000000000	4207.69238281250000000000	4168.71777343750000000000	4069.23071289062500000000	4211.28173828125000000000	4184.61523437500000000000	3284.00000000000000000000	10244.00000000000000000000	10228.00000000000000000000	0.00000000000000000000	0.00000000000000000000	0.00000000000000000000	2406.00000000000000000000	491.00000000000000000000	4.00000000000000000000	4.00000000000000000000	4.00000000000000000000	4.00000000000000000000	4.00000000000000000000	4.00000000000000000000	4.00000000000000000000	4.00000000000000000000	4.00000000000000000000	4.00000000000000000000	4.00000000000000000000	4.00000000000000000000	4.00000000000000000000	4.00000000000000000000	4.00000000000000000000	4.00000000000000000000
112.00000000000000000000	0.00000000000000000000	4174.35888671875000000000	4174.35888671875000000000	4175.38427734375000000000	4160.00000000000000000000	4168.71777343750000000000	4172.82031250000000000000	4171.28173828125000000000	4170.25634765625000000000	4181.53857421875000000000	4183.58984375000000000000	4166.15380859375000000000	4087.17944335937500000000	4214.35888671875000000000	4178.97412109375000000000	2704.00000000000000000000	10244.00000000000000000000	10228.00000000000000000000	0.00000000000000000000	0.00000000000000000000	0.00000000000000000000	2406.00000000000000000000	499.00000000000000000000	4.00000000000000000000	4.00000000000000000000	4.00000000000000000000	4.00000000000000000000	4.00000000000000000000	4.00000000000000000000	4.00000000000000000000	4.00000000000000000000	4.00000000000000000000	4.00000000000000000000	4.00000000000000000000	4.00000000000000000000	4.00000000000000000000	4.00000000000000000000	4.00000000000000000000	4.00000000000000000000
113.00000000000000000000	0.00000000000000000000	4171.28173828125000000000	4183.58984375000000000000	4184.10253906250000000000	4174.35888671875000000000	4187.69238281250000000000	4175.38427734375000000000	4184.61523437500000000000	4185.64111328125000000000	4188.71777343750000000000	4183.58984375000000000000	4185.12792968750000000000	4088.71777343750000000000	4226.15380859375000000000	4193.84619140625000000000	2610.00000000000000000000	10244.00000000000000000000	10228.00000000000000000000	0.00000000000000000000	0.00000000000000000000	0.00000000000000000000	2406.00000000000000000000	507.00000000000000000000	4.00000000000000000000	4.00000000000000000000	4.00000000000000000000	4.00000000000000000000	4.00000000000000000000	4.00000000000000000000	4.00000000000000000000	4.00000000000000000000	4.00000000000000000000	4.00000000000000000000	4.00000000000000000000	4.00000000000000000000	4.00000000000000000000	4.00000000000000000000	4.00000000000000000000	4.00000000000000000000
114.00000000000000000000	0.00000000000000000000	4166.66650390625000000000	4168.20507812500000000000	4183.07666015625000000000	4174.87158203125000000000	4175.38427734375000000000	4172.82031250000000000000	4183.58984375000000000000	4183.58984375000000000000	4188.20507812500000000000	4191.28173828125000000000	4182.05126953125000000000	4088.20507812500000000000	4206.66650390625000000000	4207.69238281250000000000	3505.00000000000000000000	10244.00000000000000000000	10228.00000000000000000000	0.00000000000000000000	0.00000000000000000000	0.00000000000000000000	2406.00000000000000000000	515.00000000000000000000	4.00000000000000000000	4.00000000000000000000	4.00000000000000000000	4.00000000000000000000	4.00000000000000000000	4.00000000000000000000	4.00000000000000000000	4.00000000000000000000	4.00000000000000000000	4.00000000000000000000	4.00000000000000000000	4.00000000000000000000	4.00000000000000000000	4.00000000000000000000	4.00000000000000000000	4.00000000000000000000
115.00000000000000000000	0.00000000000000000000	4175.38427734375000000000	4153.84619140625000000000	4190.76904296875000000000	4169.74365234375000000000	4158.46142578125000000000	4168.20507812500000000000	4171.79492187500000000000	4169.23046875000000000000	4173.84619140625000000000	4185.12792968750000000000	4189.74365234375000000000	4090.76904296875000000000	4187.69238281250000000000	4196.92285156250000000000	3284.00000000000000000000	10245.00000000000000000000	10230.00000000000000000000	0.00000000000000000000	0.00000000000000000000	0.00000000000000000000	2406.00000000000000000000	523.00000000000000000000	4.00000000000000000000	4.00000000000000000000	4.00000000000000000000	4.00000000000000000000	4.00000000000000000000	4.00000000000000000000	4.00000000000000000000	4.00000000000000000000	4.00000000000000000000	4.00000000000000000000	4.00000000000000000000	4.00000000000000000000	4.00000000000000000000	4.00000000000000000000	4.00000000000000000000	4.00000000000000000000
116.00000000000000000000	0.00000000000000000000	4165.12792968750000000000	4180.00000000000000000000	4192.82031250000000000000	4176.92285156250000000000	4168.71777343750000000000	4185.12792968750000000000	4184.61523437500000000000	4184.10253906250000000000	4187.69238281250000000000	4193.33300781250000000000	4202.05126953125000000000	4091.28198242187500000000	4208.20507812500000000000	4189.23046875000000000000	2704.00000000000000000000	10245.00000000000000000000	10230.00000000000000000000	0.00000000000000000000	0.00000000000000000000	0.00000000000000000000	2406.00000000000000000000	532.00000000000000000000	4.00000000000000000000	4.00000000000000000000	4.00000000000000000000	4.00000000000000000000	4.00000000000000000000	4.00000000000000000000	4.00000000000000000000	4.00000000000000000000	4.00000000000000000000	4.00000000000000000000	4.00000000000000000000	4.00000000000000000000	4.00000000000000000000	4.00000000000000000000	4.00000000000000000000	4.00000000000000000000
117.00000000000000000000	0.00000000000000000000	4169.74365234375000000000	4182.56396484375000000000	4189.74365234375000000000	4174.35888671875000000000	4160.00000000000000000000	4178.46142578125000000000	4184.10253906250000000000	4184.61523437500000000000	4193.84619140625000000000	4192.30761718750000000000	4177.43603515625000000000	4087.69213867187500000000	4210.76904296875000000000	4175.38427734375000000000	2610.00000000000000000000	10247.00000000000000000000	10230.00000000000000000000	0.00000000000000000000	0.00000000000000000000	0.00000000000000000000	2406.00000000000000000000	540.00000000000000000000	4.00000000000000000000	4.00000000000000000000	4.00000000000000000000	4.00000000000000000000	4.00000000000000000000	4.00000000000000000000	4.00000000000000000000	4.00000000000000000000	4.00000000000000000000	4.00000000000000000000	4.00000000000000000000	4.00000000000000000000	4.00000000000000000000	4.00000000000000000000	4.00000000000000000000	4.00000000000000000000
118.00000000000000000000	0.00000000000000000000	4162.05126953125000000000	4172.82031250000000000000	4187.69238281250000000000	4170.76904296875000000000	4168.20507812500000000000	4176.92285156250000000000	4181.02539062500000000000	4177.94873046875000000000	4184.10253906250000000000	4181.02539062500000000000	4156.41015625000000000000	4084.61523437500000000000	4209.23046875000000000000	4172.30761718750000000000	3505.00000000000000000000	10247.00000000000000000000	10230.00000000000000000000	0.00000000000000000000	0.00000000000000000000	0.00000000000000000000	2406.00000000000000000000	548.00000000000000000000	4.00000000000000000000	4.00000000000000000000	4.00000000000000000000	4.00000000000000000000	4.00000000000000000000	4.00000000000000000000	4.00000000000000000000	4.00000000000000000000	4.00000000000000000000	4.00000000000000000000	4.00000000000000000000	4.00000000000000000000	4.00000000000000000000	4.00000000000000000000	4.00000000000000000000	4.00000000000000000000
119.00000000000000000000	0.00000000000000000000	4164.10253906250000000000	4175.38427734375000000000	4193.33300781250000000000	4176.41015625000000000000	4181.53857421875000000000	4180.51269531250000000000	4176.92285156250000000000	4172.82031250000000000000	4173.84619140625000000000	4180.51269531250000000000	4161.02539062500000000000	4089.74340820312500000000	4201.53857421875000000000	4191.79492187500000000000	3284.00000000000000000000	10247.00000000000000000000	10231.00000000000000000000	0.00000000000000000000	0.00000000000000000000	0.00000000000000000000	2406.00000000000000000000	556.00000000000000000000	4.00000000000000000000	4.00000000000000000000	4.00000000000000000000	4.00000000000000000000	4.00000000000000000000	4.00000000000000000000	4.00000000000000000000	4.00000000000000000000	4.00000000000000000000	4.00000000000000000000	4.00000000000000000000	4.00000000000000000000	4.00000000000000000000	4.00000000000000000000	4.00000000000000000000	4.00000000000000000000
120.00000000000000000000	0.00000000000000000000	4185.12792968750000000000	4178.46142578125000000000	4206.66650390625000000000	4181.53857421875000000000	4177.94873046875000000000	4172.30761718750000000000	4168.20507812500000000000	4171.28173828125000000000	4177.94873046875000000000	4195.38427734375000000000	4191.28173828125000000000	4098.46142578125000000000	4193.33300781250000000000	4210.76904296875000000000	2704.00000000000000000000	10247.00000000000000000000	10231.00000000000000000000	0.00000000000000000000	0.00000000000000000000	0.00000000000000000000	2406.00000000000000000000	563.00000000000000000000	4.00000000000000000000	4.00000000000000000000	4.00000000000000000000	4.00000000000000000000	4.00000000000000000000	4.00000000000000000000	4.00000000000000000000	4.00000000000000000000	4.00000000000000000000	4.00000000000000000000	4.00000000000000000000	4.00000000000000000000	4.00000000000000000000	4.00000000000000000000	4.00000000000000000000	4.00000000000000000000
121.00000000000000000000	0.00000000000000000000	4173.33300781250000000000	4191.79492187500000000000	4199.48730468750000000000	4198.46142578125000000000	4186.66650390625000000000	4183.07666015625000000000	4174.87158203125000000000	4184.10253906250000000000	4193.33300781250000000000	4205.12792968750000000000	4227.17919921875000000000	4108.71777343750000000000	4212.30761718750000000000	4213.84619140625000000000	2610.00000000000000000000	10247.00000000000000000000	10229.00000000000000000000	0.00000000000000000000	0.00000000000000000000	0.00000000000000000000	2406.00000000000000000000	570.00000000000000000000	4.00000000000000000000	4.00000000000000000000	4.00000000000000000000	4.00000000000000000000	4.00000000000000000000	4.00000000000000000000	4.00000000000000000000	4.00000000000000000000	4.00000000000000000000	4.00000000000000000000	4.00000000000000000000	4.00000000000000000000	4.00000000000000000000	4.00000000000000000000	4.00000000000000000000	4.00000000000000000000
122.00000000000000000000	0.00000000000000000000	4174.35888671875000000000	4188.71777343750000000000	4188.71777343750000000000	4196.92285156250000000000	4182.05126953125000000000	4182.05126953125000000000	4173.84619140625000000000	4177.43603515625000000000	4180.00000000000000000000	4178.46142578125000000000	4198.97412109375000000000	4107.69238281250000000000	4212.30761718750000000000	4198.46142578125000000000	3505.00000000000000000000	10247.00000000000000000000	10229.00000000000000000000	0.00000000000000000000	0.00000000000000000000	0.00000000000000000000	2406.00000000000000000000	578.00000000000000000000	4.00000000000000000000	4.00000000000000000000	4.00000000000000000000	4.00000000000000000000	4.00000000000000000000	4.00000000000000000000	4.00000000000000000000	4.00000000000000000000	4.00000000000000000000	4.00000000000000000000	4.00000000000000000000	4.00000000000000000000	4.00000000000000000000	4.00000000000000000000	4.00000000000000000000	4.00000000000000000000
123.00000000000000000000	0.00000000000000000000	4168.20507812500000000000	4175.89746093750000000000	4186.15380859375000000000	4169.23046875000000000000	4173.84619140625000000000	4172.82031250000000000000	4181.53857421875000000000	4177.43603515625000000000	4177.43603515625000000000	4180.51269531250000000000	4148.20507812500000000000	4087.17944335937500000000	4208.71777343750000000000	4189.23046875000000000000	3284.00000000000000000000	10247.00000000000000000000	10227.00000000000000000000	0.00000000000000000000	0.00000000000000000000	0.00000000000000000000	2406.00000000000000000000	585.00000000000000000000	4.00000000000000000000	4.00000000000000000000	4.00000000000000000000	4.00000000000000000000	4.00000000000000000000	4.00000000000000000000	4.00000000000000000000	4.00000000000000000000	4.00000000000000000000	4.00000000000000000000	4.00000000000000000000	4.00000000000000000000	4.00000000000000000000	4.00000000000000000000	4.00000000000000000000	4.00000000000000000000
124.00000000000000000000	0.00000000000000000000	4152.82031250000000000000	4162.05126953125000000000	4180.51269531250000000000	4157.94873046875000000000	4162.05126953125000000000	4166.66650390625000000000	4183.58984375000000000000	4178.46142578125000000000	4180.51269531250000000000	4197.94873046875000000000	4160.00000000000000000000	4073.84594726562500000000	4202.56396484375000000000	4170.25634765625000000000	2704.00000000000000000000	10247.00000000000000000000	10227.00000000000000000000	0.00000000000000000000	0.00000000000000000000	0.00000000000000000000	2406.00000000000000000000	592.00000000000000000000	4.00000000000000000000	4.00000000000000000000	4.00000000000000000000	4.00000000000000000000	4.00000000000000000000	4.00000000000000000000	4.00000000000000000000	4.00000000000000000000	4.00000000000000000000	4.00000000000000000000	4.00000000000000000000	4.00000000000000000000	4.00000000000000000000	4.00000000000000000000	4.00000000000000000000	4.00000000000000000000
125.00000000000000000000	0.00000000000000000000	4161.53857421875000000000	4164.61523437500000000000	4183.58984375000000000000	4178.97412109375000000000	4168.71777343750000000000	4172.30761718750000000000	4177.94873046875000000000	4174.35888671875000000000	4182.05126953125000000000	4190.25634765625000000000	4186.15380859375000000000	4080.00000000000000000000	4188.71777343750000000000	4161.53857421875000000000	2610.00000000000000000000	10248.00000000000000000000	10227.00000000000000000000	0.00000000000000000000	0.00000000000000000000	0.00000000000000000000	2406.00000000000000000000	601.00000000000000000000	4.00000000000000000000	4.00000000000000000000	4.00000000000000000000	4.00000000000000000000	4.00000000000000000000	4.00000000000000000000	4.00000000000000000000	4.00000000000000000000	4.00000000000000000000	4.00000000000000000000	4.00000000000000000000	4.00000000000000000000	4.00000000000000000000	4.00000000000000000000	4.00000000000000000000	4.00000000000000000000
126.00000000000000000000	0.00000000000000000000	4158.97412109375000000000	4182.05126953125000000000	4184.61523437500000000000	4184.10253906250000000000	4182.56396484375000000000	4188.20507812500000000000	4184.10253906250000000000	4185.12792968750000000000	4196.41015625000000000000	4192.30761718750000000000	4188.71777343750000000000	4088.71777343750000000000	4194.87158203125000000000	4187.17919921875000000000	3505.00000000000000000000	10248.00000000000000000000	10227.00000000000000000000	0.00000000000000000000	0.00000000000000000000	0.00000000000000000000	2406.00000000000000000000	609.00000000000000000000	4.00000000000000000000	4.00000000000000000000	4.00000000000000000000	4.00000000000000000000	4.00000000000000000000	4.00000000000000000000	4.00000000000000000000	4.00000000000000000000	4.00000000000000000000	4.00000000000000000000	4.00000000000000000000	4.00000000000000000000	4.00000000000000000000	4.00000000000000000000	4.00000000000000000000	4.00000000000000000000
127.00000000000000000000	0.00000000000000000000	4164.61523437500000000000	4172.82031250000000000000	4182.05126953125000000000	4172.30761718750000000000	4151.28173828125000000000	4174.87158203125000000000	4169.74365234375000000000	4172.82031250000000000000	4175.38427734375000000000	4184.61523437500000000000	4177.94873046875000000000	4094.35888671875000000000	4189.23046875000000000000	4189.23046875000000000000	52.00000000000000000000	10249.00000000000000000000	10227.00000000000000000000	0.00000000000000000000	0.00000000000000000000	0.00000000000000000000	2406.00000000000000000000	618.00000000000000000000	4.00000000000000000000	4.00000000000000000000	4.00000000000000000000	4.00000000000000000000	4.00000000000000000000	4.00000000000000000000	4.00000000000000000000	4.00000000000000000000	4.00000000000000000000	4.00000000000000000000	4.00000000000000000000	4.00000000000000000000	4.00000000000000000000	4.00000000000000000000	4.00000000000000000000	4.00000000000000000000
0.00000000000000000000	0.00000000000000000000	4161.02539062500000000000	4173.33300781250000000000	4184.10253906250000000000	4185.12792968750000000000	4153.84619140625000000000	4168.71777343750000000000	4167.17919921875000000000	4167.17919921875000000000	4166.15380859375000000000	4184.10253906250000000000	4184.10253906250000000000	4095.89721679687500000000	4195.38427734375000000000	4178.97412109375000000000	2801.00000000000000000000	10249.00000000000000000000	10227.00000000000000000000	0.00000000000000000000	0.00000000000000000000	0.00000000000000000000	2406.00000000000000000000	626.00000000000000000000	4.00000000000000000000	4.00000000000000000000	4.00000000000000000000	4.00000000000000000000	4.00000000000000000000	4.00000000000000000000	4.00000000000000000000	4.00000000000000000000	4.00000000000000000000	4.00000000000000000000	4.00000000000000000000	4.00000000000000000000	4.00000000000000000000	4.00000000000000000000	4.00000000000000000000	4.00000000000000000000
1.00000000000000000000	0.00000000000000000000	4158.97412109375000000000	4179.48730468750000000000	4189.23046875000000000000	4191.28173828125000000000	4193.33300781250000000000	4177.94873046875000000000	4177.43603515625000000000	4176.92285156250000000000	4185.64111328125000000000	4187.17919921875000000000	4178.97412109375000000000	4097.43603515625000000000	4208.71777343750000000000	4182.56396484375000000000	2616.00000000000000000000	10249.00000000000000000000	10229.00000000000000000000	0.00000000000000000000	0.00000000000000000000	0.00000000000000000000	2406.00000000000000000000	634.00000000000000000000	4.00000000000000000000	4.00000000000000000000	4.00000000000000000000	4.00000000000000000000	4.00000000000000000000	4.00000000000000000000	4.00000000000000000000	4.00000000000000000000	4.00000000000000000000	4.00000000000000000000	4.00000000000000000000	4.00000000000000000000	4.00000000000000000000	4.00000000000000000000	4.00000000000000000000	4.00000000000000000000
2.00000000000000000000	0.00000000000000000000	4167.69238281250000000000	4163.58984375000000000000	4182.56396484375000000000	4176.41015625000000000000	4179.48730468750000000000	4172.82031250000000000000	4169.23046875000000000000	4169.74365234375000000000	4178.97412109375000000000	4172.82031250000000000000	4149.74365234375000000000	4098.46142578125000000000	4183.58984375000000000000	4174.35888671875000000000	2070.00000000000000000000	10249.00000000000000000000	10229.00000000000000000000	0.00000000000000000000	0.00000000000000000000	0.00000000000000000000	2406.00000000000000000000	642.00000000000000000000	4.00000000000000000000	4.00000000000000000000	4.00000000000000000000	4.00000000000000000000	4.00000000000000000000	4.00000000000000000000	4.00000000000000000000	4.00000000000000000000	4.00000000000000000000	4.00000000000000000000	4.00000000000000000000	4.00000000000000000000	4.00000000000000000000	4.00000000000000000000	4.00000000000000000000	4.00000000000000000000
3.00000000000000000000	0.00000000000000000000	4143.07666015625000000000	4155.89746093750000000000	4162.56396484375000000000	4170.76904296875000000000	4149.23046875000000000000	4165.12792968750000000000	4167.69238281250000000000	4170.25634765625000000000	4174.87158203125000000000	4175.89746093750000000000	4162.05126953125000000000	4091.28198242187500000000	4163.58984375000000000000	4162.56396484375000000000	3437.00000000000000000000	10247.00000000000000000000	10230.00000000000000000000	0.00000000000000000000	0.00000000000000000000	0.00000000000000000000	2406.00000000000000000000	650.00000000000000000000	4.00000000000000000000	4.00000000000000000000	4.00000000000000000000	4.00000000000000000000	4.00000000000000000000	4.00000000000000000000	4.00000000000000000000	4.00000000000000000000	4.00000000000000000000	4.00000000000000000000	4.00000000000000000000	4.00000000000000000000	4.00000000000000000000	4.00000000000000000000	4.00000000000000000000	4.00000000000000000000
4.00000000000000000000	0.00000000000000000000	4155.89746093750000000000	4154.87158203125000000000	4172.30761718750000000000	4172.82031250000000000000	4154.35888671875000000000	4163.58984375000000000000	4172.82031250000000000000	4175.38427734375000000000	4172.82031250000000000000	4178.97412109375000000000	4180.51269531250000000000	4096.92285156250000000000	4165.64111328125000000000	4167.17919921875000000000	3522.00000000000000000000	10247.00000000000000000000	10230.00000000000000000000	0.00000000000000000000	0.00000000000000000000	0.00000000000000000000	2406.00000000000000000000	658.00000000000000000000	4.00000000000000000000	4.00000000000000000000	4.00000000000000000000	4.00000000000000000000	4.00000000000000000000	4.00000000000000000000	4.00000000000000000000	4.00000000000000000000	4.00000000000000000000	4.00000000000000000000	4.00000000000000000000	4.00000000000000000000	4.00000000000000000000	4.00000000000000000000	4.00000000000000000000	4.00000000000000000000
5.00000000000000000000	0.00000000000000000000	4174.87158203125000000000	4168.20507812500000000000	4187.17919921875000000000	4176.41015625000000000000	4182.05126953125000000000	4180.00000000000000000000	4183.07666015625000000000	4178.97412109375000000000	4173.84619140625000000000	4181.53857421875000000000	4172.30761718750000000000	4110.25634765625000000000	4177.94873046875000000000	4188.20507812500000000000	3415.00000000000000000000	10246.00000000000000000000	10229.00000000000000000000	0.00000000000000000000	0.00000000000000000000	0.00000000000000000000	2406.00000000000000000000	666.00000000000000000000	4.00000000000000000000	4.00000000000000000000	4.00000000000000000000	4.00000000000000000000	4.00000000000000000000	4.00000000000000000000	4.00000000000000000000	4.00000000000000000000	4.00000000000000000000	4.00000000000000000000	4.00000000000000000000	4.00000000000000000000	4.00000000000000000000	4.00000000000000000000	4.00000000000000000000	4.00000000000000000000
6.00000000000000000000	0.00000000000000000000	4154.87158203125000000000	4176.92285156250000000000	4173.84619140625000000000	4186.66650390625000000000	4188.71777343750000000000	4182.56396484375000000000	4185.12792968750000000000	4178.97412109375000000000	4178.46142578125000000000	4175.38427734375000000000	4167.17919921875000000000	4117.43603515625000000000	4178.97412109375000000000	4194.35888671875000000000	3466.00000000000000000000	10246.00000000000000000000	10229.00000000000000000000	0.00000000000000000000	0.00000000000000000000	0.00000000000000000000	2406.00000000000000000000	673.00000000000000000000	4.00000000000000000000	4.00000000000000000000	4.00000000000000000000	4.00000000000000000000	4.00000000000000000000	4.00000000000000000000	4.00000000000000000000	4.00000000000000000000	4.00000000000000000000	4.00000000000000000000	4.00000000000000000000	4.00000000000000000000	4.00000000000000000000	4.00000000000000000000	4.00000000000000000000	4.00000000000000000000
7.00000000000000000000	0.00000000000000000000	4164.61523437500000000000	4172.82031250000000000000	4177.43603515625000000000	4194.87158203125000000000	4177.43603515625000000000	4172.30761718750000000000	4176.41015625000000000000	4177.43603515625000000000	4174.87158203125000000000	4164.10253906250000000000	4173.84619140625000000000	4126.66650390625000000000	4172.82031250000000000000	4190.25634765625000000000	3401.00000000000000000000	10248.00000000000000000000	10230.00000000000000000000	0.00000000000000000000	0.00000000000000000000	0.00000000000000000000	2406.00000000000000000000	680.00000000000000000000	4.00000000000000000000	4.00000000000000000000	4.00000000000000000000	4.00000000000000000000	4.00000000000000000000	4.00000000000000000000	4.00000000000000000000	4.00000000000000000000	4.00000000000000000000	4.00000000000000000000	4.00000000000000000000	4.00000000000000000000	4.00000000000000000000	4.00000000000000000000	4.00000000000000000000	4.00000000000000000000
8.00000000000000000000	0.00000000000000000000	4167.69238281250000000000	4178.97412109375000000000	4188.20507812500000000000	4191.28173828125000000000	4177.43603515625000000000	4182.56396484375000000000	4182.05126953125000000000	4188.20507812500000000000	4182.05126953125000000000	4182.56396484375000000000	4188.71777343750000000000	4128.71777343750000000000	4191.79492187500000000000	4198.46142578125000000000	3417.00000000000000000000	10248.00000000000000000000	10230.00000000000000000000	0.00000000000000000000	0.00000000000000000000	0.00000000000000000000	2406.00000000000000000000	688.00000000000000000000	4.00000000000000000000	4.00000000000000000000	4.00000000000000000000	4.00000000000000000000	4.00000000000000000000	4.00000000000000000000	4.00000000000000000000	4.00000000000000000000	4.00000000000000000000	4.00000000000000000000	4.00000000000000000000	4.00000000000000000000	4.00000000000000000000	4.00000000000000000000	4.00000000000000000000	4.00000000000000000000
9.00000000000000000000	0.00000000000000000000	4163.07666015625000000000	4165.12792968750000000000	4177.94873046875000000000	4179.48730468750000000000	4147.69238281250000000000	4164.10253906250000000000	4167.17919921875000000000	4172.82031250000000000000	4167.69238281250000000000	4176.41015625000000000000	4168.20507812500000000000	4111.28173828125000000000	4184.61523437500000000000	4182.05126953125000000000	3110.00000000000000000000	10247.00000000000000000000	10230.00000000000000000000	0.00000000000000000000	0.00000000000000000000	0.00000000000000000000	2406.00000000000000000000	696.00000000000000000000	4.00000000000000000000	4.00000000000000000000	4.00000000000000000000	4.00000000000000000000	4.00000000000000000000	4.00000000000000000000	4.00000000000000000000	4.00000000000000000000	4.00000000000000000000	4.00000000000000000000	4.00000000000000000000	4.00000000000000000000	4.00000000000000000000	4.00000000000000000000	4.00000000000000000000	4.00000000000000000000
10.00000000000000000000	0.00000000000000000000	4164.10253906250000000000	4157.43603515625000000000	4174.87158203125000000000	4174.87158203125000000000	4139.48730468750000000000	4152.30761718750000000000	4160.51269531250000000000	4165.12792968750000000000	4161.02539062500000000000	4170.25634765625000000000	4164.61523437500000000000	4105.64111328125000000000	4170.76904296875000000000	4173.84619140625000000000	3476.00000000000000000000	10247.00000000000000000000	10230.00000000000000000000	0.00000000000000000000	0.00000000000000000000	0.00000000000000000000	2406.00000000000000000000	704.00000000000000000000	4.00000000000000000000	4.00000000000000000000	4.00000000000000000000	4.00000000000000000000	4.00000000000000000000	4.00000000000000000000	4.00000000000000000000	4.00000000000000000000	4.00000000000000000000	4.00000000000000000000	4.00000000000000000000	4.00000000000000000000	4.00000000000000000000	4.00000000000000000000	4.00000000000000000000	4.00000000000000000000
11.00000000000000000000	0.00000000000000000000	4168.71777343750000000000	4177.94873046875000000000	4187.17919921875000000000	4187.17919921875000000000	4181.53857421875000000000	4184.61523437500000000000	4184.10253906250000000000	4188.71777343750000000000	4187.69238281250000000000	4199.48730468750000000000	4197.94873046875000000000	4131.28173828125000000000	4188.71777343750000000000	4202.05126953125000000000	3279.00000000000000000000	10246.00000000000000000000	10228.00000000000000000000	0.00000000000000000000	0.00000000000000000000	0.00000000000000000000	2406.00000000000000000000	712.00000000000000000000	4.00000000000000000000	4.00000000000000000000	4.00000000000000000000	4.00000000000000000000	4.00000000000000000000	4.00000000000000000000	4.00000000000000000000	4.00000000000000000000	4.00000000000000000000	4.00000000000000000000	4.00000000000000000000	4.00000000000000000000	4.00000000000000000000	4.00000000000000000000	4.00000000000000000000	4.00000000000000000000
12.00000000000000000000	0.00000000000000000000	4183.07666015625000000000	4178.46142578125000000000	4188.20507812500000000000	4187.69238281250000000000	4187.69238281250000000000	4185.64111328125000000000	4181.02539062500000000000	4183.07666015625000000000	4181.02539062500000000000	4187.69238281250000000000	4175.89746093750000000000	4141.02539062500000000000	4188.71777343750000000000	4206.66650390625000000000	2719.00000000000000000000	10246.00000000000000000000	10228.00000000000000000000	0.00000000000000000000	0.00000000000000000000	0.00000000000000000000	2406.00000000000000000000	720.00000000000000000000	4.00000000000000000000	4.00000000000000000000	4.00000000000000000000	4.00000000000000000000	4.00000000000000000000	4.00000000000000000000	4.00000000000000000000	4.00000000000000000000	4.00000000000000000000	4.00000000000000000000	4.00000000000000000000	4.00000000000000000000	4.00000000000000000000	4.00000000000000000000	4.00000000000000000000	4.00000000000000000000
13.00000000000000000000	0.00000000000000000000	4166.66650390625000000000	4174.87158203125000000000	4168.20507812500000000000	4188.71777343750000000000	4174.87158203125000000000	4168.71777343750000000000	4173.84619140625000000000	4175.38427734375000000000	4167.69238281250000000000	4165.12792968750000000000	4142.05126953125000000000	4126.15380859375000000000	4180.51269531250000000000	4189.74365234375000000000	2602.00000000000000000000	10248.00000000000000000000	10229.00000000000000000000	0.00000000000000000000	0.00000000000000000000	0.00000000000000000000	2406.00000000000000000000	728.00000000000000000000	4.00000000000000000000	4.00000000000000000000	4.00000000000000000000	4.00000000000000000000	4.00000000000000000000	4.00000000000000000000	4.00000000000000000000	4.00000000000000000000	4.00000000000000000000	4.00000000000000000000	4.00000000000000000000	4.00000000000000000000	4.00000000000000000000	4.00000000000000000000	4.00000000000000000000	4.00000000000000000000
14.00000000000000000000	0.00000000000000000000	4164.61523437500000000000	4174.35888671875000000000	4156.41015625000000000000	4197.43603515625000000000	4172.30761718750000000000	4168.20507812500000000000	4174.35888671875000000000	4178.46142578125000000000	4171.79492187500000000000	4178.46142578125000000000	4178.97412109375000000000	4118.97412109375000000000	4185.12792968750000000000	4176.41015625000000000000	3476.00000000000000000000	10248.00000000000000000000	10229.00000000000000000000	0.00000000000000000000	0.00000000000000000000	0.00000000000000000000	2406.00000000000000000000	736.00000000000000000000	4.00000000000000000000	4.00000000000000000000	4.00000000000000000000	4.00000000000000000000	4.00000000000000000000	4.00000000000000000000	4.00000000000000000000	4.00000000000000000000	4.00000000000000000000	4.00000000000000000000	4.00000000000000000000	4.00000000000000000000	4.00000000000000000000	4.00000000000000000000	4.00000000000000000000	4.00000000000000000000
15.00000000000000000000	0.00000000000000000000	4170.25634765625000000000	4175.38427734375000000000	4158.97412109375000000000	4188.20507812500000000000	4172.30761718750000000000	4176.41015625000000000000	4171.79492187500000000000	4178.46142578125000000000	4176.41015625000000000000	4191.79492187500000000000	4213.33300781250000000000	4115.89746093750000000000	4197.94873046875000000000	4175.89746093750000000000	3279.00000000000000000000	10248.00000000000000000000	10228.00000000000000000000	0.00000000000000000000	0.00000000000000000000	0.00000000000000000000	2406.00000000000000000000	744.00000000000000000000	4.00000000000000000000	4.00000000000000000000	4.00000000000000000000	4.00000000000000000000	4.00000000000000000000	4.00000000000000000000	4.00000000000000000000	4.00000000000000000000	4.00000000000000000000	4.00000000000000000000	4.00000000000000000000	4.00000000000000000000	4.00000000000000000000	4.00000000000000000000	4.00000000000000000000	4.00000000000000000000
16.00000000000000000000	0.00000000000000000000	4158.97412109375000000000	4183.07666015625000000000	4160.00000000000000000000	4180.51269531250000000000	4164.61523437500000000000	4174.35888671875000000000	4169.23046875000000000000	4180.51269531250000000000	4176.41015625000000000000	4178.46142578125000000000	4178.97412109375000000000	4118.97412109375000000000	4191.28173828125000000000	4184.10253906250000000000	0.00000000000000000000	10248.00000000000000000000	10228.00000000000000000000	0.00000000000000000000	0.00000000000000000000	0.00000000000000000000	2406.00000000000000000000	751.00000000000000000000	4.00000000000000000000	4.00000000000000000000	4.00000000000000000000	4.00000000000000000000	4.00000000000000000000	4.00000000000000000000	4.00000000000000000000	4.00000000000000000000	4.00000000000000000000	4.00000000000000000000	4.00000000000000000000	4.00000000000000000000	4.00000000000000000000	4.00000000000000000000	4.00000000000000000000	4.00000000000000000000
17.00000000000000000000	0.00000000000000000000	4175.38427734375000000000	4186.15380859375000000000	4170.76904296875000000000	4198.46142578125000000000	4161.02539062500000000000	4166.66650390625000000000	4168.71777343750000000000	4183.58984375000000000000	4174.35888671875000000000	4169.74365234375000000000	4162.56396484375000000000	4130.25634765625000000000	4178.46142578125000000000	4186.66650390625000000000	0.00000000000000000000	10250.00000000000000000000	10229.00000000000000000000	0.00000000000000000000	0.00000000000000000000	0.00000000000000000000	2406.00000000000000000000	759.00000000000000000000	4.00000000000000000000	4.00000000000000000000	4.00000000000000000000	4.00000000000000000000	4.00000000000000000000	4.00000000000000000000	4.00000000000000000000	4.00000000000000000000	4.00000000000000000000	4.00000000000000000000	4.00000000000000000000	4.00000000000000000000	4.00000000000000000000	4.00000000000000000000	4.00000000000000000000	4.00000000000000000000
18.00000000000000000000	0.00000000000000000000	4169.74365234375000000000	4192.82031250000000000000	4171.79492187500000000000	4219.48730468750000000000	4188.71777343750000000000	4184.61523437500000000000	4185.64111328125000000000	4197.94873046875000000000	4188.20507812500000000000	4199.48730468750000000000	4189.23046875000000000000	4127.17919921875000000000	4197.43603515625000000000	4188.20507812500000000000	0.00000000000000000000	10250.00000000000000000000	10229.00000000000000000000	0.00000000000000000000	0.00000000000000000000	0.00000000000000000000	2406.00000000000000000000	767.00000000000000000000	4.00000000000000000000	4.00000000000000000000	4.00000000000000000000	4.00000000000000000000	4.00000000000000000000	4.00000000000000000000	4.00000000000000000000	4.00000000000000000000	4.00000000000000000000	4.00000000000000000000	4.00000000000000000000	4.00000000000000000000	4.00000000000000000000	4.00000000000000000000	4.00000000000000000000	4.00000000000000000000
19.00000000000000000000	0.00000000000000000000	4160.51269531250000000000	4176.41015625000000000000	4164.10253906250000000000	4194.87158203125000000000	4182.05126953125000000000	4177.94873046875000000000	4179.48730468750000000000	4189.74365234375000000000	4180.00000000000000000000	4202.05126953125000000000	4171.28173828125000000000	4115.89746093750000000000	4186.15380859375000000000	4183.58984375000000000000	0.00000000000000000000	10249.00000000000000000000	10229.00000000000000000000	0.00000000000000000000	0.00000000000000000000	0.00000000000000000000	2406.00000000000000000000	775.00000000000000000000	4.00000000000000000000	4.00000000000000000000	4.00000000000000000000	4.00000000000000000000	4.00000000000000000000	4.00000000000000000000	4.00000000000000000000	4.00000000000000000000	4.00000000000000000000	4.00000000000000000000	4.00000000000000000000	4.00000000000000000000	4.00000000000000000000	4.00000000000000000000	4.00000000000000000000	4.00000000000000000000
20.00000000000000000000	0.00000000000000000000	4169.23046875000000000000	4162.05126953125000000000	4164.61523437500000000000	4162.05126953125000000000	4153.84619140625000000000	4164.61523437500000000000	4168.71777343750000000000	4181.53857421875000000000	4169.74365234375000000000	4183.58984375000000000000	4158.97412109375000000000	4113.84619140625000000000	4171.28173828125000000000	4184.10253906250000000000	0.00000000000000000000	10249.00000000000000000000	10229.00000000000000000000	0.00000000000000000000	0.00000000000000000000	0.00000000000000000000	2406.00000000000000000000	782.00000000000000000000	4.00000000000000000000	4.00000000000000000000	4.00000000000000000000	4.00000000000000000000	4.00000000000000000000	4.00000000000000000000	4.00000000000000000000	4.00000000000000000000	4.00000000000000000000	4.00000000000000000000	4.00000000000000000000	4.00000000000000000000	4.00000000000000000000	4.00000000000000000000	4.00000000000000000000	4.00000000000000000000
21.00000000000000000000	0.00000000000000000000	4162.05126953125000000000	4171.79492187500000000000	4158.97412109375000000000	4178.97412109375000000000	4152.82031250000000000000	4174.87158203125000000000	4173.33300781250000000000	4189.23046875000000000000	4182.05126953125000000000	4186.15380859375000000000	4179.48730468750000000000	4117.94873046875000000000	4188.71777343750000000000	4180.00000000000000000000	0.00000000000000000000	10251.00000000000000000000	10229.00000000000000000000	0.00000000000000000000	0.00000000000000000000	0.00000000000000000000	2406.00000000000000000000	790.00000000000000000000	4.00000000000000000000	4.00000000000000000000	4.00000000000000000000	4.00000000000000000000	4.00000000000000000000	4.00000000000000000000	4.00000000000000000000	4.00000000000000000000	4.00000000000000000000	4.00000000000000000000	4.00000000000000000000	4.00000000000000000000	4.00000000000000000000	4.00000000000000000000	4.00000000000000000000	4.00000000000000000000
22.00000000000000000000	0.00000000000000000000	4177.94873046875000000000	4180.00000000000000000000	4169.23046875000000000000	4203.07666015625000000000	4165.12792968750000000000	4177.43603515625000000000	4168.71777343750000000000	4187.17919921875000000000	4177.43603515625000000000	4168.20507812500000000000	4183.58984375000000000000	4131.79492187500000000000	4191.79492187500000000000	4182.05126953125000000000	0.00000000000000000000	10251.00000000000000000000	10229.00000000000000000000	0.00000000000000000000	0.00000000000000000000	0.00000000000000000000	2406.00000000000000000000	799.00000000000000000000	4.00000000000000000000	4.00000000000000000000	4.00000000000000000000	4.00000000000000000000	4.00000000000000000000	4.00000000000000000000	4.00000000000000000000	4.00000000000000000000	4.00000000000000000000	4.00000000000000000000	4.00000000000000000000	4.00000000000000000000	4.00000000000000000000	4.00000000000000000000	4.00000000000000000000	4.00000000000000000000
23.00000000000000000000	0.00000000000000000000	4176.41015625000000000000	4198.46142578125000000000	4183.58984375000000000000	4204.61523437500000000000	4182.56396484375000000000	4188.71777343750000000000	4180.51269531250000000000	4207.69238281250000000000	4190.25634765625000000000	4174.87158203125000000000	4192.82031250000000000000	4148.71777343750000000000	4205.12792968750000000000	4210.76904296875000000000	0.00000000000000000000	10251.00000000000000000000	10229.00000000000000000000	0.00000000000000000000	0.00000000000000000000	0.00000000000000000000	2406.00000000000000000000	806.00000000000000000000	4.00000000000000000000	4.00000000000000000000	4.00000000000000000000	4.00000000000000000000	4.00000000000000000000	4.00000000000000000000	4.00000000000000000000	4.00000000000000000000	4.00000000000000000000	4.00000000000000000000	4.00000000000000000000	4.00000000000000000000	4.00000000000000000000	4.00000000000000000000	4.00000000000000000000	4.00000000000000000000
24.00000000000000000000	0.00000000000000000000	4166.15380859375000000000	4193.84619140625000000000	4178.97412109375000000000	4195.89746093750000000000	4166.15380859375000000000	4188.20507812500000000000	4183.07666015625000000000	4214.87158203125000000000	4200.00000000000000000000	4206.66650390625000000000	4188.20507812500000000000	4145.64111328125000000000	4207.69238281250000000000	4209.23046875000000000000	0.00000000000000000000	10251.00000000000000000000	10229.00000000000000000000	0.00000000000000000000	0.00000000000000000000	0.00000000000000000000	2406.00000000000000000000	815.00000000000000000000	4.00000000000000000000	4.00000000000000000000	4.00000000000000000000	4.00000000000000000000	4.00000000000000000000	4.00000000000000000000	4.00000000000000000000	4.00000000000000000000	4.00000000000000000000	4.00000000000000000000	4.00000000000000000000	4.00000000000000000000	4.00000000000000000000	4.00000000000000000000	4.00000000000000000000	4.00000000000000000000
25.00000000000000000000	0.00000000000000000000	4177.94873046875000000000	4176.92285156250000000000	4183.07666015625000000000	4194.35888671875000000000	4153.33300781250000000000	4173.84619140625000000000	4174.87158203125000000000	4204.61523437500000000000	4188.20507812500000000000	4211.79492187500000000000	4183.58984375000000000000	4136.92285156250000000000	4196.41015625000000000000	4193.84619140625000000000	0.00000000000000000000	10250.00000000000000000000	10229.00000000000000000000	0.00000000000000000000	0.00000000000000000000	0.00000000000000000000	2406.00000000000000000000	823.00000000000000000000	4.00000000000000000000	4.00000000000000000000	4.00000000000000000000	4.00000000000000000000	4.00000000000000000000	4.00000000000000000000	4.00000000000000000000	4.00000000000000000000	4.00000000000000000000	4.00000000000000000000	4.00000000000000000000	4.00000000000000000000	4.00000000000000000000	4.00000000000000000000	4.00000000000000000000	4.00000000000000000000
26.00000000000000000000	0.00000000000000000000	4169.23046875000000000000	4179.48730468750000000000	4180.00000000000000000000	4187.17919921875000000000	4163.58984375000000000000	4170.25634765625000000000	4180.00000000000000000000	4213.84619140625000000000	4183.58984375000000000000	4201.02539062500000000000	4200.51269531250000000000	4137.43603515625000000000	4200.51269531250000000000	4201.02539062500000000000	0.00000000000000000000	10250.00000000000000000000	10229.00000000000000000000	0.00000000000000000000	0.00000000000000000000	0.00000000000000000000	2406.00000000000000000000	830.00000000000000000000	4.00000000000000000000	4.00000000000000000000	4.00000000000000000000	4.00000000000000000000	4.00000000000000000000	4.00000000000000000000	4.00000000000000000000	4.00000000000000000000	4.00000000000000000000	4.00000000000000000000	4.00000000000000000000	4.00000000000000000000	4.00000000000000000000	4.00000000000000000000	4.00000000000000000000	4.00000000000000000000
27.00000000000000000000	0.00000000000000000000	4173.84619140625000000000	4170.25634765625000000000	4170.25634765625000000000	4172.30761718750000000000	4148.71777343750000000000	4167.69238281250000000000	4175.38427734375000000000	4210.76904296875000000000	4173.84619140625000000000	4182.56396484375000000000	4181.53857421875000000000	4128.71777343750000000000	4194.35888671875000000000	4191.28173828125000000000	0.00000000000000000000	10248.00000000000000000000	10229.00000000000000000000	0.00000000000000000000	0.00000000000000000000	0.00000000000000000000	2406.00000000000000000000	838.00000000000000000000	4.00000000000000000000	4.00000000000000000000	4.00000000000000000000	4.00000000000000000000	4.00000000000000000000	4.00000000000000000000	4.00000000000000000000	4.00000000000000000000	4.00000000000000000000	4.00000000000000000000	4.00000000000000000000	4.00000000000000000000	4.00000000000000000000	4.00000000000000000000	4.00000000000000000000	4.00000000000000000000
28.00000000000000000000	0.00000000000000000000	4175.89746093750000000000	4176.92285156250000000000	4178.97412109375000000000	4183.07666015625000000000	4163.58984375000000000000	4184.10253906250000000000	4183.58984375000000000000	4213.33300781250000000000	4181.53857421875000000000	4181.02539062500000000000	4175.38427734375000000000	4128.71777343750000000000	4194.35888671875000000000	4191.79492187500000000000	0.00000000000000000000	10248.00000000000000000000	10229.00000000000000000000	0.00000000000000000000	0.00000000000000000000	0.00000000000000000000	2406.00000000000000000000	845.00000000000000000000	4.00000000000000000000	4.00000000000000000000	4.00000000000000000000	4.00000000000000000000	4.00000000000000000000	4.00000000000000000000	4.00000000000000000000	4.00000000000000000000	4.00000000000000000000	4.00000000000000000000	4.00000000000000000000	4.00000000000000000000	4.00000000000000000000	4.00000000000000000000	4.00000000000000000000	4.00000000000000000000
29.00000000000000000000	0.00000000000000000000	4176.92285156250000000000	4186.66650390625000000000	4192.82031250000000000000	4210.25634765625000000000	4191.28173828125000000000	4192.82031250000000000000	4192.30761718750000000000	4223.58984375000000000000	4189.74365234375000000000	4187.17919921875000000000	4206.15380859375000000000	4147.69238281250000000000	4193.84619140625000000000	4209.74365234375000000000	0.00000000000000000000	10248.00000000000000000000	10230.00000000000000000000	0.00000000000000000000	0.00000000000000000000	0.00000000000000000000	2406.00000000000000000000	853.00000000000000000000	4.00000000000000000000	4.00000000000000000000	4.00000000000000000000	4.00000000000000000000	4.00000000000000000000	4.00000000000000000000	4.00000000000000000000	4.00000000000000000000	4.00000000000000000000	4.00000000000000000000	4.00000000000000000000	4.00000000000000000000	4.00000000000000000000	4.00000000000000000000	4.00000000000000000000	4.00000000000000000000
30.00000000000000000000	0.00000000000000000000	4182.56396484375000000000	4178.97412109375000000000	4190.76904296875000000000	4205.64111328125000000000	4167.17919921875000000000	4181.53857421875000000000	4181.02539062500000000000	4226.66650390625000000000	4186.66650390625000000000	4186.66650390625000000000	4181.53857421875000000000	4143.58984375000000000000	4188.20507812500000000000	4195.89746093750000000000	0.00000000000000000000	10248.00000000000000000000	10230.00000000000000000000	0.00000000000000000000	0.00000000000000000000	0.00000000000000000000	2406.00000000000000000000	861.00000000000000000000	4.00000000000000000000	4.00000000000000000000	4.00000000000000000000	4.00000000000000000000	4.00000000000000000000	4.00000000000000000000	4.00000000000000000000	4.00000000000000000000	4.00000000000000000000	4.00000000000000000000	4.00000000000000000000	4.00000000000000000000	4.00000000000000000000	4.00000000000000000000	4.00000000000000000000	4.00000000000000000000
31.00000000000000000000	0.00000000000000000000	4167.17919921875000000000	4183.07666015625000000000	4178.97412109375000000000	4181.02539062500000000000	4153.84619140625000000000	4186.66650390625000000000	4180.51269531250000000000	4242.05126953125000000000	4200.00000000000000000000	4189.23046875000000000000	4163.07666015625000000000	4132.82031250000000000000	4198.97412109375000000000	4179.48730468750000000000	0.00000000000000000000	10246.00000000000000000000	10230.00000000000000000000	0.00000000000000000000	0.00000000000000000000	0.00000000000000000000	2406.00000000000000000000	870.00000000000000000000	4.00000000000000000000	4.00000000000000000000	4.00000000000000000000	4.00000000000000000000	4.00000000000000000000	4.00000000000000000000	4.00000000000000000000	4.00000000000000000000	4.00000000000000000000	4.00000000000000000000	4.00000000000000000000	4.00000000000000000000	4.00000000000000000000	4.00000000000000000000	4.00000000000000000000	4.00000000000000000000
32.00000000000000000000	0.00000000000000000000	4176.92285156250000000000	4182.05126953125000000000	4176.92285156250000000000	4182.05126953125000000000	4168.71777343750000000000	4181.53857421875000000000	4178.46142578125000000000	4238.97412109375000000000	4196.41015625000000000000	4184.61523437500000000000	4198.97412109375000000000	4144.61523437500000000000	4197.43603515625000000000	4190.76904296875000000000	0.00000000000000000000	10246.00000000000000000000	10230.00000000000000000000	0.00000000000000000000	0.00000000000000000000	0.00000000000000000000	2406.00000000000000000000	878.00000000000000000000	4.00000000000000000000	4.00000000000000000000	4.00000000000000000000	4.00000000000000000000	4.00000000000000000000	4.00000000000000000000	4.00000000000000000000	4.00000000000000000000	4.00000000000000000000	4.00000000000000000000	4.00000000000000000000	4.00000000000000000000	4.00000000000000000000	4.00000000000000000000	4.00000000000000000000	4.00000000000000000000
33.00000000000000000000	0.00000000000000000000	4171.28173828125000000000	4179.48730468750000000000	4167.17919921875000000000	4189.23046875000000000000	4170.25634765625000000000	4174.87158203125000000000	4175.38427734375000000000	4225.64111328125000000000	4181.53857421875000000000	4188.71777343750000000000	4202.05126953125000000000	4142.05126953125000000000	4177.43603515625000000000	4197.43603515625000000000	0.00000000000000000000	10246.00000000000000000000	10229.00000000000000000000	0.00000000000000000000	0.00000000000000000000	0.00000000000000000000	2406.00000000000000000000	886.00000000000000000000	4.00000000000000000000	4.00000000000000000000	4.00000000000000000000	4.00000000000000000000	4.00000000000000000000	4.00000000000000000000	4.00000000000000000000	4.00000000000000000000	4.00000000000000000000	4.00000000000000000000	4.00000000000000000000	4.00000000000000000000	4.00000000000000000000	4.00000000000000000000	4.00000000000000000000	4.00000000000000000000
34.00000000000000000000	0.00000000000000000000	4155.89746093750000000000	4169.23046875000000000000	4157.94873046875000000000	4172.30761718750000000000	4147.69238281250000000000	4174.35888671875000000000	4170.25634765625000000000	4217.94873046875000000000	4170.76904296875000000000	4184.10253906250000000000	4170.25634765625000000000	4126.15380859375000000000	4153.33300781250000000000	4173.84619140625000000000	0.00000000000000000000	10246.00000000000000000000	10229.00000000000000000000	0.00000000000000000000	0.00000000000000000000	0.00000000000000000000	2406.00000000000000000000	895.00000000000000000000	4.00000000000000000000	4.00000000000000000000	4.00000000000000000000	4.00000000000000000000	4.00000000000000000000	4.00000000000000000000	4.00000000000000000000	4.00000000000000000000	4.00000000000000000000	4.00000000000000000000	4.00000000000000000000	4.00000000000000000000	4.00000000000000000000	4.00000000000000000000	4.00000000000000000000	4.00000000000000000000
35.00000000000000000000	0.00000000000000000000	4170.76904296875000000000	4162.56396484375000000000	4168.71777343750000000000	4168.20507812500000000000	4151.79492187500000000000	4173.84619140625000000000	4167.17919921875000000000	4221.53857421875000000000	4170.25634765625000000000	4170.76904296875000000000	4172.30761718750000000000	4127.69238281250000000000	4149.74365234375000000000	4167.17919921875000000000	0.00000000000000000000	10246.00000000000000000000	10229.00000000000000000000	0.00000000000000000000	0.00000000000000000000	0.00000000000000000000	2406.00000000000000000000	903.00000000000000000000	4.00000000000000000000	4.00000000000000000000	4.00000000000000000000	4.00000000000000000000	4.00000000000000000000	4.00000000000000000000	4.00000000000000000000	4.00000000000000000000	4.00000000000000000000	4.00000000000000000000	4.00000000000000000000	4.00000000000000000000	4.00000000000000000000	4.00000000000000000000	4.00000000000000000000	4.00000000000000000000
36.00000000000000000000	0.00000000000000000000	4166.15380859375000000000	4181.53857421875000000000	4167.69238281250000000000	4197.43603515625000000000	4185.64111328125000000000	4180.00000000000000000000	4183.07666015625000000000	4246.15380859375000000000	4191.79492187500000000000	4175.89746093750000000000	4184.10253906250000000000	4138.97412109375000000000	4175.89746093750000000000	4189.74365234375000000000	0.00000000000000000000	10246.00000000000000000000	10229.00000000000000000000	0.00000000000000000000	0.00000000000000000000	0.00000000000000000000	2406.00000000000000000000	911.00000000000000000000	4.00000000000000000000	4.00000000000000000000	4.00000000000000000000	4.00000000000000000000	4.00000000000000000000	4.00000000000000000000	4.00000000000000000000	4.00000000000000000000	4.00000000000000000000	4.00000000000000000000	4.00000000000000000000	4.00000000000000000000	4.00000000000000000000	4.00000000000000000000	4.00000000000000000000	4.00000000000000000000
37.00000000000000000000	0.00000000000000000000	4170.76904296875000000000	4177.94873046875000000000	4163.58984375000000000000	4200.51269531250000000000	4158.46142578125000000000	4167.17919921875000000000	4175.38427734375000000000	4237.43603515625000000000	4177.94873046875000000000	4165.12792968750000000000	4156.92285156250000000000	4136.41015625000000000000	4169.23046875000000000000	4181.02539062500000000000	0.00000000000000000000	10246.00000000000000000000	10230.00000000000000000000	0.00000000000000000000	0.00000000000000000000	0.00000000000000000000	2406.00000000000000000000	918.00000000000000000000	4.00000000000000000000	4.00000000000000000000	4.00000000000000000000	4.00000000000000000000	4.00000000000000000000	4.00000000000000000000	4.00000000000000000000	4.00000000000000000000	4.00000000000000000000	4.00000000000000000000	4.00000000000000000000	4.00000000000000000000	4.00000000000000000000	4.00000000000000000000	4.00000000000000000000	4.00000000000000000000
38.00000000000000000000	0.00000000000000000000	4170.76904296875000000000	4165.12792968750000000000	4169.23046875000000000000	4177.43603515625000000000	4130.76904296875000000000	4160.51269531250000000000	4165.12792968750000000000	4217.94873046875000000000	4155.89746093750000000000	4161.02539062500000000000	4152.82031250000000000000	4127.69238281250000000000	4153.84619140625000000000	4178.97412109375000000000	0.00000000000000000000	10246.00000000000000000000	10230.00000000000000000000	0.00000000000000000000	0.00000000000000000000	0.00000000000000000000	2406.00000000000000000000	925.00000000000000000000	4.00000000000000000000	4.00000000000000000000	4.00000000000000000000	4.00000000000000000000	4.00000000000000000000	4.00000000000000000000	4.00000000000000000000	4.00000000000000000000	4.00000000000000000000	4.00000000000000000000	4.00000000000000000000	4.00000000000000000000	4.00000000000000000000	4.00000000000000000000	4.00000000000000000000	4.00000000000000000000
39.00000000000000000000	0.00000000000000000000	4161.02539062500000000000	4166.15380859375000000000	4169.74365234375000000000	4174.35888671875000000000	4161.02539062500000000000	4167.69238281250000000000	4169.74365234375000000000	4230.25634765625000000000	4168.20507812500000000000	4171.79492187500000000000	4181.02539062500000000000	4139.48730468750000000000	4153.84619140625000000000	4198.46142578125000000000	0.00000000000000000000	10245.00000000000000000000	10230.00000000000000000000	0.00000000000000000000	0.00000000000000000000	0.00000000000000000000	2406.00000000000000000000	933.00000000000000000000	4.00000000000000000000	4.00000000000000000000	4.00000000000000000000	4.00000000000000000000	4.00000000000000000000	4.00000000000000000000	4.00000000000000000000	4.00000000000000000000	4.00000000000000000000	4.00000000000000000000	4.00000000000000000000	4.00000000000000000000	4.00000000000000000000	4.00000000000000000000	4.00000000000000000000	4.00000000000000000000
40.00000000000000000000	0.00000000000000000000	4173.33300781250000000000	4168.71777343750000000000	4169.23046875000000000000	4180.51269531250000000000	4180.00000000000000000000	4175.89746093750000000000	4171.28173828125000000000	4246.66650390625000000000	4178.97412109375000000000	4168.71777343750000000000	4185.64111328125000000000	4148.71777343750000000000	4147.69238281250000000000	4193.33300781250000000000	0.00000000000000000000	10245.00000000000000000000	10230.00000000000000000000	0.00000000000000000000	0.00000000000000000000	0.00000000000000000000	2406.00000000000000000000	940.00000000000000000000	4.00000000000000000000	4.00000000000000000000	4.00000000000000000000	4.00000000000000000000	4.00000000000000000000	4.00000000000000000000	4.00000000000000000000	4.00000000000000000000	4.00000000000000000000	4.00000000000000000000	4.00000000000000000000	4.00000000000000000000	4.00000000000000000000	4.00000000000000000000	4.00000000000000000000	4.00000000000000000000
41.00000000000000000000	0.00000000000000000000	4168.71777343750000000000	4182.05126953125000000000	4166.66650390625000000000	4185.12792968750000000000	4185.64111328125000000000	4193.84619140625000000000	4182.56396484375000000000	4255.38427734375000000000	4189.23046875000000000000	4190.25634765625000000000	4193.33300781250000000000	4140.51269531250000000000	4173.84619140625000000000	4193.33300781250000000000	0.00000000000000000000	10248.00000000000000000000	10230.00000000000000000000	0.00000000000000000000	0.00000000000000000000	0.00000000000000000000	2406.00000000000000000000	947.00000000000000000000	4.00000000000000000000	4.00000000000000000000	4.00000000000000000000	4.00000000000000000000	4.00000000000000000000	4.00000000000000000000	4.00000000000000000000	4.00000000000000000000	4.00000000000000000000	4.00000000000000000000	4.00000000000000000000	4.00000000000000000000	4.00000000000000000000	4.00000000000000000000	4.00000000000000000000	4.00000000000000000000
42.00000000000000000000	0.00000000000000000000	4174.87158203125000000000	4177.43603515625000000000	4165.64111328125000000000	4188.20507812500000000000	4178.46142578125000000000	4186.15380859375000000000	4176.41015625000000000000	4246.66650390625000000000	4186.66650390625000000000	4195.38427734375000000000	4192.82031250000000000000	4142.56396484375000000000	4190.25634765625000000000	4195.38427734375000000000	0.00000000000000000000	10248.00000000000000000000	10230.00000000000000000000	0.00000000000000000000	0.00000000000000000000	0.00000000000000000000	2406.00000000000000000000	956.00000000000000000000	4.00000000000000000000	4.00000000000000000000	4.00000000000000000000	4.00000000000000000000	4.00000000000000000000	4.00000000000000000000	4.00000000000000000000	4.00000000000000000000	4.00000000000000000000	4.00000000000000000000	4.00000000000000000000	4.00000000000000000000	4.00000000000000000000	4.00000000000000000000	4.00000000000000000000	4.00000000000000000000
43.00000000000000000000	0.00000000000000000000	4175.38427734375000000000	4172.82031250000000000000	4162.56396484375000000000	4192.30761718750000000000	4170.76904296875000000000	4178.46142578125000000000	4173.84619140625000000000	4253.33300781250000000000	4189.74365234375000000000	4179.48730468750000000000	4167.17919921875000000000	4148.20507812500000000000	4172.30761718750000000000	4186.66650390625000000000	0.00000000000000000000	10247.00000000000000000000	10230.00000000000000000000	0.00000000000000000000	0.00000000000000000000	0.00000000000000000000	2406.00000000000000000000	963.00000000000000000000	4.00000000000000000000	4.00000000000000000000	4.00000000000000000000	4.00000000000000000000	4.00000000000000000000	4.00000000000000000000	4.00000000000000000000	4.00000000000000000000	4.00000000000000000000	4.00000000000000000000	4.00000000000000000000	4.00000000000000000000	4.00000000000000000000	4.00000000000000000000	4.00000000000000000000	4.00000000000000000000
44.00000000000000000000	0.00000000000000000000	4165.12792968750000000000	4183.07666015625000000000	4162.05126953125000000000	4203.07666015625000000000	4171.79492187500000000000	4188.20507812500000000000	4186.66650390625000000000	4269.23046875000000000000	4196.92285156250000000000	4187.17919921875000000000	4170.76904296875000000000	4147.17919921875000000000	4157.43603515625000000000	4186.15380859375000000000	0.00000000000000000000	10247.00000000000000000000	10230.00000000000000000000	0.00000000000000000000	0.00000000000000000000	0.00000000000000000000	2406.00000000000000000000	971.00000000000000000000	4.00000000000000000000	4.00000000000000000000	4.00000000000000000000	4.00000000000000000000	4.00000000000000000000	4.00000000000000000000	4.00000000000000000000	4.00000000000000000000	4.00000000000000000000	4.00000000000000000000	4.00000000000000000000	4.00000000000000000000	4.00000000000000000000	4.00000000000000000000	4.00000000000000000000	4.00000000000000000000
45.00000000000000000000	0.00000000000000000000	4178.97412109375000000000	4179.48730468750000000000	4166.15380859375000000000	4197.43603515625000000000	4165.12792968750000000000	4183.07666015625000000000	4180.00000000000000000000	4254.35888671875000000000	4176.92285156250000000000	4178.97412109375000000000	4193.33300781250000000000	4145.64111328125000000000	4147.69238281250000000000	4186.15380859375000000000	0.00000000000000000000	10250.00000000000000000000	10229.00000000000000000000	0.00000000000000000000	0.00000000000000000000	0.00000000000000000000	2406.00000000000000000000	980.00000000000000000000	4.00000000000000000000	4.00000000000000000000	4.00000000000000000000	4.00000000000000000000	4.00000000000000000000	4.00000000000000000000	4.00000000000000000000	4.00000000000000000000	4.00000000000000000000	4.00000000000000000000	4.00000000000000000000	4.00000000000000000000	4.00000000000000000000	4.00000000000000000000	4.00000000000000000000	4.00000000000000000000
46.00000000000000000000	0.00000000000000000000	4165.12792968750000000000	4170.25634765625000000000	4153.84619140625000000000	4174.35888671875000000000	4175.89746093750000000000	4180.51269531250000000000	4173.84619140625000000000	4248.71777343750000000000	4173.84619140625000000000	4173.33300781250000000000	4189.23046875000000000000	4141.53857421875000000000	4157.94873046875000000000	4186.66650390625000000000	0.00000000000000000000	10250.00000000000000000000	10229.00000000000000000000	0.00000000000000000000	0.00000000000000000000	0.00000000000000000000	2406.00000000000000000000	988.00000000000000000000	4.00000000000000000000	4.00000000000000000000	4.00000000000000000000	4.00000000000000000000	4.00000000000000000000	4.00000000000000000000	4.00000000000000000000	4.00000000000000000000	4.00000000000000000000	4.00000000000000000000	4.00000000000000000000	4.00000000000000000000	4.00000000000000000000	4.00000000000000000000	4.00000000000000000000	4.00000000000000000000
47.00000000000000000000	0.00000000000000000000	4161.02539062500000000000	4160.51269531250000000000	4150.76904296875000000000	4163.58984375000000000000	4174.35888671875000000000	4178.46142578125000000000	4168.71777343750000000000	4251.28173828125000000000	4182.05126953125000000000	4176.92285156250000000000	4166.15380859375000000000	4135.38427734375000000000	4175.38427734375000000000	4181.02539062500000000000	0.00000000000000000000	10249.00000000000000000000	10228.00000000000000000000	0.00000000000000000000	0.00000000000000000000	0.00000000000000000000	2406.00000000000000000000	996.00000000000000000000	4.00000000000000000000	4.00000000000000000000	4.00000000000000000000	4.00000000000000000000	4.00000000000000000000	4.00000000000000000000	4.00000000000000000000	4.00000000000000000000	4.00000000000000000000	4.00000000000000000000	4.00000000000000000000	4.00000000000000000000	4.00000000000000000000	4.00000000000000000000	4.00000000000000000000	4.00000000000000000000
48.00000000000000000000	0.00000000000000000000	4169.23046875000000000000	4162.05126953125000000000	4158.97412109375000000000	4174.35888671875000000000	4160.51269531250000000000	4178.46142578125000000000	4170.76904296875000000000	4250.76904296875000000000	4177.94873046875000000000	4171.79492187500000000000	4166.66650390625000000000	4130.76904296875000000000	4171.79492187500000000000	4172.82031250000000000000	0.00000000000000000000	10249.00000000000000000000	10228.00000000000000000000	0.00000000000000000000	0.00000000000000000000	0.00000000000000000000	2407.00000000000000000000	4.00000000000000000000	4.00000000000000000000	4.00000000000000000000	4.00000000000000000000	4.00000000000000000000	4.00000000000000000000	4.00000000000000000000	4.00000000000000000000	4.00000000000000000000	4.00000000000000000000	4.00000000000000000000	4.00000000000000000000	4.00000000000000000000	4.00000000000000000000	4.00000000000000000000	4.00000000000000000000	4.00000000000000000000
49.00000000000000000000	0.00000000000000000000	4161.53857421875000000000	4173.33300781250000000000	4155.38427734375000000000	4191.28173828125000000000	4166.15380859375000000000	4181.02539062500000000000	4178.97412109375000000000	4253.84619140625000000000	4175.89746093750000000000	4165.64111328125000000000	4174.35888671875000000000	4134.35888671875000000000	4153.33300781250000000000	4165.12792968750000000000	0.00000000000000000000	10250.00000000000000000000	10228.00000000000000000000	0.00000000000000000000	0.00000000000000000000	0.00000000000000000000	2407.00000000000000000000	12.00000000000000000000	4.00000000000000000000	4.00000000000000000000	4.00000000000000000000	4.00000000000000000000	4.00000000000000000000	4.00000000000000000000	4.00000000000000000000	4.00000000000000000000	4.00000000000000000000	4.00000000000000000000	4.00000000000000000000	4.00000000000000000000	4.00000000000000000000	4.00000000000000000000	4.00000000000000000000	4.00000000000000000000
50.00000000000000000000	0.00000000000000000000	4174.87158203125000000000	4177.43603515625000000000	4162.05126953125000000000	4194.87158203125000000000	4178.46142578125000000000	4176.92285156250000000000	4178.97412109375000000000	4252.30761718750000000000	4178.97412109375000000000	4166.66650390625000000000	4169.74365234375000000000	4137.94873046875000000000	4153.33300781250000000000	4170.76904296875000000000	0.00000000000000000000	10250.00000000000000000000	10228.00000000000000000000	0.00000000000000000000	0.00000000000000000000	0.00000000000000000000	2407.00000000000000000000	19.00000000000000000000	4.00000000000000000000	4.00000000000000000000	4.00000000000000000000	4.00000000000000000000	4.00000000000000000000	4.00000000000000000000	4.00000000000000000000	4.00000000000000000000	4.00000000000000000000	4.00000000000000000000	4.00000000000000000000	4.00000000000000000000	4.00000000000000000000	4.00000000000000000000	4.00000000000000000000	4.00000000000000000000
51.00000000000000000000	0.00000000000000000000	4169.23046875000000000000	4187.69238281250000000000	4168.71777343750000000000	4191.79492187500000000000	4185.64111328125000000000	4186.66650390625000000000	4189.23046875000000000000	4262.56396484375000000000	4191.28173828125000000000	4190.25634765625000000000	4185.12792968750000000000	4136.92285156250000000000	4183.07666015625000000000	4195.38427734375000000000	0.00000000000000000000	10250.00000000000000000000	10228.00000000000000000000	0.00000000000000000000	0.00000000000000000000	0.00000000000000000000	2407.00000000000000000000	26.00000000000000000000	4.00000000000000000000	4.00000000000000000000	4.00000000000000000000	4.00000000000000000000	4.00000000000000000000	4.00000000000000000000	4.00000000000000000000	4.00000000000000000000	4.00000000000000000000	4.00000000000000000000	4.00000000000000000000	4.00000000000000000000	4.00000000000000000000	4.00000000000000000000	4.00000000000000000000	4.00000000000000000000
52.00000000000000000000	0.00000000000000000000	4167.17919921875000000000	4177.43603515625000000000	4167.17919921875000000000	4181.53857421875000000000	4165.64111328125000000000	4182.05126953125000000000	4182.56396484375000000000	4257.43603515625000000000	4180.00000000000000000000	4187.17919921875000000000	4186.66650390625000000000	4142.56396484375000000000	4184.10253906250000000000	4196.41015625000000000000	0.00000000000000000000	10250.00000000000000000000	10228.00000000000000000000	0.00000000000000000000	0.00000000000000000000	0.00000000000000000000	2407.00000000000000000000	34.00000000000000000000	4.00000000000000000000	4.00000000000000000000	4.00000000000000000000	4.00000000000000000000	4.00000000000000000000	4.00000000000000000000	4.00000000000000000000	4.00000000000000000000	4.00000000000000000000	4.00000000000000000000	4.00000000000000000000	4.00000000000000000000	4.00000000000000000000	4.00000000000000000000	4.00000000000000000000	4.00000000000000000000
53.00000000000000000000	0.00000000000000000000	4177.43603515625000000000	4170.25634765625000000000	4169.74365234375000000000	4182.05126953125000000000	4162.56396484375000000000	4174.87158203125000000000	4174.35888671875000000000	4251.28173828125000000000	4172.82031250000000000000	4168.20507812500000000000	4178.97412109375000000000	4149.23046875000000000000	4177.43603515625000000000	4189.74365234375000000000	0.00000000000000000000	10249.00000000000000000000	10228.00000000000000000000	0.00000000000000000000	0.00000000000000000000	0.00000000000000000000	2407.00000000000000000000	41.00000000000000000000	4.00000000000000000000	4.00000000000000000000	4.00000000000000000000	4.00000000000000000000	4.00000000000000000000	4.00000000000000000000	4.00000000000000000000	4.00000000000000000000	4.00000000000000000000	4.00000000000000000000	4.00000000000000000000	4.00000000000000000000	4.00000000000000000000	4.00000000000000000000	4.00000000000000000000	4.00000000000000000000
54.00000000000000000000	0.00000000000000000000	4172.30761718750000000000	4183.58984375000000000000	4169.23046875000000000000	4194.87158203125000000000	4180.00000000000000000000	4184.61523437500000000000	4182.05126953125000000000	4260.00000000000000000000	4186.15380859375000000000	4169.74365234375000000000	4177.43603515625000000000	4147.17919921875000000000	4188.71777343750000000000	4190.76904296875000000000	0.00000000000000000000	10249.00000000000000000000	10228.00000000000000000000	0.00000000000000000000	0.00000000000000000000	0.00000000000000000000	2407.00000000000000000000	50.00000000000000000000	4.00000000000000000000	4.00000000000000000000	4.00000000000000000000	4.00000000000000000000	4.00000000000000000000	4.00000000000000000000	4.00000000000000000000	4.00000000000000000000	4.00000000000000000000	4.00000000000000000000	4.00000000000000000000	4.00000000000000000000	4.00000000000000000000	4.00000000000000000000	4.00000000000000000000	4.00000000000000000000
55.00000000000000000000	0.00000000000000000000	4182.05126953125000000000	4183.07666015625000000000	4169.74365234375000000000	4191.28173828125000000000	4170.76904296875000000000	4179.48730468750000000000	4172.30761718750000000000	4248.71777343750000000000	4174.35888671875000000000	4168.71777343750000000000	4158.97412109375000000000	4141.53857421875000000000	4175.38427734375000000000	4182.56396484375000000000	0.00000000000000000000	10250.00000000000000000000	10229.00000000000000000000	0.00000000000000000000	0.00000000000000000000	0.00000000000000000000	2407.00000000000000000000	58.00000000000000000000	4.00000000000000000000	4.00000000000000000000	4.00000000000000000000	4.00000000000000000000	4.00000000000000000000	4.00000000000000000000	4.00000000000000000000	4.00000000000000000000	4.00000000000000000000	4.00000000000000000000	4.00000000000000000000	4.00000000000000000000	4.00000000000000000000	4.00000000000000000000	4.00000000000000000000	4.00000000000000000000
56.00000000000000000000	0.00000000000000000000	4176.41015625000000000000	4199.48730468750000000000	4172.30761718750000000000	4193.33300781250000000000	4184.61523437500000000000	4182.56396484375000000000	4176.41015625000000000000	4249.23046875000000000000	4173.84619140625000000000	4171.79492187500000000000	4167.69238281250000000000	4145.12792968750000000000	4175.89746093750000000000	4194.87158203125000000000	0.00000000000000000000	10250.00000000000000000000	10229.00000000000000000000	0.00000000000000000000	0.00000000000000000000	0.00000000000000000000	2407.00000000000000000000	65.00000000000000000000	4.00000000000000000000	4.00000000000000000000	4.00000000000000000000	4.00000000000000000000	4.00000000000000000000	4.00000000000000000000	4.00000000000000000000	4.00000000000000000000	4.00000000000000000000	4.00000000000000000000	4.00000000000000000000	4.00000000000000000000	4.00000000000000000000	4.00000000000000000000	4.00000000000000000000	4.00000000000000000000
57.00000000000000000000	0.00000000000000000000	4175.89746093750000000000	4204.10253906250000000000	4177.43603515625000000000	4195.89746093750000000000	4193.33300781250000000000	4185.64111328125000000000	4183.07666015625000000000	4252.82031250000000000000	4174.35888671875000000000	4160.00000000000000000000	4198.46142578125000000000	4155.38427734375000000000	4175.89746093750000000000	4204.61523437500000000000	0.00000000000000000000	10248.00000000000000000000	10229.00000000000000000000	0.00000000000000000000	0.00000000000000000000	0.00000000000000000000	2407.00000000000000000000	74.00000000000000000000	4.00000000000000000000	4.00000000000000000000	4.00000000000000000000	4.00000000000000000000	4.00000000000000000000	4.00000000000000000000	4.00000000000000000000	4.00000000000000000000	4.00000000000000000000	4.00000000000000000000	4.00000000000000000000	4.00000000000000000000	4.00000000000000000000	4.00000000000000000000	4.00000000000000000000	4.00000000000000000000
58.00000000000000000000	0.00000000000000000000	4182.05126953125000000000	4180.51269531250000000000	4177.43603515625000000000	4177.43603515625000000000	4170.76904296875000000000	4183.58984375000000000000	4178.46142578125000000000	4248.71777343750000000000	4170.25634765625000000000	4157.94873046875000000000	4199.48730468750000000000	4149.74365234375000000000	4173.84619140625000000000	4189.23046875000000000000	0.00000000000000000000	10248.00000000000000000000	10229.00000000000000000000	0.00000000000000000000	0.00000000000000000000	0.00000000000000000000	2407.00000000000000000000	82.00000000000000000000	4.00000000000000000000	4.00000000000000000000	4.00000000000000000000	4.00000000000000000000	4.00000000000000000000	4.00000000000000000000	4.00000000000000000000	4.00000000000000000000	4.00000000000000000000	4.00000000000000000000	4.00000000000000000000	4.00000000000000000000	4.00000000000000000000	4.00000000000000000000	4.00000000000000000000	4.00000000000000000000
59.00000000000000000000	0.00000000000000000000	4168.71777343750000000000	4168.20507812500000000000	4167.17919921875000000000	4161.53857421875000000000	4161.53857421875000000000	4187.17919921875000000000	4181.53857421875000000000	4254.35888671875000000000	4186.15380859375000000000	4168.71777343750000000000	4174.87158203125000000000	4136.92285156250000000000	4191.79492187500000000000	4177.43603515625000000000	0.00000000000000000000	10248.00000000000000000000	10230.00000000000000000000	0.00000000000000000000	0.00000000000000000000	0.00000000000000000000	2407.00000000000000000000	89.00000000000000000000	4.00000000000000000000	4.00000000000000000000	4.00000000000000000000	4.00000000000000000000	4.00000000000000000000	4.00000000000000000000	4.00000000000000000000	4.00000000000000000000	4.00000000000000000000	4.00000000000000000000	4.00000000000000000000	4.00000000000000000000	4.00000000000000000000	4.00000000000000000000	4.00000000000000000000	4.00000000000000000000
60.00000000000000000000	0.00000000000000000000	4187.17919921875000000000	4177.43603515625000000000	4170.25634765625000000000	4177.43603515625000000000	4173.84619140625000000000	4186.66650390625000000000	4185.12792968750000000000	4256.41015625000000000000	4189.74365234375000000000	4167.17919921875000000000	4163.58984375000000000000	4144.10253906250000000000	4183.58984375000000000000	4184.61523437500000000000	0.00000000000000000000	10248.00000000000000000000	10230.00000000000000000000	0.00000000000000000000	0.00000000000000000000	0.00000000000000000000	2407.00000000000000000000	97.00000000000000000000	4.00000000000000000000	4.00000000000000000000	4.00000000000000000000	4.00000000000000000000	4.00000000000000000000	4.00000000000000000000	4.00000000000000000000	4.00000000000000000000	4.00000000000000000000	4.00000000000000000000	4.00000000000000000000	4.00000000000000000000	4.00000000000000000000	4.00000000000000000000	4.00000000000000000000	4.00000000000000000000
61.00000000000000000000	0.00000000000000000000	4189.23046875000000000000	4200.00000000000000000000	4169.23046875000000000000	4201.53857421875000000000	4191.79492187500000000000	4197.43603515625000000000	4201.53857421875000000000	4268.71777343750000000000	4197.43603515625000000000	4194.35888671875000000000	4185.12792968750000000000	4155.89746093750000000000	4173.84619140625000000000	4203.58984375000000000000	0.00000000000000000000	10249.00000000000000000000	10229.00000000000000000000	0.00000000000000000000	0.00000000000000000000	0.00000000000000000000	2407.00000000000000000000	105.00000000000000000000	4.00000000000000000000	4.00000000000000000000	4.00000000000000000000	4.00000000000000000000	4.00000000000000000000	4.00000000000000000000	4.00000000000000000000	4.00000000000000000000	4.00000000000000000000	4.00000000000000000000	4.00000000000000000000	4.00000000000000000000	4.00000000000000000000	4.00000000000000000000	4.00000000000000000000	4.00000000000000000000
62.00000000000000000000	0.00000000000000000000	4175.38427734375000000000	4188.71777343750000000000	4159.48730468750000000000	4192.82031250000000000000	4176.92285156250000000000	4188.20507812500000000000	4196.41015625000000000000	4262.56396484375000000000	4190.25634765625000000000	4168.71777343750000000000	4188.20507812500000000000	4147.17919921875000000000	4179.48730468750000000000	4188.71777343750000000000	0.00000000000000000000	10249.00000000000000000000	10229.00000000000000000000	0.00000000000000000000	0.00000000000000000000	0.00000000000000000000	2407.00000000000000000000	114.00000000000000000000	4.00000000000000000000	4.00000000000000000000	4.00000000000000000000	4.00000000000000000000	4.00000000000000000000	4.00000000000000000000	4.00000000000000000000	4.00000000000000000000	4.00000000000000000000	4.00000000000000000000	4.00000000000000000000	4.00000000000000000000	4.00000000000000000000	4.00000000000000000000	4.00000000000000000000	4.00000000000000000000
63.00000000000000000000	0.00000000000000000000	4178.46142578125000000000	4173.33300781250000000000	4163.07666015625000000000	4178.46142578125000000000	4165.64111328125000000000	4174.35888671875000000000	4182.56396484375000000000	4249.23046875000000000000	4176.41015625000000000000	4158.97412109375000000000	4173.33300781250000000000	4136.92285156250000000000	4197.43603515625000000000	4172.82031250000000000000	0.00000000000000000000	10247.00000000000000000000	10228.00000000000000000000	0.00000000000000000000	0.00000000000000000000	0.00000000000000000000	2407.00000000000000000000	121.00000000000000000000	4.00000000000000000000	4.00000000000000000000	4.00000000000000000000	4.00000000000000000000	4.00000000000000000000	4.00000000000000000000	4.00000000000000000000	4.00000000000000000000	4.00000000000000000000	4.00000000000000000000	4.00000000000000000000	4.00000000000000000000	4.00000000000000000000	4.00000000000000000000	4.00000000000000000000	4.00000000000000000000
64.00000000000000000000	0.00000000000000000000	4171.28173828125000000000	4178.97412109375000000000	4161.53857421875000000000	4164.61523437500000000000	4176.41015625000000000000	4183.07666015625000000000	4190.25634765625000000000	4264.61523437500000000000	4192.82031250000000000000	4358.97412109375000000000	4184.10253906250000000000	4140.51269531250000000000	4202.05126953125000000000	4189.74365234375000000000	2807.00000000000000000000	10247.00000000000000000000	10228.00000000000000000000	0.00000000000000000000	0.00000000000000000000	0.00000000000000000000	2407.00000000000000000000	130.00000000000000000000	4.00000000000000000000	4.00000000000000000000	4.00000000000000000000	4.00000000000000000000	4.00000000000000000000	4.00000000000000000000	4.00000000000000000000	4.00000000000000000000	4.00000000000000000000	4.00000000000000000000	4.00000000000000000000	4.00000000000000000000	4.00000000000000000000	4.00000000000000000000	4.00000000000000000000	4.00000000000000000000
65.00000000000000000000	0.00000000000000000000	4181.53857421875000000000	4171.28173828125000000000	4158.46142578125000000000	4142.56396484375000000000	4163.58984375000000000000	4173.33300781250000000000	4181.53857421875000000000	4263.07666015625000000000	4189.74365234375000000000	4538.97412109375000000000	4182.56396484375000000000	4144.10253906250000000000	4172.82031250000000000000	4189.74365234375000000000	2634.00000000000000000000	10249.00000000000000000000	10227.00000000000000000000	0.00000000000000000000	0.00000000000000000000	0.00000000000000000000	2407.00000000000000000000	138.00000000000000000000	4.00000000000000000000	4.00000000000000000000	4.00000000000000000000	4.00000000000000000000	4.00000000000000000000	4.00000000000000000000	4.00000000000000000000	4.00000000000000000000	4.00000000000000000000	4.00000000000000000000	4.00000000000000000000	4.00000000000000000000	4.00000000000000000000	4.00000000000000000000	4.00000000000000000000	4.00000000000000000000
66.00000000000000000000	0.00000000000000000000	4174.35888671875000000000	4180.51269531250000000000	4163.58984375000000000000	4163.07666015625000000000	4167.69238281250000000000	4174.87158203125000000000	4183.07666015625000000000	4255.89746093750000000000	4180.51269531250000000000	4465.64111328125000000000	4179.48730468750000000000	4142.05126953125000000000	4184.61523437500000000000	4183.58984375000000000000	2077.00000000000000000000	10249.00000000000000000000	10227.00000000000000000000	0.00000000000000000000	0.00000000000000000000	0.00000000000000000000	2407.00000000000000000000	146.00000000000000000000	4.00000000000000000000	4.00000000000000000000	4.00000000000000000000	4.00000000000000000000	4.00000000000000000000	4.00000000000000000000	4.00000000000000000000	4.00000000000000000000	4.00000000000000000000	4.00000000000000000000	4.00000000000000000000	4.00000000000000000000	4.00000000000000000000	4.00000000000000000000	4.00000000000000000000	4.00000000000000000000
67.00000000000000000000	0.00000000000000000000	4174.87158203125000000000	4193.84619140625000000000	4172.30761718750000000000	4198.97412109375000000000	4182.56396484375000000000	4188.71777343750000000000	4194.35888671875000000000	4256.92285156250000000000	4182.56396484375000000000	4344.10253906250000000000	4196.92285156250000000000	4146.66650390625000000000	4207.17919921875000000000	4190.25634765625000000000	3451.00000000000000000000	10245.00000000000000000000	10229.00000000000000000000	0.00000000000000000000	0.00000000000000000000	0.00000000000000000000	2407.00000000000000000000	153.00000000000000000000	4.00000000000000000000	4.00000000000000000000	4.00000000000000000000	4.00000000000000000000	4.00000000000000000000	4.00000000000000000000	4.00000000000000000000	4.00000000000000000000	4.00000000000000000000	4.00000000000000000000	4.00000000000000000000	4.00000000000000000000	4.00000000000000000000	4.00000000000000000000	4.00000000000000000000	4.00000000000000000000
68.00000000000000000000	0.00000000000000000000	4200.51269531250000000000	4186.66650390625000000000	4179.48730468750000000000	4182.56396484375000000000	4181.02539062500000000000	4191.28173828125000000000	4193.33300781250000000000	4256.41015625000000000000	4186.15380859375000000000	4336.41015625000000000000	4201.02539062500000000000	4154.87158203125000000000	4191.79492187500000000000	4196.92285156250000000000	3523.00000000000000000000	10245.00000000000000000000	10229.00000000000000000000	0.00000000000000000000	0.00000000000000000000	0.00000000000000000000	2407.00000000000000000000	161.00000000000000000000	4.00000000000000000000	4.00000000000000000000	4.00000000000000000000	4.00000000000000000000	4.00000000000000000000	4.00000000000000000000	4.00000000000000000000	4.00000000000000000000	4.00000000000000000000	4.00000000000000000000	4.00000000000000000000	4.00000000000000000000	4.00000000000000000000	4.00000000000000000000	4.00000000000000000000	4.00000000000000000000
69.00000000000000000000	0.00000000000000000000	4173.84619140625000000000	4173.33300781250000000000	4164.10253906250000000000	4152.82031250000000000000	4162.56396484375000000000	4178.97412109375000000000	4181.02539062500000000000	4252.82031250000000000000	4183.58984375000000000000	4308.71777343750000000000	4187.69238281250000000000	4147.17919921875000000000	4184.61523437500000000000	4187.69238281250000000000	3393.00000000000000000000	10245.00000000000000000000	10228.00000000000000000000	0.00000000000000000000	0.00000000000000000000	0.00000000000000000000	2407.00000000000000000000	168.00000000000000000000	4.00000000000000000000	4.00000000000000000000	4.00000000000000000000	4.00000000000000000000	4.00000000000000000000	4.00000000000000000000	4.00000000000000000000	4.00000000000000000000	4.00000000000000000000	4.00000000000000000000	4.00000000000000000000	4.00000000000000000000	4.00000000000000000000	4.00000000000000000000	4.00000000000000000000	4.00000000000000000000
[truncated: 236 more rows]
