# Supplementary material for: Discriminating three motor imagery states of the same joint for brain-computer interface
Source: PeerJ. 2021 Aug 24;9:e12027. doi: 10.7717/peerj.12027 (PMC8395581; doi:10.7717/peerj.12027)
Supplement: Supplemental Information 1 [file peerj-09-12027-s001.zip › dataset/C/01-03-04.11.17.17.30.35.csv]

title:03	recorded:04.11.17 17.30.35	sampling:128	subject:01	labels:COUNTER INTERPOLATED AF3 F7 F3 FC5 T7 P7 O1 O2 P8 T8 FC6 F4 F8 AF4 RAW_CQ GYROX GYROY MARKER MARKER_HARDWARE SYNC TIME_STAMP_s TIME_STAMP_ms CQ_AF3 CQ_F7 CQ_F3 CQ_FC5 CQ_T7 CQ_P7 CQ_O1 CQ_O2 CQ_P8 CQ_T8 CQ_FC6 CQ_F4 CQ_F8 CQ_AF4 CQ_CMS CQ_DRL	chan:40	units:emotiv
95.00000000000000000000	0.00000000000000000000	4196.41015625000000000000	4170.25634765625000000000	4184.10253906250000000000	4168.71777343750000000000	4188.71777343750000000000	4181.02539062500000000000	4153.84619140625000000000	4165.64111328125000000000	4172.30761718750000000000	4179.48730468750000000000	4133.33300781250000000000	4205.12792968750000000000	4214.35888671875000000000	4164.10253906250000000000	3304.00000000000000000000	10247.00000000000000000000	10229.00000000000000000000	0.00000000000000000000	0.00000000000000000000	0.00000000000000000000	2897.00000000000000000000	581.00000000000000000000	0.00000000000000000000	0.00000000000000000000	0.00000000000000000000	0.00000000000000000000	0.00000000000000000000	0.00000000000000000000	0.00000000000000000000	0.00000000000000000000	0.00000000000000000000	0.00000000000000000000	0.00000000000000000000	0.00000000000000000000	0.00000000000000000000	0.00000000000000000000	0.00000000000000000000	0.00000000000000000000
96.00000000000000000000	0.00000000000000000000	4174.35888671875000000000	4165.64111328125000000000	4182.56396484375000000000	4172.30761718750000000000	4193.33300781250000000000	4181.02539062500000000000	4163.07666015625000000000	4168.20507812500000000000	4174.35888671875000000000	4176.92285156250000000000	4153.84619140625000000000	4202.56396484375000000000	4211.79492187500000000000	4172.82031250000000000000	2633.00000000000000000000	10247.00000000000000000000	10229.00000000000000000000	0.00000000000000000000	0.00000000000000000000	0.00000000000000000000	2897.00000000000000000000	588.00000000000000000000	0.00000000000000000000	0.00000000000000000000	0.00000000000000000000	0.00000000000000000000	0.00000000000000000000	0.00000000000000000000	0.00000000000000000000	0.00000000000000000000	0.00000000000000000000	0.00000000000000000000	0.00000000000000000000	0.00000000000000000000	0.00000000000000000000	0.00000000000000000000	0.00000000000000000000	0.00000000000000000000
97.00000000000000000000	0.00000000000000000000	4181.02539062500000000000	4164.10253906250000000000	4177.43603515625000000000	4170.76904296875000000000	4189.74365234375000000000	4182.56396484375000000000	4169.23046875000000000000	4170.25634765625000000000	4165.12792968750000000000	4174.87158203125000000000	4162.05126953125000000000	4206.15380859375000000000	4192.82031250000000000000	4170.76904296875000000000	2613.00000000000000000000	10250.00000000000000000000	10228.00000000000000000000	0.00000000000000000000	0.00000000000000000000	0.00000000000000000000	2897.00000000000000000000	597.00000000000000000000	0.00000000000000000000	0.00000000000000000000	0.00000000000000000000	0.00000000000000000000	0.00000000000000000000	0.00000000000000000000	0.00000000000000000000	0.00000000000000000000	0.00000000000000000000	0.00000000000000000000	0.00000000000000000000	0.00000000000000000000	0.00000000000000000000	0.00000000000000000000	0.00000000000000000000	0.00000000000000000000
98.00000000000000000000	0.00000000000000000000	4193.33300781250000000000	4185.12792968750000000000	4184.10253906250000000000	4184.10253906250000000000	4204.61523437500000000000	4209.23046875000000000000	4190.25634765625000000000	4193.84619140625000000000	4178.97412109375000000000	4180.00000000000000000000	4147.69238281250000000000	4215.89746093750000000000	4201.53857421875000000000	4183.58984375000000000000	3345.00000000000000000000	10250.00000000000000000000	10228.00000000000000000000	0.00000000000000000000	0.00000000000000000000	0.00000000000000000000	2897.00000000000000000000	605.00000000000000000000	0.00000000000000000000	0.00000000000000000000	0.00000000000000000000	0.00000000000000000000	0.00000000000000000000	0.00000000000000000000	0.00000000000000000000	0.00000000000000000000	0.00000000000000000000	0.00000000000000000000	0.00000000000000000000	0.00000000000000000000	0.00000000000000000000	0.00000000000000000000	0.00000000000000000000	0.00000000000000000000
99.00000000000000000000	0.00000000000000000000	4176.41015625000000000000	4208.71777343750000000000	4178.97412109375000000000	4192.82031250000000000000	4221.53857421875000000000	4224.61523437500000000000	4197.94873046875000000000	4205.64111328125000000000	4205.64111328125000000000	4185.64111328125000000000	4161.02539062500000000000	4218.97412109375000000000	4216.92285156250000000000	4187.17919921875000000000	3304.00000000000000000000	10248.00000000000000000000	10227.00000000000000000000	0.00000000000000000000	0.00000000000000000000	0.00000000000000000000	2897.00000000000000000000	614.00000000000000000000	0.00000000000000000000	0.00000000000000000000	0.00000000000000000000	0.00000000000000000000	0.00000000000000000000	0.00000000000000000000	0.00000000000000000000	0.00000000000000000000	0.00000000000000000000	0.00000000000000000000	0.00000000000000000000	0.00000000000000000000	0.00000000000000000000	0.00000000000000000000	0.00000000000000000000	0.00000000000000000000
100.00000000000000000000	0.00000000000000000000	4193.33300781250000000000	4179.48730468750000000000	4174.35888671875000000000	4163.07666015625000000000	4189.23046875000000000000	4186.15380859375000000000	4161.53857421875000000000	4167.17919921875000000000	4178.46142578125000000000	4155.89746093750000000000	4162.05126953125000000000	4205.64111328125000000000	4194.35888671875000000000	4159.48730468750000000000	2633.00000000000000000000	10248.00000000000000000000	10227.00000000000000000000	0.00000000000000000000	0.00000000000000000000	0.00000000000000000000	2897.00000000000000000000	622.00000000000000000000	0.00000000000000000000	0.00000000000000000000	0.00000000000000000000	0.00000000000000000000	0.00000000000000000000	0.00000000000000000000	0.00000000000000000000	0.00000000000000000000	0.00000000000000000000	0.00000000000000000000	0.00000000000000000000	0.00000000000000000000	0.00000000000000000000	0.00000000000000000000	0.00000000000000000000	0.00000000000000000000
101.00000000000000000000	0.00000000000000000000	4173.84619140625000000000	4175.38427734375000000000	4181.02539062500000000000	4152.82031250000000000000	4196.92285156250000000000	4187.17919921875000000000	4169.74365234375000000000	4180.51269531250000000000	4180.51269531250000000000	4176.41015625000000000000	4165.12792968750000000000	4206.66650390625000000000	4223.07666015625000000000	4173.84619140625000000000	2613.00000000000000000000	10248.00000000000000000000	10227.00000000000000000000	0.00000000000000000000	0.00000000000000000000	0.00000000000000000000	2897.00000000000000000000	630.00000000000000000000	0.00000000000000000000	0.00000000000000000000	0.00000000000000000000	0.00000000000000000000	0.00000000000000000000	0.00000000000000000000	0.00000000000000000000	0.00000000000000000000	0.00000000000000000000	0.00000000000000000000	0.00000000000000000000	0.00000000000000000000	0.00000000000000000000	0.00000000000000000000	0.00000000000000000000	0.00000000000000000000
102.00000000000000000000	0.00000000000000000000	4177.94873046875000000000	4176.92285156250000000000	4184.10253906250000000000	4174.87158203125000000000	4198.97412109375000000000	4191.79492187500000000000	4175.38427734375000000000	4195.38427734375000000000	4190.25634765625000000000	4198.97412109375000000000	4158.46142578125000000000	4214.87158203125000000000	4246.15380859375000000000	4178.97412109375000000000	3345.00000000000000000000	10248.00000000000000000000	10227.00000000000000000000	0.00000000000000000000	0.00000000000000000000	0.00000000000000000000	2897.00000000000000000000	638.00000000000000000000	0.00000000000000000000	0.00000000000000000000	0.00000000000000000000	0.00000000000000000000	0.00000000000000000000	0.00000000000000000000	0.00000000000000000000	0.00000000000000000000	0.00000000000000000000	0.00000000000000000000	0.00000000000000000000	0.00000000000000000000	0.00000000000000000000	0.00000000000000000000	0.00000000000000000000	0.00000000000000000000
103.00000000000000000000	0.00000000000000000000	4192.82031250000000000000	4171.28173828125000000000	4188.71777343750000000000	4183.58984375000000000000	4188.71777343750000000000	4189.23046875000000000000	4165.64111328125000000000	4181.53857421875000000000	4183.58984375000000000000	4189.23046875000000000000	4158.97412109375000000000	4219.48730468750000000000	4229.74365234375000000000	4163.58984375000000000000	3304.00000000000000000000	10249.00000000000000000000	10229.00000000000000000000	0.00000000000000000000	0.00000000000000000000	0.00000000000000000000	2897.00000000000000000000	645.00000000000000000000	0.00000000000000000000	0.00000000000000000000	0.00000000000000000000	0.00000000000000000000	0.00000000000000000000	0.00000000000000000000	0.00000000000000000000	0.00000000000000000000	0.00000000000000000000	0.00000000000000000000	0.00000000000000000000	0.00000000000000000000	0.00000000000000000000	0.00000000000000000000	0.00000000000000000000	0.00000000000000000000
104.00000000000000000000	0.00000000000000000000	4174.87158203125000000000	4175.89746093750000000000	4182.05126953125000000000	4174.35888671875000000000	4202.56396484375000000000	4204.61523437500000000000	4177.94873046875000000000	4190.76904296875000000000	4192.30761718750000000000	4190.76904296875000000000	4174.87158203125000000000	4225.12792968750000000000	4211.28173828125000000000	4163.07666015625000000000	2633.00000000000000000000	10249.00000000000000000000	10229.00000000000000000000	0.00000000000000000000	0.00000000000000000000	0.00000000000000000000	2897.00000000000000000000	652.00000000000000000000	0.00000000000000000000	0.00000000000000000000	0.00000000000000000000	0.00000000000000000000	0.00000000000000000000	0.00000000000000000000	0.00000000000000000000	0.00000000000000000000	0.00000000000000000000	0.00000000000000000000	0.00000000000000000000	0.00000000000000000000	0.00000000000000000000	0.00000000000000000000	0.00000000000000000000	0.00000000000000000000
105.00000000000000000000	0.00000000000000000000	4196.41015625000000000000	4164.61523437500000000000	4177.94873046875000000000	4165.12792968750000000000	4191.79492187500000000000	4190.76904296875000000000	4169.23046875000000000000	4177.43603515625000000000	4169.74365234375000000000	4170.25634765625000000000	4156.41015625000000000000	4215.38427734375000000000	4188.71777343750000000000	4151.79492187500000000000	2613.00000000000000000000	10248.00000000000000000000	10229.00000000000000000000	0.00000000000000000000	0.00000000000000000000	0.00000000000000000000	2897.00000000000000000000	660.00000000000000000000	0.00000000000000000000	0.00000000000000000000	0.00000000000000000000	0.00000000000000000000	0.00000000000000000000	0.00000000000000000000	0.00000000000000000000	0.00000000000000000000	0.00000000000000000000	0.00000000000000000000	0.00000000000000000000	0.00000000000000000000	0.00000000000000000000	0.00000000000000000000	0.00000000000000000000	0.00000000000000000000
106.00000000000000000000	0.00000000000000000000	4184.10253906250000000000	4175.38427734375000000000	4187.17919921875000000000	4167.69238281250000000000	4200.00000000000000000000	4189.74365234375000000000	4174.35888671875000000000	4170.76904296875000000000	4160.00000000000000000000	4162.56396484375000000000	4154.35888671875000000000	4210.76904296875000000000	4205.64111328125000000000	4163.07666015625000000000	3345.00000000000000000000	10248.00000000000000000000	10229.00000000000000000000	0.00000000000000000000	0.00000000000000000000	0.00000000000000000000	2897.00000000000000000000	667.00000000000000000000	0.00000000000000000000	0.00000000000000000000	0.00000000000000000000	0.00000000000000000000	0.00000000000000000000	0.00000000000000000000	0.00000000000000000000	0.00000000000000000000	0.00000000000000000000	0.00000000000000000000	0.00000000000000000000	0.00000000000000000000	0.00000000000000000000	0.00000000000000000000	0.00000000000000000000	0.00000000000000000000
107.00000000000000000000	0.00000000000000000000	4184.61523437500000000000	4177.43603515625000000000	4196.41015625000000000000	4167.69238281250000000000	4204.10253906250000000000	4189.74365234375000000000	4178.46142578125000000000	4176.92285156250000000000	4166.15380859375000000000	4161.53857421875000000000	4150.76904296875000000000	4219.48730468750000000000	4205.12792968750000000000	4171.28173828125000000000	3304.00000000000000000000	10248.00000000000000000000	10227.00000000000000000000	0.00000000000000000000	0.00000000000000000000	0.00000000000000000000	2897.00000000000000000000	675.00000000000000000000	0.00000000000000000000	0.00000000000000000000	0.00000000000000000000	0.00000000000000000000	0.00000000000000000000	0.00000000000000000000	0.00000000000000000000	0.00000000000000000000	0.00000000000000000000	0.00000000000000000000	0.00000000000000000000	0.00000000000000000000	0.00000000000000000000	0.00000000000000000000	0.00000000000000000000	0.00000000000000000000
108.00000000000000000000	0.00000000000000000000	4198.46142578125000000000	4179.48730468750000000000	4198.97412109375000000000	4172.82031250000000000000	4190.25634765625000000000	4190.76904296875000000000	4176.41015625000000000000	4187.17919921875000000000	4180.51269531250000000000	4166.66650390625000000000	4129.74365234375000000000	4222.05126953125000000000	4194.35888671875000000000	4167.69238281250000000000	2633.00000000000000000000	10248.00000000000000000000	10227.00000000000000000000	0.00000000000000000000	0.00000000000000000000	0.00000000000000000000	2897.00000000000000000000	682.00000000000000000000	0.00000000000000000000	0.00000000000000000000	0.00000000000000000000	0.00000000000000000000	0.00000000000000000000	0.00000000000000000000	0.00000000000000000000	0.00000000000000000000	0.00000000000000000000	0.00000000000000000000	0.00000000000000000000	0.00000000000000000000	0.00000000000000000000	0.00000000000000000000	0.00000000000000000000	0.00000000000000000000
109.00000000000000000000	0.00000000000000000000	4174.87158203125000000000	4195.38427734375000000000	4188.71777343750000000000	4188.20507812500000000000	4197.43603515625000000000	4202.05126953125000000000	4186.15380859375000000000	4200.51269531250000000000	4198.46142578125000000000	4186.15380859375000000000	4151.79492187500000000000	4224.10253906250000000000	4211.79492187500000000000	4173.33300781250000000000	2613.00000000000000000000	10247.00000000000000000000	10228.00000000000000000000	0.00000000000000000000	0.00000000000000000000	0.00000000000000000000	2897.00000000000000000000	689.00000000000000000000	0.00000000000000000000	0.00000000000000000000	0.00000000000000000000	0.00000000000000000000	0.00000000000000000000	0.00000000000000000000	0.00000000000000000000	0.00000000000000000000	0.00000000000000000000	0.00000000000000000000	0.00000000000000000000	0.00000000000000000000	0.00000000000000000000	0.00000000000000000000	0.00000000000000000000	0.00000000000000000000
110.00000000000000000000	0.00000000000000000000	4197.94873046875000000000	4176.41015625000000000000	4189.23046875000000000000	4173.84619140625000000000	4196.92285156250000000000	4186.66650390625000000000	4174.87158203125000000000	4189.23046875000000000000	4178.46142578125000000000	4179.48730468750000000000	4170.25634765625000000000	4223.58984375000000000000	4201.53857421875000000000	4165.12792968750000000000	3345.00000000000000000000	10247.00000000000000000000	10228.00000000000000000000	0.00000000000000000000	0.00000000000000000000	0.00000000000000000000	2897.00000000000000000000	697.00000000000000000000	0.00000000000000000000	0.00000000000000000000	0.00000000000000000000	0.00000000000000000000	0.00000000000000000000	0.00000000000000000000	0.00000000000000000000	0.00000000000000000000	0.00000000000000000000	0.00000000000000000000	0.00000000000000000000	0.00000000000000000000	0.00000000000000000000	0.00000000000000000000	0.00000000000000000000	0.00000000000000000000
111.00000000000000000000	0.00000000000000000000	4190.25634765625000000000	4174.35888671875000000000	4193.84619140625000000000	4154.87158203125000000000	4209.74365234375000000000	4192.30761718750000000000	4184.10253906250000000000	4194.35888671875000000000	4183.07666015625000000000	4191.28173828125000000000	4168.71777343750000000000	4223.58984375000000000000	4217.43603515625000000000	4173.84619140625000000000	3304.00000000000000000000	10248.00000000000000000000	10230.00000000000000000000	0.00000000000000000000	0.00000000000000000000	0.00000000000000000000	2897.00000000000000000000	705.00000000000000000000	0.00000000000000000000	0.00000000000000000000	0.00000000000000000000	0.00000000000000000000	0.00000000000000000000	0.00000000000000000000	0.00000000000000000000	0.00000000000000000000	0.00000000000000000000	0.00000000000000000000	0.00000000000000000000	0.00000000000000000000	0.00000000000000000000	0.00000000000000000000	0.00000000000000000000	0.00000000000000000000
112.00000000000000000000	0.00000000000000000000	4179.48730468750000000000	4175.89746093750000000000	4190.25634765625000000000	4152.30761718750000000000	4206.66650390625000000000	4198.97412109375000000000	4185.64111328125000000000	4185.64111328125000000000	4180.00000000000000000000	4191.28173828125000000000	4172.82031250000000000000	4225.64111328125000000000	4240.00000000000000000000	4177.94873046875000000000	2633.00000000000000000000	10248.00000000000000000000	10230.00000000000000000000	0.00000000000000000000	0.00000000000000000000	0.00000000000000000000	2897.00000000000000000000	713.00000000000000000000	0.00000000000000000000	0.00000000000000000000	0.00000000000000000000	0.00000000000000000000	0.00000000000000000000	0.00000000000000000000	0.00000000000000000000	0.00000000000000000000	0.00000000000000000000	0.00000000000000000000	0.00000000000000000000	0.00000000000000000000	0.00000000000000000000	0.00000000000000000000	0.00000000000000000000	0.00000000000000000000
113.00000000000000000000	0.00000000000000000000	4194.35888671875000000000	4173.84619140625000000000	4195.38427734375000000000	4154.35888671875000000000	4195.89746093750000000000	4197.43603515625000000000	4178.97412109375000000000	4184.61523437500000000000	4172.30761718750000000000	4180.00000000000000000000	4172.82031250000000000000	4230.76904296875000000000	4234.35888671875000000000	4177.94873046875000000000	2613.00000000000000000000	10248.00000000000000000000	10230.00000000000000000000	0.00000000000000000000	0.00000000000000000000	0.00000000000000000000	2897.00000000000000000000	722.00000000000000000000	0.00000000000000000000	0.00000000000000000000	0.00000000000000000000	0.00000000000000000000	0.00000000000000000000	0.00000000000000000000	0.00000000000000000000	0.00000000000000000000	0.00000000000000000000	0.00000000000000000000	0.00000000000000000000	0.00000000000000000000	0.00000000000000000000	0.00000000000000000000	0.00000000000000000000	0.00000000000000000000
114.00000000000000000000	0.00000000000000000000	4176.92285156250000000000	4182.56396484375000000000	4192.30761718750000000000	4157.43603515625000000000	4208.71777343750000000000	4202.56396484375000000000	4187.69238281250000000000	4213.33300781250000000000	4204.10253906250000000000	4207.69238281250000000000	4166.66650390625000000000	4238.46142578125000000000	4237.43603515625000000000	4193.33300781250000000000	3345.00000000000000000000	10248.00000000000000000000	10230.00000000000000000000	0.00000000000000000000	0.00000000000000000000	0.00000000000000000000	2897.00000000000000000000	730.00000000000000000000	0.00000000000000000000	0.00000000000000000000	0.00000000000000000000	0.00000000000000000000	0.00000000000000000000	0.00000000000000000000	0.00000000000000000000	0.00000000000000000000	0.00000000000000000000	0.00000000000000000000	0.00000000000000000000	0.00000000000000000000	0.00000000000000000000	0.00000000000000000000	0.00000000000000000000	0.00000000000000000000
115.00000000000000000000	0.00000000000000000000	4194.87158203125000000000	4160.51269531250000000000	4184.10253906250000000000	4140.00000000000000000000	4191.79492187500000000000	4181.02539062500000000000	4165.12792968750000000000	4178.97412109375000000000	4183.58984375000000000000	4189.23046875000000000000	4154.87158203125000000000	4222.56396484375000000000	4207.69238281250000000000	4174.35888671875000000000	3304.00000000000000000000	10247.00000000000000000000	10231.00000000000000000000	0.00000000000000000000	0.00000000000000000000	0.00000000000000000000	2897.00000000000000000000	739.00000000000000000000	0.00000000000000000000	0.00000000000000000000	0.00000000000000000000	0.00000000000000000000	0.00000000000000000000	0.00000000000000000000	0.00000000000000000000	0.00000000000000000000	0.00000000000000000000	0.00000000000000000000	0.00000000000000000000	0.00000000000000000000	0.00000000000000000000	0.00000000000000000000	0.00000000000000000000	0.00000000000000000000
116.00000000000000000000	0.00000000000000000000	4184.61523437500000000000	4167.17919921875000000000	4182.05126953125000000000	4128.20507812500000000000	4193.33300781250000000000	4191.79492187500000000000	4168.20507812500000000000	4154.35888671875000000000	4154.35888671875000000000	4151.28173828125000000000	4157.43603515625000000000	4204.61523437500000000000	4189.74365234375000000000	4156.92285156250000000000	2633.00000000000000000000	10247.00000000000000000000	10231.00000000000000000000	0.00000000000000000000	0.00000000000000000000	0.00000000000000000000	2897.00000000000000000000	747.00000000000000000000	0.00000000000000000000	0.00000000000000000000	0.00000000000000000000	0.00000000000000000000	0.00000000000000000000	0.00000000000000000000	0.00000000000000000000	0.00000000000000000000	0.00000000000000000000	0.00000000000000000000	0.00000000000000000000	0.00000000000000000000	0.00000000000000000000	0.00000000000000000000	0.00000000000000000000	0.00000000000000000000
117.00000000000000000000	0.00000000000000000000	4174.87158203125000000000	4186.15380859375000000000	4180.51269531250000000000	4133.84619140625000000000	4204.61523437500000000000	4200.51269531250000000000	4178.46142578125000000000	4164.61523437500000000000	4151.79492187500000000000	4133.33300781250000000000	4151.79492187500000000000	4206.66650390625000000000	4190.76904296875000000000	4152.82031250000000000000	2613.00000000000000000000	10248.00000000000000000000	10230.00000000000000000000	0.00000000000000000000	0.00000000000000000000	0.00000000000000000000	2897.00000000000000000000	755.00000000000000000000	0.00000000000000000000	0.00000000000000000000	0.00000000000000000000	0.00000000000000000000	0.00000000000000000000	0.00000000000000000000	0.00000000000000000000	0.00000000000000000000	0.00000000000000000000	0.00000000000000000000	0.00000000000000000000	0.00000000000000000000	0.00000000000000000000	0.00000000000000000000	0.00000000000000000000	0.00000000000000000000
118.00000000000000000000	0.00000000000000000000	4197.43603515625000000000	4184.10253906250000000000	4187.69238281250000000000	4135.89746093750000000000	4205.64111328125000000000	4189.23046875000000000000	4177.43603515625000000000	4173.84619140625000000000	4158.97412109375000000000	4129.74365234375000000000	4147.17919921875000000000	4213.33300781250000000000	4198.97412109375000000000	4158.46142578125000000000	3345.00000000000000000000	10248.00000000000000000000	10230.00000000000000000000	0.00000000000000000000	0.00000000000000000000	0.00000000000000000000	2897.00000000000000000000	764.00000000000000000000	0.00000000000000000000	0.00000000000000000000	0.00000000000000000000	0.00000000000000000000	0.00000000000000000000	0.00000000000000000000	0.00000000000000000000	0.00000000000000000000	0.00000000000000000000	0.00000000000000000000	0.00000000000000000000	0.00000000000000000000	0.00000000000000000000	0.00000000000000000000	0.00000000000000000000	0.00000000000000000000
119.00000000000000000000	0.00000000000000000000	4173.84619140625000000000	4180.00000000000000000000	4177.43603515625000000000	4131.28173828125000000000	4208.71777343750000000000	4195.38427734375000000000	4192.30761718750000000000	4194.35888671875000000000	4172.30761718750000000000	4145.64111328125000000000	4151.28173828125000000000	4214.87158203125000000000	4220.00000000000000000000	4172.30761718750000000000	3304.00000000000000000000	10247.00000000000000000000	10229.00000000000000000000	0.00000000000000000000	0.00000000000000000000	0.00000000000000000000	2897.00000000000000000000	772.00000000000000000000	0.00000000000000000000	0.00000000000000000000	0.00000000000000000000	0.00000000000000000000	0.00000000000000000000	0.00000000000000000000	0.00000000000000000000	0.00000000000000000000	0.00000000000000000000	0.00000000000000000000	0.00000000000000000000	0.00000000000000000000	0.00000000000000000000	0.00000000000000000000	0.00000000000000000000	0.00000000000000000000
120.00000000000000000000	0.00000000000000000000	4181.53857421875000000000	4159.48730468750000000000	4168.71777343750000000000	4123.07666015625000000000	4175.38427734375000000000	4172.82031250000000000000	4172.30761718750000000000	4179.48730468750000000000	4147.17919921875000000000	4133.33300781250000000000	4143.58984375000000000000	4213.84619140625000000000	4204.10253906250000000000	4158.46142578125000000000	2633.00000000000000000000	10247.00000000000000000000	10229.00000000000000000000	0.00000000000000000000	0.00000000000000000000	0.00000000000000000000	2897.00000000000000000000	780.00000000000000000000	0.00000000000000000000	0.00000000000000000000	0.00000000000000000000	0.00000000000000000000	0.00000000000000000000	0.00000000000000000000	0.00000000000000000000	0.00000000000000000000	0.00000000000000000000	0.00000000000000000000	0.00000000000000000000	0.00000000000000000000	0.00000000000000000000	0.00000000000000000000	0.00000000000000000000	0.00000000000000000000
121.00000000000000000000	0.00000000000000000000	4184.10253906250000000000	4178.97412109375000000000	4184.61523437500000000000	4135.89746093750000000000	4182.05126953125000000000	4177.94873046875000000000	4181.53857421875000000000	4187.69238281250000000000	4160.51269531250000000000	4147.69238281250000000000	4173.84619140625000000000	4226.66650390625000000000	4213.33300781250000000000	4168.20507812500000000000	2613.00000000000000000000	10247.00000000000000000000	10228.00000000000000000000	0.00000000000000000000	0.00000000000000000000	0.00000000000000000000	2897.00000000000000000000	788.00000000000000000000	0.00000000000000000000	0.00000000000000000000	0.00000000000000000000	0.00000000000000000000	0.00000000000000000000	0.00000000000000000000	0.00000000000000000000	0.00000000000000000000	0.00000000000000000000	0.00000000000000000000	0.00000000000000000000	0.00000000000000000000	0.00000000000000000000	0.00000000000000000000	0.00000000000000000000	0.00000000000000000000
122.00000000000000000000	0.00000000000000000000	4181.53857421875000000000	4183.58984375000000000000	4186.66650390625000000000	4143.58984375000000000000	4197.43603515625000000000	4194.87158203125000000000	4202.56396484375000000000	4206.66650390625000000000	4185.64111328125000000000	4167.17919921875000000000	4186.15380859375000000000	4234.35888671875000000000	4229.74365234375000000000	4180.51269531250000000000	3345.00000000000000000000	10247.00000000000000000000	10228.00000000000000000000	0.00000000000000000000	0.00000000000000000000	0.00000000000000000000	2897.00000000000000000000	795.00000000000000000000	0.00000000000000000000	0.00000000000000000000	0.00000000000000000000	0.00000000000000000000	0.00000000000000000000	0.00000000000000000000	0.00000000000000000000	0.00000000000000000000	0.00000000000000000000	0.00000000000000000000	0.00000000000000000000	0.00000000000000000000	0.00000000000000000000	0.00000000000000000000	0.00000000000000000000	0.00000000000000000000
123.00000000000000000000	0.00000000000000000000	4202.56396484375000000000	4158.46142578125000000000	4185.64111328125000000000	4128.20507812500000000000	4184.61523437500000000000	4186.15380859375000000000	4186.15380859375000000000	4190.25634765625000000000	4167.69238281250000000000	4154.35888671875000000000	4157.94873046875000000000	4225.12792968750000000000	4217.43603515625000000000	4171.28173828125000000000	3304.00000000000000000000	10248.00000000000000000000	10228.00000000000000000000	0.00000000000000000000	0.00000000000000000000	0.00000000000000000000	2897.00000000000000000000	802.00000000000000000000	0.00000000000000000000	0.00000000000000000000	0.00000000000000000000	0.00000000000000000000	0.00000000000000000000	0.00000000000000000000	0.00000000000000000000	0.00000000000000000000	0.00000000000000000000	0.00000000000000000000	0.00000000000000000000	0.00000000000000000000	0.00000000000000000000	0.00000000000000000000	0.00000000000000000000	0.00000000000000000000
124.00000000000000000000	0.00000000000000000000	4174.87158203125000000000	4176.41015625000000000000	4187.17919921875000000000	4129.23046875000000000000	4203.58984375000000000000	4199.48730468750000000000	4180.00000000000000000000	4192.30761718750000000000	4175.89746093750000000000	4164.10253906250000000000	4166.15380859375000000000	4227.17919921875000000000	4230.25634765625000000000	4182.56396484375000000000	2633.00000000000000000000	10248.00000000000000000000	10228.00000000000000000000	0.00000000000000000000	0.00000000000000000000	0.00000000000000000000	2897.00000000000000000000	810.00000000000000000000	0.00000000000000000000	0.00000000000000000000	0.00000000000000000000	0.00000000000000000000	0.00000000000000000000	0.00000000000000000000	0.00000000000000000000	0.00000000000000000000	0.00000000000000000000	0.00000000000000000000	0.00000000000000000000	0.00000000000000000000	0.00000000000000000000	0.00000000000000000000	0.00000000000000000000	0.00000000000000000000
125.00000000000000000000	0.00000000000000000000	4184.61523437500000000000	4173.33300781250000000000	4187.17919921875000000000	4132.82031250000000000000	4197.94873046875000000000	4187.69238281250000000000	4161.02539062500000000000	4185.12792968750000000000	4174.87158203125000000000	4159.48730468750000000000	4155.89746093750000000000	4227.17919921875000000000	4226.66650390625000000000	4171.28173828125000000000	2613.00000000000000000000	10250.00000000000000000000	10229.00000000000000000000	0.00000000000000000000	0.00000000000000000000	0.00000000000000000000	2897.00000000000000000000	817.00000000000000000000	0.00000000000000000000	0.00000000000000000000	0.00000000000000000000	0.00000000000000000000	0.00000000000000000000	0.00000000000000000000	0.00000000000000000000	0.00000000000000000000	0.00000000000000000000	0.00000000000000000000	0.00000000000000000000	0.00000000000000000000	0.00000000000000000000	0.00000000000000000000	0.00000000000000000000	0.00000000000000000000
126.00000000000000000000	0.00000000000000000000	4191.28173828125000000000	4168.71777343750000000000	4187.17919921875000000000	4142.05126953125000000000	4200.51269531250000000000	4188.20507812500000000000	4174.35888671875000000000	4193.84619140625000000000	4176.92285156250000000000	4170.25634765625000000000	4151.28173828125000000000	4226.66650390625000000000	4229.74365234375000000000	4166.15380859375000000000	3345.00000000000000000000	10250.00000000000000000000	10229.00000000000000000000	0.00000000000000000000	0.00000000000000000000	0.00000000000000000000	2897.00000000000000000000	825.00000000000000000000	0.00000000000000000000	0.00000000000000000000	0.00000000000000000000	0.00000000000000000000	0.00000000000000000000	0.00000000000000000000	0.00000000000000000000	0.00000000000000000000	0.00000000000000000000	0.00000000000000000000	0.00000000000000000000	0.00000000000000000000	0.00000000000000000000	0.00000000000000000000	0.00000000000000000000	0.00000000000000000000
127.00000000000000000000	0.00000000000000000000	4174.35888671875000000000	4171.79492187500000000000	4174.35888671875000000000	4150.76904296875000000000	4198.46142578125000000000	4205.12792968750000000000	4197.94873046875000000000	4205.64111328125000000000	4185.64111328125000000000	4178.97412109375000000000	4173.33300781250000000000	4227.69238281250000000000	4222.05126953125000000000	4164.61523437500000000000	52.00000000000000000000	10250.00000000000000000000	10230.00000000000000000000	0.00000000000000000000	0.00000000000000000000	0.00000000000000000000	2897.00000000000000000000	832.00000000000000000000	0.00000000000000000000	0.00000000000000000000	0.00000000000000000000	0.00000000000000000000	0.00000000000000000000	0.00000000000000000000	0.00000000000000000000	0.00000000000000000000	0.00000000000000000000	0.00000000000000000000	0.00000000000000000000	0.00000000000000000000	0.00000000000000000000	0.00000000000000000000	0.00000000000000000000	0.00000000000000000000
0.00000000000000000000	0.00000000000000000000	4187.69238281250000000000	4160.51269531250000000000	4167.69238281250000000000	4141.53857421875000000000	4175.89746093750000000000	4191.28173828125000000000	4186.66650390625000000000	4190.76904296875000000000	4166.66650390625000000000	4147.17919921875000000000	4157.43603515625000000000	4212.30761718750000000000	4192.82031250000000000000	4147.17919921875000000000	2708.00000000000000000000	10250.00000000000000000000	10230.00000000000000000000	0.00000000000000000000	0.00000000000000000000	0.00000000000000000000	2897.00000000000000000000	839.00000000000000000000	4.00000000000000000000	0.00000000000000000000	0.00000000000000000000	0.00000000000000000000	0.00000000000000000000	0.00000000000000000000	0.00000000000000000000	0.00000000000000000000	0.00000000000000000000	0.00000000000000000000	0.00000000000000000000	0.00000000000000000000	0.00000000000000000000	0.00000000000000000000	0.00000000000000000000	0.00000000000000000000
1.00000000000000000000	0.00000000000000000000	4167.69238281250000000000	4175.89746093750000000000	4168.71777343750000000000	4142.56396484375000000000	4198.97412109375000000000	4190.25634765625000000000	4188.71777343750000000000	4194.35888671875000000000	4166.15380859375000000000	4146.15380859375000000000	4141.02539062500000000000	4208.71777343750000000000	4212.82031250000000000000	4160.00000000000000000000	2517.00000000000000000000	10251.00000000000000000000	10230.00000000000000000000	0.00000000000000000000	0.00000000000000000000	0.00000000000000000000	2897.00000000000000000000	847.00000000000000000000	4.00000000000000000000	4.00000000000000000000	0.00000000000000000000	0.00000000000000000000	0.00000000000000000000	0.00000000000000000000	0.00000000000000000000	0.00000000000000000000	0.00000000000000000000	0.00000000000000000000	0.00000000000000000000	0.00000000000000000000	0.00000000000000000000	0.00000000000000000000	0.00000000000000000000	0.00000000000000000000
2.00000000000000000000	0.00000000000000000000	4182.05126953125000000000	4171.28173828125000000000	4170.76904296875000000000	4152.30761718750000000000	4194.87158203125000000000	4184.10253906250000000000	4177.43603515625000000000	4177.94873046875000000000	4157.43603515625000000000	4142.05126953125000000000	4147.69238281250000000000	4217.43603515625000000000	4215.38427734375000000000	4163.07666015625000000000	1473.00000000000000000000	10251.00000000000000000000	10230.00000000000000000000	0.00000000000000000000	0.00000000000000000000	0.00000000000000000000	2897.00000000000000000000	854.00000000000000000000	4.00000000000000000000	4.00000000000000000000	4.00000000000000000000	0.00000000000000000000	0.00000000000000000000	0.00000000000000000000	0.00000000000000000000	0.00000000000000000000	0.00000000000000000000	0.00000000000000000000	0.00000000000000000000	0.00000000000000000000	0.00000000000000000000	0.00000000000000000000	4.00000000000000000000	0.00000000000000000000
3.00000000000000000000	0.00000000000000000000	4188.20507812500000000000	4171.28173828125000000000	4175.38427734375000000000	4156.92285156250000000000	4190.25634765625000000000	4190.25634765625000000000	4186.15380859375000000000	4184.10253906250000000000	4167.17919921875000000000	4149.74365234375000000000	4167.17919921875000000000	4217.43603515625000000000	4209.23046875000000000000	4161.53857421875000000000	3466.00000000000000000000	10250.00000000000000000000	10229.00000000000000000000	0.00000000000000000000	0.00000000000000000000	0.00000000000000000000	2897.00000000000000000000	862.00000000000000000000	4.00000000000000000000	4.00000000000000000000	4.00000000000000000000	4.00000000000000000000	0.00000000000000000000	0.00000000000000000000	0.00000000000000000000	0.00000000000000000000	0.00000000000000000000	0.00000000000000000000	0.00000000000000000000	0.00000000000000000000	0.00000000000000000000	0.00000000000000000000	4.00000000000000000000	4.00000000000000000000
4.00000000000000000000	0.00000000000000000000	4169.23046875000000000000	4176.41015625000000000000	4167.69238281250000000000	4146.15380859375000000000	4197.94873046875000000000	4184.61523437500000000000	4197.43603515625000000000	4208.71777343750000000000	4188.20507812500000000000	4168.71777343750000000000	4152.82031250000000000000	4214.87158203125000000000	4202.56396484375000000000	4161.53857421875000000000	3526.00000000000000000000	10250.00000000000000000000	10229.00000000000000000000	0.00000000000000000000	0.00000000000000000000	0.00000000000000000000	2897.00000000000000000000	871.00000000000000000000	4.00000000000000000000	4.00000000000000000000	4.00000000000000000000	4.00000000000000000000	4.00000000000000000000	0.00000000000000000000	0.00000000000000000000	0.00000000000000000000	0.00000000000000000000	0.00000000000000000000	0.00000000000000000000	0.00000000000000000000	0.00000000000000000000	0.00000000000000000000	4.00000000000000000000	4.00000000000000000000
5.00000000000000000000	0.00000000000000000000	4194.35888671875000000000	4158.97412109375000000000	4171.28173828125000000000	4145.12792968750000000000	4172.30761718750000000000	4160.00000000000000000000	4168.71777343750000000000	4186.15380859375000000000	4167.69238281250000000000	4152.82031250000000000000	4126.66650390625000000000	4216.92285156250000000000	4176.41015625000000000000	4152.30761718750000000000	3407.00000000000000000000	10249.00000000000000000000	10229.00000000000000000000	0.00000000000000000000	0.00000000000000000000	0.00000000000000000000	2897.00000000000000000000	879.00000000000000000000	4.00000000000000000000	4.00000000000000000000	4.00000000000000000000	4.00000000000000000000	4.00000000000000000000	4.00000000000000000000	0.00000000000000000000	0.00000000000000000000	0.00000000000000000000	0.00000000000000000000	0.00000000000000000000	0.00000000000000000000	0.00000000000000000000	0.00000000000000000000	4.00000000000000000000	4.00000000000000000000
6.00000000000000000000	0.00000000000000000000	4184.10253906250000000000	4180.00000000000000000000	4186.15380859375000000000	4167.69238281250000000000	4193.33300781250000000000	4191.79492187500000000000	4171.79492187500000000000	4177.94873046875000000000	4173.33300781250000000000	4163.07666015625000000000	4157.43603515625000000000	4224.10253906250000000000	4204.10253906250000000000	4175.89746093750000000000	3481.00000000000000000000	10249.00000000000000000000	10229.00000000000000000000	0.00000000000000000000	0.00000000000000000000	0.00000000000000000000	2897.00000000000000000000	887.00000000000000000000	4.00000000000000000000	4.00000000000000000000	4.00000000000000000000	4.00000000000000000000	4.00000000000000000000	4.00000000000000000000	4.00000000000000000000	0.00000000000000000000	0.00000000000000000000	0.00000000000000000000	0.00000000000000000000	0.00000000000000000000	0.00000000000000000000	0.00000000000000000000	4.00000000000000000000	4.00000000000000000000
7.00000000000000000000	0.00000000000000000000	4188.20507812500000000000	4183.07666015625000000000	4183.07666015625000000000	4168.20507812500000000000	4206.15380859375000000000	4200.00000000000000000000	4172.82031250000000000000	4174.87158203125000000000	4171.79492187500000000000	4159.48730468750000000000	4164.10253906250000000000	4215.38427734375000000000	4213.84619140625000000000	4177.43603515625000000000	3406.00000000000000000000	10247.00000000000000000000	10229.00000000000000000000	0.00000000000000000000	0.00000000000000000000	0.00000000000000000000	2897.00000000000000000000	896.00000000000000000000	4.00000000000000000000	4.00000000000000000000	4.00000000000000000000	4.00000000000000000000	4.00000000000000000000	4.00000000000000000000	4.00000000000000000000	4.00000000000000000000	0.00000000000000000000	0.00000000000000000000	0.00000000000000000000	0.00000000000000000000	0.00000000000000000000	0.00000000000000000000	4.00000000000000000000	4.00000000000000000000
8.00000000000000000000	0.00000000000000000000	4184.10253906250000000000	4163.58984375000000000000	4171.79492187500000000000	4156.92285156250000000000	4193.84619140625000000000	4183.07666015625000000000	4174.87158203125000000000	4177.94873046875000000000	4171.79492187500000000000	4142.05126953125000000000	4150.76904296875000000000	4199.48730468750000000000	4189.23046875000000000000	4152.82031250000000000000	3438.00000000000000000000	10247.00000000000000000000	10229.00000000000000000000	0.00000000000000000000	0.00000000000000000000	0.00000000000000000000	2897.00000000000000000000	903.00000000000000000000	4.00000000000000000000	4.00000000000000000000	4.00000000000000000000	4.00000000000000000000	4.00000000000000000000	4.00000000000000000000	4.00000000000000000000	4.00000000000000000000	4.00000000000000000000	0.00000000000000000000	0.00000000000000000000	0.00000000000000000000	0.00000000000000000000	0.00000000000000000000	4.00000000000000000000	4.00000000000000000000
9.00000000000000000000	0.00000000000000000000	4155.89746093750000000000	4149.23046875000000000000	4163.58984375000000000000	4144.10253906250000000000	4187.17919921875000000000	4185.64111328125000000000	4188.71777343750000000000	4192.30761718750000000000	4180.51269531250000000000	4148.20507812500000000000	4148.20507812500000000000	4194.87158203125000000000	4170.76904296875000000000	4144.61523437500000000000	3148.00000000000000000000	10244.00000000000000000000	10228.00000000000000000000	0.00000000000000000000	0.00000000000000000000	0.00000000000000000000	2897.00000000000000000000	911.00000000000000000000	4.00000000000000000000	4.00000000000000000000	4.00000000000000000000	4.00000000000000000000	4.00000000000000000000	4.00000000000000000000	4.00000000000000000000	4.00000000000000000000	4.00000000000000000000	4.00000000000000000000	0.00000000000000000000	0.00000000000000000000	0.00000000000000000000	0.00000000000000000000	4.00000000000000000000	4.00000000000000000000
10.00000000000000000000	0.00000000000000000000	4182.05126953125000000000	4123.58984375000000000000	4161.02539062500000000000	4125.12792968750000000000	4163.58984375000000000000	4176.92285156250000000000	4178.97412109375000000000	4182.05126953125000000000	4154.35888671875000000000	4137.94873046875000000000	4116.41015625000000000000	4190.76904296875000000000	4140.51269531250000000000	4138.46142578125000000000	3386.00000000000000000000	10244.00000000000000000000	10228.00000000000000000000	0.00000000000000000000	0.00000000000000000000	0.00000000000000000000	2897.00000000000000000000	919.00000000000000000000	4.00000000000000000000	4.00000000000000000000	4.00000000000000000000	4.00000000000000000000	4.00000000000000000000	4.00000000000000000000	4.00000000000000000000	4.00000000000000000000	4.00000000000000000000	4.00000000000000000000	4.00000000000000000000	0.00000000000000000000	0.00000000000000000000	0.00000000000000000000	4.00000000000000000000	4.00000000000000000000
11.00000000000000000000	0.00000000000000000000	4173.33300781250000000000	4151.28173828125000000000	4161.53857421875000000000	4148.71777343750000000000	4181.02539062500000000000	4193.33300781250000000000	4194.35888671875000000000	4195.89746093750000000000	4165.64111328125000000000	4149.23046875000000000000	4127.17919921875000000000	4200.51269531250000000000	4162.56396484375000000000	4151.79492187500000000000	3313.00000000000000000000	10245.00000000000000000000	10228.00000000000000000000	0.00000000000000000000	0.00000000000000000000	0.00000000000000000000	2897.00000000000000000000	927.00000000000000000000	4.00000000000000000000	4.00000000000000000000	4.00000000000000000000	4.00000000000000000000	4.00000000000000000000	4.00000000000000000000	4.00000000000000000000	4.00000000000000000000	4.00000000000000000000	4.00000000000000000000	4.00000000000000000000	4.00000000000000000000	0.00000000000000000000	0.00000000000000000000	4.00000000000000000000	4.00000000000000000000
12.00000000000000000000	0.00000000000000000000	4175.89746093750000000000	4183.58984375000000000000	4173.33300781250000000000	4175.89746093750000000000	4202.56396484375000000000	4198.97412109375000000000	4196.92285156250000000000	4198.46142578125000000000	4180.51269531250000000000	4158.97412109375000000000	4163.07666015625000000000	4211.79492187500000000000	4193.84619140625000000000	4157.94873046875000000000	2644.00000000000000000000	10245.00000000000000000000	10228.00000000000000000000	0.00000000000000000000	0.00000000000000000000	0.00000000000000000000	2897.00000000000000000000	935.00000000000000000000	4.00000000000000000000	4.00000000000000000000	4.00000000000000000000	4.00000000000000000000	4.00000000000000000000	4.00000000000000000000	4.00000000000000000000	4.00000000000000000000	4.00000000000000000000	4.00000000000000000000	4.00000000000000000000	4.00000000000000000000	4.00000000000000000000	0.00000000000000000000	4.00000000000000000000	4.00000000000000000000
13.00000000000000000000	0.00000000000000000000	4189.23046875000000000000	4181.53857421875000000000	4184.10253906250000000000	4162.56396484375000000000	4197.43603515625000000000	4188.20507812500000000000	4179.48730468750000000000	4188.20507812500000000000	4174.35888671875000000000	4160.51269531250000000000	4158.46142578125000000000	4210.25634765625000000000	4201.53857421875000000000	4160.00000000000000000000	2619.00000000000000000000	10246.00000000000000000000	10229.00000000000000000000	0.00000000000000000000	0.00000000000000000000	0.00000000000000000000	2897.00000000000000000000	943.00000000000000000000	4.00000000000000000000	4.00000000000000000000	4.00000000000000000000	4.00000000000000000000	4.00000000000000000000	4.00000000000000000000	4.00000000000000000000	4.00000000000000000000	4.00000000000000000000	4.00000000000000000000	4.00000000000000000000	4.00000000000000000000	4.00000000000000000000	4.00000000000000000000	4.00000000000000000000	4.00000000000000000000
14.00000000000000000000	0.00000000000000000000	4171.79492187500000000000	4178.46142578125000000000	4171.28173828125000000000	4162.05126953125000000000	4193.84619140625000000000	4184.10253906250000000000	4177.94873046875000000000	4195.38427734375000000000	4181.53857421875000000000	4170.76904296875000000000	4156.92285156250000000000	4213.33300781250000000000	4195.38427734375000000000	4173.33300781250000000000	3386.00000000000000000000	10246.00000000000000000000	10229.00000000000000000000	0.00000000000000000000	0.00000000000000000000	0.00000000000000000000	2897.00000000000000000000	952.00000000000000000000	4.00000000000000000000	4.00000000000000000000	4.00000000000000000000	4.00000000000000000000	4.00000000000000000000	4.00000000000000000000	4.00000000000000000000	4.00000000000000000000	4.00000000000000000000	4.00000000000000000000	4.00000000000000000000	4.00000000000000000000	4.00000000000000000000	4.00000000000000000000	4.00000000000000000000	4.00000000000000000000
15.00000000000000000000	0.00000000000000000000	4191.28173828125000000000	4162.56396484375000000000	4163.07666015625000000000	4165.64111328125000000000	4186.15380859375000000000	4169.74365234375000000000	4167.17919921875000000000	4176.92285156250000000000	4164.10253906250000000000	4148.71777343750000000000	4154.35888671875000000000	4208.20507812500000000000	4158.97412109375000000000	4160.51269531250000000000	3313.00000000000000000000	10246.00000000000000000000	10228.00000000000000000000	0.00000000000000000000	0.00000000000000000000	0.00000000000000000000	2897.00000000000000000000	960.00000000000000000000	4.00000000000000000000	4.00000000000000000000	4.00000000000000000000	4.00000000000000000000	4.00000000000000000000	4.00000000000000000000	4.00000000000000000000	4.00000000000000000000	4.00000000000000000000	4.00000000000000000000	4.00000000000000000000	4.00000000000000000000	4.00000000000000000000	4.00000000000000000000	4.00000000000000000000	4.00000000000000000000
16.00000000000000000000	0.00000000000000000000	4172.82031250000000000000	4167.69238281250000000000	4158.97412109375000000000	4152.30761718750000000000	4193.33300781250000000000	4174.87158203125000000000	4169.74365234375000000000	4167.17919921875000000000	4154.87158203125000000000	4143.07666015625000000000	4125.64111328125000000000	4198.46142578125000000000	4160.51269531250000000000	4150.25634765625000000000	0.00000000000000000000	10246.00000000000000000000	10228.00000000000000000000	0.00000000000000000000	0.00000000000000000000	0.00000000000000000000	2897.00000000000000000000	967.00000000000000000000	4.00000000000000000000	4.00000000000000000000	4.00000000000000000000	4.00000000000000000000	4.00000000000000000000	4.00000000000000000000	4.00000000000000000000	4.00000000000000000000	4.00000000000000000000	4.00000000000000000000	4.00000000000000000000	4.00000000000000000000	4.00000000000000000000	4.00000000000000000000	4.00000000000000000000	4.00000000000000000000
17.00000000000000000000	0.00000000000000000000	4176.41015625000000000000	4171.28173828125000000000	4157.94873046875000000000	4154.35888671875000000000	4187.69238281250000000000	4175.38427734375000000000	4161.53857421875000000000	4162.56396484375000000000	4147.17919921875000000000	4147.17919921875000000000	4117.43603515625000000000	4203.07666015625000000000	4180.51269531250000000000	4153.33300781250000000000	0.00000000000000000000	10246.00000000000000000000	10228.00000000000000000000	0.00000000000000000000	0.00000000000000000000	0.00000000000000000000	2897.00000000000000000000	975.00000000000000000000	4.00000000000000000000	4.00000000000000000000	4.00000000000000000000	4.00000000000000000000	4.00000000000000000000	4.00000000000000000000	4.00000000000000000000	4.00000000000000000000	4.00000000000000000000	4.00000000000000000000	4.00000000000000000000	4.00000000000000000000	4.00000000000000000000	4.00000000000000000000	4.00000000000000000000	4.00000000000000000000
18.00000000000000000000	0.00000000000000000000	4203.07666015625000000000	4177.43603515625000000000	4178.46142578125000000000	4179.48730468750000000000	4195.89746093750000000000	4188.20507812500000000000	4166.15380859375000000000	4175.38427734375000000000	4162.05126953125000000000	4162.56396484375000000000	4170.25634765625000000000	4216.41015625000000000000	4205.12792968750000000000	4184.10253906250000000000	0.00000000000000000000	10246.00000000000000000000	10228.00000000000000000000	0.00000000000000000000	0.00000000000000000000	0.00000000000000000000	2897.00000000000000000000	982.00000000000000000000	4.00000000000000000000	4.00000000000000000000	4.00000000000000000000	4.00000000000000000000	4.00000000000000000000	4.00000000000000000000	4.00000000000000000000	4.00000000000000000000	4.00000000000000000000	4.00000000000000000000	4.00000000000000000000	4.00000000000000000000	4.00000000000000000000	4.00000000000000000000	4.00000000000000000000	4.00000000000000000000
19.00000000000000000000	0.00000000000000000000	4175.38427734375000000000	4189.74365234375000000000	4180.51269531250000000000	4186.66650390625000000000	4208.20507812500000000000	4209.23046875000000000000	4198.46142578125000000000	4212.82031250000000000000	4196.41015625000000000000	4191.28173828125000000000	4200.51269531250000000000	4225.12792968750000000000	4222.56396484375000000000	4209.23046875000000000000	0.00000000000000000000	10247.00000000000000000000	10227.00000000000000000000	0.00000000000000000000	0.00000000000000000000	0.00000000000000000000	2897.00000000000000000000	990.00000000000000000000	4.00000000000000000000	4.00000000000000000000	4.00000000000000000000	4.00000000000000000000	4.00000000000000000000	4.00000000000000000000	4.00000000000000000000	4.00000000000000000000	4.00000000000000000000	4.00000000000000000000	4.00000000000000000000	4.00000000000000000000	4.00000000000000000000	4.00000000000000000000	4.00000000000000000000	4.00000000000000000000
20.00000000000000000000	0.00000000000000000000	4183.07666015625000000000	4164.10253906250000000000	4171.79492187500000000000	4163.07666015625000000000	4169.74365234375000000000	4186.15380859375000000000	4187.17919921875000000000	4200.51269531250000000000	4171.28173828125000000000	4168.71777343750000000000	4162.56396484375000000000	4217.43603515625000000000	4184.10253906250000000000	4171.79492187500000000000	0.00000000000000000000	10247.00000000000000000000	10227.00000000000000000000	0.00000000000000000000	0.00000000000000000000	0.00000000000000000000	2897.00000000000000000000	997.00000000000000000000	4.00000000000000000000	4.00000000000000000000	4.00000000000000000000	4.00000000000000000000	4.00000000000000000000	4.00000000000000000000	4.00000000000000000000	4.00000000000000000000	4.00000000000000000000	4.00000000000000000000	4.00000000000000000000	4.00000000000000000000	4.00000000000000000000	4.00000000000000000000	4.00000000000000000000	4.00000000000000000000
21.00000000000000000000	0.00000000000000000000	4177.43603515625000000000	4165.64111328125000000000	4167.69238281250000000000	4152.82031250000000000000	4170.76904296875000000000	4180.51269531250000000000	4178.97412109375000000000	4189.74365234375000000000	4166.66650390625000000000	4164.10253906250000000000	4144.61523437500000000000	4213.33300781250000000000	4181.53857421875000000000	4158.46142578125000000000	0.00000000000000000000	10248.00000000000000000000	10227.00000000000000000000	0.00000000000000000000	0.00000000000000000000	0.00000000000000000000	2898.00000000000000000000	6.00000000000000000000	4.00000000000000000000	4.00000000000000000000	4.00000000000000000000	4.00000000000000000000	4.00000000000000000000	4.00000000000000000000	4.00000000000000000000	4.00000000000000000000	4.00000000000000000000	4.00000000000000000000	4.00000000000000000000	4.00000000000000000000	4.00000000000000000000	4.00000000000000000000	4.00000000000000000000	4.00000000000000000000
22.00000000000000000000	0.00000000000000000000	4177.94873046875000000000	4172.82031250000000000000	4158.97412109375000000000	4154.87158203125000000000	4190.76904296875000000000	4180.00000000000000000000	4182.56396484375000000000	4187.69238281250000000000	4182.56396484375000000000	4176.92285156250000000000	4137.94873046875000000000	4214.35888671875000000000	4199.48730468750000000000	4167.17919921875000000000	0.00000000000000000000	10248.00000000000000000000	10227.00000000000000000000	0.00000000000000000000	0.00000000000000000000	0.00000000000000000000	2898.00000000000000000000	14.00000000000000000000	4.00000000000000000000	4.00000000000000000000	4.00000000000000000000	4.00000000000000000000	4.00000000000000000000	4.00000000000000000000	4.00000000000000000000	4.00000000000000000000	4.00000000000000000000	4.00000000000000000000	4.00000000000000000000	4.00000000000000000000	4.00000000000000000000	4.00000000000000000000	4.00000000000000000000	4.00000000000000000000
23.00000000000000000000	0.00000000000000000000	4195.89746093750000000000	4174.87158203125000000000	4168.20507812500000000000	4165.64111328125000000000	4202.56396484375000000000	4190.25634765625000000000	4191.79492187500000000000	4189.23046875000000000000	4181.02539062500000000000	4179.48730468750000000000	4148.71777343750000000000	4217.43603515625000000000	4203.07666015625000000000	4172.82031250000000000000	0.00000000000000000000	10248.00000000000000000000	10227.00000000000000000000	0.00000000000000000000	0.00000000000000000000	0.00000000000000000000	2898.00000000000000000000	23.00000000000000000000	4.00000000000000000000	4.00000000000000000000	4.00000000000000000000	4.00000000000000000000	4.00000000000000000000	4.00000000000000000000	4.00000000000000000000	4.00000000000000000000	4.00000000000000000000	4.00000000000000000000	4.00000000000000000000	4.00000000000000000000	4.00000000000000000000	4.00000000000000000000	4.00000000000000000000	4.00000000000000000000
24.00000000000000000000	0.00000000000000000000	4171.79492187500000000000	4200.00000000000000000000	4182.05126953125000000000	4187.69238281250000000000	4231.79492187500000000000	4221.53857421875000000000	4204.10253906250000000000	4210.25634765625000000000	4192.82031250000000000000	4198.97412109375000000000	4188.20507812500000000000	4229.23046875000000000000	4227.17919921875000000000	4193.33300781250000000000	0.00000000000000000000	10248.00000000000000000000	10227.00000000000000000000	0.00000000000000000000	0.00000000000000000000	0.00000000000000000000	2898.00000000000000000000	30.00000000000000000000	4.00000000000000000000	4.00000000000000000000	4.00000000000000000000	4.00000000000000000000	4.00000000000000000000	4.00000000000000000000	4.00000000000000000000	4.00000000000000000000	4.00000000000000000000	4.00000000000000000000	4.00000000000000000000	4.00000000000000000000	4.00000000000000000000	4.00000000000000000000	4.00000000000000000000	4.00000000000000000000
25.00000000000000000000	0.00000000000000000000	4186.66650390625000000000	4190.76904296875000000000	4180.51269531250000000000	4186.15380859375000000000	4204.61523437500000000000	4191.28173828125000000000	4168.71777343750000000000	4189.23046875000000000000	4172.82031250000000000000	4176.92285156250000000000	4177.43603515625000000000	4224.61523437500000000000	4206.15380859375000000000	4185.64111328125000000000	0.00000000000000000000	10251.00000000000000000000	10227.00000000000000000000	0.00000000000000000000	0.00000000000000000000	0.00000000000000000000	2898.00000000000000000000	38.00000000000000000000	4.00000000000000000000	4.00000000000000000000	4.00000000000000000000	4.00000000000000000000	4.00000000000000000000	4.00000000000000000000	4.00000000000000000000	4.00000000000000000000	4.00000000000000000000	4.00000000000000000000	4.00000000000000000000	4.00000000000000000000	4.00000000000000000000	4.00000000000000000000	4.00000000000000000000	4.00000000000000000000
26.00000000000000000000	0.00000000000000000000	4180.00000000000000000000	4185.64111328125000000000	4167.69238281250000000000	4176.92285156250000000000	4185.12792968750000000000	4180.00000000000000000000	4164.10253906250000000000	4182.05126953125000000000	4169.74365234375000000000	4159.48730468750000000000	4167.17919921875000000000	4208.20507812500000000000	4182.05126953125000000000	4177.94873046875000000000	0.00000000000000000000	10251.00000000000000000000	10227.00000000000000000000	0.00000000000000000000	0.00000000000000000000	0.00000000000000000000	2898.00000000000000000000	47.00000000000000000000	4.00000000000000000000	4.00000000000000000000	4.00000000000000000000	4.00000000000000000000	4.00000000000000000000	4.00000000000000000000	4.00000000000000000000	4.00000000000000000000	4.00000000000000000000	4.00000000000000000000	4.00000000000000000000	4.00000000000000000000	4.00000000000000000000	4.00000000000000000000	4.00000000000000000000	4.00000000000000000000
26.00000000000000000000	0.00000000000000000000	4180.00000000000000000000	4185.64111328125000000000	4167.69238281250000000000	4176.92285156250000000000	4185.12792968750000000000	4180.00000000000000000000	4164.10253906250000000000	4182.05126953125000000000	4169.74365234375000000000	4159.48730468750000000000	4167.17919921875000000000	4208.20507812500000000000	4182.05126953125000000000	4177.94873046875000000000	0.00000000000000000000	10251.00000000000000000000	10227.00000000000000000000	0.00000000000000000000	0.00000000000000000000	0.00000000000000000000	2898.00000000000000000000	55.00000000000000000000	4.00000000000000000000	4.00000000000000000000	4.00000000000000000000	4.00000000000000000000	4.00000000000000000000	4.00000000000000000000	4.00000000000000000000	4.00000000000000000000	4.00000000000000000000	4.00000000000000000000	4.00000000000000000000	4.00000000000000000000	4.00000000000000000000	4.00000000000000000000	4.00000000000000000000	4.00000000000000000000
27.00000000000000000000	0.00000000000000000000	4167.17919921875000000000	4171.79492187500000000000	4153.84619140625000000000	4164.61523437500000000000	4196.92285156250000000000	4192.30761718750000000000	4171.79492187500000000000	4183.58984375000000000000	4173.84619140625000000000	4170.25634765625000000000	4154.87158203125000000000	4197.43603515625000000000	4181.53857421875000000000	4161.02539062500000000000	0.00000000000000000000	10250.00000000000000000000	10228.00000000000000000000	0.00000000000000000000	0.00000000000000000000	0.00000000000000000000	2898.00000000000000000000	63.00000000000000000000	4.00000000000000000000	4.00000000000000000000	4.00000000000000000000	4.00000000000000000000	4.00000000000000000000	4.00000000000000000000	4.00000000000000000000	4.00000000000000000000	4.00000000000000000000	4.00000000000000000000	4.00000000000000000000	4.00000000000000000000	4.00000000000000000000	4.00000000000000000000	4.00000000000000000000	4.00000000000000000000
28.00000000000000000000	0.00000000000000000000	4185.64111328125000000000	4156.41015625000000000000	4164.61523437500000000000	4153.33300781250000000000	4195.89746093750000000000	4178.46142578125000000000	4162.05126953125000000000	4168.71777343750000000000	4155.38427734375000000000	4169.74365234375000000000	4120.00000000000000000000	4195.89746093750000000000	4179.48730468750000000000	4141.53857421875000000000	0.00000000000000000000	10250.00000000000000000000	10228.00000000000000000000	0.00000000000000000000	0.00000000000000000000	0.00000000000000000000	2898.00000000000000000000	72.00000000000000000000	4.00000000000000000000	4.00000000000000000000	4.00000000000000000000	4.00000000000000000000	4.00000000000000000000	4.00000000000000000000	4.00000000000000000000	4.00000000000000000000	4.00000000000000000000	4.00000000000000000000	4.00000000000000000000	4.00000000000000000000	4.00000000000000000000	4.00000000000000000000	4.00000000000000000000	4.00000000000000000000
29.00000000000000000000	0.00000000000000000000	4163.58984375000000000000	4183.58984375000000000000	4170.25634765625000000000	4165.12792968750000000000	4206.15380859375000000000	4191.28173828125000000000	4190.25634765625000000000	4190.25634765625000000000	4170.25634765625000000000	4176.92285156250000000000	4144.61523437500000000000	4198.46142578125000000000	4189.74365234375000000000	4159.48730468750000000000	0.00000000000000000000	10249.00000000000000000000	10226.00000000000000000000	0.00000000000000000000	0.00000000000000000000	0.00000000000000000000	2898.00000000000000000000	80.00000000000000000000	4.00000000000000000000	4.00000000000000000000	4.00000000000000000000	4.00000000000000000000	4.00000000000000000000	4.00000000000000000000	4.00000000000000000000	4.00000000000000000000	4.00000000000000000000	4.00000000000000000000	4.00000000000000000000	4.00000000000000000000	4.00000000000000000000	4.00000000000000000000	4.00000000000000000000	4.00000000000000000000
30.00000000000000000000	0.00000000000000000000	4174.87158203125000000000	4181.02539062500000000000	4162.05126953125000000000	4177.94873046875000000000	4187.69238281250000000000	4184.61523437500000000000	4180.00000000000000000000	4180.00000000000000000000	4164.61523437500000000000	4164.10253906250000000000	4166.15380859375000000000	4186.15380859375000000000	4184.10253906250000000000	4157.43603515625000000000	0.00000000000000000000	10249.00000000000000000000	10226.00000000000000000000	0.00000000000000000000	0.00000000000000000000	0.00000000000000000000	2898.00000000000000000000	89.00000000000000000000	4.00000000000000000000	4.00000000000000000000	4.00000000000000000000	4.00000000000000000000	4.00000000000000000000	4.00000000000000000000	4.00000000000000000000	4.00000000000000000000	4.00000000000000000000	4.00000000000000000000	4.00000000000000000000	4.00000000000000000000	4.00000000000000000000	4.00000000000000000000	4.00000000000000000000	4.00000000000000000000
31.00000000000000000000	0.00000000000000000000	4175.89746093750000000000	4176.92285156250000000000	4164.10253906250000000000	4187.17919921875000000000	4182.05126953125000000000	4175.38427734375000000000	4162.56396484375000000000	4166.66650390625000000000	4157.94873046875000000000	4167.69238281250000000000	4169.74365234375000000000	4188.71777343750000000000	4194.87158203125000000000	4162.05126953125000000000	0.00000000000000000000	10248.00000000000000000000	10225.00000000000000000000	0.00000000000000000000	0.00000000000000000000	0.00000000000000000000	2898.00000000000000000000	97.00000000000000000000	4.00000000000000000000	4.00000000000000000000	4.00000000000000000000	4.00000000000000000000	4.00000000000000000000	4.00000000000000000000	4.00000000000000000000	4.00000000000000000000	4.00000000000000000000	4.00000000000000000000	4.00000000000000000000	4.00000000000000000000	4.00000000000000000000	4.00000000000000000000	4.00000000000000000000	4.00000000000000000000
32.00000000000000000000	0.00000000000000000000	4166.15380859375000000000	4173.33300781250000000000	4162.56396484375000000000	4180.00000000000000000000	4184.61523437500000000000	4177.94873046875000000000	4167.17919921875000000000	4172.82031250000000000000	4162.56396484375000000000	4173.33300781250000000000	4172.82031250000000000000	4204.10253906250000000000	4186.66650390625000000000	4172.30761718750000000000	0.00000000000000000000	10248.00000000000000000000	10225.00000000000000000000	0.00000000000000000000	0.00000000000000000000	0.00000000000000000000	2898.00000000000000000000	105.00000000000000000000	4.00000000000000000000	4.00000000000000000000	4.00000000000000000000	4.00000000000000000000	4.00000000000000000000	4.00000000000000000000	4.00000000000000000000	4.00000000000000000000	4.00000000000000000000	4.00000000000000000000	4.00000000000000000000	4.00000000000000000000	4.00000000000000000000	4.00000000000000000000	4.00000000000000000000	4.00000000000000000000
33.00000000000000000000	0.00000000000000000000	4191.79492187500000000000	4167.17919921875000000000	4166.66650390625000000000	4162.56396484375000000000	4186.66650390625000000000	4181.53857421875000000000	4168.20507812500000000000	4173.84619140625000000000	4162.56396484375000000000	4164.61523437500000000000	4144.10253906250000000000	4202.05126953125000000000	4164.10253906250000000000	4163.58984375000000000000	0.00000000000000000000	10248.00000000000000000000	10225.00000000000000000000	0.00000000000000000000	0.00000000000000000000	0.00000000000000000000	2898.00000000000000000000	114.00000000000000000000	4.00000000000000000000	4.00000000000000000000	4.00000000000000000000	4.00000000000000000000	4.00000000000000000000	4.00000000000000000000	4.00000000000000000000	4.00000000000000000000	4.00000000000000000000	4.00000000000000000000	4.00000000000000000000	4.00000000000000000000	4.00000000000000000000	4.00000000000000000000	4.00000000000000000000	4.00000000000000000000
34.00000000000000000000	0.00000000000000000000	4177.43603515625000000000	4196.92285156250000000000	4173.84619140625000000000	4172.82031250000000000000	4217.94873046875000000000	4202.05126953125000000000	4189.23046875000000000000	4203.07666015625000000000	4194.87158203125000000000	4191.79492187500000000000	4139.48730468750000000000	4203.58984375000000000000	4186.15380859375000000000	4172.30761718750000000000	0.00000000000000000000	10248.00000000000000000000	10225.00000000000000000000	0.00000000000000000000	0.00000000000000000000	0.00000000000000000000	2898.00000000000000000000	122.00000000000000000000	4.00000000000000000000	4.00000000000000000000	4.00000000000000000000	4.00000000000000000000	4.00000000000000000000	4.00000000000000000000	4.00000000000000000000	4.00000000000000000000	4.00000000000000000000	4.00000000000000000000	4.00000000000000000000	4.00000000000000000000	4.00000000000000000000	4.00000000000000000000	4.00000000000000000000	4.00000000000000000000
35.00000000000000000000	0.00000000000000000000	4186.66650390625000000000	4187.17919921875000000000	4173.33300781250000000000	4184.10253906250000000000	4201.02539062500000000000	4187.69238281250000000000	4177.43603515625000000000	4195.38427734375000000000	4182.56396484375000000000	4182.05126953125000000000	4151.28173828125000000000	4205.64111328125000000000	4175.38427734375000000000	4167.17919921875000000000	0.00000000000000000000	10247.00000000000000000000	10226.00000000000000000000	0.00000000000000000000	0.00000000000000000000	0.00000000000000000000	2898.00000000000000000000	131.00000000000000000000	4.00000000000000000000	4.00000000000000000000	4.00000000000000000000	4.00000000000000000000	4.00000000000000000000	4.00000000000000000000	4.00000000000000000000	4.00000000000000000000	4.00000000000000000000	4.00000000000000000000	4.00000000000000000000	4.00000000000000000000	4.00000000000000000000	4.00000000000000000000	4.00000000000000000000	4.00000000000000000000
36.00000000000000000000	0.00000000000000000000	4183.07666015625000000000	4171.28173828125000000000	4171.79492187500000000000	4188.20507812500000000000	4186.66650390625000000000	4172.30761718750000000000	4162.56396484375000000000	4165.64111328125000000000	4146.15380859375000000000	4154.35888671875000000000	4164.61523437500000000000	4198.97412109375000000000	4167.17919921875000000000	4159.48730468750000000000	0.00000000000000000000	10247.00000000000000000000	10226.00000000000000000000	0.00000000000000000000	0.00000000000000000000	0.00000000000000000000	2898.00000000000000000000	139.00000000000000000000	4.00000000000000000000	4.00000000000000000000	4.00000000000000000000	4.00000000000000000000	4.00000000000000000000	4.00000000000000000000	4.00000000000000000000	4.00000000000000000000	4.00000000000000000000	4.00000000000000000000	4.00000000000000000000	4.00000000000000000000	4.00000000000000000000	4.00000000000000000000	4.00000000000000000000	4.00000000000000000000
37.00000000000000000000	0.00000000000000000000	4164.10253906250000000000	4165.12792968750000000000	4164.10253906250000000000	4178.46142578125000000000	4187.69238281250000000000	4169.23046875000000000000	4152.82031250000000000000	4158.97412109375000000000	4140.00000000000000000000	4155.89746093750000000000	4163.58984375000000000000	4196.92285156250000000000	4170.76904296875000000000	4155.38427734375000000000	0.00000000000000000000	10246.00000000000000000000	10226.00000000000000000000	0.00000000000000000000	0.00000000000000000000	0.00000000000000000000	2898.00000000000000000000	147.00000000000000000000	4.00000000000000000000	4.00000000000000000000	4.00000000000000000000	4.00000000000000000000	4.00000000000000000000	4.00000000000000000000	4.00000000000000000000	4.00000000000000000000	4.00000000000000000000	4.00000000000000000000	4.00000000000000000000	4.00000000000000000000	4.00000000000000000000	4.00000000000000000000	4.00000000000000000000	4.00000000000000000000
38.00000000000000000000	0.00000000000000000000	4187.69238281250000000000	4155.89746093750000000000	4166.15380859375000000000	4161.53857421875000000000	4170.76904296875000000000	4170.25634765625000000000	4148.20507812500000000000	4164.61523437500000000000	4151.79492187500000000000	4160.00000000000000000000	4143.07666015625000000000	4198.46142578125000000000	4149.74365234375000000000	4152.82031250000000000000	0.00000000000000000000	10246.00000000000000000000	10226.00000000000000000000	0.00000000000000000000	0.00000000000000000000	0.00000000000000000000	2898.00000000000000000000	156.00000000000000000000	4.00000000000000000000	4.00000000000000000000	4.00000000000000000000	4.00000000000000000000	4.00000000000000000000	4.00000000000000000000	4.00000000000000000000	4.00000000000000000000	4.00000000000000000000	4.00000000000000000000	4.00000000000000000000	4.00000000000000000000	4.00000000000000000000	4.00000000000000000000	4.00000000000000000000	4.00000000000000000000
39.00000000000000000000	0.00000000000000000000	4168.71777343750000000000	4183.58984375000000000000	4167.69238281250000000000	4172.30761718750000000000	4186.66650390625000000000	4188.20507812500000000000	4177.43603515625000000000	4180.51269531250000000000	4180.51269531250000000000	4185.12792968750000000000	4148.71777343750000000000	4200.00000000000000000000	4163.07666015625000000000	4171.28173828125000000000	0.00000000000000000000	10246.00000000000000000000	10227.00000000000000000000	0.00000000000000000000	0.00000000000000000000	0.00000000000000000000	2898.00000000000000000000	164.00000000000000000000	4.00000000000000000000	4.00000000000000000000	4.00000000000000000000	4.00000000000000000000	4.00000000000000000000	4.00000000000000000000	4.00000000000000000000	4.00000000000000000000	4.00000000000000000000	4.00000000000000000000	4.00000000000000000000	4.00000000000000000000	4.00000000000000000000	4.00000000000000000000	4.00000000000000000000	4.00000000000000000000
40.00000000000000000000	0.00000000000000000000	4178.97412109375000000000	4183.07666015625000000000	4166.66650390625000000000	4183.58984375000000000000	4184.10253906250000000000	4171.28173828125000000000	4166.15380859375000000000	4156.41015625000000000000	4161.02539062500000000000	4184.10253906250000000000	4152.82031250000000000000	4193.84619140625000000000	4168.20507812500000000000	4164.10253906250000000000	0.00000000000000000000	10246.00000000000000000000	10227.00000000000000000000	0.00000000000000000000	0.00000000000000000000	0.00000000000000000000	2898.00000000000000000000	172.00000000000000000000	4.00000000000000000000	4.00000000000000000000	4.00000000000000000000	4.00000000000000000000	4.00000000000000000000	4.00000000000000000000	4.00000000000000000000	4.00000000000000000000	4.00000000000000000000	4.00000000000000000000	4.00000000000000000000	4.00000000000000000000	4.00000000000000000000	4.00000000000000000000	4.00000000000000000000	4.00000000000000000000
41.00000000000000000000	0.00000000000000000000	4194.35888671875000000000	4185.64111328125000000000	4179.48730468750000000000	4188.71777343750000000000	4194.87158203125000000000	4179.48730468750000000000	4161.02539062500000000000	4155.89746093750000000000	4158.46142578125000000000	4176.92285156250000000000	4160.00000000000000000000	4199.48730468750000000000	4175.89746093750000000000	4168.71777343750000000000	0.00000000000000000000	10247.00000000000000000000	10227.00000000000000000000	0.00000000000000000000	0.00000000000000000000	0.00000000000000000000	2898.00000000000000000000	181.00000000000000000000	4.00000000000000000000	4.00000000000000000000	4.00000000000000000000	4.00000000000000000000	4.00000000000000000000	4.00000000000000000000	4.00000000000000000000	4.00000000000000000000	4.00000000000000000000	4.00000000000000000000	4.00000000000000000000	4.00000000000000000000	4.00000000000000000000	4.00000000000000000000	4.00000000000000000000	4.00000000000000000000
42.00000000000000000000	0.00000000000000000000	4172.30761718750000000000	4202.05126953125000000000	4183.58984375000000000000	4194.87158203125000000000	4219.48730468750000000000	4199.48730468750000000000	4178.97412109375000000000	4180.51269531250000000000	4185.64111328125000000000	4177.43603515625000000000	4169.74365234375000000000	4211.28173828125000000000	4190.25634765625000000000	4187.69238281250000000000	0.00000000000000000000	10247.00000000000000000000	10227.00000000000000000000	0.00000000000000000000	0.00000000000000000000	0.00000000000000000000	2898.00000000000000000000	189.00000000000000000000	4.00000000000000000000	4.00000000000000000000	4.00000000000000000000	4.00000000000000000000	4.00000000000000000000	4.00000000000000000000	4.00000000000000000000	4.00000000000000000000	4.00000000000000000000	4.00000000000000000000	4.00000000000000000000	4.00000000000000000000	4.00000000000000000000	4.00000000000000000000	4.00000000000000000000	4.00000000000000000000
43.00000000000000000000	0.00000000000000000000	4182.56396484375000000000	4174.87158203125000000000	4182.56396484375000000000	4182.56396484375000000000	4189.74365234375000000000	4169.23046875000000000000	4165.64111328125000000000	4171.79492187500000000000	4168.20507812500000000000	4162.56396484375000000000	4162.56396484375000000000	4200.51269531250000000000	4168.71777343750000000000	4173.84619140625000000000	0.00000000000000000000	10247.00000000000000000000	10227.00000000000000000000	0.00000000000000000000	0.00000000000000000000	0.00000000000000000000	2898.00000000000000000000	198.00000000000000000000	4.00000000000000000000	4.00000000000000000000	4.00000000000000000000	4.00000000000000000000	4.00000000000000000000	4.00000000000000000000	4.00000000000000000000	4.00000000000000000000	4.00000000000000000000	4.00000000000000000000	4.00000000000000000000	4.00000000000000000000	4.00000000000000000000	4.00000000000000000000	4.00000000000000000000	4.00000000000000000000
44.00000000000000000000	0.00000000000000000000	4169.23046875000000000000	4167.69238281250000000000	4176.41015625000000000000	4167.69238281250000000000	4182.56396484375000000000	4167.69238281250000000000	4172.30761718750000000000	4181.53857421875000000000	4166.66650390625000000000	4178.97412109375000000000	4157.43603515625000000000	4195.38427734375000000000	4168.20507812500000000000	4172.82031250000000000000	0.00000000000000000000	10247.00000000000000000000	10227.00000000000000000000	0.00000000000000000000	0.00000000000000000000	0.00000000000000000000	2898.00000000000000000000	206.00000000000000000000	4.00000000000000000000	4.00000000000000000000	4.00000000000000000000	4.00000000000000000000	4.00000000000000000000	4.00000000000000000000	4.00000000000000000000	4.00000000000000000000	4.00000000000000000000	4.00000000000000000000	4.00000000000000000000	4.00000000000000000000	4.00000000000000000000	4.00000000000000000000	4.00000000000000000000	4.00000000000000000000
45.00000000000000000000	0.00000000000000000000	4183.07666015625000000000	4166.15380859375000000000	4168.20507812500000000000	4166.15380859375000000000	4186.66650390625000000000	4174.87158203125000000000	4175.38427734375000000000	4181.02539062500000000000	4174.87158203125000000000	4186.15380859375000000000	4143.58984375000000000000	4203.07666015625000000000	4163.07666015625000000000	4164.10253906250000000000	0.00000000000000000000	10249.00000000000000000000	10229.00000000000000000000	0.00000000000000000000	0.00000000000000000000	0.00000000000000000000	2898.00000000000000000000	214.00000000000000000000	4.00000000000000000000	4.00000000000000000000	4.00000000000000000000	4.00000000000000000000	4.00000000000000000000	4.00000000000000000000	4.00000000000000000000	4.00000000000000000000	4.00000000000000000000	4.00000000000000000000	4.00000000000000000000	4.00000000000000000000	4.00000000000000000000	4.00000000000000000000	4.00000000000000000000	4.00000000000000000000
46.00000000000000000000	0.00000000000000000000	4191.79492187500000000000	4164.61523437500000000000	4177.94873046875000000000	4178.46142578125000000000	4189.74365234375000000000	4189.74365234375000000000	4185.64111328125000000000	4189.23046875000000000000	4191.28173828125000000000	4200.51269531250000000000	4154.35888671875000000000	4208.71777343750000000000	4168.71777343750000000000	4163.58984375000000000000	0.00000000000000000000	10249.00000000000000000000	10229.00000000000000000000	0.00000000000000000000	0.00000000000000000000	0.00000000000000000000	2898.00000000000000000000	223.00000000000000000000	4.00000000000000000000	4.00000000000000000000	4.00000000000000000000	4.00000000000000000000	4.00000000000000000000	4.00000000000000000000	4.00000000000000000000	4.00000000000000000000	4.00000000000000000000	4.00000000000000000000	4.00000000000000000000	4.00000000000000000000	4.00000000000000000000	4.00000000000000000000	4.00000000000000000000	4.00000000000000000000
47.00000000000000000000	0.00000000000000000000	4160.51269531250000000000	4168.71777343750000000000	4175.38427734375000000000	4183.07666015625000000000	4187.17919921875000000000	4199.48730468750000000000	4193.84619140625000000000	4203.07666015625000000000	4191.28173828125000000000	4213.84619140625000000000	4181.02539062500000000000	4206.66650390625000000000	4189.74365234375000000000	4181.02539062500000000000	0.00000000000000000000	10248.00000000000000000000	10230.00000000000000000000	0.00000000000000000000	0.00000000000000000000	0.00000000000000000000	2898.00000000000000000000	231.00000000000000000000	4.00000000000000000000	4.00000000000000000000	4.00000000000000000000	4.00000000000000000000	4.00000000000000000000	4.00000000000000000000	4.00000000000000000000	4.00000000000000000000	4.00000000000000000000	4.00000000000000000000	4.00000000000000000000	4.00000000000000000000	4.00000000000000000000	4.00000000000000000000	4.00000000000000000000	4.00000000000000000000
48.00000000000000000000	0.00000000000000000000	4173.84619140625000000000	4157.94873046875000000000	4164.10253906250000000000	4171.28173828125000000000	4160.51269531250000000000	4162.05126953125000000000	4158.46142578125000000000	4164.61523437500000000000	4149.23046875000000000000	4169.74365234375000000000	4165.64111328125000000000	4190.76904296875000000000	4168.71777343750000000000	4166.15380859375000000000	0.00000000000000000000	10248.00000000000000000000	10230.00000000000000000000	0.00000000000000000000	0.00000000000000000000	0.00000000000000000000	2898.00000000000000000000	239.00000000000000000000	4.00000000000000000000	4.00000000000000000000	4.00000000000000000000	4.00000000000000000000	4.00000000000000000000	4.00000000000000000000	4.00000000000000000000	4.00000000000000000000	4.00000000000000000000	4.00000000000000000000	4.00000000000000000000	4.00000000000000000000	4.00000000000000000000	4.00000000000000000000	4.00000000000000000000	4.00000000000000000000
49.00000000000000000000	0.00000000000000000000	4169.23046875000000000000	4177.43603515625000000000	4168.71777343750000000000	4177.94873046875000000000	4190.76904296875000000000	4172.30761718750000000000	4166.66650390625000000000	4172.82031250000000000000	4167.69238281250000000000	4181.53857421875000000000	4150.76904296875000000000	4192.82031250000000000000	4168.71777343750000000000	4168.71777343750000000000	0.00000000000000000000	10248.00000000000000000000	10229.00000000000000000000	0.00000000000000000000	0.00000000000000000000	0.00000000000000000000	2898.00000000000000000000	246.00000000000000000000	4.00000000000000000000	4.00000000000000000000	4.00000000000000000000	4.00000000000000000000	4.00000000000000000000	4.00000000000000000000	4.00000000000000000000	4.00000000000000000000	4.00000000000000000000	4.00000000000000000000	4.00000000000000000000	4.00000000000000000000	4.00000000000000000000	4.00000000000000000000	4.00000000000000000000	4.00000000000000000000
50.00000000000000000000	0.00000000000000000000	4179.48730468750000000000	4182.56396484375000000000	4177.94873046875000000000	4186.15380859375000000000	4206.66650390625000000000	4183.58984375000000000000	4181.53857421875000000000	4194.87158203125000000000	4183.58984375000000000000	4206.66650390625000000000	4142.05126953125000000000	4201.02539062500000000000	4166.15380859375000000000	4172.82031250000000000000	0.00000000000000000000	10248.00000000000000000000	10229.00000000000000000000	0.00000000000000000000	0.00000000000000000000	0.00000000000000000000	2898.00000000000000000000	253.00000000000000000000	4.00000000000000000000	4.00000000000000000000	4.00000000000000000000	4.00000000000000000000	4.00000000000000000000	4.00000000000000000000	4.00000000000000000000	4.00000000000000000000	4.00000000000000000000	4.00000000000000000000	4.00000000000000000000	4.00000000000000000000	4.00000000000000000000	4.00000000000000000000	4.00000000000000000000	4.00000000000000000000
51.00000000000000000000	0.00000000000000000000	4186.15380859375000000000	4168.20507812500000000000	4181.53857421875000000000	4180.00000000000000000000	4185.64111328125000000000	4164.10253906250000000000	4169.74365234375000000000	4176.41015625000000000000	4154.87158203125000000000	4175.89746093750000000000	4138.46142578125000000000	4190.25634765625000000000	4152.82031250000000000000	4163.07666015625000000000	0.00000000000000000000	10249.00000000000000000000	10229.00000000000000000000	0.00000000000000000000	0.00000000000000000000	0.00000000000000000000	2898.00000000000000000000	261.00000000000000000000	4.00000000000000000000	4.00000000000000000000	4.00000000000000000000	4.00000000000000000000	4.00000000000000000000	4.00000000000000000000	4.00000000000000000000	4.00000000000000000000	4.00000000000000000000	4.00000000000000000000	4.00000000000000000000	4.00000000000000000000	4.00000000000000000000	4.00000000000000000000	4.00000000000000000000	4.00000000000000000000
52.00000000000000000000	0.00000000000000000000	4159.48730468750000000000	4172.82031250000000000000	4179.48730468750000000000	4181.02539062500000000000	4184.61523437500000000000	4168.71777343750000000000	4165.12792968750000000000	4160.00000000000000000000	4150.76904296875000000000	4165.64111328125000000000	4155.38427734375000000000	4186.66650390625000000000	4165.12792968750000000000	4162.56396484375000000000	0.00000000000000000000	10249.00000000000000000000	10229.00000000000000000000	0.00000000000000000000	0.00000000000000000000	0.00000000000000000000	2898.00000000000000000000	268.00000000000000000000	4.00000000000000000000	4.00000000000000000000	4.00000000000000000000	4.00000000000000000000	4.00000000000000000000	4.00000000000000000000	4.00000000000000000000	4.00000000000000000000	4.00000000000000000000	4.00000000000000000000	4.00000000000000000000	4.00000000000000000000	4.00000000000000000000	4.00000000000000000000	4.00000000000000000000	4.00000000000000000000
53.00000000000000000000	0.00000000000000000000	4186.66650390625000000000	4170.76904296875000000000	4187.69238281250000000000	4186.15380859375000000000	4168.71777343750000000000	4167.69238281250000000000	4155.38427734375000000000	4149.74365234375000000000	4145.12792968750000000000	4174.35888671875000000000	4160.00000000000000000000	4191.28173828125000000000	4164.61523437500000000000	4154.35888671875000000000	0.00000000000000000000	10249.00000000000000000000	10228.00000000000000000000	0.00000000000000000000	0.00000000000000000000	0.00000000000000000000	2898.00000000000000000000	275.00000000000000000000	4.00000000000000000000	4.00000000000000000000	4.00000000000000000000	4.00000000000000000000	4.00000000000000000000	4.00000000000000000000	4.00000000000000000000	4.00000000000000000000	4.00000000000000000000	4.00000000000000000000	4.00000000000000000000	4.00000000000000000000	4.00000000000000000000	4.00000000000000000000	4.00000000000000000000	4.00000000000000000000
54.00000000000000000000	0.00000000000000000000	4174.35888671875000000000	4179.48730468750000000000	4190.25634765625000000000	4189.74365234375000000000	4178.97412109375000000000	4177.43603515625000000000	4173.84619140625000000000	4179.48730468750000000000	4161.02539062500000000000	4195.38427734375000000000	4161.53857421875000000000	4198.46142578125000000000	4179.48730468750000000000	4172.30761718750000000000	0.00000000000000000000	10249.00000000000000000000	10228.00000000000000000000	0.00000000000000000000	0.00000000000000000000	0.00000000000000000000	2898.00000000000000000000	283.00000000000000000000	4.00000000000000000000	4.00000000000000000000	4.00000000000000000000	4.00000000000000000000	4.00000000000000000000	4.00000000000000000000	4.00000000000000000000	4.00000000000000000000	4.00000000000000000000	4.00000000000000000000	4.00000000000000000000	4.00000000000000000000	4.00000000000000000000	4.00000000000000000000	4.00000000000000000000	4.00000000000000000000
55.00000000000000000000	0.00000000000000000000	4166.15380859375000000000	4166.66650390625000000000	4188.20507812500000000000	4178.97412109375000000000	4188.71777343750000000000	4174.87158203125000000000	4180.51269531250000000000	4196.41015625000000000000	4173.33300781250000000000	4200.00000000000000000000	4162.05126953125000000000	4211.28173828125000000000	4181.02539062500000000000	4190.25634765625000000000	0.00000000000000000000	10248.00000000000000000000	10228.00000000000000000000	0.00000000000000000000	0.00000000000000000000	0.00000000000000000000	2898.00000000000000000000	290.00000000000000000000	4.00000000000000000000	4.00000000000000000000	4.00000000000000000000	4.00000000000000000000	4.00000000000000000000	4.00000000000000000000	4.00000000000000000000	4.00000000000000000000	4.00000000000000000000	4.00000000000000000000	4.00000000000000000000	4.00000000000000000000	4.00000000000000000000	4.00000000000000000000	4.00000000000000000000	4.00000000000000000000
56.00000000000000000000	0.00000000000000000000	4189.74365234375000000000	4157.94873046875000000000	4198.97412109375000000000	4174.35888671875000000000	4182.56396484375000000000	4177.94873046875000000000	4182.05126953125000000000	4190.25634765625000000000	4175.38427734375000000000	4203.07666015625000000000	4167.69238281250000000000	4225.64111328125000000000	4176.41015625000000000000	4192.30761718750000000000	0.00000000000000000000	10248.00000000000000000000	10228.00000000000000000000	0.00000000000000000000	0.00000000000000000000	0.00000000000000000000	2898.00000000000000000000	298.00000000000000000000	4.00000000000000000000	4.00000000000000000000	4.00000000000000000000	4.00000000000000000000	4.00000000000000000000	4.00000000000000000000	4.00000000000000000000	4.00000000000000000000	4.00000000000000000000	4.00000000000000000000	4.00000000000000000000	4.00000000000000000000	4.00000000000000000000	4.00000000000000000000	4.00000000000000000000	4.00000000000000000000
57.00000000000000000000	0.00000000000000000000	4170.25634765625000000000	4176.92285156250000000000	4188.20507812500000000000	4191.28173828125000000000	4194.35888671875000000000	4194.35888671875000000000	4202.05126953125000000000	4196.92285156250000000000	4187.69238281250000000000	4217.94873046875000000000	4180.51269531250000000000	4220.51269531250000000000	4188.71777343750000000000	4184.10253906250000000000	0.00000000000000000000	10247.00000000000000000000	10227.00000000000000000000	0.00000000000000000000	0.00000000000000000000	0.00000000000000000000	2898.00000000000000000000	305.00000000000000000000	4.00000000000000000000	4.00000000000000000000	4.00000000000000000000	4.00000000000000000000	4.00000000000000000000	4.00000000000000000000	4.00000000000000000000	4.00000000000000000000	4.00000000000000000000	4.00000000000000000000	4.00000000000000000000	4.00000000000000000000	4.00000000000000000000	4.00000000000000000000	4.00000000000000000000	4.00000000000000000000
58.00000000000000000000	0.00000000000000000000	4177.43603515625000000000	4172.30761718750000000000	4173.33300781250000000000	4191.28173828125000000000	4184.10253906250000000000	4173.84619140625000000000	4180.00000000000000000000	4176.41015625000000000000	4163.58984375000000000000	4190.25634765625000000000	4164.61523437500000000000	4194.87158203125000000000	4170.25634765625000000000	4152.30761718750000000000	0.00000000000000000000	10247.00000000000000000000	10227.00000000000000000000	0.00000000000000000000	0.00000000000000000000	0.00000000000000000000	2898.00000000000000000000	312.00000000000000000000	4.00000000000000000000	4.00000000000000000000	4.00000000000000000000	4.00000000000000000000	4.00000000000000000000	4.00000000000000000000	4.00000000000000000000	4.00000000000000000000	4.00000000000000000000	4.00000000000000000000	4.00000000000000000000	4.00000000000000000000	4.00000000000000000000	4.00000000000000000000	4.00000000000000000000	4.00000000000000000000
59.00000000000000000000	0.00000000000000000000	4165.64111328125000000000	4188.71777343750000000000	4181.02539062500000000000	4189.23046875000000000000	4185.12792968750000000000	4176.92285156250000000000	4168.20507812500000000000	4175.38427734375000000000	4166.66650390625000000000	4197.43603515625000000000	4168.20507812500000000000	4195.89746093750000000000	4183.07666015625000000000	4167.69238281250000000000	0.00000000000000000000	10248.00000000000000000000	10228.00000000000000000000	0.00000000000000000000	0.00000000000000000000	0.00000000000000000000	2898.00000000000000000000	320.00000000000000000000	4.00000000000000000000	4.00000000000000000000	4.00000000000000000000	4.00000000000000000000	4.00000000000000000000	4.00000000000000000000	4.00000000000000000000	4.00000000000000000000	4.00000000000000000000	4.00000000000000000000	4.00000000000000000000	4.00000000000000000000	4.00000000000000000000	4.00000000000000000000	4.00000000000000000000	4.00000000000000000000
60.00000000000000000000	0.00000000000000000000	4165.12792968750000000000	4183.58984375000000000000	4191.28173828125000000000	4189.23046875000000000000	4184.10253906250000000000	4178.97412109375000000000	4170.25634765625000000000	4189.23046875000000000000	4178.46142578125000000000	4214.87158203125000000000	4174.35888671875000000000	4206.66650390625000000000	4195.89746093750000000000	4185.64111328125000000000	0.00000000000000000000	10248.00000000000000000000	10228.00000000000000000000	0.00000000000000000000	0.00000000000000000000	0.00000000000000000000	2898.00000000000000000000	327.00000000000000000000	4.00000000000000000000	4.00000000000000000000	4.00000000000000000000	4.00000000000000000000	4.00000000000000000000	4.00000000000000000000	4.00000000000000000000	4.00000000000000000000	4.00000000000000000000	4.00000000000000000000	4.00000000000000000000	4.00000000000000000000	4.00000000000000000000	4.00000000000000000000	4.00000000000000000000	4.00000000000000000000
61.00000000000000000000	0.00000000000000000000	4187.17919921875000000000	4161.53857421875000000000	4194.35888671875000000000	4181.53857421875000000000	4177.94873046875000000000	4167.17919921875000000000	4168.20507812500000000000	4188.20507812500000000000	4166.66650390625000000000	4194.35888671875000000000	4160.51269531250000000000	4203.07666015625000000000	4177.43603515625000000000	4171.28173828125000000000	0.00000000000000000000	10249.00000000000000000000	10230.00000000000000000000	0.00000000000000000000	0.00000000000000000000	0.00000000000000000000	2898.00000000000000000000	335.00000000000000000000	4.00000000000000000000	4.00000000000000000000	4.00000000000000000000	4.00000000000000000000	4.00000000000000000000	4.00000000000000000000	4.00000000000000000000	4.00000000000000000000	4.00000000000000000000	4.00000000000000000000	4.00000000000000000000	4.00000000000000000000	4.00000000000000000000	4.00000000000000000000	4.00000000000000000000	4.00000000000000000000
62.00000000000000000000	0.00000000000000000000	4166.15380859375000000000	4187.69238281250000000000	4188.20507812500000000000	4191.28173828125000000000	4196.92285156250000000000	4186.66650390625000000000	4180.51269531250000000000	4187.17919921875000000000	4179.48730468750000000000	4201.02539062500000000000	4174.87158203125000000000	4207.69238281250000000000	4187.69238281250000000000	4178.46142578125000000000	0.00000000000000000000	10249.00000000000000000000	10230.00000000000000000000	0.00000000000000000000	0.00000000000000000000	0.00000000000000000000	2898.00000000000000000000	342.00000000000000000000	4.00000000000000000000	4.00000000000000000000	4.00000000000000000000	4.00000000000000000000	4.00000000000000000000	4.00000000000000000000	4.00000000000000000000	4.00000000000000000000	4.00000000000000000000	4.00000000000000000000	4.00000000000000000000	4.00000000000000000000	4.00000000000000000000	4.00000000000000000000	4.00000000000000000000	4.00000000000000000000
63.00000000000000000000	0.00000000000000000000	4181.53857421875000000000	4188.71777343750000000000	4188.20507812500000000000	4201.02539062500000000000	4192.30761718750000000000	4183.58984375000000000000	4165.64111328125000000000	4166.15380859375000000000	4170.25634765625000000000	4202.05126953125000000000	4176.92285156250000000000	4207.17919921875000000000	4178.97412109375000000000	4172.82031250000000000000	0.00000000000000000000	10249.00000000000000000000	10231.00000000000000000000	0.00000000000000000000	0.00000000000000000000	0.00000000000000000000	2898.00000000000000000000	349.00000000000000000000	4.00000000000000000000	4.00000000000000000000	4.00000000000000000000	4.00000000000000000000	4.00000000000000000000	4.00000000000000000000	4.00000000000000000000	4.00000000000000000000	4.00000000000000000000	4.00000000000000000000	4.00000000000000000000	4.00000000000000000000	4.00000000000000000000	4.00000000000000000000	4.00000000000000000000	4.00000000000000000000
64.00000000000000000000	0.00000000000000000000	4175.89746093750000000000	4180.51269531250000000000	4190.25634765625000000000	4195.38427734375000000000	4188.20507812500000000000	4177.43603515625000000000	4166.15380859375000000000	4176.92285156250000000000	4168.71777343750000000000	4203.58984375000000000000	4177.43603515625000000000	4202.56396484375000000000	4175.38427734375000000000	4168.20507812500000000000	2695.00000000000000000000	10249.00000000000000000000	10231.00000000000000000000	0.00000000000000000000	0.00000000000000000000	0.00000000000000000000	2898.00000000000000000000	357.00000000000000000000	4.00000000000000000000	4.00000000000000000000	4.00000000000000000000	4.00000000000000000000	4.00000000000000000000	4.00000000000000000000	4.00000000000000000000	4.00000000000000000000	4.00000000000000000000	4.00000000000000000000	4.00000000000000000000	4.00000000000000000000	4.00000000000000000000	4.00000000000000000000	4.00000000000000000000	4.00000000000000000000
65.00000000000000000000	0.00000000000000000000	4164.10253906250000000000	4168.71777343750000000000	4179.48730468750000000000	4184.61523437500000000000	4169.74365234375000000000	4166.66650390625000000000	4169.23046875000000000000	4185.12792968750000000000	4170.25634765625000000000	4198.46142578125000000000	4174.35888671875000000000	4202.56396484375000000000	4181.53857421875000000000	4168.71777343750000000000	2500.00000000000000000000	10248.00000000000000000000	10230.00000000000000000000	0.00000000000000000000	0.00000000000000000000	0.00000000000000000000	2898.00000000000000000000	364.00000000000000000000	4.00000000000000000000	4.00000000000000000000	4.00000000000000000000	4.00000000000000000000	4.00000000000000000000	4.00000000000000000000	4.00000000000000000000	4.00000000000000000000	4.00000000000000000000	4.00000000000000000000	4.00000000000000000000	4.00000000000000000000	4.00000000000000000000	4.00000000000000000000	4.00000000000000000000	4.00000000000000000000
66.00000000000000000000	0.00000000000000000000	4181.53857421875000000000	4154.35888671875000000000	4177.43603515625000000000	4182.56396484375000000000	4155.89746093750000000000	4159.48730468750000000000	4161.53857421875000000000	4160.51269531250000000000	4155.89746093750000000000	4184.10253906250000000000	4154.87158203125000000000	4198.97412109375000000000	4173.84619140625000000000	4164.61523437500000000000	1468.00000000000000000000	10248.00000000000000000000	10230.00000000000000000000	0.00000000000000000000	0.00000000000000000000	0.00000000000000000000	2898.00000000000000000000	371.00000000000000000000	4.00000000000000000000	4.00000000000000000000	4.00000000000000000000	4.00000000000000000000	4.00000000000000000000	4.00000000000000000000	4.00000000000000000000	4.00000000000000000000	4.00000000000000000000	4.00000000000000000000	4.00000000000000000000	4.00000000000000000000	4.00000000000000000000	4.00000000000000000000	4.00000000000000000000	4.00000000000000000000
67.00000000000000000000	0.00000000000000000000	4161.02539062500000000000	4177.94873046875000000000	4172.82031250000000000000	4186.66650390625000000000	4189.74365234375000000000	4190.25634765625000000000	4178.46142578125000000000	4173.33300781250000000000	4178.46142578125000000000	4204.61523437500000000000	4162.05126953125000000000	4201.53857421875000000000	4174.87158203125000000000	4162.56396484375000000000	3457.00000000000000000000	10249.00000000000000000000	10230.00000000000000000000	0.00000000000000000000	0.00000000000000000000	0.00000000000000000000	2898.00000000000000000000	379.00000000000000000000	4.00000000000000000000	4.00000000000000000000	4.00000000000000000000	4.00000000000000000000	4.00000000000000000000	4.00000000000000000000	4.00000000000000000000	4.00000000000000000000	4.00000000000000000000	4.00000000000000000000	4.00000000000000000000	4.00000000000000000000	4.00000000000000000000	4.00000000000000000000	4.00000000000000000000	4.00000000000000000000
68.00000000000000000000	0.00000000000000000000	4180.00000000000000000000	4178.46142578125000000000	4168.20507812500000000000	4183.07666015625000000000	4188.71777343750000000000	4186.15380859375000000000	4170.25634765625000000000	4176.92285156250000000000	4177.94873046875000000000	4201.02539062500000000000	4172.82031250000000000000	4205.64111328125000000000	4152.30761718750000000000	4147.17919921875000000000	3529.00000000000000000000	10249.00000000000000000000	10230.00000000000000000000	0.00000000000000000000	0.00000000000000000000	0.00000000000000000000	2898.00000000000000000000	386.00000000000000000000	4.00000000000000000000	4.00000000000000000000	4.00000000000000000000	4.00000000000000000000	4.00000000000000000000	4.00000000000000000000	4.00000000000000000000	4.00000000000000000000	4.00000000000000000000	4.00000000000000000000	4.00000000000000000000	4.00000000000000000000	4.00000000000000000000	4.00000000000000000000	4.00000000000000000000	4.00000000000000000000
69.00000000000000000000	0.00000000000000000000	4181.02539062500000000000	4172.30761718750000000000	4178.97412109375000000000	4187.69238281250000000000	4186.15380859375000000000	4167.69238281250000000000	4170.25634765625000000000	4173.84619140625000000000	4165.64111328125000000000	4197.94873046875000000000	4181.53857421875000000000	4206.15380859375000000000	4160.00000000000000000000	4168.71777343750000000000	3402.00000000000000000000	10249.00000000000000000000	10228.00000000000000000000	0.00000000000000000000	0.00000000000000000000	0.00000000000000000000	2898.00000000000000000000	394.00000000000000000000	4.00000000000000000000	4.00000000000000000000	4.00000000000000000000	4.00000000000000000000	4.00000000000000000000	4.00000000000000000000	4.00000000000000000000	4.00000000000000000000	4.00000000000000000000	4.00000000000000000000	4.00000000000000000000	4.00000000000000000000	4.00000000000000000000	4.00000000000000000000	4.00000000000000000000	4.00000000000000000000
70.00000000000000000000	0.00000000000000000000	4156.41015625000000000000	4169.23046875000000000000	4177.43603515625000000000	4193.84619140625000000000	4174.35888671875000000000	4155.38427734375000000000	4166.66650390625000000000	4170.76904296875000000000	4161.53857421875000000000	4198.97412109375000000000	4166.66650390625000000000	4205.64111328125000000000	4178.97412109375000000000	4178.46142578125000000000	3487.00000000000000000000	10249.00000000000000000000	10228.00000000000000000000	0.00000000000000000000	0.00000000000000000000	0.00000000000000000000	2898.00000000000000000000	401.00000000000000000000	4.00000000000000000000	4.00000000000000000000	4.00000000000000000000	4.00000000000000000000	4.00000000000000000000	4.00000000000000000000	4.00000000000000000000	4.00000000000000000000	4.00000000000000000000	4.00000000000000000000	4.00000000000000000000	4.00000000000000000000	4.00000000000000000000	4.00000000000000000000	4.00000000000000000000	4.00000000000000000000
71.00000000000000000000	0.00000000000000000000	4177.43603515625000000000	4168.71777343750000000000	4178.46142578125000000000	4189.74365234375000000000	4154.35888671875000000000	4158.97412109375000000000	4148.71777343750000000000	4162.05126953125000000000	4161.02539062500000000000	4189.23046875000000000000	4153.84619140625000000000	4207.69238281250000000000	4178.97412109375000000000	4161.53857421875000000000	3390.00000000000000000000	10250.00000000000000000000	10227.00000000000000000000	0.00000000000000000000	0.00000000000000000000	0.00000000000000000000	2898.00000000000000000000	408.00000000000000000000	4.00000000000000000000	4.00000000000000000000	4.00000000000000000000	4.00000000000000000000	4.00000000000000000000	4.00000000000000000000	4.00000000000000000000	4.00000000000000000000	4.00000000000000000000	4.00000000000000000000	4.00000000000000000000	4.00000000000000000000	4.00000000000000000000	4.00000000000000000000	4.00000000000000000000	4.00000000000000000000
72.00000000000000000000	0.00000000000000000000	4169.74365234375000000000	4185.64111328125000000000	4183.07666015625000000000	4184.10253906250000000000	4191.79492187500000000000	4197.43603515625000000000	4176.41015625000000000000	4195.89746093750000000000	4200.00000000000000000000	4223.07666015625000000000	4190.25634765625000000000	4221.02539062500000000000	4205.64111328125000000000	4183.07666015625000000000	3425.00000000000000000000	10250.00000000000000000000	10227.00000000000000000000	0.00000000000000000000	0.00000000000000000000	0.00000000000000000000	2898.00000000000000000000	416.00000000000000000000	4.00000000000000000000	4.00000000000000000000	4.00000000000000000000	4.00000000000000000000	4.00000000000000000000	4.00000000000000000000	4.00000000000000000000	4.00000000000000000000	4.00000000000000000000	4.00000000000000000000	4.00000000000000000000	4.00000000000000000000	4.00000000000000000000	4.00000000000000000000	4.00000000000000000000	4.00000000000000000000
73.00000000000000000000	0.00000000000000000000	4178.97412109375000000000	4161.53857421875000000000	4176.41015625000000000000	4164.10253906250000000000	4185.64111328125000000000	4184.10253906250000000000	4180.51269531250000000000	4192.30761718750000000000	4196.92285156250000000000	4221.53857421875000000000	4185.64111328125000000000	4215.89746093750000000000	4182.05126953125000000000	4177.43603515625000000000	3137.00000000000000000000	10252.00000000000000000000	10226.00000000000000000000	0.00000000000000000000	0.00000000000000000000	0.00000000000000000000	2898.00000000000000000000	423.00000000000000000000	4.00000000000000000000	4.00000000000000000000	4.00000000000000000000	4.00000000000000000000	4.00000000000000000000	4.00000000000000000000	4.00000000000000000000	4.00000000000000000000	4.00000000000000000000	4.00000000000000000000	4.00000000000000000000	4.00000000000000000000	4.00000000000000000000	4.00000000000000000000	4.00000000000000000000	4.00000000000000000000
74.00000000000000000000	0.00000000000000000000	4173.33300781250000000000	4160.00000000000000000000	4172.30761718750000000000	4165.12792968750000000000	4168.71777343750000000000	4166.15380859375000000000	4175.89746093750000000000	4177.94873046875000000000	4181.02539062500000000000	4204.10253906250000000000	4166.15380859375000000000	4201.53857421875000000000	4152.82031250000000000000	4161.53857421875000000000	3467.00000000000000000000	10252.00000000000000000000	10226.00000000000000000000	0.00000000000000000000	0.00000000000000000000	0.00000000000000000000	2898.00000000000000000000	431.00000000000000000000	4.00000000000000000000	4.00000000000000000000	4.00000000000000000000	4.00000000000000000000	4.00000000000000000000	4.00000000000000000000	4.00000000000000000000	4.00000000000000000000	4.00000000000000000000	4.00000000000000000000	4.00000000000000000000	4.00000000000000000000	4.00000000000000000000	4.00000000000000000000	4.00000000000000000000	4.00000000000000000000
75.00000000000000000000	0.00000000000000000000	4154.35888671875000000000	4175.89746093750000000000	4169.23046875000000000000	4179.48730468750000000000	4181.53857421875000000000	4172.82031250000000000000	4179.48730468750000000000	4185.12792968750000000000	4179.48730468750000000000	4205.64111328125000000000	4178.46142578125000000000	4204.61523437500000000000	4158.46142578125000000000	4168.71777343750000000000	3298.00000000000000000000	10251.00000000000000000000	10226.00000000000000000000	0.00000000000000000000	0.00000000000000000000	0.00000000000000000000	2898.00000000000000000000	439.00000000000000000000	4.00000000000000000000	4.00000000000000000000	4.00000000000000000000	4.00000000000000000000	4.00000000000000000000	4.00000000000000000000	4.00000000000000000000	4.00000000000000000000	4.00000000000000000000	4.00000000000000000000	4.00000000000000000000	4.00000000000000000000	4.00000000000000000000	4.00000000000000000000	4.00000000000000000000	4.00000000000000000000
76.00000000000000000000	0.00000000000000000000	4183.07666015625000000000	4161.53857421875000000000	4175.38427734375000000000	4171.28173828125000000000	4173.84619140625000000000	4166.15380859375000000000	4165.12792968750000000000	4174.35888671875000000000	4161.02539062500000000000	4192.82031250000000000000	4172.30761718750000000000	4209.23046875000000000000	4167.17919921875000000000	4168.71777343750000000000	2623.00000000000000000000	10251.00000000000000000000	10226.00000000000000000000	0.00000000000000000000	0.00000000000000000000	0.00000000000000000000	2898.00000000000000000000	447.00000000000000000000	4.00000000000000000000	4.00000000000000000000	4.00000000000000000000	4.00000000000000000000	4.00000000000000000000	4.00000000000000000000	4.00000000000000000000	4.00000000000000000000	4.00000000000000000000	4.00000000000000000000	4.00000000000000000000	4.00000000000000000000	4.00000000000000000000	4.00000000000000000000	4.00000000000000000000	4.00000000000000000000
77.00000000000000000000	0.00000000000000000000	4170.25634765625000000000	4182.05126953125000000000	4181.02539062500000000000	4180.51269531250000000000	4185.64111328125000000000	4184.10253906250000000000	4179.48730468750000000000	4196.92285156250000000000	4187.69238281250000000000	4211.79492187500000000000	4175.89746093750000000000	4216.92285156250000000000	4204.10253906250000000000	4182.56396484375000000000	2609.00000000000000000000	10247.00000000000000000000	10225.00000000000000000000	0.00000000000000000000	0.00000000000000000000	0.00000000000000000000	2898.00000000000000000000	456.00000000000000000000	4.00000000000000000000	4.00000000000000000000	4.00000000000000000000	4.00000000000000000000	4.00000000000000000000	4.00000000000000000000	4.00000000000000000000	4.00000000000000000000	4.00000000000000000000	4.00000000000000000000	4.00000000000000000000	4.00000000000000000000	4.00000000000000000000	4.00000000000000000000	4.00000000000000000000	4.00000000000000000000
78.00000000000000000000	0.00000000000000000000	4175.89746093750000000000	4185.64111328125000000000	4180.00000000000000000000	4187.69238281250000000000	4183.58984375000000000000	4180.00000000000000000000	4174.35888671875000000000	4206.15380859375000000000	4198.97412109375000000000	4214.87158203125000000000	4185.12792968750000000000	4220.51269531250000000000	4197.94873046875000000000	4176.92285156250000000000	3467.00000000000000000000	10247.00000000000000000000	10225.00000000000000000000	0.00000000000000000000	0.00000000000000000000	0.00000000000000000000	2898.00000000000000000000	464.00000000000000000000	4.00000000000000000000	4.00000000000000000000	4.00000000000000000000	4.00000000000000000000	4.00000000000000000000	4.00000000000000000000	4.00000000000000000000	4.00000000000000000000	4.00000000000000000000	4.00000000000000000000	4.00000000000000000000	4.00000000000000000000	4.00000000000000000000	4.00000000000000000000	4.00000000000000000000	4.00000000000000000000
79.00000000000000000000	0.00000000000000000000	4181.02539062500000000000	4176.92285156250000000000	4181.02539062500000000000	4171.28173828125000000000	4180.51269531250000000000	4169.74365234375000000000	4166.66650390625000000000	4193.84619140625000000000	4192.30761718750000000000	4211.28173828125000000000	4190.76904296875000000000	4217.94873046875000000000	4177.43603515625000000000	4168.71777343750000000000	3298.00000000000000000000	10245.00000000000000000000	10226.00000000000000000000	0.00000000000000000000	0.00000000000000000000	0.00000000000000000000	2898.00000000000000000000	472.00000000000000000000	4.00000000000000000000	4.00000000000000000000	4.00000000000000000000	4.00000000000000000000	4.00000000000000000000	4.00000000000000000000	4.00000000000000000000	4.00000000000000000000	4.00000000000000000000	4.00000000000000000000	4.00000000000000000000	4.00000000000000000000	4.00000000000000000000	4.00000000000000000000	4.00000000000000000000	4.00000000000000000000
80.00000000000000000000	0.00000000000000000000	4162.05126953125000000000	4181.53857421875000000000	4172.30761718750000000000	4166.66650390625000000000	4189.23046875000000000000	4176.41015625000000000000	4176.41015625000000000000	4188.71777343750000000000	4196.92285156250000000000	4222.56396484375000000000	4194.87158203125000000000	4222.56396484375000000000	4187.17919921875000000000	4174.35888671875000000000	2623.00000000000000000000	10245.00000000000000000000	10226.00000000000000000000	0.00000000000000000000	0.00000000000000000000	0.00000000000000000000	2898.00000000000000000000	481.00000000000000000000	4.00000000000000000000	4.00000000000000000000	4.00000000000000000000	4.00000000000000000000	4.00000000000000000000	4.00000000000000000000	4.00000000000000000000	4.00000000000000000000	4.00000000000000000000	4.00000000000000000000	4.00000000000000000000	4.00000000000000000000	4.00000000000000000000	4.00000000000000000000	4.00000000000000000000	4.00000000000000000000
81.00000000000000000000	0.00000000000000000000	4184.61523437500000000000	4170.76904296875000000000	4173.33300781250000000000	4177.94873046875000000000	4176.41015625000000000000	4162.05126953125000000000	4167.17919921875000000000	4171.79492187500000000000	4174.35888671875000000000	4201.53857421875000000000	4183.07666015625000000000	4224.61523437500000000000	4180.00000000000000000000	4169.74365234375000000000	2609.00000000000000000000	10246.00000000000000000000	10226.00000000000000000000	0.00000000000000000000	0.00000000000000000000	0.00000000000000000000	2898.00000000000000000000	489.00000000000000000000	4.00000000000000000000	4.00000000000000000000	4.00000000000000000000	4.00000000000000000000	4.00000000000000000000	4.00000000000000000000	4.00000000000000000000	4.00000000000000000000	4.00000000000000000000	4.00000000000000000000	4.00000000000000000000	4.00000000000000000000	4.00000000000000000000	4.00000000000000000000	4.00000000000000000000	4.00000000000000000000
82.00000000000000000000	0.00000000000000000000	4167.17919921875000000000	4180.51269531250000000000	4179.48730468750000000000	4192.82031250000000000000	4186.15380859375000000000	4164.10253906250000000000	4176.41015625000000000000	4186.15380859375000000000	4177.94873046875000000000	4200.51269531250000000000	4181.53857421875000000000	4228.20507812500000000000	4194.87158203125000000000	4190.25634765625000000000	3467.00000000000000000000	10246.00000000000000000000	10226.00000000000000000000	0.00000000000000000000	0.00000000000000000000	0.00000000000000000000	2898.00000000000000000000	498.00000000000000000000	4.00000000000000000000	4.00000000000000000000	4.00000000000000000000	4.00000000000000000000	4.00000000000000000000	4.00000000000000000000	4.00000000000000000000	4.00000000000000000000	4.00000000000000000000	4.00000000000000000000	4.00000000000000000000	4.00000000000000000000	4.00000000000000000000	4.00000000000000000000	4.00000000000000000000	4.00000000000000000000
83.00000000000000000000	0.00000000000000000000	4167.17919921875000000000	4165.64111328125000000000	4176.92285156250000000000	4186.15380859375000000000	4178.46142578125000000000	4151.28173828125000000000	4164.10253906250000000000	4181.53857421875000000000	4174.35888671875000000000	4198.97412109375000000000	4169.74365234375000000000	4223.07666015625000000000	4192.82031250000000000000	4185.12792968750000000000	3298.00000000000000000000	10245.00000000000000000000	10227.00000000000000000000	0.00000000000000000000	0.00000000000000000000	0.00000000000000000000	2898.00000000000000000000	506.00000000000000000000	4.00000000000000000000	4.00000000000000000000	4.00000000000000000000	4.00000000000000000000	4.00000000000000000000	4.00000000000000000000	4.00000000000000000000	4.00000000000000000000	4.00000000000000000000	4.00000000000000000000	4.00000000000000000000	4.00000000000000000000	4.00000000000000000000	4.00000000000000000000	4.00000000000000000000	4.00000000000000000000
84.00000000000000000000	0.00000000000000000000	4184.10253906250000000000	4153.84619140625000000000	4178.97412109375000000000	4173.33300781250000000000	4168.71777343750000000000	4146.15380859375000000000	4156.41015625000000000000	4170.76904296875000000000	4171.28173828125000000000	4195.38427734375000000000	4173.84619140625000000000	4215.89746093750000000000	4173.33300781250000000000	4164.10253906250000000000	2623.00000000000000000000	10245.00000000000000000000	10227.00000000000000000000	0.00000000000000000000	0.00000000000000000000	0.00000000000000000000	2898.00000000000000000000	514.00000000000000000000	4.00000000000000000000	4.00000000000000000000	4.00000000000000000000	4.00000000000000000000	4.00000000000000000000	4.00000000000000000000	4.00000000000000000000	4.00000000000000000000	4.00000000000000000000	4.00000000000000000000	4.00000000000000000000	4.00000000000000000000	4.00000000000000000000	4.00000000000000000000	4.00000000000000000000	4.00000000000000000000
85.00000000000000000000	0.00000000000000000000	4169.74365234375000000000	4185.12792968750000000000	4177.43603515625000000000	4186.66650390625000000000	4187.17919921875000000000	4166.66650390625000000000	4175.89746093750000000000	4184.10253906250000000000	4192.30761718750000000000	4205.12792968750000000000	4196.92285156250000000000	4219.48730468750000000000	4177.94873046875000000000	4172.30761718750000000000	2609.00000000000000000000	10245.00000000000000000000	10227.00000000000000000000	0.00000000000000000000	0.00000000000000000000	0.00000000000000000000	2898.00000000000000000000	523.00000000000000000000	4.00000000000000000000	4.00000000000000000000	4.00000000000000000000	4.00000000000000000000	4.00000000000000000000	4.00000000000000000000	4.00000000000000000000	4.00000000000000000000	4.00000000000000000000	4.00000000000000000000	4.00000000000000000000	4.00000000000000000000	4.00000000000000000000	4.00000000000000000000	4.00000000000000000000	4.00000000000000000000
86.00000000000000000000	0.00000000000000000000	4186.15380859375000000000	4184.10253906250000000000	4175.38427734375000000000	4196.92285156250000000000	4175.89746093750000000000	4156.41015625000000000000	4160.51269531250000000000	4170.76904296875000000000	4170.25634765625000000000	4185.64111328125000000000	4171.28173828125000000000	4214.87158203125000000000	4167.17919921875000000000	4167.69238281250000000000	3467.00000000000000000000	10245.00000000000000000000	10227.00000000000000000000	0.00000000000000000000	0.00000000000000000000	0.00000000000000000000	2898.00000000000000000000	531.00000000000000000000	4.00000000000000000000	4.00000000000000000000	4.00000000000000000000	4.00000000000000000000	4.00000000000000000000	4.00000000000000000000	4.00000000000000000000	4.00000000000000000000	4.00000000000000000000	4.00000000000000000000	4.00000000000000000000	4.00000000000000000000	4.00000000000000000000	4.00000000000000000000	4.00000000000000000000	4.00000000000000000000
87.00000000000000000000	0.00000000000000000000	4165.64111328125000000000	4175.38427734375000000000	4172.82031250000000000000	4193.84619140625000000000	4181.53857421875000000000	4152.30761718750000000000	4152.30761718750000000000	4176.41015625000000000000	4163.58984375000000000000	4189.23046875000000000000	4155.89746093750000000000	4204.61523437500000000000	4168.71777343750000000000	4162.56396484375000000000	3298.00000000000000000000	10245.00000000000000000000	10227.00000000000000000000	0.00000000000000000000	0.00000000000000000000	0.00000000000000000000	2898.00000000000000000000	539.00000000000000000000	4.00000000000000000000	4.00000000000000000000	4.00000000000000000000	4.00000000000000000000	4.00000000000000000000	4.00000000000000000000	4.00000000000000000000	4.00000000000000000000	4.00000000000000000000	4.00000000000000000000	4.00000000000000000000	4.00000000000000000000	4.00000000000000000000	4.00000000000000000000	4.00000000000000000000	4.00000000000000000000
88.00000000000000000000	0.00000000000000000000	4167.69238281250000000000	4170.25634765625000000000	4171.28173828125000000000	4195.38427734375000000000	4192.30761718750000000000	4143.07666015625000000000	4144.10253906250000000000	4178.97412109375000000000	4171.28173828125000000000	4200.00000000000000000000	4164.10253906250000000000	4200.51269531250000000000	4170.76904296875000000000	4157.94873046875000000000	2623.00000000000000000000	10245.00000000000000000000	10227.00000000000000000000	0.00000000000000000000	0.00000000000000000000	0.00000000000000000000	2898.00000000000000000000	548.00000000000000000000	4.00000000000000000000	4.00000000000000000000	4.00000000000000000000	4.00000000000000000000	4.00000000000000000000	4.00000000000000000000	4.00000000000000000000	4.00000000000000000000	4.00000000000000000000	4.00000000000000000000	4.00000000000000000000	4.00000000000000000000	4.00000000000000000000	4.00000000000000000000	4.00000000000000000000	4.00000000000000000000
89.00000000000000000000	0.00000000000000000000	4183.58984375000000000000	4176.41015625000000000000	4174.35888671875000000000	4200.00000000000000000000	4192.82031250000000000000	4147.17919921875000000000	4144.61523437500000000000	4165.64111328125000000000	4175.38427734375000000000	4197.43603515625000000000	4166.66650390625000000000	4205.12792968750000000000	4180.00000000000000000000	4169.23046875000000000000	2609.00000000000000000000	10248.00000000000000000000	10227.00000000000000000000	0.00000000000000000000	0.00000000000000000000	0.00000000000000000000	2898.00000000000000000000	556.00000000000000000000	4.00000000000000000000	4.00000000000000000000	4.00000000000000000000	4.00000000000000000000	4.00000000000000000000	4.00000000000000000000	4.00000000000000000000	4.00000000000000000000	4.00000000000000000000	4.00000000000000000000	4.00000000000000000000	4.00000000000000000000	4.00000000000000000000	4.00000000000000000000	4.00000000000000000000	4.00000000000000000000
90.00000000000000000000	0.00000000000000000000	4155.89746093750000000000	4182.05126953125000000000	4163.07666015625000000000	4183.58984375000000000000	4200.51269531250000000000	4172.82031250000000000000	4167.69238281250000000000	4170.76904296875000000000	4190.25634765625000000000	4208.20507812500000000000	4183.07666015625000000000	4211.28173828125000000000	4193.84619140625000000000	4185.12792968750000000000	3467.00000000000000000000	10248.00000000000000000000	10227.00000000000000000000	0.00000000000000000000	0.00000000000000000000	0.00000000000000000000	2898.00000000000000000000	565.00000000000000000000	4.00000000000000000000	4.00000000000000000000	4.00000000000000000000	4.00000000000000000000	4.00000000000000000000	4.00000000000000000000	4.00000000000000000000	4.00000000000000000000	4.00000000000000000000	4.00000000000000000000	4.00000000000000000000	4.00000000000000000000	4.00000000000000000000	4.00000000000000000000	4.00000000000000000000	4.00000000000000000000
91.00000000000000000000	0.00000000000000000000	4177.43603515625000000000	4155.38427734375000000000	4159.48730468750000000000	4163.07666015625000000000	4179.48730468750000000000	4158.46142578125000000000	4166.66650390625000000000	4168.20507812500000000000	4180.00000000000000000000	4201.02539062500000000000	4185.12792968750000000000	4204.10253906250000000000	4168.71777343750000000000	4167.17919921875000000000	3298.00000000000000000000	10248.00000000000000000000	10225.00000000000000000000	0.00000000000000000000	0.00000000000000000000	0.00000000000000000000	2898.00000000000000000000	573.00000000000000000000	4.00000000000000000000	4.00000000000000000000	4.00000000000000000000	4.00000000000000000000	4.00000000000000000000	4.00000000000000000000	4.00000000000000000000	4.00000000000000000000	4.00000000000000000000	4.00000000000000000000	4.00000000000000000000	4.00000000000000000000	4.00000000000000000000	4.00000000000000000000	4.00000000000000000000	4.00000000000000000000
92.00000000000000000000	0.00000000000000000000	4172.30761718750000000000	4156.92285156250000000000	4165.64111328125000000000	4181.02539062500000000000	4176.92285156250000000000	4150.76904296875000000000	4175.89746093750000000000	4185.12792968750000000000	4182.05126953125000000000	4204.10253906250000000000	4181.53857421875000000000	4202.05126953125000000000	4176.41015625000000000000	4166.15380859375000000000	2623.00000000000000000000	10248.00000000000000000000	10225.00000000000000000000	0.00000000000000000000	0.00000000000000000000	0.00000000000000000000	2898.00000000000000000000	581.00000000000000000000	4.00000000000000000000	4.00000000000000000000	4.00000000000000000000	4.00000000000000000000	4.00000000000000000000	4.00000000000000000000	4.00000000000000000000	4.00000000000000000000	4.00000000000000000000	4.00000000000000000000	4.00000000000000000000	4.00000000000000000000	4.00000000000000000000	4.00000000000000000000	4.00000000000000000000	4.00000000000000000000
93.00000000000000000000	0.00000000000000000000	4162.56396484375000000000	4155.89746093750000000000	4171.79492187500000000000	4190.76904296875000000000	4168.20507812500000000000	4137.94873046875000000000	4168.20507812500000000000	4183.58984375000000000000	4174.35888671875000000000	4192.82031250000000000000	4171.28173828125000000000	4207.69238281250000000000	4189.74365234375000000000	4167.69238281250000000000	2609.00000000000000000000	10246.00000000000000000000	10224.00000000000000000000	0.00000000000000000000	0.00000000000000000000	0.00000000000000000000	2898.00000000000000000000	590.00000000000000000000	4.00000000000000000000	4.00000000000000000000	4.00000000000000000000	4.00000000000000000000	4.00000000000000000000	4.00000000000000000000	4.00000000000000000000	4.00000000000000000000	4.00000000000000000000	4.00000000000000000000	4.00000000000000000000	4.00000000000000000000	4.00000000000000000000	4.00000000000000000000	4.00000000000000000000	4.00000000000000000000
94.00000000000000000000	0.00000000000000000000	4181.53857421875000000000	4160.00000000000000000000	4189.23046875000000000000	4187.69238281250000000000	4175.89746093750000000000	4137.94873046875000000000	4164.10253906250000000000	4175.38427734375000000000	4170.25634765625000000000	4188.71777343750000000000	4167.17919921875000000000	4214.87158203125000000000	4187.69238281250000000000	4172.30761718750000000000	3467.00000000000000000000	10246.00000000000000000000	10224.00000000000000000000	0.00000000000000000000	0.00000000000000000000	0.00000000000000000000	2898.00000000000000000000	598.00000000000000000000	4.00000000000000000000	4.00000000000000000000	4.00000000000000000000	4.00000000000000000000	4.00000000000000000000	4.00000000000000000000	4.00000000000000000000	4.00000000000000000000	4.00000000000000000000	4.00000000000000000000	4.00000000000000000000	4.00000000000000000000	4.00000000000000000000	4.00000000000000000000	4.00000000000000000000	4.00000000000000000000
95.00000000000000000000	0.00000000000000000000	4167.69238281250000000000	4187.17919921875000000000	4186.66650390625000000000	4206.66650390625000000000	4215.89746093750000000000	4170.25634765625000000000	4196.92285156250000000000	4212.82031250000000000000	4197.94873046875000000000	4221.02539062500000000000	4186.15380859375000000000	4227.17919921875000000000	4198.97412109375000000000	4192.82031250000000000000	3298.00000000000000000000	10248.00000000000000000000	10226.00000000000000000000	0.00000000000000000000	0.00000000000000000000	0.00000000000000000000	2898.00000000000000000000	607.00000000000000000000	4.00000000000000000000	4.00000000000000000000	4.00000000000000000000	4.00000000000000000000	4.00000000000000000000	4.00000000000000000000	4.00000000000000000000	4.00000000000000000000	4.00000000000000000000	4.00000000000000000000	4.00000000000000000000	4.00000000000000000000	4.00000000000000000000	4.00000000000000000000	4.00000000000000000000	4.00000000000000000000
96.00000000000000000000	0.00000000000000000000	4186.15380859375000000000	4171.28173828125000000000	4173.84619140625000000000	4196.92285156250000000000	4199.48730468750000000000	4159.48730468750000000000	4188.71777343750000000000	4210.76904296875000000000	4186.15380859375000000000	4202.56396484375000000000	4193.33300781250000000000	4222.05126953125000000000	4173.84619140625000000000	4182.05126953125000000000	2623.00000000000000000000	10248.00000000000000000000	10226.00000000000000000000	0.00000000000000000000	0.00000000000000000000	0.00000000000000000000	2898.00000000000000000000	615.00000000000000000000	4.00000000000000000000	4.00000000000000000000	4.00000000000000000000	4.00000000000000000000	4.00000000000000000000	4.00000000000000000000	4.00000000000000000000	4.00000000000000000000	4.00000000000000000000	4.00000000000000000000	4.00000000000000000000	4.00000000000000000000	4.00000000000000000000	4.00000000000000000000	4.00000000000000000000	4.00000000000000000000
97.00000000000000000000	0.00000000000000000000	4174.35888671875000000000	4172.82031250000000000000	4175.89746093750000000000	4176.92285156250000000000	4192.30761718750000000000	4155.89746093750000000000	4172.82031250000000000000	4181.53857421875000000000	4185.12792968750000000000	4188.71777343750000000000	4195.38427734375000000000	4208.20507812500000000000	4167.69238281250000000000	4176.92285156250000000000	2609.00000000000000000000	10248.00000000000000000000	10225.00000000000000000000	0.00000000000000000000	0.00000000000000000000	0.00000000000000000000	2898.00000000000000000000	623.00000000000000000000	4.00000000000000000000	4.00000000000000000000	4.00000000000000000000	4.00000000000000000000	4.00000000000000000000	4.00000000000000000000	4.00000000000000000000	4.00000000000000000000	4.00000000000000000000	4.00000000000000000000	4.00000000000000000000	4.00000000000000000000	4.00000000000000000000	4.00000000000000000000	4.00000000000000000000	4.00000000000000000000
98.00000000000000000000	0.00000000000000000000	4161.53857421875000000000	4183.58984375000000000000	4178.46142578125000000000	4187.69238281250000000000	4194.35888671875000000000	4154.87158203125000000000	4153.84619140625000000000	4158.97412109375000000000	4182.56396484375000000000	4197.43603515625000000000	4173.84619140625000000000	4201.53857421875000000000	4172.30761718750000000000	4174.35888671875000000000	3467.00000000000000000000	10248.00000000000000000000	10225.00000000000000000000	0.00000000000000000000	0.00000000000000000000	0.00000000000000000000	2898.00000000000000000000	631.00000000000000000000	4.00000000000000000000	4.00000000000000000000	4.00000000000000000000	4.00000000000000000000	4.00000000000000000000	4.00000000000000000000	4.00000000000000000000	4.00000000000000000000	4.00000000000000000000	4.00000000000000000000	4.00000000000000000000	4.00000000000000000000	4.00000000000000000000	4.00000000000000000000	4.00000000000000000000	4.00000000000000000000
99.00000000000000000000	0.00000000000000000000	4183.58984375000000000000	4180.00000000000000000000	4185.64111328125000000000	4200.51269531250000000000	4181.53857421875000000000	4140.51269531250000000000	4141.53857421875000000000	4158.46142578125000000000	4158.46142578125000000000	4188.71777343750000000000	4160.00000000000000000000	4202.56396484375000000000	4167.17919921875000000000	4165.12792968750000000000	3298.00000000000000000000	10248.00000000000000000000	10226.00000000000000000000	0.00000000000000000000	0.00000000000000000000	0.00000000000000000000	2898.00000000000000000000	638.00000000000000000000	4.00000000000000000000	4.00000000000000000000	4.00000000000000000000	4.00000000000000000000	4.00000000000000000000	4.00000000000000000000	4.00000000000000000000	4.00000000000000000000	4.00000000000000000000	4.00000000000000000000	4.00000000000000000000	4.00000000000000000000	4.00000000000000000000	4.00000000000000000000	4.00000000000000000000	4.00000000000000000000
100.00000000000000000000	0.00000000000000000000	4166.15380859375000000000	4185.64111328125000000000	4185.12792968750000000000	4193.33300781250000000000	4190.25634765625000000000	4152.82031250000000000000	4166.15380859375000000000	4188.71777343750000000000	4178.97412109375000000000	4194.35888671875000000000	4188.20507812500000000000	4218.97412109375000000000	4185.12792968750000000000	4172.82031250000000000000	2623.00000000000000000000	10248.00000000000000000000	10226.00000000000000000000	0.00000000000000000000	0.00000000000000000000	0.00000000000000000000	2898.00000000000000000000	645.00000000000000000000	4.00000000000000000000	4.00000000000000000000	4.00000000000000000000	4.00000000000000000000	4.00000000000000000000	4.00000000000000000000	4.00000000000000000000	4.00000000000000000000	4.00000000000000000000	4.00000000000000000000	4.00000000000000000000	4.00000000000000000000	4.00000000000000000000	4.00000000000000000000	4.00000000000000000000	4.00000000000000000000
101.00000000000000000000	0.00000000000000000000	4175.89746093750000000000	4157.43603515625000000000	4180.51269531250000000000	4176.92285156250000000000	4171.79492187500000000000	4148.20507812500000000000	4164.61523437500000000000	4190.76904296875000000000	4191.79492187500000000000	4185.64111328125000000000	4187.69238281250000000000	4222.56396484375000000000	4174.35888671875000000000	4167.69238281250000000000	2609.00000000000000000000	10247.00000000000000000000	10228.00000000000000000000	0.00000000000000000000	0.00000000000000000000	0.00000000000000000000	2898.00000000000000000000	653.00000000000000000000	4.00000000000000000000	4.00000000000000000000	4.00000000000000000000	4.00000000000000000000	4.00000000000000000000	4.00000000000000000000	4.00000000000000000000	4.00000000000000000000	4.00000000000000000000	4.00000000000000000000	4.00000000000000000000	4.00000000000000000000	4.00000000000000000000	4.00000000000000000000	4.00000000000000000000	4.00000000000000000000
102.00000000000000000000	0.00000000000000000000	4170.25634765625000000000	4153.33300781250000000000	4181.02539062500000000000	4175.89746093750000000000	4175.89746093750000000000	4158.46142578125000000000	4175.38427734375000000000	4210.76904296875000000000	4200.51269531250000000000	4202.56396484375000000000	4187.69238281250000000000	4214.35888671875000000000	4176.41015625000000000000	4177.43603515625000000000	3467.00000000000000000000	10247.00000000000000000000	10228.00000000000000000000	0.00000000000000000000	0.00000000000000000000	0.00000000000000000000	2898.00000000000000000000	660.00000000000000000000	4.00000000000000000000	4.00000000000000000000	4.00000000000000000000	4.00000000000000000000	4.00000000000000000000	4.00000000000000000000	4.00000000000000000000	4.00000000000000000000	4.00000000000000000000	4.00000000000000000000	4.00000000000000000000	4.00000000000000000000	4.00000000000000000000	4.00000000000000000000	4.00000000000000000000	4.00000000000000000000
103.00000000000000000000	0.00000000000000000000	4164.10253906250000000000	4156.41015625000000000000	4174.35888671875000000000	4167.69238281250000000000	4188.20507812500000000000	4161.53857421875000000000	4177.94873046875000000000	4206.15380859375000000000	4189.23046875000000000000	4217.43603515625000000000	4194.87158203125000000000	4210.25634765625000000000	4177.94873046875000000000	4177.43603515625000000000	3298.00000000000000000000	10246.00000000000000000000	10230.00000000000000000000	0.00000000000000000000	0.00000000000000000000	0.00000000000000000000	2898.00000000000000000000	668.00000000000000000000	4.00000000000000000000	4.00000000000000000000	4.00000000000000000000	4.00000000000000000000	4.00000000000000000000	4.00000000000000000000	4.00000000000000000000	4.00000000000000000000	4.00000000000000000000	4.00000000000000000000	4.00000000000000000000	4.00000000000000000000	4.00000000000000000000	4.00000000000000000000	4.00000000000000000000	4.00000000000000000000
104.00000000000000000000	0.00000000000000000000	4187.69238281250000000000	4149.74365234375000000000	4177.94873046875000000000	4168.20507812500000000000	4175.38427734375000000000	4146.66650390625000000000	4157.43603515625000000000	4167.17919921875000000000	4162.56396484375000000000	4188.20507812500000000000	4176.41015625000000000000	4209.23046875000000000000	4166.15380859375000000000	4167.17919921875000000000	2623.00000000000000000000	10246.00000000000000000000	10230.00000000000000000000	0.00000000000000000000	0.00000000000000000000	0.00000000000000000000	2898.00000000000000000000	675.00000000000000000000	4.00000000000000000000	4.00000000000000000000	4.00000000000000000000	4.00000000000000000000	4.00000000000000000000	4.00000000000000000000	4.00000000000000000000	4.00000000000000000000	4.00000000000000000000	4.00000000000000000000	4.00000000000000000000	4.00000000000000000000	4.00000000000000000000	4.00000000000000000000	4.00000000000000000000	4.00000000000000000000
105.00000000000000000000	0.00000000000000000000	4158.97412109375000000000	4172.82031250000000000000	4177.43603515625000000000	4192.82031250000000000000	4184.10253906250000000000	4159.48730468750000000000	4171.28173828125000000000	4194.87158203125000000000	4188.20507812500000000000	4187.69238281250000000000	4174.35888671875000000000	4215.89746093750000000000	4185.12792968750000000000	4186.15380859375000000000	2609.00000000000000000000	10247.00000000000000000000	10229.00000000000000000000	0.00000000000000000000	0.00000000000000000000	0.00000000000000000000	2898.00000000000000000000	682.00000000000000000000	4.00000000000000000000	4.00000000000000000000	4.00000000000000000000	4.00000000000000000000	4.00000000000000000000	4.00000000000000000000	4.00000000000000000000	4.00000000000000000000	4.00000000000000000000	4.00000000000000000000	4.00000000000000000000	4.00000000000000000000	4.00000000000000000000	4.00000000000000000000	4.00000000000000000000	4.00000000000000000000
106.00000000000000000000	0.00000000000000000000	4162.05126953125000000000	4158.97412109375000000000	4163.07666015625000000000	4184.10253906250000000000	4170.76904296875000000000	4148.20507812500000000000	4161.02539062500000000000	4202.56396484375000000000	4189.23046875000000000000	4186.15380859375000000000	4173.33300781250000000000	4213.84619140625000000000	4167.69238281250000000000	4172.82031250000000000000	3467.00000000000000000000	10247.00000000000000000000	10229.00000000000000000000	0.00000000000000000000	0.00000000000000000000	0.00000000000000000000	2898.00000000000000000000	690.00000000000000000000	4.00000000000000000000	4.00000000000000000000	4.00000000000000000000	4.00000000000000000000	4.00000000000000000000	4.00000000000000000000	4.00000000000000000000	4.00000000000000000000	4.00000000000000000000	4.00000000000000000000	4.00000000000000000000	4.00000000000000000000	4.00000000000000000000	4.00000000000000000000	4.00000000000000000000	4.00000000000000000000
107.00000000000000000000	0.00000000000000000000	4172.30761718750000000000	4154.35888671875000000000	4163.58984375000000000000	4173.33300781250000000000	4176.92285156250000000000	4151.28173828125000000000	4160.51269531250000000000	4184.61523437500000000000	4182.56396484375000000000	4190.25634765625000000000	4183.58984375000000000000	4213.33300781250000000000	4158.46142578125000000000	4162.56396484375000000000	3298.00000000000000000000	10248.00000000000000000000	10228.00000000000000000000	0.00000000000000000000	0.00000000000000000000	0.00000000000000000000	2898.00000000000000000000	697.00000000000000000000	4.00000000000000000000	4.00000000000000000000	4.00000000000000000000	4.00000000000000000000	4.00000000000000000000	4.00000000000000000000	4.00000000000000000000	4.00000000000000000000	4.00000000000000000000	4.00000000000000000000	4.00000000000000000000	4.00000000000000000000	4.00000000000000000000	4.00000000000000000000	4.00000000000000000000	4.00000000000000000000
108.00000000000000000000	0.00000000000000000000	4169.74365234375000000000	4176.41015625000000000000	4170.76904296875000000000	4189.74365234375000000000	4190.25634765625000000000	4163.58984375000000000000	4172.30761718750000000000	4176.92285156250000000000	4183.07666015625000000000	4200.51269531250000000000	4196.41015625000000000000	4217.43603515625000000000	4171.28173828125000000000	4171.79492187500000000000	2623.00000000000000000000	10248.00000000000000000000	10228.00000000000000000000	0.00000000000000000000	0.00000000000000000000	0.00000000000000000000	2898.00000000000000000000	705.00000000000000000000	4.00000000000000000000	4.00000000000000000000	4.00000000000000000000	4.00000000000000000000	4.00000000000000000000	4.00000000000000000000	4.00000000000000000000	4.00000000000000000000	4.00000000000000000000	4.00000000000000000000	4.00000000000000000000	4.00000000000000000000	4.00000000000000000000	4.00000000000000000000	4.00000000000000000000	4.00000000000000000000
109.00000000000000000000	0.00000000000000000000	4187.69238281250000000000	4175.38427734375000000000	4174.35888671875000000000	4183.07666015625000000000	4173.33300781250000000000	4146.15380859375000000000	4158.46142578125000000000	4165.12792968750000000000	4165.64111328125000000000	4188.20507812500000000000	4177.94873046875000000000	4211.28173828125000000000	4164.61523437500000000000	4162.56396484375000000000	2609.00000000000000000000	10246.00000000000000000000	10229.00000000000000000000	0.00000000000000000000	0.00000000000000000000	0.00000000000000000000	2898.00000000000000000000	712.00000000000000000000	4.00000000000000000000	4.00000000000000000000	4.00000000000000000000	4.00000000000000000000	4.00000000000000000000	4.00000000000000000000	4.00000000000000000000	4.00000000000000000000	4.00000000000000000000	4.00000000000000000000	4.00000000000000000000	4.00000000000000000000	4.00000000000000000000	4.00000000000000000000	4.00000000000000000000	4.00000000000000000000
110.00000000000000000000	0.00000000000000000000	4157.94873046875000000000	4182.05126953125000000000	4169.74365234375000000000	4171.28173828125000000000	4191.79492187500000000000	4155.38427734375000000000	4174.35888671875000000000	4184.61523437500000000000	4184.61523437500000000000	4198.46142578125000000000	4169.23046875000000000000	4207.17919921875000000000	4177.94873046875000000000	4173.33300781250000000000	3467.00000000000000000000	10246.00000000000000000000	10229.00000000000000000000	0.00000000000000000000	0.00000000000000000000	0.00000000000000000000	2898.00000000000000000000	719.00000000000000000000	4.00000000000000000000	4.00000000000000000000	4.00000000000000000000	4.00000000000000000000	4.00000000000000000000	4.00000000000000000000	4.00000000000000000000	4.00000000000000000000	4.00000000000000000000	4.00000000000000000000	4.00000000000000000000	4.00000000000000000000	4.00000000000000000000	4.00000000000000000000	4.00000000000000000000	4.00000000000000000000
111.00000000000000000000	0.00000000000000000000	4169.74365234375000000000	4175.38427734375000000000	4172.30761718750000000000	4182.56396484375000000000	4190.76904296875000000000	4158.97412109375000000000	4174.35888671875000000000	4189.74365234375000000000	4189.74365234375000000000	4196.41015625000000000000	4171.28173828125000000000	4207.69238281250000000000	4175.89746093750000000000	4174.87158203125000000000	3298.00000000000000000000	10247.00000000000000000000	10227.00000000000000000000	0.00000000000000000000	0.00000000000000000000	0.00000000000000000000	2898.00000000000000000000	727.00000000000000000000	4.00000000000000000000	4.00000000000000000000	4.00000000000000000000	4.00000000000000000000	4.00000000000000000000	4.00000000000000000000	4.00000000000000000000	4.00000000000000000000	4.00000000000000000000	4.00000000000000000000	4.00000000000000000000	4.00000000000000000000	4.00000000000000000000	4.00000000000000000000	4.00000000000000000000	4.00000000000000000000
112.00000000000000000000	0.00000000000000000000	4184.61523437500000000000	4178.46142578125000000000	4184.10253906250000000000	4195.89746093750000000000	4183.07666015625000000000	4164.61523437500000000000	4170.76904296875000000000	4188.20507812500000000000	4186.15380859375000000000	4194.35888671875000000000	4196.92285156250000000000	4217.43603515625000000000	4186.15380859375000000000	4177.43603515625000000000	2623.00000000000000000000	10247.00000000000000000000	10227.00000000000000000000	0.00000000000000000000	0.00000000000000000000	0.00000000000000000000	2898.00000000000000000000	734.00000000000000000000	4.00000000000000000000	4.00000000000000000000	4.00000000000000000000	4.00000000000000000000	4.00000000000000000000	4.00000000000000000000	4.00000000000000000000	4.00000000000000000000	4.00000000000000000000	4.00000000000000000000	4.00000000000000000000	4.00000000000000000000	4.00000000000000000000	4.00000000000000000000	4.00000000000000000000	4.00000000000000000000
113.00000000000000000000	0.00000000000000000000	4164.10253906250000000000	4181.53857421875000000000	4179.48730468750000000000	4191.28173828125000000000	4191.28173828125000000000	4167.17919921875000000000	4177.43603515625000000000	4189.23046875000000000000	4183.07666015625000000000	4199.48730468750000000000	4217.94873046875000000000	4232.30761718750000000000	4196.41015625000000000000	4188.20507812500000000000	2609.00000000000000000000	10247.00000000000000000000	10228.00000000000000000000	0.00000000000000000000	0.00000000000000000000	0.00000000000000000000	2898.00000000000000000000	741.00000000000000000000	4.00000000000000000000	4.00000000000000000000	4.00000000000000000000	4.00000000000000000000	4.00000000000000000000	4.00000000000000000000	4.00000000000000000000	4.00000000000000000000	4.00000000000000000000	4.00000000000000000000	4.00000000000000000000	4.00000000000000000000	4.00000000000000000000	4.00000000000000000000	4.00000000000000000000	4.00000000000000000000
114.00000000000000000000	0.00000000000000000000	4176.92285156250000000000	4152.82031250000000000000	4168.71777343750000000000	4174.35888671875000000000	4166.66650390625000000000	4143.07666015625000000000	4158.46142578125000000000	4169.74365234375000000000	4158.97412109375000000000	4186.15380859375000000000	4186.15380859375000000000	4221.02539062500000000000	4165.12792968750000000000	4176.41015625000000000000	3467.00000000000000000000	10247.00000000000000000000	10228.00000000000000000000	0.00000000000000000000	0.00000000000000000000	0.00000000000000000000	2898.00000000000000000000	749.00000000000000000000	4.00000000000000000000	4.00000000000000000000	4.00000000000000000000	4.00000000000000000000	4.00000000000000000000	4.00000000000000000000	4.00000000000000000000	4.00000000000000000000	4.00000000000000000000	4.00000000000000000000	4.00000000000000000000	4.00000000000000000000	4.00000000000000000000	4.00000000000000000000	4.00000000000000000000	4.00000000000000000000
115.00000000000000000000	0.00000000000000000000	4162.56396484375000000000	4156.92285156250000000000	4165.64111328125000000000	4175.38427734375000000000	4170.25634765625000000000	4153.33300781250000000000	4169.74365234375000000000	4185.64111328125000000000	4183.58984375000000000000	4198.46142578125000000000	4176.41015625000000000000	4209.23046875000000000000	4180.00000000000000000000	4181.53857421875000000000	3298.00000000000000000000	10248.00000000000000000000	10228.00000000000000000000	0.00000000000000000000	0.00000000000000000000	0.00000000000000000000	2898.00000000000000000000	756.00000000000000000000	4.00000000000000000000	4.00000000000000000000	4.00000000000000000000	4.00000000000000000000	4.00000000000000000000	4.00000000000000000000	4.00000000000000000000	4.00000000000000000000	4.00000000000000000000	4.00000000000000000000	4.00000000000000000000	4.00000000000000000000	4.00000000000000000000	4.00000000000000000000	4.00000000000000000000	4.00000000000000000000
116.00000000000000000000	0.00000000000000000000	4172.30761718750000000000	4164.10253906250000000000	4173.33300781250000000000	4184.61523437500000000000	4184.61523437500000000000	4165.12792968750000000000	4183.58984375000000000000	4194.35888671875000000000	4196.41015625000000000000	4196.41015625000000000000	4185.64111328125000000000	4219.48730468750000000000	4198.46142578125000000000	4185.12792968750000000000	2623.00000000000000000000	10248.00000000000000000000	10228.00000000000000000000	0.00000000000000000000	0.00000000000000000000	0.00000000000000000000	2898.00000000000000000000	764.00000000000000000000	4.00000000000000000000	4.00000000000000000000	4.00000000000000000000	4.00000000000000000000	4.00000000000000000000	4.00000000000000000000	4.00000000000000000000	4.00000000000000000000	4.00000000000000000000	4.00000000000000000000	4.00000000000000000000	4.00000000000000000000	4.00000000000000000000	4.00000000000000000000	4.00000000000000000000	4.00000000000000000000
117.00000000000000000000	0.00000000000000000000	4174.35888671875000000000	4164.10253906250000000000	4177.43603515625000000000	4193.84619140625000000000	4187.69238281250000000000	4167.69238281250000000000	4184.10253906250000000000	4191.28173828125000000000	4187.69238281250000000000	4198.46142578125000000000	4191.79492187500000000000	4227.17919921875000000000	4191.28173828125000000000	4184.61523437500000000000	2609.00000000000000000000	10248.00000000000000000000	10230.00000000000000000000	0.00000000000000000000	0.00000000000000000000	0.00000000000000000000	2898.00000000000000000000	772.00000000000000000000	4.00000000000000000000	4.00000000000000000000	4.00000000000000000000	4.00000000000000000000	4.00000000000000000000	4.00000000000000000000	4.00000000000000000000	4.00000000000000000000	4.00000000000000000000	4.00000000000000000000	4.00000000000000000000	4.00000000000000000000	4.00000000000000000000	4.00000000000000000000	4.00000000000000000000	4.00000000000000000000
118.00000000000000000000	0.00000000000000000000	4150.25634765625000000000	4164.61523437500000000000	4163.58984375000000000000	4201.02539062500000000000	4184.61523437500000000000	4168.20507812500000000000	4178.97412109375000000000	4197.94873046875000000000	4199.48730468750000000000	4214.35888671875000000000	4198.46142578125000000000	4221.02539062500000000000	4190.25634765625000000000	4184.61523437500000000000	3467.00000000000000000000	10248.00000000000000000000	10230.00000000000000000000	0.00000000000000000000	0.00000000000000000000	0.00000000000000000000	2898.00000000000000000000	780.00000000000000000000	4.00000000000000000000	4.00000000000000000000	4.00000000000000000000	4.00000000000000000000	4.00000000000000000000	4.00000000000000000000	4.00000000000000000000	4.00000000000000000000	4.00000000000000000000	4.00000000000000000000	4.00000000000000000000	4.00000000000000000000	4.00000000000000000000	4.00000000000000000000	4.00000000000000000000	4.00000000000000000000
119.00000000000000000000	0.00000000000000000000	4177.94873046875000000000	4148.20507812500000000000	4160.00000000000000000000	4193.33300781250000000000	4170.25634765625000000000	4150.76904296875000000000	4165.64111328125000000000	4185.12792968750000000000	4181.02539062500000000000	4186.66650390625000000000	4193.84619140625000000000	4209.74365234375000000000	4177.43603515625000000000	4167.17919921875000000000	3298.00000000000000000000	10249.00000000000000000000	10230.00000000000000000000	0.00000000000000000000	0.00000000000000000000	0.00000000000000000000	2898.00000000000000000000	789.00000000000000000000	4.00000000000000000000	4.00000000000000000000	4.00000000000000000000	4.00000000000000000000	4.00000000000000000000	4.00000000000000000000	4.00000000000000000000	4.00000000000000000000	4.00000000000000000000	4.00000000000000000000	4.00000000000000000000	4.00000000000000000000	4.00000000000000000000	4.00000000000000000000	4.00000000000000000000	4.00000000000000000000
120.00000000000000000000	0.00000000000000000000	4165.64111328125000000000	4166.15380859375000000000	4159.48730468750000000000	4195.89746093750000000000	4185.64111328125000000000	4158.46142578125000000000	4179.48730468750000000000	4187.17919921875000000000	4166.66650390625000000000	4178.97412109375000000000	4201.53857421875000000000	4209.74365234375000000000	4185.12792968750000000000	4168.20507812500000000000	2623.00000000000000000000	10249.00000000000000000000	10230.00000000000000000000	0.00000000000000000000	0.00000000000000000000	0.00000000000000000000	2898.00000000000000000000	797.00000000000000000000	4.00000000000000000000	4.00000000000000000000	4.00000000000000000000	4.00000000000000000000	4.00000000000000000000	4.00000000000000000000	4.00000000000000000000	4.00000000000000000000	4.00000000000000000000	4.00000000000000000000	4.00000000000000000000	4.00000000000000000000	4.00000000000000000000	4.00000000000000000000	4.00000000000000000000	4.00000000000000000000
121.00000000000000000000	0.00000000000000000000	4166.15380859375000000000	4182.56396484375000000000	4158.46142578125000000000	4201.02539062500000000000	4180.00000000000000000000	4156.92285156250000000000	4168.71777343750000000000	4177.43603515625000000000	4163.07666015625000000000	4182.56396484375000000000	4190.25634765625000000000	4216.41015625000000000000	4181.02539062500000000000	4167.69238281250000000000	2609.00000000000000000000	10248.00000000000000000000	10230.00000000000000000000	0.00000000000000000000	0.00000000000000000000	0.00000000000000000000	2898.00000000000000000000	806.00000000000000000000	4.00000000000000000000	4.00000000000000000000	4.00000000000000000000	4.00000000000000000000	4.00000000000000000000	4.00000000000000000000	4.00000000000000000000	4.00000000000000000000	4.00000000000000000000	4.00000000000000000000	4.00000000000000000000	4.00000000000000000000	4.00000000000000000000	4.00000000000000000000	4.00000000000000000000	4.00000000000000000000
122.00000000000000000000	0.00000000000000000000	4185.12792968750000000000	4196.92285156250000000000	4182.56396484375000000000	4207.17919921875000000000	4188.20507812500000000000	4165.12792968750000000000	4167.17919921875000000000	4181.02539062500000000000	4182.56396484375000000000	4191.28173828125000000000	4189.74365234375000000000	4235.38427734375000000000	4193.84619140625000000000	4190.25634765625000000000	3467.00000000000000000000	10248.00000000000000000000	10230.00000000000000000000	0.00000000000000000000	0.00000000000000000000	0.00000000000000000000	2898.00000000000000000000	814.00000000000000000000	4.00000000000000000000	4.00000000000000000000	4.00000000000000000000	4.00000000000000000000	4.00000000000000000000	4.00000000000000000000	4.00000000000000000000	4.00000000000000000000	4.00000000000000000000	4.00000000000000000000	4.00000000000000000000	4.00000000000000000000	4.00000000000000000000	4.00000000000000000000	4.00000000000000000000	4.00000000000000000000
123.00000000000000000000	0.00000000000000000000	4165.64111328125000000000	4202.05126953125000000000	4190.76904296875000000000	4211.79492187500000000000	4213.84619140625000000000	4173.84619140625000000000	4183.07666015625000000000	4201.02539062500000000000	4203.58984375000000000000	4206.15380859375000000000	4210.25634765625000000000	4250.25634765625000000000	4217.94873046875000000000	4217.94873046875000000000	3298.00000000000000000000	10249.00000000000000000000	10228.00000000000000000000	0.00000000000000000000	0.00000000000000000000	0.00000000000000000000	2898.00000000000000000000	822.00000000000000000000	4.00000000000000000000	4.00000000000000000000	4.00000000000000000000	4.00000000000000000000	4.00000000000000000000	4.00000000000000000000	4.00000000000000000000	4.00000000000000000000	4.00000000000000000000	4.00000000000000000000	4.00000000000000000000	4.00000000000000000000	4.00000000000000000000	4.00000000000000000000	4.00000000000000000000	4.00000000000000000000
124.00000000000000000000	0.00000000000000000000	4177.94873046875000000000	4163.58984375000000000000	4172.82031250000000000000	4200.00000000000000000000	4174.87158203125000000000	4135.38427734375000000000	4157.94873046875000000000	4180.00000000000000000000	4172.30761718750000000000	4175.38427734375000000000	4190.25634765625000000000	4228.20507812500000000000	4180.00000000000000000000	4181.53857421875000000000	2623.00000000000000000000	10249.00000000000000000000	10228.00000000000000000000	0.00000000000000000000	0.00000000000000000000	0.00000000000000000000	2898.00000000000000000000	831.00000000000000000000	4.00000000000000000000	4.00000000000000000000	4.00000000000000000000	4.00000000000000000000	4.00000000000000000000	4.00000000000000000000	4.00000000000000000000	4.00000000000000000000	4.00000000000000000000	4.00000000000000000000	4.00000000000000000000	4.00000000000000000000	4.00000000000000000000	4.00000000000000000000	4.00000000000000000000	4.00000000000000000000
125.00000000000000000000	0.00000000000000000000	4164.10253906250000000000	4165.12792968750000000000	4161.53857421875000000000	4196.92285156250000000000	4163.07666015625000000000	4145.64111328125000000000	4170.76904296875000000000	4186.66650390625000000000	4169.74365234375000000000	4175.38427734375000000000	4192.82031250000000000000	4207.69238281250000000000	4169.74365234375000000000	4163.07666015625000000000	2609.00000000000000000000	10250.00000000000000000000	10229.00000000000000000000	0.00000000000000000000	0.00000000000000000000	0.00000000000000000000	2898.00000000000000000000	839.00000000000000000000	4.00000000000000000000	4.00000000000000000000	4.00000000000000000000	4.00000000000000000000	4.00000000000000000000	4.00000000000000000000	4.00000000000000000000	4.00000000000000000000	4.00000000000000000000	4.00000000000000000000	4.00000000000000000000	4.00000000000000000000	4.00000000000000000000	4.00000000000000000000	4.00000000000000000000	4.00000000000000000000
126.00000000000000000000	0.00000000000000000000	4162.05126953125000000000	4165.12792968750000000000	4156.92285156250000000000	4188.71777343750000000000	4165.64111328125000000000	4162.56396484375000000000	4182.56396484375000000000	4187.17919921875000000000	4171.79492187500000000000	4182.05126953125000000000	4196.41015625000000000000	4207.69238281250000000000	4175.38427734375000000000	4168.20507812500000000000	3467.00000000000000000000	10250.00000000000000000000	10229.00000000000000000000	0.00000000000000000000	0.00000000000000000000	0.00000000000000000000	2898.00000000000000000000	847.00000000000000000000	4.00000000000000000000	4.00000000000000000000	4.00000000000000000000	4.00000000000000000000	4.00000000000000000000	4.00000000000000000000	4.00000000000000000000	4.00000000000000000000	4.00000000000000000000	4.00000000000000000000	4.00000000000000000000	4.00000000000000000000	4.00000000000000000000	4.00000000000000000000	4.00000000000000000000	4.00000000000000000000
127.00000000000000000000	0.00000000000000000000	4175.89746093750000000000	4149.74365234375000000000	4163.58984375000000000000	4184.61523437500000000000	4167.69238281250000000000	4157.43603515625000000000	4174.35888671875000000000	4173.33300781250000000000	4168.20507812500000000000	4169.23046875000000000000	4180.00000000000000000000	4212.30761718750000000000	4168.20507812500000000000	4172.82031250000000000000	52.00000000000000000000	10248.00000000000000000000	10230.00000000000000000000	0.00000000000000000000	0.00000000000000000000	0.00000000000000000000	2898.00000000000000000000	856.00000000000000000000	4.00000000000000000000	4.00000000000000000000	4.00000000000000000000	4.00000000000000000000	4.00000000000000000000	4.00000000000000000000	4.00000000000000000000	4.00000000000000000000	4.00000000000000000000	4.00000000000000000000	4.00000000000000000000	4.00000000000000000000	4.00000000000000000000	4.00000000000000000000	4.00000000000000000000	4.00000000000000000000
0.00000000000000000000	0.00000000000000000000	4153.33300781250000000000	4156.41015625000000000000	4163.58984375000000000000	4192.82031250000000000000	4187.69238281250000000000	4163.58984375000000000000	4181.53857421875000000000	4188.71777343750000000000	4184.61523437500000000000	4180.51269531250000000000	4190.25634765625000000000	4215.38427734375000000000	4177.43603515625000000000	4178.97412109375000000000	2692.00000000000000000000	10248.00000000000000000000	10230.00000000000000000000	0.00000000000000000000	0.00000000000000000000	0.00000000000000000000	2898.00000000000000000000	864.00000000000000000000	4.00000000000000000000	4.00000000000000000000	4.00000000000000000000	4.00000000000000000000	4.00000000000000000000	4.00000000000000000000	4.00000000000000000000	4.00000000000000000000	4.00000000000000000000	4.00000000000000000000	4.00000000000000000000	4.00000000000000000000	4.00000000000000000000	4.00000000000000000000	4.00000000000000000000	4.00000000000000000000
1.00000000000000000000	0.00000000000000000000	4170.76904296875000000000	4147.69238281250000000000	4158.97412109375000000000	4182.05126953125000000000	4164.61523437500000000000	4141.02539062500000000000	4166.66650390625000000000	4179.48730468750000000000	4163.58984375000000000000	4167.17919921875000000000	4184.10253906250000000000	4206.66650390625000000000	4168.20507812500000000000	4158.46142578125000000000	2499.00000000000000000000	10248.00000000000000000000	10231.00000000000000000000	0.00000000000000000000	0.00000000000000000000	0.00000000000000000000	2898.00000000000000000000	873.00000000000000000000	4.00000000000000000000	4.00000000000000000000	4.00000000000000000000	4.00000000000000000000	4.00000000000000000000	4.00000000000000000000	4.00000000000000000000	4.00000000000000000000	4.00000000000000000000	4.00000000000000000000	4.00000000000000000000	4.00000000000000000000	4.00000000000000000000	4.00000000000000000000	4.00000000000000000000	4.00000000000000000000
2.00000000000000000000	0.00000000000000000000	4166.66650390625000000000	4172.30761718750000000000	4163.58984375000000000000	4195.38427734375000000000	4173.84619140625000000000	4152.30761718750000000000	4175.38427734375000000000	4183.07666015625000000000	4168.71777343750000000000	4171.79492187500000000000	4186.15380859375000000000	4211.28173828125000000000	4178.46142578125000000000	4171.28173828125000000000	1464.00000000000000000000	10248.00000000000000000000	10231.00000000000000000000	0.00000000000000000000	0.00000000000000000000	0.00000000000000000000	2898.00000000000000000000	881.00000000000000000000	4.00000000000000000000	4.00000000000000000000	4.00000000000000000000	4.00000000000000000000	4.00000000000000000000	4.00000000000000000000	4.00000000000000000000	4.00000000000000000000	4.00000000000000000000	4.00000000000000000000	4.00000000000000000000	4.00000000000000000000	4.00000000000000000000	4.00000000000000000000	4.00000000000000000000	4.00000000000000000000
3.00000000000000000000	0.00000000000000000000	4171.28173828125000000000	4196.92285156250000000000	4165.12792968750000000000	4220.51269531250000000000	4197.43603515625000000000	4173.84619140625000000000	4183.58984375000000000000	4195.89746093750000000000	4194.87158203125000000000	4191.28173828125000000000	4204.10253906250000000000	4225.64111328125000000000	4184.10253906250000000000	4186.66650390625000000000	3457.00000000000000000000	10247.00000000000000000000	10231.00000000000000000000	0.00000000000000000000	0.00000000000000000000	0.00000000000000000000	2898.00000000000000000000	889.00000000000000000000	4.00000000000000000000	4.00000000000000000000	4.00000000000000000000	4.00000000000000000000	4.00000000000000000000	4.00000000000000000000	4.00000000000000000000	4.00000000000000000000	4.00000000000000000000	4.00000000000000000000	4.00000000000000000000	4.00000000000000000000	4.00000000000000000000	4.00000000000000000000	4.00000000000000000000	4.00000000000000000000
4.00000000000000000000	0.00000000000000000000	4192.82031250000000000000	4189.74365234375000000000	4165.64111328125000000000	4212.30761718750000000000	4189.23046875000000000000	4163.07666015625000000000	4174.87158203125000000000	4186.15380859375000000000	4188.71777343750000000000	4184.10253906250000000000	4194.35888671875000000000	4217.43603515625000000000	4174.87158203125000000000	4171.79492187500000000000	3542.00000000000000000000	10247.00000000000000000000	10231.00000000000000000000	0.00000000000000000000	0.00000000000000000000	0.00000000000000000000	2898.00000000000000000000	897.00000000000000000000	4.00000000000000000000	4.00000000000000000000	4.00000000000000000000	4.00000000000000000000	4.00000000000000000000	4.00000000000000000000	4.00000000000000000000	4.00000000000000000000	4.00000000000000000000	4.00000000000000000000	4.00000000000000000000	4.00000000000000000000	4.00000000000000000000	4.00000000000000000000	4.00000000000000000000	4.00000000000000000000
5.00000000000000000000	0.00000000000000000000	4165.12792968750000000000	4189.74365234375000000000	4162.05126953125000000000	4201.53857421875000000000	4187.17919921875000000000	4156.92285156250000000000	4179.48730468750000000000	4183.07666015625000000000	4176.41015625000000000000	4170.25634765625000000000	4187.17919921875000000000	4209.74365234375000000000	4184.10253906250000000000	4174.35888671875000000000	3424.00000000000000000000	10247.00000000000000000000	10231.00000000000000000000	0.00000000000000000000	0.00000000000000000000	0.00000000000000000000	2898.00000000000000000000	905.00000000000000000000	4.00000000000000000000	4.00000000000000000000	4.00000000000000000000	4.00000000000000000000	4.00000000000000000000	4.00000000000000000000	4.00000000000000000000	4.00000000000000000000	4.00000000000000000000	4.00000000000000000000	4.00000000000000000000	4.00000000000000000000	4.00000000000000000000	4.00000000000000000000	4.00000000000000000000	4.00000000000000000000
6.00000000000000000000	0.00000000000000000000	4178.46142578125000000000	4176.41015625000000000000	4166.66650390625000000000	4198.46142578125000000000	4167.69238281250000000000	4145.12792968750000000000	4166.66650390625000000000	4173.33300781250000000000	4163.58984375000000000000	4153.84619140625000000000	4192.82031250000000000000	4213.84619140625000000000	4172.82031250000000000000	4180.00000000000000000000	3474.00000000000000000000	10247.00000000000000000000	10231.00000000000000000000	0.00000000000000000000	0.00000000000000000000	0.00000000000000000000	2898.00000000000000000000	912.00000000000000000000	4.00000000000000000000	4.00000000000000000000	4.00000000000000000000	4.00000000000000000000	4.00000000000000000000	4.00000000000000000000	4.00000000000000000000	4.00000000000000000000	4.00000000000000000000	4.00000000000000000000	4.00000000000000000000	4.00000000000000000000	4.00000000000000000000	4.00000000000000000000	4.00000000000000000000	4.00000000000000000000
7.00000000000000000000	0.00000000000000000000	4174.35888671875000000000	4188.71777343750000000000	4164.61523437500000000000	4198.46142578125000000000	4179.48730468750000000000	4162.05126953125000000000	4180.51269531250000000000	4193.33300781250000000000	4192.82031250000000000000	4180.51269531250000000000	4204.10253906250000000000	4220.51269531250000000000	4186.66650390625000000000	4189.23046875000000000000	3392.00000000000000000000	10248.00000000000000000000	10230.00000000000000000000	0.00000000000000000000	0.00000000000000000000	0.00000000000000000000	2898.00000000000000000000	919.00000000000000000000	4.00000000000000000000	4.00000000000000000000	4.00000000000000000000	4.00000000000000000000	4.00000000000000000000	4.00000000000000000000	4.00000000000000000000	4.00000000000000000000	4.00000000000000000000	4.00000000000000000000	4.00000000000000000000	4.00000000000000000000	4.00000000000000000000	4.00000000000000000000	4.00000000000000000000	4.00000000000000000000
8.00000000000000000000	0.00000000000000000000	4166.15380859375000000000	4192.82031250000000000000	4144.61523437500000000000	4205.12792968750000000000	4204.10253906250000000000	4174.87158203125000000000	4194.35888671875000000000	4206.66650390625000000000	4210.25634765625000000000	4198.97412109375000000000	4197.94873046875000000000	4219.48730468750000000000	4197.43603515625000000000	4183.07666015625000000000	3421.00000000000000000000	10248.00000000000000000000	10230.00000000000000000000	0.00000000000000000000	0.00000000000000000000	0.00000000000000000000	2898.00000000000000000000	927.00000000000000000000	4.00000000000000000000	4.00000000000000000000	4.00000000000000000000	4.00000000000000000000	4.00000000000000000000	4.00000000000000000000	4.00000000000000000000	4.00000000000000000000	4.00000000000000000000	4.00000000000000000000	4.00000000000000000000	4.00000000000000000000	4.00000000000000000000	4.00000000000000000000	4.00000000000000000000	4.00000000000000000000
9.00000000000000000000	0.00000000000000000000	4188.20507812500000000000	4170.76904296875000000000	4148.20507812500000000000	4209.23046875000000000000	4205.12792968750000000000	4171.79492187500000000000	4185.12792968750000000000	4194.35888671875000000000	4193.84619140625000000000	4190.25634765625000000000	4198.97412109375000000000	4216.92285156250000000000	4184.10253906250000000000	4176.41015625000000000000	3116.00000000000000000000	10246.00000000000000000000	10229.00000000000000000000	0.00000000000000000000	0.00000000000000000000	0.00000000000000000000	2898.00000000000000000000	934.00000000000000000000	4.00000000000000000000	4.00000000000000000000	4.00000000000000000000	4.00000000000000000000	4.00000000000000000000	4.00000000000000000000	4.00000000000000000000	4.00000000000000000000	4.00000000000000000000	4.00000000000000000000	4.00000000000000000000	4.00000000000000000000	4.00000000000000000000	4.00000000000000000000	4.00000000000000000000	4.00000000000000000000
10.00000000000000000000	0.00000000000000000000	4162.56396484375000000000	4167.69238281250000000000	4151.28173828125000000000	4201.02539062500000000000	4193.33300781250000000000	4175.89746093750000000000	4189.74365234375000000000	4201.53857421875000000000	4203.07666015625000000000	4202.05126953125000000000	4209.74365234375000000000	4219.48730468750000000000	4191.28173828125000000000	4186.66650390625000000000	3489.00000000000000000000	10246.00000000000000000000	10229.00000000000000000000	0.00000000000000000000	0.00000000000000000000	0.00000000000000000000	2898.00000000000000000000	942.00000000000000000000	4.00000000000000000000	4.00000000000000000000	4.00000000000000000000	4.00000000000000000000	4.00000000000000000000	4.00000000000000000000	4.00000000000000000000	4.00000000000000000000	4.00000000000000000000	4.00000000000000000000	4.00000000000000000000	4.00000000000000000000	4.00000000000000000000	4.00000000000000000000	4.00000000000000000000	4.00000000000000000000
11.00000000000000000000	0.00000000000000000000	4178.97412109375000000000	4160.51269531250000000000	4147.69238281250000000000	4192.82031250000000000000	4169.23046875000000000000	4154.35888671875000000000	4172.30761718750000000000	4182.05126953125000000000	4190.76904296875000000000	4181.53857421875000000000	4187.17919921875000000000	4212.82031250000000000000	4182.05126953125000000000	4174.87158203125000000000	3316.00000000000000000000	10246.00000000000000000000	10227.00000000000000000000	0.00000000000000000000	0.00000000000000000000	0.00000000000000000000	2898.00000000000000000000	949.00000000000000000000	4.00000000000000000000	4.00000000000000000000	4.00000000000000000000	4.00000000000000000000	4.00000000000000000000	4.00000000000000000000	4.00000000000000000000	4.00000000000000000000	4.00000000000000000000	4.00000000000000000000	4.00000000000000000000	4.00000000000000000000	4.00000000000000000000	4.00000000000000000000	4.00000000000000000000	4.00000000000000000000
12.00000000000000000000	0.00000000000000000000	4187.17919921875000000000	4180.00000000000000000000	4156.41015625000000000000	4199.48730468750000000000	4192.30761718750000000000	4162.56396484375000000000	4174.87158203125000000000	4182.56396484375000000000	4196.41015625000000000000	4180.00000000000000000000	4204.10253906250000000000	4214.35888671875000000000	4197.94873046875000000000	4192.82031250000000000000	2671.00000000000000000000	10246.00000000000000000000	10227.00000000000000000000	0.00000000000000000000	0.00000000000000000000	0.00000000000000000000	2898.00000000000000000000	956.00000000000000000000	4.00000000000000000000	4.00000000000000000000	4.00000000000000000000	4.00000000000000000000	4.00000000000000000000	4.00000000000000000000	4.00000000000000000000	4.00000000000000000000	4.00000000000000000000	4.00000000000000000000	4.00000000000000000000	4.00000000000000000000	4.00000000000000000000	4.00000000000000000000	4.00000000000000000000	4.00000000000000000000
13.00000000000000000000	0.00000000000000000000	4164.61523437500000000000	4183.58984375000000000000	4151.79492187500000000000	4196.92285156250000000000	4197.43603515625000000000	4169.74365234375000000000	4182.05126953125000000000	4193.33300781250000000000	4204.61523437500000000000	4195.38427734375000000000	4226.66650390625000000000	4221.02539062500000000000	4208.20507812500000000000	4201.02539062500000000000	2605.00000000000000000000	10247.00000000000000000000	10227.00000000000000000000	0.00000000000000000000	0.00000000000000000000	0.00000000000000000000	2898.00000000000000000000	964.00000000000000000000	4.00000000000000000000	4.00000000000000000000	4.00000000000000000000	4.00000000000000000000	4.00000000000000000000	4.00000000000000000000	4.00000000000000000000	4.00000000000000000000	4.00000000000000000000	4.00000000000000000000	4.00000000000000000000	4.00000000000000000000	4.00000000000000000000	4.00000000000000000000	4.00000000000000000000	4.00000000000000000000
14.00000000000000000000	0.00000000000000000000	4178.46142578125000000000	4158.97412109375000000000	4149.74365234375000000000	4192.82031250000000000000	4163.58984375000000000000	4151.79492187500000000000	4166.15380859375000000000	4175.89746093750000000000	4176.92285156250000000000	4181.53857421875000000000	4198.46142578125000000000	4220.00000000000000000000	4185.12792968750000000000	4173.33300781250000000000	3489.00000000000000000000	10247.00000000000000000000	10227.00000000000000000000	0.00000000000000000000	0.00000000000000000000	0.00000000000000000000	2898.00000000000000000000	971.00000000000000000000	4.00000000000000000000	4.00000000000000000000	4.00000000000000000000	4.00000000000000000000	4.00000000000000000000	4.00000000000000000000	4.00000000000000000000	4.00000000000000000000	4.00000000000000000000	4.00000000000000000000	4.00000000000000000000	4.00000000000000000000	4.00000000000000000000	4.00000000000000000000	4.00000000000000000000	4.00000000000000000000
15.00000000000000000000	0.00000000000000000000	4171.28173828125000000000	4176.92285156250000000000	4153.84619140625000000000	4205.64111328125000000000	4183.07666015625000000000	4167.69238281250000000000	4177.43603515625000000000	4188.20507812500000000000	4188.71777343750000000000	4192.82031250000000000000	4198.97412109375000000000	4220.51269531250000000000	4192.30761718750000000000	4182.05126953125000000000	3316.00000000000000000000	10249.00000000000000000000	10228.00000000000000000000	0.00000000000000000000	0.00000000000000000000	0.00000000000000000000	2898.00000000000000000000	978.00000000000000000000	4.00000000000000000000	4.00000000000000000000	4.00000000000000000000	4.00000000000000000000	4.00000000000000000000	4.00000000000000000000	4.00000000000000000000	4.00000000000000000000	4.00000000000000000000	4.00000000000000000000	4.00000000000000000000	4.00000000000000000000	4.00000000000000000000	4.00000000000000000000	4.00000000000000000000	4.00000000000000000000
16.00000000000000000000	0.00000000000000000000	4183.58984375000000000000	4172.82031250000000000000	4144.61523437500000000000	4197.43603515625000000000	4193.33300781250000000000	4159.48730468750000000000	4171.28173828125000000000	4178.97412109375000000000	4184.61523437500000000000	4178.97412109375000000000	4200.00000000000000000000	4206.15380859375000000000	4172.30761718750000000000	4177.94873046875000000000	0.00000000000000000000	10249.00000000000000000000	10228.00000000000000000000	0.00000000000000000000	0.00000000000000000000	0.00000000000000000000	2898.00000000000000000000	987.00000000000000000000	4.00000000000000000000	4.00000000000000000000	4.00000000000000000000	4.00000000000000000000	4.00000000000000000000	4.00000000000000000000	4.00000000000000000000	4.00000000000000000000	4.00000000000000000000	4.00000000000000000000	4.00000000000000000000	4.00000000000000000000	4.00000000000000000000	4.00000000000000000000	4.00000000000000000000	4.00000000000000000000
17.00000000000000000000	0.00000000000000000000	4176.41015625000000000000	4173.33300781250000000000	4138.97412109375000000000	4196.92285156250000000000	4200.51269531250000000000	4158.97412109375000000000	4177.43603515625000000000	4171.28173828125000000000	4176.41015625000000000000	4168.20507812500000000000	4187.69238281250000000000	4201.53857421875000000000	4162.05126953125000000000	4174.87158203125000000000	0.00000000000000000000	10248.00000000000000000000	10227.00000000000000000000	0.00000000000000000000	0.00000000000000000000	0.00000000000000000000	2898.00000000000000000000	995.00000000000000000000	4.00000000000000000000	4.00000000000000000000	4.00000000000000000000	4.00000000000000000000	4.00000000000000000000	4.00000000000000000000	4.00000000000000000000	4.00000000000000000000	4.00000000000000000000	4.00000000000000000000	4.00000000000000000000	4.00000000000000000000	4.00000000000000000000	4.00000000000000000000	4.00000000000000000000	4.00000000000000000000
18.00000000000000000000	0.00000000000000000000	4160.00000000000000000000	4186.66650390625000000000	4139.48730468750000000000	4207.69238281250000000000	4201.53857421875000000000	4172.30761718750000000000	4187.17919921875000000000	4187.69238281250000000000	4192.82031250000000000000	4186.66650390625000000000	4192.30761718750000000000	4211.79492187500000000000	4180.00000000000000000000	4183.58984375000000000000	0.00000000000000000000	10248.00000000000000000000	10227.00000000000000000000	0.00000000000000000000	0.00000000000000000000	0.00000000000000000000	2899.00000000000000000000	4.00000000000000000000	4.00000000000000000000	4.00000000000000000000	4.00000000000000000000	4.00000000000000000000	4.00000000000000000000	4.00000000000000000000	4.00000000000000000000	4.00000000000000000000	4.00000000000000000000	4.00000000000000000000	4.00000000000000000000	4.00000000000000000000	4.00000000000000000000	4.00000000000000000000	4.00000000000000000000	4.00000000000000000000
19.00000000000000000000	0.00000000000000000000	4182.05126953125000000000	4162.56396484375000000000	4134.35888671875000000000	4190.76904296875000000000	4170.76904296875000000000	4153.84619140625000000000	4165.12792968750000000000	4183.07666015625000000000	4184.61523437500000000000	4167.17919921875000000000	4185.64111328125000000000	4189.23046875000000000000	4160.00000000000000000000	4157.43603515625000000000	0.00000000000000000000	10249.00000000000000000000	10227.00000000000000000000	0.00000000000000000000	0.00000000000000000000	0.00000000000000000000	2899.00000000000000000000	12.00000000000000000000	4.00000000000000000000	4.00000000000000000000	4.00000000000000000000	4.00000000000000000000	4.00000000000000000000	4.00000000000000000000	4.00000000000000000000	4.00000000000000000000	4.00000000000000000000	4.00000000000000000000	4.00000000000000000000	4.00000000000000000000	4.00000000000000000000	4.00000000000000000000	4.00000000000000000000	4.00000000000000000000
20.00000000000000000000	0.00000000000000000000	4163.58984375000000000000	4166.15380859375000000000	4124.10253906250000000000	4189.74365234375000000000	4193.33300781250000000000	4163.58984375000000000000	4180.00000000000000000000	4188.71777343750000000000	4182.56396484375000000000	4160.00000000000000000000	4178.97412109375000000000	4171.28173828125000000000	4153.84619140625000000000	4147.69238281250000000000	0.00000000000000000000	10249.00000000000000000000	10227.00000000000000000000	0.00000000000000000000	0.00000000000000000000	0.00000000000000000000	2899.00000000000000000000	20.00000000000000000000	4.00000000000000000000	4.00000000000000000000	4.00000000000000000000	4.00000000000000000000	4.00000000000000000000	4.00000000000000000000	4.00000000000000000000	4.00000000000000000000	4.00000000000000000000	4.00000000000000000000	4.00000000000000000000	4.00000000000000000000	4.00000000000000000000	4.00000000000000000000	4.00000000000000000000	4.00000000000000000000
21.00000000000000000000	0.00000000000000000000	4174.87158203125000000000	4180.00000000000000000000	4136.41015625000000000000	4207.17919921875000000000	4205.12792968750000000000	4167.17919921875000000000	4186.15380859375000000000	4172.30761718750000000000	4165.12792968750000000000	4164.10253906250000000000	4182.05126953125000000000	4186.66650390625000000000	4154.35888671875000000000	4154.35888671875000000000	0.00000000000000000000	10249.00000000000000000000	10228.00000000000000000000	0.00000000000000000000	0.00000000000000000000	0.00000000000000000000	2899.00000000000000000000	29.00000000000000000000	4.00000000000000000000	4.00000000000000000000	4.00000000000000000000	4.00000000000000000000	4.00000000000000000000	4.00000000000000000000	4.00000000000000000000	4.00000000000000000000	4.00000000000000000000	4.00000000000000000000	4.00000000000000000000	4.00000000000000000000	4.00000000000000000000	4.00000000000000000000	4.00000000000000000000	4.00000000000000000000
22.00000000000000000000	0.00000000000000000000	4180.51269531250000000000	4188.71777343750000000000	4153.84619140625000000000	4204.10253906250000000000	4191.28173828125000000000	4160.51269531250000000000	4180.00000000000000000000	4166.66650390625000000000	4166.15380859375000000000	4174.35888671875000000000	4194.35888671875000000000	4197.94873046875000000000	4161.53857421875000000000	4164.10253906250000000000	0.00000000000000000000	10249.00000000000000000000	10228.00000000000000000000	0.00000000000000000000	0.00000000000000000000	0.00000000000000000000	2899.00000000000000000000	37.00000000000000000000	4.00000000000000000000	4.00000000000000000000	4.00000000000000000000	4.00000000000000000000	4.00000000000000000000	4.00000000000000000000	4.00000000000000000000	4.00000000000000000000	4.00000000000000000000	4.00000000000000000000	4.00000000000000000000	4.00000000000000000000	4.00000000000000000000	4.00000000000000000000	4.00000000000000000000	4.00000000000000000000
23.00000000000000000000	0.00000000000000000000	4165.64111328125000000000	4187.17919921875000000000	4150.76904296875000000000	4192.82031250000000000000	4196.92285156250000000000	4167.69238281250000000000	4184.10253906250000000000	4188.71777343750000000000	4191.28173828125000000000	4186.66650390625000000000	4199.48730468750000000000	4204.61523437500000000000	4184.61523437500000000000	4181.53857421875000000000	0.00000000000000000000	10249.00000000000000000000	10227.00000000000000000000	0.00000000000000000000	0.00000000000000000000	0.00000000000000000000	2899.00000000000000000000	45.00000000000000000000	4.00000000000000000000	4.00000000000000000000	4.00000000000000000000	4.00000000000000000000	4.00000000000000000000	4.00000000000000000000	4.00000000000000000000	4.00000000000000000000	4.00000000000000000000	4.00000000000000000000	4.00000000000000000000	4.00000000000000000000	4.00000000000000000000	4.00000000000000000000	4.00000000000000000000	4.00000000000000000000
24.00000000000000000000	0.00000000000000000000	4193.33300781250000000000	4172.82031250000000000000	4160.51269531250000000000	4197.94873046875000000000	4191.28173828125000000000	4165.64111328125000000000	4176.41015625000000000000	4193.33300781250000000000	4185.64111328125000000000	4178.97412109375000000000	4193.33300781250000000000	4215.89746093750000000000	4192.82031250000000000000	4192.30761718750000000000	0.00000000000000000000	10249.00000000000000000000	10227.00000000000000000000	0.00000000000000000000	0.00000000000000000000	0.00000000000000000000	2899.00000000000000000000	52.00000000000000000000	4.00000000000000000000	4.00000000000000000000	4.00000000000000000000	4.00000000000000000000	4.00000000000000000000	4.00000000000000000000	4.00000000000000000000	4.00000000000000000000	4.00000000000000000000	4.00000000000000000000	4.00000000000000000000	4.00000000000000000000	4.00000000000000000000	4.00000000000000000000	4.00000000000000000000	4.00000000000000000000
25.00000000000000000000	0.00000000000000000000	4168.71777343750000000000	4188.20507812500000000000	4161.53857421875000000000	4212.30761718750000000000	4203.58984375000000000000	4173.84619140625000000000	4187.17919921875000000000	4208.71777343750000000000	4198.97412109375000000000	4192.30761718750000000000	4212.82031250000000000000	4222.56396484375000000000	4198.97412109375000000000	4194.87158203125000000000	0.00000000000000000000	10250.00000000000000000000	10228.00000000000000000000	0.00000000000000000000	0.00000000000000000000	0.00000000000000000000	2899.00000000000000000000	60.00000000000000000000	4.00000000000000000000	4.00000000000000000000	4.00000000000000000000	4.00000000000000000000	4.00000000000000000000	4.00000000000000000000	4.00000000000000000000	4.00000000000000000000	4.00000000000000000000	4.00000000000000000000	4.00000000000000000000	4.00000000000000000000	4.00000000000000000000	4.00000000000000000000	4.00000000000000000000	4.00000000000000000000
26.00000000000000000000	0.00000000000000000000	4165.12792968750000000000	4168.71777343750000000000	4136.41015625000000000000	4193.84619140625000000000	4189.74365234375000000000	4156.92285156250000000000	4176.41015625000000000000	4185.64111328125000000000	4189.74365234375000000000	4181.53857421875000000000	4207.17919921875000000000	4208.71777343750000000000	4162.56396484375000000000	4167.69238281250000000000	0.00000000000000000000	10250.00000000000000000000	10228.00000000000000000000	0.00000000000000000000	0.00000000000000000000	0.00000000000000000000	2899.00000000000000000000	68.00000000000000000000	4.00000000000000000000	4.00000000000000000000	4.00000000000000000000	4.00000000000000000000	4.00000000000000000000	4.00000000000000000000	4.00000000000000000000	4.00000000000000000000	4.00000000000000000000	4.00000000000000000000	4.00000000000000000000	4.00000000000000000000	4.00000000000000000000	4.00000000000000000000	4.00000000000000000000	4.00000000000000000000
27.00000000000000000000	0.00000000000000000000	4180.00000000000000000000	4160.00000000000000000000	4133.84619140625000000000	4175.89746093750000000000	4164.61523437500000000000	4153.33300781250000000000	4169.23046875000000000000	4155.89746093750000000000	4168.20507812500000000000	4161.02539062500000000000	4185.12792968750000000000	4193.84619140625000000000	4136.41015625000000000000	4160.00000000000000000000	0.00000000000000000000	10251.00000000000000000000	10228.00000000000000000000	0.00000000000000000000	0.00000000000000000000	0.00000000000000000000	2899.00000000000000000000	75.00000000000000000000	4.00000000000000000000	4.00000000000000000000	4.00000000000000000000	4.00000000000000000000	4.00000000000000000000	4.00000000000000000000	4.00000000000000000000	4.00000000000000000000	4.00000000000000000000	4.00000000000000000000	4.00000000000000000000	4.00000000000000000000	4.00000000000000000000	4.00000000000000000000	4.00000000000000000000	4.00000000000000000000
28.00000000000000000000	0.00000000000000000000	4160.00000000000000000000	4187.17919921875000000000	4144.61523437500000000000	4191.79492187500000000000	4176.92285156250000000000	4168.20507812500000000000	4180.00000000000000000000	4167.17919921875000000000	4170.76904296875000000000	4159.48730468750000000000	4182.05126953125000000000	4193.84619140625000000000	4150.25634765625000000000	4167.17919921875000000000	0.00000000000000000000	10251.00000000000000000000	10228.00000000000000000000	0.00000000000000000000	0.00000000000000000000	0.00000000000000000000	2899.00000000000000000000	82.00000000000000000000	4.00000000000000000000	4.00000000000000000000	4.00000000000000000000	4.00000000000000000000	4.00000000000000000000	4.00000000000000000000	4.00000000000000000000	4.00000000000000000000	4.00000000000000000000	4.00000000000000000000	4.00000000000000000000	4.00000000000000000000	4.00000000000000000000	4.00000000000000000000	4.00000000000000000000	4.00000000000000000000
29.00000000000000000000	0.00000000000000000000	4176.41015625000000000000	4174.35888671875000000000	4152.82031250000000000000	4195.38427734375000000000	4195.38427734375000000000	4161.02539062500000000000	4174.35888671875000000000	4173.84619140625000000000	4162.05126953125000000000	4143.58984375000000000000	4163.58984375000000000000	4193.33300781250000000000	4140.51269531250000000000	4145.64111328125000000000	0.00000000000000000000	10251.00000000000000000000	10229.00000000000000000000	0.00000000000000000000	0.00000000000000000000	0.00000000000000000000	2899.00000000000000000000	90.00000000000000000000	4.00000000000000000000	4.00000000000000000000	4.00000000000000000000	4.00000000000000000000	4.00000000000000000000	4.00000000000000000000	4.00000000000000000000	4.00000000000000000000	4.00000000000000000000	4.00000000000000000000	4.00000000000000000000	4.00000000000000000000	4.00000000000000000000	4.00000000000000000000	4.00000000000000000000	4.00000000000000000000
30.00000000000000000000	0.00000000000000000000	4165.12792968750000000000	4170.25634765625000000000	4149.23046875000000000000	4187.17919921875000000000	4212.82031250000000000000	4180.00000000000000000000	4192.82031250000000000000	4194.35888671875000000000	4184.10253906250000000000	4167.69238281250000000000	4170.25634765625000000000	4200.00000000000000000000	4153.84619140625000000000	4153.33300781250000000000	0.00000000000000000000	10251.00000000000000000000	10229.00000000000000000000	0.00000000000000000000	0.00000000000000000000	0.00000000000000000000	2899.00000000000000000000	97.00000000000000000000	4.00000000000000000000	4.00000000000000000000	4.00000000000000000000	4.00000000000000000000	4.00000000000000000000	4.00000000000000000000	4.00000000000000000000	4.00000000000000000000	4.00000000000000000000	4.00000000000000000000	4.00000000000000000000	4.00000000000000000000	4.00000000000000000000	4.00000000000000000000	4.00000000000000000000	4.00000000000000000000
31.00000000000000000000	0.00000000000000000000	4169.23046875000000000000	4169.74365234375000000000	4142.05126953125000000000	4185.12792968750000000000	4181.53857421875000000000	4170.25634765625000000000	4181.02539062500000000000	4200.00000000000000000000	4181.02539062500000000000	4187.17919921875000000000	4175.89746093750000000000	4204.61523437500000000000	4157.94873046875000000000	4163.58984375000000000000	0.00000000000000000000	10250.00000000000000000000	10228.00000000000000000000	0.00000000000000000000	0.00000000000000000000	0.00000000000000000000	2899.00000000000000000000	105.00000000000000000000	4.00000000000000000000	4.00000000000000000000	4.00000000000000000000	4.00000000000000000000	4.00000000000000000000	4.00000000000000000000	4.00000000000000000000	4.00000000000000000000	4.00000000000000000000	4.00000000000000000000	4.00000000000000000000	4.00000000000000000000	4.00000000000000000000	4.00000000000000000000	4.00000000000000000000	4.00000000000000000000
32.00000000000000000000	0.00000000000000000000	4186.15380859375000000000	4176.41015625000000000000	4151.79492187500000000000	4191.28173828125000000000	4174.35888671875000000000	4152.30761718750000000000	4162.56396484375000000000	4205.12792968750000000000	4153.84619140625000000000	4183.58984375000000000000	4182.05126953125000000000	4209.23046875000000000000	4152.30761718750000000000	4170.76904296875000000000	0.00000000000000000000	10250.00000000000000000000	10228.00000000000000000000	0.00000000000000000000	0.00000000000000000000	0.00000000000000000000	2899.00000000000000000000	112.00000000000000000000	4.00000000000000000000	4.00000000000000000000	4.00000000000000000000	4.00000000000000000000	4.00000000000000000000	4.00000000000000000000	4.00000000000000000000	4.00000000000000000000	4.00000000000000000000	4.00000000000000000000	4.00000000000000000000	4.00000000000000000000	4.00000000000000000000	4.00000000000000000000	4.00000000000000000000	4.00000000000000000000
33.00000000000000000000	0.00000000000000000000	4164.10253906250000000000	4186.15380859375000000000	4153.84619140625000000000	4191.28173828125000000000	4202.56396484375000000000	4170.25634765625000000000	4180.00000000000000000000	4213.84619140625000000000	4155.89746093750000000000	4187.17919921875000000000	4206.15380859375000000000	4215.89746093750000000000	4164.61523437500000000000	4186.66650390625000000000	0.00000000000000000000	10249.00000000000000000000	10229.00000000000000000000	0.00000000000000000000	0.00000000000000000000	0.00000000000000000000	2899.00000000000000000000	121.00000000000000000000	4.00000000000000000000	4.00000000000000000000	4.00000000000000000000	4.00000000000000000000	4.00000000000000000000	4.00000000000000000000	4.00000000000000000000	4.00000000000000000000	4.00000000000000000000	4.00000000000000000000	4.00000000000000000000	4.00000000000000000000	4.00000000000000000000	4.00000000000000000000	4.00000000000000000000	4.00000000000000000000
34.00000000000000000000	0.00000000000000000000	4178.97412109375000000000	4168.20507812500000000000	4152.82031250000000000000	4180.00000000000000000000	4178.46142578125000000000	4164.61523437500000000000	4174.87158203125000000000	4200.51269531250000000000	4157.94873046875000000000	4172.30761718750000000000	4192.82031250000000000000	4207.17919921875000000000	4159.48730468750000000000	4170.25634765625000000000	0.00000000000000000000	10249.00000000000000000000	10229.00000000000000000000	0.00000000000000000000	0.00000000000000000000	0.00000000000000000000	2899.00000000000000000000	128.00000000000000000000	4.00000000000000000000	4.00000000000000000000	4.00000000000000000000	4.00000000000000000000	4.00000000000000000000	4.00000000000000000000	4.00000000000000000000	4.00000000000000000000	4.00000000000000000000	4.00000000000000000000	4.00000000000000000000	4.00000000000000000000	4.00000000000000000000	4.00000000000000000000	4.00000000000000000000	4.00000000000000000000
35.00000000000000000000	0.00000000000000000000	4169.23046875000000000000	4181.02539062500000000000	4153.33300781250000000000	4187.17919921875000000000	4177.94873046875000000000	4164.10253906250000000000	4183.58984375000000000000	4234.35888671875000000000	4190.76904296875000000000	4192.30761718750000000000	4178.97412109375000000000	4201.02539062500000000000	4177.94873046875000000000	4168.71777343750000000000	0.00000000000000000000	10251.00000000000000000000	10229.00000000000000000000	0.00000000000000000000	0.00000000000000000000	0.00000000000000000000	2899.00000000000000000000	137.00000000000000000000	4.00000000000000000000	4.00000000000000000000	4.00000000000000000000	4.00000000000000000000	4.00000000000000000000	4.00000000000000000000	4.00000000000000000000	4.00000000000000000000	4.00000000000000000000	4.00000000000000000000	4.00000000000000000000	4.00000000000000000000	4.00000000000000000000	4.00000000000000000000	4.00000000000000000000	4.00000000000000000000
36.00000000000000000000	0.00000000000000000000	4166.66650390625000000000	4178.46142578125000000000	4150.25634765625000000000	4189.74365234375000000000	4179.48730468750000000000	4150.25634765625000000000	4178.46142578125000000000	4238.97412109375000000000	4191.79492187500000000000	4196.41015625000000000000	4176.92285156250000000000	4194.35888671875000000000	4163.07666015625000000000	4158.97412109375000000000	0.00000000000000000000	10251.00000000000000000000	10229.00000000000000000000	0.00000000000000000000	0.00000000000000000000	0.00000000000000000000	2899.00000000000000000000	145.00000000000000000000	4.00000000000000000000	4.00000000000000000000	4.00000000000000000000	4.00000000000000000000	4.00000000000000000000	4.00000000000000000000	4.00000000000000000000	4.00000000000000000000	4.00000000000000000000	4.00000000000000000000	4.00000000000000000000	4.00000000000000000000	4.00000000000000000000	4.00000000000000000000	4.00000000000000000000	4.00000000000000000000
37.00000000000000000000	0.00000000000000000000	4181.02539062500000000000	4170.25634765625000000000	4157.43603515625000000000	4184.61523437500000000000	4179.48730468750000000000	4146.66650390625000000000	4167.17919921875000000000	4194.87158203125000000000	4157.43603515625000000000	4173.84619140625000000000	4175.89746093750000000000	4187.17919921875000000000	4127.17919921875000000000	4144.61523437500000000000	0.00000000000000000000	10250.00000000000000000000	10230.00000000000000000000	0.00000000000000000000	0.00000000000000000000	0.00000000000000000000	2899.00000000000000000000	153.00000000000000000000	4.00000000000000000000	4.00000000000000000000	4.00000000000000000000	4.00000000000000000000	4.00000000000000000000	4.00000000000000000000	4.00000000000000000000	4.00000000000000000000	4.00000000000000000000	4.00000000000000000000	4.00000000000000000000	4.00000000000000000000	4.00000000000000000000	4.00000000000000000000	4.00000000000000000000	4.00000000000000000000
38.00000000000000000000	0.00000000000000000000	4160.00000000000000000000	4192.82031250000000000000	4155.38427734375000000000	4194.35888671875000000000	4206.15380859375000000000	4176.41015625000000000000	4188.71777343750000000000	4200.00000000000000000000	4156.92285156250000000000	4185.64111328125000000000	4173.33300781250000000000	4201.53857421875000000000	4141.53857421875000000000	4162.56396484375000000000	0.00000000000000000000	10250.00000000000000000000	10230.00000000000000000000	0.00000000000000000000	0.00000000000000000000	0.00000000000000000000	2899.00000000000000000000	162.00000000000000000000	4.00000000000000000000	4.00000000000000000000	4.00000000000000000000	4.00000000000000000000	4.00000000000000000000	4.00000000000000000000	4.00000000000000000000	4.00000000000000000000	4.00000000000000000000	4.00000000000000000000	4.00000000000000000000	4.00000000000000000000	4.00000000000000000000	4.00000000000000000000	4.00000000000000000000	4.00000000000000000000
39.00000000000000000000	0.00000000000000000000	4182.56396484375000000000	4182.56396484375000000000	4151.79492187500000000000	4195.38427734375000000000	4184.61523437500000000000	4169.74365234375000000000	4182.56396484375000000000	4208.71777343750000000000	4149.23046875000000000000	4177.43603515625000000000	4173.84619140625000000000	4214.87158203125000000000	4142.56396484375000000000	4166.66650390625000000000	0.00000000000000000000	10248.00000000000000000000	10229.00000000000000000000	0.00000000000000000000	0.00000000000000000000	0.00000000000000000000	2899.00000000000000000000	170.00000000000000000000	4.00000000000000000000	4.00000000000000000000	4.00000000000000000000	4.00000000000000000000	4.00000000000000000000	4.00000000000000000000	4.00000000000000000000	4.00000000000000000000	4.00000000000000000000	4.00000000000000000000	4.00000000000000000000	4.00000000000000000000	4.00000000000000000000	4.00000000000000000000	4.00000000000000000000	4.00000000000000000000
40.00000000000000000000	0.00000000000000000000	4173.33300781250000000000	4182.56396484375000000000	4157.94873046875000000000	4197.94873046875000000000	4175.89746093750000000000	4164.61523437500000000000	4181.53857421875000000000	4208.71777343750000000000	4159.48730468750000000000	4173.84619140625000000000	4198.46142578125000000000	4210.76904296875000000000	4152.82031250000000000000	4169.74365234375000000000	0.00000000000000000000	10248.00000000000000000000	10229.00000000000000000000	0.00000000000000000000	0.00000000000000000000	0.00000000000000000000	2899.00000000000000000000	179.00000000000000000000	4.00000000000000000000	4.00000000000000000000	4.00000000000000000000	4.00000000000000000000	4.00000000000000000000	4.00000000000000000000	4.00000000000000000000	4.00000000000000000000	4.00000000000000000000	4.00000000000000000000	4.00000000000000000000	4.00000000000000000000	4.00000000000000000000	4.00000000000000000000	4.00000000000000000000	4.00000000000000000000
41.00000000000000000000	0.00000000000000000000	4158.46142578125000000000	4173.84619140625000000000	4155.89746093750000000000	4192.82031250000000000000	4182.56396484375000000000	4161.53857421875000000000	4178.97412109375000000000	4194.35888671875000000000	4155.89746093750000000000	4168.20507812500000000000	4183.58984375000000000000	4195.89746093750000000000	4153.84619140625000000000	4157.94873046875000000000	0.00000000000000000000	10245.00000000000000000000	10230.00000000000000000000	0.00000000000000000000	0.00000000000000000000	0.00000000000000000000	2899.00000000000000000000	187.00000000000000000000	4.00000000000000000000	4.00000000000000000000	4.00000000000000000000	4.00000000000000000000	4.00000000000000000000	4.00000000000000000000	4.00000000000000000000	4.00000000000000000000	4.00000000000000000000	4.00000000000000000000	4.00000000000000000000	4.00000000000000000000	4.00000000000000000000	4.00000000000000000000	4.00000000000000000000	4.00000000000000000000
42.00000000000000000000	0.00000000000000000000	4176.41015625000000000000	4148.71777343750000000000	4153.33300781250000000000	4169.74365234375000000000	4173.84619140625000000000	4157.94873046875000000000	4169.74365234375000000000	4185.12792968750000000000	4140.00000000000000000000	4162.56396484375000000000	4150.76904296875000000000	4185.12792968750000000000	4138.97412109375000000000	4144.61523437500000000000	0.00000000000000000000	10245.00000000000000000000	10230.00000000000000000000	0.00000000000000000000	0.00000000000000000000	0.00000000000000000000	2899.00000000000000000000	194.00000000000000000000	4.00000000000000000000	4.00000000000000000000	4.00000000000000000000	4.00000000000000000000	4.00000000000000000000	4.00000000000000000000	4.00000000000000000000	4.00000000000000000000	4.00000000000000000000	4.00000000000000000000	4.00000000000000000000	4.00000000000000000000	4.00000000000000000000	4.00000000000000000000	4.00000000000000000000	4.00000000000000000000
43.00000000000000000000	0.00000000000000000000	4165.64111328125000000000	4174.87158203125000000000	4155.38427734375000000000	4176.92285156250000000000	4187.17919921875000000000	4182.56396484375000000000	4196.41015625000000000000	4229.74365234375000000000	4183.58984375000000000000	4205.12792968750000000000	4191.28173828125000000000	4204.10253906250000000000	4166.15380859375000000000	4173.33300781250000000000	0.00000000000000000000	10245.00000000000000000000	10230.00000000000000000000	0.00000000000000000000	0.00000000000000000000	0.00000000000000000000	2899.00000000000000000000	202.00000000000000000000	4.00000000000000000000	4.00000000000000000000	4.00000000000000000000	4.00000000000000000000	4.00000000000000000000	4.00000000000000000000	4.00000000000000000000	4.00000000000000000000	4.00000000000000000000	4.00000000000000000000	4.00000000000000000000	4.00000000000000000000	4.00000000000000000000	4.00000000000000000000	4.00000000000000000000	4.00000000000000000000
44.00000000000000000000	0.00000000000000000000	4188.20507812500000000000	4191.79492187500000000000	4164.61523437500000000000	4205.64111328125000000000	4181.02539062500000000000	4176.41015625000000000000	4197.94873046875000000000	4241.02539062500000000000	4196.92285156250000000000	4209.23046875000000000000	4215.38427734375000000000	4223.07666015625000000000	4172.82031250000000000000	4183.58984375000000000000	0.00000000000000000000	10245.00000000000000000000	10230.00000000000000000000	0.00000000000000000000	0.00000000000000000000	0.00000000000000000000	2899.00000000000000000000	209.00000000000000000000	4.00000000000000000000	4.00000000000000000000	4.00000000000000000000	4.00000000000000000000	4.00000000000000000000	4.00000000000000000000	4.00000000000000000000	4.00000000000000000000	4.00000000000000000000	4.00000000000000000000	4.00000000000000000000	4.00000000000000000000	4.00000000000000000000	4.00000000000000000000	4.00000000000000000000	4.00000000000000000000
45.00000000000000000000	0.00000000000000000000	4176.41015625000000000000	4188.71777343750000000000	4166.66650390625000000000	4204.10253906250000000000	4183.07666015625000000000	4171.28173828125000000000	4192.30761718750000000000	4227.69238281250000000000	4185.64111328125000000000	4187.17919921875000000000	4192.30761718750000000000	4214.87158203125000000000	4166.15380859375000000000	4174.35888671875000000000	0.00000000000000000000	10244.00000000000000000000	10231.00000000000000000000	0.00000000000000000000	0.00000000000000000000	0.00000000000000000000	2899.00000000000000000000	216.00000000000000000000	4.00000000000000000000	4.00000000000000000000	4.00000000000000000000	4.00000000000000000000	4.00000000000000000000	4.00000000000000000000	4.00000000000000000000	4.00000000000000000000	4.00000000000000000000	4.00000000000000000000	4.00000000000000000000	4.00000000000000000000	4.00000000000000000000	4.00000000000000000000	4.00000000000000000000	4.00000000000000000000
46.00000000000000000000	0.00000000000000000000	4156.41015625000000000000	4180.00000000000000000000	4156.92285156250000000000	4181.02539062500000000000	4190.25634765625000000000	4169.23046875000000000000	4184.10253906250000000000	4220.00000000000000000000	4181.53857421875000000000	4180.00000000000000000000	4186.15380859375000000000	4201.02539062500000000000	4163.07666015625000000000	4164.61523437500000000000	0.00000000000000000000	10244.00000000000000000000	10231.00000000000000000000	0.00000000000000000000	0.00000000000000000000	0.00000000000000000000	2899.00000000000000000000	224.00000000000000000000	4.00000000000000000000	4.00000000000000000000	4.00000000000000000000	4.00000000000000000000	4.00000000000000000000	4.00000000000000000000	4.00000000000000000000	4.00000000000000000000	4.00000000000000000000	4.00000000000000000000	4.00000000000000000000	4.00000000000000000000	4.00000000000000000000	4.00000000000000000000	4.00000000000000000000	4.00000000000000000000
47.00000000000000000000	0.00000000000000000000	4181.53857421875000000000	4176.92285156250000000000	4166.15380859375000000000	4184.10253906250000000000	4189.74365234375000000000	4166.15380859375000000000	4184.10253906250000000000	4223.58984375000000000000	4172.82031250000000000000	4172.82031250000000000000	4190.76904296875000000000	4204.61523437500000000000	4154.87158203125000000000	4165.12792968750000000000	0.00000000000000000000	10249.00000000000000000000	10231.00000000000000000000	0.00000000000000000000	0.00000000000000000000	0.00000000000000000000	2899.00000000000000000000	231.00000000000000000000	4.00000000000000000000	4.00000000000000000000	4.00000000000000000000	4.00000000000000000000	4.00000000000000000000	4.00000000000000000000	4.00000000000000000000	4.00000000000000000000	4.00000000000000000000	4.00000000000000000000	4.00000000000000000000	4.00000000000000000000	4.00000000000000000000	4.00000000000000000000	4.00000000000000000000	4.00000000000000000000
48.00000000000000000000	0.00000000000000000000	4165.12792968750000000000	4187.69238281250000000000	4168.71777343750000000000	4193.84619140625000000000	4202.56396484375000000000	4187.17919921875000000000	4210.25634765625000000000	4253.33300781250000000000	4185.12792968750000000000	4185.64111328125000000000	4193.84619140625000000000	4216.92285156250000000000	4165.64111328125000000000	4180.00000000000000000000	0.00000000000000000000	10249.00000000000000000000	10231.00000000000000000000	0.00000000000000000000	0.00000000000000000000	0.00000000000000000000	2899.00000000000000000000	239.00000000000000000000	4.00000000000000000000	4.00000000000000000000	4.00000000000000000000	4.00000000000000000000	4.00000000000000000000	4.00000000000000000000	4.00000000000000000000	4.00000000000000000000	4.00000000000000000000	4.00000000000000000000	4.00000000000000000000	4.00000000000000000000	4.00000000000000000000	4.00000000000000000000	4.00000000000000000000	4.00000000000000000000
49.00000000000000000000	0.00000000000000000000	4176.92285156250000000000	4165.64111328125000000000	4158.46142578125000000000	4178.46142578125000000000	4174.35888671875000000000	4172.30761718750000000000	4190.25634765625000000000	4235.38427734375000000000	4171.79492187500000000000	4177.43603515625000000000	4178.46142578125000000000	4207.69238281250000000000	4152.30761718750000000000	4163.07666015625000000000	0.00000000000000000000	10249.00000000000000000000	10233.00000000000000000000	0.00000000000000000000	0.00000000000000000000	0.00000000000000000000	2899.00000000000000000000	247.00000000000000000000	4.00000000000000000000	4.00000000000000000000	4.00000000000000000000	4.00000000000000000000	4.00000000000000000000	4.00000000000000000000	4.00000000000000000000	4.00000000000000000000	4.00000000000000000000	4.00000000000000000000	4.00000000000000000000	4.00000000000000000000	4.00000000000000000000	4.00000000000000000000	4.00000000000000000000	4.00000000000000000000
50.00000000000000000000	0.00000000000000000000	4178.97412109375000000000	4171.28173828125000000000	4166.66650390625000000000	4189.23046875000000000000	4174.87158203125000000000	4173.84619140625000000000	4191.28173828125000000000	4224.10253906250000000000	4177.94873046875000000000	4177.43603515625000000000	4183.58984375000000000000	4206.66650390625000000000	4157.43603515625000000000	4167.69238281250000000000	0.00000000000000000000	10249.00000000000000000000	10233.00000000000000000000	0.00000000000000000000	0.00000000000000000000	0.00000000000000000000	2899.00000000000000000000	255.00000000000000000000	4.00000000000000000000	4.00000000000000000000	4.00000000000000000000	4.00000000000000000000	4.00000000000000000000	4.00000000000000000000	4.00000000000000000000	4.00000000000000000000	4.00000000000000000000	4.00000000000000000000	4.00000000000000000000	4.00000000000000000000	4.00000000000000000000	4.00000000000000000000	4.00000000000000000000	4.00000000000000000000
51.00000000000000000000	0.00000000000000000000	4166.15380859375000000000	4183.07666015625000000000	4172.30761718750000000000	4200.51269531250000000000	4197.43603515625000000000	4188.71777343750000000000	4208.20507812500000000000	4232.30761718750000000000	4193.84619140625000000000	4189.74365234375000000000	4192.82031250000000000000	4219.48730468750000000000	4171.28173828125000000000	4181.53857421875000000000	0.00000000000000000000	10248.00000000000000000000	10231.00000000000000000000	0.00000000000000000000	0.00000000000000000000	0.00000000000000000000	2899.00000000000000000000	264.00000000000000000000	4.00000000000000000000	4.00000000000000000000	4.00000000000000000000	4.00000000000000000000	4.00000000000000000000	4.00000000000000000000	4.00000000000000000000	4.00000000000000000000	4.00000000000000000000	4.00000000000000000000	4.00000000000000000000	4.00000000000000000000	4.00000000000000000000	4.00000000000000000000	4.00000000000000000000	4.00000000000000000000
52.00000000000000000000	0.00000000000000000000	4186.15380859375000000000	4172.82031250000000000000	4166.66650390625000000000	4177.94873046875000000000	4189.23046875000000000000	4168.71777343750000000000	4185.12792968750000000000	4222.56396484375000000000	4184.61523437500000000000	4181.53857421875000000000	4184.10253906250000000000	4213.84619140625000000000	4165.64111328125000000000	4170.76904296875000000000	0.00000000000000000000	10248.00000000000000000000	10231.00000000000000000000	0.00000000000000000000	0.00000000000000000000	0.00000000000000000000	2899.00000000000000000000	272.00000000000000000000	4.00000000000000000000	4.00000000000000000000	4.00000000000000000000	4.00000000000000000000	4.00000000000000000000	4.00000000000000000000	4.00000000000000000000	4.00000000000000000000	4.00000000000000000000	4.00000000000000000000	4.00000000000000000000	4.00000000000000000000	4.00000000000000000000	4.00000000000000000000	4.00000000000000000000	4.00000000000000000000
53.00000000000000000000	0.00000000000000000000	4164.10253906250000000000	4188.20507812500000000000	4163.58984375000000000000	4183.58984375000000000000	4197.94873046875000000000	4168.20507812500000000000	4187.17919921875000000000	4242.05126953125000000000	4206.15380859375000000000	4191.28173828125000000000	4202.56396484375000000000	4214.35888671875000000000	4180.00000000000000000000	4180.00000000000000000000	0.00000000000000000000	10248.00000000000000000000	10230.00000000000000000000	0.00000000000000000000	0.00000000000000000000	0.00000000000000000000	2899.00000000000000000000	280.00000000000000000000	4.00000000000000000000	4.00000000000000000000	4.00000000000000000000	4.00000000000000000000	4.00000000000000000000	4.00000000000000000000	4.00000000000000000000	4.00000000000000000000	4.00000000000000000000	4.00000000000000000000	4.00000000000000000000	4.00000000000000000000	4.00000000000000000000	4.00000000000000000000	4.00000000000000000000	4.00000000000000000000
54.00000000000000000000	0.00000000000000000000	4173.84619140625000000000	4172.30761718750000000000	4165.64111328125000000000	4194.87158203125000000000	4176.41015625000000000000	4167.17919921875000000000	4184.61523437500000000000	4238.97412109375000000000	4195.38427734375000000000	4182.05126953125000000000	4195.89746093750000000000	4221.02539062500000000000	4156.41015625000000000000	4170.76904296875000000000	0.00000000000000000000	10248.00000000000000000000	10230.00000000000000000000	0.00000000000000000000	0.00000000000000000000	0.00000000000000000000	2899.00000000000000000000	288.00000000000000000000	4.00000000000000000000	4.00000000000000000000	4.00000000000000000000	4.00000000000000000000	4.00000000000000000000	4.00000000000000000000	4.00000000000000000000	4.00000000000000000000	4.00000000000000000000	4.00000000000000000000	4.00000000000000000000	4.00000000000000000000	4.00000000000000000000	4.00000000000000000000	4.00000000000000000000	4.00000000000000000000
55.00000000000000000000	0.00000000000000000000	4183.58984375000000000000	4168.20507812500000000000	4163.07666015625000000000	4182.05126953125000000000	4171.28173828125000000000	4175.89746093750000000000	4186.15380859375000000000	4221.53857421875000000000	4175.38427734375000000000	4184.61523437500000000000	4190.25634765625000000000	4221.53857421875000000000	4152.30761718750000000000	4169.74365234375000000000	0.00000000000000000000	10249.00000000000000000000	10229.00000000000000000000	0.00000000000000000000	0.00000000000000000000	0.00000000000000000000	2899.00000000000000000000	297.00000000000000000000	4.00000000000000000000	4.00000000000000000000	4.00000000000000000000	4.00000000000000000000	4.00000000000000000000	4.00000000000000000000	4.00000000000000000000	4.00000000000000000000	4.00000000000000000000	4.00000000000000000000	4.00000000000000000000	4.00000000000000000000	4.00000000000000000000	4.00000000000000000000	4.00000000000000000000	4.00000000000000000000
56.00000000000000000000	0.00000000000000000000	4167.69238281250000000000	4183.07666015625000000000	4151.28173828125000000000	4171.28173828125000000000	4180.51269531250000000000	4170.25634765625000000000	4182.56396484375000000000	4204.10253906250000000000	4171.79492187500000000000	4190.25634765625000000000	4192.30761718750000000000	4217.94873046875000000000	4173.33300781250000000000	4177.94873046875000000000	0.00000000000000000000	10249.00000000000000000000	10229.00000000000000000000	0.00000000000000000000	0.00000000000000000000	0.00000000000000000000	2899.00000000000000000000	305.00000000000000000000	4.00000000000000000000	4.00000000000000000000	4.00000000000000000000	4.00000000000000000000	4.00000000000000000000	4.00000000000000000000	4.00000000000000000000	4.00000000000000000000	4.00000000000000000000	4.00000000000000000000	4.00000000000000000000	4.00000000000000000000	4.00000000000000000000	4.00000000000000000000	4.00000000000000000000	4.00000000000000000000
57.00000000000000000000	0.00000000000000000000	4182.05126953125000000000	4166.66650390625000000000	4154.87158203125000000000	4172.30761718750000000000	4157.43603515625000000000	4146.15380859375000000000	4163.58984375000000000000	4182.56396484375000000000	4149.74365234375000000000	4157.43603515625000000000	4169.74365234375000000000	4210.76904296875000000000	4150.76904296875000000000	4160.51269531250000000000	0.00000000000000000000	10251.00000000000000000000	10229.00000000000000000000	0.00000000000000000000	0.00000000000000000000	0.00000000000000000000	2899.00000000000000000000	313.00000000000000000000	4.00000000000000000000	4.00000000000000000000	4.00000000000000000000	4.00000000000000000000	4.00000000000000000000	4.00000000000000000000	4.00000000000000000000	4.00000000000000000000	4.00000000000000000000	4.00000000000000000000	4.00000000000000000000	4.00000000000000000000	4.00000000000000000000	4.00000000000000000000	4.00000000000000000000	4.00000000000000000000
58.00000000000000000000	0.00000000000000000000	4159.48730468750000000000	4168.20507812500000000000	4158.97412109375000000000	4181.02539062500000000000	4175.89746093750000000000	4171.28173828125000000000	4183.58984375000000000000	4209.74365234375000000000	4166.66650390625000000000	4167.69238281250000000000	4178.46142578125000000000	4216.92285156250000000000	4148.71777343750000000000	4169.23046875000000000000	0.00000000000000000000	10251.00000000000000000000	10229.00000000000000000000	0.00000000000000000000	0.00000000000000000000	0.00000000000000000000	2899.00000000000000000000	320.00000000000000000000	4.00000000000000000000	4.00000000000000000000	4.00000000000000000000	4.00000000000000000000	4.00000000000000000000	4.00000000000000000000	4.00000000000000000000	4.00000000000000000000	4.00000000000000000000	4.00000000000000000000	4.00000000000000000000	4.00000000000000000000	4.00000000000000000000	4.00000000000000000000	4.00000000000000000000	4.00000000000000000000
59.00000000000000000000	0.00000000000000000000	4169.74365234375000000000	4164.61523437500000000000	4154.87158203125000000000	4184.61523437500000000000	4182.56396484375000000000	4172.82031250000000000000	4190.25634765625000000000	4220.51269531250000000000	4178.97412109375000000000	4177.94873046875000000000	4186.15380859375000000000	4220.00000000000000000000	4147.17919921875000000000	4176.92285156250000000000	0.00000000000000000000	10248.00000000000000000000	10227.00000000000000000000	0.00000000000000000000	0.00000000000000000000	0.00000000000000000000	2899.00000000000000000000	328.00000000000000000000	4.00000000000000000000	4.00000000000000000000	4.00000000000000000000	4.00000000000000000000	4.00000000000000000000	4.00000000000000000000	4.00000000000000000000	4.00000000000000000000	4.00000000000000000000	4.00000000000000000000	4.00000000000000000000	4.00000000000000000000	4.00000000000000000000	4.00000000000000000000	4.00000000000000000000	4.00000000000000000000
60.00000000000000000000	0.00000000000000000000	4185.12792968750000000000	4173.84619140625000000000	4162.05126953125000000000	4188.20507812500000000000	4170.76904296875000000000	4166.15380859375000000000	4193.84619140625000000000	4213.84619140625000000000	4176.41015625000000000000	4174.35888671875000000000	4184.61523437500000000000	4214.87158203125000000000	4153.33300781250000000000	4175.89746093750000000000	0.00000000000000000000	10248.00000000000000000000	10227.00000000000000000000	0.00000000000000000000	0.00000000000000000000	0.00000000000000000000	2899.00000000000000000000	335.00000000000000000000	4.00000000000000000000	4.00000000000000000000	4.00000000000000000000	4.00000000000000000000	4.00000000000000000000	4.00000000000000000000	4.00000000000000000000	4.00000000000000000000	4.00000000000000000000	4.00000000000000000000	4.00000000000000000000	4.00000000000000000000	4.00000000000000000000	4.00000000000000000000	4.00000000000000000000	4.00000000000000000000
61.00000000000000000000	0.00000000000000000000	4170.25634765625000000000	4191.79492187500000000000	4162.56396484375000000000	4182.05126953125000000000	4185.12792968750000000000	4180.00000000000000000000	4204.61523437500000000000	4222.56396484375000000000	4182.56396484375000000000	4187.69238281250000000000	4192.30761718750000000000	4217.43603515625000000000	4170.25634765625000000000	4172.30761718750000000000	0.00000000000000000000	10247.00000000000000000000	10228.00000000000000000000	0.00000000000000000000	0.00000000000000000000	0.00000000000000000000	2899.00000000000000000000	344.00000000000000000000	4.00000000000000000000	4.00000000000000000000	4.00000000000000000000	4.00000000000000000000	4.00000000000000000000	4.00000000000000000000	4.00000000000000000000	4.00000000000000000000	4.00000000000000000000	4.00000000000000000000	4.00000000000000000000	4.00000000000000000000	4.00000000000000000000	4.00000000000000000000	4.00000000000000000000	4.00000000000000000000
62.00000000000000000000	0.00000000000000000000	4187.17919921875000000000	4175.89746093750000000000	4160.51269531250000000000	4168.20507812500000000000	4182.05126953125000000000	4164.10253906250000000000	4176.92285156250000000000	4205.64111328125000000000	4172.82031250000000000000	4177.94873046875000000000	4184.10253906250000000000	4214.87158203125000000000	4146.15380859375000000000	4160.00000000000000000000	0.00000000000000000000	10247.00000000000000000000	10228.00000000000000000000	0.00000000000000000000	0.00000000000000000000	0.00000000000000000000	2899.00000000000000000000	351.00000000000000000000	4.00000000000000000000	4.00000000000000000000	4.00000000000000000000	4.00000000000000000000	4.00000000000000000000	4.00000000000000000000	4.00000000000000000000	4.00000000000000000000	4.00000000000000000000	4.00000000000000000000	4.00000000000000000000	4.00000000000000000000	4.00000000000000000000	4.00000000000000000000	4.00000000000000000000	4.00000000000000000000
63.00000000000000000000	0.00000000000000000000	4165.12792968750000000000	4179.48730468750000000000	4154.35888671875000000000	4182.56396484375000000000	4166.66650390625000000000	4158.46142578125000000000	4157.94873046875000000000	4199.48730468750000000000	4175.89746093750000000000	4174.35888671875000000000	4181.53857421875000000000	4206.66650390625000000000	4135.38427734375000000000	4171.79492187500000000000	0.00000000000000000000	10246.00000000000000000000	10227.00000000000000000000	0.00000000000000000000	0.00000000000000000000	0.00000000000000000000	2899.00000000000000000000	359.00000000000000000000	4.00000000000000000000	4.00000000000000000000	4.00000000000000000000	4.00000000000000000000	4.00000000000000000000	4.00000000000000000000	4.00000000000000000000	4.00000000000000000000	4.00000000000000000000	4.00000000000000000000	4.00000000000000000000	4.00000000000000000000	4.00000000000000000000	4.00000000000000000000	4.00000000000000000000	4.00000000000000000000
64.00000000000000000000	0.00000000000000000000	4168.20507812500000000000	4184.10253906250000000000	4148.71777343750000000000	4198.97412109375000000000	4152.82031250000000000000	4155.38427734375000000000	4146.66650390625000000000	4191.28173828125000000000	4163.58984375000000000000	4158.46142578125000000000	4171.28173828125000000000	4199.48730468750000000000	4135.89746093750000000000	4170.25634765625000000000	2697.00000000000000000000	10246.00000000000000000000	10227.00000000000000000000	0.00000000000000000000	0.00000000000000000000	0.00000000000000000000	2899.00000000000000000000	367.00000000000000000000	4.00000000000000000000	4.00000000000000000000	4.00000000000000000000	4.00000000000000000000	4.00000000000000000000	4.00000000000000000000	4.00000000000000000000	4.00000000000000000000	4.00000000000000000000	4.00000000000000000000	4.00000000000000000000	4.00000000000000000000	4.00000000000000000000	4.00000000000000000000	4.00000000000000000000	4.00000000000000000000
65.00000000000000000000	0.00000000000000000000	4180.51269531250000000000	4184.10253906250000000000	4157.43603515625000000000	4188.20507812500000000000	4180.00000000000000000000	4161.02539062500000000000	4165.64111328125000000000	4198.97412109375000000000	4163.07666015625000000000	4161.02539062500000000000	4168.71777343750000000000	4203.58984375000000000000	4154.87158203125000000000	4165.12792968750000000000	2501.00000000000000000000	10244.00000000000000000000	10227.00000000000000000000	0.00000000000000000000	0.00000000000000000000	0.00000000000000000000	2899.00000000000000000000	375.00000000000000000000	4.00000000000000000000	4.00000000000000000000	4.00000000000000000000	4.00000000000000000000	4.00000000000000000000	4.00000000000000000000	4.00000000000000000000	4.00000000000000000000	4.00000000000000000000	4.00000000000000000000	4.00000000000000000000	4.00000000000000000000	4.00000000000000000000	4.00000000000000000000	4.00000000000000000000	4.00000000000000000000
66.00000000000000000000	0.00000000000000000000	4155.89746093750000000000	4179.48730468750000000000	4148.71777343750000000000	4170.25634765625000000000	4198.97412109375000000000	4174.87158203125000000000	4197.43603515625000000000	4221.02539062500000000000	4182.05126953125000000000	4193.84619140625000000000	4181.02539062500000000000	4207.17919921875000000000	4166.15380859375000000000	4162.05126953125000000000	1471.00000000000000000000	10244.00000000000000000000	10227.00000000000000000000	0.00000000000000000000	0.00000000000000000000	0.00000000000000000000	2899.00000000000000000000	384.00000000000000000000	4.00000000000000000000	4.00000000000000000000	4.00000000000000000000	4.00000000000000000000	4.00000000000000000000	4.00000000000000000000	4.00000000000000000000	4.00000000000000000000	4.00000000000000000000	4.00000000000000000000	4.00000000000000000000	4.00000000000000000000	4.00000000000000000000	4.00000000000000000000	4.00000000000000000000	4.00000000000000000000
67.00000000000000000000	0.00000000000000000000	4176.92285156250000000000	4160.51269531250000000000	4140.51269531250000000000	4161.02539062500000000000	4159.48730468750000000000	4157.94873046875000000000	4183.07666015625000000000	4201.02539062500000000000	4163.58984375000000000000	4183.07666015625000000000	4165.64111328125000000000	4193.84619140625000000000	4127.69238281250000000000	4135.89746093750000000000	3459.00000000000000000000	10247.00000000000000000000	10228.00000000000000000000	0.00000000000000000000	0.00000000000000000000	0.00000000000000000000	2899.00000000000000000000	392.00000000000000000000	4.00000000000000000000	4.00000000000000000000	4.00000000000000000000	4.00000000000000000000	4.00000000000000000000	4.00000000000000000000	4.00000000000000000000	4.00000000000000000000	4.00000000000000000000	4.00000000000000000000	4.00000000000000000000	4.00000000000000000000	4.00000000000000000000	4.00000000000000000000	4.00000000000000000000	4.00000000000000000000
68.00000000000000000000	0.00000000000000000000	4166.66650390625000000000	4175.89746093750000000000	4147.17919921875000000000	4167.69238281250000000000	4160.00000000000000000000	4158.46142578125000000000	4175.89746093750000000000	4191.79492187500000000000	4164.10253906250000000000	4172.82031250000000000000	4164.61523437500000000000	4193.33300781250000000000	4130.25634765625000000000	4145.12792968750000000000	3535.00000000000000000000	10247.00000000000000000000	10228.00000000000000000000	0.00000000000000000000	0.00000000000000000000	0.00000000000000000000	2899.00000000000000000000	401.00000000000000000000	4.00000000000000000000	4.00000000000000000000	4.00000000000000000000	4.00000000000000000000	4.00000000000000000000	4.00000000000000000000	4.00000000000000000000	4.00000000000000000000	4.00000000000000000000	4.00000000000000000000	4.00000000000000000000	4.00000000000000000000	4.00000000000000000000	4.00000000000000000000	4.00000000000000000000	4.00000000000000000000
69.00000000000000000000	0.00000000000000000000	4163.58984375000000000000	4173.33300781250000000000	4153.84619140625000000000	4171.79492187500000000000	4168.71777343750000000000	4161.02539062500000000000	4166.66650390625000000000	4186.66650390625000000000	4164.10253906250000000000	4168.20507812500000000000	4168.20507812500000000000	4205.64111328125000000000	4147.17919921875000000000	4158.46142578125000000000	3403.00000000000000000000	10247.00000000000000000000	10228.00000000000000000000	0.00000000000000000000	0.00000000000000000000	0.00000000000000000000	2899.00000000000000000000	409.00000000000000000000	4.00000000000000000000	4.00000000000000000000	4.00000000000000000000	4.00000000000000000000	4.00000000000000000000	4.00000000000000000000	4.00000000000000000000	4.00000000000000000000	4.00000000000000000000	4.00000000000000000000	4.00000000000000000000	4.00000000000000000000	4.00000000000000000000	4.00000000000000000000	4.00000000000000000000	4.00000000000000000000
70.00000000000000000000	0.00000000000000000000	4179.48730468750000000000	4168.71777343750000000000	4168.71777343750000000000	4175.38427734375000000000	4163.07666015625000000000	4162.05126953125000000000	4167.17919921875000000000	4195.38427734375000000000	4169.23046875000000000000	4175.38427734375000000000	4169.23046875000000000000	4214.87158203125000000000	4160.00000000000000000000	4167.17919921875000000000	3461.00000000000000000000	10247.00000000000000000000	10228.00000000000000000000	0.00000000000000000000	0.00000000000000000000	0.00000000000000000000	2899.00000000000000000000	417.00000000000000000000	4.00000000000000000000	4.00000000000000000000	4.00000000000000000000	4.00000000000000000000	4.00000000000000000000	4.00000000000000000000	4.00000000000000000000	4.00000000000000000000	4.00000000000000000000	4.00000000000000000000	4.00000000000000000000	4.00000000000000000000	4.00000000000000000000	4.00000000000000000000	4.00000000000000000000	4.00000000000000000000
71.00000000000000000000	0.00000000000000000000	4164.61523437500000000000	4189.23046875000000000000	4169.74365234375000000000	4184.61523437500000000000	4171.79492187500000000000	4165.12792968750000000000	4180.51269531250000000000	4218.46142578125000000000	4190.25634765625000000000	4195.89746093750000000000	4187.69238281250000000000	4225.12792968750000000000	4172.82031250000000000000	4184.61523437500000000000	3384.00000000000000000000	10247.00000000000000000000	10227.00000000000000000000	0.00000000000000000000	0.00000000000000000000	0.00000000000000000000	2899.00000000000000000000	426.00000000000000000000	4.00000000000000000000	4.00000000000000000000	4.00000000000000000000	4.00000000000000000000	4.00000000000000000000	4.00000000000000000000	4.00000000000000000000	4.00000000000000000000	4.00000000000000000000	4.00000000000000000000	4.00000000000000000000	4.00000000000000000000	4.00000000000000000000	4.00000000000000000000	4.00000000000000000000	4.00000000000000000000
72.00000000000000000000	0.00000000000000000000	4186.15380859375000000000	4184.61523437500000000000	4164.61523437500000000000	4185.12792968750000000000	4164.10253906250000000000	4148.71777343750000000000	4162.05126953125000000000	4200.51269531250000000000	4168.71777343750000000000	4178.97412109375000000000	4183.58984375000000000000	4223.07666015625000000000	4143.58984375000000000000	4170.76904296875000000000	3425.00000000000000000000	10247.00000000000000000000	10227.00000000000000000000	0.00000000000000000000	0.00000000000000000000	0.00000000000000000000	2899.00000000000000000000	434.00000000000000000000	4.00000000000000000000	4.00000000000000000000	4.00000000000000000000	4.00000000000000000000	4.00000000000000000000	4.00000000000000000000	4.00000000000000000000	4.00000000000000000000	4.00000000000000000000	4.00000000000000000000	4.00000000000000000000	4.00000000000000000000	4.00000000000000000000	4.00000000000000000000	4.00000000000000000000	4.00000000000000000000
73.00000000000000000000	0.00000000000000000000	4171.79492187500000000000	4197.94873046875000000000	4165.12792968750000000000	4184.61523437500000000000	4187.17919921875000000000	4173.33300781250000000000	4177.43603515625000000000	4204.61523437500000000000	4173.84619140625000000000	4188.71777343750000000000	4182.56396484375000000000	4214.87158203125000000000	4149.74365234375000000000	4164.61523437500000000000	3134.00000000000000000000	10248.00000000000000000000	10228.00000000000000000000	0.00000000000000000000	0.00000000000000000000	0.00000000000000000000	2899.00000000000000000000	443.00000000000000000000	4.00000000000000000000	4.00000000000000000000	4.00000000000000000000	4.00000000000000000000	4.00000000000000000000	4.00000000000000000000	4.00000000000000000000	4.00000000000000000000	4.00000000000000000000	4.00000000000000000000	4.00000000000000000000	4.00000000000000000000	4.00000000000000000000	4.00000000000000000000	4.00000000000000000000	4.00000000000000000000
74.00000000000000000000	0.00000000000000000000	4161.02539062500000000000	4187.17919921875000000000	4160.51269531250000000000	4175.89746093750000000000	4176.92285156250000000000	4171.28173828125000000000	4179.48730468750000000000	4201.02539062500000000000	4176.92285156250000000000	4192.82031250000000000000	4178.46142578125000000000	4208.20507812500000000000	4155.89746093750000000000	4156.41015625000000000000	3483.00000000000000000000	10248.00000000000000000000	10228.00000000000000000000	0.00000000000000000000	0.00000000000000000000	0.00000000000000000000	2899.00000000000000000000	451.00000000000000000000	4.00000000000000000000	4.00000000000000000000	4.00000000000000000000	4.00000000000000000000	4.00000000000000000000	4.00000000000000000000	4.00000000000000000000	4.00000000000000000000	4.00000000000000000000	4.00000000000000000000	4.00000000000000000000	4.00000000000000000000	4.00000000000000000000	4.00000000000000000000	4.00000000000000000000	4.00000000000000000000
75.00000000000000000000	0.00000000000000000000	4179.48730468750000000000	4156.41015625000000000000	4161.53857421875000000000	4165.64111328125000000000	4143.07666015625000000000	4139.48730468750000000000	4158.97412109375000000000	4183.58984375000000000000	4157.43603515625000000000	4171.79492187500000000000	4162.56396484375000000000	4204.61523437500000000000	4133.33300781250000000000	4151.28173828125000000000	3314.00000000000000000000	10246.00000000000000000000	10227.00000000000000000000	0.00000000000000000000	0.00000000000000000000	0.00000000000000000000	2899.00000000000000000000	459.00000000000000000000	4.00000000000000000000	4.00000000000000000000	4.00000000000000000000	4.00000000000000000000	4.00000000000000000000	4.00000000000000000000	4.00000000000000000000	4.00000000000000000000	4.00000000000000000000	4.00000000000000000000	4.00000000000000000000	4.00000000000000000000	4.00000000000000000000	4.00000000000000000000	4.00000000000000000000	4.00000000000000000000
76.00000000000000000000	0.00000000000000000000	4164.10253906250000000000	4175.89746093750000000000	4165.64111328125000000000	4178.97412109375000000000	4173.84619140625000000000	4160.00000000000000000000	4175.89746093750000000000	4203.07666015625000000000	4174.35888671875000000000	4181.02539062500000000000	4164.61523437500000000000	4218.46142578125000000000	4144.61523437500000000000	4175.89746093750000000000	2669.00000000000000000000	10246.00000000000000000000	10227.00000000000000000000	0.00000000000000000000	0.00000000000000000000	0.00000000000000000000	2899.00000000000000000000	468.00000000000000000000	4.00000000000000000000	4.00000000000000000000	4.00000000000000000000	4.00000000000000000000	4.00000000000000000000	4.00000000000000000000	4.00000000000000000000	4.00000000000000000000	4.00000000000000000000	4.00000000000000000000	4.00000000000000000000	4.00000000000000000000	4.00000000000000000000	4.00000000000000000000	4.00000000000000000000	4.00000000000000000000
77.00000000000000000000	0.00000000000000000000	4182.56396484375000000000	4184.61523437500000000000	4171.79492187500000000000	4185.64111328125000000000	4172.30761718750000000000	4167.17919921875000000000	4167.17919921875000000000	4197.94873046875000000000	4170.25634765625000000000	4167.69238281250000000000	4166.66650390625000000000	4231.79492187500000000000	4144.61523437500000000000	4178.97412109375000000000	2604.00000000000000000000	10245.00000000000000000000	10225.00000000000000000000	0.00000000000000000000	0.00000000000000000000	0.00000000000000000000	2899.00000000000000000000	476.00000000000000000000	4.00000000000000000000	4.00000000000000000000	4.00000000000000000000	4.00000000000000000000	4.00000000000000000000	4.00000000000000000000	4.00000000000000000000	4.00000000000000000000	4.00000000000000000000	4.00000000000000000000	4.00000000000000000000	4.00000000000000000000	4.00000000000000000000	4.00000000000000000000	4.00000000000000000000	4.00000000000000000000
78.00000000000000000000	0.00000000000000000000	4177.94873046875000000000	4189.74365234375000000000	4173.84619140625000000000	4183.58984375000000000000	4161.53857421875000000000	4171.79492187500000000000	4168.20507812500000000000	4195.38427734375000000000	4173.33300781250000000000	4165.64111328125000000000	4190.25634765625000000000	4236.92285156250000000000	4154.87158203125000000000	4187.17919921875000000000	3483.00000000000000000000	10245.00000000000000000000	10225.00000000000000000000	0.00000000000000000000	0.00000000000000000000	0.00000000000000000000	2899.00000000000000000000	485.00000000000000000000	4.00000000000000000000	4.00000000000000000000	4.00000000000000000000	4.00000000000000000000	4.00000000000000000000	4.00000000000000000000	4.00000000000000000000	4.00000000000000000000	4.00000000000000000000	4.00000000000000000000	4.00000000000000000000	4.00000000000000000000	4.00000000000000000000	4.00000000000000000000	4.00000000000000000000	4.00000000000000000000
79.00000000000000000000	0.00000000000000000000	4176.92285156250000000000	4187.17919921875000000000	4173.84619140625000000000	4180.51269531250000000000	4178.46142578125000000000	4171.28173828125000000000	4180.51269531250000000000	4202.05126953125000000000	4188.20507812500000000000	4181.53857421875000000000	4200.00000000000000000000	4237.43603515625000000000	4161.02539062500000000000	4186.66650390625000000000	3314.00000000000000000000	10246.00000000000000000000	10228.00000000000000000000	0.00000000000000000000	0.00000000000000000000	0.00000000000000000000	2899.00000000000000000000	493.00000000000000000000	4.00000000000000000000	4.00000000000000000000	4.00000000000000000000	4.00000000000000000000	4.00000000000000000000	4.00000000000000000000	4.00000000000000000000	4.00000000000000000000	4.00000000000000000000	4.00000000000000000000	4.00000000000000000000	4.00000000000000000000	4.00000000000000000000	4.00000000000000000000	4.00000000000000000000	4.00000000000000000000
80.00000000000000000000	0.00000000000000000000	4198.97412109375000000000	4176.92285156250000000000	4180.51269531250000000000	4174.35888671875000000000	4184.61523437500000000000	4157.94873046875000000000	4171.28173828125000000000	4197.94873046875000000000	4183.58984375000000000000	4176.41015625000000000000	4175.89746093750000000000	4233.84619140625000000000	4149.74365234375000000000	4167.69238281250000000000	2669.00000000000000000000	10246.00000000000000000000	10228.00000000000000000000	0.00000000000000000000	0.00000000000000000000	0.00000000000000000000	2899.00000000000000000000	501.00000000000000000000	4.00000000000000000000	4.00000000000000000000	4.00000000000000000000	4.00000000000000000000	4.00000000000000000000	4.00000000000000000000	4.00000000000000000000	4.00000000000000000000	4.00000000000000000000	4.00000000000000000000	4.00000000000000000000	4.00000000000000000000	4.00000000000000000000	4.00000000000000000000	4.00000000000000000000	4.00000000000000000000
81.00000000000000000000	0.00000000000000000000	4166.15380859375000000000	4189.23046875000000000000	4171.79492187500000000000	4183.07666015625000000000	4184.10253906250000000000	4170.76904296875000000000	4171.79492187500000000000	4209.23046875000000000000	4188.71777343750000000000	4176.41015625000000000000	4181.02539062500000000000	4231.79492187500000000000	4161.02539062500000000000	4177.43603515625000000000	2604.00000000000000000000	10247.00000000000000000000	10229.00000000000000000000	0.00000000000000000000	0.00000000000000000000	0.00000000000000000000	2899.00000000000000000000	510.00000000000000000000	4.00000000000000000000	4.00000000000000000000	4.00000000000000000000	4.00000000000000000000	4.00000000000000000000	4.00000000000000000000	4.00000000000000000000	4.00000000000000000000	4.00000000000000000000	4.00000000000000000000	4.00000000000000000000	4.00000000000000000000	4.00000000000000000000	4.00000000000000000000	4.00000000000000000000	4.00000000000000000000
82.00000000000000000000	0.00000000000000000000	4166.66650390625000000000	4171.28173828125000000000	4157.94873046875000000000	4181.53857421875000000000	4157.43603515625000000000	4161.02539062500000000000	4158.97412109375000000000	4187.17919921875000000000	4164.61523437500000000000	4154.35888671875000000000	4171.28173828125000000000	4219.48730468750000000000	4146.15380859375000000000	4171.28173828125000000000	3483.00000000000000000000	10247.00000000000000000000	10229.00000000000000000000	0.00000000000000000000	0.00000000000000000000	0.00000000000000000000	2899.00000000000000000000	518.00000000000000000000	4.00000000000000000000	4.00000000000000000000	4.00000000000000000000	4.00000000000000000000	4.00000000000000000000	4.00000000000000000000	4.00000000000000000000	4.00000000000000000000	4.00000000000000000000	4.00000000000000000000	4.00000000000000000000	4.00000000000000000000	4.00000000000000000000	4.00000000000000000000	4.00000000000000000000	4.00000000000000000000
83.00000000000000000000	0.00000000000000000000	4170.25634765625000000000	4169.23046875000000000000	4158.97412109375000000000	4177.43603515625000000000	4157.94873046875000000000	4158.46142578125000000000	4171.79492187500000000000	4187.17919921875000000000	4164.61523437500000000000	4162.56396484375000000000	4151.28173828125000000000	4217.43603515625000000000	4137.43603515625000000000	4161.53857421875000000000	3314.00000000000000000000	10246.00000000000000000000	10229.00000000000000000000	0.00000000000000000000	0.00000000000000000000	0.00000000000000000000	2899.00000000000000000000	527.00000000000000000000	4.00000000000000000000	4.00000000000000000000	4.00000000000000000000	4.00000000000000000000	4.00000000000000000000	4.00000000000000000000	4.00000000000000000000	4.00000000000000000000	4.00000000000000000000	4.00000000000000000000	4.00000000000000000000	4.00000000000000000000	4.00000000000000000000	4.00000000000000000000	4.00000000000000000000	4.00000000000000000000
84.00000000000000000000	0.00000000000000000000	4168.71777343750000000000	4175.38427734375000000000	4155.89746093750000000000	4174.87158203125000000000	4155.89746093750000000000	4154.35888671875000000000	4175.89746093750000000000	4200.51269531250000000000	4178.97412109375000000000	4178.97412109375000000000	4163.07666015625000000000	4220.00000000000000000000	4130.25634765625000000000	4152.82031250000000000000	2669.00000000000000000000	10246.00000000000000000000	10229.00000000000000000000	0.00000000000000000000	0.00000000000000000000	0.00000000000000000000	2899.00000000000000000000	535.00000000000000000000	4.00000000000000000000	4.00000000000000000000	4.00000000000000000000	4.00000000000000000000	4.00000000000000000000	4.00000000000000000000	4.00000000000000000000	4.00000000000000000000	4.00000000000000000000	4.00000000000000000000	4.00000000000000000000	4.00000000000000000000	4.00000000000000000000	4.00000000000000000000	4.00000000000000000000	4.00000000000000000000
85.00000000000000000000	0.00000000000000000000	4188.20507812500000000000	4165.12792968750000000000	4160.51269531250000000000	4165.64111328125000000000	4150.25634765625000000000	4145.12792968750000000000	4153.33300781250000000000	4180.00000000000000000000	4162.05126953125000000000	4166.66650390625000000000	4178.97412109375000000000	4217.43603515625000000000	4126.15380859375000000000	4154.87158203125000000000	2604.00000000000000000000	10247.00000000000000000000	10229.00000000000000000000	0.00000000000000000000	0.00000000000000000000	0.00000000000000000000	2899.00000000000000000000	543.00000000000000000000	4.00000000000000000000	4.00000000000000000000	4.00000000000000000000	4.00000000000000000000	4.00000000000000000000	4.00000000000000000000	4.00000000000000000000	4.00000000000000000000	4.00000000000000000000	4.00000000000000000000	4.00000000000000000000	4.00000000000000000000	4.00000000000000000000	4.00000000000000000000	4.00000000000000000000	4.00000000000000000000
86.00000000000000000000	0.00000000000000000000	4162.05126953125000000000	4178.46142578125000000000	4167.69238281250000000000	4168.71777343750000000000	4180.51269531250000000000	4172.30761718750000000000	4163.58984375000000000000	4189.74365234375000000000	4181.02539062500000000000	4182.05126953125000000000	4188.71777343750000000000	4230.76904296875000000000	4164.61523437500000000000	4189.74365234375000000000	3483.00000000000000000000	10247.00000000000000000000	10229.00000000000000000000	0.00000000000000000000	0.00000000000000000000	0.00000000000000000000	2899.00000000000000000000	552.00000000000000000000	4.00000000000000000000	4.00000000000000000000	4.00000000000000000000	4.00000000000000000000	4.00000000000000000000	4.00000000000000000000	4.00000000000000000000	4.00000000000000000000	4.00000000000000000000	4.00000000000000000000	4.00000000000000000000	4.00000000000000000000	4.00000000000000000000	4.00000000000000000000	4.00000000000000000000	4.00000000000000000000
87.00000000000000000000	0.00000000000000000000	4170.76904296875000000000	4161.53857421875000000000	4163.58984375000000000000	4166.66650390625000000000	4158.46142578125000000000	4165.12792968750000000000	4156.41015625000000000000	4195.38427734375000000000	4189.23046875000000000000	4178.46142578125000000000	4179.48730468750000000000	4233.84619140625000000000	4157.94873046875000000000	4183.58984375000000000000	3314.00000000000000000000	10247.00000000000000000000	10230.00000000000000000000	0.00000000000000000000	0.00000000000000000000	0.00000000000000000000	2899.00000000000000000000	560.00000000000000000000	4.00000000000000000000	4.00000000000000000000	4.00000000000000000000	4.00000000000000000000	4.00000000000000000000	4.00000000000000000000	4.00000000000000000000	4.00000000000000000000	4.00000000000000000000	4.00000000000000000000	4.00000000000000000000	4.00000000000000000000	4.00000000000000000000	4.00000000000000000000	4.00000000000000000000	4.00000000000000000000
88.00000000000000000000	0.00000000000000000000	4174.87158203125000000000	4156.92285156250000000000	4160.51269531250000000000	4171.79492187500000000000	4150.76904296875000000000	4161.53857421875000000000	4157.43603515625000000000	4196.92285156250000000000	4189.23046875000000000000	4178.97412109375000000000	4174.35888671875000000000	4225.64111328125000000000	4143.58984375000000000000	4170.25634765625000000000	2669.00000000000000000000	10247.00000000000000000000	10230.00000000000000000000	0.00000000000000000000	0.00000000000000000000	0.00000000000000000000	2899.00000000000000000000	569.00000000000000000000	4.00000000000000000000	4.00000000000000000000	4.00000000000000000000	4.00000000000000000000	4.00000000000000000000	4.00000000000000000000	4.00000000000000000000	4.00000000000000000000	4.00000000000000000000	4.00000000000000000000	4.00000000000000000000	4.00000000000000000000	4.00000000000000000000	4.00000000000000000000	4.00000000000000000000	4.00000000000000000000
89.00000000000000000000	0.00000000000000000000	4162.56396484375000000000	4166.66650390625000000000	4158.97412109375000000000	4173.33300781250000000000	4177.94873046875000000000	4167.17919921875000000000	4165.64111328125000000000	4202.05126953125000000000	4189.74365234375000000000	4190.76904296875000000000	4170.76904296875000000000	4224.61523437500000000000	4149.74365234375000000000	4170.25634765625000000000	2604.00000000000000000000	10247.00000000000000000000	10229.00000000000000000000	0.00000000000000000000	0.00000000000000000000	0.00000000000000000000	2899.00000000000000000000	577.00000000000000000000	4.00000000000000000000	4.00000000000000000000	4.00000000000000000000	4.00000000000000000000	4.00000000000000000000	4.00000000000000000000	4.00000000000000000000	4.00000000000000000000	4.00000000000000000000	4.00000000000000000000	4.00000000000000000000	4.00000000000000000000	4.00000000000000000000	4.00000000000000000000	4.00000000000000000000	4.00000000000000000000
90.00000000000000000000	0.00000000000000000000	4185.12792968750000000000	4162.56396484375000000000	4168.20507812500000000000	4162.05126953125000000000	4172.82031250000000000000	4156.41015625000000000000	4154.87158203125000000000	4197.43603515625000000000	4177.43603515625000000000	4183.07666015625000000000	4174.87158203125000000000	4224.61523437500000000000	4142.05126953125000000000	4162.56396484375000000000	3483.00000000000000000000	10247.00000000000000000000	10229.00000000000000000000	0.00000000000000000000	0.00000000000000000000	0.00000000000000000000	2899.00000000000000000000	585.00000000000000000000	4.00000000000000000000	4.00000000000000000000	4.00000000000000000000	4.00000000000000000000	4.00000000000000000000	4.00000000000000000000	4.00000000000000000000	4.00000000000000000000	4.00000000000000000000	4.00000000000000000000	4.00000000000000000000	4.00000000000000000000	4.00000000000000000000	4.00000000000000000000	4.00000000000000000000	4.00000000000000000000
91.00000000000000000000	0.00000000000000000000	4167.17919921875000000000	4186.15380859375000000000	4171.28173828125000000000	4175.89746093750000000000	4170.76904296875000000000	4174.35888671875000000000	4168.20507812500000000000	4213.84619140625000000000	4198.97412109375000000000	4192.82031250000000000000	4206.66650390625000000000	4231.28173828125000000000	4154.35888671875000000000	4175.89746093750000000000	3314.00000000000000000000	10247.00000000000000000000	10229.00000000000000000000	0.00000000000000000000	0.00000000000000000000	0.00000000000000000000	2899.00000000000000000000	594.00000000000000000000	4.00000000000000000000	4.00000000000000000000	4.00000000000000000000	4.00000000000000000000	4.00000000000000000000	4.00000000000000000000	4.00000000000000000000	4.00000000000000000000	4.00000000000000000000	4.00000000000000000000	4.00000000000000000000	4.00000000000000000000	4.00000000000000000000	4.00000000000000000000	4.00000000000000000000	4.00000000000000000000
92.00000000000000000000	0.00000000000000000000	4175.38427734375000000000	4179.48730468750000000000	4163.58984375000000000000	4184.10253906250000000000	4149.74365234375000000000	4162.56396484375000000000	4156.41015625000000000000	4198.97412109375000000000	4189.74365234375000000000	4175.89746093750000000000	4191.28173828125000000000	4227.69238281250000000000	4137.94873046875000000000	4169.74365234375000000000	2669.00000000000000000000	10247.00000000000000000000	10229.00000000000000000000	0.00000000000000000000	0.00000000000000000000	0.00000000000000000000	2899.00000000000000000000	602.00000000000000000000	4.00000000000000000000	4.00000000000000000000	4.00000000000000000000	4.00000000000000000000	4.00000000000000000000	4.00000000000000000000	4.00000000000000000000	4.00000000000000000000	4.00000000000000000000	4.00000000000000000000	4.00000000000000000000	4.00000000000000000000	4.00000000000000000000	4.00000000000000000000	4.00000000000000000000	4.00000000000000000000
93.00000000000000000000	0.00000000000000000000	4177.94873046875000000000	4170.76904296875000000000	4168.20507812500000000000	4173.33300781250000000000	4158.46142578125000000000	4149.23046875000000000000	4150.25634765625000000000	4192.82031250000000000000	4177.94873046875000000000	4171.28173828125000000000	4179.48730468750000000000	4221.53857421875000000000	4136.41015625000000000000	4171.28173828125000000000	2604.00000000000000000000	10247.00000000000000000000	10228.00000000000000000000	0.00000000000000000000	0.00000000000000000000	0.00000000000000000000	2899.00000000000000000000	611.00000000000000000000	4.00000000000000000000	4.00000000000000000000	4.00000000000000000000	4.00000000000000000000	4.00000000000000000000	4.00000000000000000000	4.00000000000000000000	4.00000000000000000000	4.00000000000000000000	4.00000000000000000000	4.00000000000000000000	4.00000000000000000000	4.00000000000000000000	4.00000000000000000000	4.00000000000000000000	4.00000000000000000000
94.00000000000000000000	0.00000000000000000000	4161.53857421875000000000	4184.61523437500000000000	4169.74365234375000000000	4164.61523437500000000000	4186.66650390625000000000	4167.69238281250000000000	4172.30761718750000000000	4215.89746093750000000000	4199.48730468750000000000	4202.05126953125000000000	4193.33300781250000000000	4234.87158203125000000000	4165.12792968750000000000	4192.82031250000000000000	3483.00000000000000000000	10247.00000000000000000000	10228.00000000000000000000	0.00000000000000000000	0.00000000000000000000	0.00000000000000000000	2899.00000000000000000000	619.00000000000000000000	4.00000000000000000000	4.00000000000000000000	4.00000000000000000000	4.00000000000000000000	4.00000000000000000000	4.00000000000000000000	4.00000000000000000000	4.00000000000000000000	4.00000000000000000000	4.00000000000000000000	4.00000000000000000000	4.00000000000000000000	4.00000000000000000000	4.00000000000000000000	4.00000000000000000000	4.00000000000000000000
95.00000000000000000000	0.00000000000000000000	4187.17919921875000000000	4174.35888671875000000000	4170.76904296875000000000	4139.48730468750000000000	4164.10253906250000000000	4165.12792968750000000000	4169.74365234375000000000	4198.97412109375000000000	4192.82031250000000000000	4189.74365234375000000000	4171.28173828125000000000	4241.02539062500000000000	4149.23046875000000000000	4182.56396484375000000000	3314.00000000000000000000	10247.00000000000000000000	10227.00000000000000000000	0.00000000000000000000	0.00000000000000000000	0.00000000000000000000	2899.00000000000000000000	627.00000000000000000000	4.00000000000000000000	4.00000000000000000000	4.00000000000000000000	4.00000000000000000000	4.00000000000000000000	4.00000000000000000000	4.00000000000000000000	4.00000000000000000000	4.00000000000000000000	4.00000000000000000000	4.00000000000000000000	4.00000000000000000000	4.00000000000000000000	4.00000000000000000000	4.00000000000000000000	4.00000000000000000000
96.00000000000000000000	0.00000000000000000000	4168.20507812500000000000	4173.33300781250000000000	4167.69238281250000000000	4116.41015625000000000000	4163.58984375000000000000	4168.71777343750000000000	4164.10253906250000000000	4184.61523437500000000000	4185.12792968750000000000	4175.38427734375000000000	4177.43603515625000000000	4234.35888671875000000000	4142.56396484375000000000	4172.82031250000000000000	2669.00000000000000000000	10247.00000000000000000000	10227.00000000000000000000	0.00000000000000000000	0.00000000000000000000	0.00000000000000000000	2899.00000000000000000000	636.00000000000000000000	4.00000000000000000000	4.00000000000000000000	4.00000000000000000000	4.00000000000000000000	4.00000000000000000000	4.00000000000000000000	4.00000000000000000000	4.00000000000000000000	4.00000000000000000000	4.00000000000000000000	4.00000000000000000000	4.00000000000000000000	4.00000000000000000000	4.00000000000000000000	4.00000000000000000000	4.00000000000000000000
97.00000000000000000000	0.00000000000000000000	4170.25634765625000000000	4169.74365234375000000000	4164.10253906250000000000	4118.97412109375000000000	4169.74365234375000000000	4162.05126953125000000000	4148.71777343750000000000	4178.97412109375000000000	4173.84619140625000000000	4175.38427734375000000000	4197.43603515625000000000	4230.25634765625000000000	4143.07666015625000000000	4168.71777343750000000000	2604.00000000000000000000	10248.00000000000000000000	10227.00000000000000000000	0.00000000000000000000	0.00000000000000000000	0.00000000000000000000	2899.00000000000000000000	644.00000000000000000000	4.00000000000000000000	4.00000000000000000000	4.00000000000000000000	4.00000000000000000000	4.00000000000000000000	4.00000000000000000000	4.00000000000000000000	4.00000000000000000000	4.00000000000000000000	4.00000000000000000000	4.00000000000000000000	4.00000000000000000000	4.00000000000000000000	4.00000000000000000000	4.00000000000000000000	4.00000000000000000000
98.00000000000000000000	0.00000000000000000000	4176.41015625000000000000	4173.33300781250000000000	4165.12792968750000000000	4128.20507812500000000000	4157.94873046875000000000	4161.53857421875000000000	4150.25634765625000000000	4188.71777343750000000000	4183.58984375000000000000	4186.15380859375000000000	4201.53857421875000000000	4229.74365234375000000000	4148.20507812500000000000	4176.41015625000000000000	3483.00000000000000000000	10248.00000000000000000000	10227.00000000000000000000	0.00000000000000000000	0.00000000000000000000	0.00000000000000000000	2899.00000000000000000000	653.00000000000000000000	4.00000000000000000000	4.00000000000000000000	4.00000000000000000000	4.00000000000000000000	4.00000000000000000000	4.00000000000000000000	4.00000000000000000000	4.00000000000000000000	4.00000000000000000000	4.00000000000000000000	4.00000000000000000000	4.00000000000000000000	4.00000000000000000000	4.00000000000000000000	4.00000000000000000000	4.00000000000000000000
99.00000000000000000000	0.00000000000000000000	4152.30761718750000000000	4166.15380859375000000000	4149.23046875000000000000	4112.82031250000000000000	4155.89746093750000000000	4162.56396484375000000000	4155.89746093750000000000	4198.46142578125000000000	4196.92285156250000000000	4197.43603515625000000000	4205.64111328125000000000	4224.10253906250000000000	4156.92285156250000000000	4180.00000000000000000000	3314.00000000000000000000	10248.00000000000000000000	10227.00000000000000000000	0.00000000000000000000	0.00000000000000000000	0.00000000000000000000	2899.00000000000000000000	661.00000000000000000000	4.00000000000000000000	4.00000000000000000000	4.00000000000000000000	4.00000000000000000000	4.00000000000000000000	4.00000000000000000000	4.00000000000000000000	4.00000000000000000000	4.00000000000000000000	4.00000000000000000000	4.00000000000000000000	4.00000000000000000000	4.00000000000000000000	4.00000000000000000000	4.00000000000000000000	4.00000000000000000000
100.00000000000000000000	0.00000000000000000000	4175.89746093750000000000	4143.07666015625000000000	4143.58984375000000000000	4092.82031250000000000000	4154.35888671875000000000	4143.58984375000000000000	4132.30761718750000000000	4174.35888671875000000000	4170.25634765625000000000	4169.74365234375000000000	4178.97412109375000000000	4209.23046875000000000000	4136.41015625000000000000	4158.97412109375000000000	2669.00000000000000000000	10248.00000000000000000000	10227.00000000000000000000	0.00000000000000000000	0.00000000000000000000	0.00000000000000000000	2899.00000000000000000000	669.00000000000000000000	4.00000000000000000000	4.00000000000000000000	4.00000000000000000000	4.00000000000000000000	4.00000000000000000000	4.00000000000000000000	4.00000000000000000000	4.00000000000000000000	4.00000000000000000000	4.00000000000000000000	4.00000000000000000000	4.00000000000000000000	4.00000000000000000000	4.00000000000000000000	4.00000000000000000000	4.00000000000000000000
101.00000000000000000000	0.00000000000000000000	4168.71777343750000000000	4175.89746093750000000000	4148.71777343750000000000	4110.25634765625000000000	4177.94873046875000000000	4165.12792968750000000000	4144.10253906250000000000	4175.38427734375000000000	4173.33300781250000000000	4163.58984375000000000000	4156.41015625000000000000	4209.23046875000000000000	4133.84619140625000000000	4158.97412109375000000000	2604.00000000000000000000	10249.00000000000000000000	10228.00000000000000000000	0.00000000000000000000	0.00000000000000000000	0.00000000000000000000	2899.00000000000000000000	677.00000000000000000000	4.00000000000000000000	4.00000000000000000000	4.00000000000000000000	4.00000000000000000000	4.00000000000000000000	4.00000000000000000000	4.00000000000000000000	4.00000000000000000000	4.00000000000000000000	4.00000000000000000000	4.00000000000000000000	4.00000000000000000000	4.00000000000000000000	4.00000000000000000000	4.00000000000000000000	4.00000000000000000000
102.00000000000000000000	0.00000000000000000000	4171.28173828125000000000	4192.30761718750000000000	4148.71777343750000000000	4123.07666015625000000000	4180.00000000000000000000	4171.28173828125000000000	4146.15380859375000000000	4166.15380859375000000000	4172.30761718750000000000	4165.64111328125000000000	4164.61523437500000000000	4212.82031250000000000000	4128.71777343750000000000	4159.48730468750000000000	3483.00000000000000000000	10249.00000000000000000000	10228.00000000000000000000	0.00000000000000000000	0.00000000000000000000	0.00000000000000000000	2899.00000000000000000000	684.00000000000000000000	4.00000000000000000000	4.00000000000000000000	4.00000000000000000000	4.00000000000000000000	4.00000000000000000000	4.00000000000000000000	4.00000000000000000000	4.00000000000000000000	4.00000000000000000000	4.00000000000000000000	4.00000000000000000000	4.00000000000000000000	4.00000000000000000000	4.00000000000000000000	4.00000000000000000000	4.00000000000000000000
103.00000000000000000000	0.00000000000000000000	4182.05126953125000000000	4181.53857421875000000000	4153.33300781250000000000	4118.46142578125000000000	4178.97412109375000000000	4157.43603515625000000000	4142.05126953125000000000	4173.33300781250000000000	4171.79492187500000000000	4167.17919921875000000000	4196.41015625000000000000	4213.84619140625000000000	4142.05126953125000000000	4168.71777343750000000000	3314.00000000000000000000	10250.00000000000000000000	10228.00000000000000000000	0.00000000000000000000	0.00000000000000000000	0.00000000000000000000	2899.00000000000000000000	692.00000000000000000000	4.00000000000000000000	4.00000000000000000000	4.00000000000000000000	4.00000000000000000000	4.00000000000000000000	4.00000000000000000000	4.00000000000000000000	4.00000000000000000000	4.00000000000000000000	4.00000000000000000000	4.00000000000000000000	4.00000000000000000000	4.00000000000000000000	4.00000000000000000000	4.00000000000000000000	4.00000000000000000000
104.00000000000000000000	0.00000000000000000000	4156.92285156250000000000	4180.00000000000000000000	4142.56396484375000000000	4114.87158203125000000000	4174.87158203125000000000	4153.84619140625000000000	4150.25634765625000000000	4197.94873046875000000000	4184.61523437500000000000	4174.35888671875000000000	4199.48730468750000000000	4211.28173828125000000000	4157.94873046875000000000	4177.94873046875000000000	2669.00000000000000000000	10250.00000000000000000000	10228.00000000000000000000	0.00000000000000000000	0.00000000000000000000	0.00000000000000000000	2899.00000000000000000000	699.00000000000000000000	4.00000000000000000000	4.00000000000000000000	4.00000000000000000000	4.00000000000000000000	4.00000000000000000000	4.00000000000000000000	4.00000000000000000000	4.00000000000000000000	4.00000000000000000000	4.00000000000000000000	4.00000000000000000000	4.00000000000000000000	4.00000000000000000000	4.00000000000000000000	4.00000000000000000000	4.00000000000000000000
105.00000000000000000000	0.00000000000000000000	4171.28173828125000000000	4152.82031250000000000000	4134.87158203125000000000	4107.17919921875000000000	4134.35888671875000000000	4135.38427734375000000000	4130.25634765625000000000	4165.12792968750000000000	4154.35888671875000000000	4144.10253906250000000000	4166.15380859375000000000	4197.94873046875000000000	4118.97412109375000000000	4151.28173828125000000000	2604.00000000000000000000	10251.00000000000000000000	10230.00000000000000000000	0.00000000000000000000	0.00000000000000000000	0.00000000000000000000	2899.00000000000000000000	706.00000000000000000000	4.00000000000000000000	4.00000000000000000000	4.00000000000000000000	4.00000000000000000000	4.00000000000000000000	4.00000000000000000000	4.00000000000000000000	4.00000000000000000000	4.00000000000000000000	4.00000000000000000000	4.00000000000000000000	4.00000000000000000000	4.00000000000000000000	4.00000000000000000000	4.00000000000000000000	4.00000000000000000000
106.00000000000000000000	0.00000000000000000000	4161.02539062500000000000	4155.38427734375000000000	4147.17919921875000000000	4113.33300781250000000000	4150.25634765625000000000	4154.35888671875000000000	4147.69238281250000000000	4165.64111328125000000000	4165.64111328125000000000	4140.51269531250000000000	4176.41015625000000000000	4200.51269531250000000000	4117.43603515625000000000	4155.89746093750000000000	3483.00000000000000000000	10251.00000000000000000000	10230.00000000000000000000	0.00000000000000000000	0.00000000000000000000	0.00000000000000000000	2899.00000000000000000000	714.00000000000000000000	4.00000000000000000000	4.00000000000000000000	4.00000000000000000000	4.00000000000000000000	4.00000000000000000000	4.00000000000000000000	4.00000000000000000000	4.00000000000000000000	4.00000000000000000000	4.00000000000000000000	4.00000000000000000000	4.00000000000000000000	4.00000000000000000000	4.00000000000000000000	4.00000000000000000000	4.00000000000000000000
107.00000000000000000000	0.00000000000000000000	4166.15380859375000000000	4166.66650390625000000000	4157.43603515625000000000	4113.33300781250000000000	4172.30761718750000000000	4165.64111328125000000000	4156.92285156250000000000	4182.56396484375000000000	4188.71777343750000000000	4152.82031250000000000000	4177.43603515625000000000	4213.33300781250000000000	4129.74365234375000000000	4168.71777343750000000000	3314.00000000000000000000	10252.00000000000000000000	10229.00000000000000000000	0.00000000000000000000	0.00000000000000000000	0.00000000000000000000	2899.00000000000000000000	721.00000000000000000000	4.00000000000000000000	4.00000000000000000000	4.00000000000000000000	4.00000000000000000000	4.00000000000000000000	4.00000000000000000000	4.00000000000000000000	4.00000000000000000000	4.00000000000000000000	4.00000000000000000000	4.00000000000000000000	4.00000000000000000000	4.00000000000000000000	4.00000000000000000000	4.00000000000000000000	4.00000000000000000000
108.00000000000000000000	0.00000000000000000000	4187.69238281250000000000	4173.84619140625000000000	4163.07666015625000000000	4114.35888671875000000000	4178.97412109375000000000	4163.58984375000000000000	4144.61523437500000000000	4173.33300781250000000000	4176.92285156250000000000	4163.07666015625000000000	4164.61523437500000000000	4216.41015625000000000000	4139.48730468750000000000	4177.94873046875000000000	2669.00000000000000000000	10252.00000000000000000000	10229.00000000000000000000	0.00000000000000000000	0.00000000000000000000	0.00000000000000000000	2899.00000000000000000000	729.00000000000000000000	4.00000000000000000000	4.00000000000000000000	4.00000000000000000000	4.00000000000000000000	4.00000000000000000000	4.00000000000000000000	4.00000000000000000000	4.00000000000000000000	4.00000000000000000000	4.00000000000000000000	4.00000000000000000000	4.00000000000000000000	4.00000000000000000000	4.00000000000000000000	4.00000000000000000000	4.00000000000000000000
109.00000000000000000000	0.00000000000000000000	4159.48730468750000000000	4181.53857421875000000000	4152.30761718750000000000	4124.10253906250000000000	4184.61523437500000000000	4170.76904296875000000000	4147.69238281250000000000	4167.17919921875000000000	4168.20507812500000000000	4168.20507812500000000000	4183.07666015625000000000	4207.17919921875000000000	4152.82031250000000000000	4188.20507812500000000000	2604.00000000000000000000	10249.00000000000000000000	10229.00000000000000000000	0.00000000000000000000	0.00000000000000000000	0.00000000000000000000	2899.00000000000000000000	736.00000000000000000000	4.00000000000000000000	4.00000000000000000000	4.00000000000000000000	4.00000000000000000000	4.00000000000000000000	4.00000000000000000000	4.00000000000000000000	4.00000000000000000000	4.00000000000000000000	4.00000000000000000000	4.00000000000000000000	4.00000000000000000000	4.00000000000000000000	4.00000000000000000000	4.00000000000000000000	4.00000000000000000000
110.00000000000000000000	0.00000000000000000000	4168.20507812500000000000	4161.53857421875000000000	4146.66650390625000000000	4125.64111328125000000000	4151.79492187500000000000	4148.20507812500000000000	4127.69238281250000000000	4145.64111328125000000000	4148.71777343750000000000	4131.28173828125000000000	4186.15380859375000000000	4190.25634765625000000000	4125.12792968750000000000	4162.56396484375000000000	3483.00000000000000000000	10249.00000000000000000000	10229.00000000000000000000	0.00000000000000000000	0.00000000000000000000	0.00000000000000000000	2899.00000000000000000000	743.00000000000000000000	4.00000000000000000000	4.00000000000000000000	4.00000000000000000000	4.00000000000000000000	4.00000000000000000000	4.00000000000000000000	4.00000000000000000000	4.00000000000000000000	4.00000000000000000000	4.00000000000000000000	4.00000000000000000000	4.00000000000000000000	4.00000000000000000000	4.00000000000000000000	4.00000000000000000000	4.00000000000000000000
111.00000000000000000000	0.00000000000000000000	4164.61523437500000000000	4182.05126953125000000000	4154.35888671875000000000	4143.58984375000000000000	4173.33300781250000000000	4158.97412109375000000000	4146.15380859375000000000	4168.20507812500000000000	4172.30761718750000000000	4145.64111328125000000000	4191.28173828125000000000	4198.97412109375000000000	4135.89746093750000000000	4163.07666015625000000000	3314.00000000000000000000	10248.00000000000000000000	10229.00000000000000000000	0.00000000000000000000	0.00000000000000000000	0.00000000000000000000	2899.00000000000000000000	751.00000000000000000000	4.00000000000000000000	4.00000000000000000000	4.00000000000000000000	4.00000000000000000000	4.00000000000000000000	4.00000000000000000000	4.00000000000000000000	4.00000000000000000000	4.00000000000000000000	4.00000000000000000000	4.00000000000000000000	4.00000000000000000000	4.00000000000000000000	4.00000000000000000000	4.00000000000000000000	4.00000000000000000000
112.00000000000000000000	0.00000000000000000000	4167.69238281250000000000	4197.94873046875000000000	4151.79492187500000000000	4150.25634765625000000000	4191.79492187500000000000	4166.66650390625000000000	4164.10253906250000000000	4186.15380859375000000000	4185.64111328125000000000	4161.02539062500000000000	4190.76904296875000000000	4215.38427734375000000000	4140.00000000000000000000	4172.82031250000000000000	2669.00000000000000000000	10248.00000000000000000000	10229.00000000000000000000	0.00000000000000000000	0.00000000000000000000	0.00000000000000000000	2899.00000000000000000000	758.00000000000000000000	4.00000000000000000000	4.00000000000000000000	4.00000000000000000000	4.00000000000000000000	4.00000000000000000000	4.00000000000000000000	4.00000000000000000000	4.00000000000000000000	4.00000000000000000000	4.00000000000000000000	4.00000000000000000000	4.00000000000000000000	4.00000000000000000000	4.00000000000000000000	4.00000000000000000000	4.00000000000000000000
113.00000000000000000000	0.00000000000000000000	4183.58984375000000000000	4188.20507812500000000000	4152.30761718750000000000	4130.76904296875000000000	4162.05126953125000000000	4154.87158203125000000000	4146.15380859375000000000	4166.66650390625000000000	4165.64111328125000000000	4134.87158203125000000000	4176.41015625000000000000	4205.12792968750000000000	4110.76904296875000000000	4164.61523437500000000000	2604.00000000000000000000	10248.00000000000000000000	10230.00000000000000000000	0.00000000000000000000	0.00000000000000000000	0.00000000000000000000	2899.00000000000000000000	766.00000000000000000000	4.00000000000000000000	4.00000000000000000000	4.00000000000000000000	4.00000000000000000000	4.00000000000000000000	4.00000000000000000000	4.00000000000000000000	4.00000000000000000000	4.00000000000000000000	4.00000000000000000000	4.00000000000000000000	4.00000000000000000000	4.00000000000000000000	4.00000000000000000000	4.00000000000000000000	4.00000000000000000000
114.00000000000000000000	0.00000000000000000000	4154.87158203125000000000	4189.74365234375000000000	4153.84619140625000000000	4126.15380859375000000000	4168.71777343750000000000	4170.25634765625000000000	4151.28173828125000000000	4174.35888671875000000000	4177.94873046875000000000	4146.15380859375000000000	4168.71777343750000000000	4191.28173828125000000000	4121.53857421875000000000	4170.25634765625000000000	3483.00000000000000000000	10248.00000000000000000000	10230.00000000000000000000	0.00000000000000000000	0.00000000000000000000	0.00000000000000000000	2899.00000000000000000000	773.00000000000000000000	4.00000000000000000000	4.00000000000000000000	4.00000000000000000000	4.00000000000000000000	4.00000000000000000000	4.00000000000000000000	4.00000000000000000000	4.00000000000000000000	4.00000000000000000000	4.00000000000000000000	4.00000000000000000000	4.00000000000000000000	4.00000000000000000000	4.00000000000000000000	4.00000000000000000000	4.00000000000000000000
115.00000000000000000000	0.00000000000000000000	4170.25634765625000000000	4161.02539062500000000000	4151.28173828125000000000	4129.74365234375000000000	4161.53857421875000000000	4154.87158203125000000000	4144.61523437500000000000	4161.53857421875000000000	4158.97412109375000000000	4142.05126953125000000000	4157.94873046875000000000	4183.58984375000000000000	4124.10253906250000000000	4164.10253906250000000000	3314.00000000000000000000	10247.00000000000000000000	10230.00000000000000000000	0.00000000000000000000	0.00000000000000000000	0.00000000000000000000	2899.00000000000000000000	780.00000000000000000000	4.00000000000000000000	4.00000000000000000000	4.00000000000000000000	4.00000000000000000000	4.00000000000000000000	4.00000000000000000000	4.00000000000000000000	4.00000000000000000000	4.00000000000000000000	4.00000000000000000000	4.00000000000000000000	4.00000000000000000000	4.00000000000000000000	4.00000000000000000000	4.00000000000000000000	4.00000000000000000000
116.00000000000000000000	0.00000000000000000000	4171.79492187500000000000	4156.92285156250000000000	4148.20507812500000000000	4139.48730468750000000000	4150.76904296875000000000	4144.10253906250000000000	4147.17919921875000000000	4158.46142578125000000000	4152.82031250000000000000	4143.58984375000000000000	4187.69238281250000000000	4184.61523437500000000000	4127.17919921875000000000	4171.79492187500000000000	2669.00000000000000000000	10247.00000000000000000000	10230.00000000000000000000	0.00000000000000000000	0.00000000000000000000	0.00000000000000000000	2899.00000000000000000000	788.00000000000000000000	4.00000000000000000000	4.00000000000000000000	4.00000000000000000000	4.00000000000000000000	4.00000000000000000000	4.00000000000000000000	4.00000000000000000000	4.00000000000000000000	4.00000000000000000000	4.00000000000000000000	4.00000000000000000000	4.00000000000000000000	4.00000000000000000000	4.00000000000000000000	4.00000000000000000000	4.00000000000000000000
117.00000000000000000000	0.00000000000000000000	4165.12792968750000000000	4170.25634765625000000000	4142.05126953125000000000	4150.76904296875000000000	4156.41015625000000000000	4147.69238281250000000000	4152.82031250000000000000	4175.38427734375000000000	4177.94873046875000000000	4156.92285156250000000000	4205.12792968750000000000	4190.25634765625000000000	4131.28173828125000000000	4174.87158203125000000000	2604.00000000000000000000	10247.00000000000000000000	10231.00000000000000000000	0.00000000000000000000	0.00000000000000000000	0.00000000000000000000	2899.00000000000000000000	795.00000000000000000000	4.00000000000000000000	4.00000000000000000000	4.00000000000000000000	4.00000000000000000000	4.00000000000000000000	4.00000000000000000000	4.00000000000000000000	4.00000000000000000000	4.00000000000000000000	4.00000000000000000000	4.00000000000000000000	4.00000000000000000000	4.00000000000000000000	4.00000000000000000000	4.00000000000000000000	4.00000000000000000000
118.00000000000000000000	0.00000000000000000000	4178.97412109375000000000	4164.10253906250000000000	4144.61523437500000000000	4144.10253906250000000000	4163.58984375000000000000	4147.17919921875000000000	4152.82031250000000000000	4168.20507812500000000000	4174.35888671875000000000	4147.69238281250000000000	4180.51269531250000000000	4188.20507812500000000000	4133.33300781250000000000	4163.07666015625000000000	3483.00000000000000000000	10247.00000000000000000000	10231.00000000000000000000	0.00000000000000000000	0.00000000000000000000	0.00000000000000000000	2899.00000000000000000000	803.00000000000000000000	4.00000000000000000000	4.00000000000000000000	4.00000000000000000000	4.00000000000000000000	4.00000000000000000000	4.00000000000000000000	4.00000000000000000000	4.00000000000000000000	4.00000000000000000000	4.00000000000000000000	4.00000000000000000000	4.00000000000000000000	4.00000000000000000000	4.00000000000000000000	4.00000000000000000000	4.00000000000000000000
119.00000000000000000000	0.00000000000000000000	4155.38427734375000000000	4175.38427734375000000000	4146.15380859375000000000	4133.84619140625000000000	4174.87158203125000000000	4161.53857421875000000000	4162.56396484375000000000	4161.53857421875000000000	4164.61523437500000000000	4159.48730468750000000000	4192.30761718750000000000	4184.61523437500000000000	4147.17919921875000000000	4175.89746093750000000000	3314.00000000000000000000	10246.00000000000000000000	10230.00000000000000000000	0.00000000000000000000	0.00000000000000000000	0.00000000000000000000	2899.00000000000000000000	810.00000000000000000000	4.00000000000000000000	4.00000000000000000000	4.00000000000000000000	4.00000000000000000000	4.00000000000000000000	4.00000000000000000000	4.00000000000000000000	4.00000000000000000000	4.00000000000000000000	4.00000000000000000000	4.00000000000000000000	4.00000000000000000000	4.00000000000000000000	4.00000000000000000000	4.00000000000000000000	4.00000000000000000000
120.00000000000000000000	0.00000000000000000000	4173.33300781250000000000	4167.17919921875000000000	4149.23046875000000000000	4135.38427734375000000000	4148.71777343750000000000	4147.17919921875000000000	4146.66650390625000000000	4155.89746093750000000000	4153.84619140625000000000	4157.43603515625000000000	4183.58984375000000000000	4178.97412109375000000000	4119.48730468750000000000	4173.33300781250000000000	2669.00000000000000000000	10246.00000000000000000000	10230.00000000000000000000	0.00000000000000000000	0.00000000000000000000	0.00000000000000000000	2899.00000000000000000000	817.00000000000000000000	4.00000000000000000000	4.00000000000000000000	4.00000000000000000000	4.00000000000000000000	4.00000000000000000000	4.00000000000000000000	4.00000000000000000000	4.00000000000000000000	4.00000000000000000000	4.00000000000000000000	4.00000000000000000000	4.00000000000000000000	4.00000000000000000000	4.00000000000000000000	4.00000000000000000000	4.00000000000000000000
121.00000000000000000000	0.00000000000000000000	4169.74365234375000000000	4162.05126953125000000000	4148.20507812500000000000	4153.33300781250000000000	4153.84619140625000000000	4145.12792968750000000000	4147.69238281250000000000	4169.23046875000000000000	4166.66650390625000000000	4151.28173828125000000000	4152.82031250000000000000	4172.82031250000000000000	4109.74365234375000000000	4163.07666015625000000000	2604.00000000000000000000	10246.00000000000000000000	10229.00000000000000000000	0.00000000000000000000	0.00000000000000000000	0.00000000000000000000	2899.00000000000000000000	825.00000000000000000000	4.00000000000000000000	4.00000000000000000000	4.00000000000000000000	4.00000000000000000000	4.00000000000000000000	4.00000000000000000000	4.00000000000000000000	4.00000000000000000000	4.00000000000000000000	4.00000000000000000000	4.00000000000000000000	4.00000000000000000000	4.00000000000000000000	4.00000000000000000000	4.00000000000000000000	4.00000000000000000000
122.00000000000000000000	0.00000000000000000000	4145.64111328125000000000	4158.97412109375000000000	4138.97412109375000000000	4158.97412109375000000000	4174.87158203125000000000	4153.33300781250000000000	4148.71777343750000000000	4162.56396484375000000000	4162.05126953125000000000	4147.69238281250000000000	4166.66650390625000000000	4164.61523437500000000000	4112.82031250000000000000	4151.79492187500000000000	3483.00000000000000000000	10246.00000000000000000000	10229.00000000000000000000	0.00000000000000000000	0.00000000000000000000	0.00000000000000000000	2899.00000000000000000000	832.00000000000000000000	4.00000000000000000000	4.00000000000000000000	4.00000000000000000000	4.00000000000000000000	4.00000000000000000000	4.00000000000000000000	4.00000000000000000000	4.00000000000000000000	4.00000000000000000000	4.00000000000000000000	4.00000000000000000000	4.00000000000000000000	4.00000000000000000000	4.00000000000000000000	4.00000000000000000000	4.00000000000000000000
123.00000000000000000000	0.00000000000000000000	4166.66650390625000000000	4153.84619140625000000000	4145.12792968750000000000	4149.23046875000000000000	4162.56396484375000000000	4154.87158203125000000000	4141.02539062500000000000	4146.66650390625000000000	4144.61523437500000000000	4149.23046875000000000000	4185.12792968750000000000	4158.46142578125000000000	4095.38452148437500000000	4146.15380859375000000000	3314.00000000000000000000	10248.00000000000000000000	10229.00000000000000000000	0.00000000000000000000	0.00000000000000000000	0.00000000000000000000	2899.00000000000000000000	840.00000000000000000000	4.00000000000000000000	4.00000000000000000000	4.00000000000000000000	4.00000000000000000000	4.00000000000000000000	4.00000000000000000000	4.00000000000000000000	4.00000000000000000000	4.00000000000000000000	4.00000000000000000000	4.00000000000000000000	4.00000000000000000000	4.00000000000000000000	4.00000000000000000000	4.00000000000000000000	4.00000000000000000000
124.00000000000000000000	0.00000000000000000000	4154.87158203125000000000	4172.30761718750000000000	4143.58984375000000000000	4150.76904296875000000000	4161.02539062500000000000	4173.33300781250000000000	4165.12792968750000000000	4171.28173828125000000000	4171.79492187500000000000	4177.43603515625000000000	4178.46142578125000000000	4168.71777343750000000000	4110.76904296875000000000	4162.05126953125000000000	2669.00000000000000000000	10248.00000000000000000000	10229.00000000000000000000	0.00000000000000000000	0.00000000000000000000	0.00000000000000000000	2899.00000000000000000000	847.00000000000000000000	4.00000000000000000000	4.00000000000000000000	4.00000000000000000000	4.00000000000000000000	4.00000000000000000000	4.00000000000000000000	4.00000000000000000000	4.00000000000000000000	4.00000000000000000000	4.00000000000000000000	4.00000000000000000000	4.00000000000000000000	4.00000000000000000000	4.00000000000000000000	4.00000000000000000000	4.00000000000000000000
125.00000000000000000000	0.00000000000000000000	4167.69238281250000000000	4160.00000000000000000000	4138.97412109375000000000	4147.69238281250000000000	4149.74365234375000000000	4160.51269531250000000000	4164.61523437500000000000	4162.56396484375000000000	4163.58984375000000000000	4159.48730468750000000000	4157.43603515625000000000	4174.35888671875000000000	4111.28173828125000000000	4153.33300781250000000000	2604.00000000000000000000	10247.00000000000000000000	10228.00000000000000000000	0.00000000000000000000	0.00000000000000000000	0.00000000000000000000	2899.00000000000000000000	854.00000000000000000000	4.00000000000000000000	4.00000000000000000000	4.00000000000000000000	4.00000000000000000000	4.00000000000000000000	4.00000000000000000000	4.00000000000000000000	4.00000000000000000000	4.00000000000000000000	4.00000000000000000000	4.00000000000000000000	4.00000000000000000000	4.00000000000000000000	4.00000000000000000000	4.00000000000000000000	4.00000000000000000000
126.00000000000000000000	0.00000000000000000000	4174.35888671875000000000	4162.56396484375000000000	4161.02539062500000000000	4155.38427734375000000000	4173.84619140625000000000	4166.15380859375000000000	4174.87158203125000000000	4168.20507812500000000000	4166.66650390625000000000	4161.02539062500000000000	4178.97412109375000000000	4188.20507812500000000000	4130.25634765625000000000	4175.89746093750000000000	3483.00000000000000000000	10247.00000000000000000000	10228.00000000000000000000	0.00000000000000000000	0.00000000000000000000	0.00000000000000000000	2899.00000000000000000000	862.00000000000000000000	4.00000000000000000000	4.00000000000000000000	4.00000000000000000000	4.00000000000000000000	4.00000000000000000000	4.00000000000000000000	4.00000000000000000000	4.00000000000000000000	4.00000000000000000000	4.00000000000000000000	4.00000000000000000000	4.00000000000000000000	4.00000000000000000000	4.00000000000000000000	4.00000000000000000000	4.00000000000000000000
127.00000000000000000000	0.00000000000000000000	4164.10253906250000000000	4177.94873046875000000000	4173.84619140625000000000	4164.10253906250000000000	4193.33300781250000000000	4169.23046875000000000000	4175.89746093750000000000	4195.89746093750000000000	4198.97412109375000000000	4202.56396484375000000000	4216.41015625000000000000	4210.25634765625000000000	4168.71777343750000000000	4214.35888671875000000000	52.00000000000000000000	10249.00000000000000000000	10228.00000000000000000000	0.00000000000000000000	0.00000000000000000000	0.00000000000000000000	2899.00000000000000000000	869.00000000000000000000	4.00000000000000000000	4.00000000000000000000	4.00000000000000000000	4.00000000000000000000	4.00000000000000000000	4.00000000000000000000	4.00000000000000000000	4.00000000000000000000	4.00000000000000000000	4.00000000000000000000	4.00000000000000000000	4.00000000000000000000	4.00000000000000000000	4.00000000000000000000	4.00000000000000000000	4.00000000000000000000
0.00000000000000000000	0.00000000000000000000	4187.69238281250000000000	4165.64111328125000000000	4168.71777343750000000000	4154.35888671875000000000	4157.94873046875000000000	4136.41015625000000000000	4143.58984375000000000000	4183.07666015625000000000	4188.20507812500000000000	4201.53857421875000000000	4220.00000000000000000000	4210.76904296875000000000	4167.17919921875000000000	4200.51269531250000000000	2688.00000000000000000000	10249.00000000000000000000	10228.00000000000000000000	0.00000000000000000000	0.00000000000000000000	0.00000000000000000000	2899.00000000000000000000	877.00000000000000000000	4.00000000000000000000	4.00000000000000000000	4.00000000000000000000	4.00000000000000000000	4.00000000000000000000	4.00000000000000000000	4.00000000000000000000	4.00000000000000000000	4.00000000000000000000	4.00000000000000000000	4.00000000000000000000	4.00000000000000000000	4.00000000000000000000	4.00000000000000000000	4.00000000000000000000	4.00000000000000000000
1.00000000000000000000	0.00000000000000000000	4168.71777343750000000000	4181.02539062500000000000	4160.00000000000000000000	4165.64111328125000000000	4161.53857421875000000000	4153.84619140625000000000	4165.64111328125000000000	4197.94873046875000000000	4200.00000000000000000000	4202.56396484375000000000	4214.35888671875000000000	4208.71777343750000000000	4166.66650390625000000000	4194.87158203125000000000	2491.00000000000000000000	10249.00000000000000000000	10227.00000000000000000000	0.00000000000000000000	0.00000000000000000000	0.00000000000000000000	2899.00000000000000000000	884.00000000000000000000	4.00000000000000000000	4.00000000000000000000	4.00000000000000000000	4.00000000000000000000	4.00000000000000000000	4.00000000000000000000	4.00000000000000000000	4.00000000000000000000	4.00000000000000000000	4.00000000000000000000	4.00000000000000000000	4.00000000000000000000	4.00000000000000000000	4.00000000000000000000	4.00000000000000000000	4.00000000000000000000
2.00000000000000000000	0.00000000000000000000	4172.82031250000000000000	4177.94873046875000000000	4153.33300781250000000000	4170.25634765625000000000	4172.82031250000000000000	4164.61523437500000000000	4172.82031250000000000000	4200.00000000000000000000	4193.33300781250000000000	4197.94873046875000000000	4190.25634765625000000000	4205.12792968750000000000	4144.61523437500000000000	4182.56396484375000000000	1457.00000000000000000000	10249.00000000000000000000	10227.00000000000000000000	0.00000000000000000000	0.00000000000000000000	0.00000000000000000000	2899.00000000000000000000	891.00000000000000000000	4.00000000000000000000	4.00000000000000000000	4.00000000000000000000	4.00000000000000000000	4.00000000000000000000	4.00000000000000000000	4.00000000000000000000	4.00000000000000000000	4.00000000000000000000	4.00000000000000000000	4.00000000000000000000	4.00000000000000000000	4.00000000000000000000	4.00000000000000000000	4.00000000000000000000	4.00000000000000000000
3.00000000000000000000	0.00000000000000000000	4171.79492187500000000000	4174.35888671875000000000	4153.84619140625000000000	4158.46142578125000000000	4174.35888671875000000000	4157.94873046875000000000	4153.84619140625000000000	4176.92285156250000000000	4161.02539062500000000000	4190.25634765625000000000	4180.00000000000000000000	4194.35888671875000000000	4131.28173828125000000000	4168.71777343750000000000	3443.00000000000000000000	10250.00000000000000000000	10227.00000000000000000000	0.00000000000000000000	0.00000000000000000000	0.00000000000000000000	2899.00000000000000000000	899.00000000000000000000	4.00000000000000000000	4.00000000000000000000	4.00000000000000000000	4.00000000000000000000	4.00000000000000000000	4.00000000000000000000	4.00000000000000000000	4.00000000000000000000	4.00000000000000000000	4.00000000000000000000	4.00000000000000000000	4.00000000000000000000	4.00000000000000000000	4.00000000000000000000	4.00000000000000000000	4.00000000000000000000
4.00000000000000000000	0.00000000000000000000	4145.64111328125000000000	4175.89746093750000000000	4140.00000000000000000000	4152.82031250000000000000	4160.00000000000000000000	4163.07666015625000000000	4151.79492187500000000000	4162.05126953125000000000	4146.66650390625000000000	4175.38427734375000000000	4173.33300781250000000000	4183.07666015625000000000	4129.74365234375000000000	4158.46142578125000000000	3526.00000000000000000000	10250.00000000000000000000	10227.00000000000000000000	0.00000000000000000000	0.00000000000000000000	0.00000000000000000000	2899.00000000000000000000	906.00000000000000000000	4.00000000000000000000	4.00000000000000000000	4.00000000000000000000	4.00000000000000000000	4.00000000000000000000	4.00000000000000000000	4.00000000000000000000	4.00000000000000000000	4.00000000000000000000	4.00000000000000000000	4.00000000000000000000	4.00000000000000000000	4.00000000000000000000	4.00000000000000000000	4.00000000000000000000	4.00000000000000000000
5.00000000000000000000	0.00000000000000000000	4169.23046875000000000000	4149.74365234375000000000	4134.35888671875000000000	4147.69238281250000000000	4135.89746093750000000000	4159.48730468750000000000	4145.12792968750000000000	4142.56396484375000000000	4135.89746093750000000000	4143.58984375000000000000	4156.92285156250000000000	4173.33300781250000000000	4107.17919921875000000000	4143.07666015625000000000	3398.00000000000000000000	10250.00000000000000000000	10228.00000000000000000000	0.00000000000000000000	0.00000000000000000000	0.00000000000000000000	2899.00000000000000000000	914.00000000000000000000	4.00000000000000000000	4.00000000000000000000	4.00000000000000000000	4.00000000000000000000	4.00000000000000000000	4.00000000000000000000	4.00000000000000000000	4.00000000000000000000	4.00000000000000000000	4.00000000000000000000	4.00000000000000000000	4.00000000000000000000	4.00000000000000000000	4.00000000000000000000	4.00000000000000000000	4.00000000000000000000
6.00000000000000000000	0.00000000000000000000	4157.94873046875000000000	4164.10253906250000000000	4144.61523437500000000000	4158.46142578125000000000	4166.66650390625000000000	4170.25634765625000000000	4168.71777343750000000000	4163.07666015625000000000	4165.64111328125000000000	4165.12792968750000000000	4183.07666015625000000000	4184.61523437500000000000	4123.58984375000000000000	4166.15380859375000000000	3469.00000000000000000000	10250.00000000000000000000	10228.00000000000000000000	0.00000000000000000000	0.00000000000000000000	0.00000000000000000000	2899.00000000000000000000	921.00000000000000000000	4.00000000000000000000	4.00000000000000000000	4.00000000000000000000	4.00000000000000000000	4.00000000000000000000	4.00000000000000000000	4.00000000000000000000	4.00000000000000000000	4.00000000000000000000	4.00000000000000000000	4.00000000000000000000	4.00000000000000000000	4.00000000000000000000	4.00000000000000000000	4.00000000000000000000	4.00000000000000000000
7.00000000000000000000	0.00000000000000000000	4165.64111328125000000000	4177.43603515625000000000	4150.25634765625000000000	4168.71777343750000000000	4177.43603515625000000000	4162.05126953125000000000	4180.51269531250000000000	4178.46142578125000000000	4176.92285156250000000000	4188.20507812500000000000	4191.79492187500000000000	4202.56396484375000000000	4132.82031250000000000000	4172.82031250000000000000	3408.00000000000000000000	10248.00000000000000000000	10226.00000000000000000000	0.00000000000000000000	0.00000000000000000000	0.00000000000000000000	2899.00000000000000000000	928.00000000000000000000	4.00000000000000000000	4.00000000000000000000	4.00000000000000000000	4.00000000000000000000	4.00000000000000000000	4.00000000000000000000	4.00000000000000000000	4.00000000000000000000	4.00000000000000000000	4.00000000000000000000	4.00000000000000000000	4.00000000000000000000	4.00000000000000000000	4.00000000000000000000	4.00000000000000000000	4.00000000000000000000
8.00000000000000000000	0.00000000000000000000	4183.07666015625000000000	4175.89746093750000000000	4153.33300781250000000000	4167.69238281250000000000	4172.82031250000000000000	4167.17919921875000000000	4179.48730468750000000000	4183.07666015625000000000	4171.28173828125000000000	4195.38427734375000000000	4188.20507812500000000000	4203.58984375000000000000	4140.00000000000000000000	4171.79492187500000000000	3428.00000000000000000000	10248.00000000000000000000	10226.00000000000000000000	0.00000000000000000000	0.00000000000000000000	0.00000000000000000000	2899.00000000000000000000	936.00000000000000000000	4.00000000000000000000	4.00000000000000000000	4.00000000000000000000	4.00000000000000000000	4.00000000000000000000	4.00000000000000000000	4.00000000000000000000	4.00000000000000000000	4.00000000000000000000	4.00000000000000000000	4.00000000000000000000	4.00000000000000000000	4.00000000000000000000	4.00000000000000000000	4.00000000000000000000	4.00000000000000000000
9.00000000000000000000	0.00000000000000000000	4164.61523437500000000000	4180.51269531250000000000	4147.69238281250000000000	4172.82031250000000000000	4178.97412109375000000000	4182.56396484375000000000	4178.97412109375000000000	4186.66650390625000000000	4181.02539062500000000000	4202.56396484375000000000	4196.41015625000000000000	4200.51269531250000000000	4161.53857421875000000000	4189.23046875000000000000	3114.00000000000000000000	10249.00000000000000000000	10227.00000000000000000000	0.00000000000000000000	0.00000000000000000000	0.00000000000000000000	2899.00000000000000000000	943.00000000000000000000	4.00000000000000000000	4.00000000000000000000	4.00000000000000000000	4.00000000000000000000	4.00000000000000000000	4.00000000000000000000	4.00000000000000000000	4.00000000000000000000	4.00000000000000000000	4.00000000000000000000	4.00000000000000000000	4.00000000000000000000	4.00000000000000000000	4.00000000000000000000	4.00000000000000000000	4.00000000000000000000
10.00000000000000000000	0.00000000000000000000	4177.94873046875000000000	4163.58984375000000000000	4146.15380859375000000000	4174.35888671875000000000	4150.25634765625000000000	4153.33300781250000000000	4156.92285156250000000000	4171.79492187500000000000	4169.74365234375000000000	4180.51269531250000000000	4171.28173828125000000000	4200.51269531250000000000	4140.51269531250000000000	4177.43603515625000000000	3481.00000000000000000000	10249.00000000000000000000	10227.00000000000000000000	0.00000000000000000000	0.00000000000000000000	0.00000000000000000000	2899.00000000000000000000	951.00000000000000000000	4.00000000000000000000	4.00000000000000000000	4.00000000000000000000	4.00000000000000000000	4.00000000000000000000	4.00000000000000000000	4.00000000000000000000	4.00000000000000000000	4.00000000000000000000	4.00000000000000000000	4.00000000000000000000	4.00000000000000000000	4.00000000000000000000	4.00000000000000000000	4.00000000000000000000	4.00000000000000000000
11.00000000000000000000	0.00000000000000000000	4160.00000000000000000000	4166.66650390625000000000	4145.64111328125000000000	4171.28173828125000000000	4156.41015625000000000000	4148.71777343750000000000	4160.00000000000000000000	4193.33300781250000000000	4184.10253906250000000000	4190.76904296875000000000	4183.07666015625000000000	4202.56396484375000000000	4144.61523437500000000000	4173.33300781250000000000	3297.00000000000000000000	10248.00000000000000000000	10228.00000000000000000000	0.00000000000000000000	0.00000000000000000000	0.00000000000000000000	2899.00000000000000000000	958.00000000000000000000	4.00000000000000000000	4.00000000000000000000	4.00000000000000000000	4.00000000000000000000	4.00000000000000000000	4.00000000000000000000	4.00000000000000000000	4.00000000000000000000	4.00000000000000000000	4.00000000000000000000	4.00000000000000000000	4.00000000000000000000	4.00000000000000000000	4.00000000000000000000	4.00000000000000000000	4.00000000000000000000
12.00000000000000000000	0.00000000000000000000	4164.10253906250000000000	4166.15380859375000000000	4146.15380859375000000000	4174.87158203125000000000	4172.82031250000000000000	4151.79492187500000000000	4146.66650390625000000000	4192.82031250000000000000	4185.64111328125000000000	4201.53857421875000000000	4212.82031250000000000000	4199.48730468750000000000	4151.79492187500000000000	4171.28173828125000000000	2651.00000000000000000000	10248.00000000000000000000	10228.00000000000000000000	0.00000000000000000000	0.00000000000000000000	0.00000000000000000000	2899.00000000000000000000	966.00000000000000000000	4.00000000000000000000	4.00000000000000000000	4.00000000000000000000	4.00000000000000000000	4.00000000000000000000	4.00000000000000000000	4.00000000000000000000	4.00000000000000000000	4.00000000000000000000	4.00000000000000000000	4.00000000000000000000	4.00000000000000000000	4.00000000000000000000	4.00000000000000000000	4.00000000000000000000	4.00000000000000000000
13.00000000000000000000	0.00000000000000000000	4184.61523437500000000000	4172.82031250000000000000	4155.89746093750000000000	4183.07666015625000000000	4176.41015625000000000000	4164.61523437500000000000	4140.51269531250000000000	4170.76904296875000000000	4172.30761718750000000000	4193.33300781250000000000	4200.51269531250000000000	4201.53857421875000000000	4142.56396484375000000000	4174.35888671875000000000	2600.00000000000000000000	10249.00000000000000000000	10227.00000000000000000000	0.00000000000000000000	0.00000000000000000000	0.00000000000000000000	2899.00000000000000000000	975.00000000000000000000	4.00000000000000000000	4.00000000000000000000	4.00000000000000000000	4.00000000000000000000	4.00000000000000000000	4.00000000000000000000	4.00000000000000000000	4.00000000000000000000	4.00000000000000000000	4.00000000000000000000	4.00000000000000000000	4.00000000000000000000	4.00000000000000000000	4.00000000000000000000	4.00000000000000000000	4.00000000000000000000
14.00000000000000000000	0.00000000000000000000	4161.02539062500000000000	4190.76904296875000000000	4148.71777343750000000000	4173.33300781250000000000	4186.15380859375000000000	4192.30761718750000000000	4173.84619140625000000000	4181.53857421875000000000	4180.00000000000000000000	4200.00000000000000000000	4185.12792968750000000000	4210.76904296875000000000	4153.33300781250000000000	4183.58984375000000000000	3481.00000000000000000000	10249.00000000000000000000	10227.00000000000000000000	0.00000000000000000000	0.00000000000000000000	0.00000000000000000000	2899.00000000000000000000	983.00000000000000000000	4.00000000000000000000	4.00000000000000000000	4.00000000000000000000	4.00000000000000000000	4.00000000000000000000	4.00000000000000000000	4.00000000000000000000	4.00000000000000000000	4.00000000000000000000	4.00000000000000000000	4.00000000000000000000	4.00000000000000000000	4.00000000000000000000	4.00000000000000000000	4.00000000000000000000	4.00000000000000000000
15.00000000000000000000	0.00000000000000000000	4169.74365234375000000000	4170.76904296875000000000	4140.00000000000000000000	4153.84619140625000000000	4170.76904296875000000000	4170.25634765625000000000	4180.00000000000000000000	4179.48730468750000000000	4164.10253906250000000000	4186.66650390625000000000	4171.79492187500000000000	4201.02539062500000000000	4148.20507812500000000000	4167.69238281250000000000	3297.00000000000000000000	10246.00000000000000000000	10227.00000000000000000000	0.00000000000000000000	0.00000000000000000000	0.00000000000000000000	2899.00000000000000000000	992.00000000000000000000	4.00000000000000000000	4.00000000000000000000	4.00000000000000000000	4.00000000000000000000	4.00000000000000000000	4.00000000000000000000	4.00000000000000000000	4.00000000000000000000	4.00000000000000000000	4.00000000000000000000	4.00000000000000000000	4.00000000000000000000	4.00000000000000000000	4.00000000000000000000	4.00000000000000000000	4.00000000000000000000
16.00000000000000000000	0.00000000000000000000	4157.94873046875000000000	4177.94873046875000000000	4141.02539062500000000000	4170.76904296875000000000	4166.66650390625000000000	4158.46142578125000000000	4182.05126953125000000000	4188.20507812500000000000	4164.61523437500000000000	4189.23046875000000000000	4185.64111328125000000000	4188.71777343750000000000	4149.74365234375000000000	4167.69238281250000000000	0.00000000000000000000	10246.00000000000000000000	10227.00000000000000000000	0.00000000000000000000	0.00000000000000000000	0.00000000000000000000	2900.00000000000000000000	0.00000000000000000000	4.00000000000000000000	4.00000000000000000000	4.00000000000000000000	4.00000000000000000000	4.00000000000000000000	4.00000000000000000000	4.00000000000000000000	4.00000000000000000000	4.00000000000000000000	4.00000000000000000000	4.00000000000000000000	4.00000000000000000000	4.00000000000000000000	4.00000000000000000000	4.00000000000000000000	4.00000000000000000000
17.00000000000000000000	0.00000000000000000000	4162.56396484375000000000	4184.61523437500000000000	4147.69238281250000000000	4186.15380859375000000000	4154.87158203125000000000	4157.43603515625000000000	4165.64111328125000000000	4184.61523437500000000000	4164.61523437500000000000	4193.33300781250000000000	4195.89746093750000000000	4189.23046875000000000000	4139.48730468750000000000	4168.20507812500000000000	0.00000000000000000000	10245.00000000000000000000	10227.00000000000000000000	0.00000000000000000000	0.00000000000000000000	0.00000000000000000000	2900.00000000000000000000	8.00000000000000000000	4.00000000000000000000	4.00000000000000000000	4.00000000000000000000	4.00000000000000000000	4.00000000000000000000	4.00000000000000000000	4.00000000000000000000	4.00000000000000000000	4.00000000000000000000	4.00000000000000000000	4.00000000000000000000	4.00000000000000000000	4.00000000000000000000	4.00000000000000000000	4.00000000000000000000	4.00000000000000000000
18.00000000000000000000	0.00000000000000000000	4181.02539062500000000000	4166.66650390625000000000	4159.48730468750000000000	4167.69238281250000000000	4160.51269531250000000000	4155.89746093750000000000	4151.79492187500000000000	4168.71777343750000000000	4162.56396484375000000000	4177.94873046875000000000	4176.92285156250000000000	4195.89746093750000000000	4131.28173828125000000000	4162.05126953125000000000	0.00000000000000000000	10245.00000000000000000000	10227.00000000000000000000	0.00000000000000000000	0.00000000000000000000	0.00000000000000000000	2900.00000000000000000000	17.00000000000000000000	4.00000000000000000000	4.00000000000000000000	4.00000000000000000000	4.00000000000000000000	4.00000000000000000000	4.00000000000000000000	4.00000000000000000000	4.00000000000000000000	4.00000000000000000000	4.00000000000000000000	4.00000000000000000000	4.00000000000000000000	4.00000000000000000000	4.00000000000000000000	4.00000000000000000000	4.00000000000000000000
19.00000000000000000000	0.00000000000000000000	4155.89746093750000000000	4170.76904296875000000000	4156.41015625000000000000	4161.53857421875000000000	4195.38427734375000000000	4170.76904296875000000000	4172.82031250000000000000	4185.12792968750000000000	4184.61523437500000000000	4180.00000000000000000000	4180.00000000000000000000	4206.66650390625000000000	4142.05126953125000000000	4167.17919921875000000000	0.00000000000000000000	10244.00000000000000000000	10228.00000000000000000000	0.00000000000000000000	0.00000000000000000000	0.00000000000000000000	2900.00000000000000000000	25.00000000000000000000	4.00000000000000000000	4.00000000000000000000	4.00000000000000000000	4.00000000000000000000	4.00000000000000000000	4.00000000000000000000	4.00000000000000000000	4.00000000000000000000	4.00000000000000000000	4.00000000000000000000	4.00000000000000000000	4.00000000000000000000	4.00000000000000000000	4.00000000000000000000	4.00000000000000000000	4.00000000000000000000
20.00000000000000000000	0.00000000000000000000	4174.35888671875000000000	4171.79492187500000000000	4156.92285156250000000000	4171.28173828125000000000	4180.00000000000000000000	4169.74365234375000000000	4169.74365234375000000000	4184.10253906250000000000	4176.41015625000000000000	4181.53857421875000000000	4189.23046875000000000000	4204.10253906250000000000	4131.28173828125000000000	4162.05126953125000000000	0.00000000000000000000	10244.00000000000000000000	10228.00000000000000000000	0.00000000000000000000	0.00000000000000000000	0.00000000000000000000	2900.00000000000000000000	34.00000000000000000000	4.00000000000000000000	4.00000000000000000000	4.00000000000000000000	4.00000000000000000000	4.00000000000000000000	4.00000000000000000000	4.00000000000000000000	4.00000000000000000000	4.00000000000000000000	4.00000000000000000000	4.00000000000000000000	4.00000000000000000000	4.00000000000000000000	4.00000000000000000000	4.00000000000000000000	4.00000000000000000000
21.00000000000000000000	0.00000000000000000000	4168.71777343750000000000	4180.00000000000000000000	4162.56396484375000000000	4172.82031250000000000000	4169.74365234375000000000	4179.48730468750000000000	4175.89746093750000000000	4188.71777343750000000000	4175.38427734375000000000	4198.97412109375000000000	4182.56396484375000000000	4200.00000000000000000000	4147.17919921875000000000	4176.41015625000000000000	0.00000000000000000000	10246.00000000000000000000	10230.00000000000000000000	0.00000000000000000000	0.00000000000000000000	0.00000000000000000000	2900.00000000000000000000	42.00000000000000000000	4.00000000000000000000	4.00000000000000000000	4.00000000000000000000	4.00000000000000000000	4.00000000000000000000	4.00000000000000000000	4.00000000000000000000	4.00000000000000000000	4.00000000000000000000	4.00000000000000000000	4.00000000000000000000	4.00000000000000000000	4.00000000000000000000	4.00000000000000000000	4.00000000000000000000	4.00000000000000000000
22.00000000000000000000	0.00000000000000000000	4158.46142578125000000000	4163.58984375000000000000	4158.97412109375000000000	4164.10253906250000000000	4155.89746093750000000000	4168.20507812500000000000	4173.33300781250000000000	4183.07666015625000000000	4171.79492187500000000000	4188.71777343750000000000	4167.17919921875000000000	4202.05126953125000000000	4151.79492187500000000000	4181.53857421875000000000	0.00000000000000000000	10246.00000000000000000000	10230.00000000000000000000	0.00000000000000000000	0.00000000000000000000	0.00000000000000000000	2900.00000000000000000000	50.00000000000000000000	4.00000000000000000000	4.00000000000000000000	4.00000000000000000000	4.00000000000000000000	4.00000000000000000000	4.00000000000000000000	4.00000000000000000000	4.00000000000000000000	4.00000000000000000000	4.00000000000000000000	4.00000000000000000000	4.00000000000000000000	4.00000000000000000000	4.00000000000000000000	4.00000000000000000000	4.00000000000000000000
23.00000000000000000000	0.00000000000000000000	4180.00000000000000000000	4151.79492187500000000000	4168.20507812500000000000	4165.64111328125000000000	4150.25634765625000000000	4160.51269531250000000000	4161.53857421875000000000	4167.17919921875000000000	4159.48730468750000000000	4169.23046875000000000000	4183.07666015625000000000	4205.12792968750000000000	4136.92285156250000000000	4185.64111328125000000000	0.00000000000000000000	10248.00000000000000000000	10231.00000000000000000000	0.00000000000000000000	0.00000000000000000000	0.00000000000000000000	2900.00000000000000000000	59.00000000000000000000	4.00000000000000000000	4.00000000000000000000	4.00000000000000000000	4.00000000000000000000	4.00000000000000000000	4.00000000000000000000	4.00000000000000000000	4.00000000000000000000	4.00000000000000000000	4.00000000000000000000	4.00000000000000000000	4.00000000000000000000	4.00000000000000000000	4.00000000000000000000	4.00000000000000000000	4.00000000000000000000
24.00000000000000000000	0.00000000000000000000	4164.10253906250000000000	4172.30761718750000000000	4169.74365234375000000000	4169.74365234375000000000	4193.33300781250000000000	4188.20507812500000000000	4178.97412109375000000000	4183.58984375000000000000	4178.46142578125000000000	4197.43603515625000000000	4210.25634765625000000000	4215.89746093750000000000	4155.89746093750000000000	4202.05126953125000000000	0.00000000000000000000	10248.00000000000000000000	10231.00000000000000000000	0.00000000000000000000	0.00000000000000000000	0.00000000000000000000	2900.00000000000000000000	67.00000000000000000000	4.00000000000000000000	4.00000000000000000000	4.00000000000000000000	4.00000000000000000000	4.00000000000000000000	4.00000000000000000000	4.00000000000000000000	4.00000000000000000000	4.00000000000000000000	4.00000000000000000000	4.00000000000000000000	4.00000000000000000000	4.00000000000000000000	4.00000000000000000000	4.00000000000000000000	4.00000000000000000000
25.00000000000000000000	0.00000000000000000000	4178.46142578125000000000	4149.23046875000000000000	4156.41015625000000000000	4152.30761718750000000000	4166.15380859375000000000	4157.94873046875000000000	4160.00000000000000000000	4170.25634765625000000000	4160.00000000000000000000	4188.71777343750000000000	4180.51269531250000000000	4205.12792968750000000000	4136.92285156250000000000	4163.07666015625000000000	0.00000000000000000000	10248.00000000000000000000	10232.00000000000000000000	0.00000000000000000000	0.00000000000000000000	0.00000000000000000000	2900.00000000000000000000	76.00000000000000000000	4.00000000000000000000	4.00000000000000000000	4.00000000000000000000	4.00000000000000000000	4.00000000000000000000	4.00000000000000000000	4.00000000000000000000	4.00000000000000000000	4.00000000000000000000	4.00000000000000000000	4.00000000000000000000	4.00000000000000000000	4.00000000000000000000	4.00000000000000000000	4.00000000000000000000	4.00000000000000000000
26.00000000000000000000	0.00000000000000000000	4169.74365234375000000000	4152.30761718750000000000	4153.84619140625000000000	4160.00000000000000000000	4136.41015625000000000000	4142.05126953125000000000	4153.33300781250000000000	4156.41015625000000000000	4144.10253906250000000000	4175.89746093750000000000	4169.74365234375000000000	4187.69238281250000000000	4121.02539062500000000000	4138.46142578125000000000	0.00000000000000000000	10248.00000000000000000000	10232.00000000000000000000	0.00000000000000000000	0.00000000000000000000	0.00000000000000000000	2900.00000000000000000000	84.00000000000000000000	4.00000000000000000000	4.00000000000000000000	4.00000000000000000000	4.00000000000000000000	4.00000000000000000000	4.00000000000000000000	4.00000000000000000000	4.00000000000000000000	4.00000000000000000000	4.00000000000000000000	4.00000000000000000000	4.00000000000000000000	4.00000000000000000000	4.00000000000000000000	4.00000000000000000000	4.00000000000000000000
27.00000000000000000000	0.00000000000000000000	4153.84619140625000000000	4173.84619140625000000000	4153.84619140625000000000	4181.53857421875000000000	4166.66650390625000000000	4171.28173828125000000000	4163.58984375000000000000	4152.82031250000000000000	4146.15380859375000000000	4171.79492187500000000000	4175.38427734375000000000	4192.30761718750000000000	4129.74365234375000000000	4157.43603515625000000000	0.00000000000000000000	10250.00000000000000000000	10233.00000000000000000000	0.00000000000000000000	0.00000000000000000000	0.00000000000000000000	2900.00000000000000000000	92.00000000000000000000	4.00000000000000000000	4.00000000000000000000	4.00000000000000000000	4.00000000000000000000	4.00000000000000000000	4.00000000000000000000	4.00000000000000000000	4.00000000000000000000	4.00000000000000000000	4.00000000000000000000	4.00000000000000000000	4.00000000000000000000	4.00000000000000000000	4.00000000000000000000	4.00000000000000000000	4.00000000000000000000
28.00000000000000000000	0.00000000000000000000	4169.74365234375000000000	4158.97412109375000000000	4147.69238281250000000000	4167.69238281250000000000	4167.17919921875000000000	4160.00000000000000000000	4147.69238281250000000000	4140.00000000000000000000	4135.89746093750000000000	4149.74365234375000000000	4146.66650390625000000000	4186.15380859375000000000	4121.02539062500000000000	4151.28173828125000000000	0.00000000000000000000	10250.00000000000000000000	10233.00000000000000000000	0.00000000000000000000	0.00000000000000000000	0.00000000000000000000	2900.00000000000000000000	101.00000000000000000000	4.00000000000000000000	4.00000000000000000000	4.00000000000000000000	4.00000000000000000000	4.00000000000000000000	4.00000000000000000000	4.00000000000000000000	4.00000000000000000000	4.00000000000000000000	4.00000000000000000000	4.00000000000000000000	4.00000000000000000000	4.00000000000000000000	4.00000000000000000000	4.00000000000000000000	4.00000000000000000000
29.00000000000000000000	0.00000000000000000000	4151.28173828125000000000	4160.51269531250000000000	4137.43603515625000000000	4154.35888671875000000000	4152.82031250000000000000	4143.07666015625000000000	4146.66650390625000000000	4156.41015625000000000000	4147.17919921875000000000	4166.15380859375000000000	4160.00000000000000000000	4177.43603515625000000000	4118.46142578125000000000	4141.53857421875000000000	0.00000000000000000000	10250.00000000000000000000	10232.00000000000000000000	0.00000000000000000000	0.00000000000000000000	0.00000000000000000000	2900.00000000000000000000	109.00000000000000000000	4.00000000000000000000	4.00000000000000000000	4.00000000000000000000	4.00000000000000000000	4.00000000000000000000	4.00000000000000000000	4.00000000000000000000	4.00000000000000000000	4.00000000000000000000	4.00000000000000000000	4.00000000000000000000	4.00000000000000000000	4.00000000000000000000	4.00000000000000000000	4.00000000000000000000	4.00000000000000000000
30.00000000000000000000	0.00000000000000000000	4171.79492187500000000000	4160.00000000000000000000	4144.61523437500000000000	4155.89746093750000000000	4146.66650390625000000000	4145.64111328125000000000	4147.17919921875000000000	4159.48730468750000000000	4141.53857421875000000000	4171.28173828125000000000	4188.71777343750000000000	4188.71777343750000000000	4097.94873046875000000000	4146.66650390625000000000	0.00000000000000000000	10250.00000000000000000000	10232.00000000000000000000	0.00000000000000000000	0.00000000000000000000	0.00000000000000000000	2900.00000000000000000000	117.00000000000000000000	4.00000000000000000000	4.00000000000000000000	4.00000000000000000000	4.00000000000000000000	4.00000000000000000000	4.00000000000000000000	4.00000000000000000000	4.00000000000000000000	4.00000000000000000000	4.00000000000000000000	4.00000000000000000000	4.00000000000000000000	4.00000000000000000000	4.00000000000000000000	4.00000000000000000000	4.00000000000000000000
31.00000000000000000000	0.00000000000000000000	4172.30761718750000000000	4175.89746093750000000000	4156.41015625000000000000	4165.64111328125000000000	4178.46142578125000000000	4175.38427734375000000000	4165.12792968750000000000	4169.23046875000000000000	4156.41015625000000000000	4176.41015625000000000000	4183.07666015625000000000	4204.10253906250000000000	4109.74365234375000000000	4166.66650390625000000000	0.00000000000000000000	10250.00000000000000000000	10233.00000000000000000000	0.00000000000000000000	0.00000000000000000000	0.00000000000000000000	2900.00000000000000000000	126.00000000000000000000	4.00000000000000000000	4.00000000000000000000	4.00000000000000000000	4.00000000000000000000	4.00000000000000000000	4.00000000000000000000	4.00000000000000000000	4.00000000000000000000	4.00000000000000000000	4.00000000000000000000	4.00000000000000000000	4.00000000000000000000	4.00000000000000000000	4.00000000000000000000	4.00000000000000000000	4.00000000000000000000
32.00000000000000000000	0.00000000000000000000	4151.28173828125000000000	4173.84619140625000000000	4147.69238281250000000000	4168.71777343750000000000	4185.12792968750000000000	4172.82031250000000000000	4168.71777343750000000000	4173.33300781250000000000	4167.69238281250000000000	4187.17919921875000000000	4168.20507812500000000000	4199.48730468750000000000	4131.28173828125000000000	4156.92285156250000000000	0.00000000000000000000	10250.00000000000000000000	10233.00000000000000000000	0.00000000000000000000	0.00000000000000000000	0.00000000000000000000	2900.00000000000000000000	134.00000000000000000000	4.00000000000000000000	4.00000000000000000000	4.00000000000000000000	4.00000000000000000000	4.00000000000000000000	4.00000000000000000000	4.00000000000000000000	4.00000000000000000000	4.00000000000000000000	4.00000000000000000000	4.00000000000000000000	4.00000000000000000000	4.00000000000000000000	4.00000000000000000000	4.00000000000000000000	4.00000000000000000000
33.00000000000000000000	0.00000000000000000000	4173.84619140625000000000	4144.61523437500000000000	4148.20507812500000000000	4162.56396484375000000000	4147.69238281250000000000	4146.66650390625000000000	4148.71777343750000000000	4150.25634765625000000000	4136.92285156250000000000	4165.64111328125000000000	4168.20507812500000000000	4194.87158203125000000000	4121.02539062500000000000	4140.00000000000000000000	0.00000000000000000000	10249.00000000000000000000	10230.00000000000000000000	0.00000000000000000000	0.00000000000000000000	0.00000000000000000000	2900.00000000000000000000	143.00000000000000000000	4.00000000000000000000	4.00000000000000000000	4.00000000000000000000	4.00000000000000000000	4.00000000000000000000	4.00000000000000000000	4.00000000000000000000	4.00000000000000000000	4.00000000000000000000	4.00000000000000000000	4.00000000000000000000	4.00000000000000000000	4.00000000000000000000	4.00000000000000000000	4.00000000000000000000	4.00000000000000000000
34.00000000000000000000	0.00000000000000000000	4157.94873046875000000000	4156.92285156250000000000	4156.41015625000000000000	4163.07666015625000000000	4156.92285156250000000000	4168.71777343750000000000	4170.76904296875000000000	4173.84619140625000000000	4152.82031250000000000000	4173.84619140625000000000	4184.10253906250000000000	4211.79492187500000000000	4138.46142578125000000000	4173.33300781250000000000	0.00000000000000000000	10249.00000000000000000000	10230.00000000000000000000	0.00000000000000000000	0.00000000000000000000	0.00000000000000000000	2900.00000000000000000000	151.00000000000000000000	4.00000000000000000000	4.00000000000000000000	4.00000000000000000000	4.00000000000000000000	4.00000000000000000000	4.00000000000000000000	4.00000000000000000000	4.00000000000000000000	4.00000000000000000000	4.00000000000000000000	4.00000000000000000000	4.00000000000000000000	4.00000000000000000000	4.00000000000000000000	4.00000000000000000000	4.00000000000000000000
35.00000000000000000000	0.00000000000000000000	4162.56396484375000000000	4157.43603515625000000000	4158.46142578125000000000	4161.02539062500000000000	4157.43603515625000000000	4164.61523437500000000000	4171.79492187500000000000	4184.61523437500000000000	4162.56396484375000000000	4181.53857421875000000000	4187.69238281250000000000	4211.79492187500000000000	4134.87158203125000000000	4178.97412109375000000000	0.00000000000000000000	10249.00000000000000000000	10229.00000000000000000000	0.00000000000000000000	0.00000000000000000000	0.00000000000000000000	2900.00000000000000000000	159.00000000000000000000	4.00000000000000000000	4.00000000000000000000	4.00000000000000000000	4.00000000000000000000	4.00000000000000000000	4.00000000000000000000	4.00000000000000000000	4.00000000000000000000	4.00000000000000000000	4.00000000000000000000	4.00000000000000000000	4.00000000000000000000	4.00000000000000000000	4.00000000000000000000	4.00000000000000000000	4.00000000000000000000
36.00000000000000000000	0.00000000000000000000	4162.56396484375000000000	4156.41015625000000000000	4157.43603515625000000000	4167.69238281250000000000	4156.41015625000000000000	4158.97412109375000000000	4167.69238281250000000000	4172.82031250000000000000	4158.97412109375000000000	4181.53857421875000000000	4197.94873046875000000000	4199.48730468750000000000	4124.61523437500000000000	4161.53857421875000000000	0.00000000000000000000	10249.00000000000000000000	10229.00000000000000000000	0.00000000000000000000	0.00000000000000000000	0.00000000000000000000	2900.00000000000000000000	168.00000000000000000000	4.00000000000000000000	4.00000000000000000000	4.00000000000000000000	4.00000000000000000000	4.00000000000000000000	4.00000000000000000000	4.00000000000000000000	4.00000000000000000000	4.00000000000000000000	4.00000000000000000000	4.00000000000000000000	4.00000000000000000000	4.00000000000000000000	4.00000000000000000000	4.00000000000000000000	4.00000000000000000000
37.00000000000000000000	0.00000000000000000000	4148.71777343750000000000	4154.87158203125000000000	4143.58984375000000000000	4163.07666015625000000000	4175.38427734375000000000	4172.30761718750000000000	4170.25634765625000000000	4163.07666015625000000000	4163.58984375000000000000	4188.71777343750000000000	4185.12792968750000000000	4197.94873046875000000000	4122.05126953125000000000	4152.30761718750000000000	0.00000000000000000000	10248.00000000000000000000	10227.00000000000000000000	0.00000000000000000000	0.00000000000000000000	0.00000000000000000000	2900.00000000000000000000	176.00000000000000000000	4.00000000000000000000	4.00000000000000000000	4.00000000000000000000	4.00000000000000000000	4.00000000000000000000	4.00000000000000000000	4.00000000000000000000	4.00000000000000000000	4.00000000000000000000	4.00000000000000000000	4.00000000000000000000	4.00000000000000000000	4.00000000000000000000	4.00000000000000000000	4.00000000000000000000	4.00000000000000000000
38.00000000000000000000	0.00000000000000000000	4176.41015625000000000000	4141.02539062500000000000	4144.61523437500000000000	4147.17919921875000000000	4177.94873046875000000000	4170.25634765625000000000	4156.92285156250000000000	4156.41015625000000000000	4154.87158203125000000000	4189.23046875000000000000	4158.97412109375000000000	4200.51269531250000000000	4110.76904296875000000000	4150.76904296875000000000	0.00000000000000000000	10248.00000000000000000000	10227.00000000000000000000	0.00000000000000000000	0.00000000000000000000	0.00000000000000000000	2900.00000000000000000000	184.00000000000000000000	4.00000000000000000000	4.00000000000000000000	4.00000000000000000000	4.00000000000000000000	4.00000000000000000000	4.00000000000000000000	4.00000000000000000000	4.00000000000000000000	4.00000000000000000000	4.00000000000000000000	4.00000000000000000000	4.00000000000000000000	4.00000000000000000000	4.00000000000000000000	4.00000000000000000000	4.00000000000000000000
39.00000000000000000000	0.00000000000000000000	4154.87158203125000000000	4160.51269531250000000000	4154.35888671875000000000	4161.53857421875000000000	4175.38427734375000000000	4182.05126953125000000000	4168.20507812500000000000	4180.00000000000000000000	4170.25634765625000000000	4196.92285156250000000000	4171.79492187500000000000	4204.10253906250000000000	4130.25634765625000000000	4170.25634765625000000000	0.00000000000000000000	10247.00000000000000000000	10227.00000000000000000000	0.00000000000000000000	0.00000000000000000000	0.00000000000000000000	2900.00000000000000000000	193.00000000000000000000	4.00000000000000000000	4.00000000000000000000	4.00000000000000000000	4.00000000000000000000	4.00000000000000000000	4.00000000000000000000	4.00000000000000000000	4.00000000000000000000	4.00000000000000000000	4.00000000000000000000	4.00000000000000000000	4.00000000000000000000	4.00000000000000000000	4.00000000000000000000	4.00000000000000000000	4.00000000000000000000
40.00000000000000000000	0.00000000000000000000	4154.87158203125000000000	4166.15380859375000000000	4153.33300781250000000000	4168.71777343750000000000	4154.35888671875000000000	4168.20507812500000000000	4158.46142578125000000000	4168.20507812500000000000	4161.53857421875000000000	4172.82031250000000000000	4172.82031250000000000000	4198.46142578125000000000	4126.15380859375000000000	4155.38427734375000000000	0.00000000000000000000	10247.00000000000000000000	10227.00000000000000000000	0.00000000000000000000	0.00000000000000000000	0.00000000000000000000	2900.00000000000000000000	201.00000000000000000000	4.00000000000000000000	4.00000000000000000000	4.00000000000000000000	4.00000000000000000000	4.00000000000000000000	4.00000000000000000000	4.00000000000000000000	4.00000000000000000000	4.00000000000000000000	4.00000000000000000000	4.00000000000000000000	4.00000000000000000000	4.00000000000000000000	4.00000000000000000000	4.00000000000000000000	4.00000000000000000000
41.00000000000000000000	0.00000000000000000000	4172.30761718750000000000	4176.41015625000000000000	4156.92285156250000000000	4163.07666015625000000000	4172.30761718750000000000	4168.71777343750000000000	4165.12792968750000000000	4168.20507812500000000000	4163.58984375000000000000	4179.48730468750000000000	4182.56396484375000000000	4202.05126953125000000000	4130.25634765625000000000	4159.48730468750000000000	0.00000000000000000000	10246.00000000000000000000	10228.00000000000000000000	0.00000000000000000000	0.00000000000000000000	0.00000000000000000000	2900.00000000000000000000	210.00000000000000000000	4.00000000000000000000	4.00000000000000000000	4.00000000000000000000	4.00000000000000000000	4.00000000000000000000	4.00000000000000000000	4.00000000000000000000	4.00000000000000000000	4.00000000000000000000	4.00000000000000000000	4.00000000000000000000	4.00000000000000000000	4.00000000000000000000	4.00000000000000000000	4.00000000000000000000	4.00000000000000000000
42.00000000000000000000	0.00000000000000000000	4164.61523437500000000000	4185.64111328125000000000	4155.38427734375000000000	4170.25634765625000000000	4188.71777343750000000000	4177.94873046875000000000	4184.10253906250000000000	4190.25634765625000000000	4181.02539062500000000000	4209.23046875000000000000	4193.33300781250000000000	4216.92285156250000000000	4137.94873046875000000000	4179.48730468750000000000	0.00000000000000000000	10246.00000000000000000000	10228.00000000000000000000	0.00000000000000000000	0.00000000000000000000	0.00000000000000000000	2900.00000000000000000000	218.00000000000000000000	4.00000000000000000000	4.00000000000000000000	4.00000000000000000000	4.00000000000000000000	4.00000000000000000000	4.00000000000000000000	4.00000000000000000000	4.00000000000000000000	4.00000000000000000000	4.00000000000000000000	4.00000000000000000000	4.00000000000000000000	4.00000000000000000000	4.00000000000000000000	4.00000000000000000000	4.00000000000000000000
43.00000000000000000000	0.00000000000000000000	4185.12792968750000000000	4172.82031250000000000000	4163.58984375000000000000	4170.76904296875000000000	4153.33300781250000000000	4158.97412109375000000000	4168.20507812500000000000	4169.74365234375000000000	4157.43603515625000000000	4187.69238281250000000000	4167.69238281250000000000	4215.89746093750000000000	4113.33300781250000000000	4163.58984375000000000000	0.00000000000000000000	10246.00000000000000000000	10229.00000000000000000000	0.00000000000000000000	0.00000000000000000000	0.00000000000000000000	2900.00000000000000000000	226.00000000000000000000	4.00000000000000000000	4.00000000000000000000	4.00000000000000000000	4.00000000000000000000	4.00000000000000000000	4.00000000000000000000	4.00000000000000000000	4.00000000000000000000	4.00000000000000000000	4.00000000000000000000	4.00000000000000000000	4.00000000000000000000	4.00000000000000000000	4.00000000000000000000	4.00000000000000000000	4.00000000000000000000
44.00000000000000000000	0.00000000000000000000	4163.07666015625000000000	4185.64111328125000000000	4177.94873046875000000000	4172.30761718750000000000	4156.92285156250000000000	4171.28173828125000000000	4176.92285156250000000000	4178.97412109375000000000	4166.66650390625000000000	4189.74365234375000000000	4175.38427734375000000000	4219.48730468750000000000	4140.00000000000000000000	4181.02539062500000000000	0.00000000000000000000	10246.00000000000000000000	10229.00000000000000000000	0.00000000000000000000	0.00000000000000000000	0.00000000000000000000	2900.00000000000000000000	235.00000000000000000000	4.00000000000000000000	4.00000000000000000000	4.00000000000000000000	4.00000000000000000000	4.00000000000000000000	4.00000000000000000000	4.00000000000000000000	4.00000000000000000000	4.00000000000000000000	4.00000000000000000000	4.00000000000000000000	4.00000000000000000000	4.00000000000000000000	4.00000000000000000000	4.00000000000000000000	4.00000000000000000000
45.00000000000000000000	0.00000000000000000000	4164.10253906250000000000	4171.28173828125000000000	4174.87158203125000000000	4174.35888671875000000000	4163.58984375000000000000	4174.35888671875000000000	4175.38427734375000000000	4182.05126953125000000000	4168.20507812500000000000	4181.02539062500000000000	4190.25634765625000000000	4225.64111328125000000000	4151.79492187500000000000	4192.82031250000000000000	0.00000000000000000000	10245.00000000000000000000	10228.00000000000000000000	0.00000000000000000000	0.00000000000000000000	0.00000000000000000000	2900.00000000000000000000	242.00000000000000000000	4.00000000000000000000	4.00000000000000000000	4.00000000000000000000	4.00000000000000000000	4.00000000000000000000	4.00000000000000000000	4.00000000000000000000	4.00000000000000000000	4.00000000000000000000	4.00000000000000000000	4.00000000000000000000	4.00000000000000000000	4.00000000000000000000	4.00000000000000000000	4.00000000000000000000	4.00000000000000000000
46.00000000000000000000	0.00000000000000000000	4177.94873046875000000000	4156.41015625000000000000	4165.64111328125000000000	4169.23046875000000000000	4164.10253906250000000000	4166.66650390625000000000	4165.64111328125000000000	4159.48730468750000000000	4151.79492187500000000000	4169.74365234375000000000	4191.28173828125000000000	4215.89746093750000000000	4125.64111328125000000000	4175.89746093750000000000	0.00000000000000000000	10245.00000000000000000000	10228.00000000000000000000	0.00000000000000000000	0.00000000000000000000	0.00000000000000000000	2900.00000000000000000000	250.00000000000000000000	4.00000000000000000000	4.00000000000000000000	4.00000000000000000000	4.00000000000000000000	4.00000000000000000000	4.00000000000000000000	4.00000000000000000000	4.00000000000000000000	4.00000000000000000000	4.00000000000000000000	4.00000000000000000000	4.00000000000000000000	4.00000000000000000000	4.00000000000000000000	4.00000000000000000000	4.00000000000000000000
47.00000000000000000000	0.00000000000000000000	4157.94873046875000000000	4164.61523437500000000000	4152.30761718750000000000	4161.53857421875000000000	4171.79492187500000000000	4164.61523437500000000000	4162.05126953125000000000	4154.35888671875000000000	4155.89746093750000000000	4190.76904296875000000000	4181.53857421875000000000	4207.17919921875000000000	4115.38427734375000000000	4166.15380859375000000000	0.00000000000000000000	10246.00000000000000000000	10227.00000000000000000000	0.00000000000000000000	0.00000000000000000000	0.00000000000000000000	2900.00000000000000000000	257.00000000000000000000	4.00000000000000000000	4.00000000000000000000	4.00000000000000000000	4.00000000000000000000	4.00000000000000000000	4.00000000000000000000	4.00000000000000000000	4.00000000000000000000	4.00000000000000000000	4.00000000000000000000	4.00000000000000000000	4.00000000000000000000	4.00000000000000000000	4.00000000000000000000	4.00000000000000000000	4.00000000000000000000
48.00000000000000000000	0.00000000000000000000	4176.92285156250000000000	4148.71777343750000000000	4152.30761718750000000000	4156.92285156250000000000	4154.35888671875000000000	4152.82031250000000000000	4146.15380859375000000000	4151.79492187500000000000	4155.89746093750000000000	4182.05126953125000000000	4149.74365234375000000000	4204.61523437500000000000	4108.20507812500000000000	4155.89746093750000000000	0.00000000000000000000	10246.00000000000000000000	10227.00000000000000000000	0.00000000000000000000	0.00000000000000000000	0.00000000000000000000	2900.00000000000000000000	264.00000000000000000000	4.00000000000000000000	4.00000000000000000000	4.00000000000000000000	4.00000000000000000000	4.00000000000000000000	4.00000000000000000000	4.00000000000000000000	4.00000000000000000000	4.00000000000000000000	4.00000000000000000000	4.00000000000000000000	4.00000000000000000000	4.00000000000000000000	4.00000000000000000000	4.00000000000000000000	4.00000000000000000000
49.00000000000000000000	0.00000000000000000000	4166.15380859375000000000	4169.23046875000000000000	4165.12792968750000000000	4170.25634765625000000000	4177.94873046875000000000	4182.56396484375000000000	4173.84619140625000000000	4178.97412109375000000000	4179.48730468750000000000	4191.79492187500000000000	4171.28173828125000000000	4211.28173828125000000000	4142.56396484375000000000	4173.33300781250000000000	0.00000000000000000000	10248.00000000000000000000	10227.00000000000000000000	0.00000000000000000000	0.00000000000000000000	0.00000000000000000000	2900.00000000000000000000	272.00000000000000000000	4.00000000000000000000	4.00000000000000000000	4.00000000000000000000	4.00000000000000000000	4.00000000000000000000	4.00000000000000000000	4.00000000000000000000	4.00000000000000000000	4.00000000000000000000	4.00000000000000000000	4.00000000000000000000	4.00000000000000000000	4.00000000000000000000	4.00000000000000000000	4.00000000000000000000	4.00000000000000000000
50.00000000000000000000	0.00000000000000000000	4167.69238281250000000000	4188.71777343750000000000	4166.15380859375000000000	4180.00000000000000000000	4177.43603515625000000000	4187.17919921875000000000	4175.38427734375000000000	4171.79492187500000000000	4170.25634765625000000000	4192.30761718750000000000	4185.12792968750000000000	4214.87158203125000000000	4154.87158203125000000000	4180.00000000000000000000	0.00000000000000000000	10248.00000000000000000000	10227.00000000000000000000	0.00000000000000000000	0.00000000000000000000	0.00000000000000000000	2900.00000000000000000000	279.00000000000000000000	4.00000000000000000000	4.00000000000000000000	4.00000000000000000000	4.00000000000000000000	4.00000000000000000000	4.00000000000000000000	4.00000000000000000000	4.00000000000000000000	4.00000000000000000000	4.00000000000000000000	4.00000000000000000000	4.00000000000000000000	4.00000000000000000000	4.00000000000000000000	4.00000000000000000000	4.00000000000000000000
51.00000000000000000000	0.00000000000000000000	4181.02539062500000000000	4178.97412109375000000000	4162.05126953125000000000	4179.48730468750000000000	4149.23046875000000000000	4159.48730468750000000000	4147.69238281250000000000	4145.64111328125000000000	4147.17919921875000000000	4166.66650390625000000000	4162.56396484375000000000	4212.30761718750000000000	4128.71777343750000000000	4178.97412109375000000000	0.00000000000000000000	10247.00000000000000000000	10227.00000000000000000000	0.00000000000000000000	0.00000000000000000000	0.00000000000000000000	2900.00000000000000000000	287.00000000000000000000	4.00000000000000000000	4.00000000000000000000	4.00000000000000000000	4.00000000000000000000	4.00000000000000000000	4.00000000000000000000	4.00000000000000000000	4.00000000000000000000	4.00000000000000000000	4.00000000000000000000	4.00000000000000000000	4.00000000000000000000	4.00000000000000000000	4.00000000000000000000	4.00000000000000000000	4.00000000000000000000
52.00000000000000000000	0.00000000000000000000	4153.33300781250000000000	4176.41015625000000000000	4156.41015625000000000000	4182.05126953125000000000	4170.76904296875000000000	4158.97412109375000000000	4153.84619140625000000000	4153.84619140625000000000	4163.58984375000000000000	4177.43603515625000000000	4183.07666015625000000000	4213.84619140625000000000	4129.23046875000000000000	4193.33300781250000000000	0.00000000000000000000	10247.00000000000000000000	10227.00000000000000000000	0.00000000000000000000	0.00000000000000000000	0.00000000000000000000	2900.00000000000000000000	294.00000000000000000000	4.00000000000000000000	4.00000000000000000000	4.00000000000000000000	4.00000000000000000000	4.00000000000000000000	4.00000000000000000000	4.00000000000000000000	4.00000000000000000000	4.00000000000000000000	4.00000000000000000000	4.00000000000000000000	4.00000000000000000000	4.00000000000000000000	4.00000000000000000000	4.00000000000000000000	4.00000000000000000000
53.00000000000000000000	0.00000000000000000000	4174.35888671875000000000	4168.20507812500000000000	4158.97412109375000000000	4175.38427734375000000000	4174.87158203125000000000	4156.92285156250000000000	4149.74365234375000000000	4142.05126953125000000000	4156.92285156250000000000	4178.46142578125000000000	4180.51269531250000000000	4210.76904296875000000000	4134.35888671875000000000	4175.89746093750000000000	0.00000000000000000000	10249.00000000000000000000	10228.00000000000000000000	0.00000000000000000000	0.00000000000000000000	0.00000000000000000000	2900.00000000000000000000	301.00000000000000000000	4.00000000000000000000	4.00000000000000000000	4.00000000000000000000	4.00000000000000000000	4.00000000000000000000	4.00000000000000000000	4.00000000000000000000	4.00000000000000000000	4.00000000000000000000	4.00000000000000000000	4.00000000000000000000	4.00000000000000000000	4.00000000000000000000	4.00000000000000000000	4.00000000000000000000	4.00000000000000000000
54.00000000000000000000	0.00000000000000000000	4178.46142578125000000000	4195.89746093750000000000	4167.17919921875000000000	4176.41015625000000000000	4180.00000000000000000000	4182.56396484375000000000	4166.15380859375000000000	4152.82031250000000000000	4171.28173828125000000000	4191.28173828125000000000	4169.74365234375000000000	4219.48730468750000000000	4163.07666015625000000000	4174.87158203125000000000	0.00000000000000000000	10249.00000000000000000000	10228.00000000000000000000	0.00000000000000000000	0.00000000000000000000	0.00000000000000000000	2900.00000000000000000000	309.00000000000000000000	4.00000000000000000000	4.00000000000000000000	4.00000000000000000000	4.00000000000000000000	4.00000000000000000000	4.00000000000000000000	4.00000000000000000000	4.00000000000000000000	4.00000000000000000000	4.00000000000000000000	4.00000000000000000000	4.00000000000000000000	4.00000000000000000000	4.00000000000000000000	4.00000000000000000000	4.00000000000000000000
55.00000000000000000000	0.00000000000000000000	4175.38427734375000000000	4207.17919921875000000000	4172.30761718750000000000	4174.87158203125000000000	4175.38427734375000000000	4190.25634765625000000000	4175.89746093750000000000	4158.46142578125000000000	4176.92285156250000000000	4205.64111328125000000000	4181.53857421875000000000	4229.23046875000000000000	4166.66650390625000000000	4186.15380859375000000000	0.00000000000000000000	10248.00000000000000000000	10226.00000000000000000000	0.00000000000000000000	0.00000000000000000000	0.00000000000000000000	2900.00000000000000000000	316.00000000000000000000	4.00000000000000000000	4.00000000000000000000	4.00000000000000000000	4.00000000000000000000	4.00000000000000000000	4.00000000000000000000	4.00000000000000000000	4.00000000000000000000	4.00000000000000000000	4.00000000000000000000	4.00000000000000000000	4.00000000000000000000	4.00000000000000000000	4.00000000000000000000	4.00000000000000000000	4.00000000000000000000
56.00000000000000000000	0.00000000000000000000	4178.97412109375000000000	4176.41015625000000000000	4171.28173828125000000000	4150.76904296875000000000	4154.35888671875000000000	4160.00000000000000000000	4152.30761718750000000000	4136.41015625000000000000	4144.61523437500000000000	4180.51269531250000000000	4166.66650390625000000000	4216.41015625000000000000	4130.25634765625000000000	4182.05126953125000000000	0.00000000000000000000	10248.00000000000000000000	10226.00000000000000000000	0.00000000000000000000	0.00000000000000000000	0.00000000000000000000	2900.00000000000000000000	323.00000000000000000000	4.00000000000000000000	4.00000000000000000000	4.00000000000000000000	4.00000000000000000000	4.00000000000000000000	4.00000000000000000000	4.00000000000000000000	4.00000000000000000000	4.00000000000000000000	4.00000000000000000000	4.00000000000000000000	4.00000000000000000000	4.00000000000000000000	4.00000000000000000000	4.00000000000000000000	4.00000000000000000000
57.00000000000000000000	0.00000000000000000000	4153.84619140625000000000	4165.64111328125000000000	4163.07666015625000000000	4135.89746093750000000000	4159.48730468750000000000	4158.97412109375000000000	4146.66650390625000000000	4145.64111328125000000000	4148.71777343750000000000	4165.64111328125000000000	4158.46142578125000000000	4210.25634765625000000000	4127.69238281250000000000	4190.25634765625000000000	0.00000000000000000000	10248.00000000000000000000	10227.00000000000000000000	0.00000000000000000000	0.00000000000000000000	0.00000000000000000000	2900.00000000000000000000	331.00000000000000000000	4.00000000000000000000	4.00000000000000000000	4.00000000000000000000	4.00000000000000000000	4.00000000000000000000	4.00000000000000000000	4.00000000000000000000	4.00000000000000000000	4.00000000000000000000	4.00000000000000000000	4.00000000000000000000	4.00000000000000000000	4.00000000000000000000	4.00000000000000000000	4.00000000000000000000	4.00000000000000000000
58.00000000000000000000	0.00000000000000000000	4176.92285156250000000000	4151.79492187500000000000	4165.12792968750000000000	4125.64111328125000000000	4156.92285156250000000000	4156.92285156250000000000	4142.56396484375000000000	4146.66650390625000000000	4153.84619140625000000000	4161.53857421875000000000	4167.69238281250000000000	4210.76904296875000000000	4130.25634765625000000000	4181.53857421875000000000	0.00000000000000000000	10248.00000000000000000000	10227.00000000000000000000	0.00000000000000000000	0.00000000000000000000	0.00000000000000000000	2900.00000000000000000000	338.00000000000000000000	4.00000000000000000000	4.00000000000000000000	4.00000000000000000000	4.00000000000000000000	4.00000000000000000000	4.00000000000000000000	4.00000000000000000000	4.00000000000000000000	4.00000000000000000000	4.00000000000000000000	4.00000000000000000000	4.00000000000000000000	4.00000000000000000000	4.00000000000000000000	4.00000000000000000000	4.00000000000000000000
59.00000000000000000000	0.00000000000000000000	4168.71777343750000000000	4154.35888671875000000000	4157.94873046875000000000	4122.05126953125000000000	4170.25634765625000000000	4164.61523437500000000000	4158.97412109375000000000	4148.20507812500000000000	4150.25634765625000000000	4168.20507812500000000000	4167.17919921875000000000	4203.07666015625000000000	4128.71777343750000000000	4165.64111328125000000000	0.00000000000000000000	10249.00000000000000000000	10228.00000000000000000000	0.00000000000000000000	0.00000000000000000000	0.00000000000000000000	2900.00000000000000000000	346.00000000000000000000	4.00000000000000000000	4.00000000000000000000	4.00000000000000000000	4.00000000000000000000	4.00000000000000000000	4.00000000000000000000	4.00000000000000000000	4.00000000000000000000	4.00000000000000000000	4.00000000000000000000	4.00000000000000000000	4.00000000000000000000	4.00000000000000000000	4.00000000000000000000	4.00000000000000000000	4.00000000000000000000
60.00000000000000000000	0.00000000000000000000	4152.82031250000000000000	4156.41015625000000000000	4139.48730468750000000000	4123.07666015625000000000	4166.15380859375000000000	4163.58984375000000000000	4158.97412109375000000000	4141.02539062500000000000	4131.79492187500000000000	4157.43603515625000000000	4147.17919921875000000000	4189.74365234375000000000	4107.17919921875000000000	4147.69238281250000000000	0.00000000000000000000	10249.00000000000000000000	10228.00000000000000000000	0.00000000000000000000	0.00000000000000000000	0.00000000000000000000	2900.00000000000000000000	353.00000000000000000000	4.00000000000000000000	4.00000000000000000000	4.00000000000000000000	4.00000000000000000000	4.00000000000000000000	4.00000000000000000000	4.00000000000000000000	4.00000000000000000000	4.00000000000000000000	4.00000000000000000000	4.00000000000000000000	4.00000000000000000000	4.00000000000000000000	4.00000000000000000000	4.00000000000000000000	4.00000000000000000000
61.00000000000000000000	0.00000000000000000000	4171.79492187500000000000	4154.87158203125000000000	4152.30761718750000000000	4121.53857421875000000000	4143.58984375000000000000	4151.79492187500000000000	4140.00000000000000000000	4124.10253906250000000000	4116.41015625000000000000	4146.15380859375000000000	4147.69238281250000000000	4188.20507812500000000000	4106.66650390625000000000	4151.28173828125000000000	0.00000000000000000000	10249.00000000000000000000	10228.00000000000000000000	0.00000000000000000000	0.00000000000000000000	0.00000000000000000000	2900.00000000000000000000	360.00000000000000000000	4.00000000000000000000	4.00000000000000000000	4.00000000000000000000	4.00000000000000000000	4.00000000000000000000	4.00000000000000000000	4.00000000000000000000	4.00000000000000000000	4.00000000000000000000	4.00000000000000000000	4.00000000000000000000	4.00000000000000000000	4.00000000000000000000	4.00000000000000000000	4.00000000000000000000	4.00000000000000000000
62.00000000000000000000	0.00000000000000000000	4152.82031250000000000000	4172.30761718750000000000	4164.10253906250000000000	4127.69238281250000000000	4152.30761718750000000000	4164.61523437500000000000	4155.89746093750000000000	4143.07666015625000000000	4148.71777343750000000000	4170.25634765625000000000	4165.64111328125000000000	4202.56396484375000000000	4148.20507812500000000000	4180.51269531250000000000	0.00000000000000000000	10249.00000000000000000000	10228.00000000000000000000	0.00000000000000000000	0.00000000000000000000	0.00000000000000000000	2900.00000000000000000000	368.00000000000000000000	4.00000000000000000000	4.00000000000000000000	4.00000000000000000000	4.00000000000000000000	4.00000000000000000000	4.00000000000000000000	4.00000000000000000000	4.00000000000000000000	4.00000000000000000000	4.00000000000000000000	4.00000000000000000000	4.00000000000000000000	4.00000000000000000000	4.00000000000000000000	4.00000000000000000000	4.00000000000000000000
63.00000000000000000000	0.00000000000000000000	4169.23046875000000000000	4157.94873046875000000000	4160.00000000000000000000	4127.69238281250000000000	4149.23046875000000000000	4150.25634765625000000000	4149.74365234375000000000	4145.12792968750000000000	4154.35888671875000000000	4167.69238281250000000000	4155.38427734375000000000	4202.56396484375000000000	4135.89746093750000000000	4175.89746093750000000000	0.00000000000000000000	10247.00000000000000000000	10227.00000000000000000000	0.00000000000000000000	0.00000000000000000000	0.00000000000000000000	2900.00000000000000000000	375.00000000000000000000	4.00000000000000000000	4.00000000000000000000	4.00000000000000000000	4.00000000000000000000	4.00000000000000000000	4.00000000000000000000	4.00000000000000000000	4.00000000000000000000	4.00000000000000000000	4.00000000000000000000	4.00000000000000000000	4.00000000000000000000	4.00000000000000000000	4.00000000000000000000	4.00000000000000000000	4.00000000000000000000
64.00000000000000000000	0.00000000000000000000	4167.17919921875000000000	4163.07666015625000000000	4162.56396484375000000000	4128.20507812500000000000	4166.15380859375000000000	4148.71777343750000000000	4143.58984375000000000000	4140.00000000000000000000	4150.25634765625000000000	4176.92285156250000000000	4171.79492187500000000000	4206.15380859375000000000	4130.25634765625000000000	4173.33300781250000000000	2698.00000000000000000000	10247.00000000000000000000	10227.00000000000000000000	0.00000000000000000000	0.00000000000000000000	0.00000000000000000000	2900.00000000000000000000	382.00000000000000000000	4.00000000000000000000	4.00000000000000000000	4.00000000000000000000	4.00000000000000000000	4.00000000000000000000	4.00000000000000000000	4.00000000000000000000	4.00000000000000000000	4.00000000000000000000	4.00000000000000000000	4.00000000000000000000	4.00000000000000000000	4.00000000000000000000	4.00000000000000000000	4.00000000000000000000	4.00000000000000000000
65.00000000000000000000	0.00000000000000000000	4152.82031250000000000000	4166.66650390625000000000	4155.89746093750000000000	4122.05126953125000000000	4172.30761718750000000000	4165.64111328125000000000	4146.66650390625000000000	4141.02539062500000000000	4151.79492187500000000000	4189.23046875000000000000	4182.05126953125000000000	4213.84619140625000000000	4133.33300781250000000000	4170.25634765625000000000	2269.00000000000000000000	10247.00000000000000000000	10229.00000000000000000000	0.00000000000000000000	0.00000000000000000000	0.00000000000000000000	2900.00000000000000000000	390.00000000000000000000	4.00000000000000000000	4.00000000000000000000	4.00000000000000000000	4.00000000000000000000	4.00000000000000000000	4.00000000000000000000	4.00000000000000000000	4.00000000000000000000	4.00000000000000000000	4.00000000000000000000	4.00000000000000000000	4.00000000000000000000	4.00000000000000000000	4.00000000000000000000	4.00000000000000000000	4.00000000000000000000
66.00000000000000000000	0.00000000000000000000	4177.43603515625000000000	4152.82031250000000000000	4152.30761718750000000000	4126.15380859375000000000	4154.35888671875000000000	4168.71777343750000000000	4146.66650390625000000000	4142.56396484375000000000	4144.61523437500000000000	4172.82031250000000000000	4152.30761718750000000000	4199.48730468750000000000	4123.58984375000000000000	4158.97412109375000000000	1464.00000000000000000000	10247.00000000000000000000	10229.00000000000000000000	0.00000000000000000000	0.00000000000000000000	0.00000000000000000000	2900.00000000000000000000	397.00000000000000000000	4.00000000000000000000	4.00000000000000000000	4.00000000000000000000	4.00000000000000000000	4.00000000000000000000	4.00000000000000000000	4.00000000000000000000	4.00000000000000000000	4.00000000000000000000	4.00000000000000000000	4.00000000000000000000	4.00000000000000000000	4.00000000000000000000	4.00000000000000000000	4.00000000000000000000	4.00000000000000000000
67.00000000000000000000	0.00000000000000000000	4157.94873046875000000000	4171.79492187500000000000	4151.79492187500000000000	4144.61523437500000000000	4161.02539062500000000000	4171.28173828125000000000	4158.46142578125000000000	4152.30761718750000000000	4155.89746093750000000000	4171.79492187500000000000	4163.58984375000000000000	4190.25634765625000000000	4150.25634765625000000000	4173.33300781250000000000	3447.00000000000000000000	10248.00000000000000000000	10230.00000000000000000000	0.00000000000000000000	0.00000000000000000000	0.00000000000000000000	2900.00000000000000000000	405.00000000000000000000	4.00000000000000000000	4.00000000000000000000	4.00000000000000000000	4.00000000000000000000	4.00000000000000000000	4.00000000000000000000	4.00000000000000000000	4.00000000000000000000	4.00000000000000000000	4.00000000000000000000	4.00000000000000000000	4.00000000000000000000	4.00000000000000000000	4.00000000000000000000	4.00000000000000000000	4.00000000000000000000
68.00000000000000000000	0.00000000000000000000	4158.97412109375000000000	4158.46142578125000000000	4143.58984375000000000000	4123.58984375000000000000	4140.51269531250000000000	4143.58984375000000000000	4139.48730468750000000000	4126.15380859375000000000	4131.79492187500000000000	4149.74365234375000000000	4172.82031250000000000000	4187.69238281250000000000	4137.94873046875000000000	4163.58984375000000000000	3532.00000000000000000000	10248.00000000000000000000	10230.00000000000000000000	0.00000000000000000000	0.00000000000000000000	0.00000000000000000000	2900.00000000000000000000	412.00000000000000000000	4.00000000000000000000	4.00000000000000000000	4.00000000000000000000	4.00000000000000000000	4.00000000000000000000	4.00000000000000000000	4.00000000000000000000	4.00000000000000000000	4.00000000000000000000	4.00000000000000000000	4.00000000000000000000	4.00000000000000000000	4.00000000000000000000	4.00000000000000000000	4.00000000000000000000	4.00000000000000000000
69.00000000000000000000	0.00000000000000000000	4154.87158203125000000000	4144.10253906250000000000	4141.02539062500000000000	4104.10253906250000000000	4151.28173828125000000000	4150.76904296875000000000	4150.25634765625000000000	4136.92285156250000000000	4128.20507812500000000000	4154.35888671875000000000	4159.48730468750000000000	4184.61523437500000000000	4123.58984375000000000000	4154.35888671875000000000	3391.00000000000000000000	10248.00000000000000000000	10231.00000000000000000000	0.00000000000000000000	0.00000000000000000000	0.00000000000000000000	2900.00000000000000000000	419.00000000000000000000	4.00000000000000000000	4.00000000000000000000	4.00000000000000000000	4.00000000000000000000	4.00000000000000000000	4.00000000000000000000	4.00000000000000000000	4.00000000000000000000	4.00000000000000000000	4.00000000000000000000	4.00000000000000000000	4.00000000000000000000	4.00000000000000000000	4.00000000000000000000	4.00000000000000000000	4.00000000000000000000
70.00000000000000000000	0.00000000000000000000	4149.74365234375000000000	4154.87158203125000000000	4141.02539062500000000000	4122.05126953125000000000	4177.43603515625000000000	4172.82031250000000000000	4170.76904296875000000000	4165.64111328125000000000	4158.97412109375000000000	4181.53857421875000000000	4154.35888671875000000000	4190.25634765625000000000	4130.76904296875000000000	4158.97412109375000000000	3474.00000000000000000000	10248.00000000000000000000	10231.00000000000000000000	0.00000000000000000000	0.00000000000000000000	0.00000000000000000000	2900.00000000000000000000	427.00000000000000000000	4.00000000000000000000	4.00000000000000000000	4.00000000000000000000	4.00000000000000000000	4.00000000000000000000	4.00000000000000000000	4.00000000000000000000	4.00000000000000000000	4.00000000000000000000	4.00000000000000000000	4.00000000000000000000	4.00000000000000000000	4.00000000000000000000	4.00000000000000000000	4.00000000000000000000	4.00000000000000000000
71.00000000000000000000	0.00000000000000000000	4181.53857421875000000000	4165.12792968750000000000	4148.20507812500000000000	4138.46142578125000000000	4151.28173828125000000000	4157.94873046875000000000	4149.74365234375000000000	4136.41015625000000000000	4154.87158203125000000000	4168.71777343750000000000	4157.43603515625000000000	4192.82031250000000000000	4122.05126953125000000000	4158.97412109375000000000	3178.00000000000000000000	10248.00000000000000000000	10229.00000000000000000000	0.00000000000000000000	0.00000000000000000000	0.00000000000000000000	2900.00000000000000000000	434.00000000000000000000	4.00000000000000000000	4.00000000000000000000	4.00000000000000000000	4.00000000000000000000	4.00000000000000000000	4.00000000000000000000	4.00000000000000000000	4.00000000000000000000	4.00000000000000000000	4.00000000000000000000	4.00000000000000000000	4.00000000000000000000	4.00000000000000000000	4.00000000000000000000	4.00000000000000000000	4.00000000000000000000
72.00000000000000000000	0.00000000000000000000	4156.92285156250000000000	4190.25634765625000000000	4153.33300781250000000000	4151.79492187500000000000	4160.51269531250000000000	4172.82031250000000000000	4161.02539062500000000000	4138.97412109375000000000	4158.97412109375000000000	4172.82031250000000000000	4183.07666015625000000000	4193.33300781250000000000	4141.53857421875000000000	4176.41015625000000000000	3438.00000000000000000000	10248.00000000000000000000	10229.00000000000000000000	0.00000000000000000000	0.00000000000000000000	0.00000000000000000000	2900.00000000000000000000	442.00000000000000000000	4.00000000000000000000	4.00000000000000000000	4.00000000000000000000	4.00000000000000000000	4.00000000000000000000	4.00000000000000000000	4.00000000000000000000	4.00000000000000000000	4.00000000000000000000	4.00000000000000000000	4.00000000000000000000	4.00000000000000000000	4.00000000000000000000	4.00000000000000000000	4.00000000000000000000	4.00000000000000000000
73.00000000000000000000	0.00000000000000000000	4157.43603515625000000000	4174.87158203125000000000	4154.35888671875000000000	4151.28173828125000000000	4173.84619140625000000000	4166.15380859375000000000	4155.89746093750000000000	4146.66650390625000000000	4145.64111328125000000000	4172.30761718750000000000	4188.20507812500000000000	4192.82031250000000000000	4138.97412109375000000000	4169.23046875000000000000	3139.00000000000000000000	10247.00000000000000000000	10229.00000000000000000000	0.00000000000000000000	0.00000000000000000000	0.00000000000000000000	2900.00000000000000000000	449.00000000000000000000	4.00000000000000000000	4.00000000000000000000	4.00000000000000000000	4.00000000000000000000	4.00000000000000000000	4.00000000000000000000	4.00000000000000000000	4.00000000000000000000	4.00000000000000000000	4.00000000000000000000	4.00000000000000000000	4.00000000000000000000	4.00000000000000000000	4.00000000000000000000	4.00000000000000000000	4.00000000000000000000
74.00000000000000000000	0.00000000000000000000	4166.66650390625000000000	4151.79492187500000000000	4158.97412109375000000000	4130.25634765625000000000	4157.94873046875000000000	4145.12792968750000000000	4137.43603515625000000000	4134.35888671875000000000	4138.97412109375000000000	4167.69238281250000000000	4172.82031250000000000000	4192.30761718750000000000	4127.69238281250000000000	4160.00000000000000000000	3259.00000000000000000000	10247.00000000000000000000	10229.00000000000000000000	0.00000000000000000000	0.00000000000000000000	0.00000000000000000000	2900.00000000000000000000	456.00000000000000000000	4.00000000000000000000	4.00000000000000000000	4.00000000000000000000	4.00000000000000000000	4.00000000000000000000	4.00000000000000000000	4.00000000000000000000	4.00000000000000000000	4.00000000000000000000	4.00000000000000000000	4.00000000000000000000	4.00000000000000000000	4.00000000000000000000	4.00000000000000000000	4.00000000000000000000	4.00000000000000000000
75.00000000000000000000	0.00000000000000000000	4155.38427734375000000000	4158.46142578125000000000	4162.05126953125000000000	4132.82031250000000000000	4144.61523437500000000000	4150.25634765625000000000	4143.07666015625000000000	4131.79492187500000000000	4147.69238281250000000000	4174.35888671875000000000	4149.74365234375000000000	4198.97412109375000000000	4134.35888671875000000000	4168.71777343750000000000	3309.00000000000000000000	10247.00000000000000000000	10226.00000000000000000000	0.00000000000000000000	0.00000000000000000000	0.00000000000000000000	2900.00000000000000000000	464.00000000000000000000	4.00000000000000000000	4.00000000000000000000	4.00000000000000000000	4.00000000000000000000	4.00000000000000000000	4.00000000000000000000	4.00000000000000000000	4.00000000000000000000	4.00000000000000000000	4.00000000000000000000	4.00000000000000000000	4.00000000000000000000	4.00000000000000000000	4.00000000000000000000	4.00000000000000000000	4.00000000000000000000
76.00000000000000000000	0.00000000000000000000	4177.43603515625000000000	4164.61523437500000000000	4163.58984375000000000000	4161.53857421875000000000	4140.51269531250000000000	4152.30761718750000000000	4146.15380859375000000000	4128.71777343750000000000	4134.35888671875000000000	4156.92285156250000000000	4142.56396484375000000000	4200.00000000000000000000	4126.66650390625000000000	4163.07666015625000000000	2693.00000000000000000000	10247.00000000000000000000	10226.00000000000000000000	0.00000000000000000000	0.00000000000000000000	0.00000000000000000000	2900.00000000000000000000	471.00000000000000000000	4.00000000000000000000	4.00000000000000000000	4.00000000000000000000	4.00000000000000000000	4.00000000000000000000	4.00000000000000000000	4.00000000000000000000	4.00000000000000000000	4.00000000000000000000	4.00000000000000000000	4.00000000000000000000	4.00000000000000000000	4.00000000000000000000	4.00000000000000000000	4.00000000000000000000	4.00000000000000000000
77.00000000000000000000	0.00000000000000000000	4158.46142578125000000000	4183.58984375000000000000	4154.87158203125000000000	4174.35888671875000000000	4164.10253906250000000000	4165.12792968750000000000	4161.53857421875000000000	4142.05126953125000000000	4149.23046875000000000000	4167.69238281250000000000	4189.74365234375000000000	4201.53857421875000000000	4140.00000000000000000000	4170.76904296875000000000	2610.00000000000000000000	10248.00000000000000000000	10227.00000000000000000000	0.00000000000000000000	0.00000000000000000000	0.00000000000000000000	2900.00000000000000000000	479.00000000000000000000	4.00000000000000000000	4.00000000000000000000	4.00000000000000000000	4.00000000000000000000	4.00000000000000000000	4.00000000000000000000	4.00000000000000000000	4.00000000000000000000	4.00000000000000000000	4.00000000000000000000	4.00000000000000000000	4.00000000000000000000	4.00000000000000000000	4.00000000000000000000	4.00000000000000000000	4.00000000000000000000
78.00000000000000000000	0.00000000000000000000	4165.12792968750000000000	4177.43603515625000000000	4157.43603515625000000000	4162.56396484375000000000	4165.64111328125000000000	4162.05126953125000000000	4158.46142578125000000000	4137.94873046875000000000	4151.28173828125000000000	4180.00000000000000000000	4205.64111328125000000000	4205.12792968750000000000	4144.10253906250000000000	4170.25634765625000000000	3259.00000000000000000000	10248.00000000000000000000	10227.00000000000000000000	0.00000000000000000000	0.00000000000000000000	0.00000000000000000000	2900.00000000000000000000	487.00000000000000000000	4.00000000000000000000	4.00000000000000000000	4.00000000000000000000	4.00000000000000000000	4.00000000000000000000	4.00000000000000000000	4.00000000000000000000	4.00000000000000000000	4.00000000000000000000	4.00000000000000000000	4.00000000000000000000	4.00000000000000000000	4.00000000000000000000	4.00000000000000000000	4.00000000000000000000	4.00000000000000000000
79.00000000000000000000	0.00000000000000000000	4177.94873046875000000000	4170.76904296875000000000	4168.71777343750000000000	4151.79492187500000000000	4157.94873046875000000000	4170.25634765625000000000	4156.92285156250000000000	4142.56396484375000000000	4149.23046875000000000000	4181.02539062500000000000	4180.00000000000000000000	4208.71777343750000000000	4147.17919921875000000000	4170.25634765625000000000	3309.00000000000000000000	10249.00000000000000000000	10229.00000000000000000000	0.00000000000000000000	0.00000000000000000000	0.00000000000000000000	2900.00000000000000000000	496.00000000000000000000	4.00000000000000000000	4.00000000000000000000	4.00000000000000000000	4.00000000000000000000	4.00000000000000000000	4.00000000000000000000	4.00000000000000000000	4.00000000000000000000	4.00000000000000000000	4.00000000000000000000	4.00000000000000000000	4.00000000000000000000	4.00000000000000000000	4.00000000000000000000	4.00000000000000000000	4.00000000000000000000
80.00000000000000000000	0.00000000000000000000	4154.87158203125000000000	4167.17919921875000000000	4157.43603515625000000000	4145.64111328125000000000	4152.82031250000000000000	4169.23046875000000000000	4148.71777343750000000000	4149.23046875000000000000	4161.53857421875000000000	4175.89746093750000000000	4164.10253906250000000000	4208.20507812500000000000	4150.76904296875000000000	4174.87158203125000000000	2693.00000000000000000000	10249.00000000000000000000	10229.00000000000000000000	0.00000000000000000000	0.00000000000000000000	0.00000000000000000000	2900.00000000000000000000	504.00000000000000000000	4.00000000000000000000	4.00000000000000000000	4.00000000000000000000	4.00000000000000000000	4.00000000000000000000	4.00000000000000000000	4.00000000000000000000	4.00000000000000000000	4.00000000000000000000	4.00000000000000000000	4.00000000000000000000	4.00000000000000000000	4.00000000000000000000	4.00000000000000000000	4.00000000000000000000	4.00000000000000000000
81.00000000000000000000	0.00000000000000000000	4173.84619140625000000000	4154.87158203125000000000	4155.89746093750000000000	4155.38427734375000000000	4143.58984375000000000000	4138.46142578125000000000	4128.71777343750000000000	4124.61523437500000000000	4137.94873046875000000000	4151.79492187500000000000	4158.97412109375000000000	4202.56396484375000000000	4131.28173828125000000000	4166.66650390625000000000	2610.00000000000000000000	10249.00000000000000000000	10229.00000000000000000000	0.00000000000000000000	0.00000000000000000000	0.00000000000000000000	2900.00000000000000000000	512.00000000000000000000	4.00000000000000000000	4.00000000000000000000	4.00000000000000000000	4.00000000000000000000	4.00000000000000000000	4.00000000000000000000	4.00000000000000000000	4.00000000000000000000	4.00000000000000000000	4.00000000000000000000	4.00000000000000000000	4.00000000000000000000	4.00000000000000000000	4.00000000000000000000	4.00000000000000000000	4.00000000000000000000
82.00000000000000000000	0.00000000000000000000	4162.05126953125000000000	4187.69238281250000000000	4158.46142578125000000000	4183.58984375000000000000	4183.07666015625000000000	4159.48730468750000000000	4157.43603515625000000000	4140.00000000000000000000	4137.94873046875000000000	4169.23046875000000000000	4181.02539062500000000000	4203.07666015625000000000	4148.20507812500000000000	4171.79492187500000000000	3259.00000000000000000000	10249.00000000000000000000	10229.00000000000000000000	0.00000000000000000000	0.00000000000000000000	0.00000000000000000000	2900.00000000000000000000	521.00000000000000000000	4.00000000000000000000	4.00000000000000000000	4.00000000000000000000	4.00000000000000000000	4.00000000000000000000	4.00000000000000000000	4.00000000000000000000	4.00000000000000000000	4.00000000000000000000	4.00000000000000000000	4.00000000000000000000	4.00000000000000000000	4.00000000000000000000	4.00000000000000000000	4.00000000000000000000	4.00000000000000000000
83.00000000000000000000	0.00000000000000000000	4161.53857421875000000000	4174.87158203125000000000	4142.56396484375000000000	4164.10253906250000000000	4172.82031250000000000000	4178.46142578125000000000	4156.92285156250000000000	4141.02539062500000000000	4139.48730468750000000000	4162.56396484375000000000	4181.02539062500000000000	4192.82031250000000000000	4142.56396484375000000000	4152.30761718750000000000	3309.00000000000000000000	10250.00000000000000000000	10230.00000000000000000000	0.00000000000000000000	0.00000000000000000000	0.00000000000000000000	2900.00000000000000000000	529.00000000000000000000	4.00000000000000000000	4.00000000000000000000	4.00000000000000000000	4.00000000000000000000	4.00000000000000000000	4.00000000000000000000	4.00000000000000000000	4.00000000000000000000	4.00000000000000000000	4.00000000000000000000	4.00000000000000000000	4.00000000000000000000	4.00000000000000000000	4.00000000000000000000	4.00000000000000000000	4.00000000000000000000
84.00000000000000000000	0.00000000000000000000	4169.74365234375000000000	4142.05126953125000000000	4146.15380859375000000000	4128.20507812500000000000	4140.00000000000000000000	4170.76904296875000000000	4141.53857421875000000000	4125.12792968750000000000	4137.94873046875000000000	4147.69238281250000000000	4167.17919921875000000000	4184.61523437500000000000	4122.56396484375000000000	4146.15380859375000000000	2693.00000000000000000000	10250.00000000000000000000	10230.00000000000000000000	0.00000000000000000000	0.00000000000000000000	0.00000000000000000000	2900.00000000000000000000	538.00000000000000000000	4.00000000000000000000	4.00000000000000000000	4.00000000000000000000	4.00000000000000000000	4.00000000000000000000	4.00000000000000000000	4.00000000000000000000	4.00000000000000000000	4.00000000000000000000	4.00000000000000000000	4.00000000000000000000	4.00000000000000000000	4.00000000000000000000	4.00000000000000000000	4.00000000000000000000	4.00000000000000000000
85.00000000000000000000	0.00000000000000000000	4143.58984375000000000000	4152.82031250000000000000	4151.79492187500000000000	4130.25634765625000000000	4154.35888671875000000000	4157.43603515625000000000	4153.84619140625000000000	4134.35888671875000000000	4151.79492187500000000000	4171.79492187500000000000	4177.43603515625000000000	4190.76904296875000000000	4137.43603515625000000000	4166.15380859375000000000	2610.00000000000000000000	10249.00000000000000000000	10229.00000000000000000000	0.00000000000000000000	0.00000000000000000000	0.00000000000000000000	2900.00000000000000000000	546.00000000000000000000	4.00000000000000000000	4.00000000000000000000	4.00000000000000000000	4.00000000000000000000	4.00000000000000000000	4.00000000000000000000	4.00000000000000000000	4.00000000000000000000	4.00000000000000000000	4.00000000000000000000	4.00000000000000000000	4.00000000000000000000	4.00000000000000000000	4.00000000000000000000	4.00000000000000000000	4.00000000000000000000
86.00000000000000000000	0.00000000000000000000	4159.48730468750000000000	4138.46142578125000000000	4148.20507812500000000000	4136.92285156250000000000	4138.97412109375000000000	4134.87158203125000000000	4141.53857421875000000000	4126.66650390625000000000	4140.00000000000000000000	4162.05126953125000000000	4166.66650390625000000000	4186.66650390625000000000	4137.43603515625000000000	4146.15380859375000000000	3259.00000000000000000000	10249.00000000000000000000	10229.00000000000000000000	0.00000000000000000000	0.00000000000000000000	0.00000000000000000000	2900.00000000000000000000	554.00000000000000000000	4.00000000000000000000	4.00000000000000000000	4.00000000000000000000	4.00000000000000000000	4.00000000000000000000	4.00000000000000000000	4.00000000000000000000	4.00000000000000000000	4.00000000000000000000	4.00000000000000000000	4.00000000000000000000	4.00000000000000000000	4.00000000000000000000	4.00000000000000000000	4.00000000000000000000	4.00000000000000000000
87.00000000000000000000	0.00000000000000000000	4156.41015625000000000000	4148.71777343750000000000	4156.41015625000000000000	4153.84619140625000000000	4147.17919921875000000000	4168.20507812500000000000	4156.92285156250000000000	4144.10253906250000000000	4154.87158203125000000000	4169.74365234375000000000	4161.02539062500000000000	4195.89746093750000000000	4149.74365234375000000000	4152.30761718750000000000	3309.00000000000000000000	10248.00000000000000000000	10228.00000000000000000000	0.00000000000000000000	0.00000000000000000000	0.00000000000000000000	2900.00000000000000000000	563.00000000000000000000	4.00000000000000000000	4.00000000000000000000	4.00000000000000000000	4.00000000000000000000	4.00000000000000000000	4.00000000000000000000	4.00000000000000000000	4.00000000000000000000	4.00000000000000000000	4.00000000000000000000	4.00000000000000000000	4.00000000000000000000	4.00000000000000000000	4.00000000000000000000	4.00000000000000000000	4.00000000000000000000
88.00000000000000000000	0.00000000000000000000	4165.64111328125000000000	4167.17919921875000000000	4166.15380859375000000000	4162.56396484375000000000	4163.07666015625000000000	4180.51269531250000000000	4169.74365234375000000000	4157.43603515625000000000	4161.53857421875000000000	4177.43603515625000000000	4165.12792968750000000000	4208.20507812500000000000	4145.12792968750000000000	4173.84619140625000000000	2693.00000000000000000000	10248.00000000000000000000	10228.00000000000000000000	0.00000000000000000000	0.00000000000000000000	0.00000000000000000000	2900.00000000000000000000	571.00000000000000000000	4.00000000000000000000	4.00000000000000000000	4.00000000000000000000	4.00000000000000000000	4.00000000000000000000	4.00000000000000000000	4.00000000000000000000	4.00000000000000000000	4.00000000000000000000	4.00000000000000000000	4.00000000000000000000	4.00000000000000000000	4.00000000000000000000	4.00000000000000000000	4.00000000000000000000	4.00000000000000000000
89.00000000000000000000	0.00000000000000000000	4182.05126953125000000000	4171.28173828125000000000	4175.38427734375000000000	4155.38427734375000000000	4162.05126953125000000000	4157.94873046875000000000	4161.53857421875000000000	4152.30761718750000000000	4150.76904296875000000000	4172.82031250000000000000	4173.33300781250000000000	4201.53857421875000000000	4139.48730468750000000000	4169.74365234375000000000	2610.00000000000000000000	10247.00000000000000000000	10228.00000000000000000000	0.00000000000000000000	0.00000000000000000000	0.00000000000000000000	2900.00000000000000000000	580.00000000000000000000	4.00000000000000000000	4.00000000000000000000	4.00000000000000000000	4.00000000000000000000	4.00000000000000000000	4.00000000000000000000	4.00000000000000000000	4.00000000000000000000	4.00000000000000000000	4.00000000000000000000	4.00000000000000000000	4.00000000000000000000	4.00000000000000000000	4.00000000000000000000	4.00000000000000000000	4.00000000000000000000
90.00000000000000000000	0.00000000000000000000	4156.41015625000000000000	4194.35888671875000000000	4175.38427734375000000000	4171.28173828125000000000	4184.10253906250000000000	4183.58984375000000000000	4176.41015625000000000000	4169.23046875000000000000	4176.92285156250000000000	4203.58984375000000000000	4201.53857421875000000000	4208.71777343750000000000	4173.33300781250000000000	4177.94873046875000000000	3259.00000000000000000000	10247.00000000000000000000	10228.00000000000000000000	0.00000000000000000000	0.00000000000000000000	0.00000000000000000000	2900.00000000000000000000	588.00000000000000000000	4.00000000000000000000	4.00000000000000000000	4.00000000000000000000	4.00000000000000000000	4.00000000000000000000	4.00000000000000000000	4.00000000000000000000	4.00000000000000000000	4.00000000000000000000	4.00000000000000000000	4.00000000000000000000	4.00000000000000000000	4.00000000000000000000	4.00000000000000000000	4.00000000000000000000	4.00000000000000000000
91.00000000000000000000	0.00000000000000000000	4175.89746093750000000000	4182.56396484375000000000	4171.79492187500000000000	4174.87158203125000000000	4172.30761718750000000000	4185.12792968750000000000	4166.15380859375000000000	4161.02539062500000000000	4178.46142578125000000000	4197.43603515625000000000	4200.00000000000000000000	4220.51269531250000000000	4171.28173828125000000000	4182.05126953125000000000	3309.00000000000000000000	10247.00000000000000000000	10229.00000000000000000000	0.00000000000000000000	0.00000000000000000000	0.00000000000000000000	2900.00000000000000000000	596.00000000000000000000	4.00000000000000000000	4.00000000000000000000	4.00000000000000000000	4.00000000000000000000	4.00000000000000000000	4.00000000000000000000	4.00000000000000000000	4.00000000000000000000	4.00000000000000000000	4.00000000000000000000	4.00000000000000000000	4.00000000000000000000	4.00000000000000000000	4.00000000000000000000	4.00000000000000000000	4.00000000000000000000
92.00000000000000000000	0.00000000000000000000	4170.25634765625000000000	4164.61523437500000000000	4160.00000000000000000000	4158.97412109375000000000	4158.97412109375000000000	4166.15380859375000000000	4164.10253906250000000000	4157.94873046875000000000	4166.15380859375000000000	4173.84619140625000000000	4190.76904296875000000000	4216.92285156250000000000	4156.41015625000000000000	4183.58984375000000000000	2693.00000000000000000000	10247.00000000000000000000	10229.00000000000000000000	0.00000000000000000000	0.00000000000000000000	0.00000000000000000000	2900.00000000000000000000	605.00000000000000000000	4.00000000000000000000	4.00000000000000000000	4.00000000000000000000	4.00000000000000000000	4.00000000000000000000	4.00000000000000000000	4.00000000000000000000	4.00000000000000000000	4.00000000000000000000	4.00000000000000000000	4.00000000000000000000	4.00000000000000000000	4.00000000000000000000	4.00000000000000000000	4.00000000000000000000	4.00000000000000000000
93.00000000000000000000	0.00000000000000000000	4161.02539062500000000000	4155.89746093750000000000	4143.58984375000000000000	4157.94873046875000000000	4156.92285156250000000000	4166.66650390625000000000	4176.92285156250000000000	4163.07666015625000000000	4151.79492187500000000000	4164.10253906250000000000	4173.84619140625000000000	4208.20507812500000000000	4136.41015625000000000000	4169.23046875000000000000	2610.00000000000000000000	10247.00000000000000000000	10231.00000000000000000000	0.00000000000000000000	0.00000000000000000000	0.00000000000000000000	2900.00000000000000000000	613.00000000000000000000	4.00000000000000000000	4.00000000000000000000	4.00000000000000000000	4.00000000000000000000	4.00000000000000000000	4.00000000000000000000	4.00000000000000000000	4.00000000000000000000	4.00000000000000000000	4.00000000000000000000	4.00000000000000000000	4.00000000000000000000	4.00000000000000000000	4.00000000000000000000	4.00000000000000000000	4.00000000000000000000
94.00000000000000000000	0.00000000000000000000	4171.28173828125000000000	4153.33300781250000000000	4145.64111328125000000000	4164.10253906250000000000	4160.00000000000000000000	4190.76904296875000000000	4185.12792968750000000000	4165.64111328125000000000	4153.84619140625000000000	4160.51269531250000000000	4151.79492187500000000000	4203.58984375000000000000	4127.69238281250000000000	4160.51269531250000000000	3259.00000000000000000000	10247.00000000000000000000	10231.00000000000000000000	0.00000000000000000000	0.00000000000000000000	0.00000000000000000000	2900.00000000000000000000	621.00000000000000000000	4.00000000000000000000	4.00000000000000000000	4.00000000000000000000	4.00000000000000000000	4.00000000000000000000	4.00000000000000000000	4.00000000000000000000	4.00000000000000000000	4.00000000000000000000	4.00000000000000000000	4.00000000000000000000	4.00000000000000000000	4.00000000000000000000	4.00000000000000000000	4.00000000000000000000	4.00000000000000000000
95.00000000000000000000	0.00000000000000000000	4148.71777343750000000000	4165.12792968750000000000	4146.15380859375000000000	4164.61523437500000000000	4177.43603515625000000000	4192.30761718750000000000	4185.12792968750000000000	4168.20507812500000000000	4175.89746093750000000000	4164.10253906250000000000	4171.79492187500000000000	4198.46142578125000000000	4153.33300781250000000000	4170.25634765625000000000	3309.00000000000000000000	10245.00000000000000000000	10231.00000000000000000000	0.00000000000000000000	0.00000000000000000000	0.00000000000000000000	2900.00000000000000000000	630.00000000000000000000	4.00000000000000000000	4.00000000000000000000	4.00000000000000000000	4.00000000000000000000	4.00000000000000000000	4.00000000000000000000	4.00000000000000000000	4.00000000000000000000	4.00000000000000000000	4.00000000000000000000	4.00000000000000000000	4.00000000000000000000	4.00000000000000000000	4.00000000000000000000	4.00000000000000000000	4.00000000000000000000
96.00000000000000000000	0.00000000000000000000	4176.41015625000000000000	4165.12792968750000000000	4151.28173828125000000000	4161.53857421875000000000	4164.61523437500000000000	4144.61523437500000000000	4155.89746093750000000000	4140.51269531250000000000	4150.25634765625000000000	4152.82031250000000000000	4186.66650390625000000000	4196.92285156250000000000	4152.30761718750000000000	4160.51269531250000000000	2693.00000000000000000000	10245.00000000000000000000	10231.00000000000000000000	0.00000000000000000000	0.00000000000000000000	0.00000000000000000000	2900.00000000000000000000	638.00000000000000000000	4.00000000000000000000	4.00000000000000000000	4.00000000000000000000	4.00000000000000000000	4.00000000000000000000	4.00000000000000000000	4.00000000000000000000	4.00000000000000000000	4.00000000000000000000	4.00000000000000000000	4.00000000000000000000	4.00000000000000000000	4.00000000000000000000	4.00000000000000000000	4.00000000000000000000	4.00000000000000000000
97.00000000000000000000	0.00000000000000000000	4181.53857421875000000000	4192.30761718750000000000	4165.12792968750000000000	4180.00000000000000000000	4170.25634765625000000000	4160.51269531250000000000	4167.17919921875000000000	4160.00000000000000000000	4162.56396484375000000000	4178.97412109375000000000	4196.92285156250000000000	4219.48730468750000000000	4166.15380859375000000000	4189.74365234375000000000	2610.00000000000000000000	10246.00000000000000000000	10232.00000000000000000000	0.00000000000000000000	0.00000000000000000000	0.00000000000000000000	2900.00000000000000000000	647.00000000000000000000	4.00000000000000000000	4.00000000000000000000	4.00000000000000000000	4.00000000000000000000	4.00000000000000000000	4.00000000000000000000	4.00000000000000000000	4.00000000000000000000	4.00000000000000000000	4.00000000000000000000	4.00000000000000000000	4.00000000000000000000	4.00000000000000000000	4.00000000000000000000	4.00000000000000000000	4.00000000000000000000
98.00000000000000000000	0.00000000000000000000	4164.10253906250000000000	4191.28173828125000000000	4158.97412109375000000000	4190.25634765625000000000	4164.61523437500000000000	4182.56396484375000000000	4177.94873046875000000000	4189.74365234375000000000	4193.33300781250000000000	4190.25634765625000000000	4203.58984375000000000000	4231.79492187500000000000	4162.56396484375000000000	4210.25634765625000000000	3259.00000000000000000000	10246.00000000000000000000	10232.00000000000000000000	0.00000000000000000000	0.00000000000000000000	0.00000000000000000000	2900.00000000000000000000	655.00000000000000000000	4.00000000000000000000	4.00000000000000000000	4.00000000000000000000	4.00000000000000000000	4.00000000000000000000	4.00000000000000000000	4.00000000000000000000	4.00000000000000000000	4.00000000000000000000	4.00000000000000000000	4.00000000000000000000	4.00000000000000000000	4.00000000000000000000	4.00000000000000000000	4.00000000000000000000	4.00000000000000000000
99.00000000000000000000	0.00000000000000000000	4176.92285156250000000000	4161.02539062500000000000	4147.69238281250000000000	4172.82031250000000000000	4148.20507812500000000000	4163.58984375000000000000	4159.48730468750000000000	4169.74365234375000000000	4174.35888671875000000000	4162.56396484375000000000	4184.61523437500000000000	4216.92285156250000000000	4134.87158203125000000000	4184.61523437500000000000	3309.00000000000000000000	10246.00000000000000000000	10231.00000000000000000000	0.00000000000000000000	0.00000000000000000000	0.00000000000000000000	2900.00000000000000000000	663.00000000000000000000	4.00000000000000000000	4.00000000000000000000	4.00000000000000000000	4.00000000000000000000	4.00000000000000000000	4.00000000000000000000	4.00000000000000000000	4.00000000000000000000	4.00000000000000000000	4.00000000000000000000	4.00000000000000000000	4.00000000000000000000	4.00000000000000000000	4.00000000000000000000	4.00000000000000000000	4.00000000000000000000
100.00000000000000000000	0.00000000000000000000	4158.97412109375000000000	4173.84619140625000000000	4140.00000000000000000000	4170.76904296875000000000	4176.41015625000000000000	4172.30761718750000000000	4170.25634765625000000000	4167.69238281250000000000	4180.00000000000000000000	4173.33300781250000000000	4167.17919921875000000000	4210.76904296875000000000	4149.23046875000000000000	4177.43603515625000000000	2693.00000000000000000000	10246.00000000000000000000	10231.00000000000000000000	0.00000000000000000000	0.00000000000000000000	0.00000000000000000000	2900.00000000000000000000	672.00000000000000000000	4.00000000000000000000	4.00000000000000000000	4.00000000000000000000	4.00000000000000000000	4.00000000000000000000	4.00000000000000000000	4.00000000000000000000	4.00000000000000000000	4.00000000000000000000	4.00000000000000000000	4.00000000000000000000	4.00000000000000000000	4.00000000000000000000	4.00000000000000000000	4.00000000000000000000	4.00000000000000000000
101.00000000000000000000	0.00000000000000000000	4170.25634765625000000000	4160.00000000000000000000	4137.43603515625000000000	4163.07666015625000000000	4169.23046875000000000000	4167.17919921875000000000	4163.07666015625000000000	4150.25634765625000000000	4167.17919921875000000000	4158.46142578125000000000	4157.94873046875000000000	4199.48730468750000000000	4133.33300781250000000000	4154.87158203125000000000	2610.00000000000000000000	10247.00000000000000000000	10230.00000000000000000000	0.00000000000000000000	0.00000000000000000000	0.00000000000000000000	2900.00000000000000000000	680.00000000000000000000	4.00000000000000000000	4.00000000000000000000	4.00000000000000000000	4.00000000000000000000	4.00000000000000000000	4.00000000000000000000	4.00000000000000000000	4.00000000000000000000	4.00000000000000000000	4.00000000000000000000	4.00000000000000000000	4.00000000000000000000	4.00000000000000000000	4.00000000000000000000	4.00000000000000000000	4.00000000000000000000
102.00000000000000000000	0.00000000000000000000	4161.02539062500000000000	4146.66650390625000000000	4143.07666015625000000000	4154.35888671875000000000	4158.97412109375000000000	4174.87158203125000000000	4166.15380859375000000000	4147.69238281250000000000	4150.76904296875000000000	4147.69238281250000000000	4175.38427734375000000000	4194.87158203125000000000	4124.10253906250000000000	4151.28173828125000000000	3259.00000000000000000000	10247.00000000000000000000	10230.00000000000000000000	0.00000000000000000000	0.00000000000000000000	0.00000000000000000000	2900.00000000000000000000	689.00000000000000000000	4.00000000000000000000	4.00000000000000000000	4.00000000000000000000	4.00000000000000000000	4.00000000000000000000	4.00000000000000000000	4.00000000000000000000	4.00000000000000000000	4.00000000000000000000	4.00000000000000000000	4.00000000000000000000	4.00000000000000000000	4.00000000000000000000	4.00000000000000000000	4.00000000000000000000	4.00000000000000000000
103.00000000000000000000	0.00000000000000000000	4147.17919921875000000000	4149.74365234375000000000	4148.71777343750000000000	4165.12792968750000000000	4160.00000000000000000000	4181.02539062500000000000	4175.38427734375000000000	4165.12792968750000000000	4153.33300781250000000000	4166.66650390625000000000	4180.00000000000000000000	4211.28173828125000000000	4140.00000000000000000000	4179.48730468750000000000	3309.00000000000000000000	10247.00000000000000000000	10229.00000000000000000000	0.00000000000000000000	0.00000000000000000000	0.00000000000000000000	2900.00000000000000000000	697.00000000000000000000	4.00000000000000000000	4.00000000000000000000	4.00000000000000000000	4.00000000000000000000	4.00000000000000000000	4.00000000000000000000	4.00000000000000000000	4.00000000000000000000	4.00000000000000000000	4.00000000000000000000	4.00000000000000000000	4.00000000000000000000	4.00000000000000000000	4.00000000000000000000	4.00000000000000000000	4.00000000000000000000
104.00000000000000000000	0.00000000000000000000	4176.41015625000000000000	4142.05126953125000000000	4155.89746093750000000000	4168.20507812500000000000	4141.53857421875000000000	4157.43603515625000000000	4165.64111328125000000000	4152.30761718750000000000	4138.46142578125000000000	4155.89746093750000000000	4170.76904296875000000000	4214.87158203125000000000	4129.74365234375000000000	4188.20507812500000000000	2693.00000000000000000000	10247.00000000000000000000	10229.00000000000000000000	0.00000000000000000000	0.00000000000000000000	0.00000000000000000000	2900.00000000000000000000	705.00000000000000000000	4.00000000000000000000	4.00000000000000000000	4.00000000000000000000	4.00000000000000000000	4.00000000000000000000	4.00000000000000000000	4.00000000000000000000	4.00000000000000000000	4.00000000000000000000	4.00000000000000000000	4.00000000000000000000	4.00000000000000000000	4.00000000000000000000	4.00000000000000000000	4.00000000000000000000	4.00000000000000000000
105.00000000000000000000	0.00000000000000000000	4161.02539062500000000000	4153.33300781250000000000	4151.28173828125000000000	4162.05126953125000000000	4152.30761718750000000000	4162.56396484375000000000	4173.33300781250000000000	4144.61523437500000000000	4144.10253906250000000000	4144.10253906250000000000	4185.64111328125000000000	4213.33300781250000000000	4131.79492187500000000000	4181.53857421875000000000	2610.00000000000000000000	10249.00000000000000000000	10228.00000000000000000000	0.00000000000000000000	0.00000000000000000000	0.00000000000000000000	2900.00000000000000000000	714.00000000000000000000	4.00000000000000000000	4.00000000000000000000	4.00000000000000000000	4.00000000000000000000	4.00000000000000000000	4.00000000000000000000	4.00000000000000000000	4.00000000000000000000	4.00000000000000000000	4.00000000000000000000	4.00000000000000000000	4.00000000000000000000	4.00000000000000000000	4.00000000000000000000	4.00000000000000000000	4.00000000000000000000
106.00000000000000000000	0.00000000000000000000	4170.76904296875000000000	4151.28173828125000000000	4151.28173828125000000000	4161.53857421875000000000	4160.51269531250000000000	4160.51269531250000000000	4157.43603515625000000000	4125.12792968750000000000	4146.15380859375000000000	4138.46142578125000000000	4168.71777343750000000000	4217.94873046875000000000	4126.66650390625000000000	4161.53857421875000000000	3259.00000000000000000000	10249.00000000000000000000	10228.00000000000000000000	0.00000000000000000000	0.00000000000000000000	0.00000000000000000000	2900.00000000000000000000	722.00000000000000000000	4.00000000000000000000	4.00000000000000000000	4.00000000000000000000	4.00000000000000000000	4.00000000000000000000	4.00000000000000000000	4.00000000000000000000	4.00000000000000000000	4.00000000000000000000	4.00000000000000000000	4.00000000000000000000	4.00000000000000000000	4.00000000000000000000	4.00000000000000000000	4.00000000000000000000	4.00000000000000000000
107.00000000000000000000	0.00000000000000000000	4171.79492187500000000000	4167.69238281250000000000	4170.25634765625000000000	4177.94873046875000000000	4177.43603515625000000000	4159.48730468750000000000	4152.30761718750000000000	4143.07666015625000000000	4167.69238281250000000000	4160.51269531250000000000	4163.07666015625000000000	4225.64111328125000000000	4136.92285156250000000000	4174.87158203125000000000	3309.00000000000000000000	10248.00000000000000000000	10227.00000000000000000000	0.00000000000000000000	0.00000000000000000000	0.00000000000000000000	2900.00000000000000000000	730.00000000000000000000	4.00000000000000000000	4.00000000000000000000	4.00000000000000000000	4.00000000000000000000	4.00000000000000000000	4.00000000000000000000	4.00000000000000000000	4.00000000000000000000	4.00000000000000000000	4.00000000000000000000	4.00000000000000000000	4.00000000000000000000	4.00000000000000000000	4.00000000000000000000	4.00000000000000000000	4.00000000000000000000
108.00000000000000000000	0.00000000000000000000	4156.92285156250000000000	4173.33300781250000000000	4169.23046875000000000000	4177.94873046875000000000	4177.94873046875000000000	4161.53857421875000000000	4158.46142578125000000000	4182.05126953125000000000	4187.17919921875000000000	4172.30761718750000000000	4188.71777343750000000000	4228.71777343750000000000	4153.33300781250000000000	4193.33300781250000000000	2693.00000000000000000000	10248.00000000000000000000	10227.00000000000000000000	0.00000000000000000000	0.00000000000000000000	0.00000000000000000000	2900.00000000000000000000	738.00000000000000000000	4.00000000000000000000	4.00000000000000000000	4.00000000000000000000	4.00000000000000000000	4.00000000000000000000	4.00000000000000000000	4.00000000000000000000	4.00000000000000000000	4.00000000000000000000	4.00000000000000000000	4.00000000000000000000	4.00000000000000000000	4.00000000000000000000	4.00000000000000000000	4.00000000000000000000	4.00000000000000000000
109.00000000000000000000	0.00000000000000000000	4184.10253906250000000000	4149.74365234375000000000	4164.10253906250000000000	4170.25634765625000000000	4152.82031250000000000000	4158.46142578125000000000	4150.76904296875000000000	4174.87158203125000000000	4175.89746093750000000000	4148.71777343750000000000	4193.33300781250000000000	4221.53857421875000000000	4147.69238281250000000000	4178.97412109375000000000	2610.00000000000000000000	10249.00000000000000000000	10229.00000000000000000000	0.00000000000000000000	0.00000000000000000000	0.00000000000000000000	2900.00000000000000000000	745.00000000000000000000	4.00000000000000000000	4.00000000000000000000	4.00000000000000000000	4.00000000000000000000	4.00000000000000000000	4.00000000000000000000	4.00000000000000000000	4.00000000000000000000	4.00000000000000000000	4.00000000000000000000	4.00000000000000000000	4.00000000000000000000	4.00000000000000000000	4.00000000000000000000	4.00000000000000000000	4.00000000000000000000
110.00000000000000000000	0.00000000000000000000	4163.07666015625000000000	4161.53857421875000000000	4163.07666015625000000000	4181.02539062500000000000	4164.61523437500000000000	4180.51269531250000000000	4174.87158203125000000000	4173.84619140625000000000	4188.20507812500000000000	4153.84619140625000000000	4187.17919921875000000000	4216.92285156250000000000	4153.84619140625000000000	4176.92285156250000000000	3259.00000000000000000000	10249.00000000000000000000	10229.00000000000000000000	0.00000000000000000000	0.00000000000000000000	0.00000000000000000000	2900.00000000000000000000	753.00000000000000000000	4.00000000000000000000	4.00000000000000000000	4.00000000000000000000	4.00000000000000000000	4.00000000000000000000	4.00000000000000000000	4.00000000000000000000	4.00000000000000000000	4.00000000000000000000	4.00000000000000000000	4.00000000000000000000	4.00000000000000000000	4.00000000000000000000	4.00000000000000000000	4.00000000000000000000	4.00000000000000000000
111.00000000000000000000	0.00000000000000000000	4162.05126953125000000000	4159.48730468750000000000	4159.48730468750000000000	4179.48730468750000000000	4154.35888671875000000000	4162.56396484375000000000	4173.84619140625000000000	4154.87158203125000000000	4158.46142578125000000000	4138.97412109375000000000	4164.10253906250000000000	4213.84619140625000000000	4130.76904296875000000000	4162.56396484375000000000	3309.00000000000000000000	10249.00000000000000000000	10228.00000000000000000000	0.00000000000000000000	0.00000000000000000000	0.00000000000000000000	2900.00000000000000000000	760.00000000000000000000	4.00000000000000000000	4.00000000000000000000	4.00000000000000000000	4.00000000000000000000	4.00000000000000000000	4.00000000000000000000	4.00000000000000000000	4.00000000000000000000	4.00000000000000000000	4.00000000000000000000	4.00000000000000000000	4.00000000000000000000	4.00000000000000000000	4.00000000000000000000	4.00000000000000000000	4.00000000000000000000
112.00000000000000000000	0.00000000000000000000	4172.82031250000000000000	4168.20507812500000000000	4171.79492187500000000000	4180.51269531250000000000	4167.69238281250000000000	4159.48730468750000000000	4177.43603515625000000000	4152.82031250000000000000	4141.53857421875000000000	4142.56396484375000000000	4176.92285156250000000000	4221.53857421875000000000	4128.71777343750000000000	4164.10253906250000000000	2693.00000000000000000000	10249.00000000000000000000	10228.00000000000000000000	0.00000000000000000000	0.00000000000000000000	0.00000000000000000000	2900.00000000000000000000	767.00000000000000000000	4.00000000000000000000	4.00000000000000000000	4.00000000000000000000	4.00000000000000000000	4.00000000000000000000	4.00000000000000000000	4.00000000000000000000	4.00000000000000000000	4.00000000000000000000	4.00000000000000000000	4.00000000000000000000	4.00000000000000000000	4.00000000000000000000	4.00000000000000000000	4.00000000000000000000	4.00000000000000000000
113.00000000000000000000	0.00000000000000000000	4159.48730468750000000000	4182.56396484375000000000	4176.92285156250000000000	4183.07666015625000000000	4198.46142578125000000000	4193.33300781250000000000	4192.30761718750000000000	4171.79492187500000000000	4177.94873046875000000000	4176.92285156250000000000	4205.64111328125000000000	4230.25634765625000000000	4152.30761718750000000000	4182.56396484375000000000	2610.00000000000000000000	10248.00000000000000000000	10228.00000000000000000000	0.00000000000000000000	0.00000000000000000000	0.00000000000000000000	2900.00000000000000000000	775.00000000000000000000	4.00000000000000000000	4.00000000000000000000	4.00000000000000000000	4.00000000000000000000	4.00000000000000000000	4.00000000000000000000	4.00000000000000000000	4.00000000000000000000	4.00000000000000000000	4.00000000000000000000	4.00000000000000000000	4.00000000000000000000	4.00000000000000000000	4.00000000000000000000	4.00000000000000000000	4.00000000000000000000
[truncated: 236 more rows]
