# Supplementary material for: Discriminating three motor imagery states of the same joint for brain-computer interface
Source: PeerJ. 2021 Aug 24;9:e12027. doi: 10.7717/peerj.12027 (PMC8395581; doi:10.7717/peerj.12027)
Supplement: Supplemental Information 1 [file peerj-09-12027-s001.zip › dataset/C/01-03-04.11.17.17.47.24.csv]

title:03	recorded:04.11.17 17.47.24	sampling:128	subject:01	labels:COUNTER INTERPOLATED AF3 F7 F3 FC5 T7 P7 O1 O2 P8 T8 FC6 F4 F8 AF4 RAW_CQ GYROX GYROY MARKER MARKER_HARDWARE SYNC TIME_STAMP_s TIME_STAMP_ms CQ_AF3 CQ_F7 CQ_F3 CQ_FC5 CQ_T7 CQ_P7 CQ_O1 CQ_O2 CQ_P8 CQ_T8 CQ_FC6 CQ_F4 CQ_F8 CQ_AF4 CQ_CMS CQ_DRL	chan:40	units:emotiv
93.00000000000000000000	0.00000000000000000000	4165.12792968750000000000	4145.64111328125000000000	4164.10253906250000000000	4131.79492187500000000000	4143.58984375000000000000	4163.07666015625000000000	4157.94873046875000000000	4155.38427734375000000000	4160.51269531250000000000	4153.84619140625000000000	4151.79492187500000000000	4201.53857421875000000000	4132.30761718750000000000	4147.17919921875000000000	2489.00000000000000000000	10248.00000000000000000000	10228.00000000000000000000	0.00000000000000000000	0.00000000000000000000	0.00000000000000000000	476.00000000000000000000	896.00000000000000000000	0.00000000000000000000	0.00000000000000000000	0.00000000000000000000	0.00000000000000000000	0.00000000000000000000	0.00000000000000000000	0.00000000000000000000	0.00000000000000000000	0.00000000000000000000	0.00000000000000000000	0.00000000000000000000	0.00000000000000000000	0.00000000000000000000	0.00000000000000000000	0.00000000000000000000	0.00000000000000000000
94.00000000000000000000	0.00000000000000000000	4161.53857421875000000000	4171.28173828125000000000	4157.94873046875000000000	4140.51269531250000000000	4173.33300781250000000000	4188.20507812500000000000	4182.56396484375000000000	4191.79492187500000000000	4203.07666015625000000000	4192.30761718750000000000	4199.48730468750000000000	4204.10253906250000000000	4168.20507812500000000000	4173.33300781250000000000	3499.00000000000000000000	10248.00000000000000000000	10228.00000000000000000000	0.00000000000000000000	0.00000000000000000000	0.00000000000000000000	476.00000000000000000000	903.00000000000000000000	0.00000000000000000000	0.00000000000000000000	0.00000000000000000000	0.00000000000000000000	0.00000000000000000000	0.00000000000000000000	0.00000000000000000000	0.00000000000000000000	0.00000000000000000000	0.00000000000000000000	0.00000000000000000000	0.00000000000000000000	0.00000000000000000000	0.00000000000000000000	0.00000000000000000000	0.00000000000000000000
95.00000000000000000000	0.00000000000000000000	4178.97412109375000000000	4157.43603515625000000000	4177.43603515625000000000	4146.66650390625000000000	4158.46142578125000000000	4172.82031250000000000000	4167.17919921875000000000	4176.92285156250000000000	4184.10253906250000000000	4161.53857421875000000000	4185.64111328125000000000	4194.87158203125000000000	4160.00000000000000000000	4158.97412109375000000000	3315.00000000000000000000	10247.00000000000000000000	10228.00000000000000000000	0.00000000000000000000	0.00000000000000000000	0.00000000000000000000	476.00000000000000000000	911.00000000000000000000	0.00000000000000000000	0.00000000000000000000	0.00000000000000000000	0.00000000000000000000	0.00000000000000000000	0.00000000000000000000	0.00000000000000000000	0.00000000000000000000	0.00000000000000000000	0.00000000000000000000	0.00000000000000000000	0.00000000000000000000	0.00000000000000000000	0.00000000000000000000	0.00000000000000000000	0.00000000000000000000
96.00000000000000000000	0.00000000000000000000	4165.12792968750000000000	4169.74365234375000000000	4167.69238281250000000000	4144.61523437500000000000	4171.28173828125000000000	4181.53857421875000000000	4174.35888671875000000000	4176.92285156250000000000	4186.15380859375000000000	4174.35888671875000000000	4182.05126953125000000000	4203.07666015625000000000	4164.61523437500000000000	4169.74365234375000000000	2710.00000000000000000000	10247.00000000000000000000	10228.00000000000000000000	0.00000000000000000000	0.00000000000000000000	0.00000000000000000000	476.00000000000000000000	919.00000000000000000000	0.00000000000000000000	0.00000000000000000000	0.00000000000000000000	0.00000000000000000000	0.00000000000000000000	0.00000000000000000000	0.00000000000000000000	0.00000000000000000000	0.00000000000000000000	0.00000000000000000000	0.00000000000000000000	0.00000000000000000000	0.00000000000000000000	0.00000000000000000000	0.00000000000000000000	0.00000000000000000000
97.00000000000000000000	0.00000000000000000000	4180.00000000000000000000	4177.43603515625000000000	4177.43603515625000000000	4136.92285156250000000000	4188.20507812500000000000	4180.00000000000000000000	4169.74365234375000000000	4172.82031250000000000000	4181.53857421875000000000	4190.76904296875000000000	4193.33300781250000000000	4213.84619140625000000000	4156.92285156250000000000	4172.82031250000000000000	2489.00000000000000000000	10248.00000000000000000000	10228.00000000000000000000	0.00000000000000000000	0.00000000000000000000	0.00000000000000000000	476.00000000000000000000	926.00000000000000000000	0.00000000000000000000	0.00000000000000000000	0.00000000000000000000	0.00000000000000000000	0.00000000000000000000	0.00000000000000000000	0.00000000000000000000	0.00000000000000000000	0.00000000000000000000	0.00000000000000000000	0.00000000000000000000	0.00000000000000000000	0.00000000000000000000	0.00000000000000000000	0.00000000000000000000	0.00000000000000000000
98.00000000000000000000	0.00000000000000000000	4183.07666015625000000000	4189.23046875000000000000	4174.87158203125000000000	4160.00000000000000000000	4201.53857421875000000000	4181.02539062500000000000	4167.69238281250000000000	4177.43603515625000000000	4183.58984375000000000000	4189.23046875000000000000	4214.87158203125000000000	4213.84619140625000000000	4169.74365234375000000000	4177.43603515625000000000	3499.00000000000000000000	10248.00000000000000000000	10228.00000000000000000000	0.00000000000000000000	0.00000000000000000000	0.00000000000000000000	476.00000000000000000000	933.00000000000000000000	0.00000000000000000000	0.00000000000000000000	0.00000000000000000000	0.00000000000000000000	0.00000000000000000000	0.00000000000000000000	0.00000000000000000000	0.00000000000000000000	0.00000000000000000000	0.00000000000000000000	0.00000000000000000000	0.00000000000000000000	0.00000000000000000000	0.00000000000000000000	0.00000000000000000000	0.00000000000000000000
99.00000000000000000000	0.00000000000000000000	4156.92285156250000000000	4172.30761718750000000000	4152.82031250000000000000	4173.33300781250000000000	4173.33300781250000000000	4171.79492187500000000000	4153.84619140625000000000	4177.94873046875000000000	4189.74365234375000000000	4179.48730468750000000000	4203.07666015625000000000	4200.51269531250000000000	4180.51269531250000000000	4174.35888671875000000000	3315.00000000000000000000	10248.00000000000000000000	10229.00000000000000000000	0.00000000000000000000	0.00000000000000000000	0.00000000000000000000	476.00000000000000000000	941.00000000000000000000	0.00000000000000000000	0.00000000000000000000	0.00000000000000000000	0.00000000000000000000	0.00000000000000000000	0.00000000000000000000	0.00000000000000000000	0.00000000000000000000	0.00000000000000000000	0.00000000000000000000	0.00000000000000000000	0.00000000000000000000	0.00000000000000000000	0.00000000000000000000	0.00000000000000000000	0.00000000000000000000
100.00000000000000000000	0.00000000000000000000	4173.84619140625000000000	4139.48730468750000000000	4167.69238281250000000000	4156.92285156250000000000	4144.61523437500000000000	4158.97412109375000000000	4138.97412109375000000000	4162.56396484375000000000	4174.35888671875000000000	4152.82031250000000000000	4162.56396484375000000000	4193.84619140625000000000	4157.43603515625000000000	4156.41015625000000000000	2710.00000000000000000000	10248.00000000000000000000	10229.00000000000000000000	0.00000000000000000000	0.00000000000000000000	0.00000000000000000000	476.00000000000000000000	948.00000000000000000000	0.00000000000000000000	0.00000000000000000000	0.00000000000000000000	0.00000000000000000000	0.00000000000000000000	0.00000000000000000000	0.00000000000000000000	0.00000000000000000000	0.00000000000000000000	0.00000000000000000000	0.00000000000000000000	0.00000000000000000000	0.00000000000000000000	0.00000000000000000000	0.00000000000000000000	0.00000000000000000000
101.00000000000000000000	0.00000000000000000000	4165.12792968750000000000	4172.82031250000000000000	4162.05126953125000000000	4147.17919921875000000000	4193.33300781250000000000	4199.48730468750000000000	4185.64111328125000000000	4188.71777343750000000000	4196.92285156250000000000	4175.89746093750000000000	4192.30761718750000000000	4208.71777343750000000000	4171.28173828125000000000	4174.87158203125000000000	2489.00000000000000000000	10248.00000000000000000000	10228.00000000000000000000	0.00000000000000000000	0.00000000000000000000	0.00000000000000000000	476.00000000000000000000	957.00000000000000000000	0.00000000000000000000	0.00000000000000000000	0.00000000000000000000	0.00000000000000000000	0.00000000000000000000	0.00000000000000000000	0.00000000000000000000	0.00000000000000000000	0.00000000000000000000	0.00000000000000000000	0.00000000000000000000	0.00000000000000000000	0.00000000000000000000	0.00000000000000000000	0.00000000000000000000	0.00000000000000000000
102.00000000000000000000	0.00000000000000000000	4164.61523437500000000000	4166.15380859375000000000	4166.66650390625000000000	4145.12792968750000000000	4176.92285156250000000000	4183.58984375000000000000	4177.94873046875000000000	4169.74365234375000000000	4180.51269531250000000000	4176.92285156250000000000	4190.76904296875000000000	4195.89746093750000000000	4144.61523437500000000000	4160.51269531250000000000	3499.00000000000000000000	10248.00000000000000000000	10228.00000000000000000000	0.00000000000000000000	0.00000000000000000000	0.00000000000000000000	476.00000000000000000000	965.00000000000000000000	0.00000000000000000000	0.00000000000000000000	0.00000000000000000000	0.00000000000000000000	0.00000000000000000000	0.00000000000000000000	0.00000000000000000000	0.00000000000000000000	0.00000000000000000000	0.00000000000000000000	0.00000000000000000000	0.00000000000000000000	0.00000000000000000000	0.00000000000000000000	0.00000000000000000000	0.00000000000000000000
103.00000000000000000000	0.00000000000000000000	4171.79492187500000000000	4152.30761718750000000000	4169.74365234375000000000	4163.58984375000000000000	4145.64111328125000000000	4159.48730468750000000000	4155.38427734375000000000	4148.71777343750000000000	4162.56396484375000000000	4171.79492187500000000000	4177.94873046875000000000	4186.66650390625000000000	4125.64111328125000000000	4150.76904296875000000000	3315.00000000000000000000	10246.00000000000000000000	10227.00000000000000000000	0.00000000000000000000	0.00000000000000000000	0.00000000000000000000	476.00000000000000000000	973.00000000000000000000	0.00000000000000000000	0.00000000000000000000	0.00000000000000000000	0.00000000000000000000	0.00000000000000000000	0.00000000000000000000	0.00000000000000000000	0.00000000000000000000	0.00000000000000000000	0.00000000000000000000	0.00000000000000000000	0.00000000000000000000	0.00000000000000000000	0.00000000000000000000	0.00000000000000000000	0.00000000000000000000
104.00000000000000000000	0.00000000000000000000	4161.02539062500000000000	4180.51269531250000000000	4158.46142578125000000000	4168.71777343750000000000	4178.97412109375000000000	4179.48730468750000000000	4167.17919921875000000000	4166.66650390625000000000	4177.43603515625000000000	4182.05126953125000000000	4207.17919921875000000000	4205.12792968750000000000	4162.56396484375000000000	4172.82031250000000000000	2710.00000000000000000000	10246.00000000000000000000	10227.00000000000000000000	0.00000000000000000000	0.00000000000000000000	0.00000000000000000000	476.00000000000000000000	982.00000000000000000000	0.00000000000000000000	0.00000000000000000000	0.00000000000000000000	0.00000000000000000000	0.00000000000000000000	0.00000000000000000000	0.00000000000000000000	0.00000000000000000000	0.00000000000000000000	0.00000000000000000000	0.00000000000000000000	0.00000000000000000000	0.00000000000000000000	0.00000000000000000000	0.00000000000000000000	0.00000000000000000000
105.00000000000000000000	0.00000000000000000000	4176.41015625000000000000	4181.02539062500000000000	4171.28173828125000000000	4148.71777343750000000000	4177.43603515625000000000	4174.35888671875000000000	4152.30761718750000000000	4158.46142578125000000000	4164.10253906250000000000	4158.97412109375000000000	4189.23046875000000000000	4205.64111328125000000000	4168.20507812500000000000	4170.25634765625000000000	2489.00000000000000000000	10250.00000000000000000000	10227.00000000000000000000	0.00000000000000000000	0.00000000000000000000	0.00000000000000000000	476.00000000000000000000	990.00000000000000000000	0.00000000000000000000	0.00000000000000000000	0.00000000000000000000	0.00000000000000000000	0.00000000000000000000	0.00000000000000000000	0.00000000000000000000	0.00000000000000000000	0.00000000000000000000	0.00000000000000000000	0.00000000000000000000	0.00000000000000000000	0.00000000000000000000	0.00000000000000000000	0.00000000000000000000	0.00000000000000000000
106.00000000000000000000	0.00000000000000000000	4159.48730468750000000000	4178.46142578125000000000	4157.43603515625000000000	4162.56396484375000000000	4167.69238281250000000000	4174.87158203125000000000	4155.89746093750000000000	4172.82031250000000000000	4180.51269531250000000000	4171.28173828125000000000	4181.02539062500000000000	4201.02539062500000000000	4168.20507812500000000000	4172.30761718750000000000	3499.00000000000000000000	10250.00000000000000000000	10227.00000000000000000000	0.00000000000000000000	0.00000000000000000000	0.00000000000000000000	476.00000000000000000000	999.00000000000000000000	0.00000000000000000000	0.00000000000000000000	0.00000000000000000000	0.00000000000000000000	0.00000000000000000000	0.00000000000000000000	0.00000000000000000000	0.00000000000000000000	0.00000000000000000000	0.00000000000000000000	0.00000000000000000000	0.00000000000000000000	0.00000000000000000000	0.00000000000000000000	0.00000000000000000000	0.00000000000000000000
107.00000000000000000000	0.00000000000000000000	4164.10253906250000000000	4158.97412109375000000000	4167.17919921875000000000	4174.87158203125000000000	4154.87158203125000000000	4165.12792968750000000000	4149.23046875000000000000	4168.20507812500000000000	4183.58984375000000000000	4179.48730468750000000000	4193.84619140625000000000	4203.07666015625000000000	4143.58984375000000000000	4153.84619140625000000000	3315.00000000000000000000	10250.00000000000000000000	10228.00000000000000000000	0.00000000000000000000	0.00000000000000000000	0.00000000000000000000	477.00000000000000000000	7.00000000000000000000	0.00000000000000000000	0.00000000000000000000	0.00000000000000000000	0.00000000000000000000	0.00000000000000000000	0.00000000000000000000	0.00000000000000000000	0.00000000000000000000	0.00000000000000000000	0.00000000000000000000	0.00000000000000000000	0.00000000000000000000	0.00000000000000000000	0.00000000000000000000	0.00000000000000000000	0.00000000000000000000
108.00000000000000000000	0.00000000000000000000	4178.46142578125000000000	4158.46142578125000000000	4178.46142578125000000000	4157.94873046875000000000	4164.61523437500000000000	4171.28173828125000000000	4152.82031250000000000000	4161.02539062500000000000	4175.38427734375000000000	4169.74365234375000000000	4193.33300781250000000000	4203.58984375000000000000	4135.89746093750000000000	4150.76904296875000000000	2710.00000000000000000000	10250.00000000000000000000	10228.00000000000000000000	0.00000000000000000000	0.00000000000000000000	0.00000000000000000000	477.00000000000000000000	15.00000000000000000000	0.00000000000000000000	0.00000000000000000000	0.00000000000000000000	0.00000000000000000000	0.00000000000000000000	0.00000000000000000000	0.00000000000000000000	0.00000000000000000000	0.00000000000000000000	0.00000000000000000000	0.00000000000000000000	0.00000000000000000000	0.00000000000000000000	0.00000000000000000000	0.00000000000000000000	0.00000000000000000000
109.00000000000000000000	0.00000000000000000000	4162.05126953125000000000	4180.00000000000000000000	4156.41015625000000000000	4164.61523437500000000000	4191.79492187500000000000	4188.20507812500000000000	4172.30761718750000000000	4178.97412109375000000000	4184.10253906250000000000	4171.28173828125000000000	4188.71777343750000000000	4204.61523437500000000000	4158.46142578125000000000	4172.82031250000000000000	2489.00000000000000000000	10250.00000000000000000000	10227.00000000000000000000	0.00000000000000000000	0.00000000000000000000	0.00000000000000000000	477.00000000000000000000	23.00000000000000000000	0.00000000000000000000	0.00000000000000000000	0.00000000000000000000	0.00000000000000000000	0.00000000000000000000	0.00000000000000000000	0.00000000000000000000	0.00000000000000000000	0.00000000000000000000	0.00000000000000000000	0.00000000000000000000	0.00000000000000000000	0.00000000000000000000	0.00000000000000000000	0.00000000000000000000	0.00000000000000000000
110.00000000000000000000	0.00000000000000000000	4176.92285156250000000000	4167.69238281250000000000	4168.20507812500000000000	4171.79492187500000000000	4168.71777343750000000000	4173.84619140625000000000	4160.00000000000000000000	4168.71777343750000000000	4170.25634765625000000000	4163.07666015625000000000	4184.10253906250000000000	4200.51269531250000000000	4145.64111328125000000000	4164.61523437500000000000	3499.00000000000000000000	10250.00000000000000000000	10227.00000000000000000000	0.00000000000000000000	0.00000000000000000000	0.00000000000000000000	477.00000000000000000000	30.00000000000000000000	0.00000000000000000000	0.00000000000000000000	0.00000000000000000000	0.00000000000000000000	0.00000000000000000000	0.00000000000000000000	0.00000000000000000000	0.00000000000000000000	0.00000000000000000000	0.00000000000000000000	0.00000000000000000000	0.00000000000000000000	0.00000000000000000000	0.00000000000000000000	0.00000000000000000000	0.00000000000000000000
111.00000000000000000000	0.00000000000000000000	4165.12792968750000000000	4169.74365234375000000000	4162.56396484375000000000	4155.89746093750000000000	4163.58984375000000000000	4190.25634765625000000000	4173.33300781250000000000	4180.00000000000000000000	4187.17919921875000000000	4187.69238281250000000000	4203.58984375000000000000	4203.07666015625000000000	4156.92285156250000000000	4169.23046875000000000000	3315.00000000000000000000	10248.00000000000000000000	10228.00000000000000000000	0.00000000000000000000	0.00000000000000000000	0.00000000000000000000	477.00000000000000000000	38.00000000000000000000	0.00000000000000000000	0.00000000000000000000	0.00000000000000000000	0.00000000000000000000	0.00000000000000000000	0.00000000000000000000	0.00000000000000000000	0.00000000000000000000	0.00000000000000000000	0.00000000000000000000	0.00000000000000000000	0.00000000000000000000	0.00000000000000000000	0.00000000000000000000	0.00000000000000000000	0.00000000000000000000
112.00000000000000000000	0.00000000000000000000	4165.12792968750000000000	4159.48730468750000000000	4164.10253906250000000000	4149.23046875000000000000	4171.28173828125000000000	4185.64111328125000000000	4168.71777343750000000000	4183.58984375000000000000	4189.23046875000000000000	4187.17919921875000000000	4202.56396484375000000000	4206.66650390625000000000	4159.48730468750000000000	4164.61523437500000000000	2710.00000000000000000000	10248.00000000000000000000	10228.00000000000000000000	0.00000000000000000000	0.00000000000000000000	0.00000000000000000000	477.00000000000000000000	45.00000000000000000000	0.00000000000000000000	0.00000000000000000000	0.00000000000000000000	0.00000000000000000000	0.00000000000000000000	0.00000000000000000000	0.00000000000000000000	0.00000000000000000000	0.00000000000000000000	0.00000000000000000000	0.00000000000000000000	0.00000000000000000000	0.00000000000000000000	0.00000000000000000000	0.00000000000000000000	0.00000000000000000000
113.00000000000000000000	0.00000000000000000000	4180.51269531250000000000	4170.25634765625000000000	4176.41015625000000000000	4174.87158203125000000000	4190.25634765625000000000	4182.05126953125000000000	4167.17919921875000000000	4185.64111328125000000000	4191.79492187500000000000	4179.48730468750000000000	4207.17919921875000000000	4213.84619140625000000000	4162.05126953125000000000	4166.66650390625000000000	2489.00000000000000000000	10248.00000000000000000000	10228.00000000000000000000	0.00000000000000000000	0.00000000000000000000	0.00000000000000000000	477.00000000000000000000	52.00000000000000000000	0.00000000000000000000	0.00000000000000000000	0.00000000000000000000	0.00000000000000000000	0.00000000000000000000	0.00000000000000000000	0.00000000000000000000	0.00000000000000000000	0.00000000000000000000	0.00000000000000000000	0.00000000000000000000	0.00000000000000000000	0.00000000000000000000	0.00000000000000000000	0.00000000000000000000	0.00000000000000000000
114.00000000000000000000	0.00000000000000000000	4163.07666015625000000000	4196.41015625000000000000	4162.56396484375000000000	4189.74365234375000000000	4194.87158203125000000000	4201.02539062500000000000	4184.10253906250000000000	4192.30761718750000000000	4211.28173828125000000000	4205.12792968750000000000	4219.48730468750000000000	4218.46142578125000000000	4173.33300781250000000000	4174.87158203125000000000	3499.00000000000000000000	10248.00000000000000000000	10228.00000000000000000000	0.00000000000000000000	0.00000000000000000000	0.00000000000000000000	477.00000000000000000000	60.00000000000000000000	0.00000000000000000000	0.00000000000000000000	0.00000000000000000000	0.00000000000000000000	0.00000000000000000000	0.00000000000000000000	0.00000000000000000000	0.00000000000000000000	0.00000000000000000000	0.00000000000000000000	0.00000000000000000000	0.00000000000000000000	0.00000000000000000000	0.00000000000000000000	0.00000000000000000000	0.00000000000000000000
115.00000000000000000000	0.00000000000000000000	4181.02539062500000000000	4172.30761718750000000000	4174.35888671875000000000	4169.23046875000000000000	4157.94873046875000000000	4175.89746093750000000000	4158.46142578125000000000	4157.43603515625000000000	4173.84619140625000000000	4181.02539062500000000000	4188.20507812500000000000	4208.71777343750000000000	4146.15380859375000000000	4155.38427734375000000000	3315.00000000000000000000	10248.00000000000000000000	10229.00000000000000000000	0.00000000000000000000	0.00000000000000000000	0.00000000000000000000	477.00000000000000000000	67.00000000000000000000	0.00000000000000000000	0.00000000000000000000	0.00000000000000000000	0.00000000000000000000	0.00000000000000000000	0.00000000000000000000	0.00000000000000000000	0.00000000000000000000	0.00000000000000000000	0.00000000000000000000	0.00000000000000000000	0.00000000000000000000	0.00000000000000000000	0.00000000000000000000	0.00000000000000000000	0.00000000000000000000
116.00000000000000000000	0.00000000000000000000	4177.43603515625000000000	4185.64111328125000000000	4167.17919921875000000000	4171.79492187500000000000	4186.66650390625000000000	4183.07666015625000000000	4167.17919921875000000000	4174.35888671875000000000	4175.38427734375000000000	4171.28173828125000000000	4192.30761718750000000000	4218.46142578125000000000	4165.12792968750000000000	4180.51269531250000000000	2710.00000000000000000000	10248.00000000000000000000	10229.00000000000000000000	0.00000000000000000000	0.00000000000000000000	0.00000000000000000000	477.00000000000000000000	75.00000000000000000000	0.00000000000000000000	0.00000000000000000000	0.00000000000000000000	0.00000000000000000000	0.00000000000000000000	0.00000000000000000000	0.00000000000000000000	0.00000000000000000000	0.00000000000000000000	0.00000000000000000000	0.00000000000000000000	0.00000000000000000000	0.00000000000000000000	0.00000000000000000000	0.00000000000000000000	0.00000000000000000000
117.00000000000000000000	0.00000000000000000000	4167.69238281250000000000	4185.64111328125000000000	4165.12792968750000000000	4181.02539062500000000000	4193.33300781250000000000	4188.20507812500000000000	4169.74365234375000000000	4192.82031250000000000000	4191.79492187500000000000	4183.07666015625000000000	4210.25634765625000000000	4220.00000000000000000000	4175.38427734375000000000	4181.53857421875000000000	2489.00000000000000000000	10249.00000000000000000000	10229.00000000000000000000	0.00000000000000000000	0.00000000000000000000	0.00000000000000000000	477.00000000000000000000	83.00000000000000000000	0.00000000000000000000	0.00000000000000000000	0.00000000000000000000	0.00000000000000000000	0.00000000000000000000	0.00000000000000000000	0.00000000000000000000	0.00000000000000000000	0.00000000000000000000	0.00000000000000000000	0.00000000000000000000	0.00000000000000000000	0.00000000000000000000	0.00000000000000000000	0.00000000000000000000	0.00000000000000000000
118.00000000000000000000	0.00000000000000000000	4179.48730468750000000000	4166.66650390625000000000	4176.41015625000000000000	4176.92285156250000000000	4168.71777343750000000000	4181.02539062500000000000	4161.53857421875000000000	4177.43603515625000000000	4182.05126953125000000000	4193.84619140625000000000	4203.58984375000000000000	4206.66650390625000000000	4153.33300781250000000000	4155.38427734375000000000	3499.00000000000000000000	10249.00000000000000000000	10229.00000000000000000000	0.00000000000000000000	0.00000000000000000000	0.00000000000000000000	477.00000000000000000000	92.00000000000000000000	0.00000000000000000000	0.00000000000000000000	0.00000000000000000000	0.00000000000000000000	0.00000000000000000000	0.00000000000000000000	0.00000000000000000000	0.00000000000000000000	0.00000000000000000000	0.00000000000000000000	0.00000000000000000000	0.00000000000000000000	0.00000000000000000000	0.00000000000000000000	0.00000000000000000000	0.00000000000000000000
119.00000000000000000000	0.00000000000000000000	4163.58984375000000000000	4185.64111328125000000000	4159.48730468750000000000	4185.12792968750000000000	4192.82031250000000000000	4201.02539062500000000000	4188.20507812500000000000	4189.23046875000000000000	4196.92285156250000000000	4207.17919921875000000000	4196.92285156250000000000	4212.82031250000000000000	4153.84619140625000000000	4164.61523437500000000000	3315.00000000000000000000	10249.00000000000000000000	10229.00000000000000000000	0.00000000000000000000	0.00000000000000000000	0.00000000000000000000	477.00000000000000000000	100.00000000000000000000	0.00000000000000000000	0.00000000000000000000	0.00000000000000000000	0.00000000000000000000	0.00000000000000000000	0.00000000000000000000	0.00000000000000000000	0.00000000000000000000	0.00000000000000000000	0.00000000000000000000	0.00000000000000000000	0.00000000000000000000	0.00000000000000000000	0.00000000000000000000	0.00000000000000000000	0.00000000000000000000
120.00000000000000000000	0.00000000000000000000	4174.87158203125000000000	4160.51269531250000000000	4169.74365234375000000000	4176.92285156250000000000	4175.89746093750000000000	4186.66650390625000000000	4177.94873046875000000000	4175.89746093750000000000	4185.12792968750000000000	4171.79492187500000000000	4170.76904296875000000000	4207.17919921875000000000	4125.64111328125000000000	4149.23046875000000000000	2710.00000000000000000000	10249.00000000000000000000	10229.00000000000000000000	0.00000000000000000000	0.00000000000000000000	0.00000000000000000000	477.00000000000000000000	108.00000000000000000000	0.00000000000000000000	0.00000000000000000000	0.00000000000000000000	0.00000000000000000000	0.00000000000000000000	0.00000000000000000000	0.00000000000000000000	0.00000000000000000000	0.00000000000000000000	0.00000000000000000000	0.00000000000000000000	0.00000000000000000000	0.00000000000000000000	0.00000000000000000000	0.00000000000000000000	0.00000000000000000000
121.00000000000000000000	0.00000000000000000000	4169.74365234375000000000	4147.17919921875000000000	4165.64111328125000000000	4170.25634765625000000000	4173.84619140625000000000	4193.84619140625000000000	4178.97412109375000000000	4174.87158203125000000000	4181.53857421875000000000	4168.20507812500000000000	4192.30761718750000000000	4201.53857421875000000000	4137.43603515625000000000	4153.33300781250000000000	2489.00000000000000000000	10247.00000000000000000000	10229.00000000000000000000	0.00000000000000000000	0.00000000000000000000	0.00000000000000000000	477.00000000000000000000	117.00000000000000000000	0.00000000000000000000	0.00000000000000000000	0.00000000000000000000	0.00000000000000000000	0.00000000000000000000	0.00000000000000000000	0.00000000000000000000	0.00000000000000000000	0.00000000000000000000	0.00000000000000000000	0.00000000000000000000	0.00000000000000000000	0.00000000000000000000	0.00000000000000000000	0.00000000000000000000	0.00000000000000000000
122.00000000000000000000	0.00000000000000000000	4168.20507812500000000000	4155.89746093750000000000	4164.10253906250000000000	4182.56396484375000000000	4184.61523437500000000000	4199.48730468750000000000	4177.43603515625000000000	4178.97412109375000000000	4178.97412109375000000000	4175.38427734375000000000	4228.20507812500000000000	4210.76904296875000000000	4164.10253906250000000000	4175.89746093750000000000	3499.00000000000000000000	10247.00000000000000000000	10229.00000000000000000000	0.00000000000000000000	0.00000000000000000000	0.00000000000000000000	477.00000000000000000000	125.00000000000000000000	0.00000000000000000000	0.00000000000000000000	0.00000000000000000000	0.00000000000000000000	0.00000000000000000000	0.00000000000000000000	0.00000000000000000000	0.00000000000000000000	0.00000000000000000000	0.00000000000000000000	0.00000000000000000000	0.00000000000000000000	0.00000000000000000000	0.00000000000000000000	0.00000000000000000000	0.00000000000000000000
123.00000000000000000000	0.00000000000000000000	4187.69238281250000000000	4162.56396484375000000000	4180.51269531250000000000	4196.92285156250000000000	4164.61523437500000000000	4181.02539062500000000000	4163.58984375000000000000	4175.38427734375000000000	4173.33300781250000000000	4169.74365234375000000000	4215.38427734375000000000	4214.35888671875000000000	4150.76904296875000000000	4179.48730468750000000000	3315.00000000000000000000	10249.00000000000000000000	10229.00000000000000000000	0.00000000000000000000	0.00000000000000000000	0.00000000000000000000	477.00000000000000000000	133.00000000000000000000	0.00000000000000000000	0.00000000000000000000	0.00000000000000000000	0.00000000000000000000	0.00000000000000000000	0.00000000000000000000	0.00000000000000000000	0.00000000000000000000	0.00000000000000000000	0.00000000000000000000	0.00000000000000000000	0.00000000000000000000	0.00000000000000000000	0.00000000000000000000	0.00000000000000000000	0.00000000000000000000
124.00000000000000000000	0.00000000000000000000	4166.15380859375000000000	4182.05126953125000000000	4168.71777343750000000000	4198.46142578125000000000	4169.74365234375000000000	4188.20507812500000000000	4180.00000000000000000000	4202.56396484375000000000	4204.10253906250000000000	4196.41015625000000000000	4187.17919921875000000000	4217.43603515625000000000	4151.28173828125000000000	4178.46142578125000000000	2710.00000000000000000000	10249.00000000000000000000	10229.00000000000000000000	0.00000000000000000000	0.00000000000000000000	0.00000000000000000000	477.00000000000000000000	142.00000000000000000000	0.00000000000000000000	0.00000000000000000000	0.00000000000000000000	0.00000000000000000000	0.00000000000000000000	0.00000000000000000000	0.00000000000000000000	0.00000000000000000000	0.00000000000000000000	0.00000000000000000000	0.00000000000000000000	0.00000000000000000000	0.00000000000000000000	0.00000000000000000000	0.00000000000000000000	0.00000000000000000000
125.00000000000000000000	0.00000000000000000000	4176.92285156250000000000	4170.25634765625000000000	4182.56396484375000000000	4181.53857421875000000000	4177.43603515625000000000	4184.10253906250000000000	4175.89746093750000000000	4200.51269531250000000000	4200.51269531250000000000	4187.17919921875000000000	4173.33300781250000000000	4213.84619140625000000000	4145.64111328125000000000	4158.46142578125000000000	2489.00000000000000000000	10249.00000000000000000000	10230.00000000000000000000	0.00000000000000000000	0.00000000000000000000	0.00000000000000000000	477.00000000000000000000	150.00000000000000000000	0.00000000000000000000	0.00000000000000000000	0.00000000000000000000	0.00000000000000000000	0.00000000000000000000	0.00000000000000000000	0.00000000000000000000	0.00000000000000000000	0.00000000000000000000	0.00000000000000000000	0.00000000000000000000	0.00000000000000000000	0.00000000000000000000	0.00000000000000000000	0.00000000000000000000	0.00000000000000000000
126.00000000000000000000	0.00000000000000000000	4178.46142578125000000000	4175.38427734375000000000	4175.89746093750000000000	4173.33300781250000000000	4184.10253906250000000000	4190.25634765625000000000	4181.02539062500000000000	4200.00000000000000000000	4195.38427734375000000000	4183.58984375000000000000	4208.71777343750000000000	4213.84619140625000000000	4152.82031250000000000000	4165.64111328125000000000	3499.00000000000000000000	10249.00000000000000000000	10230.00000000000000000000	0.00000000000000000000	0.00000000000000000000	0.00000000000000000000	477.00000000000000000000	158.00000000000000000000	0.00000000000000000000	0.00000000000000000000	0.00000000000000000000	0.00000000000000000000	0.00000000000000000000	0.00000000000000000000	0.00000000000000000000	0.00000000000000000000	0.00000000000000000000	0.00000000000000000000	0.00000000000000000000	0.00000000000000000000	0.00000000000000000000	0.00000000000000000000	0.00000000000000000000	0.00000000000000000000
127.00000000000000000000	0.00000000000000000000	4164.61523437500000000000	4173.84619140625000000000	4160.51269531250000000000	4181.02539062500000000000	4166.66650390625000000000	4180.00000000000000000000	4170.25634765625000000000	4186.66650390625000000000	4176.41015625000000000000	4181.02539062500000000000	4226.15380859375000000000	4211.28173828125000000000	4139.48730468750000000000	4168.20507812500000000000	52.00000000000000000000	10250.00000000000000000000	10229.00000000000000000000	0.00000000000000000000	0.00000000000000000000	0.00000000000000000000	477.00000000000000000000	167.00000000000000000000	0.00000000000000000000	0.00000000000000000000	0.00000000000000000000	0.00000000000000000000	0.00000000000000000000	0.00000000000000000000	0.00000000000000000000	0.00000000000000000000	0.00000000000000000000	0.00000000000000000000	0.00000000000000000000	0.00000000000000000000	0.00000000000000000000	0.00000000000000000000	0.00000000000000000000	0.00000000000000000000
0.00000000000000000000	0.00000000000000000000	4178.97412109375000000000	4153.33300781250000000000	4172.82031250000000000000	4189.74365234375000000000	4162.56396484375000000000	4166.66650390625000000000	4152.30761718750000000000	4166.66650390625000000000	4155.38427734375000000000	4166.66650390625000000000	4203.58984375000000000000	4198.97412109375000000000	4125.64111328125000000000	4151.28173828125000000000	1152.00000000000000000000	10250.00000000000000000000	10229.00000000000000000000	0.00000000000000000000	0.00000000000000000000	0.00000000000000000000	477.00000000000000000000	175.00000000000000000000	4.00000000000000000000	0.00000000000000000000	0.00000000000000000000	0.00000000000000000000	0.00000000000000000000	0.00000000000000000000	0.00000000000000000000	0.00000000000000000000	0.00000000000000000000	0.00000000000000000000	0.00000000000000000000	0.00000000000000000000	0.00000000000000000000	0.00000000000000000000	0.00000000000000000000	0.00000000000000000000
1.00000000000000000000	0.00000000000000000000	4157.94873046875000000000	4157.94873046875000000000	4158.97412109375000000000	4183.07666015625000000000	4191.79492187500000000000	4195.89746093750000000000	4179.48730468750000000000	4195.38427734375000000000	4195.89746093750000000000	4190.76904296875000000000	4196.92285156250000000000	4197.94873046875000000000	4151.28173828125000000000	4156.41015625000000000000	2165.00000000000000000000	10250.00000000000000000000	10229.00000000000000000000	0.00000000000000000000	0.00000000000000000000	0.00000000000000000000	477.00000000000000000000	184.00000000000000000000	4.00000000000000000000	4.00000000000000000000	0.00000000000000000000	0.00000000000000000000	0.00000000000000000000	0.00000000000000000000	0.00000000000000000000	0.00000000000000000000	0.00000000000000000000	0.00000000000000000000	0.00000000000000000000	0.00000000000000000000	0.00000000000000000000	0.00000000000000000000	0.00000000000000000000	0.00000000000000000000
2.00000000000000000000	0.00000000000000000000	4162.56396484375000000000	4142.05126953125000000000	4171.28173828125000000000	4176.92285156250000000000	4157.94873046875000000000	4181.02539062500000000000	4169.74365234375000000000	4186.66650390625000000000	4187.69238281250000000000	4178.97412109375000000000	4174.87158203125000000000	4198.97412109375000000000	4123.58984375000000000000	4137.43603515625000000000	1403.00000000000000000000	10250.00000000000000000000	10229.00000000000000000000	0.00000000000000000000	0.00000000000000000000	0.00000000000000000000	477.00000000000000000000	192.00000000000000000000	4.00000000000000000000	4.00000000000000000000	4.00000000000000000000	0.00000000000000000000	0.00000000000000000000	0.00000000000000000000	0.00000000000000000000	0.00000000000000000000	0.00000000000000000000	0.00000000000000000000	0.00000000000000000000	0.00000000000000000000	0.00000000000000000000	0.00000000000000000000	4.00000000000000000000	0.00000000000000000000
3.00000000000000000000	0.00000000000000000000	4174.87158203125000000000	4164.10253906250000000000	4177.94873046875000000000	4194.87158203125000000000	4161.53857421875000000000	4184.61523437500000000000	4175.89746093750000000000	4185.12792968750000000000	4180.00000000000000000000	4182.56396484375000000000	4181.53857421875000000000	4208.20507812500000000000	4123.58984375000000000000	4151.79492187500000000000	3433.00000000000000000000	10251.00000000000000000000	10229.00000000000000000000	0.00000000000000000000	0.00000000000000000000	0.00000000000000000000	477.00000000000000000000	200.00000000000000000000	4.00000000000000000000	4.00000000000000000000	4.00000000000000000000	4.00000000000000000000	0.00000000000000000000	0.00000000000000000000	0.00000000000000000000	0.00000000000000000000	0.00000000000000000000	0.00000000000000000000	0.00000000000000000000	0.00000000000000000000	0.00000000000000000000	0.00000000000000000000	4.00000000000000000000	4.00000000000000000000
4.00000000000000000000	0.00000000000000000000	4172.82031250000000000000	4183.07666015625000000000	4168.71777343750000000000	4186.15380859375000000000	4196.41015625000000000000	4201.02539062500000000000	4191.79492187500000000000	4196.41015625000000000000	4197.94873046875000000000	4197.43603515625000000000	4217.43603515625000000000	4220.51269531250000000000	4147.69238281250000000000	4176.41015625000000000000	3530.00000000000000000000	10251.00000000000000000000	10229.00000000000000000000	0.00000000000000000000	0.00000000000000000000	0.00000000000000000000	477.00000000000000000000	209.00000000000000000000	4.00000000000000000000	4.00000000000000000000	4.00000000000000000000	4.00000000000000000000	4.00000000000000000000	0.00000000000000000000	0.00000000000000000000	0.00000000000000000000	0.00000000000000000000	0.00000000000000000000	0.00000000000000000000	0.00000000000000000000	0.00000000000000000000	0.00000000000000000000	4.00000000000000000000	4.00000000000000000000
5.00000000000000000000	0.00000000000000000000	4181.53857421875000000000	4152.82031250000000000000	4178.46142578125000000000	4170.76904296875000000000	4170.76904296875000000000	4178.46142578125000000000	4168.20507812500000000000	4171.79492187500000000000	4175.89746093750000000000	4153.84619140625000000000	4217.43603515625000000000	4211.79492187500000000000	4127.17919921875000000000	4151.28173828125000000000	3415.00000000000000000000	10251.00000000000000000000	10230.00000000000000000000	0.00000000000000000000	0.00000000000000000000	0.00000000000000000000	477.00000000000000000000	217.00000000000000000000	4.00000000000000000000	4.00000000000000000000	4.00000000000000000000	4.00000000000000000000	4.00000000000000000000	4.00000000000000000000	0.00000000000000000000	0.00000000000000000000	0.00000000000000000000	0.00000000000000000000	0.00000000000000000000	0.00000000000000000000	0.00000000000000000000	0.00000000000000000000	4.00000000000000000000	4.00000000000000000000
6.00000000000000000000	0.00000000000000000000	4157.94873046875000000000	4159.48730468750000000000	4162.05126953125000000000	4193.33300781250000000000	4166.66650390625000000000	4183.58984375000000000000	4172.82031250000000000000	4180.51269531250000000000	4180.51269531250000000000	4159.48730468750000000000	4217.94873046875000000000	4206.66650390625000000000	4142.05126953125000000000	4156.41015625000000000000	3473.00000000000000000000	10251.00000000000000000000	10230.00000000000000000000	0.00000000000000000000	0.00000000000000000000	0.00000000000000000000	477.00000000000000000000	225.00000000000000000000	4.00000000000000000000	4.00000000000000000000	4.00000000000000000000	4.00000000000000000000	4.00000000000000000000	4.00000000000000000000	4.00000000000000000000	0.00000000000000000000	0.00000000000000000000	0.00000000000000000000	0.00000000000000000000	0.00000000000000000000	0.00000000000000000000	0.00000000000000000000	4.00000000000000000000	4.00000000000000000000
7.00000000000000000000	0.00000000000000000000	4169.23046875000000000000	4153.33300781250000000000	4169.23046875000000000000	4191.79492187500000000000	4159.48730468750000000000	4165.64111328125000000000	4159.48730468750000000000	4176.41015625000000000000	4171.28173828125000000000	4180.51269531250000000000	4192.82031250000000000000	4206.15380859375000000000	4139.48730468750000000000	4167.17919921875000000000	3398.00000000000000000000	10250.00000000000000000000	10229.00000000000000000000	0.00000000000000000000	0.00000000000000000000	0.00000000000000000000	477.00000000000000000000	234.00000000000000000000	4.00000000000000000000	4.00000000000000000000	4.00000000000000000000	4.00000000000000000000	4.00000000000000000000	4.00000000000000000000	4.00000000000000000000	4.00000000000000000000	0.00000000000000000000	0.00000000000000000000	0.00000000000000000000	0.00000000000000000000	0.00000000000000000000	0.00000000000000000000	4.00000000000000000000	4.00000000000000000000
8.00000000000000000000	0.00000000000000000000	4182.05126953125000000000	4162.56396484375000000000	4178.46142578125000000000	4191.79492187500000000000	4179.48730468750000000000	4174.35888671875000000000	4169.23046875000000000000	4180.51269531250000000000	4176.92285156250000000000	4189.23046875000000000000	4185.64111328125000000000	4215.89746093750000000000	4142.05126953125000000000	4173.33300781250000000000	3440.00000000000000000000	10250.00000000000000000000	10229.00000000000000000000	0.00000000000000000000	0.00000000000000000000	0.00000000000000000000	477.00000000000000000000	242.00000000000000000000	4.00000000000000000000	4.00000000000000000000	4.00000000000000000000	4.00000000000000000000	4.00000000000000000000	4.00000000000000000000	4.00000000000000000000	4.00000000000000000000	4.00000000000000000000	0.00000000000000000000	0.00000000000000000000	0.00000000000000000000	0.00000000000000000000	0.00000000000000000000	4.00000000000000000000	4.00000000000000000000
9.00000000000000000000	0.00000000000000000000	4167.17919921875000000000	4181.02539062500000000000	4172.30761718750000000000	4202.56396484375000000000	4207.17919921875000000000	4209.23046875000000000000	4196.41015625000000000000	4193.84619140625000000000	4197.43603515625000000000	4197.43603515625000000000	4211.28173828125000000000	4228.71777343750000000000	4150.25634765625000000000	4167.17919921875000000000	3104.00000000000000000000	10249.00000000000000000000	10229.00000000000000000000	0.00000000000000000000	0.00000000000000000000	0.00000000000000000000	477.00000000000000000000	250.00000000000000000000	4.00000000000000000000	4.00000000000000000000	4.00000000000000000000	4.00000000000000000000	4.00000000000000000000	4.00000000000000000000	4.00000000000000000000	4.00000000000000000000	4.00000000000000000000	4.00000000000000000000	0.00000000000000000000	0.00000000000000000000	0.00000000000000000000	0.00000000000000000000	4.00000000000000000000	4.00000000000000000000
10.00000000000000000000	0.00000000000000000000	4183.07666015625000000000	4161.53857421875000000000	4184.10253906250000000000	4188.20507812500000000000	4175.89746093750000000000	4189.23046875000000000000	4176.41015625000000000000	4172.30761718750000000000	4180.51269531250000000000	4174.87158203125000000000	4205.12792968750000000000	4218.46142578125000000000	4120.51269531250000000000	4148.71777343750000000000	3479.00000000000000000000	10249.00000000000000000000	10229.00000000000000000000	0.00000000000000000000	0.00000000000000000000	0.00000000000000000000	477.00000000000000000000	259.00000000000000000000	4.00000000000000000000	4.00000000000000000000	4.00000000000000000000	4.00000000000000000000	4.00000000000000000000	4.00000000000000000000	4.00000000000000000000	4.00000000000000000000	4.00000000000000000000	4.00000000000000000000	4.00000000000000000000	0.00000000000000000000	0.00000000000000000000	0.00000000000000000000	4.00000000000000000000	4.00000000000000000000
11.00000000000000000000	0.00000000000000000000	4170.25634765625000000000	4184.61523437500000000000	4166.15380859375000000000	4198.46142578125000000000	4184.61523437500000000000	4185.64111328125000000000	4180.00000000000000000000	4185.64111328125000000000	4188.71777343750000000000	4181.02539062500000000000	4210.25634765625000000000	4215.38427734375000000000	4149.23046875000000000000	4172.30761718750000000000	3296.00000000000000000000	10247.00000000000000000000	10230.00000000000000000000	0.00000000000000000000	0.00000000000000000000	0.00000000000000000000	477.00000000000000000000	267.00000000000000000000	4.00000000000000000000	4.00000000000000000000	4.00000000000000000000	4.00000000000000000000	4.00000000000000000000	4.00000000000000000000	4.00000000000000000000	4.00000000000000000000	4.00000000000000000000	4.00000000000000000000	4.00000000000000000000	4.00000000000000000000	0.00000000000000000000	0.00000000000000000000	4.00000000000000000000	4.00000000000000000000
12.00000000000000000000	0.00000000000000000000	4173.33300781250000000000	4186.66650390625000000000	4169.74365234375000000000	4209.23046875000000000000	4180.51269531250000000000	4178.97412109375000000000	4171.28173828125000000000	4183.58984375000000000000	4180.00000000000000000000	4181.02539062500000000000	4205.64111328125000000000	4217.94873046875000000000	4170.25634765625000000000	4170.25634765625000000000	2653.00000000000000000000	10247.00000000000000000000	10230.00000000000000000000	0.00000000000000000000	0.00000000000000000000	0.00000000000000000000	477.00000000000000000000	274.00000000000000000000	4.00000000000000000000	4.00000000000000000000	4.00000000000000000000	4.00000000000000000000	4.00000000000000000000	4.00000000000000000000	4.00000000000000000000	4.00000000000000000000	4.00000000000000000000	4.00000000000000000000	4.00000000000000000000	4.00000000000000000000	4.00000000000000000000	0.00000000000000000000	4.00000000000000000000	4.00000000000000000000
13.00000000000000000000	0.00000000000000000000	4182.05126953125000000000	4173.84619140625000000000	4175.38427734375000000000	4195.89746093750000000000	4168.71777343750000000000	4183.07666015625000000000	4172.30761718750000000000	4179.48730468750000000000	4178.46142578125000000000	4180.00000000000000000000	4203.58984375000000000000	4221.02539062500000000000	4158.46142578125000000000	4161.02539062500000000000	2477.00000000000000000000	10247.00000000000000000000	10230.00000000000000000000	0.00000000000000000000	0.00000000000000000000	0.00000000000000000000	477.00000000000000000000	282.00000000000000000000	4.00000000000000000000	4.00000000000000000000	4.00000000000000000000	4.00000000000000000000	4.00000000000000000000	4.00000000000000000000	4.00000000000000000000	4.00000000000000000000	4.00000000000000000000	4.00000000000000000000	4.00000000000000000000	4.00000000000000000000	4.00000000000000000000	4.00000000000000000000	4.00000000000000000000	4.00000000000000000000
14.00000000000000000000	0.00000000000000000000	4164.10253906250000000000	4176.41015625000000000000	4164.61523437500000000000	4196.41015625000000000000	4186.66650390625000000000	4197.43603515625000000000	4193.84619140625000000000	4201.53857421875000000000	4202.56396484375000000000	4187.17919921875000000000	4213.84619140625000000000	4226.15380859375000000000	4155.89746093750000000000	4168.71777343750000000000	3479.00000000000000000000	10247.00000000000000000000	10230.00000000000000000000	0.00000000000000000000	0.00000000000000000000	0.00000000000000000000	477.00000000000000000000	289.00000000000000000000	4.00000000000000000000	4.00000000000000000000	4.00000000000000000000	4.00000000000000000000	4.00000000000000000000	4.00000000000000000000	4.00000000000000000000	4.00000000000000000000	4.00000000000000000000	4.00000000000000000000	4.00000000000000000000	4.00000000000000000000	4.00000000000000000000	4.00000000000000000000	4.00000000000000000000	4.00000000000000000000
15.00000000000000000000	0.00000000000000000000	4181.02539062500000000000	4164.61523437500000000000	4183.58984375000000000000	4202.05126953125000000000	4184.10253906250000000000	4184.61523437500000000000	4181.53857421875000000000	4195.38427734375000000000	4187.17919921875000000000	4181.53857421875000000000	4205.64111328125000000000	4222.05126953125000000000	4148.20507812500000000000	4150.76904296875000000000	3296.00000000000000000000	10247.00000000000000000000	10230.00000000000000000000	0.00000000000000000000	0.00000000000000000000	0.00000000000000000000	477.00000000000000000000	297.00000000000000000000	4.00000000000000000000	4.00000000000000000000	4.00000000000000000000	4.00000000000000000000	4.00000000000000000000	4.00000000000000000000	4.00000000000000000000	4.00000000000000000000	4.00000000000000000000	4.00000000000000000000	4.00000000000000000000	4.00000000000000000000	4.00000000000000000000	4.00000000000000000000	4.00000000000000000000	4.00000000000000000000
16.00000000000000000000	0.00000000000000000000	4173.84619140625000000000	4183.58984375000000000000	4167.17919921875000000000	4198.46142578125000000000	4195.89746093750000000000	4193.84619140625000000000	4188.20507812500000000000	4195.89746093750000000000	4185.12792968750000000000	4196.41015625000000000000	4215.89746093750000000000	4224.61523437500000000000	4166.66650390625000000000	4155.89746093750000000000	0.00000000000000000000	10247.00000000000000000000	10230.00000000000000000000	0.00000000000000000000	0.00000000000000000000	0.00000000000000000000	477.00000000000000000000	304.00000000000000000000	4.00000000000000000000	4.00000000000000000000	4.00000000000000000000	4.00000000000000000000	4.00000000000000000000	4.00000000000000000000	4.00000000000000000000	4.00000000000000000000	4.00000000000000000000	4.00000000000000000000	4.00000000000000000000	4.00000000000000000000	4.00000000000000000000	4.00000000000000000000	4.00000000000000000000	4.00000000000000000000
17.00000000000000000000	0.00000000000000000000	4174.35888671875000000000	4180.51269531250000000000	4163.07666015625000000000	4194.87158203125000000000	4187.69238281250000000000	4184.10253906250000000000	4177.43603515625000000000	4179.48730468750000000000	4175.89746093750000000000	4173.33300781250000000000	4210.76904296875000000000	4220.51269531250000000000	4155.38427734375000000000	4161.02539062500000000000	0.00000000000000000000	10246.00000000000000000000	10230.00000000000000000000	0.00000000000000000000	0.00000000000000000000	0.00000000000000000000	477.00000000000000000000	311.00000000000000000000	4.00000000000000000000	4.00000000000000000000	4.00000000000000000000	4.00000000000000000000	4.00000000000000000000	4.00000000000000000000	4.00000000000000000000	4.00000000000000000000	4.00000000000000000000	4.00000000000000000000	4.00000000000000000000	4.00000000000000000000	4.00000000000000000000	4.00000000000000000000	4.00000000000000000000	4.00000000000000000000
18.00000000000000000000	0.00000000000000000000	4182.56396484375000000000	4170.76904296875000000000	4177.94873046875000000000	4204.61523437500000000000	4182.56396484375000000000	4181.02539062500000000000	4167.69238281250000000000	4174.87158203125000000000	4171.28173828125000000000	4165.12792968750000000000	4208.71777343750000000000	4211.79492187500000000000	4148.71777343750000000000	4160.51269531250000000000	0.00000000000000000000	10246.00000000000000000000	10230.00000000000000000000	0.00000000000000000000	0.00000000000000000000	0.00000000000000000000	477.00000000000000000000	319.00000000000000000000	4.00000000000000000000	4.00000000000000000000	4.00000000000000000000	4.00000000000000000000	4.00000000000000000000	4.00000000000000000000	4.00000000000000000000	4.00000000000000000000	4.00000000000000000000	4.00000000000000000000	4.00000000000000000000	4.00000000000000000000	4.00000000000000000000	4.00000000000000000000	4.00000000000000000000	4.00000000000000000000
19.00000000000000000000	0.00000000000000000000	4157.94873046875000000000	4162.56396484375000000000	4163.07666015625000000000	4183.07666015625000000000	4174.87158203125000000000	4185.12792968750000000000	4171.28173828125000000000	4187.17919921875000000000	4184.61523437500000000000	4192.82031250000000000000	4211.28173828125000000000	4207.17919921875000000000	4167.69238281250000000000	4160.00000000000000000000	0.00000000000000000000	10248.00000000000000000000	10231.00000000000000000000	0.00000000000000000000	0.00000000000000000000	0.00000000000000000000	477.00000000000000000000	326.00000000000000000000	4.00000000000000000000	4.00000000000000000000	4.00000000000000000000	4.00000000000000000000	4.00000000000000000000	4.00000000000000000000	4.00000000000000000000	4.00000000000000000000	4.00000000000000000000	4.00000000000000000000	4.00000000000000000000	4.00000000000000000000	4.00000000000000000000	4.00000000000000000000	4.00000000000000000000	4.00000000000000000000
20.00000000000000000000	0.00000000000000000000	4175.89746093750000000000	4138.97412109375000000000	4177.43603515625000000000	4153.33300781250000000000	4143.58984375000000000000	4163.58984375000000000000	4157.43603515625000000000	4169.23046875000000000000	4168.71777343750000000000	4181.02539062500000000000	4195.89746093750000000000	4204.10253906250000000000	4160.51269531250000000000	4146.66650390625000000000	0.00000000000000000000	10248.00000000000000000000	10231.00000000000000000000	0.00000000000000000000	0.00000000000000000000	0.00000000000000000000	477.00000000000000000000	333.00000000000000000000	4.00000000000000000000	4.00000000000000000000	4.00000000000000000000	4.00000000000000000000	4.00000000000000000000	4.00000000000000000000	4.00000000000000000000	4.00000000000000000000	4.00000000000000000000	4.00000000000000000000	4.00000000000000000000	4.00000000000000000000	4.00000000000000000000	4.00000000000000000000	4.00000000000000000000	4.00000000000000000000
21.00000000000000000000	0.00000000000000000000	4177.43603515625000000000	4180.00000000000000000000	4177.43603515625000000000	4197.43603515625000000000	4188.20507812500000000000	4202.05126953125000000000	4197.43603515625000000000	4194.87158203125000000000	4191.79492187500000000000	4197.94873046875000000000	4224.61523437500000000000	4220.00000000000000000000	4177.43603515625000000000	4167.17919921875000000000	0.00000000000000000000	10247.00000000000000000000	10229.00000000000000000000	0.00000000000000000000	0.00000000000000000000	0.00000000000000000000	477.00000000000000000000	341.00000000000000000000	4.00000000000000000000	4.00000000000000000000	4.00000000000000000000	4.00000000000000000000	4.00000000000000000000	4.00000000000000000000	4.00000000000000000000	4.00000000000000000000	4.00000000000000000000	4.00000000000000000000	4.00000000000000000000	4.00000000000000000000	4.00000000000000000000	4.00000000000000000000	4.00000000000000000000	4.00000000000000000000
22.00000000000000000000	0.00000000000000000000	4172.82031250000000000000	4198.46142578125000000000	4172.82031250000000000000	4228.71777343750000000000	4216.41015625000000000000	4216.41015625000000000000	4206.66650390625000000000	4203.58984375000000000000	4199.48730468750000000000	4191.79492187500000000000	4229.74365234375000000000	4218.97412109375000000000	4169.23046875000000000000	4165.12792968750000000000	0.00000000000000000000	10247.00000000000000000000	10229.00000000000000000000	0.00000000000000000000	0.00000000000000000000	0.00000000000000000000	477.00000000000000000000	348.00000000000000000000	4.00000000000000000000	4.00000000000000000000	4.00000000000000000000	4.00000000000000000000	4.00000000000000000000	4.00000000000000000000	4.00000000000000000000	4.00000000000000000000	4.00000000000000000000	4.00000000000000000000	4.00000000000000000000	4.00000000000000000000	4.00000000000000000000	4.00000000000000000000	4.00000000000000000000	4.00000000000000000000
23.00000000000000000000	0.00000000000000000000	4177.43603515625000000000	4170.25634765625000000000	4174.87158203125000000000	4191.28173828125000000000	4193.33300781250000000000	4181.53857421875000000000	4177.43603515625000000000	4181.02539062500000000000	4178.97412109375000000000	4158.97412109375000000000	4208.71777343750000000000	4194.87158203125000000000	4148.71777343750000000000	4152.82031250000000000000	0.00000000000000000000	10248.00000000000000000000	10229.00000000000000000000	0.00000000000000000000	0.00000000000000000000	0.00000000000000000000	477.00000000000000000000	355.00000000000000000000	4.00000000000000000000	4.00000000000000000000	4.00000000000000000000	4.00000000000000000000	4.00000000000000000000	4.00000000000000000000	4.00000000000000000000	4.00000000000000000000	4.00000000000000000000	4.00000000000000000000	4.00000000000000000000	4.00000000000000000000	4.00000000000000000000	4.00000000000000000000	4.00000000000000000000	4.00000000000000000000
24.00000000000000000000	0.00000000000000000000	4159.48730468750000000000	4168.20507812500000000000	4162.05126953125000000000	4184.61523437500000000000	4183.58984375000000000000	4176.41015625000000000000	4181.53857421875000000000	4197.43603515625000000000	4192.30761718750000000000	4177.43603515625000000000	4217.43603515625000000000	4197.94873046875000000000	4167.17919921875000000000	4163.07666015625000000000	0.00000000000000000000	10248.00000000000000000000	10229.00000000000000000000	0.00000000000000000000	0.00000000000000000000	0.00000000000000000000	477.00000000000000000000	363.00000000000000000000	4.00000000000000000000	4.00000000000000000000	4.00000000000000000000	4.00000000000000000000	4.00000000000000000000	4.00000000000000000000	4.00000000000000000000	4.00000000000000000000	4.00000000000000000000	4.00000000000000000000	4.00000000000000000000	4.00000000000000000000	4.00000000000000000000	4.00000000000000000000	4.00000000000000000000	4.00000000000000000000
25.00000000000000000000	0.00000000000000000000	4173.84619140625000000000	4164.61523437500000000000	4176.92285156250000000000	4206.66650390625000000000	4160.00000000000000000000	4170.76904296875000000000	4170.25634765625000000000	4191.79492187500000000000	4179.48730468750000000000	4167.69238281250000000000	4208.20507812500000000000	4208.71777343750000000000	4161.53857421875000000000	4147.17919921875000000000	0.00000000000000000000	10248.00000000000000000000	10228.00000000000000000000	0.00000000000000000000	0.00000000000000000000	0.00000000000000000000	477.00000000000000000000	370.00000000000000000000	4.00000000000000000000	4.00000000000000000000	4.00000000000000000000	4.00000000000000000000	4.00000000000000000000	4.00000000000000000000	4.00000000000000000000	4.00000000000000000000	4.00000000000000000000	4.00000000000000000000	4.00000000000000000000	4.00000000000000000000	4.00000000000000000000	4.00000000000000000000	4.00000000000000000000	4.00000000000000000000
26.00000000000000000000	0.00000000000000000000	4168.20507812500000000000	4174.87158203125000000000	4169.23046875000000000000	4191.28173828125000000000	4180.00000000000000000000	4196.41015625000000000000	4183.07666015625000000000	4193.84619140625000000000	4184.10253906250000000000	4161.53857421875000000000	4205.12792968750000000000	4209.23046875000000000000	4170.25634765625000000000	4154.87158203125000000000	0.00000000000000000000	10248.00000000000000000000	10228.00000000000000000000	0.00000000000000000000	0.00000000000000000000	0.00000000000000000000	477.00000000000000000000	377.00000000000000000000	4.00000000000000000000	4.00000000000000000000	4.00000000000000000000	4.00000000000000000000	4.00000000000000000000	4.00000000000000000000	4.00000000000000000000	4.00000000000000000000	4.00000000000000000000	4.00000000000000000000	4.00000000000000000000	4.00000000000000000000	4.00000000000000000000	4.00000000000000000000	4.00000000000000000000	4.00000000000000000000
27.00000000000000000000	0.00000000000000000000	4167.17919921875000000000	4166.15380859375000000000	4169.74365234375000000000	4169.23046875000000000000	4196.92285156250000000000	4203.58984375000000000000	4188.71777343750000000000	4191.79492187500000000000	4188.20507812500000000000	4175.89746093750000000000	4209.74365234375000000000	4205.12792968750000000000	4165.64111328125000000000	4155.38427734375000000000	0.00000000000000000000	10249.00000000000000000000	10228.00000000000000000000	0.00000000000000000000	0.00000000000000000000	0.00000000000000000000	477.00000000000000000000	385.00000000000000000000	4.00000000000000000000	4.00000000000000000000	4.00000000000000000000	4.00000000000000000000	4.00000000000000000000	4.00000000000000000000	4.00000000000000000000	4.00000000000000000000	4.00000000000000000000	4.00000000000000000000	4.00000000000000000000	4.00000000000000000000	4.00000000000000000000	4.00000000000000000000	4.00000000000000000000	4.00000000000000000000
28.00000000000000000000	0.00000000000000000000	4181.53857421875000000000	4162.05126953125000000000	4185.12792968750000000000	4193.33300781250000000000	4187.17919921875000000000	4187.17919921875000000000	4183.07666015625000000000	4180.51269531250000000000	4174.87158203125000000000	4171.28173828125000000000	4221.53857421875000000000	4209.23046875000000000000	4152.82031250000000000000	4150.76904296875000000000	0.00000000000000000000	10249.00000000000000000000	10228.00000000000000000000	0.00000000000000000000	0.00000000000000000000	0.00000000000000000000	477.00000000000000000000	392.00000000000000000000	4.00000000000000000000	4.00000000000000000000	4.00000000000000000000	4.00000000000000000000	4.00000000000000000000	4.00000000000000000000	4.00000000000000000000	4.00000000000000000000	4.00000000000000000000	4.00000000000000000000	4.00000000000000000000	4.00000000000000000000	4.00000000000000000000	4.00000000000000000000	4.00000000000000000000	4.00000000000000000000
29.00000000000000000000	0.00000000000000000000	4160.00000000000000000000	4192.30761718750000000000	4166.15380859375000000000	4221.02539062500000000000	4204.61523437500000000000	4200.00000000000000000000	4201.02539062500000000000	4197.94873046875000000000	4190.25634765625000000000	4173.33300781250000000000	4249.74365234375000000000	4223.58984375000000000000	4182.05126953125000000000	4187.17919921875000000000	0.00000000000000000000	10249.00000000000000000000	10228.00000000000000000000	0.00000000000000000000	0.00000000000000000000	0.00000000000000000000	477.00000000000000000000	400.00000000000000000000	4.00000000000000000000	4.00000000000000000000	4.00000000000000000000	4.00000000000000000000	4.00000000000000000000	4.00000000000000000000	4.00000000000000000000	4.00000000000000000000	4.00000000000000000000	4.00000000000000000000	4.00000000000000000000	4.00000000000000000000	4.00000000000000000000	4.00000000000000000000	4.00000000000000000000	4.00000000000000000000
30.00000000000000000000	0.00000000000000000000	4171.79492187500000000000	4176.92285156250000000000	4173.33300781250000000000	4206.15380859375000000000	4187.69238281250000000000	4181.02539062500000000000	4179.48730468750000000000	4182.05126953125000000000	4178.46142578125000000000	4157.43603515625000000000	4238.97412109375000000000	4218.46142578125000000000	4173.84619140625000000000	4186.15380859375000000000	0.00000000000000000000	10249.00000000000000000000	10228.00000000000000000000	0.00000000000000000000	0.00000000000000000000	0.00000000000000000000	477.00000000000000000000	407.00000000000000000000	4.00000000000000000000	4.00000000000000000000	4.00000000000000000000	4.00000000000000000000	4.00000000000000000000	4.00000000000000000000	4.00000000000000000000	4.00000000000000000000	4.00000000000000000000	4.00000000000000000000	4.00000000000000000000	4.00000000000000000000	4.00000000000000000000	4.00000000000000000000	4.00000000000000000000	4.00000000000000000000
31.00000000000000000000	0.00000000000000000000	4164.61523437500000000000	4158.97412109375000000000	4165.64111328125000000000	4185.64111328125000000000	4167.69238281250000000000	4171.79492187500000000000	4174.87158203125000000000	4180.00000000000000000000	4179.48730468750000000000	4160.00000000000000000000	4212.30761718750000000000	4202.05126953125000000000	4162.56396484375000000000	4153.84619140625000000000	0.00000000000000000000	10250.00000000000000000000	10228.00000000000000000000	0.00000000000000000000	0.00000000000000000000	0.00000000000000000000	477.00000000000000000000	415.00000000000000000000	4.00000000000000000000	4.00000000000000000000	4.00000000000000000000	4.00000000000000000000	4.00000000000000000000	4.00000000000000000000	4.00000000000000000000	4.00000000000000000000	4.00000000000000000000	4.00000000000000000000	4.00000000000000000000	4.00000000000000000000	4.00000000000000000000	4.00000000000000000000	4.00000000000000000000	4.00000000000000000000
32.00000000000000000000	0.00000000000000000000	4154.35888671875000000000	4150.76904296875000000000	4161.02539062500000000000	4176.92285156250000000000	4162.56396484375000000000	4173.84619140625000000000	4179.48730468750000000000	4181.02539062500000000000	4175.89746093750000000000	4159.48730468750000000000	4181.02539062500000000000	4195.38427734375000000000	4151.79492187500000000000	4127.69238281250000000000	0.00000000000000000000	10250.00000000000000000000	10228.00000000000000000000	0.00000000000000000000	0.00000000000000000000	0.00000000000000000000	477.00000000000000000000	423.00000000000000000000	4.00000000000000000000	4.00000000000000000000	4.00000000000000000000	4.00000000000000000000	4.00000000000000000000	4.00000000000000000000	4.00000000000000000000	4.00000000000000000000	4.00000000000000000000	4.00000000000000000000	4.00000000000000000000	4.00000000000000000000	4.00000000000000000000	4.00000000000000000000	4.00000000000000000000	4.00000000000000000000
33.00000000000000000000	0.00000000000000000000	4176.92285156250000000000	4158.46142578125000000000	4180.00000000000000000000	4181.02539062500000000000	4176.41015625000000000000	4176.92285156250000000000	4172.82031250000000000000	4170.76904296875000000000	4167.17919921875000000000	4156.92285156250000000000	4185.12792968750000000000	4198.97412109375000000000	4143.58984375000000000000	4130.76904296875000000000	0.00000000000000000000	10251.00000000000000000000	10227.00000000000000000000	0.00000000000000000000	0.00000000000000000000	0.00000000000000000000	477.00000000000000000000	431.00000000000000000000	4.00000000000000000000	4.00000000000000000000	4.00000000000000000000	4.00000000000000000000	4.00000000000000000000	4.00000000000000000000	4.00000000000000000000	4.00000000000000000000	4.00000000000000000000	4.00000000000000000000	4.00000000000000000000	4.00000000000000000000	4.00000000000000000000	4.00000000000000000000	4.00000000000000000000	4.00000000000000000000
34.00000000000000000000	0.00000000000000000000	4158.97412109375000000000	4181.02539062500000000000	4162.05126953125000000000	4188.20507812500000000000	4201.53857421875000000000	4190.25634765625000000000	4180.00000000000000000000	4185.12792968750000000000	4184.61523437500000000000	4164.61523437500000000000	4237.94873046875000000000	4206.15380859375000000000	4166.66650390625000000000	4152.30761718750000000000	0.00000000000000000000	10251.00000000000000000000	10227.00000000000000000000	0.00000000000000000000	0.00000000000000000000	0.00000000000000000000	477.00000000000000000000	440.00000000000000000000	4.00000000000000000000	4.00000000000000000000	4.00000000000000000000	4.00000000000000000000	4.00000000000000000000	4.00000000000000000000	4.00000000000000000000	4.00000000000000000000	4.00000000000000000000	4.00000000000000000000	4.00000000000000000000	4.00000000000000000000	4.00000000000000000000	4.00000000000000000000	4.00000000000000000000	4.00000000000000000000
35.00000000000000000000	0.00000000000000000000	4164.61523437500000000000	4142.56396484375000000000	4169.23046875000000000000	4178.46142578125000000000	4158.46142578125000000000	4157.43603515625000000000	4148.71777343750000000000	4155.38427734375000000000	4143.07666015625000000000	4114.35888671875000000000	4226.66650390625000000000	4193.84619140625000000000	4142.05126953125000000000	4123.58984375000000000000	0.00000000000000000000	10250.00000000000000000000	10227.00000000000000000000	0.00000000000000000000	0.00000000000000000000	0.00000000000000000000	477.00000000000000000000	448.00000000000000000000	4.00000000000000000000	4.00000000000000000000	4.00000000000000000000	4.00000000000000000000	4.00000000000000000000	4.00000000000000000000	4.00000000000000000000	4.00000000000000000000	4.00000000000000000000	4.00000000000000000000	4.00000000000000000000	4.00000000000000000000	4.00000000000000000000	4.00000000000000000000	4.00000000000000000000	4.00000000000000000000
36.00000000000000000000	0.00000000000000000000	4167.69238281250000000000	4149.23046875000000000000	4172.30761718750000000000	4191.79492187500000000000	4164.10253906250000000000	4164.61523437500000000000	4153.84619140625000000000	4157.94873046875000000000	4145.12792968750000000000	4122.56396484375000000000	4188.20507812500000000000	4198.46142578125000000000	4146.66650390625000000000	4128.71777343750000000000	0.00000000000000000000	10250.00000000000000000000	10227.00000000000000000000	0.00000000000000000000	0.00000000000000000000	0.00000000000000000000	477.00000000000000000000	457.00000000000000000000	4.00000000000000000000	4.00000000000000000000	4.00000000000000000000	4.00000000000000000000	4.00000000000000000000	4.00000000000000000000	4.00000000000000000000	4.00000000000000000000	4.00000000000000000000	4.00000000000000000000	4.00000000000000000000	4.00000000000000000000	4.00000000000000000000	4.00000000000000000000	4.00000000000000000000	4.00000000000000000000
37.00000000000000000000	0.00000000000000000000	4153.84619140625000000000	4169.23046875000000000000	4163.58984375000000000000	4194.87158203125000000000	4189.74365234375000000000	4183.58984375000000000000	4170.76904296875000000000	4183.58984375000000000000	4182.05126953125000000000	4172.82031250000000000000	4180.00000000000000000000	4210.76904296875000000000	4164.10253906250000000000	4146.66650390625000000000	0.00000000000000000000	10248.00000000000000000000	10228.00000000000000000000	0.00000000000000000000	0.00000000000000000000	0.00000000000000000000	477.00000000000000000000	465.00000000000000000000	4.00000000000000000000	4.00000000000000000000	4.00000000000000000000	4.00000000000000000000	4.00000000000000000000	4.00000000000000000000	4.00000000000000000000	4.00000000000000000000	4.00000000000000000000	4.00000000000000000000	4.00000000000000000000	4.00000000000000000000	4.00000000000000000000	4.00000000000000000000	4.00000000000000000000	4.00000000000000000000
38.00000000000000000000	0.00000000000000000000	4166.66650390625000000000	4128.71777343750000000000	4176.92285156250000000000	4156.92285156250000000000	4148.20507812500000000000	4162.05126953125000000000	4153.33300781250000000000	4161.02539062500000000000	4157.94873046875000000000	4152.30761718750000000000	4178.97412109375000000000	4197.94873046875000000000	4133.84619140625000000000	4126.15380859375000000000	0.00000000000000000000	10248.00000000000000000000	10228.00000000000000000000	0.00000000000000000000	0.00000000000000000000	0.00000000000000000000	477.00000000000000000000	473.00000000000000000000	4.00000000000000000000	4.00000000000000000000	4.00000000000000000000	4.00000000000000000000	4.00000000000000000000	4.00000000000000000000	4.00000000000000000000	4.00000000000000000000	4.00000000000000000000	4.00000000000000000000	4.00000000000000000000	4.00000000000000000000	4.00000000000000000000	4.00000000000000000000	4.00000000000000000000	4.00000000000000000000
39.00000000000000000000	0.00000000000000000000	4152.82031250000000000000	4138.97412109375000000000	4164.10253906250000000000	4153.33300781250000000000	4158.97412109375000000000	4186.15380859375000000000	4172.30761718750000000000	4171.28173828125000000000	4163.07666015625000000000	4139.48730468750000000000	4212.30761718750000000000	4198.97412109375000000000	4134.35888671875000000000	4142.56396484375000000000	0.00000000000000000000	10249.00000000000000000000	10228.00000000000000000000	0.00000000000000000000	0.00000000000000000000	0.00000000000000000000	477.00000000000000000000	482.00000000000000000000	4.00000000000000000000	4.00000000000000000000	4.00000000000000000000	4.00000000000000000000	4.00000000000000000000	4.00000000000000000000	4.00000000000000000000	4.00000000000000000000	4.00000000000000000000	4.00000000000000000000	4.00000000000000000000	4.00000000000000000000	4.00000000000000000000	4.00000000000000000000	4.00000000000000000000	4.00000000000000000000
40.00000000000000000000	0.00000000000000000000	4166.15380859375000000000	4159.48730468750000000000	4173.84619140625000000000	4180.51269531250000000000	4187.17919921875000000000	4190.25634765625000000000	4173.84619140625000000000	4180.51269531250000000000	4176.92285156250000000000	4136.41015625000000000000	4231.79492187500000000000	4205.64111328125000000000	4142.05126953125000000000	4148.20507812500000000000	0.00000000000000000000	10249.00000000000000000000	10228.00000000000000000000	0.00000000000000000000	0.00000000000000000000	0.00000000000000000000	477.00000000000000000000	490.00000000000000000000	4.00000000000000000000	4.00000000000000000000	4.00000000000000000000	4.00000000000000000000	4.00000000000000000000	4.00000000000000000000	4.00000000000000000000	4.00000000000000000000	4.00000000000000000000	4.00000000000000000000	4.00000000000000000000	4.00000000000000000000	4.00000000000000000000	4.00000000000000000000	4.00000000000000000000	4.00000000000000000000
41.00000000000000000000	0.00000000000000000000	4173.33300781250000000000	4169.74365234375000000000	4176.92285156250000000000	4195.38427734375000000000	4198.97412109375000000000	4182.05126953125000000000	4176.41015625000000000000	4191.28173828125000000000	4191.28173828125000000000	4158.46142578125000000000	4224.10253906250000000000	4211.79492187500000000000	4169.74365234375000000000	4149.74365234375000000000	0.00000000000000000000	10249.00000000000000000000	10228.00000000000000000000	0.00000000000000000000	0.00000000000000000000	0.00000000000000000000	477.00000000000000000000	498.00000000000000000000	4.00000000000000000000	4.00000000000000000000	4.00000000000000000000	4.00000000000000000000	4.00000000000000000000	4.00000000000000000000	4.00000000000000000000	4.00000000000000000000	4.00000000000000000000	4.00000000000000000000	4.00000000000000000000	4.00000000000000000000	4.00000000000000000000	4.00000000000000000000	4.00000000000000000000	4.00000000000000000000
42.00000000000000000000	0.00000000000000000000	4158.97412109375000000000	4170.76904296875000000000	4164.10253906250000000000	4195.89746093750000000000	4183.07666015625000000000	4180.51269531250000000000	4174.87158203125000000000	4195.38427734375000000000	4192.82031250000000000000	4180.51269531250000000000	4208.20507812500000000000	4216.41015625000000000000	4181.53857421875000000000	4153.33300781250000000000	0.00000000000000000000	10249.00000000000000000000	10228.00000000000000000000	0.00000000000000000000	0.00000000000000000000	0.00000000000000000000	477.00000000000000000000	507.00000000000000000000	4.00000000000000000000	4.00000000000000000000	4.00000000000000000000	4.00000000000000000000	4.00000000000000000000	4.00000000000000000000	4.00000000000000000000	4.00000000000000000000	4.00000000000000000000	4.00000000000000000000	4.00000000000000000000	4.00000000000000000000	4.00000000000000000000	4.00000000000000000000	4.00000000000000000000	4.00000000000000000000
43.00000000000000000000	0.00000000000000000000	4179.48730468750000000000	4160.00000000000000000000	4183.07666015625000000000	4185.64111328125000000000	4170.76904296875000000000	4175.38427734375000000000	4162.56396484375000000000	4181.53857421875000000000	4175.38427734375000000000	4166.15380859375000000000	4194.35888671875000000000	4211.79492187500000000000	4166.15380859375000000000	4150.25634765625000000000	0.00000000000000000000	10248.00000000000000000000	10228.00000000000000000000	0.00000000000000000000	0.00000000000000000000	0.00000000000000000000	477.00000000000000000000	515.00000000000000000000	4.00000000000000000000	4.00000000000000000000	4.00000000000000000000	4.00000000000000000000	4.00000000000000000000	4.00000000000000000000	4.00000000000000000000	4.00000000000000000000	4.00000000000000000000	4.00000000000000000000	4.00000000000000000000	4.00000000000000000000	4.00000000000000000000	4.00000000000000000000	4.00000000000000000000	4.00000000000000000000
44.00000000000000000000	0.00000000000000000000	4163.07666015625000000000	4171.79492187500000000000	4174.87158203125000000000	4180.00000000000000000000	4191.28173828125000000000	4191.28173828125000000000	4185.12792968750000000000	4189.74365234375000000000	4188.71777343750000000000	4171.28173828125000000000	4204.10253906250000000000	4208.71777343750000000000	4173.33300781250000000000	4167.17919921875000000000	0.00000000000000000000	10248.00000000000000000000	10228.00000000000000000000	0.00000000000000000000	0.00000000000000000000	0.00000000000000000000	477.00000000000000000000	523.00000000000000000000	4.00000000000000000000	4.00000000000000000000	4.00000000000000000000	4.00000000000000000000	4.00000000000000000000	4.00000000000000000000	4.00000000000000000000	4.00000000000000000000	4.00000000000000000000	4.00000000000000000000	4.00000000000000000000	4.00000000000000000000	4.00000000000000000000	4.00000000000000000000	4.00000000000000000000	4.00000000000000000000
45.00000000000000000000	0.00000000000000000000	4163.58984375000000000000	4151.79492187500000000000	4176.41015625000000000000	4182.05126953125000000000	4160.00000000000000000000	4167.69238281250000000000	4167.69238281250000000000	4161.53857421875000000000	4164.10253906250000000000	4157.43603515625000000000	4215.38427734375000000000	4194.35888671875000000000	4140.51269531250000000000	4148.71777343750000000000	0.00000000000000000000	10248.00000000000000000000	10228.00000000000000000000	0.00000000000000000000	0.00000000000000000000	0.00000000000000000000	477.00000000000000000000	532.00000000000000000000	4.00000000000000000000	4.00000000000000000000	4.00000000000000000000	4.00000000000000000000	4.00000000000000000000	4.00000000000000000000	4.00000000000000000000	4.00000000000000000000	4.00000000000000000000	4.00000000000000000000	4.00000000000000000000	4.00000000000000000000	4.00000000000000000000	4.00000000000000000000	4.00000000000000000000	4.00000000000000000000
46.00000000000000000000	0.00000000000000000000	4174.35888671875000000000	4162.56396484375000000000	4177.94873046875000000000	4199.48730468750000000000	4172.82031250000000000000	4174.87158203125000000000	4167.69238281250000000000	4165.12792968750000000000	4160.00000000000000000000	4151.28173828125000000000	4242.05126953125000000000	4195.38427734375000000000	4146.15380859375000000000	4152.30761718750000000000	0.00000000000000000000	10248.00000000000000000000	10228.00000000000000000000	0.00000000000000000000	0.00000000000000000000	0.00000000000000000000	477.00000000000000000000	540.00000000000000000000	4.00000000000000000000	4.00000000000000000000	4.00000000000000000000	4.00000000000000000000	4.00000000000000000000	4.00000000000000000000	4.00000000000000000000	4.00000000000000000000	4.00000000000000000000	4.00000000000000000000	4.00000000000000000000	4.00000000000000000000	4.00000000000000000000	4.00000000000000000000	4.00000000000000000000	4.00000000000000000000
47.00000000000000000000	0.00000000000000000000	4158.46142578125000000000	4181.53857421875000000000	4165.12792968750000000000	4187.17919921875000000000	4201.53857421875000000000	4192.82031250000000000000	4184.10253906250000000000	4191.28173828125000000000	4183.58984375000000000000	4163.58984375000000000000	4233.84619140625000000000	4204.10253906250000000000	4186.15380859375000000000	4168.71777343750000000000	0.00000000000000000000	10248.00000000000000000000	10228.00000000000000000000	0.00000000000000000000	0.00000000000000000000	0.00000000000000000000	477.00000000000000000000	548.00000000000000000000	4.00000000000000000000	4.00000000000000000000	4.00000000000000000000	4.00000000000000000000	4.00000000000000000000	4.00000000000000000000	4.00000000000000000000	4.00000000000000000000	4.00000000000000000000	4.00000000000000000000	4.00000000000000000000	4.00000000000000000000	4.00000000000000000000	4.00000000000000000000	4.00000000000000000000	4.00000000000000000000
48.00000000000000000000	0.00000000000000000000	4170.76904296875000000000	4146.15380859375000000000	4178.46142578125000000000	4156.92285156250000000000	4162.56396484375000000000	4161.02539062500000000000	4151.79492187500000000000	4163.58984375000000000000	4155.89746093750000000000	4144.10253906250000000000	4186.15380859375000000000	4188.71777343750000000000	4162.56396484375000000000	4143.07666015625000000000	0.00000000000000000000	10248.00000000000000000000	10228.00000000000000000000	0.00000000000000000000	0.00000000000000000000	0.00000000000000000000	477.00000000000000000000	555.00000000000000000000	4.00000000000000000000	4.00000000000000000000	4.00000000000000000000	4.00000000000000000000	4.00000000000000000000	4.00000000000000000000	4.00000000000000000000	4.00000000000000000000	4.00000000000000000000	4.00000000000000000000	4.00000000000000000000	4.00000000000000000000	4.00000000000000000000	4.00000000000000000000	4.00000000000000000000	4.00000000000000000000
49.00000000000000000000	0.00000000000000000000	4163.07666015625000000000	4157.94873046875000000000	4167.69238281250000000000	4176.92285156250000000000	4184.10253906250000000000	4174.87158203125000000000	4167.17919921875000000000	4177.94873046875000000000	4171.28173828125000000000	4160.51269531250000000000	4200.00000000000000000000	4188.71777343750000000000	4160.51269531250000000000	4143.58984375000000000000	0.00000000000000000000	10245.00000000000000000000	10228.00000000000000000000	0.00000000000000000000	0.00000000000000000000	0.00000000000000000000	477.00000000000000000000	563.00000000000000000000	4.00000000000000000000	4.00000000000000000000	4.00000000000000000000	4.00000000000000000000	4.00000000000000000000	4.00000000000000000000	4.00000000000000000000	4.00000000000000000000	4.00000000000000000000	4.00000000000000000000	4.00000000000000000000	4.00000000000000000000	4.00000000000000000000	4.00000000000000000000	4.00000000000000000000	4.00000000000000000000
50.00000000000000000000	0.00000000000000000000	4168.20507812500000000000	4160.00000000000000000000	4172.30761718750000000000	4188.71777343750000000000	4186.66650390625000000000	4172.30761718750000000000	4172.30761718750000000000	4180.00000000000000000000	4173.33300781250000000000	4160.00000000000000000000	4204.10253906250000000000	4189.74365234375000000000	4148.71777343750000000000	4136.92285156250000000000	0.00000000000000000000	10245.00000000000000000000	10228.00000000000000000000	0.00000000000000000000	0.00000000000000000000	0.00000000000000000000	477.00000000000000000000	570.00000000000000000000	4.00000000000000000000	4.00000000000000000000	4.00000000000000000000	4.00000000000000000000	4.00000000000000000000	4.00000000000000000000	4.00000000000000000000	4.00000000000000000000	4.00000000000000000000	4.00000000000000000000	4.00000000000000000000	4.00000000000000000000	4.00000000000000000000	4.00000000000000000000	4.00000000000000000000	4.00000000000000000000
51.00000000000000000000	0.00000000000000000000	4172.82031250000000000000	4153.84619140625000000000	4177.43603515625000000000	4183.58984375000000000000	4161.53857421875000000000	4162.05126953125000000000	4161.02539062500000000000	4164.10253906250000000000	4153.33300781250000000000	4144.61523437500000000000	4206.15380859375000000000	4189.23046875000000000000	4132.82031250000000000000	4137.43603515625000000000	0.00000000000000000000	10246.00000000000000000000	10228.00000000000000000000	0.00000000000000000000	0.00000000000000000000	0.00000000000000000000	477.00000000000000000000	577.00000000000000000000	4.00000000000000000000	4.00000000000000000000	4.00000000000000000000	4.00000000000000000000	4.00000000000000000000	4.00000000000000000000	4.00000000000000000000	4.00000000000000000000	4.00000000000000000000	4.00000000000000000000	4.00000000000000000000	4.00000000000000000000	4.00000000000000000000	4.00000000000000000000	4.00000000000000000000	4.00000000000000000000
52.00000000000000000000	0.00000000000000000000	4155.89746093750000000000	4176.92285156250000000000	4163.07666015625000000000	4187.17919921875000000000	4188.20507812500000000000	4183.58984375000000000000	4173.84619140625000000000	4181.53857421875000000000	4169.23046875000000000000	4164.10253906250000000000	4237.94873046875000000000	4202.05126953125000000000	4162.05126953125000000000	4156.92285156250000000000	0.00000000000000000000	10246.00000000000000000000	10228.00000000000000000000	0.00000000000000000000	0.00000000000000000000	0.00000000000000000000	477.00000000000000000000	585.00000000000000000000	4.00000000000000000000	4.00000000000000000000	4.00000000000000000000	4.00000000000000000000	4.00000000000000000000	4.00000000000000000000	4.00000000000000000000	4.00000000000000000000	4.00000000000000000000	4.00000000000000000000	4.00000000000000000000	4.00000000000000000000	4.00000000000000000000	4.00000000000000000000	4.00000000000000000000	4.00000000000000000000
53.00000000000000000000	0.00000000000000000000	4172.82031250000000000000	4165.64111328125000000000	4177.94873046875000000000	4179.48730468750000000000	4183.07666015625000000000	4172.82031250000000000000	4164.10253906250000000000	4172.30761718750000000000	4164.61523437500000000000	4161.53857421875000000000	4211.79492187500000000000	4198.97412109375000000000	4162.05126953125000000000	4142.56396484375000000000	0.00000000000000000000	10247.00000000000000000000	10226.00000000000000000000	0.00000000000000000000	0.00000000000000000000	0.00000000000000000000	477.00000000000000000000	592.00000000000000000000	4.00000000000000000000	4.00000000000000000000	4.00000000000000000000	4.00000000000000000000	4.00000000000000000000	4.00000000000000000000	4.00000000000000000000	4.00000000000000000000	4.00000000000000000000	4.00000000000000000000	4.00000000000000000000	4.00000000000000000000	4.00000000000000000000	4.00000000000000000000	4.00000000000000000000	4.00000000000000000000
54.00000000000000000000	0.00000000000000000000	4158.97412109375000000000	4163.07666015625000000000	4167.17919921875000000000	4180.51269531250000000000	4174.87158203125000000000	4177.94873046875000000000	4174.35888671875000000000	4179.48730468750000000000	4174.87158203125000000000	4170.76904296875000000000	4192.30761718750000000000	4194.35888671875000000000	4161.53857421875000000000	4143.58984375000000000000	0.00000000000000000000	10247.00000000000000000000	10226.00000000000000000000	0.00000000000000000000	0.00000000000000000000	0.00000000000000000000	477.00000000000000000000	599.00000000000000000000	4.00000000000000000000	4.00000000000000000000	4.00000000000000000000	4.00000000000000000000	4.00000000000000000000	4.00000000000000000000	4.00000000000000000000	4.00000000000000000000	4.00000000000000000000	4.00000000000000000000	4.00000000000000000000	4.00000000000000000000	4.00000000000000000000	4.00000000000000000000	4.00000000000000000000	4.00000000000000000000
55.00000000000000000000	0.00000000000000000000	4156.41015625000000000000	4147.69238281250000000000	4169.74365234375000000000	4184.61523437500000000000	4167.17919921875000000000	4174.35888671875000000000	4169.74365234375000000000	4178.46142578125000000000	4169.23046875000000000000	4159.48730468750000000000	4209.74365234375000000000	4194.35888671875000000000	4147.17919921875000000000	4138.97412109375000000000	0.00000000000000000000	10248.00000000000000000000	10226.00000000000000000000	0.00000000000000000000	0.00000000000000000000	0.00000000000000000000	477.00000000000000000000	607.00000000000000000000	4.00000000000000000000	4.00000000000000000000	4.00000000000000000000	4.00000000000000000000	4.00000000000000000000	4.00000000000000000000	4.00000000000000000000	4.00000000000000000000	4.00000000000000000000	4.00000000000000000000	4.00000000000000000000	4.00000000000000000000	4.00000000000000000000	4.00000000000000000000	4.00000000000000000000	4.00000000000000000000
56.00000000000000000000	0.00000000000000000000	4168.20507812500000000000	4142.05126953125000000000	4178.97412109375000000000	4182.56396484375000000000	4160.51269531250000000000	4168.71777343750000000000	4161.53857421875000000000	4165.64111328125000000000	4157.43603515625000000000	4142.56396484375000000000	4217.43603515625000000000	4186.66650390625000000000	4134.87158203125000000000	4127.17919921875000000000	0.00000000000000000000	10248.00000000000000000000	10226.00000000000000000000	0.00000000000000000000	0.00000000000000000000	0.00000000000000000000	477.00000000000000000000	614.00000000000000000000	4.00000000000000000000	4.00000000000000000000	4.00000000000000000000	4.00000000000000000000	4.00000000000000000000	4.00000000000000000000	4.00000000000000000000	4.00000000000000000000	4.00000000000000000000	4.00000000000000000000	4.00000000000000000000	4.00000000000000000000	4.00000000000000000000	4.00000000000000000000	4.00000000000000000000	4.00000000000000000000
57.00000000000000000000	0.00000000000000000000	4149.74365234375000000000	4172.30761718750000000000	4160.51269531250000000000	4180.51269531250000000000	4183.58984375000000000000	4192.30761718750000000000	4178.97412109375000000000	4173.33300781250000000000	4172.30761718750000000000	4166.66650390625000000000	4217.94873046875000000000	4190.25634765625000000000	4155.38427734375000000000	4140.51269531250000000000	0.00000000000000000000	10249.00000000000000000000	10229.00000000000000000000	0.00000000000000000000	0.00000000000000000000	0.00000000000000000000	477.00000000000000000000	621.00000000000000000000	4.00000000000000000000	4.00000000000000000000	4.00000000000000000000	4.00000000000000000000	4.00000000000000000000	4.00000000000000000000	4.00000000000000000000	4.00000000000000000000	4.00000000000000000000	4.00000000000000000000	4.00000000000000000000	4.00000000000000000000	4.00000000000000000000	4.00000000000000000000	4.00000000000000000000	4.00000000000000000000
58.00000000000000000000	0.00000000000000000000	4174.35888671875000000000	4173.33300781250000000000	4176.92285156250000000000	4185.64111328125000000000	4194.87158203125000000000	4189.74365234375000000000	4173.84619140625000000000	4164.10253906250000000000	4167.69238281250000000000	4168.20507812500000000000	4221.53857421875000000000	4206.66650390625000000000	4154.35888671875000000000	4149.74365234375000000000	0.00000000000000000000	10249.00000000000000000000	10229.00000000000000000000	0.00000000000000000000	0.00000000000000000000	0.00000000000000000000	477.00000000000000000000	629.00000000000000000000	4.00000000000000000000	4.00000000000000000000	4.00000000000000000000	4.00000000000000000000	4.00000000000000000000	4.00000000000000000000	4.00000000000000000000	4.00000000000000000000	4.00000000000000000000	4.00000000000000000000	4.00000000000000000000	4.00000000000000000000	4.00000000000000000000	4.00000000000000000000	4.00000000000000000000	4.00000000000000000000
59.00000000000000000000	0.00000000000000000000	4172.30761718750000000000	4174.87158203125000000000	4172.82031250000000000000	4188.71777343750000000000	4198.46142578125000000000	4192.30761718750000000000	4184.10253906250000000000	4185.12792968750000000000	4189.23046875000000000000	4177.43603515625000000000	4240.00000000000000000000	4214.87158203125000000000	4169.74365234375000000000	4171.28173828125000000000	0.00000000000000000000	10248.00000000000000000000	10229.00000000000000000000	0.00000000000000000000	0.00000000000000000000	0.00000000000000000000	477.00000000000000000000	636.00000000000000000000	4.00000000000000000000	4.00000000000000000000	4.00000000000000000000	4.00000000000000000000	4.00000000000000000000	4.00000000000000000000	4.00000000000000000000	4.00000000000000000000	4.00000000000000000000	4.00000000000000000000	4.00000000000000000000	4.00000000000000000000	4.00000000000000000000	4.00000000000000000000	4.00000000000000000000	4.00000000000000000000
60.00000000000000000000	0.00000000000000000000	4157.94873046875000000000	4148.71777343750000000000	4168.20507812500000000000	4170.25634765625000000000	4163.58984375000000000000	4171.28173828125000000000	4170.76904296875000000000	4182.56396484375000000000	4183.07666015625000000000	4165.64111328125000000000	4208.71777343750000000000	4195.89746093750000000000	4154.87158203125000000000	4160.00000000000000000000	0.00000000000000000000	10248.00000000000000000000	10229.00000000000000000000	0.00000000000000000000	0.00000000000000000000	0.00000000000000000000	477.00000000000000000000	643.00000000000000000000	4.00000000000000000000	4.00000000000000000000	4.00000000000000000000	4.00000000000000000000	4.00000000000000000000	4.00000000000000000000	4.00000000000000000000	4.00000000000000000000	4.00000000000000000000	4.00000000000000000000	4.00000000000000000000	4.00000000000000000000	4.00000000000000000000	4.00000000000000000000	4.00000000000000000000	4.00000000000000000000
61.00000000000000000000	0.00000000000000000000	4176.41015625000000000000	4143.07666015625000000000	4182.56396484375000000000	4169.74365234375000000000	4167.69238281250000000000	4173.84619140625000000000	4169.23046875000000000000	4167.69238281250000000000	4167.69238281250000000000	4162.56396484375000000000	4183.07666015625000000000	4191.79492187500000000000	4140.51269531250000000000	4146.15380859375000000000	0.00000000000000000000	10246.00000000000000000000	10230.00000000000000000000	0.00000000000000000000	0.00000000000000000000	0.00000000000000000000	477.00000000000000000000	652.00000000000000000000	4.00000000000000000000	4.00000000000000000000	4.00000000000000000000	4.00000000000000000000	4.00000000000000000000	4.00000000000000000000	4.00000000000000000000	4.00000000000000000000	4.00000000000000000000	4.00000000000000000000	4.00000000000000000000	4.00000000000000000000	4.00000000000000000000	4.00000000000000000000	4.00000000000000000000	4.00000000000000000000
62.00000000000000000000	0.00000000000000000000	4167.69238281250000000000	4176.92285156250000000000	4168.20507812500000000000	4187.17919921875000000000	4204.61523437500000000000	4212.82031250000000000000	4201.02539062500000000000	4184.61523437500000000000	4187.17919921875000000000	4187.17919921875000000000	4209.23046875000000000000	4211.28173828125000000000	4152.82031250000000000000	4157.94873046875000000000	0.00000000000000000000	10246.00000000000000000000	10230.00000000000000000000	0.00000000000000000000	0.00000000000000000000	0.00000000000000000000	477.00000000000000000000	660.00000000000000000000	4.00000000000000000000	4.00000000000000000000	4.00000000000000000000	4.00000000000000000000	4.00000000000000000000	4.00000000000000000000	4.00000000000000000000	4.00000000000000000000	4.00000000000000000000	4.00000000000000000000	4.00000000000000000000	4.00000000000000000000	4.00000000000000000000	4.00000000000000000000	4.00000000000000000000	4.00000000000000000000
63.00000000000000000000	0.00000000000000000000	4170.76904296875000000000	4146.66650390625000000000	4175.38427734375000000000	4171.28173828125000000000	4163.07666015625000000000	4189.74365234375000000000	4175.89746093750000000000	4163.07666015625000000000	4160.51269531250000000000	4146.15380859375000000000	4204.10253906250000000000	4200.51269531250000000000	4118.46142578125000000000	4137.43603515625000000000	0.00000000000000000000	10247.00000000000000000000	10232.00000000000000000000	0.00000000000000000000	0.00000000000000000000	0.00000000000000000000	477.00000000000000000000	668.00000000000000000000	4.00000000000000000000	4.00000000000000000000	4.00000000000000000000	4.00000000000000000000	4.00000000000000000000	4.00000000000000000000	4.00000000000000000000	4.00000000000000000000	4.00000000000000000000	4.00000000000000000000	4.00000000000000000000	4.00000000000000000000	4.00000000000000000000	4.00000000000000000000	4.00000000000000000000	4.00000000000000000000
64.00000000000000000000	0.00000000000000000000	4161.53857421875000000000	4145.12792968750000000000	4169.74365234375000000000	4164.10253906250000000000	4172.82031250000000000000	4187.17919921875000000000	4177.43603515625000000000	4172.30761718750000000000	4168.71777343750000000000	4153.84619140625000000000	4227.17919921875000000000	4193.84619140625000000000	4152.30761718750000000000	4158.46142578125000000000	1144.00000000000000000000	10247.00000000000000000000	10232.00000000000000000000	0.00000000000000000000	0.00000000000000000000	0.00000000000000000000	477.00000000000000000000	677.00000000000000000000	4.00000000000000000000	4.00000000000000000000	4.00000000000000000000	4.00000000000000000000	4.00000000000000000000	4.00000000000000000000	4.00000000000000000000	4.00000000000000000000	4.00000000000000000000	4.00000000000000000000	4.00000000000000000000	4.00000000000000000000	4.00000000000000000000	4.00000000000000000000	4.00000000000000000000	4.00000000000000000000
65.00000000000000000000	0.00000000000000000000	4162.05126953125000000000	4165.12792968750000000000	4167.17919921875000000000	4186.66650390625000000000	4197.43603515625000000000	4189.23046875000000000000	4187.17919921875000000000	4187.69238281250000000000	4189.74365234375000000000	4189.74365234375000000000	4240.51269531250000000000	4202.56396484375000000000	4191.79492187500000000000	4182.56396484375000000000	2195.00000000000000000000	10248.00000000000000000000	10231.00000000000000000000	0.00000000000000000000	0.00000000000000000000	0.00000000000000000000	477.00000000000000000000	685.00000000000000000000	4.00000000000000000000	4.00000000000000000000	4.00000000000000000000	4.00000000000000000000	4.00000000000000000000	4.00000000000000000000	4.00000000000000000000	4.00000000000000000000	4.00000000000000000000	4.00000000000000000000	4.00000000000000000000	4.00000000000000000000	4.00000000000000000000	4.00000000000000000000	4.00000000000000000000	4.00000000000000000000
66.00000000000000000000	0.00000000000000000000	4176.92285156250000000000	4155.38427734375000000000	4178.46142578125000000000	4188.71777343750000000000	4168.20507812500000000000	4167.69238281250000000000	4172.82031250000000000000	4171.79492187500000000000	4169.74365234375000000000	4157.94873046875000000000	4186.15380859375000000000	4201.53857421875000000000	4154.87158203125000000000	4164.61523437500000000000	1406.00000000000000000000	10248.00000000000000000000	10231.00000000000000000000	0.00000000000000000000	0.00000000000000000000	0.00000000000000000000	477.00000000000000000000	694.00000000000000000000	4.00000000000000000000	4.00000000000000000000	4.00000000000000000000	4.00000000000000000000	4.00000000000000000000	4.00000000000000000000	4.00000000000000000000	4.00000000000000000000	4.00000000000000000000	4.00000000000000000000	4.00000000000000000000	4.00000000000000000000	4.00000000000000000000	4.00000000000000000000	4.00000000000000000000	4.00000000000000000000
67.00000000000000000000	0.00000000000000000000	4156.41015625000000000000	4165.64111328125000000000	4164.61523437500000000000	4172.82031250000000000000	4181.02539062500000000000	4187.69238281250000000000	4191.79492187500000000000	4187.17919921875000000000	4182.56396484375000000000	4158.46142578125000000000	4198.46142578125000000000	4205.12792968750000000000	4147.17919921875000000000	4160.00000000000000000000	3449.00000000000000000000	10249.00000000000000000000	10229.00000000000000000000	0.00000000000000000000	0.00000000000000000000	0.00000000000000000000	477.00000000000000000000	702.00000000000000000000	4.00000000000000000000	4.00000000000000000000	4.00000000000000000000	4.00000000000000000000	4.00000000000000000000	4.00000000000000000000	4.00000000000000000000	4.00000000000000000000	4.00000000000000000000	4.00000000000000000000	4.00000000000000000000	4.00000000000000000000	4.00000000000000000000	4.00000000000000000000	4.00000000000000000000	4.00000000000000000000
68.00000000000000000000	0.00000000000000000000	4167.69238281250000000000	4150.25634765625000000000	4180.51269531250000000000	4163.58984375000000000000	4178.46142578125000000000	4191.79492187500000000000	4187.69238281250000000000	4179.48730468750000000000	4176.92285156250000000000	4176.41015625000000000000	4227.17919921875000000000	4197.94873046875000000000	4144.10253906250000000000	4141.53857421875000000000	3529.00000000000000000000	10249.00000000000000000000	10229.00000000000000000000	0.00000000000000000000	0.00000000000000000000	0.00000000000000000000	477.00000000000000000000	710.00000000000000000000	4.00000000000000000000	4.00000000000000000000	4.00000000000000000000	4.00000000000000000000	4.00000000000000000000	4.00000000000000000000	4.00000000000000000000	4.00000000000000000000	4.00000000000000000000	4.00000000000000000000	4.00000000000000000000	4.00000000000000000000	4.00000000000000000000	4.00000000000000000000	4.00000000000000000000	4.00000000000000000000
69.00000000000000000000	0.00000000000000000000	4162.56396484375000000000	4148.71777343750000000000	4173.33300781250000000000	4177.43603515625000000000	4174.35888671875000000000	4198.97412109375000000000	4191.28173828125000000000	4179.48730468750000000000	4171.79492187500000000000	4177.43603515625000000000	4213.33300781250000000000	4193.33300781250000000000	4150.25634765625000000000	4153.84619140625000000000	3419.00000000000000000000	10248.00000000000000000000	10228.00000000000000000000	0.00000000000000000000	0.00000000000000000000	0.00000000000000000000	477.00000000000000000000	719.00000000000000000000	4.00000000000000000000	4.00000000000000000000	4.00000000000000000000	4.00000000000000000000	4.00000000000000000000	4.00000000000000000000	4.00000000000000000000	4.00000000000000000000	4.00000000000000000000	4.00000000000000000000	4.00000000000000000000	4.00000000000000000000	4.00000000000000000000	4.00000000000000000000	4.00000000000000000000	4.00000000000000000000
70.00000000000000000000	0.00000000000000000000	4155.89746093750000000000	4156.92285156250000000000	4161.53857421875000000000	4181.02539062500000000000	4184.10253906250000000000	4198.46142578125000000000	4191.79492187500000000000	4190.25634765625000000000	4176.41015625000000000000	4166.15380859375000000000	4219.48730468750000000000	4200.51269531250000000000	4166.66650390625000000000	4176.41015625000000000000	3475.00000000000000000000	10248.00000000000000000000	10228.00000000000000000000	0.00000000000000000000	0.00000000000000000000	0.00000000000000000000	477.00000000000000000000	727.00000000000000000000	4.00000000000000000000	4.00000000000000000000	4.00000000000000000000	4.00000000000000000000	4.00000000000000000000	4.00000000000000000000	4.00000000000000000000	4.00000000000000000000	4.00000000000000000000	4.00000000000000000000	4.00000000000000000000	4.00000000000000000000	4.00000000000000000000	4.00000000000000000000	4.00000000000000000000	4.00000000000000000000
71.00000000000000000000	0.00000000000000000000	4176.92285156250000000000	4158.97412109375000000000	4183.07666015625000000000	4173.33300781250000000000	4192.30761718750000000000	4189.23046875000000000000	4182.56396484375000000000	4191.79492187500000000000	4176.92285156250000000000	4171.79492187500000000000	4236.92285156250000000000	4206.15380859375000000000	4181.02539062500000000000	4175.89746093750000000000	3376.00000000000000000000	10246.00000000000000000000	10228.00000000000000000000	0.00000000000000000000	0.00000000000000000000	0.00000000000000000000	477.00000000000000000000	735.00000000000000000000	4.00000000000000000000	4.00000000000000000000	4.00000000000000000000	4.00000000000000000000	4.00000000000000000000	4.00000000000000000000	4.00000000000000000000	4.00000000000000000000	4.00000000000000000000	4.00000000000000000000	4.00000000000000000000	4.00000000000000000000	4.00000000000000000000	4.00000000000000000000	4.00000000000000000000	4.00000000000000000000
72.00000000000000000000	0.00000000000000000000	4153.33300781250000000000	4169.74365234375000000000	4169.23046875000000000000	4178.97412109375000000000	4198.46142578125000000000	4207.69238281250000000000	4203.58984375000000000000	4209.74365234375000000000	4197.94873046875000000000	4198.46142578125000000000	4226.66650390625000000000	4210.76904296875000000000	4192.30761718750000000000	4180.00000000000000000000	3428.00000000000000000000	10246.00000000000000000000	10228.00000000000000000000	0.00000000000000000000	0.00000000000000000000	0.00000000000000000000	477.00000000000000000000	744.00000000000000000000	4.00000000000000000000	4.00000000000000000000	4.00000000000000000000	4.00000000000000000000	4.00000000000000000000	4.00000000000000000000	4.00000000000000000000	4.00000000000000000000	4.00000000000000000000	4.00000000000000000000	4.00000000000000000000	4.00000000000000000000	4.00000000000000000000	4.00000000000000000000	4.00000000000000000000	4.00000000000000000000
73.00000000000000000000	0.00000000000000000000	4158.97412109375000000000	4136.92285156250000000000	4174.87158203125000000000	4169.23046875000000000000	4156.92285156250000000000	4185.12792968750000000000	4185.12792968750000000000	4188.20507812500000000000	4176.92285156250000000000	4178.46142578125000000000	4200.00000000000000000000	4196.92285156250000000000	4154.87158203125000000000	4157.43603515625000000000	3112.00000000000000000000	10246.00000000000000000000	10227.00000000000000000000	0.00000000000000000000	0.00000000000000000000	0.00000000000000000000	477.00000000000000000000	752.00000000000000000000	4.00000000000000000000	4.00000000000000000000	4.00000000000000000000	4.00000000000000000000	4.00000000000000000000	4.00000000000000000000	4.00000000000000000000	4.00000000000000000000	4.00000000000000000000	4.00000000000000000000	4.00000000000000000000	4.00000000000000000000	4.00000000000000000000	4.00000000000000000000	4.00000000000000000000	4.00000000000000000000
74.00000000000000000000	0.00000000000000000000	4171.79492187500000000000	4149.74365234375000000000	4182.05126953125000000000	4175.89746093750000000000	4172.82031250000000000000	4182.56396484375000000000	4184.10253906250000000000	4188.20507812500000000000	4181.53857421875000000000	4187.69238281250000000000	4234.87158203125000000000	4194.35888671875000000000	4171.79492187500000000000	4166.66650390625000000000	3473.00000000000000000000	10246.00000000000000000000	10227.00000000000000000000	0.00000000000000000000	0.00000000000000000000	0.00000000000000000000	477.00000000000000000000	760.00000000000000000000	4.00000000000000000000	4.00000000000000000000	4.00000000000000000000	4.00000000000000000000	4.00000000000000000000	4.00000000000000000000	4.00000000000000000000	4.00000000000000000000	4.00000000000000000000	4.00000000000000000000	4.00000000000000000000	4.00000000000000000000	4.00000000000000000000	4.00000000000000000000	4.00000000000000000000	4.00000000000000000000
75.00000000000000000000	0.00000000000000000000	4164.10253906250000000000	4181.02539062500000000000	4173.33300781250000000000	4188.20507812500000000000	4206.15380859375000000000	4190.76904296875000000000	4192.30761718750000000000	4195.89746093750000000000	4193.33300781250000000000	4193.84619140625000000000	4256.41015625000000000000	4207.69238281250000000000	4203.58984375000000000000	4187.69238281250000000000	3292.00000000000000000000	10245.00000000000000000000	10226.00000000000000000000	0.00000000000000000000	0.00000000000000000000	0.00000000000000000000	477.00000000000000000000	769.00000000000000000000	4.00000000000000000000	4.00000000000000000000	4.00000000000000000000	4.00000000000000000000	4.00000000000000000000	4.00000000000000000000	4.00000000000000000000	4.00000000000000000000	4.00000000000000000000	4.00000000000000000000	4.00000000000000000000	4.00000000000000000000	4.00000000000000000000	4.00000000000000000000	4.00000000000000000000	4.00000000000000000000
76.00000000000000000000	0.00000000000000000000	4177.94873046875000000000	4153.84619140625000000000	4178.97412109375000000000	4168.71777343750000000000	4163.07666015625000000000	4170.25634765625000000000	4168.71777343750000000000	4168.71777343750000000000	4163.07666015625000000000	4152.82031250000000000000	4218.97412109375000000000	4203.58984375000000000000	4168.71777343750000000000	4173.84619140625000000000	2602.00000000000000000000	10245.00000000000000000000	10226.00000000000000000000	0.00000000000000000000	0.00000000000000000000	0.00000000000000000000	477.00000000000000000000	776.00000000000000000000	4.00000000000000000000	4.00000000000000000000	4.00000000000000000000	4.00000000000000000000	4.00000000000000000000	4.00000000000000000000	4.00000000000000000000	4.00000000000000000000	4.00000000000000000000	4.00000000000000000000	4.00000000000000000000	4.00000000000000000000	4.00000000000000000000	4.00000000000000000000	4.00000000000000000000	4.00000000000000000000
77.00000000000000000000	0.00000000000000000000	4160.51269531250000000000	4150.25634765625000000000	4165.12792968750000000000	4170.25634765625000000000	4156.41015625000000000000	4186.66650390625000000000	4181.53857421875000000000	4190.25634765625000000000	4184.61523437500000000000	4180.00000000000000000000	4223.58984375000000000000	4206.66650390625000000000	4176.92285156250000000000	4186.15380859375000000000	2474.00000000000000000000	10246.00000000000000000000	10227.00000000000000000000	0.00000000000000000000	0.00000000000000000000	0.00000000000000000000	477.00000000000000000000	783.00000000000000000000	4.00000000000000000000	4.00000000000000000000	4.00000000000000000000	4.00000000000000000000	4.00000000000000000000	4.00000000000000000000	4.00000000000000000000	4.00000000000000000000	4.00000000000000000000	4.00000000000000000000	4.00000000000000000000	4.00000000000000000000	4.00000000000000000000	4.00000000000000000000	4.00000000000000000000	4.00000000000000000000
78.00000000000000000000	0.00000000000000000000	4166.66650390625000000000	4156.41015625000000000000	4180.51269531250000000000	4176.92285156250000000000	4171.79492187500000000000	4186.66650390625000000000	4179.48730468750000000000	4194.35888671875000000000	4193.84619140625000000000	4201.02539062500000000000	4229.23046875000000000000	4211.79492187500000000000	4194.87158203125000000000	4186.66650390625000000000	3473.00000000000000000000	10246.00000000000000000000	10227.00000000000000000000	0.00000000000000000000	0.00000000000000000000	0.00000000000000000000	477.00000000000000000000	791.00000000000000000000	4.00000000000000000000	4.00000000000000000000	4.00000000000000000000	4.00000000000000000000	4.00000000000000000000	4.00000000000000000000	4.00000000000000000000	4.00000000000000000000	4.00000000000000000000	4.00000000000000000000	4.00000000000000000000	4.00000000000000000000	4.00000000000000000000	4.00000000000000000000	4.00000000000000000000	4.00000000000000000000
79.00000000000000000000	0.00000000000000000000	4175.89746093750000000000	4176.92285156250000000000	4186.15380859375000000000	4172.30761718750000000000	4186.66650390625000000000	4191.28173828125000000000	4184.61523437500000000000	4186.66650390625000000000	4189.23046875000000000000	4189.74365234375000000000	4240.51269531250000000000	4211.79492187500000000000	4204.61523437500000000000	4185.64111328125000000000	3292.00000000000000000000	10248.00000000000000000000	10229.00000000000000000000	0.00000000000000000000	0.00000000000000000000	0.00000000000000000000	477.00000000000000000000	798.00000000000000000000	4.00000000000000000000	4.00000000000000000000	4.00000000000000000000	4.00000000000000000000	4.00000000000000000000	4.00000000000000000000	4.00000000000000000000	4.00000000000000000000	4.00000000000000000000	4.00000000000000000000	4.00000000000000000000	4.00000000000000000000	4.00000000000000000000	4.00000000000000000000	4.00000000000000000000	4.00000000000000000000
80.00000000000000000000	0.00000000000000000000	4166.15380859375000000000	4184.61523437500000000000	4170.25634765625000000000	4184.10253906250000000000	4181.53857421875000000000	4194.35888671875000000000	4188.71777343750000000000	4186.15380859375000000000	4188.20507812500000000000	4186.66650390625000000000	4257.43603515625000000000	4213.33300781250000000000	4189.74365234375000000000	4185.64111328125000000000	2602.00000000000000000000	10248.00000000000000000000	10229.00000000000000000000	0.00000000000000000000	0.00000000000000000000	0.00000000000000000000	477.00000000000000000000	806.00000000000000000000	4.00000000000000000000	4.00000000000000000000	4.00000000000000000000	4.00000000000000000000	4.00000000000000000000	4.00000000000000000000	4.00000000000000000000	4.00000000000000000000	4.00000000000000000000	4.00000000000000000000	4.00000000000000000000	4.00000000000000000000	4.00000000000000000000	4.00000000000000000000	4.00000000000000000000	4.00000000000000000000
81.00000000000000000000	0.00000000000000000000	4184.10253906250000000000	4172.30761718750000000000	4183.58984375000000000000	4199.48730468750000000000	4168.20507812500000000000	4175.89746093750000000000	4167.17919921875000000000	4167.17919921875000000000	4168.20507812500000000000	4186.66650390625000000000	4248.71777343750000000000	4209.23046875000000000000	4164.61523437500000000000	4173.84619140625000000000	2474.00000000000000000000	10248.00000000000000000000	10228.00000000000000000000	0.00000000000000000000	0.00000000000000000000	0.00000000000000000000	477.00000000000000000000	813.00000000000000000000	4.00000000000000000000	4.00000000000000000000	4.00000000000000000000	4.00000000000000000000	4.00000000000000000000	4.00000000000000000000	4.00000000000000000000	4.00000000000000000000	4.00000000000000000000	4.00000000000000000000	4.00000000000000000000	4.00000000000000000000	4.00000000000000000000	4.00000000000000000000	4.00000000000000000000	4.00000000000000000000
82.00000000000000000000	0.00000000000000000000	4162.05126953125000000000	4182.56396484375000000000	4168.20507812500000000000	4182.05126953125000000000	4180.00000000000000000000	4183.07666015625000000000	4175.38427734375000000000	4179.48730468750000000000	4176.41015625000000000000	4193.84619140625000000000	4234.87158203125000000000	4201.53857421875000000000	4197.94873046875000000000	4181.02539062500000000000	3473.00000000000000000000	10248.00000000000000000000	10228.00000000000000000000	0.00000000000000000000	0.00000000000000000000	0.00000000000000000000	477.00000000000000000000	820.00000000000000000000	4.00000000000000000000	4.00000000000000000000	4.00000000000000000000	4.00000000000000000000	4.00000000000000000000	4.00000000000000000000	4.00000000000000000000	4.00000000000000000000	4.00000000000000000000	4.00000000000000000000	4.00000000000000000000	4.00000000000000000000	4.00000000000000000000	4.00000000000000000000	4.00000000000000000000	4.00000000000000000000
83.00000000000000000000	0.00000000000000000000	4161.53857421875000000000	4152.82031250000000000000	4170.76904296875000000000	4163.58984375000000000000	4150.25634765625000000000	4157.94873046875000000000	4156.92285156250000000000	4170.25634765625000000000	4158.46142578125000000000	4158.46142578125000000000	4193.84619140625000000000	4196.41015625000000000000	4192.82031250000000000000	4170.76904296875000000000	3292.00000000000000000000	10247.00000000000000000000	10229.00000000000000000000	0.00000000000000000000	0.00000000000000000000	0.00000000000000000000	477.00000000000000000000	829.00000000000000000000	4.00000000000000000000	4.00000000000000000000	4.00000000000000000000	4.00000000000000000000	4.00000000000000000000	4.00000000000000000000	4.00000000000000000000	4.00000000000000000000	4.00000000000000000000	4.00000000000000000000	4.00000000000000000000	4.00000000000000000000	4.00000000000000000000	4.00000000000000000000	4.00000000000000000000	4.00000000000000000000
84.00000000000000000000	0.00000000000000000000	4178.46142578125000000000	4158.97412109375000000000	4181.02539062500000000000	4194.35888671875000000000	4171.28173828125000000000	4169.23046875000000000000	4169.23046875000000000000	4178.46142578125000000000	4167.69238281250000000000	4172.30761718750000000000	4213.84619140625000000000	4210.76904296875000000000	4191.28173828125000000000	4192.30761718750000000000	2602.00000000000000000000	10247.00000000000000000000	10229.00000000000000000000	0.00000000000000000000	0.00000000000000000000	0.00000000000000000000	477.00000000000000000000	837.00000000000000000000	4.00000000000000000000	4.00000000000000000000	4.00000000000000000000	4.00000000000000000000	4.00000000000000000000	4.00000000000000000000	4.00000000000000000000	4.00000000000000000000	4.00000000000000000000	4.00000000000000000000	4.00000000000000000000	4.00000000000000000000	4.00000000000000000000	4.00000000000000000000	4.00000000000000000000	4.00000000000000000000
85.00000000000000000000	0.00000000000000000000	4164.10253906250000000000	4193.33300781250000000000	4171.28173828125000000000	4198.46142578125000000000	4209.23046875000000000000	4203.58984375000000000000	4200.51269531250000000000	4198.97412109375000000000	4198.46142578125000000000	4208.71777343750000000000	4265.64111328125000000000	4215.38427734375000000000	4203.07666015625000000000	4204.61523437500000000000	2474.00000000000000000000	10247.00000000000000000000	10228.00000000000000000000	0.00000000000000000000	0.00000000000000000000	0.00000000000000000000	477.00000000000000000000	845.00000000000000000000	4.00000000000000000000	4.00000000000000000000	4.00000000000000000000	4.00000000000000000000	4.00000000000000000000	4.00000000000000000000	4.00000000000000000000	4.00000000000000000000	4.00000000000000000000	4.00000000000000000000	4.00000000000000000000	4.00000000000000000000	4.00000000000000000000	4.00000000000000000000	4.00000000000000000000	4.00000000000000000000
86.00000000000000000000	0.00000000000000000000	4173.33300781250000000000	4172.82031250000000000000	4182.56396484375000000000	4171.79492187500000000000	4166.66650390625000000000	4174.87158203125000000000	4172.82031250000000000000	4166.66650390625000000000	4166.66650390625000000000	4169.74365234375000000000	4254.35888671875000000000	4190.25634765625000000000	4162.56396484375000000000	4157.94873046875000000000	3473.00000000000000000000	10247.00000000000000000000	10228.00000000000000000000	0.00000000000000000000	0.00000000000000000000	0.00000000000000000000	477.00000000000000000000	854.00000000000000000000	4.00000000000000000000	4.00000000000000000000	4.00000000000000000000	4.00000000000000000000	4.00000000000000000000	4.00000000000000000000	4.00000000000000000000	4.00000000000000000000	4.00000000000000000000	4.00000000000000000000	4.00000000000000000000	4.00000000000000000000	4.00000000000000000000	4.00000000000000000000	4.00000000000000000000	4.00000000000000000000
87.00000000000000000000	0.00000000000000000000	4158.97412109375000000000	4176.41015625000000000000	4165.12792968750000000000	4191.79492187500000000000	4170.25634765625000000000	4175.38427734375000000000	4173.84619140625000000000	4167.17919921875000000000	4162.05126953125000000000	4171.28173828125000000000	4247.69238281250000000000	4187.69238281250000000000	4178.46142578125000000000	4171.28173828125000000000	3292.00000000000000000000	10247.00000000000000000000	10226.00000000000000000000	0.00000000000000000000	0.00000000000000000000	0.00000000000000000000	477.00000000000000000000	862.00000000000000000000	4.00000000000000000000	4.00000000000000000000	4.00000000000000000000	4.00000000000000000000	4.00000000000000000000	4.00000000000000000000	4.00000000000000000000	4.00000000000000000000	4.00000000000000000000	4.00000000000000000000	4.00000000000000000000	4.00000000000000000000	4.00000000000000000000	4.00000000000000000000	4.00000000000000000000	4.00000000000000000000
88.00000000000000000000	0.00000000000000000000	4160.51269531250000000000	4170.25634765625000000000	4165.64111328125000000000	4196.41015625000000000000	4178.97412109375000000000	4174.87158203125000000000	4168.71777343750000000000	4168.20507812500000000000	4162.56396484375000000000	4179.48730468750000000000	4221.02539062500000000000	4191.79492187500000000000	4205.12792968750000000000	4195.38427734375000000000	2602.00000000000000000000	10247.00000000000000000000	10226.00000000000000000000	0.00000000000000000000	0.00000000000000000000	0.00000000000000000000	477.00000000000000000000	870.00000000000000000000	4.00000000000000000000	4.00000000000000000000	4.00000000000000000000	4.00000000000000000000	4.00000000000000000000	4.00000000000000000000	4.00000000000000000000	4.00000000000000000000	4.00000000000000000000	4.00000000000000000000	4.00000000000000000000	4.00000000000000000000	4.00000000000000000000	4.00000000000000000000	4.00000000000000000000	4.00000000000000000000
89.00000000000000000000	0.00000000000000000000	4173.33300781250000000000	4160.51269531250000000000	4179.48730468750000000000	4178.97412109375000000000	4161.02539062500000000000	4168.71777343750000000000	4161.53857421875000000000	4170.25634765625000000000	4167.17919921875000000000	4171.79492187500000000000	4189.74365234375000000000	4188.71777343750000000000	4192.30761718750000000000	4183.58984375000000000000	2474.00000000000000000000	10249.00000000000000000000	10227.00000000000000000000	0.00000000000000000000	0.00000000000000000000	0.00000000000000000000	477.00000000000000000000	879.00000000000000000000	4.00000000000000000000	4.00000000000000000000	4.00000000000000000000	4.00000000000000000000	4.00000000000000000000	4.00000000000000000000	4.00000000000000000000	4.00000000000000000000	4.00000000000000000000	4.00000000000000000000	4.00000000000000000000	4.00000000000000000000	4.00000000000000000000	4.00000000000000000000	4.00000000000000000000	4.00000000000000000000
90.00000000000000000000	0.00000000000000000000	4158.46142578125000000000	4159.48730468750000000000	4168.71777343750000000000	4183.07666015625000000000	4162.56396484375000000000	4176.92285156250000000000	4177.43603515625000000000	4191.79492187500000000000	4185.64111328125000000000	4189.23046875000000000000	4211.79492187500000000000	4194.35888671875000000000	4173.33300781250000000000	4174.87158203125000000000	3473.00000000000000000000	10249.00000000000000000000	10227.00000000000000000000	0.00000000000000000000	0.00000000000000000000	0.00000000000000000000	477.00000000000000000000	886.00000000000000000000	4.00000000000000000000	4.00000000000000000000	4.00000000000000000000	4.00000000000000000000	4.00000000000000000000	4.00000000000000000000	4.00000000000000000000	4.00000000000000000000	4.00000000000000000000	4.00000000000000000000	4.00000000000000000000	4.00000000000000000000	4.00000000000000000000	4.00000000000000000000	4.00000000000000000000	4.00000000000000000000
91.00000000000000000000	0.00000000000000000000	4177.94873046875000000000	4147.17919921875000000000	4185.64111328125000000000	4187.17919921875000000000	4170.25634765625000000000	4165.12792968750000000000	4168.71777343750000000000	4179.48730468750000000000	4168.20507812500000000000	4184.10253906250000000000	4249.23046875000000000000	4200.51269531250000000000	4164.10253906250000000000	4177.43603515625000000000	3292.00000000000000000000	10249.00000000000000000000	10227.00000000000000000000	0.00000000000000000000	0.00000000000000000000	0.00000000000000000000	477.00000000000000000000	893.00000000000000000000	4.00000000000000000000	4.00000000000000000000	4.00000000000000000000	4.00000000000000000000	4.00000000000000000000	4.00000000000000000000	4.00000000000000000000	4.00000000000000000000	4.00000000000000000000	4.00000000000000000000	4.00000000000000000000	4.00000000000000000000	4.00000000000000000000	4.00000000000000000000	4.00000000000000000000	4.00000000000000000000
92.00000000000000000000	0.00000000000000000000	4172.30761718750000000000	4187.17919921875000000000	4177.94873046875000000000	4189.74365234375000000000	4203.07666015625000000000	4190.25634765625000000000	4186.66650390625000000000	4186.66650390625000000000	4178.97412109375000000000	4196.92285156250000000000	4270.76904296875000000000	4208.71777343750000000000	4207.69238281250000000000	4208.20507812500000000000	2602.00000000000000000000	10249.00000000000000000000	10227.00000000000000000000	0.00000000000000000000	0.00000000000000000000	0.00000000000000000000	477.00000000000000000000	901.00000000000000000000	4.00000000000000000000	4.00000000000000000000	4.00000000000000000000	4.00000000000000000000	4.00000000000000000000	4.00000000000000000000	4.00000000000000000000	4.00000000000000000000	4.00000000000000000000	4.00000000000000000000	4.00000000000000000000	4.00000000000000000000	4.00000000000000000000	4.00000000000000000000	4.00000000000000000000	4.00000000000000000000
93.00000000000000000000	0.00000000000000000000	4167.69238281250000000000	4192.30761718750000000000	4171.28173828125000000000	4189.74365234375000000000	4185.12792968750000000000	4188.20507812500000000000	4180.00000000000000000000	4174.35888671875000000000	4170.76904296875000000000	4191.28173828125000000000	4229.74365234375000000000	4195.38427734375000000000	4207.69238281250000000000	4189.74365234375000000000	2474.00000000000000000000	10249.00000000000000000000	10226.00000000000000000000	0.00000000000000000000	0.00000000000000000000	0.00000000000000000000	477.00000000000000000000	908.00000000000000000000	4.00000000000000000000	4.00000000000000000000	4.00000000000000000000	4.00000000000000000000	4.00000000000000000000	4.00000000000000000000	4.00000000000000000000	4.00000000000000000000	4.00000000000000000000	4.00000000000000000000	4.00000000000000000000	4.00000000000000000000	4.00000000000000000000	4.00000000000000000000	4.00000000000000000000	4.00000000000000000000
94.00000000000000000000	0.00000000000000000000	4177.94873046875000000000	4174.35888671875000000000	4180.51269531250000000000	4200.00000000000000000000	4167.17919921875000000000	4168.20507812500000000000	4169.74365234375000000000	4166.66650390625000000000	4163.58984375000000000000	4170.25634765625000000000	4200.51269531250000000000	4187.69238281250000000000	4180.00000000000000000000	4168.20507812500000000000	3473.00000000000000000000	10249.00000000000000000000	10226.00000000000000000000	0.00000000000000000000	0.00000000000000000000	0.00000000000000000000	477.00000000000000000000	916.00000000000000000000	4.00000000000000000000	4.00000000000000000000	4.00000000000000000000	4.00000000000000000000	4.00000000000000000000	4.00000000000000000000	4.00000000000000000000	4.00000000000000000000	4.00000000000000000000	4.00000000000000000000	4.00000000000000000000	4.00000000000000000000	4.00000000000000000000	4.00000000000000000000	4.00000000000000000000	4.00000000000000000000
95.00000000000000000000	0.00000000000000000000	4157.94873046875000000000	4183.07666015625000000000	4169.74365234375000000000	4203.58984375000000000000	4188.71777343750000000000	4177.94873046875000000000	4192.30761718750000000000	4199.48730468750000000000	4197.94873046875000000000	4191.28173828125000000000	4222.05126953125000000000	4210.25634765625000000000	4189.74365234375000000000	4202.56396484375000000000	3292.00000000000000000000	10246.00000000000000000000	10228.00000000000000000000	0.00000000000000000000	0.00000000000000000000	0.00000000000000000000	477.00000000000000000000	923.00000000000000000000	4.00000000000000000000	4.00000000000000000000	4.00000000000000000000	4.00000000000000000000	4.00000000000000000000	4.00000000000000000000	4.00000000000000000000	4.00000000000000000000	4.00000000000000000000	4.00000000000000000000	4.00000000000000000000	4.00000000000000000000	4.00000000000000000000	4.00000000000000000000	4.00000000000000000000	4.00000000000000000000
96.00000000000000000000	0.00000000000000000000	4173.84619140625000000000	4153.33300781250000000000	4185.12792968750000000000	4177.94873046875000000000	4162.05126953125000000000	4161.53857421875000000000	4171.28173828125000000000	4179.48730468750000000000	4170.25634765625000000000	4180.00000000000000000000	4222.05126953125000000000	4207.69238281250000000000	4175.89746093750000000000	4198.97412109375000000000	2602.00000000000000000000	10246.00000000000000000000	10228.00000000000000000000	0.00000000000000000000	0.00000000000000000000	0.00000000000000000000	477.00000000000000000000	930.00000000000000000000	4.00000000000000000000	4.00000000000000000000	4.00000000000000000000	4.00000000000000000000	4.00000000000000000000	4.00000000000000000000	4.00000000000000000000	4.00000000000000000000	4.00000000000000000000	4.00000000000000000000	4.00000000000000000000	4.00000000000000000000	4.00000000000000000000	4.00000000000000000000	4.00000000000000000000	4.00000000000000000000
97.00000000000000000000	0.00000000000000000000	4168.71777343750000000000	4162.05126953125000000000	4177.43603515625000000000	4175.38427734375000000000	4170.25634765625000000000	4177.43603515625000000000	4175.89746093750000000000	4174.35888671875000000000	4154.35888671875000000000	4164.10253906250000000000	4242.05126953125000000000	4196.92285156250000000000	4184.10253906250000000000	4182.56396484375000000000	2474.00000000000000000000	10247.00000000000000000000	10228.00000000000000000000	0.00000000000000000000	0.00000000000000000000	0.00000000000000000000	477.00000000000000000000	938.00000000000000000000	4.00000000000000000000	4.00000000000000000000	4.00000000000000000000	4.00000000000000000000	4.00000000000000000000	4.00000000000000000000	4.00000000000000000000	4.00000000000000000000	4.00000000000000000000	4.00000000000000000000	4.00000000000000000000	4.00000000000000000000	4.00000000000000000000	4.00000000000000000000	4.00000000000000000000	4.00000000000000000000
98.00000000000000000000	0.00000000000000000000	4163.58984375000000000000	4184.61523437500000000000	4172.30761718750000000000	4198.97412109375000000000	4194.35888671875000000000	4189.23046875000000000000	4189.74365234375000000000	4185.12792968750000000000	4170.25634765625000000000	4171.79492187500000000000	4252.30761718750000000000	4202.05126953125000000000	4188.71777343750000000000	4180.51269531250000000000	3473.00000000000000000000	10247.00000000000000000000	10228.00000000000000000000	0.00000000000000000000	0.00000000000000000000	0.00000000000000000000	477.00000000000000000000	945.00000000000000000000	4.00000000000000000000	4.00000000000000000000	4.00000000000000000000	4.00000000000000000000	4.00000000000000000000	4.00000000000000000000	4.00000000000000000000	4.00000000000000000000	4.00000000000000000000	4.00000000000000000000	4.00000000000000000000	4.00000000000000000000	4.00000000000000000000	4.00000000000000000000	4.00000000000000000000	4.00000000000000000000
99.00000000000000000000	0.00000000000000000000	4182.05126953125000000000	4175.89746093750000000000	4184.10253906250000000000	4208.71777343750000000000	4187.17919921875000000000	4179.48730468750000000000	4184.10253906250000000000	4183.07666015625000000000	4172.30761718750000000000	4190.25634765625000000000	4228.71777343750000000000	4203.58984375000000000000	4188.71777343750000000000	4192.82031250000000000000	3292.00000000000000000000	10248.00000000000000000000	10230.00000000000000000000	0.00000000000000000000	0.00000000000000000000	0.00000000000000000000	477.00000000000000000000	952.00000000000000000000	4.00000000000000000000	4.00000000000000000000	4.00000000000000000000	4.00000000000000000000	4.00000000000000000000	4.00000000000000000000	4.00000000000000000000	4.00000000000000000000	4.00000000000000000000	4.00000000000000000000	4.00000000000000000000	4.00000000000000000000	4.00000000000000000000	4.00000000000000000000	4.00000000000000000000	4.00000000000000000000
100.00000000000000000000	0.00000000000000000000	4163.58984375000000000000	4171.79492187500000000000	4167.69238281250000000000	4186.66650390625000000000	4184.10253906250000000000	4183.07666015625000000000	4185.64111328125000000000	4196.41015625000000000000	4182.56396484375000000000	4199.48730468750000000000	4226.66650390625000000000	4206.15380859375000000000	4213.33300781250000000000	4214.87158203125000000000	2602.00000000000000000000	10248.00000000000000000000	10230.00000000000000000000	0.00000000000000000000	0.00000000000000000000	0.00000000000000000000	477.00000000000000000000	960.00000000000000000000	4.00000000000000000000	4.00000000000000000000	4.00000000000000000000	4.00000000000000000000	4.00000000000000000000	4.00000000000000000000	4.00000000000000000000	4.00000000000000000000	4.00000000000000000000	4.00000000000000000000	4.00000000000000000000	4.00000000000000000000	4.00000000000000000000	4.00000000000000000000	4.00000000000000000000	4.00000000000000000000
101.00000000000000000000	0.00000000000000000000	4171.79492187500000000000	4150.25634765625000000000	4179.48730468750000000000	4158.46142578125000000000	4153.84619140625000000000	4160.51269531250000000000	4161.53857421875000000000	4177.43603515625000000000	4164.10253906250000000000	4160.51269531250000000000	4218.46142578125000000000	4198.97412109375000000000	4184.61523437500000000000	4188.20507812500000000000	2474.00000000000000000000	10247.00000000000000000000	10230.00000000000000000000	0.00000000000000000000	0.00000000000000000000	0.00000000000000000000	477.00000000000000000000	968.00000000000000000000	4.00000000000000000000	4.00000000000000000000	4.00000000000000000000	4.00000000000000000000	4.00000000000000000000	4.00000000000000000000	4.00000000000000000000	4.00000000000000000000	4.00000000000000000000	4.00000000000000000000	4.00000000000000000000	4.00000000000000000000	4.00000000000000000000	4.00000000000000000000	4.00000000000000000000	4.00000000000000000000
102.00000000000000000000	0.00000000000000000000	4172.30761718750000000000	4166.15380859375000000000	4175.38427734375000000000	4184.10253906250000000000	4175.38427734375000000000	4174.35888671875000000000	4180.00000000000000000000	4184.61523437500000000000	4176.92285156250000000000	4162.56396484375000000000	4230.76904296875000000000	4201.53857421875000000000	4169.74365234375000000000	4181.02539062500000000000	3473.00000000000000000000	10247.00000000000000000000	10230.00000000000000000000	0.00000000000000000000	0.00000000000000000000	0.00000000000000000000	477.00000000000000000000	976.00000000000000000000	4.00000000000000000000	4.00000000000000000000	4.00000000000000000000	4.00000000000000000000	4.00000000000000000000	4.00000000000000000000	4.00000000000000000000	4.00000000000000000000	4.00000000000000000000	4.00000000000000000000	4.00000000000000000000	4.00000000000000000000	4.00000000000000000000	4.00000000000000000000	4.00000000000000000000	4.00000000000000000000
103.00000000000000000000	0.00000000000000000000	4167.69238281250000000000	4181.02539062500000000000	4172.30761718750000000000	4209.23046875000000000000	4198.97412109375000000000	4185.12792968750000000000	4195.38427734375000000000	4191.28173828125000000000	4186.15380859375000000000	4181.02539062500000000000	4253.84619140625000000000	4211.79492187500000000000	4173.33300781250000000000	4195.38427734375000000000	3292.00000000000000000000	10247.00000000000000000000	10230.00000000000000000000	0.00000000000000000000	0.00000000000000000000	0.00000000000000000000	477.00000000000000000000	985.00000000000000000000	4.00000000000000000000	4.00000000000000000000	4.00000000000000000000	4.00000000000000000000	4.00000000000000000000	4.00000000000000000000	4.00000000000000000000	4.00000000000000000000	4.00000000000000000000	4.00000000000000000000	4.00000000000000000000	4.00000000000000000000	4.00000000000000000000	4.00000000000000000000	4.00000000000000000000	4.00000000000000000000
104.00000000000000000000	0.00000000000000000000	4182.05126953125000000000	4169.74365234375000000000	4188.71777343750000000000	4188.20507812500000000000	4178.97412109375000000000	4174.35888671875000000000	4181.02539062500000000000	4173.84619140625000000000	4165.64111328125000000000	4173.33300781250000000000	4240.00000000000000000000	4205.12792968750000000000	4173.33300781250000000000	4200.00000000000000000000	2602.00000000000000000000	10247.00000000000000000000	10230.00000000000000000000	0.00000000000000000000	0.00000000000000000000	0.00000000000000000000	477.00000000000000000000	993.00000000000000000000	4.00000000000000000000	4.00000000000000000000	4.00000000000000000000	4.00000000000000000000	4.00000000000000000000	4.00000000000000000000	4.00000000000000000000	4.00000000000000000000	4.00000000000000000000	4.00000000000000000000	4.00000000000000000000	4.00000000000000000000	4.00000000000000000000	4.00000000000000000000	4.00000000000000000000	4.00000000000000000000
105.00000000000000000000	0.00000000000000000000	4164.61523437500000000000	4189.74365234375000000000	4169.74365234375000000000	4185.12792968750000000000	4197.43603515625000000000	4191.28173828125000000000	4194.87158203125000000000	4194.87158203125000000000	4185.12792968750000000000	4190.76904296875000000000	4230.25634765625000000000	4200.51269531250000000000	4197.43603515625000000000	4216.41015625000000000000	2474.00000000000000000000	10248.00000000000000000000	10229.00000000000000000000	0.00000000000000000000	0.00000000000000000000	0.00000000000000000000	478.00000000000000000000	1.00000000000000000000	4.00000000000000000000	4.00000000000000000000	4.00000000000000000000	4.00000000000000000000	4.00000000000000000000	4.00000000000000000000	4.00000000000000000000	4.00000000000000000000	4.00000000000000000000	4.00000000000000000000	4.00000000000000000000	4.00000000000000000000	4.00000000000000000000	4.00000000000000000000	4.00000000000000000000	4.00000000000000000000
106.00000000000000000000	0.00000000000000000000	4179.48730468750000000000	4186.66650390625000000000	4175.89746093750000000000	4205.64111328125000000000	4198.97412109375000000000	4173.84619140625000000000	4182.05126953125000000000	4192.30761718750000000000	4182.56396484375000000000	4184.10253906250000000000	4223.58984375000000000000	4201.02539062500000000000	4186.66650390625000000000	4205.64111328125000000000	3473.00000000000000000000	10248.00000000000000000000	10229.00000000000000000000	0.00000000000000000000	0.00000000000000000000	0.00000000000000000000	478.00000000000000000000	10.00000000000000000000	4.00000000000000000000	4.00000000000000000000	4.00000000000000000000	4.00000000000000000000	4.00000000000000000000	4.00000000000000000000	4.00000000000000000000	4.00000000000000000000	4.00000000000000000000	4.00000000000000000000	4.00000000000000000000	4.00000000000000000000	4.00000000000000000000	4.00000000000000000000	4.00000000000000000000	4.00000000000000000000
107.00000000000000000000	0.00000000000000000000	4180.51269531250000000000	4187.69238281250000000000	4180.00000000000000000000	4203.07666015625000000000	4192.82031250000000000000	4179.48730468750000000000	4186.66650390625000000000	4198.97412109375000000000	4189.23046875000000000000	4187.69238281250000000000	4231.79492187500000000000	4210.25634765625000000000	4178.46142578125000000000	4204.10253906250000000000	3292.00000000000000000000	10251.00000000000000000000	10229.00000000000000000000	0.00000000000000000000	0.00000000000000000000	0.00000000000000000000	478.00000000000000000000	18.00000000000000000000	4.00000000000000000000	4.00000000000000000000	4.00000000000000000000	4.00000000000000000000	4.00000000000000000000	4.00000000000000000000	4.00000000000000000000	4.00000000000000000000	4.00000000000000000000	4.00000000000000000000	4.00000000000000000000	4.00000000000000000000	4.00000000000000000000	4.00000000000000000000	4.00000000000000000000	4.00000000000000000000
108.00000000000000000000	0.00000000000000000000	4163.07666015625000000000	4179.48730468750000000000	4176.92285156250000000000	4174.87158203125000000000	4177.43603515625000000000	4189.74365234375000000000	4193.84619140625000000000	4206.15380859375000000000	4199.48730468750000000000	4184.61523437500000000000	4244.61523437500000000000	4208.71777343750000000000	4164.10253906250000000000	4199.48730468750000000000	2602.00000000000000000000	10251.00000000000000000000	10229.00000000000000000000	0.00000000000000000000	0.00000000000000000000	0.00000000000000000000	478.00000000000000000000	27.00000000000000000000	4.00000000000000000000	4.00000000000000000000	4.00000000000000000000	4.00000000000000000000	4.00000000000000000000	4.00000000000000000000	4.00000000000000000000	4.00000000000000000000	4.00000000000000000000	4.00000000000000000000	4.00000000000000000000	4.00000000000000000000	4.00000000000000000000	4.00000000000000000000	4.00000000000000000000	4.00000000000000000000
108.00000000000000000000	0.00000000000000000000	4163.07666015625000000000	4179.48730468750000000000	4176.92285156250000000000	4174.87158203125000000000	4177.43603515625000000000	4189.74365234375000000000	4193.84619140625000000000	4206.15380859375000000000	4199.48730468750000000000	4184.61523437500000000000	4244.61523437500000000000	4208.71777343750000000000	4164.10253906250000000000	4199.48730468750000000000	2602.00000000000000000000	10251.00000000000000000000	10229.00000000000000000000	0.00000000000000000000	0.00000000000000000000	0.00000000000000000000	478.00000000000000000000	35.00000000000000000000	4.00000000000000000000	4.00000000000000000000	4.00000000000000000000	4.00000000000000000000	4.00000000000000000000	4.00000000000000000000	4.00000000000000000000	4.00000000000000000000	4.00000000000000000000	4.00000000000000000000	4.00000000000000000000	4.00000000000000000000	4.00000000000000000000	4.00000000000000000000	4.00000000000000000000	4.00000000000000000000
109.00000000000000000000	0.00000000000000000000	4177.43603515625000000000	4165.12792968750000000000	4188.71777343750000000000	4181.53857421875000000000	4168.20507812500000000000	4172.30761718750000000000	4178.46142578125000000000	4185.12792968750000000000	4180.00000000000000000000	4158.46142578125000000000	4248.20507812500000000000	4198.97412109375000000000	4154.87158203125000000000	4192.82031250000000000000	2474.00000000000000000000	10251.00000000000000000000	10229.00000000000000000000	0.00000000000000000000	0.00000000000000000000	0.00000000000000000000	478.00000000000000000000	43.00000000000000000000	4.00000000000000000000	4.00000000000000000000	4.00000000000000000000	4.00000000000000000000	4.00000000000000000000	4.00000000000000000000	4.00000000000000000000	4.00000000000000000000	4.00000000000000000000	4.00000000000000000000	4.00000000000000000000	4.00000000000000000000	4.00000000000000000000	4.00000000000000000000	4.00000000000000000000	4.00000000000000000000
110.00000000000000000000	0.00000000000000000000	4167.17919921875000000000	4198.97412109375000000000	4169.23046875000000000000	4216.92285156250000000000	4217.94873046875000000000	4192.30761718750000000000	4195.38427734375000000000	4198.97412109375000000000	4196.41015625000000000000	4190.25634765625000000000	4246.15380859375000000000	4209.23046875000000000000	4202.56396484375000000000	4218.97412109375000000000	3473.00000000000000000000	10251.00000000000000000000	10229.00000000000000000000	0.00000000000000000000	0.00000000000000000000	0.00000000000000000000	478.00000000000000000000	52.00000000000000000000	4.00000000000000000000	4.00000000000000000000	4.00000000000000000000	4.00000000000000000000	4.00000000000000000000	4.00000000000000000000	4.00000000000000000000	4.00000000000000000000	4.00000000000000000000	4.00000000000000000000	4.00000000000000000000	4.00000000000000000000	4.00000000000000000000	4.00000000000000000000	4.00000000000000000000	4.00000000000000000000
111.00000000000000000000	0.00000000000000000000	4178.46142578125000000000	4183.07666015625000000000	4176.41015625000000000000	4206.15380859375000000000	4206.66650390625000000000	4180.00000000000000000000	4179.48730468750000000000	4188.71777343750000000000	4185.64111328125000000000	4191.79492187500000000000	4220.00000000000000000000	4202.56396484375000000000	4189.74365234375000000000	4206.15380859375000000000	3292.00000000000000000000	10251.00000000000000000000	10229.00000000000000000000	0.00000000000000000000	0.00000000000000000000	0.00000000000000000000	478.00000000000000000000	60.00000000000000000000	4.00000000000000000000	4.00000000000000000000	4.00000000000000000000	4.00000000000000000000	4.00000000000000000000	4.00000000000000000000	4.00000000000000000000	4.00000000000000000000	4.00000000000000000000	4.00000000000000000000	4.00000000000000000000	4.00000000000000000000	4.00000000000000000000	4.00000000000000000000	4.00000000000000000000	4.00000000000000000000
112.00000000000000000000	0.00000000000000000000	4178.46142578125000000000	4163.58984375000000000000	4179.48730468750000000000	4183.58984375000000000000	4176.41015625000000000000	4166.15380859375000000000	4174.35888671875000000000	4182.56396484375000000000	4176.92285156250000000000	4171.79492187500000000000	4231.28173828125000000000	4193.84619140625000000000	4168.20507812500000000000	4203.07666015625000000000	2602.00000000000000000000	10251.00000000000000000000	10229.00000000000000000000	0.00000000000000000000	0.00000000000000000000	0.00000000000000000000	478.00000000000000000000	68.00000000000000000000	4.00000000000000000000	4.00000000000000000000	4.00000000000000000000	4.00000000000000000000	4.00000000000000000000	4.00000000000000000000	4.00000000000000000000	4.00000000000000000000	4.00000000000000000000	4.00000000000000000000	4.00000000000000000000	4.00000000000000000000	4.00000000000000000000	4.00000000000000000000	4.00000000000000000000	4.00000000000000000000
113.00000000000000000000	0.00000000000000000000	4160.51269531250000000000	4173.33300781250000000000	4166.66650390625000000000	4190.25634765625000000000	4181.53857421875000000000	4173.33300781250000000000	4183.58984375000000000000	4190.25634765625000000000	4181.02539062500000000000	4169.74365234375000000000	4241.02539062500000000000	4200.00000000000000000000	4180.00000000000000000000	4204.61523437500000000000	2474.00000000000000000000	10251.00000000000000000000	10229.00000000000000000000	0.00000000000000000000	0.00000000000000000000	0.00000000000000000000	478.00000000000000000000	76.00000000000000000000	4.00000000000000000000	4.00000000000000000000	4.00000000000000000000	4.00000000000000000000	4.00000000000000000000	4.00000000000000000000	4.00000000000000000000	4.00000000000000000000	4.00000000000000000000	4.00000000000000000000	4.00000000000000000000	4.00000000000000000000	4.00000000000000000000	4.00000000000000000000	4.00000000000000000000	4.00000000000000000000
114.00000000000000000000	0.00000000000000000000	4180.00000000000000000000	4166.15380859375000000000	4183.58984375000000000000	4189.23046875000000000000	4175.89746093750000000000	4170.25634765625000000000	4174.87158203125000000000	4179.48730468750000000000	4168.20507812500000000000	4158.97412109375000000000	4226.66650390625000000000	4193.33300781250000000000	4165.12792968750000000000	4175.89746093750000000000	3473.00000000000000000000	10251.00000000000000000000	10229.00000000000000000000	0.00000000000000000000	0.00000000000000000000	0.00000000000000000000	478.00000000000000000000	83.00000000000000000000	4.00000000000000000000	4.00000000000000000000	4.00000000000000000000	4.00000000000000000000	4.00000000000000000000	4.00000000000000000000	4.00000000000000000000	4.00000000000000000000	4.00000000000000000000	4.00000000000000000000	4.00000000000000000000	4.00000000000000000000	4.00000000000000000000	4.00000000000000000000	4.00000000000000000000	4.00000000000000000000
115.00000000000000000000	0.00000000000000000000	4167.69238281250000000000	4178.46142578125000000000	4173.33300781250000000000	4183.07666015625000000000	4195.38427734375000000000	4187.17919921875000000000	4199.48730468750000000000	4197.43603515625000000000	4192.82031250000000000000	4183.07666015625000000000	4241.53857421875000000000	4186.66650390625000000000	4175.38427734375000000000	4191.28173828125000000000	3292.00000000000000000000	10248.00000000000000000000	10228.00000000000000000000	0.00000000000000000000	0.00000000000000000000	0.00000000000000000000	478.00000000000000000000	90.00000000000000000000	4.00000000000000000000	4.00000000000000000000	4.00000000000000000000	4.00000000000000000000	4.00000000000000000000	4.00000000000000000000	4.00000000000000000000	4.00000000000000000000	4.00000000000000000000	4.00000000000000000000	4.00000000000000000000	4.00000000000000000000	4.00000000000000000000	4.00000000000000000000	4.00000000000000000000	4.00000000000000000000
116.00000000000000000000	0.00000000000000000000	4170.25634765625000000000	4169.74365234375000000000	4173.84619140625000000000	4183.58984375000000000000	4192.30761718750000000000	4175.38427734375000000000	4189.23046875000000000000	4186.15380859375000000000	4179.48730468750000000000	4172.30761718750000000000	4229.23046875000000000000	4180.51269531250000000000	4174.87158203125000000000	4196.92285156250000000000	2602.00000000000000000000	10248.00000000000000000000	10228.00000000000000000000	0.00000000000000000000	0.00000000000000000000	0.00000000000000000000	478.00000000000000000000	98.00000000000000000000	4.00000000000000000000	4.00000000000000000000	4.00000000000000000000	4.00000000000000000000	4.00000000000000000000	4.00000000000000000000	4.00000000000000000000	4.00000000000000000000	4.00000000000000000000	4.00000000000000000000	4.00000000000000000000	4.00000000000000000000	4.00000000000000000000	4.00000000000000000000	4.00000000000000000000	4.00000000000000000000
117.00000000000000000000	0.00000000000000000000	4174.87158203125000000000	4170.25634765625000000000	4171.79492187500000000000	4188.71777343750000000000	4190.76904296875000000000	4179.48730468750000000000	4182.56396484375000000000	4183.07666015625000000000	4168.71777343750000000000	4166.15380859375000000000	4220.51269531250000000000	4184.61523437500000000000	4185.64111328125000000000	4187.69238281250000000000	2474.00000000000000000000	10248.00000000000000000000	10228.00000000000000000000	0.00000000000000000000	0.00000000000000000000	0.00000000000000000000	478.00000000000000000000	105.00000000000000000000	4.00000000000000000000	4.00000000000000000000	4.00000000000000000000	4.00000000000000000000	4.00000000000000000000	4.00000000000000000000	4.00000000000000000000	4.00000000000000000000	4.00000000000000000000	4.00000000000000000000	4.00000000000000000000	4.00000000000000000000	4.00000000000000000000	4.00000000000000000000	4.00000000000000000000	4.00000000000000000000
118.00000000000000000000	0.00000000000000000000	4162.05126953125000000000	4167.69238281250000000000	4162.56396484375000000000	4184.10253906250000000000	4185.64111328125000000000	4184.61523437500000000000	4189.74365234375000000000	4202.05126953125000000000	4188.20507812500000000000	4186.15380859375000000000	4236.92285156250000000000	4192.82031250000000000000	4200.51269531250000000000	4189.74365234375000000000	3473.00000000000000000000	10248.00000000000000000000	10228.00000000000000000000	0.00000000000000000000	0.00000000000000000000	0.00000000000000000000	478.00000000000000000000	112.00000000000000000000	4.00000000000000000000	4.00000000000000000000	4.00000000000000000000	4.00000000000000000000	4.00000000000000000000	4.00000000000000000000	4.00000000000000000000	4.00000000000000000000	4.00000000000000000000	4.00000000000000000000	4.00000000000000000000	4.00000000000000000000	4.00000000000000000000	4.00000000000000000000	4.00000000000000000000	4.00000000000000000000
119.00000000000000000000	0.00000000000000000000	4184.10253906250000000000	4142.56396484375000000000	4185.12792968750000000000	4178.46142578125000000000	4157.43603515625000000000	4153.33300781250000000000	4170.25634765625000000000	4186.15380859375000000000	4175.89746093750000000000	4171.79492187500000000000	4241.02539062500000000000	4188.20507812500000000000	4170.25634765625000000000	4187.69238281250000000000	3292.00000000000000000000	10248.00000000000000000000	10228.00000000000000000000	0.00000000000000000000	0.00000000000000000000	0.00000000000000000000	478.00000000000000000000	120.00000000000000000000	4.00000000000000000000	4.00000000000000000000	4.00000000000000000000	4.00000000000000000000	4.00000000000000000000	4.00000000000000000000	4.00000000000000000000	4.00000000000000000000	4.00000000000000000000	4.00000000000000000000	4.00000000000000000000	4.00000000000000000000	4.00000000000000000000	4.00000000000000000000	4.00000000000000000000	4.00000000000000000000
120.00000000000000000000	0.00000000000000000000	4172.82031250000000000000	4170.25634765625000000000	4175.89746093750000000000	4196.92285156250000000000	4185.64111328125000000000	4175.38427734375000000000	4191.79492187500000000000	4193.33300781250000000000	4187.69238281250000000000	4175.89746093750000000000	4257.43603515625000000000	4194.87158203125000000000	4170.25634765625000000000	4206.15380859375000000000	2602.00000000000000000000	10248.00000000000000000000	10228.00000000000000000000	0.00000000000000000000	0.00000000000000000000	0.00000000000000000000	478.00000000000000000000	127.00000000000000000000	4.00000000000000000000	4.00000000000000000000	4.00000000000000000000	4.00000000000000000000	4.00000000000000000000	4.00000000000000000000	4.00000000000000000000	4.00000000000000000000	4.00000000000000000000	4.00000000000000000000	4.00000000000000000000	4.00000000000000000000	4.00000000000000000000	4.00000000000000000000	4.00000000000000000000	4.00000000000000000000
121.00000000000000000000	0.00000000000000000000	4172.30761718750000000000	4178.46142578125000000000	4177.43603515625000000000	4205.64111328125000000000	4196.41015625000000000000	4185.12792968750000000000	4193.33300781250000000000	4185.64111328125000000000	4178.97412109375000000000	4163.07666015625000000000	4231.28173828125000000000	4193.84619140625000000000	4164.10253906250000000000	4188.71777343750000000000	2474.00000000000000000000	10247.00000000000000000000	10228.00000000000000000000	0.00000000000000000000	0.00000000000000000000	0.00000000000000000000	478.00000000000000000000	134.00000000000000000000	4.00000000000000000000	4.00000000000000000000	4.00000000000000000000	4.00000000000000000000	4.00000000000000000000	4.00000000000000000000	4.00000000000000000000	4.00000000000000000000	4.00000000000000000000	4.00000000000000000000	4.00000000000000000000	4.00000000000000000000	4.00000000000000000000	4.00000000000000000000	4.00000000000000000000	4.00000000000000000000
122.00000000000000000000	0.00000000000000000000	4176.92285156250000000000	4170.25634765625000000000	4182.05126953125000000000	4197.43603515625000000000	4188.71777343750000000000	4171.28173828125000000000	4181.02539062500000000000	4178.97412109375000000000	4167.69238281250000000000	4163.07666015625000000000	4208.20507812500000000000	4179.48730468750000000000	4175.38427734375000000000	4172.82031250000000000000	3473.00000000000000000000	10247.00000000000000000000	10228.00000000000000000000	0.00000000000000000000	0.00000000000000000000	0.00000000000000000000	478.00000000000000000000	142.00000000000000000000	4.00000000000000000000	4.00000000000000000000	4.00000000000000000000	4.00000000000000000000	4.00000000000000000000	4.00000000000000000000	4.00000000000000000000	4.00000000000000000000	4.00000000000000000000	4.00000000000000000000	4.00000000000000000000	4.00000000000000000000	4.00000000000000000000	4.00000000000000000000	4.00000000000000000000	4.00000000000000000000
123.00000000000000000000	0.00000000000000000000	4156.92285156250000000000	4170.25634765625000000000	4164.10253906250000000000	4186.66650390625000000000	4186.66650390625000000000	4168.20507812500000000000	4178.97412109375000000000	4186.66650390625000000000	4180.00000000000000000000	4179.48730468750000000000	4231.79492187500000000000	4171.28173828125000000000	4201.02539062500000000000	4186.15380859375000000000	3292.00000000000000000000	10247.00000000000000000000	10230.00000000000000000000	0.00000000000000000000	0.00000000000000000000	0.00000000000000000000	478.00000000000000000000	149.00000000000000000000	4.00000000000000000000	4.00000000000000000000	4.00000000000000000000	4.00000000000000000000	4.00000000000000000000	4.00000000000000000000	4.00000000000000000000	4.00000000000000000000	4.00000000000000000000	4.00000000000000000000	4.00000000000000000000	4.00000000000000000000	4.00000000000000000000	4.00000000000000000000	4.00000000000000000000	4.00000000000000000000
124.00000000000000000000	0.00000000000000000000	4174.35888671875000000000	4154.35888671875000000000	4176.92285156250000000000	4177.43603515625000000000	4162.56396484375000000000	4149.74365234375000000000	4157.94873046875000000000	4168.71777343750000000000	4163.07666015625000000000	4150.76904296875000000000	4223.07666015625000000000	4168.20507812500000000000	4167.17919921875000000000	4173.33300781250000000000	2602.00000000000000000000	10247.00000000000000000000	10230.00000000000000000000	0.00000000000000000000	0.00000000000000000000	0.00000000000000000000	478.00000000000000000000	157.00000000000000000000	4.00000000000000000000	4.00000000000000000000	4.00000000000000000000	4.00000000000000000000	4.00000000000000000000	4.00000000000000000000	4.00000000000000000000	4.00000000000000000000	4.00000000000000000000	4.00000000000000000000	4.00000000000000000000	4.00000000000000000000	4.00000000000000000000	4.00000000000000000000	4.00000000000000000000	4.00000000000000000000
125.00000000000000000000	0.00000000000000000000	4165.64111328125000000000	4167.17919921875000000000	4170.76904296875000000000	4188.20507812500000000000	4171.28173828125000000000	4166.15380859375000000000	4177.94873046875000000000	4186.66650390625000000000	4176.92285156250000000000	4158.46142578125000000000	4225.64111328125000000000	4174.35888671875000000000	4158.46142578125000000000	4164.10253906250000000000	2474.00000000000000000000	10245.00000000000000000000	10229.00000000000000000000	0.00000000000000000000	0.00000000000000000000	0.00000000000000000000	478.00000000000000000000	164.00000000000000000000	4.00000000000000000000	4.00000000000000000000	4.00000000000000000000	4.00000000000000000000	4.00000000000000000000	4.00000000000000000000	4.00000000000000000000	4.00000000000000000000	4.00000000000000000000	4.00000000000000000000	4.00000000000000000000	4.00000000000000000000	4.00000000000000000000	4.00000000000000000000	4.00000000000000000000	4.00000000000000000000
126.00000000000000000000	0.00000000000000000000	4171.28173828125000000000	4164.10253906250000000000	4177.43603515625000000000	4197.43603515625000000000	4178.46142578125000000000	4176.92285156250000000000	4186.15380859375000000000	4191.28173828125000000000	4186.15380859375000000000	4177.94873046875000000000	4235.89746093750000000000	4177.94873046875000000000	4166.66650390625000000000	4157.43603515625000000000	3473.00000000000000000000	10245.00000000000000000000	10229.00000000000000000000	0.00000000000000000000	0.00000000000000000000	0.00000000000000000000	478.00000000000000000000	171.00000000000000000000	4.00000000000000000000	4.00000000000000000000	4.00000000000000000000	4.00000000000000000000	4.00000000000000000000	4.00000000000000000000	4.00000000000000000000	4.00000000000000000000	4.00000000000000000000	4.00000000000000000000	4.00000000000000000000	4.00000000000000000000	4.00000000000000000000	4.00000000000000000000	4.00000000000000000000	4.00000000000000000000
127.00000000000000000000	0.00000000000000000000	4188.71777343750000000000	4173.33300781250000000000	4185.12792968750000000000	4205.64111328125000000000	4193.84619140625000000000	4182.05126953125000000000	4185.12792968750000000000	4187.69238281250000000000	4187.17919921875000000000	4177.43603515625000000000	4215.38427734375000000000	4183.58984375000000000000	4183.58984375000000000000	4174.35888671875000000000	52.00000000000000000000	10245.00000000000000000000	10229.00000000000000000000	0.00000000000000000000	0.00000000000000000000	0.00000000000000000000	478.00000000000000000000	179.00000000000000000000	4.00000000000000000000	4.00000000000000000000	4.00000000000000000000	4.00000000000000000000	4.00000000000000000000	4.00000000000000000000	4.00000000000000000000	4.00000000000000000000	4.00000000000000000000	4.00000000000000000000	4.00000000000000000000	4.00000000000000000000	4.00000000000000000000	4.00000000000000000000	4.00000000000000000000	4.00000000000000000000
0.00000000000000000000	0.00000000000000000000	4161.02539062500000000000	4191.28173828125000000000	4162.05126953125000000000	4197.43603515625000000000	4195.38427734375000000000	4184.61523437500000000000	4190.25634765625000000000	4191.28173828125000000000	4185.64111328125000000000	4173.84619140625000000000	4195.89746093750000000000	4183.58984375000000000000	4201.53857421875000000000	4191.28173828125000000000	1144.00000000000000000000	10245.00000000000000000000	10229.00000000000000000000	0.00000000000000000000	0.00000000000000000000	0.00000000000000000000	478.00000000000000000000	186.00000000000000000000	4.00000000000000000000	4.00000000000000000000	4.00000000000000000000	4.00000000000000000000	4.00000000000000000000	4.00000000000000000000	4.00000000000000000000	4.00000000000000000000	4.00000000000000000000	4.00000000000000000000	4.00000000000000000000	4.00000000000000000000	4.00000000000000000000	4.00000000000000000000	4.00000000000000000000	4.00000000000000000000
1.00000000000000000000	0.00000000000000000000	4170.25634765625000000000	4160.51269531250000000000	4175.38427734375000000000	4175.89746093750000000000	4162.56396484375000000000	4163.07666015625000000000	4169.23046875000000000000	4167.69238281250000000000	4153.33300781250000000000	4149.23046875000000000000	4213.84619140625000000000	4171.28173828125000000000	4176.92285156250000000000	4174.35888671875000000000	2181.00000000000000000000	10246.00000000000000000000	10229.00000000000000000000	0.00000000000000000000	0.00000000000000000000	0.00000000000000000000	478.00000000000000000000	193.00000000000000000000	4.00000000000000000000	4.00000000000000000000	4.00000000000000000000	4.00000000000000000000	4.00000000000000000000	4.00000000000000000000	4.00000000000000000000	4.00000000000000000000	4.00000000000000000000	4.00000000000000000000	4.00000000000000000000	4.00000000000000000000	4.00000000000000000000	4.00000000000000000000	4.00000000000000000000	4.00000000000000000000
2.00000000000000000000	0.00000000000000000000	4169.23046875000000000000	4165.64111328125000000000	4170.76904296875000000000	4192.82031250000000000000	4185.12792968750000000000	4175.38427734375000000000	4184.61523437500000000000	4190.25634765625000000000	4177.43603515625000000000	4166.66650390625000000000	4263.07666015625000000000	4173.33300781250000000000	4184.61523437500000000000	4185.12792968750000000000	1403.00000000000000000000	10246.00000000000000000000	10229.00000000000000000000	0.00000000000000000000	0.00000000000000000000	0.00000000000000000000	478.00000000000000000000	202.00000000000000000000	4.00000000000000000000	4.00000000000000000000	4.00000000000000000000	4.00000000000000000000	4.00000000000000000000	4.00000000000000000000	4.00000000000000000000	4.00000000000000000000	4.00000000000000000000	4.00000000000000000000	4.00000000000000000000	4.00000000000000000000	4.00000000000000000000	4.00000000000000000000	4.00000000000000000000	4.00000000000000000000
3.00000000000000000000	0.00000000000000000000	4167.17919921875000000000	4160.00000000000000000000	4169.74365234375000000000	4192.82031250000000000000	4171.79492187500000000000	4160.51269531250000000000	4180.00000000000000000000	4196.41015625000000000000	4186.66650390625000000000	4175.38427734375000000000	4242.56396484375000000000	4172.30761718750000000000	4178.46142578125000000000	4169.74365234375000000000	3472.00000000000000000000	10246.00000000000000000000	10230.00000000000000000000	0.00000000000000000000	0.00000000000000000000	0.00000000000000000000	478.00000000000000000000	210.00000000000000000000	4.00000000000000000000	4.00000000000000000000	4.00000000000000000000	4.00000000000000000000	4.00000000000000000000	4.00000000000000000000	4.00000000000000000000	4.00000000000000000000	4.00000000000000000000	4.00000000000000000000	4.00000000000000000000	4.00000000000000000000	4.00000000000000000000	4.00000000000000000000	4.00000000000000000000	4.00000000000000000000
4.00000000000000000000	0.00000000000000000000	4181.53857421875000000000	4153.84619140625000000000	4187.69238281250000000000	4178.97412109375000000000	4159.48730468750000000000	4156.92285156250000000000	4173.84619140625000000000	4185.12792968750000000000	4175.89746093750000000000	4165.64111328125000000000	4208.71777343750000000000	4174.35888671875000000000	4177.43603515625000000000	4158.46142578125000000000	3530.00000000000000000000	10246.00000000000000000000	10230.00000000000000000000	0.00000000000000000000	0.00000000000000000000	0.00000000000000000000	478.00000000000000000000	218.00000000000000000000	4.00000000000000000000	4.00000000000000000000	4.00000000000000000000	4.00000000000000000000	4.00000000000000000000	4.00000000000000000000	4.00000000000000000000	4.00000000000000000000	4.00000000000000000000	4.00000000000000000000	4.00000000000000000000	4.00000000000000000000	4.00000000000000000000	4.00000000000000000000	4.00000000000000000000	4.00000000000000000000
5.00000000000000000000	0.00000000000000000000	4171.28173828125000000000	4193.84619140625000000000	4172.82031250000000000000	4204.10253906250000000000	4212.82031250000000000000	4197.94873046875000000000	4205.64111328125000000000	4207.69238281250000000000	4204.10253906250000000000	4197.94873046875000000000	4234.87158203125000000000	4190.25634765625000000000	4218.97412109375000000000	4189.23046875000000000000	3424.00000000000000000000	10247.00000000000000000000	10229.00000000000000000000	0.00000000000000000000	0.00000000000000000000	0.00000000000000000000	478.00000000000000000000	227.00000000000000000000	4.00000000000000000000	4.00000000000000000000	4.00000000000000000000	4.00000000000000000000	4.00000000000000000000	4.00000000000000000000	4.00000000000000000000	4.00000000000000000000	4.00000000000000000000	4.00000000000000000000	4.00000000000000000000	4.00000000000000000000	4.00000000000000000000	4.00000000000000000000	4.00000000000000000000	4.00000000000000000000
6.00000000000000000000	0.00000000000000000000	4185.12792968750000000000	4187.69238281250000000000	4182.05126953125000000000	4205.64111328125000000000	4191.28173828125000000000	4174.87158203125000000000	4184.10253906250000000000	4184.10253906250000000000	4179.48730468750000000000	4181.53857421875000000000	4223.58984375000000000000	4188.20507812500000000000	4201.53857421875000000000	4187.17919921875000000000	3475.00000000000000000000	10247.00000000000000000000	10229.00000000000000000000	0.00000000000000000000	0.00000000000000000000	0.00000000000000000000	478.00000000000000000000	235.00000000000000000000	4.00000000000000000000	4.00000000000000000000	4.00000000000000000000	4.00000000000000000000	4.00000000000000000000	4.00000000000000000000	4.00000000000000000000	4.00000000000000000000	4.00000000000000000000	4.00000000000000000000	4.00000000000000000000	4.00000000000000000000	4.00000000000000000000	4.00000000000000000000	4.00000000000000000000	4.00000000000000000000
7.00000000000000000000	0.00000000000000000000	4171.28173828125000000000	4174.35888671875000000000	4179.48730468750000000000	4180.00000000000000000000	4165.64111328125000000000	4166.15380859375000000000	4174.87158203125000000000	4177.94873046875000000000	4168.20507812500000000000	4155.38427734375000000000	4225.64111328125000000000	4191.28173828125000000000	4195.89746093750000000000	4205.64111328125000000000	3373.00000000000000000000	10248.00000000000000000000	10229.00000000000000000000	0.00000000000000000000	0.00000000000000000000	0.00000000000000000000	478.00000000000000000000	243.00000000000000000000	4.00000000000000000000	4.00000000000000000000	4.00000000000000000000	4.00000000000000000000	4.00000000000000000000	4.00000000000000000000	4.00000000000000000000	4.00000000000000000000	4.00000000000000000000	4.00000000000000000000	4.00000000000000000000	4.00000000000000000000	4.00000000000000000000	4.00000000000000000000	4.00000000000000000000	4.00000000000000000000
8.00000000000000000000	0.00000000000000000000	4162.56396484375000000000	4164.61523437500000000000	4172.30761718750000000000	4185.12792968750000000000	4176.92285156250000000000	4169.74365234375000000000	4174.87158203125000000000	4187.17919921875000000000	4177.43603515625000000000	4159.48730468750000000000	4249.23046875000000000000	4192.30761718750000000000	4196.92285156250000000000	4210.25634765625000000000	3431.00000000000000000000	10248.00000000000000000000	10229.00000000000000000000	0.00000000000000000000	0.00000000000000000000	0.00000000000000000000	478.00000000000000000000	252.00000000000000000000	4.00000000000000000000	4.00000000000000000000	4.00000000000000000000	4.00000000000000000000	4.00000000000000000000	4.00000000000000000000	4.00000000000000000000	4.00000000000000000000	4.00000000000000000000	4.00000000000000000000	4.00000000000000000000	4.00000000000000000000	4.00000000000000000000	4.00000000000000000000	4.00000000000000000000	4.00000000000000000000
9.00000000000000000000	0.00000000000000000000	4184.10253906250000000000	4165.12792968750000000000	4182.56396484375000000000	4189.74365234375000000000	4186.66650390625000000000	4161.02539062500000000000	4170.25634765625000000000	4178.97412109375000000000	4172.82031250000000000000	4168.71777343750000000000	4227.17919921875000000000	4180.00000000000000000000	4174.87158203125000000000	4172.82031250000000000000	3125.00000000000000000000	10248.00000000000000000000	10228.00000000000000000000	0.00000000000000000000	0.00000000000000000000	0.00000000000000000000	478.00000000000000000000	260.00000000000000000000	4.00000000000000000000	4.00000000000000000000	4.00000000000000000000	4.00000000000000000000	4.00000000000000000000	4.00000000000000000000	4.00000000000000000000	4.00000000000000000000	4.00000000000000000000	4.00000000000000000000	4.00000000000000000000	4.00000000000000000000	4.00000000000000000000	4.00000000000000000000	4.00000000000000000000	4.00000000000000000000
10.00000000000000000000	0.00000000000000000000	4167.69238281250000000000	4185.64111328125000000000	4174.87158203125000000000	4178.97412109375000000000	4206.66650390625000000000	4187.69238281250000000000	4196.41015625000000000000	4190.76904296875000000000	4186.66650390625000000000	4190.76904296875000000000	4220.00000000000000000000	4182.56396484375000000000	4193.33300781250000000000	4169.74365234375000000000	3486.00000000000000000000	10248.00000000000000000000	10228.00000000000000000000	0.00000000000000000000	0.00000000000000000000	0.00000000000000000000	478.00000000000000000000	268.00000000000000000000	4.00000000000000000000	4.00000000000000000000	4.00000000000000000000	4.00000000000000000000	4.00000000000000000000	4.00000000000000000000	4.00000000000000000000	4.00000000000000000000	4.00000000000000000000	4.00000000000000000000	4.00000000000000000000	4.00000000000000000000	4.00000000000000000000	4.00000000000000000000	4.00000000000000000000	4.00000000000000000000
11.00000000000000000000	0.00000000000000000000	4176.92285156250000000000	4161.53857421875000000000	4187.17919921875000000000	4185.12792968750000000000	4178.46142578125000000000	4179.48730468750000000000	4183.07666015625000000000	4172.30761718750000000000	4168.20507812500000000000	4167.17919921875000000000	4215.38427734375000000000	4177.43603515625000000000	4187.17919921875000000000	4170.25634765625000000000	3301.00000000000000000000	10248.00000000000000000000	10227.00000000000000000000	0.00000000000000000000	0.00000000000000000000	0.00000000000000000000	478.00000000000000000000	277.00000000000000000000	4.00000000000000000000	4.00000000000000000000	4.00000000000000000000	4.00000000000000000000	4.00000000000000000000	4.00000000000000000000	4.00000000000000000000	4.00000000000000000000	4.00000000000000000000	4.00000000000000000000	4.00000000000000000000	4.00000000000000000000	4.00000000000000000000	4.00000000000000000000	4.00000000000000000000	4.00000000000000000000
12.00000000000000000000	0.00000000000000000000	4176.41015625000000000000	4175.89746093750000000000	4177.94873046875000000000	4201.53857421875000000000	4180.51269531250000000000	4177.94873046875000000000	4183.07666015625000000000	4179.48730468750000000000	4174.35888671875000000000	4157.43603515625000000000	4215.89746093750000000000	4171.28173828125000000000	4188.20507812500000000000	4185.12792968750000000000	2640.00000000000000000000	10248.00000000000000000000	10227.00000000000000000000	0.00000000000000000000	0.00000000000000000000	0.00000000000000000000	478.00000000000000000000	285.00000000000000000000	4.00000000000000000000	4.00000000000000000000	4.00000000000000000000	4.00000000000000000000	4.00000000000000000000	4.00000000000000000000	4.00000000000000000000	4.00000000000000000000	4.00000000000000000000	4.00000000000000000000	4.00000000000000000000	4.00000000000000000000	4.00000000000000000000	4.00000000000000000000	4.00000000000000000000	4.00000000000000000000
13.00000000000000000000	0.00000000000000000000	4163.58984375000000000000	4199.48730468750000000000	4168.71777343750000000000	4183.07666015625000000000	4199.48730468750000000000	4176.41015625000000000000	4186.66650390625000000000	4198.97412109375000000000	4193.84619140625000000000	4173.84619140625000000000	4231.28173828125000000000	4175.38427734375000000000	4204.10253906250000000000	4191.28173828125000000000	2468.00000000000000000000	10248.00000000000000000000	10227.00000000000000000000	0.00000000000000000000	0.00000000000000000000	0.00000000000000000000	478.00000000000000000000	293.00000000000000000000	4.00000000000000000000	4.00000000000000000000	4.00000000000000000000	4.00000000000000000000	4.00000000000000000000	4.00000000000000000000	4.00000000000000000000	4.00000000000000000000	4.00000000000000000000	4.00000000000000000000	4.00000000000000000000	4.00000000000000000000	4.00000000000000000000	4.00000000000000000000	4.00000000000000000000	4.00000000000000000000
14.00000000000000000000	0.00000000000000000000	4173.33300781250000000000	4168.20507812500000000000	4182.56396484375000000000	4160.51269531250000000000	4171.28173828125000000000	4154.35888671875000000000	4167.17919921875000000000	4181.02539062500000000000	4177.43603515625000000000	4171.28173828125000000000	4233.33300781250000000000	4169.74365234375000000000	4193.33300781250000000000	4173.84619140625000000000	3486.00000000000000000000	10248.00000000000000000000	10227.00000000000000000000	0.00000000000000000000	0.00000000000000000000	0.00000000000000000000	478.00000000000000000000	302.00000000000000000000	4.00000000000000000000	4.00000000000000000000	4.00000000000000000000	4.00000000000000000000	4.00000000000000000000	4.00000000000000000000	4.00000000000000000000	4.00000000000000000000	4.00000000000000000000	4.00000000000000000000	4.00000000000000000000	4.00000000000000000000	4.00000000000000000000	4.00000000000000000000	4.00000000000000000000	4.00000000000000000000
15.00000000000000000000	0.00000000000000000000	4160.00000000000000000000	4168.71777343750000000000	4169.23046875000000000000	4180.51269531250000000000	4178.97412109375000000000	4172.82031250000000000000	4185.64111328125000000000	4186.15380859375000000000	4187.17919921875000000000	4179.48730468750000000000	4234.35888671875000000000	4167.17919921875000000000	4187.17919921875000000000	4175.38427734375000000000	3301.00000000000000000000	10247.00000000000000000000	10226.00000000000000000000	0.00000000000000000000	0.00000000000000000000	0.00000000000000000000	478.00000000000000000000	310.00000000000000000000	4.00000000000000000000	4.00000000000000000000	4.00000000000000000000	4.00000000000000000000	4.00000000000000000000	4.00000000000000000000	4.00000000000000000000	4.00000000000000000000	4.00000000000000000000	4.00000000000000000000	4.00000000000000000000	4.00000000000000000000	4.00000000000000000000	4.00000000000000000000	4.00000000000000000000	4.00000000000000000000
16.00000000000000000000	0.00000000000000000000	4177.94873046875000000000	4170.25634765625000000000	4185.12792968750000000000	4180.51269531250000000000	4185.12792968750000000000	4168.20507812500000000000	4178.97412109375000000000	4171.79492187500000000000	4173.84619140625000000000	4162.05126953125000000000	4217.94873046875000000000	4160.00000000000000000000	4171.79492187500000000000	4159.48730468750000000000	0.00000000000000000000	10247.00000000000000000000	10226.00000000000000000000	0.00000000000000000000	0.00000000000000000000	0.00000000000000000000	478.00000000000000000000	319.00000000000000000000	4.00000000000000000000	4.00000000000000000000	4.00000000000000000000	4.00000000000000000000	4.00000000000000000000	4.00000000000000000000	4.00000000000000000000	4.00000000000000000000	4.00000000000000000000	4.00000000000000000000	4.00000000000000000000	4.00000000000000000000	4.00000000000000000000	4.00000000000000000000	4.00000000000000000000	4.00000000000000000000
17.00000000000000000000	0.00000000000000000000	4178.46142578125000000000	4177.43603515625000000000	4183.58984375000000000000	4172.82031250000000000000	4187.69238281250000000000	4161.53857421875000000000	4172.82031250000000000000	4166.15380859375000000000	4166.66650390625000000000	4164.61523437500000000000	4212.30761718750000000000	4160.51269531250000000000	4189.23046875000000000000	4172.82031250000000000000	0.00000000000000000000	10247.00000000000000000000	10226.00000000000000000000	0.00000000000000000000	0.00000000000000000000	0.00000000000000000000	478.00000000000000000000	327.00000000000000000000	4.00000000000000000000	4.00000000000000000000	4.00000000000000000000	4.00000000000000000000	4.00000000000000000000	4.00000000000000000000	4.00000000000000000000	4.00000000000000000000	4.00000000000000000000	4.00000000000000000000	4.00000000000000000000	4.00000000000000000000	4.00000000000000000000	4.00000000000000000000	4.00000000000000000000	4.00000000000000000000
18.00000000000000000000	0.00000000000000000000	4163.07666015625000000000	4176.41015625000000000000	4166.15380859375000000000	4185.64111328125000000000	4184.10253906250000000000	4163.07666015625000000000	4175.38427734375000000000	4171.79492187500000000000	4175.38427734375000000000	4166.66650390625000000000	4202.05126953125000000000	4168.71777343750000000000	4191.28173828125000000000	4188.20507812500000000000	0.00000000000000000000	10247.00000000000000000000	10226.00000000000000000000	0.00000000000000000000	0.00000000000000000000	0.00000000000000000000	478.00000000000000000000	335.00000000000000000000	4.00000000000000000000	4.00000000000000000000	4.00000000000000000000	4.00000000000000000000	4.00000000000000000000	4.00000000000000000000	4.00000000000000000000	4.00000000000000000000	4.00000000000000000000	4.00000000000000000000	4.00000000000000000000	4.00000000000000000000	4.00000000000000000000	4.00000000000000000000	4.00000000000000000000	4.00000000000000000000
19.00000000000000000000	0.00000000000000000000	4185.64111328125000000000	4158.97412109375000000000	4184.61523437500000000000	4196.41015625000000000000	4178.46142578125000000000	4166.66650390625000000000	4179.48730468750000000000	4170.76904296875000000000	4175.38427734375000000000	4156.92285156250000000000	4201.02539062500000000000	4167.17919921875000000000	4178.46142578125000000000	4177.43603515625000000000	0.00000000000000000000	10247.00000000000000000000	10228.00000000000000000000	0.00000000000000000000	0.00000000000000000000	0.00000000000000000000	478.00000000000000000000	343.00000000000000000000	4.00000000000000000000	4.00000000000000000000	4.00000000000000000000	4.00000000000000000000	4.00000000000000000000	4.00000000000000000000	4.00000000000000000000	4.00000000000000000000	4.00000000000000000000	4.00000000000000000000	4.00000000000000000000	4.00000000000000000000	4.00000000000000000000	4.00000000000000000000	4.00000000000000000000	4.00000000000000000000
20.00000000000000000000	0.00000000000000000000	4171.28173828125000000000	4171.79492187500000000000	4177.43603515625000000000	4196.41015625000000000000	4200.00000000000000000000	4190.25634765625000000000	4209.23046875000000000000	4206.15380859375000000000	4202.56396484375000000000	4192.30761718750000000000	4244.61523437500000000000	4178.97412109375000000000	4206.15380859375000000000	4198.97412109375000000000	0.00000000000000000000	10247.00000000000000000000	10228.00000000000000000000	0.00000000000000000000	0.00000000000000000000	0.00000000000000000000	478.00000000000000000000	350.00000000000000000000	4.00000000000000000000	4.00000000000000000000	4.00000000000000000000	4.00000000000000000000	4.00000000000000000000	4.00000000000000000000	4.00000000000000000000	4.00000000000000000000	4.00000000000000000000	4.00000000000000000000	4.00000000000000000000	4.00000000000000000000	4.00000000000000000000	4.00000000000000000000	4.00000000000000000000	4.00000000000000000000
21.00000000000000000000	0.00000000000000000000	4167.69238281250000000000	4157.94873046875000000000	4181.53857421875000000000	4176.41015625000000000000	4168.71777343750000000000	4164.61523437500000000000	4186.66650390625000000000	4196.41015625000000000000	4185.12792968750000000000	4179.48730468750000000000	4246.15380859375000000000	4177.43603515625000000000	4181.02539062500000000000	4184.61523437500000000000	0.00000000000000000000	10246.00000000000000000000	10228.00000000000000000000	0.00000000000000000000	0.00000000000000000000	0.00000000000000000000	478.00000000000000000000	358.00000000000000000000	4.00000000000000000000	4.00000000000000000000	4.00000000000000000000	4.00000000000000000000	4.00000000000000000000	4.00000000000000000000	4.00000000000000000000	4.00000000000000000000	4.00000000000000000000	4.00000000000000000000	4.00000000000000000000	4.00000000000000000000	4.00000000000000000000	4.00000000000000000000	4.00000000000000000000	4.00000000000000000000
22.00000000000000000000	0.00000000000000000000	4170.25634765625000000000	4169.74365234375000000000	4178.97412109375000000000	4178.97412109375000000000	4167.69238281250000000000	4168.20507812500000000000	4178.97412109375000000000	4180.51269531250000000000	4172.30761718750000000000	4165.12792968750000000000	4214.87158203125000000000	4167.17919921875000000000	4175.38427734375000000000	4163.07666015625000000000	0.00000000000000000000	10246.00000000000000000000	10228.00000000000000000000	0.00000000000000000000	0.00000000000000000000	0.00000000000000000000	478.00000000000000000000	365.00000000000000000000	4.00000000000000000000	4.00000000000000000000	4.00000000000000000000	4.00000000000000000000	4.00000000000000000000	4.00000000000000000000	4.00000000000000000000	4.00000000000000000000	4.00000000000000000000	4.00000000000000000000	4.00000000000000000000	4.00000000000000000000	4.00000000000000000000	4.00000000000000000000	4.00000000000000000000	4.00000000000000000000
23.00000000000000000000	0.00000000000000000000	4160.51269531250000000000	4188.20507812500000000000	4165.64111328125000000000	4191.79492187500000000000	4200.00000000000000000000	4187.69238281250000000000	4193.84619140625000000000	4187.69238281250000000000	4185.12792968750000000000	4174.87158203125000000000	4197.43603515625000000000	4172.30761718750000000000	4196.92285156250000000000	4172.30761718750000000000	0.00000000000000000000	10245.00000000000000000000	10226.00000000000000000000	0.00000000000000000000	0.00000000000000000000	0.00000000000000000000	478.00000000000000000000	372.00000000000000000000	4.00000000000000000000	4.00000000000000000000	4.00000000000000000000	4.00000000000000000000	4.00000000000000000000	4.00000000000000000000	4.00000000000000000000	4.00000000000000000000	4.00000000000000000000	4.00000000000000000000	4.00000000000000000000	4.00000000000000000000	4.00000000000000000000	4.00000000000000000000	4.00000000000000000000	4.00000000000000000000
24.00000000000000000000	0.00000000000000000000	4179.48730468750000000000	4168.20507812500000000000	4181.53857421875000000000	4192.82031250000000000000	4182.05126953125000000000	4160.51269531250000000000	4171.28173828125000000000	4174.35888671875000000000	4169.23046875000000000000	4159.48730468750000000000	4202.56396484375000000000	4173.33300781250000000000	4178.46142578125000000000	4172.82031250000000000000	0.00000000000000000000	10245.00000000000000000000	10226.00000000000000000000	0.00000000000000000000	0.00000000000000000000	0.00000000000000000000	478.00000000000000000000	380.00000000000000000000	4.00000000000000000000	4.00000000000000000000	4.00000000000000000000	4.00000000000000000000	4.00000000000000000000	4.00000000000000000000	4.00000000000000000000	4.00000000000000000000	4.00000000000000000000	4.00000000000000000000	4.00000000000000000000	4.00000000000000000000	4.00000000000000000000	4.00000000000000000000	4.00000000000000000000	4.00000000000000000000
25.00000000000000000000	0.00000000000000000000	4165.64111328125000000000	4183.07666015625000000000	4168.71777343750000000000	4202.05126953125000000000	4175.89746093750000000000	4167.69238281250000000000	4179.48730468750000000000	4186.66650390625000000000	4181.02539062500000000000	4178.97412109375000000000	4241.02539062500000000000	4172.30761718750000000000	4192.30761718750000000000	4178.46142578125000000000	0.00000000000000000000	10246.00000000000000000000	10226.00000000000000000000	0.00000000000000000000	0.00000000000000000000	0.00000000000000000000	478.00000000000000000000	387.00000000000000000000	4.00000000000000000000	4.00000000000000000000	4.00000000000000000000	4.00000000000000000000	4.00000000000000000000	4.00000000000000000000	4.00000000000000000000	4.00000000000000000000	4.00000000000000000000	4.00000000000000000000	4.00000000000000000000	4.00000000000000000000	4.00000000000000000000	4.00000000000000000000	4.00000000000000000000	4.00000000000000000000
26.00000000000000000000	0.00000000000000000000	4171.79492187500000000000	4177.94873046875000000000	4177.94873046875000000000	4197.94873046875000000000	4174.35888671875000000000	4166.15380859375000000000	4177.94873046875000000000	4185.12792968750000000000	4178.97412109375000000000	4183.58984375000000000000	4242.56396484375000000000	4175.38427734375000000000	4196.41015625000000000000	4167.69238281250000000000	0.00000000000000000000	10246.00000000000000000000	10226.00000000000000000000	0.00000000000000000000	0.00000000000000000000	0.00000000000000000000	478.00000000000000000000	394.00000000000000000000	4.00000000000000000000	4.00000000000000000000	4.00000000000000000000	4.00000000000000000000	4.00000000000000000000	4.00000000000000000000	4.00000000000000000000	4.00000000000000000000	4.00000000000000000000	4.00000000000000000000	4.00000000000000000000	4.00000000000000000000	4.00000000000000000000	4.00000000000000000000	4.00000000000000000000	4.00000000000000000000
27.00000000000000000000	0.00000000000000000000	4183.58984375000000000000	4187.69238281250000000000	4187.69238281250000000000	4194.87158203125000000000	4207.69238281250000000000	4179.48730468750000000000	4190.76904296875000000000	4200.00000000000000000000	4194.35888671875000000000	4196.92285156250000000000	4214.35888671875000000000	4193.84619140625000000000	4211.79492187500000000000	4181.53857421875000000000	0.00000000000000000000	10246.00000000000000000000	10226.00000000000000000000	0.00000000000000000000	0.00000000000000000000	0.00000000000000000000	478.00000000000000000000	402.00000000000000000000	4.00000000000000000000	4.00000000000000000000	4.00000000000000000000	4.00000000000000000000	4.00000000000000000000	4.00000000000000000000	4.00000000000000000000	4.00000000000000000000	4.00000000000000000000	4.00000000000000000000	4.00000000000000000000	4.00000000000000000000	4.00000000000000000000	4.00000000000000000000	4.00000000000000000000	4.00000000000000000000
28.00000000000000000000	0.00000000000000000000	4164.61523437500000000000	4206.15380859375000000000	4168.71777343750000000000	4195.38427734375000000000	4216.92285156250000000000	4200.00000000000000000000	4207.17919921875000000000	4211.79492187500000000000	4208.20507812500000000000	4207.69238281250000000000	4208.20507812500000000000	4202.56396484375000000000	4217.94873046875000000000	4193.33300781250000000000	0.00000000000000000000	10246.00000000000000000000	10226.00000000000000000000	0.00000000000000000000	0.00000000000000000000	0.00000000000000000000	478.00000000000000000000	409.00000000000000000000	4.00000000000000000000	4.00000000000000000000	4.00000000000000000000	4.00000000000000000000	4.00000000000000000000	4.00000000000000000000	4.00000000000000000000	4.00000000000000000000	4.00000000000000000000	4.00000000000000000000	4.00000000000000000000	4.00000000000000000000	4.00000000000000000000	4.00000000000000000000	4.00000000000000000000	4.00000000000000000000
29.00000000000000000000	0.00000000000000000000	4177.94873046875000000000	4173.84619140625000000000	4180.51269531250000000000	4193.33300781250000000000	4166.66650390625000000000	4171.28173828125000000000	4177.43603515625000000000	4176.41015625000000000000	4167.17919921875000000000	4161.53857421875000000000	4228.20507812500000000000	4184.61523437500000000000	4174.87158203125000000000	4170.25634765625000000000	0.00000000000000000000	10244.00000000000000000000	10227.00000000000000000000	0.00000000000000000000	0.00000000000000000000	0.00000000000000000000	478.00000000000000000000	417.00000000000000000000	4.00000000000000000000	4.00000000000000000000	4.00000000000000000000	4.00000000000000000000	4.00000000000000000000	4.00000000000000000000	4.00000000000000000000	4.00000000000000000000	4.00000000000000000000	4.00000000000000000000	4.00000000000000000000	4.00000000000000000000	4.00000000000000000000	4.00000000000000000000	4.00000000000000000000	4.00000000000000000000
30.00000000000000000000	0.00000000000000000000	4167.17919921875000000000	4180.51269531250000000000	4171.79492187500000000000	4199.48730468750000000000	4181.02539062500000000000	4169.74365234375000000000	4183.07666015625000000000	4190.76904296875000000000	4179.48730468750000000000	4170.25634765625000000000	4263.58984375000000000000	4187.69238281250000000000	4194.87158203125000000000	4188.20507812500000000000	0.00000000000000000000	10244.00000000000000000000	10227.00000000000000000000	0.00000000000000000000	0.00000000000000000000	0.00000000000000000000	478.00000000000000000000	424.00000000000000000000	4.00000000000000000000	4.00000000000000000000	4.00000000000000000000	4.00000000000000000000	4.00000000000000000000	4.00000000000000000000	4.00000000000000000000	4.00000000000000000000	4.00000000000000000000	4.00000000000000000000	4.00000000000000000000	4.00000000000000000000	4.00000000000000000000	4.00000000000000000000	4.00000000000000000000	4.00000000000000000000
31.00000000000000000000	0.00000000000000000000	4166.15380859375000000000	4182.56396484375000000000	4173.84619140625000000000	4192.82031250000000000000	4183.07666015625000000000	4160.51269531250000000000	4170.76904296875000000000	4194.87158203125000000000	4183.58984375000000000000	4181.53857421875000000000	4228.71777343750000000000	4192.30761718750000000000	4209.74365234375000000000	4188.20507812500000000000	0.00000000000000000000	10245.00000000000000000000	10227.00000000000000000000	0.00000000000000000000	0.00000000000000000000	0.00000000000000000000	478.00000000000000000000	431.00000000000000000000	4.00000000000000000000	4.00000000000000000000	4.00000000000000000000	4.00000000000000000000	4.00000000000000000000	4.00000000000000000000	4.00000000000000000000	4.00000000000000000000	4.00000000000000000000	4.00000000000000000000	4.00000000000000000000	4.00000000000000000000	4.00000000000000000000	4.00000000000000000000	4.00000000000000000000	4.00000000000000000000
32.00000000000000000000	0.00000000000000000000	4175.89746093750000000000	4182.05126953125000000000	4185.64111328125000000000	4191.28173828125000000000	4182.05126953125000000000	4165.64111328125000000000	4167.17919921875000000000	4185.64111328125000000000	4171.28173828125000000000	4164.61523437500000000000	4180.00000000000000000000	4189.74365234375000000000	4194.35888671875000000000	4172.30761718750000000000	0.00000000000000000000	10245.00000000000000000000	10227.00000000000000000000	0.00000000000000000000	0.00000000000000000000	0.00000000000000000000	478.00000000000000000000	439.00000000000000000000	4.00000000000000000000	4.00000000000000000000	4.00000000000000000000	4.00000000000000000000	4.00000000000000000000	4.00000000000000000000	4.00000000000000000000	4.00000000000000000000	4.00000000000000000000	4.00000000000000000000	4.00000000000000000000	4.00000000000000000000	4.00000000000000000000	4.00000000000000000000	4.00000000000000000000	4.00000000000000000000
33.00000000000000000000	0.00000000000000000000	4162.56396484375000000000	4187.17919921875000000000	4174.87158203125000000000	4195.38427734375000000000	4203.58984375000000000000	4187.17919921875000000000	4193.33300781250000000000	4200.51269531250000000000	4188.20507812500000000000	4178.46142578125000000000	4202.05126953125000000000	4192.82031250000000000000	4186.15380859375000000000	4173.84619140625000000000	0.00000000000000000000	10245.00000000000000000000	10227.00000000000000000000	0.00000000000000000000	0.00000000000000000000	0.00000000000000000000	478.00000000000000000000	447.00000000000000000000	4.00000000000000000000	4.00000000000000000000	4.00000000000000000000	4.00000000000000000000	4.00000000000000000000	4.00000000000000000000	4.00000000000000000000	4.00000000000000000000	4.00000000000000000000	4.00000000000000000000	4.00000000000000000000	4.00000000000000000000	4.00000000000000000000	4.00000000000000000000	4.00000000000000000000	4.00000000000000000000
34.00000000000000000000	0.00000000000000000000	4178.46142578125000000000	4158.97412109375000000000	4186.66650390625000000000	4186.15380859375000000000	4176.92285156250000000000	4162.05126953125000000000	4174.87158203125000000000	4179.48730468750000000000	4170.76904296875000000000	4179.48730468750000000000	4235.38427734375000000000	4183.58984375000000000000	4164.61523437500000000000	4156.41015625000000000000	0.00000000000000000000	10245.00000000000000000000	10227.00000000000000000000	0.00000000000000000000	0.00000000000000000000	0.00000000000000000000	478.00000000000000000000	455.00000000000000000000	4.00000000000000000000	4.00000000000000000000	4.00000000000000000000	4.00000000000000000000	4.00000000000000000000	4.00000000000000000000	4.00000000000000000000	4.00000000000000000000	4.00000000000000000000	4.00000000000000000000	4.00000000000000000000	4.00000000000000000000	4.00000000000000000000	4.00000000000000000000	4.00000000000000000000	4.00000000000000000000
35.00000000000000000000	0.00000000000000000000	4163.58984375000000000000	4174.87158203125000000000	4172.82031250000000000000	4198.97412109375000000000	4186.15380859375000000000	4170.76904296875000000000	4180.00000000000000000000	4184.61523437500000000000	4176.41015625000000000000	4183.07666015625000000000	4250.25634765625000000000	4185.12792968750000000000	4197.43603515625000000000	4173.33300781250000000000	0.00000000000000000000	10248.00000000000000000000	10227.00000000000000000000	0.00000000000000000000	0.00000000000000000000	0.00000000000000000000	478.00000000000000000000	464.00000000000000000000	4.00000000000000000000	4.00000000000000000000	4.00000000000000000000	4.00000000000000000000	4.00000000000000000000	4.00000000000000000000	4.00000000000000000000	4.00000000000000000000	4.00000000000000000000	4.00000000000000000000	4.00000000000000000000	4.00000000000000000000	4.00000000000000000000	4.00000000000000000000	4.00000000000000000000	4.00000000000000000000
36.00000000000000000000	0.00000000000000000000	4163.07666015625000000000	4177.94873046875000000000	4169.23046875000000000000	4211.28173828125000000000	4190.76904296875000000000	4173.84619140625000000000	4180.00000000000000000000	4186.15380859375000000000	4179.48730468750000000000	4164.10253906250000000000	4206.15380859375000000000	4189.23046875000000000000	4213.84619140625000000000	4181.02539062500000000000	0.00000000000000000000	10248.00000000000000000000	10227.00000000000000000000	0.00000000000000000000	0.00000000000000000000	0.00000000000000000000	478.00000000000000000000	472.00000000000000000000	4.00000000000000000000	4.00000000000000000000	4.00000000000000000000	4.00000000000000000000	4.00000000000000000000	4.00000000000000000000	4.00000000000000000000	4.00000000000000000000	4.00000000000000000000	4.00000000000000000000	4.00000000000000000000	4.00000000000000000000	4.00000000000000000000	4.00000000000000000000	4.00000000000000000000	4.00000000000000000000
37.00000000000000000000	0.00000000000000000000	4182.05126953125000000000	4167.17919921875000000000	4179.48730468750000000000	4198.97412109375000000000	4175.38427734375000000000	4165.64111328125000000000	4172.82031250000000000000	4178.46142578125000000000	4172.30761718750000000000	4152.82031250000000000000	4178.46142578125000000000	4185.64111328125000000000	4191.28173828125000000000	4172.82031250000000000000	0.00000000000000000000	10249.00000000000000000000	10229.00000000000000000000	0.00000000000000000000	0.00000000000000000000	0.00000000000000000000	478.00000000000000000000	480.00000000000000000000	4.00000000000000000000	4.00000000000000000000	4.00000000000000000000	4.00000000000000000000	4.00000000000000000000	4.00000000000000000000	4.00000000000000000000	4.00000000000000000000	4.00000000000000000000	4.00000000000000000000	4.00000000000000000000	4.00000000000000000000	4.00000000000000000000	4.00000000000000000000	4.00000000000000000000	4.00000000000000000000
38.00000000000000000000	0.00000000000000000000	4165.64111328125000000000	4193.84619140625000000000	4173.33300781250000000000	4197.94873046875000000000	4196.92285156250000000000	4180.51269531250000000000	4192.82031250000000000000	4200.00000000000000000000	4193.84619140625000000000	4183.07666015625000000000	4222.05126953125000000000	4196.92285156250000000000	4189.23046875000000000000	4188.20507812500000000000	0.00000000000000000000	10249.00000000000000000000	10229.00000000000000000000	0.00000000000000000000	0.00000000000000000000	0.00000000000000000000	478.00000000000000000000	489.00000000000000000000	4.00000000000000000000	4.00000000000000000000	4.00000000000000000000	4.00000000000000000000	4.00000000000000000000	4.00000000000000000000	4.00000000000000000000	4.00000000000000000000	4.00000000000000000000	4.00000000000000000000	4.00000000000000000000	4.00000000000000000000	4.00000000000000000000	4.00000000000000000000	4.00000000000000000000	4.00000000000000000000
39.00000000000000000000	0.00000000000000000000	4181.02539062500000000000	4183.58984375000000000000	4194.87158203125000000000	4194.35888671875000000000	4193.33300781250000000000	4169.74365234375000000000	4186.15380859375000000000	4191.79492187500000000000	4188.20507812500000000000	4185.12792968750000000000	4233.33300781250000000000	4205.64111328125000000000	4172.30761718750000000000	4178.97412109375000000000	0.00000000000000000000	10248.00000000000000000000	10230.00000000000000000000	0.00000000000000000000	0.00000000000000000000	0.00000000000000000000	478.00000000000000000000	497.00000000000000000000	4.00000000000000000000	4.00000000000000000000	4.00000000000000000000	4.00000000000000000000	4.00000000000000000000	4.00000000000000000000	4.00000000000000000000	4.00000000000000000000	4.00000000000000000000	4.00000000000000000000	4.00000000000000000000	4.00000000000000000000	4.00000000000000000000	4.00000000000000000000	4.00000000000000000000	4.00000000000000000000
40.00000000000000000000	0.00000000000000000000	4173.84619140625000000000	4174.87158203125000000000	4179.48730468750000000000	4182.56396484375000000000	4180.51269531250000000000	4174.87158203125000000000	4188.71777343750000000000	4190.25634765625000000000	4185.12792968750000000000	4190.25634765625000000000	4213.84619140625000000000	4206.66650390625000000000	4180.00000000000000000000	4175.38427734375000000000	0.00000000000000000000	10248.00000000000000000000	10230.00000000000000000000	0.00000000000000000000	0.00000000000000000000	0.00000000000000000000	478.00000000000000000000	505.00000000000000000000	4.00000000000000000000	4.00000000000000000000	4.00000000000000000000	4.00000000000000000000	4.00000000000000000000	4.00000000000000000000	4.00000000000000000000	4.00000000000000000000	4.00000000000000000000	4.00000000000000000000	4.00000000000000000000	4.00000000000000000000	4.00000000000000000000	4.00000000000000000000	4.00000000000000000000	4.00000000000000000000
41.00000000000000000000	0.00000000000000000000	4165.12792968750000000000	4175.38427734375000000000	4166.66650390625000000000	4195.89746093750000000000	4167.17919921875000000000	4172.30761718750000000000	4180.51269531250000000000	4183.07666015625000000000	4171.28173828125000000000	4180.00000000000000000000	4199.48730468750000000000	4201.53857421875000000000	4184.61523437500000000000	4177.43603515625000000000	0.00000000000000000000	10246.00000000000000000000	10231.00000000000000000000	0.00000000000000000000	0.00000000000000000000	0.00000000000000000000	478.00000000000000000000	514.00000000000000000000	4.00000000000000000000	4.00000000000000000000	4.00000000000000000000	4.00000000000000000000	4.00000000000000000000	4.00000000000000000000	4.00000000000000000000	4.00000000000000000000	4.00000000000000000000	4.00000000000000000000	4.00000000000000000000	4.00000000000000000000	4.00000000000000000000	4.00000000000000000000	4.00000000000000000000	4.00000000000000000000
42.00000000000000000000	0.00000000000000000000	4181.53857421875000000000	4175.89746093750000000000	4184.10253906250000000000	4218.97412109375000000000	4176.92285156250000000000	4167.17919921875000000000	4177.94873046875000000000	4181.53857421875000000000	4166.66650390625000000000	4163.58984375000000000000	4215.89746093750000000000	4202.56396484375000000000	4183.07666015625000000000	4183.58984375000000000000	0.00000000000000000000	10246.00000000000000000000	10231.00000000000000000000	0.00000000000000000000	0.00000000000000000000	0.00000000000000000000	478.00000000000000000000	522.00000000000000000000	4.00000000000000000000	4.00000000000000000000	4.00000000000000000000	4.00000000000000000000	4.00000000000000000000	4.00000000000000000000	4.00000000000000000000	4.00000000000000000000	4.00000000000000000000	4.00000000000000000000	4.00000000000000000000	4.00000000000000000000	4.00000000000000000000	4.00000000000000000000	4.00000000000000000000	4.00000000000000000000
43.00000000000000000000	0.00000000000000000000	4162.56396484375000000000	4172.30761718750000000000	4172.30761718750000000000	4199.48730468750000000000	4190.76904296875000000000	4179.48730468750000000000	4197.94873046875000000000	4210.25634765625000000000	4195.89746093750000000000	4180.51269531250000000000	4233.33300781250000000000	4208.71777343750000000000	4192.30761718750000000000	4188.71777343750000000000	0.00000000000000000000	10246.00000000000000000000	10234.00000000000000000000	0.00000000000000000000	0.00000000000000000000	0.00000000000000000000	478.00000000000000000000	530.00000000000000000000	4.00000000000000000000	4.00000000000000000000	4.00000000000000000000	4.00000000000000000000	4.00000000000000000000	4.00000000000000000000	4.00000000000000000000	4.00000000000000000000	4.00000000000000000000	4.00000000000000000000	4.00000000000000000000	4.00000000000000000000	4.00000000000000000000	4.00000000000000000000	4.00000000000000000000	4.00000000000000000000
44.00000000000000000000	0.00000000000000000000	4174.35888671875000000000	4147.69238281250000000000	4183.07666015625000000000	4173.84619140625000000000	4160.00000000000000000000	4162.05126953125000000000	4183.07666015625000000000	4199.48730468750000000000	4178.97412109375000000000	4172.30761718750000000000	4206.66650390625000000000	4204.61523437500000000000	4158.46142578125000000000	4168.71777343750000000000	0.00000000000000000000	10246.00000000000000000000	10234.00000000000000000000	0.00000000000000000000	0.00000000000000000000	0.00000000000000000000	478.00000000000000000000	539.00000000000000000000	4.00000000000000000000	4.00000000000000000000	4.00000000000000000000	4.00000000000000000000	4.00000000000000000000	4.00000000000000000000	4.00000000000000000000	4.00000000000000000000	4.00000000000000000000	4.00000000000000000000	4.00000000000000000000	4.00000000000000000000	4.00000000000000000000	4.00000000000000000000	4.00000000000000000000	4.00000000000000000000
45.00000000000000000000	0.00000000000000000000	4176.92285156250000000000	4175.89746093750000000000	4183.58984375000000000000	4193.33300781250000000000	4181.02539062500000000000	4180.00000000000000000000	4199.48730468750000000000	4200.00000000000000000000	4179.48730468750000000000	4181.02539062500000000000	4198.46142578125000000000	4209.74365234375000000000	4162.05126953125000000000	4180.51269531250000000000	0.00000000000000000000	10248.00000000000000000000	10233.00000000000000000000	0.00000000000000000000	0.00000000000000000000	0.00000000000000000000	478.00000000000000000000	546.00000000000000000000	4.00000000000000000000	4.00000000000000000000	4.00000000000000000000	4.00000000000000000000	4.00000000000000000000	4.00000000000000000000	4.00000000000000000000	4.00000000000000000000	4.00000000000000000000	4.00000000000000000000	4.00000000000000000000	4.00000000000000000000	4.00000000000000000000	4.00000000000000000000	4.00000000000000000000	4.00000000000000000000
46.00000000000000000000	0.00000000000000000000	4167.17919921875000000000	4179.48730468750000000000	4176.92285156250000000000	4182.05126953125000000000	4175.38427734375000000000	4173.84619140625000000000	4193.33300781250000000000	4180.00000000000000000000	4165.64111328125000000000	4169.23046875000000000000	4182.05126953125000000000	4200.00000000000000000000	4168.20507812500000000000	4170.25634765625000000000	0.00000000000000000000	10248.00000000000000000000	10233.00000000000000000000	0.00000000000000000000	0.00000000000000000000	0.00000000000000000000	478.00000000000000000000	553.00000000000000000000	4.00000000000000000000	4.00000000000000000000	4.00000000000000000000	4.00000000000000000000	4.00000000000000000000	4.00000000000000000000	4.00000000000000000000	4.00000000000000000000	4.00000000000000000000	4.00000000000000000000	4.00000000000000000000	4.00000000000000000000	4.00000000000000000000	4.00000000000000000000	4.00000000000000000000	4.00000000000000000000
47.00000000000000000000	0.00000000000000000000	4181.53857421875000000000	4151.79492187500000000000	4185.64111328125000000000	4151.28173828125000000000	4138.97412109375000000000	4141.53857421875000000000	4162.56396484375000000000	4151.28173828125000000000	4133.84619140625000000000	4131.28173828125000000000	4177.43603515625000000000	4187.69238281250000000000	4151.79492187500000000000	4157.94873046875000000000	0.00000000000000000000	10248.00000000000000000000	10231.00000000000000000000	0.00000000000000000000	0.00000000000000000000	0.00000000000000000000	478.00000000000000000000	561.00000000000000000000	4.00000000000000000000	4.00000000000000000000	4.00000000000000000000	4.00000000000000000000	4.00000000000000000000	4.00000000000000000000	4.00000000000000000000	4.00000000000000000000	4.00000000000000000000	4.00000000000000000000	4.00000000000000000000	4.00000000000000000000	4.00000000000000000000	4.00000000000000000000	4.00000000000000000000	4.00000000000000000000
48.00000000000000000000	0.00000000000000000000	4170.25634765625000000000	4177.43603515625000000000	4171.28173828125000000000	4188.20507812500000000000	4181.53857421875000000000	4169.74365234375000000000	4188.71777343750000000000	4197.43603515625000000000	4173.33300781250000000000	4159.48730468750000000000	4227.69238281250000000000	4210.76904296875000000000	4188.71777343750000000000	4200.00000000000000000000	0.00000000000000000000	10248.00000000000000000000	10231.00000000000000000000	0.00000000000000000000	0.00000000000000000000	0.00000000000000000000	478.00000000000000000000	568.00000000000000000000	4.00000000000000000000	4.00000000000000000000	4.00000000000000000000	4.00000000000000000000	4.00000000000000000000	4.00000000000000000000	4.00000000000000000000	4.00000000000000000000	4.00000000000000000000	4.00000000000000000000	4.00000000000000000000	4.00000000000000000000	4.00000000000000000000	4.00000000000000000000	4.00000000000000000000	4.00000000000000000000
49.00000000000000000000	0.00000000000000000000	4178.46142578125000000000	4169.74365234375000000000	4181.02539062500000000000	4204.61523437500000000000	4177.43603515625000000000	4164.10253906250000000000	4182.56396484375000000000	4197.43603515625000000000	4174.87158203125000000000	4172.30761718750000000000	4209.74365234375000000000	4207.69238281250000000000	4183.58984375000000000000	4188.71777343750000000000	0.00000000000000000000	10246.00000000000000000000	10230.00000000000000000000	0.00000000000000000000	0.00000000000000000000	0.00000000000000000000	478.00000000000000000000	575.00000000000000000000	4.00000000000000000000	4.00000000000000000000	4.00000000000000000000	4.00000000000000000000	4.00000000000000000000	4.00000000000000000000	4.00000000000000000000	4.00000000000000000000	4.00000000000000000000	4.00000000000000000000	4.00000000000000000000	4.00000000000000000000	4.00000000000000000000	4.00000000000000000000	4.00000000000000000000	4.00000000000000000000
50.00000000000000000000	0.00000000000000000000	4175.89746093750000000000	4169.74365234375000000000	4182.56396484375000000000	4178.97412109375000000000	4158.97412109375000000000	4161.53857421875000000000	4183.58984375000000000000	4182.56396484375000000000	4164.10253906250000000000	4173.33300781250000000000	4185.12792968750000000000	4190.25634765625000000000	4167.17919921875000000000	4170.25634765625000000000	0.00000000000000000000	10246.00000000000000000000	10230.00000000000000000000	0.00000000000000000000	0.00000000000000000000	0.00000000000000000000	478.00000000000000000000	583.00000000000000000000	4.00000000000000000000	4.00000000000000000000	4.00000000000000000000	4.00000000000000000000	4.00000000000000000000	4.00000000000000000000	4.00000000000000000000	4.00000000000000000000	4.00000000000000000000	4.00000000000000000000	4.00000000000000000000	4.00000000000000000000	4.00000000000000000000	4.00000000000000000000	4.00000000000000000000	4.00000000000000000000
51.00000000000000000000	0.00000000000000000000	4170.76904296875000000000	4181.02539062500000000000	4180.00000000000000000000	4175.89746093750000000000	4173.84619140625000000000	4176.92285156250000000000	4198.97412109375000000000	4194.35888671875000000000	4180.51269531250000000000	4176.41015625000000000000	4202.56396484375000000000	4194.87158203125000000000	4170.76904296875000000000	4169.74365234375000000000	0.00000000000000000000	10247.00000000000000000000	10229.00000000000000000000	0.00000000000000000000	0.00000000000000000000	0.00000000000000000000	478.00000000000000000000	591.00000000000000000000	4.00000000000000000000	4.00000000000000000000	4.00000000000000000000	4.00000000000000000000	4.00000000000000000000	4.00000000000000000000	4.00000000000000000000	4.00000000000000000000	4.00000000000000000000	4.00000000000000000000	4.00000000000000000000	4.00000000000000000000	4.00000000000000000000	4.00000000000000000000	4.00000000000000000000	4.00000000000000000000
52.00000000000000000000	0.00000000000000000000	4182.56396484375000000000	4163.07666015625000000000	4187.17919921875000000000	4187.69238281250000000000	4167.69238281250000000000	4164.61523437500000000000	4188.20507812500000000000	4185.12792968750000000000	4175.38427734375000000000	4164.10253906250000000000	4197.94873046875000000000	4195.89746093750000000000	4165.12792968750000000000	4159.48730468750000000000	0.00000000000000000000	10247.00000000000000000000	10229.00000000000000000000	0.00000000000000000000	0.00000000000000000000	0.00000000000000000000	478.00000000000000000000	600.00000000000000000000	4.00000000000000000000	4.00000000000000000000	4.00000000000000000000	4.00000000000000000000	4.00000000000000000000	4.00000000000000000000	4.00000000000000000000	4.00000000000000000000	4.00000000000000000000	4.00000000000000000000	4.00000000000000000000	4.00000000000000000000	4.00000000000000000000	4.00000000000000000000	4.00000000000000000000	4.00000000000000000000
53.00000000000000000000	0.00000000000000000000	4158.46142578125000000000	4172.30761718750000000000	4162.05126953125000000000	4191.79492187500000000000	4173.84619140625000000000	4171.28173828125000000000	4195.38427734375000000000	4191.28173828125000000000	4181.02539062500000000000	4181.02539062500000000000	4222.05126953125000000000	4198.97412109375000000000	4186.66650390625000000000	4186.66650390625000000000	0.00000000000000000000	10245.00000000000000000000	10228.00000000000000000000	0.00000000000000000000	0.00000000000000000000	0.00000000000000000000	478.00000000000000000000	608.00000000000000000000	4.00000000000000000000	4.00000000000000000000	4.00000000000000000000	4.00000000000000000000	4.00000000000000000000	4.00000000000000000000	4.00000000000000000000	4.00000000000000000000	4.00000000000000000000	4.00000000000000000000	4.00000000000000000000	4.00000000000000000000	4.00000000000000000000	4.00000000000000000000	4.00000000000000000000	4.00000000000000000000
54.00000000000000000000	0.00000000000000000000	4175.38427734375000000000	4171.79492187500000000000	4174.87158203125000000000	4188.71777343750000000000	4174.35888671875000000000	4167.69238281250000000000	4180.51269531250000000000	4185.12792968750000000000	4168.20507812500000000000	4172.82031250000000000000	4216.92285156250000000000	4206.15380859375000000000	4190.76904296875000000000	4188.20507812500000000000	0.00000000000000000000	10245.00000000000000000000	10228.00000000000000000000	0.00000000000000000000	0.00000000000000000000	0.00000000000000000000	478.00000000000000000000	616.00000000000000000000	4.00000000000000000000	4.00000000000000000000	4.00000000000000000000	4.00000000000000000000	4.00000000000000000000	4.00000000000000000000	4.00000000000000000000	4.00000000000000000000	4.00000000000000000000	4.00000000000000000000	4.00000000000000000000	4.00000000000000000000	4.00000000000000000000	4.00000000000000000000	4.00000000000000000000	4.00000000000000000000
55.00000000000000000000	0.00000000000000000000	4186.66650390625000000000	4187.17919921875000000000	4184.61523437500000000000	4196.41015625000000000000	4201.02539062500000000000	4184.61523437500000000000	4187.69238281250000000000	4197.94873046875000000000	4180.51269531250000000000	4179.48730468750000000000	4187.69238281250000000000	4219.48730468750000000000	4196.41015625000000000000	4179.48730468750000000000	0.00000000000000000000	10244.00000000000000000000	10227.00000000000000000000	0.00000000000000000000	0.00000000000000000000	0.00000000000000000000	478.00000000000000000000	624.00000000000000000000	4.00000000000000000000	4.00000000000000000000	4.00000000000000000000	4.00000000000000000000	4.00000000000000000000	4.00000000000000000000	4.00000000000000000000	4.00000000000000000000	4.00000000000000000000	4.00000000000000000000	4.00000000000000000000	4.00000000000000000000	4.00000000000000000000	4.00000000000000000000	4.00000000000000000000	4.00000000000000000000
56.00000000000000000000	0.00000000000000000000	4168.71777343750000000000	4188.71777343750000000000	4172.82031250000000000000	4183.58984375000000000000	4198.97412109375000000000	4185.12792968750000000000	4192.30761718750000000000	4192.30761718750000000000	4185.64111328125000000000	4192.30761718750000000000	4193.84619140625000000000	4219.48730468750000000000	4185.12792968750000000000	4187.17919921875000000000	0.00000000000000000000	10244.00000000000000000000	10227.00000000000000000000	0.00000000000000000000	0.00000000000000000000	0.00000000000000000000	478.00000000000000000000	631.00000000000000000000	4.00000000000000000000	4.00000000000000000000	4.00000000000000000000	4.00000000000000000000	4.00000000000000000000	4.00000000000000000000	4.00000000000000000000	4.00000000000000000000	4.00000000000000000000	4.00000000000000000000	4.00000000000000000000	4.00000000000000000000	4.00000000000000000000	4.00000000000000000000	4.00000000000000000000	4.00000000000000000000
57.00000000000000000000	0.00000000000000000000	4187.17919921875000000000	4174.87158203125000000000	4188.71777343750000000000	4176.92285156250000000000	4171.79492187500000000000	4163.58984375000000000000	4170.25634765625000000000	4162.56396484375000000000	4161.02539062500000000000	4164.61523437500000000000	4207.69238281250000000000	4214.35888671875000000000	4167.17919921875000000000	4191.79492187500000000000	0.00000000000000000000	10246.00000000000000000000	10228.00000000000000000000	0.00000000000000000000	0.00000000000000000000	0.00000000000000000000	478.00000000000000000000	639.00000000000000000000	4.00000000000000000000	4.00000000000000000000	4.00000000000000000000	4.00000000000000000000	4.00000000000000000000	4.00000000000000000000	4.00000000000000000000	4.00000000000000000000	4.00000000000000000000	4.00000000000000000000	4.00000000000000000000	4.00000000000000000000	4.00000000000000000000	4.00000000000000000000	4.00000000000000000000	4.00000000000000000000
58.00000000000000000000	0.00000000000000000000	4177.43603515625000000000	4213.33300781250000000000	4175.89746093750000000000	4208.20507812500000000000	4206.66650390625000000000	4189.74365234375000000000	4189.23046875000000000000	4191.79492187500000000000	4187.69238281250000000000	4169.23046875000000000000	4237.43603515625000000000	4231.79492187500000000000	4202.56396484375000000000	4209.74365234375000000000	0.00000000000000000000	10246.00000000000000000000	10228.00000000000000000000	0.00000000000000000000	0.00000000000000000000	0.00000000000000000000	478.00000000000000000000	647.00000000000000000000	4.00000000000000000000	4.00000000000000000000	4.00000000000000000000	4.00000000000000000000	4.00000000000000000000	4.00000000000000000000	4.00000000000000000000	4.00000000000000000000	4.00000000000000000000	4.00000000000000000000	4.00000000000000000000	4.00000000000000000000	4.00000000000000000000	4.00000000000000000000	4.00000000000000000000	4.00000000000000000000
59.00000000000000000000	0.00000000000000000000	4178.97412109375000000000	4201.53857421875000000000	4177.43603515625000000000	4203.07666015625000000000	4192.30761718750000000000	4175.38427734375000000000	4177.94873046875000000000	4190.25634765625000000000	4180.51269531250000000000	4153.33300781250000000000	4216.92285156250000000000	4236.92285156250000000000	4195.89746093750000000000	4206.66650390625000000000	0.00000000000000000000	10246.00000000000000000000	10228.00000000000000000000	0.00000000000000000000	0.00000000000000000000	0.00000000000000000000	478.00000000000000000000	655.00000000000000000000	4.00000000000000000000	4.00000000000000000000	4.00000000000000000000	4.00000000000000000000	4.00000000000000000000	4.00000000000000000000	4.00000000000000000000	4.00000000000000000000	4.00000000000000000000	4.00000000000000000000	4.00000000000000000000	4.00000000000000000000	4.00000000000000000000	4.00000000000000000000	4.00000000000000000000	4.00000000000000000000
60.00000000000000000000	0.00000000000000000000	4186.15380859375000000000	4178.97412109375000000000	4184.10253906250000000000	4192.30761718750000000000	4183.58984375000000000000	4170.25634765625000000000	4176.41015625000000000000	4187.69238281250000000000	4179.48730468750000000000	4150.25634765625000000000	4189.23046875000000000000	4242.56396484375000000000	4197.43603515625000000000	4221.02539062500000000000	0.00000000000000000000	10246.00000000000000000000	10228.00000000000000000000	0.00000000000000000000	0.00000000000000000000	0.00000000000000000000	478.00000000000000000000	662.00000000000000000000	4.00000000000000000000	4.00000000000000000000	4.00000000000000000000	4.00000000000000000000	4.00000000000000000000	4.00000000000000000000	4.00000000000000000000	4.00000000000000000000	4.00000000000000000000	4.00000000000000000000	4.00000000000000000000	4.00000000000000000000	4.00000000000000000000	4.00000000000000000000	4.00000000000000000000	4.00000000000000000000
61.00000000000000000000	0.00000000000000000000	4174.35888671875000000000	4189.23046875000000000000	4174.87158203125000000000	4198.46142578125000000000	4209.23046875000000000000	4192.30761718750000000000	4196.41015625000000000000	4213.33300781250000000000	4209.74365234375000000000	4182.56396484375000000000	4215.38427734375000000000	4255.38427734375000000000	4220.00000000000000000000	4226.66650390625000000000	0.00000000000000000000	10247.00000000000000000000	10228.00000000000000000000	0.00000000000000000000	0.00000000000000000000	0.00000000000000000000	478.00000000000000000000	670.00000000000000000000	4.00000000000000000000	4.00000000000000000000	4.00000000000000000000	4.00000000000000000000	4.00000000000000000000	4.00000000000000000000	4.00000000000000000000	4.00000000000000000000	4.00000000000000000000	4.00000000000000000000	4.00000000000000000000	4.00000000000000000000	4.00000000000000000000	4.00000000000000000000	4.00000000000000000000	4.00000000000000000000
62.00000000000000000000	0.00000000000000000000	4185.64111328125000000000	4174.87158203125000000000	4187.69238281250000000000	4177.94873046875000000000	4174.35888671875000000000	4172.30761718750000000000	4178.46142578125000000000	4194.87158203125000000000	4185.64111328125000000000	4162.56396484375000000000	4227.17919921875000000000	4243.07666015625000000000	4187.17919921875000000000	4190.76904296875000000000	0.00000000000000000000	10247.00000000000000000000	10228.00000000000000000000	0.00000000000000000000	0.00000000000000000000	0.00000000000000000000	478.00000000000000000000	678.00000000000000000000	4.00000000000000000000	4.00000000000000000000	4.00000000000000000000	4.00000000000000000000	4.00000000000000000000	4.00000000000000000000	4.00000000000000000000	4.00000000000000000000	4.00000000000000000000	4.00000000000000000000	4.00000000000000000000	4.00000000000000000000	4.00000000000000000000	4.00000000000000000000	4.00000000000000000000	4.00000000000000000000
63.00000000000000000000	0.00000000000000000000	4170.25634765625000000000	4189.74365234375000000000	4174.87158203125000000000	4183.58984375000000000000	4174.87158203125000000000	4180.51269531250000000000	4193.33300781250000000000	4194.35888671875000000000	4186.15380859375000000000	4148.71777343750000000000	4229.74365234375000000000	4233.84619140625000000000	4186.66650390625000000000	4196.41015625000000000000	0.00000000000000000000	10248.00000000000000000000	10228.00000000000000000000	0.00000000000000000000	0.00000000000000000000	0.00000000000000000000	478.00000000000000000000	685.00000000000000000000	4.00000000000000000000	4.00000000000000000000	4.00000000000000000000	4.00000000000000000000	4.00000000000000000000	4.00000000000000000000	4.00000000000000000000	4.00000000000000000000	4.00000000000000000000	4.00000000000000000000	4.00000000000000000000	4.00000000000000000000	4.00000000000000000000	4.00000000000000000000	4.00000000000000000000	4.00000000000000000000
64.00000000000000000000	0.00000000000000000000	4178.46142578125000000000	4193.84619140625000000000	4178.97412109375000000000	4204.10253906250000000000	4203.07666015625000000000	4187.69238281250000000000	4194.87158203125000000000	4193.33300781250000000000	4187.69238281250000000000	4133.33300781250000000000	4203.07666015625000000000	4241.53857421875000000000	4195.89746093750000000000	4203.58984375000000000000	1147.00000000000000000000	10248.00000000000000000000	10228.00000000000000000000	0.00000000000000000000	0.00000000000000000000	0.00000000000000000000	478.00000000000000000000	693.00000000000000000000	4.00000000000000000000	4.00000000000000000000	4.00000000000000000000	4.00000000000000000000	4.00000000000000000000	4.00000000000000000000	4.00000000000000000000	4.00000000000000000000	4.00000000000000000000	4.00000000000000000000	4.00000000000000000000	4.00000000000000000000	4.00000000000000000000	4.00000000000000000000	4.00000000000000000000	4.00000000000000000000
65.00000000000000000000	0.00000000000000000000	4187.17919921875000000000	4184.61523437500000000000	4182.05126953125000000000	4188.71777343750000000000	4199.48730468750000000000	4181.02539062500000000000	4181.02539062500000000000	4189.74365234375000000000	4172.30761718750000000000	4124.61523437500000000000	4173.84619140625000000000	4244.61523437500000000000	4200.00000000000000000000	4208.71777343750000000000	2213.00000000000000000000	10247.00000000000000000000	10230.00000000000000000000	0.00000000000000000000	0.00000000000000000000	0.00000000000000000000	478.00000000000000000000	702.00000000000000000000	4.00000000000000000000	4.00000000000000000000	4.00000000000000000000	4.00000000000000000000	4.00000000000000000000	4.00000000000000000000	4.00000000000000000000	4.00000000000000000000	4.00000000000000000000	4.00000000000000000000	4.00000000000000000000	4.00000000000000000000	4.00000000000000000000	4.00000000000000000000	4.00000000000000000000	4.00000000000000000000
66.00000000000000000000	0.00000000000000000000	4165.12792968750000000000	4185.12792968750000000000	4167.17919921875000000000	4182.05126953125000000000	4176.41015625000000000000	4171.79492187500000000000	4178.97412109375000000000	4195.89746093750000000000	4176.92285156250000000000	4147.69238281250000000000	4200.51269531250000000000	4236.41015625000000000000	4208.71777343750000000000	4220.51269531250000000000	1408.00000000000000000000	10247.00000000000000000000	10230.00000000000000000000	0.00000000000000000000	0.00000000000000000000	0.00000000000000000000	478.00000000000000000000	710.00000000000000000000	4.00000000000000000000	4.00000000000000000000	4.00000000000000000000	4.00000000000000000000	4.00000000000000000000	4.00000000000000000000	4.00000000000000000000	4.00000000000000000000	4.00000000000000000000	4.00000000000000000000	4.00000000000000000000	4.00000000000000000000	4.00000000000000000000	4.00000000000000000000	4.00000000000000000000	4.00000000000000000000
67.00000000000000000000	0.00000000000000000000	4182.56396484375000000000	4174.35888671875000000000	4186.66650390625000000000	4193.33300781250000000000	4166.15380859375000000000	4151.79492187500000000000	4167.17919921875000000000	4181.02539062500000000000	4172.82031250000000000000	4148.71777343750000000000	4243.07666015625000000000	4233.84619140625000000000	4191.28173828125000000000	4204.10253906250000000000	3227.00000000000000000000	10246.00000000000000000000	10228.00000000000000000000	0.00000000000000000000	0.00000000000000000000	0.00000000000000000000	478.00000000000000000000	718.00000000000000000000	4.00000000000000000000	4.00000000000000000000	4.00000000000000000000	4.00000000000000000000	4.00000000000000000000	4.00000000000000000000	4.00000000000000000000	4.00000000000000000000	4.00000000000000000000	4.00000000000000000000	4.00000000000000000000	4.00000000000000000000	4.00000000000000000000	4.00000000000000000000	4.00000000000000000000	4.00000000000000000000
68.00000000000000000000	0.00000000000000000000	4176.92285156250000000000	4188.71777343750000000000	4177.94873046875000000000	4182.05126953125000000000	4192.82031250000000000000	4172.30761718750000000000	4188.71777343750000000000	4190.25634765625000000000	4186.66650390625000000000	4157.94873046875000000000	4246.66650390625000000000	4243.58984375000000000000	4197.94873046875000000000	4206.15380859375000000000	3558.00000000000000000000	10246.00000000000000000000	10228.00000000000000000000	0.00000000000000000000	0.00000000000000000000	0.00000000000000000000	478.00000000000000000000	727.00000000000000000000	4.00000000000000000000	4.00000000000000000000	4.00000000000000000000	4.00000000000000000000	4.00000000000000000000	4.00000000000000000000	4.00000000000000000000	4.00000000000000000000	4.00000000000000000000	4.00000000000000000000	4.00000000000000000000	4.00000000000000000000	4.00000000000000000000	4.00000000000000000000	4.00000000000000000000	4.00000000000000000000
69.00000000000000000000	0.00000000000000000000	4183.58984375000000000000	4186.15380859375000000000	4182.05126953125000000000	4169.74365234375000000000	4185.12792968750000000000	4174.87158203125000000000	4188.20507812500000000000	4185.12792968750000000000	4178.46142578125000000000	4151.28173828125000000000	4194.87158203125000000000	4236.92285156250000000000	4193.33300781250000000000	4202.05126953125000000000	3441.00000000000000000000	10246.00000000000000000000	10227.00000000000000000000	0.00000000000000000000	0.00000000000000000000	0.00000000000000000000	478.00000000000000000000	734.00000000000000000000	4.00000000000000000000	4.00000000000000000000	4.00000000000000000000	4.00000000000000000000	4.00000000000000000000	4.00000000000000000000	4.00000000000000000000	4.00000000000000000000	4.00000000000000000000	4.00000000000000000000	4.00000000000000000000	4.00000000000000000000	4.00000000000000000000	4.00000000000000000000	4.00000000000000000000	4.00000000000000000000
70.00000000000000000000	0.00000000000000000000	4194.87158203125000000000	4186.15380859375000000000	4194.35888671875000000000	4186.15380859375000000000	4187.17919921875000000000	4176.41015625000000000000	4187.69238281250000000000	4187.69238281250000000000	4177.94873046875000000000	4145.64111328125000000000	4183.58984375000000000000	4224.10253906250000000000	4204.10253906250000000000	4203.07666015625000000000	3489.00000000000000000000	10246.00000000000000000000	10227.00000000000000000000	0.00000000000000000000	0.00000000000000000000	0.00000000000000000000	478.00000000000000000000	742.00000000000000000000	4.00000000000000000000	4.00000000000000000000	4.00000000000000000000	4.00000000000000000000	4.00000000000000000000	4.00000000000000000000	4.00000000000000000000	4.00000000000000000000	4.00000000000000000000	4.00000000000000000000	4.00000000000000000000	4.00000000000000000000	4.00000000000000000000	4.00000000000000000000	4.00000000000000000000	4.00000000000000000000
71.00000000000000000000	0.00000000000000000000	4168.71777343750000000000	4189.23046875000000000000	4170.76904296875000000000	4182.05126953125000000000	4198.97412109375000000000	4182.05126953125000000000	4196.41015625000000000000	4202.56396484375000000000	4190.76904296875000000000	4142.56396484375000000000	4210.25634765625000000000	4224.10253906250000000000	4212.82031250000000000000	4214.87158203125000000000	3192.00000000000000000000	10248.00000000000000000000	10228.00000000000000000000	0.00000000000000000000	0.00000000000000000000	0.00000000000000000000	478.00000000000000000000	750.00000000000000000000	4.00000000000000000000	4.00000000000000000000	4.00000000000000000000	4.00000000000000000000	4.00000000000000000000	4.00000000000000000000	4.00000000000000000000	4.00000000000000000000	4.00000000000000000000	4.00000000000000000000	4.00000000000000000000	4.00000000000000000000	4.00000000000000000000	4.00000000000000000000	4.00000000000000000000	4.00000000000000000000
72.00000000000000000000	0.00000000000000000000	4184.61523437500000000000	4162.56396484375000000000	4175.38427734375000000000	4175.38427734375000000000	4158.46142578125000000000	4149.74365234375000000000	4163.58984375000000000000	4172.82031250000000000000	4159.48730468750000000000	4115.38427734375000000000	4209.74365234375000000000	4221.02539062500000000000	4168.71777343750000000000	4199.48730468750000000000	3463.00000000000000000000	10248.00000000000000000000	10228.00000000000000000000	0.00000000000000000000	0.00000000000000000000	0.00000000000000000000	478.00000000000000000000	757.00000000000000000000	4.00000000000000000000	4.00000000000000000000	4.00000000000000000000	4.00000000000000000000	4.00000000000000000000	4.00000000000000000000	4.00000000000000000000	4.00000000000000000000	4.00000000000000000000	4.00000000000000000000	4.00000000000000000000	4.00000000000000000000	4.00000000000000000000	4.00000000000000000000	4.00000000000000000000	4.00000000000000000000
73.00000000000000000000	0.00000000000000000000	4180.00000000000000000000	4176.92285156250000000000	4172.82031250000000000000	4195.89746093750000000000	4166.66650390625000000000	4162.05126953125000000000	4176.92285156250000000000	4182.05126953125000000000	4175.89746093750000000000	4144.10253906250000000000	4217.94873046875000000000	4226.66650390625000000000	4187.69238281250000000000	4211.79492187500000000000	3127.00000000000000000000	10249.00000000000000000000	10226.00000000000000000000	0.00000000000000000000	0.00000000000000000000	0.00000000000000000000	478.00000000000000000000	765.00000000000000000000	4.00000000000000000000	4.00000000000000000000	4.00000000000000000000	4.00000000000000000000	4.00000000000000000000	4.00000000000000000000	4.00000000000000000000	4.00000000000000000000	4.00000000000000000000	4.00000000000000000000	4.00000000000000000000	4.00000000000000000000	4.00000000000000000000	4.00000000000000000000	4.00000000000000000000	4.00000000000000000000
74.00000000000000000000	0.00000000000000000000	4173.33300781250000000000	4179.48730468750000000000	4180.51269531250000000000	4176.92285156250000000000	4176.92285156250000000000	4168.20507812500000000000	4188.71777343750000000000	4192.30761718750000000000	4188.71777343750000000000	4161.02539062500000000000	4197.94873046875000000000	4223.58984375000000000000	4202.56396484375000000000	4210.25634765625000000000	3516.00000000000000000000	10249.00000000000000000000	10226.00000000000000000000	0.00000000000000000000	0.00000000000000000000	0.00000000000000000000	478.00000000000000000000	773.00000000000000000000	4.00000000000000000000	4.00000000000000000000	4.00000000000000000000	4.00000000000000000000	4.00000000000000000000	4.00000000000000000000	4.00000000000000000000	4.00000000000000000000	4.00000000000000000000	4.00000000000000000000	4.00000000000000000000	4.00000000000000000000	4.00000000000000000000	4.00000000000000000000	4.00000000000000000000	4.00000000000000000000
75.00000000000000000000	0.00000000000000000000	4188.20507812500000000000	4177.94873046875000000000	4192.30761718750000000000	4159.48730468750000000000	4173.33300781250000000000	4160.00000000000000000000	4182.05126953125000000000	4185.12792968750000000000	4172.82031250000000000000	4142.05126953125000000000	4181.02539062500000000000	4213.33300781250000000000	4175.38427734375000000000	4195.89746093750000000000	3331.00000000000000000000	10247.00000000000000000000	10227.00000000000000000000	0.00000000000000000000	0.00000000000000000000	0.00000000000000000000	478.00000000000000000000	781.00000000000000000000	4.00000000000000000000	4.00000000000000000000	4.00000000000000000000	4.00000000000000000000	4.00000000000000000000	4.00000000000000000000	4.00000000000000000000	4.00000000000000000000	4.00000000000000000000	4.00000000000000000000	4.00000000000000000000	4.00000000000000000000	4.00000000000000000000	4.00000000000000000000	4.00000000000000000000	4.00000000000000000000
76.00000000000000000000	0.00000000000000000000	4173.33300781250000000000	4197.94873046875000000000	4170.25634765625000000000	4182.05126953125000000000	4190.76904296875000000000	4172.30761718750000000000	4191.79492187500000000000	4194.35888671875000000000	4177.94873046875000000000	4143.07666015625000000000	4211.28173828125000000000	4223.07666015625000000000	4185.64111328125000000000	4203.58984375000000000000	2665.00000000000000000000	10247.00000000000000000000	10227.00000000000000000000	0.00000000000000000000	0.00000000000000000000	0.00000000000000000000	478.00000000000000000000	789.00000000000000000000	4.00000000000000000000	4.00000000000000000000	4.00000000000000000000	4.00000000000000000000	4.00000000000000000000	4.00000000000000000000	4.00000000000000000000	4.00000000000000000000	4.00000000000000000000	4.00000000000000000000	4.00000000000000000000	4.00000000000000000000	4.00000000000000000000	4.00000000000000000000	4.00000000000000000000	4.00000000000000000000
77.00000000000000000000	0.00000000000000000000	4183.07666015625000000000	4173.84619140625000000000	4179.48730468750000000000	4180.00000000000000000000	4156.92285156250000000000	4146.66650390625000000000	4163.07666015625000000000	4166.66650390625000000000	4152.82031250000000000000	4117.43603515625000000000	4202.05126953125000000000	4220.00000000000000000000	4178.97412109375000000000	4190.76904296875000000000	2480.00000000000000000000	10247.00000000000000000000	10228.00000000000000000000	0.00000000000000000000	0.00000000000000000000	0.00000000000000000000	478.00000000000000000000	796.00000000000000000000	4.00000000000000000000	4.00000000000000000000	4.00000000000000000000	4.00000000000000000000	4.00000000000000000000	4.00000000000000000000	4.00000000000000000000	4.00000000000000000000	4.00000000000000000000	4.00000000000000000000	4.00000000000000000000	4.00000000000000000000	4.00000000000000000000	4.00000000000000000000	4.00000000000000000000	4.00000000000000000000
78.00000000000000000000	0.00000000000000000000	4172.30761718750000000000	4176.92285156250000000000	4175.89746093750000000000	4179.48730468750000000000	4149.23046875000000000000	4146.15380859375000000000	4160.51269531250000000000	4170.25634765625000000000	4161.53857421875000000000	4126.66650390625000000000	4177.43603515625000000000	4216.92285156250000000000	4173.33300781250000000000	4200.51269531250000000000	3516.00000000000000000000	10247.00000000000000000000	10228.00000000000000000000	0.00000000000000000000	0.00000000000000000000	0.00000000000000000000	478.00000000000000000000	804.00000000000000000000	4.00000000000000000000	4.00000000000000000000	4.00000000000000000000	4.00000000000000000000	4.00000000000000000000	4.00000000000000000000	4.00000000000000000000	4.00000000000000000000	4.00000000000000000000	4.00000000000000000000	4.00000000000000000000	4.00000000000000000000	4.00000000000000000000	4.00000000000000000000	4.00000000000000000000	4.00000000000000000000
79.00000000000000000000	0.00000000000000000000	4163.07666015625000000000	4171.79492187500000000000	4174.35888671875000000000	4179.48730468750000000000	4163.07666015625000000000	4157.94873046875000000000	4170.25634765625000000000	4181.53857421875000000000	4176.41015625000000000000	4144.10253906250000000000	4174.87158203125000000000	4225.12792968750000000000	4160.51269531250000000000	4201.53857421875000000000	3331.00000000000000000000	10247.00000000000000000000	10229.00000000000000000000	0.00000000000000000000	0.00000000000000000000	0.00000000000000000000	478.00000000000000000000	812.00000000000000000000	4.00000000000000000000	4.00000000000000000000	4.00000000000000000000	4.00000000000000000000	4.00000000000000000000	4.00000000000000000000	4.00000000000000000000	4.00000000000000000000	4.00000000000000000000	4.00000000000000000000	4.00000000000000000000	4.00000000000000000000	4.00000000000000000000	4.00000000000000000000	4.00000000000000000000	4.00000000000000000000
80.00000000000000000000	0.00000000000000000000	4184.10253906250000000000	4154.87158203125000000000	4192.30761718750000000000	4165.12792968750000000000	4173.33300781250000000000	4164.10253906250000000000	4175.89746093750000000000	4178.46142578125000000000	4168.71777343750000000000	4124.10253906250000000000	4187.17919921875000000000	4230.76904296875000000000	4152.82031250000000000000	4190.76904296875000000000	2665.00000000000000000000	10247.00000000000000000000	10229.00000000000000000000	0.00000000000000000000	0.00000000000000000000	0.00000000000000000000	478.00000000000000000000	820.00000000000000000000	4.00000000000000000000	4.00000000000000000000	4.00000000000000000000	4.00000000000000000000	4.00000000000000000000	4.00000000000000000000	4.00000000000000000000	4.00000000000000000000	4.00000000000000000000	4.00000000000000000000	4.00000000000000000000	4.00000000000000000000	4.00000000000000000000	4.00000000000000000000	4.00000000000000000000	4.00000000000000000000
81.00000000000000000000	0.00000000000000000000	4172.30761718750000000000	4183.07666015625000000000	4172.82031250000000000000	4175.89746093750000000000	4192.82031250000000000000	4178.46142578125000000000	4190.76904296875000000000	4189.74365234375000000000	4177.94873046875000000000	4124.61523437500000000000	4207.69238281250000000000	4236.41015625000000000000	4173.33300781250000000000	4205.64111328125000000000	2480.00000000000000000000	10249.00000000000000000000	10229.00000000000000000000	0.00000000000000000000	0.00000000000000000000	0.00000000000000000000	478.00000000000000000000	827.00000000000000000000	4.00000000000000000000	4.00000000000000000000	4.00000000000000000000	4.00000000000000000000	4.00000000000000000000	4.00000000000000000000	4.00000000000000000000	4.00000000000000000000	4.00000000000000000000	4.00000000000000000000	4.00000000000000000000	4.00000000000000000000	4.00000000000000000000	4.00000000000000000000	4.00000000000000000000	4.00000000000000000000
82.00000000000000000000	0.00000000000000000000	4183.07666015625000000000	4180.00000000000000000000	4177.94873046875000000000	4187.17919921875000000000	4160.00000000000000000000	4155.38427734375000000000	4167.17919921875000000000	4160.00000000000000000000	4153.33300781250000000000	4121.53857421875000000000	4187.69238281250000000000	4228.71777343750000000000	4161.02539062500000000000	4188.20507812500000000000	3516.00000000000000000000	10249.00000000000000000000	10229.00000000000000000000	0.00000000000000000000	0.00000000000000000000	0.00000000000000000000	478.00000000000000000000	835.00000000000000000000	4.00000000000000000000	4.00000000000000000000	4.00000000000000000000	4.00000000000000000000	4.00000000000000000000	4.00000000000000000000	4.00000000000000000000	4.00000000000000000000	4.00000000000000000000	4.00000000000000000000	4.00000000000000000000	4.00000000000000000000	4.00000000000000000000	4.00000000000000000000	4.00000000000000000000	4.00000000000000000000
83.00000000000000000000	0.00000000000000000000	4177.94873046875000000000	4173.84619140625000000000	4178.97412109375000000000	4173.84619140625000000000	4150.76904296875000000000	4160.51269531250000000000	4172.82031250000000000000	4165.64111328125000000000	4161.02539062500000000000	4136.92285156250000000000	4180.51269531250000000000	4231.79492187500000000000	4171.28173828125000000000	4186.66650390625000000000	3331.00000000000000000000	10248.00000000000000000000	10230.00000000000000000000	0.00000000000000000000	0.00000000000000000000	0.00000000000000000000	478.00000000000000000000	843.00000000000000000000	4.00000000000000000000	4.00000000000000000000	4.00000000000000000000	4.00000000000000000000	4.00000000000000000000	4.00000000000000000000	4.00000000000000000000	4.00000000000000000000	4.00000000000000000000	4.00000000000000000000	4.00000000000000000000	4.00000000000000000000	4.00000000000000000000	4.00000000000000000000	4.00000000000000000000	4.00000000000000000000
84.00000000000000000000	0.00000000000000000000	4164.61523437500000000000	4155.89746093750000000000	4171.28173828125000000000	4164.10253906250000000000	4152.30761718750000000000	4154.35888671875000000000	4170.25634765625000000000	4181.53857421875000000000	4173.33300781250000000000	4138.97412109375000000000	4187.17919921875000000000	4235.38427734375000000000	4175.89746093750000000000	4190.25634765625000000000	2665.00000000000000000000	10248.00000000000000000000	10230.00000000000000000000	0.00000000000000000000	0.00000000000000000000	0.00000000000000000000	478.00000000000000000000	851.00000000000000000000	4.00000000000000000000	4.00000000000000000000	4.00000000000000000000	4.00000000000000000000	4.00000000000000000000	4.00000000000000000000	4.00000000000000000000	4.00000000000000000000	4.00000000000000000000	4.00000000000000000000	4.00000000000000000000	4.00000000000000000000	4.00000000000000000000	4.00000000000000000000	4.00000000000000000000	4.00000000000000000000
85.00000000000000000000	0.00000000000000000000	4181.53857421875000000000	4152.30761718750000000000	4182.05126953125000000000	4184.61523437500000000000	4154.87158203125000000000	4136.92285156250000000000	4154.35888671875000000000	4168.20507812500000000000	4163.07666015625000000000	4128.20507812500000000000	4185.64111328125000000000	4227.69238281250000000000	4163.07666015625000000000	4188.20507812500000000000	2480.00000000000000000000	10249.00000000000000000000	10231.00000000000000000000	0.00000000000000000000	0.00000000000000000000	0.00000000000000000000	478.00000000000000000000	859.00000000000000000000	4.00000000000000000000	4.00000000000000000000	4.00000000000000000000	4.00000000000000000000	4.00000000000000000000	4.00000000000000000000	4.00000000000000000000	4.00000000000000000000	4.00000000000000000000	4.00000000000000000000	4.00000000000000000000	4.00000000000000000000	4.00000000000000000000	4.00000000000000000000	4.00000000000000000000	4.00000000000000000000
86.00000000000000000000	0.00000000000000000000	4171.79492187500000000000	4201.02539062500000000000	4176.92285156250000000000	4196.92285156250000000000	4198.97412109375000000000	4175.38427734375000000000	4190.25634765625000000000	4189.23046875000000000000	4188.71777343750000000000	4155.89746093750000000000	4204.10253906250000000000	4240.51269531250000000000	4183.58984375000000000000	4215.38427734375000000000	3516.00000000000000000000	10249.00000000000000000000	10231.00000000000000000000	0.00000000000000000000	0.00000000000000000000	0.00000000000000000000	478.00000000000000000000	866.00000000000000000000	4.00000000000000000000	4.00000000000000000000	4.00000000000000000000	4.00000000000000000000	4.00000000000000000000	4.00000000000000000000	4.00000000000000000000	4.00000000000000000000	4.00000000000000000000	4.00000000000000000000	4.00000000000000000000	4.00000000000000000000	4.00000000000000000000	4.00000000000000000000	4.00000000000000000000	4.00000000000000000000
87.00000000000000000000	0.00000000000000000000	4184.61523437500000000000	4187.69238281250000000000	4192.82031250000000000000	4181.53857421875000000000	4180.51269531250000000000	4165.64111328125000000000	4175.89746093750000000000	4170.76904296875000000000	4167.17919921875000000000	4128.71777343750000000000	4171.79492187500000000000	4244.61523437500000000000	4163.58984375000000000000	4197.94873046875000000000	3331.00000000000000000000	10249.00000000000000000000	10229.00000000000000000000	0.00000000000000000000	0.00000000000000000000	0.00000000000000000000	478.00000000000000000000	874.00000000000000000000	4.00000000000000000000	4.00000000000000000000	4.00000000000000000000	4.00000000000000000000	4.00000000000000000000	4.00000000000000000000	4.00000000000000000000	4.00000000000000000000	4.00000000000000000000	4.00000000000000000000	4.00000000000000000000	4.00000000000000000000	4.00000000000000000000	4.00000000000000000000	4.00000000000000000000	4.00000000000000000000
88.00000000000000000000	0.00000000000000000000	4181.53857421875000000000	4176.41015625000000000000	4183.07666015625000000000	4192.82031250000000000000	4168.71777343750000000000	4152.82031250000000000000	4158.46142578125000000000	4159.48730468750000000000	4156.92285156250000000000	4119.48730468750000000000	4172.30761718750000000000	4226.66650390625000000000	4169.23046875000000000000	4190.25634765625000000000	2665.00000000000000000000	10249.00000000000000000000	10229.00000000000000000000	0.00000000000000000000	0.00000000000000000000	0.00000000000000000000	478.00000000000000000000	882.00000000000000000000	4.00000000000000000000	4.00000000000000000000	4.00000000000000000000	4.00000000000000000000	4.00000000000000000000	4.00000000000000000000	4.00000000000000000000	4.00000000000000000000	4.00000000000000000000	4.00000000000000000000	4.00000000000000000000	4.00000000000000000000	4.00000000000000000000	4.00000000000000000000	4.00000000000000000000	4.00000000000000000000
89.00000000000000000000	0.00000000000000000000	4162.05126953125000000000	4177.94873046875000000000	4165.12792968750000000000	4184.61523437500000000000	4167.17919921875000000000	4153.33300781250000000000	4160.00000000000000000000	4170.76904296875000000000	4167.69238281250000000000	4136.92285156250000000000	4207.69238281250000000000	4205.12792968750000000000	4188.71777343750000000000	4198.97412109375000000000	2480.00000000000000000000	10249.00000000000000000000	10230.00000000000000000000	0.00000000000000000000	0.00000000000000000000	0.00000000000000000000	478.00000000000000000000	890.00000000000000000000	4.00000000000000000000	4.00000000000000000000	4.00000000000000000000	4.00000000000000000000	4.00000000000000000000	4.00000000000000000000	4.00000000000000000000	4.00000000000000000000	4.00000000000000000000	4.00000000000000000000	4.00000000000000000000	4.00000000000000000000	4.00000000000000000000	4.00000000000000000000	4.00000000000000000000	4.00000000000000000000
90.00000000000000000000	0.00000000000000000000	4177.43603515625000000000	4149.23046875000000000000	4181.53857421875000000000	4162.05126953125000000000	4143.58984375000000000000	4137.94873046875000000000	4146.66650390625000000000	4158.46142578125000000000	4145.64111328125000000000	4107.17919921875000000000	4184.10253906250000000000	4195.38427734375000000000	4164.61523437500000000000	4182.05126953125000000000	3516.00000000000000000000	10249.00000000000000000000	10230.00000000000000000000	0.00000000000000000000	0.00000000000000000000	0.00000000000000000000	478.00000000000000000000	899.00000000000000000000	4.00000000000000000000	4.00000000000000000000	4.00000000000000000000	4.00000000000000000000	4.00000000000000000000	4.00000000000000000000	4.00000000000000000000	4.00000000000000000000	4.00000000000000000000	4.00000000000000000000	4.00000000000000000000	4.00000000000000000000	4.00000000000000000000	4.00000000000000000000	4.00000000000000000000	4.00000000000000000000
91.00000000000000000000	0.00000000000000000000	4168.20507812500000000000	4162.05126953125000000000	4170.76904296875000000000	4189.74365234375000000000	4185.64111328125000000000	4167.69238281250000000000	4173.33300781250000000000	4181.02539062500000000000	4169.23046875000000000000	4122.05126953125000000000	4176.92285156250000000000	4211.28173828125000000000	4167.17919921875000000000	4188.71777343750000000000	3331.00000000000000000000	10248.00000000000000000000	10229.00000000000000000000	0.00000000000000000000	0.00000000000000000000	0.00000000000000000000	478.00000000000000000000	907.00000000000000000000	4.00000000000000000000	4.00000000000000000000	4.00000000000000000000	4.00000000000000000000	4.00000000000000000000	4.00000000000000000000	4.00000000000000000000	4.00000000000000000000	4.00000000000000000000	4.00000000000000000000	4.00000000000000000000	4.00000000000000000000	4.00000000000000000000	4.00000000000000000000	4.00000000000000000000	4.00000000000000000000
92.00000000000000000000	0.00000000000000000000	4177.43603515625000000000	4164.61523437500000000000	4180.51269531250000000000	4192.82031250000000000000	4189.74365234375000000000	4169.23046875000000000000	4178.97412109375000000000	4180.51269531250000000000	4178.97412109375000000000	4141.53857421875000000000	4175.38427734375000000000	4217.94873046875000000000	4154.87158203125000000000	4188.71777343750000000000	2665.00000000000000000000	10248.00000000000000000000	10229.00000000000000000000	0.00000000000000000000	0.00000000000000000000	0.00000000000000000000	478.00000000000000000000	915.00000000000000000000	4.00000000000000000000	4.00000000000000000000	4.00000000000000000000	4.00000000000000000000	4.00000000000000000000	4.00000000000000000000	4.00000000000000000000	4.00000000000000000000	4.00000000000000000000	4.00000000000000000000	4.00000000000000000000	4.00000000000000000000	4.00000000000000000000	4.00000000000000000000	4.00000000000000000000	4.00000000000000000000
93.00000000000000000000	0.00000000000000000000	4177.94873046875000000000	4168.71777343750000000000	4180.00000000000000000000	4171.28173828125000000000	4162.56396484375000000000	4158.97412109375000000000	4176.92285156250000000000	4170.76904296875000000000	4170.76904296875000000000	4144.61523437500000000000	4177.43603515625000000000	4216.41015625000000000000	4162.56396484375000000000	4199.48730468750000000000	2480.00000000000000000000	10249.00000000000000000000	10229.00000000000000000000	0.00000000000000000000	0.00000000000000000000	0.00000000000000000000	478.00000000000000000000	922.00000000000000000000	4.00000000000000000000	4.00000000000000000000	4.00000000000000000000	4.00000000000000000000	4.00000000000000000000	4.00000000000000000000	4.00000000000000000000	4.00000000000000000000	4.00000000000000000000	4.00000000000000000000	4.00000000000000000000	4.00000000000000000000	4.00000000000000000000	4.00000000000000000000	4.00000000000000000000	4.00000000000000000000
94.00000000000000000000	0.00000000000000000000	4162.05126953125000000000	4166.15380859375000000000	4161.53857421875000000000	4178.46142578125000000000	4157.43603515625000000000	4153.33300781250000000000	4169.74365234375000000000	4167.17919921875000000000	4163.58984375000000000000	4138.97412109375000000000	4183.58984375000000000000	4211.79492187500000000000	4187.17919921875000000000	4204.10253906250000000000	3516.00000000000000000000	10249.00000000000000000000	10229.00000000000000000000	0.00000000000000000000	0.00000000000000000000	0.00000000000000000000	478.00000000000000000000	929.00000000000000000000	4.00000000000000000000	4.00000000000000000000	4.00000000000000000000	4.00000000000000000000	4.00000000000000000000	4.00000000000000000000	4.00000000000000000000	4.00000000000000000000	4.00000000000000000000	4.00000000000000000000	4.00000000000000000000	4.00000000000000000000	4.00000000000000000000	4.00000000000000000000	4.00000000000000000000	4.00000000000000000000
95.00000000000000000000	0.00000000000000000000	4180.51269531250000000000	4139.48730468750000000000	4179.48730468750000000000	4169.23046875000000000000	4145.64111328125000000000	4137.94873046875000000000	4146.66650390625000000000	4149.74365234375000000000	4144.10253906250000000000	4120.00000000000000000000	4179.48730468750000000000	4203.07666015625000000000	4172.82031250000000000000	4181.02539062500000000000	3331.00000000000000000000	10250.00000000000000000000	10229.00000000000000000000	0.00000000000000000000	0.00000000000000000000	0.00000000000000000000	478.00000000000000000000	937.00000000000000000000	4.00000000000000000000	4.00000000000000000000	4.00000000000000000000	4.00000000000000000000	4.00000000000000000000	4.00000000000000000000	4.00000000000000000000	4.00000000000000000000	4.00000000000000000000	4.00000000000000000000	4.00000000000000000000	4.00000000000000000000	4.00000000000000000000	4.00000000000000000000	4.00000000000000000000	4.00000000000000000000
96.00000000000000000000	0.00000000000000000000	4171.28173828125000000000	4170.76904296875000000000	4178.97412109375000000000	4179.48730468750000000000	4177.94873046875000000000	4169.23046875000000000000	4178.46142578125000000000	4182.05126953125000000000	4181.02539062500000000000	4147.69238281250000000000	4187.69238281250000000000	4221.02539062500000000000	4191.28173828125000000000	4202.56396484375000000000	2665.00000000000000000000	10250.00000000000000000000	10229.00000000000000000000	0.00000000000000000000	0.00000000000000000000	0.00000000000000000000	478.00000000000000000000	944.00000000000000000000	4.00000000000000000000	4.00000000000000000000	4.00000000000000000000	4.00000000000000000000	4.00000000000000000000	4.00000000000000000000	4.00000000000000000000	4.00000000000000000000	4.00000000000000000000	4.00000000000000000000	4.00000000000000000000	4.00000000000000000000	4.00000000000000000000	4.00000000000000000000	4.00000000000000000000	4.00000000000000000000
97.00000000000000000000	0.00000000000000000000	4178.97412109375000000000	4182.05126953125000000000	4187.69238281250000000000	4209.23046875000000000000	4187.17919921875000000000	4172.82031250000000000000	4183.07666015625000000000	4187.17919921875000000000	4188.20507812500000000000	4143.07666015625000000000	4177.43603515625000000000	4228.71777343750000000000	4176.92285156250000000000	4209.74365234375000000000	2480.00000000000000000000	10249.00000000000000000000	10229.00000000000000000000	0.00000000000000000000	0.00000000000000000000	0.00000000000000000000	478.00000000000000000000	952.00000000000000000000	4.00000000000000000000	4.00000000000000000000	4.00000000000000000000	4.00000000000000000000	4.00000000000000000000	4.00000000000000000000	4.00000000000000000000	4.00000000000000000000	4.00000000000000000000	4.00000000000000000000	4.00000000000000000000	4.00000000000000000000	4.00000000000000000000	4.00000000000000000000	4.00000000000000000000	4.00000000000000000000
98.00000000000000000000	0.00000000000000000000	4183.58984375000000000000	4172.30761718750000000000	4189.23046875000000000000	4193.84619140625000000000	4173.84619140625000000000	4162.56396484375000000000	4171.79492187500000000000	4167.17919921875000000000	4165.12792968750000000000	4130.76904296875000000000	4185.64111328125000000000	4217.94873046875000000000	4163.58984375000000000000	4202.05126953125000000000	3516.00000000000000000000	10249.00000000000000000000	10229.00000000000000000000	0.00000000000000000000	0.00000000000000000000	0.00000000000000000000	478.00000000000000000000	959.00000000000000000000	4.00000000000000000000	4.00000000000000000000	4.00000000000000000000	4.00000000000000000000	4.00000000000000000000	4.00000000000000000000	4.00000000000000000000	4.00000000000000000000	4.00000000000000000000	4.00000000000000000000	4.00000000000000000000	4.00000000000000000000	4.00000000000000000000	4.00000000000000000000	4.00000000000000000000	4.00000000000000000000
99.00000000000000000000	0.00000000000000000000	4165.64111328125000000000	4177.43603515625000000000	4176.41015625000000000000	4172.30761718750000000000	4174.87158203125000000000	4166.66650390625000000000	4175.89746093750000000000	4166.15380859375000000000	4161.53857421875000000000	4150.76904296875000000000	4203.58984375000000000000	4219.48730468750000000000	4197.43603515625000000000	4206.66650390625000000000	3331.00000000000000000000	10247.00000000000000000000	10231.00000000000000000000	0.00000000000000000000	0.00000000000000000000	0.00000000000000000000	478.00000000000000000000	967.00000000000000000000	4.00000000000000000000	4.00000000000000000000	4.00000000000000000000	4.00000000000000000000	4.00000000000000000000	4.00000000000000000000	4.00000000000000000000	4.00000000000000000000	4.00000000000000000000	4.00000000000000000000	4.00000000000000000000	4.00000000000000000000	4.00000000000000000000	4.00000000000000000000	4.00000000000000000000	4.00000000000000000000
100.00000000000000000000	0.00000000000000000000	4187.69238281250000000000	4172.30761718750000000000	4191.28173828125000000000	4190.25634765625000000000	4172.30761718750000000000	4154.87158203125000000000	4163.07666015625000000000	4158.97412109375000000000	4154.35888671875000000000	4149.74365234375000000000	4194.35888671875000000000	4219.48730468750000000000	4201.53857421875000000000	4196.41015625000000000000	2665.00000000000000000000	10247.00000000000000000000	10231.00000000000000000000	0.00000000000000000000	0.00000000000000000000	0.00000000000000000000	478.00000000000000000000	976.00000000000000000000	4.00000000000000000000	4.00000000000000000000	4.00000000000000000000	4.00000000000000000000	4.00000000000000000000	4.00000000000000000000	4.00000000000000000000	4.00000000000000000000	4.00000000000000000000	4.00000000000000000000	4.00000000000000000000	4.00000000000000000000	4.00000000000000000000	4.00000000000000000000	4.00000000000000000000	4.00000000000000000000
101.00000000000000000000	0.00000000000000000000	4176.92285156250000000000	4186.15380859375000000000	4174.87158203125000000000	4198.97412109375000000000	4177.43603515625000000000	4168.71777343750000000000	4177.94873046875000000000	4184.10253906250000000000	4177.43603515625000000000	4152.30761718750000000000	4191.79492187500000000000	4224.61523437500000000000	4202.05126953125000000000	4205.64111328125000000000	2480.00000000000000000000	10248.00000000000000000000	10230.00000000000000000000	0.00000000000000000000	0.00000000000000000000	0.00000000000000000000	478.00000000000000000000	984.00000000000000000000	4.00000000000000000000	4.00000000000000000000	4.00000000000000000000	4.00000000000000000000	4.00000000000000000000	4.00000000000000000000	4.00000000000000000000	4.00000000000000000000	4.00000000000000000000	4.00000000000000000000	4.00000000000000000000	4.00000000000000000000	4.00000000000000000000	4.00000000000000000000	4.00000000000000000000	4.00000000000000000000
102.00000000000000000000	0.00000000000000000000	4170.25634765625000000000	4171.28173828125000000000	4175.89746093750000000000	4178.97412109375000000000	4147.69238281250000000000	4155.38427734375000000000	4168.71777343750000000000	4184.10253906250000000000	4173.84619140625000000000	4133.84619140625000000000	4190.25634765625000000000	4227.17919921875000000000	4178.97412109375000000000	4206.66650390625000000000	3516.00000000000000000000	10248.00000000000000000000	10230.00000000000000000000	0.00000000000000000000	0.00000000000000000000	0.00000000000000000000	478.00000000000000000000	992.00000000000000000000	4.00000000000000000000	4.00000000000000000000	4.00000000000000000000	4.00000000000000000000	4.00000000000000000000	4.00000000000000000000	4.00000000000000000000	4.00000000000000000000	4.00000000000000000000	4.00000000000000000000	4.00000000000000000000	4.00000000000000000000	4.00000000000000000000	4.00000000000000000000	4.00000000000000000000	4.00000000000000000000
103.00000000000000000000	0.00000000000000000000	4183.58984375000000000000	4176.41015625000000000000	4190.76904296875000000000	4189.23046875000000000000	4166.15380859375000000000	4158.97412109375000000000	4171.79492187500000000000	4181.02539062500000000000	4173.33300781250000000000	4142.56396484375000000000	4202.56396484375000000000	4233.33300781250000000000	4183.07666015625000000000	4209.74365234375000000000	3331.00000000000000000000	10245.00000000000000000000	10231.00000000000000000000	0.00000000000000000000	0.00000000000000000000	0.00000000000000000000	479.00000000000000000000	1.00000000000000000000	4.00000000000000000000	4.00000000000000000000	4.00000000000000000000	4.00000000000000000000	4.00000000000000000000	4.00000000000000000000	4.00000000000000000000	4.00000000000000000000	4.00000000000000000000	4.00000000000000000000	4.00000000000000000000	4.00000000000000000000	4.00000000000000000000	4.00000000000000000000	4.00000000000000000000	4.00000000000000000000
104.00000000000000000000	0.00000000000000000000	4175.38427734375000000000	4197.94873046875000000000	4179.48730468750000000000	4203.58984375000000000000	4204.10253906250000000000	4185.64111328125000000000	4193.33300781250000000000	4190.76904296875000000000	4185.12792968750000000000	4172.82031250000000000000	4191.28173828125000000000	4239.48730468750000000000	4204.61523437500000000000	4201.02539062500000000000	2665.00000000000000000000	10245.00000000000000000000	10231.00000000000000000000	0.00000000000000000000	0.00000000000000000000	0.00000000000000000000	479.00000000000000000000	9.00000000000000000000	4.00000000000000000000	4.00000000000000000000	4.00000000000000000000	4.00000000000000000000	4.00000000000000000000	4.00000000000000000000	4.00000000000000000000	4.00000000000000000000	4.00000000000000000000	4.00000000000000000000	4.00000000000000000000	4.00000000000000000000	4.00000000000000000000	4.00000000000000000000	4.00000000000000000000	4.00000000000000000000
105.00000000000000000000	0.00000000000000000000	4191.28173828125000000000	4174.87158203125000000000	4192.30761718750000000000	4193.33300781250000000000	4174.35888671875000000000	4164.61523437500000000000	4173.33300781250000000000	4165.64111328125000000000	4155.38427734375000000000	4149.23046875000000000000	4172.30761718750000000000	4235.38427734375000000000	4174.35888671875000000000	4182.05126953125000000000	2480.00000000000000000000	10246.00000000000000000000	10230.00000000000000000000	0.00000000000000000000	0.00000000000000000000	0.00000000000000000000	479.00000000000000000000	17.00000000000000000000	4.00000000000000000000	4.00000000000000000000	4.00000000000000000000	4.00000000000000000000	4.00000000000000000000	4.00000000000000000000	4.00000000000000000000	4.00000000000000000000	4.00000000000000000000	4.00000000000000000000	4.00000000000000000000	4.00000000000000000000	4.00000000000000000000	4.00000000000000000000	4.00000000000000000000	4.00000000000000000000
106.00000000000000000000	0.00000000000000000000	4175.89746093750000000000	4179.48730468750000000000	4180.00000000000000000000	4194.87158203125000000000	4173.33300781250000000000	4164.61523437500000000000	4176.92285156250000000000	4174.87158203125000000000	4163.58984375000000000000	4138.46142578125000000000	4205.64111328125000000000	4237.43603515625000000000	4181.53857421875000000000	4217.43603515625000000000	3516.00000000000000000000	10246.00000000000000000000	10230.00000000000000000000	0.00000000000000000000	0.00000000000000000000	0.00000000000000000000	479.00000000000000000000	26.00000000000000000000	4.00000000000000000000	4.00000000000000000000	4.00000000000000000000	4.00000000000000000000	4.00000000000000000000	4.00000000000000000000	4.00000000000000000000	4.00000000000000000000	4.00000000000000000000	4.00000000000000000000	4.00000000000000000000	4.00000000000000000000	4.00000000000000000000	4.00000000000000000000	4.00000000000000000000	4.00000000000000000000
107.00000000000000000000	0.00000000000000000000	4169.74365234375000000000	4165.12792968750000000000	4174.35888671875000000000	4181.02539062500000000000	4159.48730468750000000000	4152.82031250000000000000	4165.64111328125000000000	4172.82031250000000000000	4162.56396484375000000000	4122.56396484375000000000	4200.51269531250000000000	4225.64111328125000000000	4184.61523437500000000000	4206.66650390625000000000	3331.00000000000000000000	10246.00000000000000000000	10230.00000000000000000000	0.00000000000000000000	0.00000000000000000000	0.00000000000000000000	479.00000000000000000000	34.00000000000000000000	4.00000000000000000000	4.00000000000000000000	4.00000000000000000000	4.00000000000000000000	4.00000000000000000000	4.00000000000000000000	4.00000000000000000000	4.00000000000000000000	4.00000000000000000000	4.00000000000000000000	4.00000000000000000000	4.00000000000000000000	4.00000000000000000000	4.00000000000000000000	4.00000000000000000000	4.00000000000000000000
108.00000000000000000000	0.00000000000000000000	4183.07666015625000000000	4153.33300781250000000000	4183.58984375000000000000	4174.35888671875000000000	4143.07666015625000000000	4144.10253906250000000000	4158.46142578125000000000	4163.58984375000000000000	4150.76904296875000000000	4118.97412109375000000000	4172.82031250000000000000	4215.38427734375000000000	4170.76904296875000000000	4171.79492187500000000000	2665.00000000000000000000	10246.00000000000000000000	10230.00000000000000000000	0.00000000000000000000	0.00000000000000000000	0.00000000000000000000	479.00000000000000000000	41.00000000000000000000	4.00000000000000000000	4.00000000000000000000	4.00000000000000000000	4.00000000000000000000	4.00000000000000000000	4.00000000000000000000	4.00000000000000000000	4.00000000000000000000	4.00000000000000000000	4.00000000000000000000	4.00000000000000000000	4.00000000000000000000	4.00000000000000000000	4.00000000000000000000	4.00000000000000000000	4.00000000000000000000
109.00000000000000000000	0.00000000000000000000	4168.71777343750000000000	4175.89746093750000000000	4173.84619140625000000000	4184.10253906250000000000	4172.82031250000000000000	4165.64111328125000000000	4175.89746093750000000000	4177.43603515625000000000	4169.23046875000000000000	4151.79492187500000000000	4191.79492187500000000000	4228.20507812500000000000	4184.10253906250000000000	4187.17919921875000000000	2480.00000000000000000000	10246.00000000000000000000	10230.00000000000000000000	0.00000000000000000000	0.00000000000000000000	0.00000000000000000000	479.00000000000000000000	48.00000000000000000000	4.00000000000000000000	4.00000000000000000000	4.00000000000000000000	4.00000000000000000000	4.00000000000000000000	4.00000000000000000000	4.00000000000000000000	4.00000000000000000000	4.00000000000000000000	4.00000000000000000000	4.00000000000000000000	4.00000000000000000000	4.00000000000000000000	4.00000000000000000000	4.00000000000000000000	4.00000000000000000000
110.00000000000000000000	0.00000000000000000000	4187.69238281250000000000	4158.97412109375000000000	4190.76904296875000000000	4181.53857421875000000000	4169.23046875000000000000	4157.94873046875000000000	4160.00000000000000000000	4160.51269531250000000000	4153.33300781250000000000	4146.15380859375000000000	4190.25634765625000000000	4229.23046875000000000000	4172.30761718750000000000	4182.05126953125000000000	3516.00000000000000000000	10246.00000000000000000000	10230.00000000000000000000	0.00000000000000000000	0.00000000000000000000	0.00000000000000000000	479.00000000000000000000	56.00000000000000000000	4.00000000000000000000	4.00000000000000000000	4.00000000000000000000	4.00000000000000000000	4.00000000000000000000	4.00000000000000000000	4.00000000000000000000	4.00000000000000000000	4.00000000000000000000	4.00000000000000000000	4.00000000000000000000	4.00000000000000000000	4.00000000000000000000	4.00000000000000000000	4.00000000000000000000	4.00000000000000000000
111.00000000000000000000	0.00000000000000000000	4178.97412109375000000000	4165.12792968750000000000	4180.00000000000000000000	4190.25634765625000000000	4165.12792968750000000000	4168.71777343750000000000	4172.30761718750000000000	4171.28173828125000000000	4156.41015625000000000000	4147.69238281250000000000	4185.12792968750000000000	4227.17919921875000000000	4183.58984375000000000000	4182.05126953125000000000	3331.00000000000000000000	10248.00000000000000000000	10228.00000000000000000000	0.00000000000000000000	0.00000000000000000000	0.00000000000000000000	479.00000000000000000000	63.00000000000000000000	4.00000000000000000000	4.00000000000000000000	4.00000000000000000000	4.00000000000000000000	4.00000000000000000000	4.00000000000000000000	4.00000000000000000000	4.00000000000000000000	4.00000000000000000000	4.00000000000000000000	4.00000000000000000000	4.00000000000000000000	4.00000000000000000000	4.00000000000000000000	4.00000000000000000000	4.00000000000000000000
112.00000000000000000000	0.00000000000000000000	4170.25634765625000000000	4178.46142578125000000000	4173.33300781250000000000	4192.30761718750000000000	4154.35888671875000000000	4155.89746093750000000000	4166.66650390625000000000	4170.76904296875000000000	4155.89746093750000000000	4140.00000000000000000000	4184.61523437500000000000	4229.23046875000000000000	4194.87158203125000000000	4183.07666015625000000000	2665.00000000000000000000	10248.00000000000000000000	10228.00000000000000000000	0.00000000000000000000	0.00000000000000000000	0.00000000000000000000	479.00000000000000000000	71.00000000000000000000	4.00000000000000000000	4.00000000000000000000	4.00000000000000000000	4.00000000000000000000	4.00000000000000000000	4.00000000000000000000	4.00000000000000000000	4.00000000000000000000	4.00000000000000000000	4.00000000000000000000	4.00000000000000000000	4.00000000000000000000	4.00000000000000000000	4.00000000000000000000	4.00000000000000000000	4.00000000000000000000
113.00000000000000000000	0.00000000000000000000	4187.17919921875000000000	4176.41015625000000000000	4191.28173828125000000000	4180.51269531250000000000	4154.35888671875000000000	4142.56396484375000000000	4154.87158203125000000000	4163.58984375000000000000	4154.87158203125000000000	4131.79492187500000000000	4192.82031250000000000000	4232.82031250000000000000	4192.82031250000000000000	4186.15380859375000000000	2480.00000000000000000000	10247.00000000000000000000	10230.00000000000000000000	0.00000000000000000000	0.00000000000000000000	0.00000000000000000000	479.00000000000000000000	80.00000000000000000000	4.00000000000000000000	4.00000000000000000000	4.00000000000000000000	4.00000000000000000000	4.00000000000000000000	4.00000000000000000000	4.00000000000000000000	4.00000000000000000000	4.00000000000000000000	4.00000000000000000000	4.00000000000000000000	4.00000000000000000000	4.00000000000000000000	4.00000000000000000000	4.00000000000000000000	4.00000000000000000000
114.00000000000000000000	0.00000000000000000000	4168.71777343750000000000	4180.51269531250000000000	4181.02539062500000000000	4180.00000000000000000000	4180.51269531250000000000	4171.28173828125000000000	4185.64111328125000000000	4193.33300781250000000000	4185.12792968750000000000	4169.74365234375000000000	4220.51269531250000000000	4245.64111328125000000000	4203.58984375000000000000	4206.66650390625000000000	3516.00000000000000000000	10247.00000000000000000000	10230.00000000000000000000	0.00000000000000000000	0.00000000000000000000	0.00000000000000000000	479.00000000000000000000	88.00000000000000000000	4.00000000000000000000	4.00000000000000000000	4.00000000000000000000	4.00000000000000000000	4.00000000000000000000	4.00000000000000000000	4.00000000000000000000	4.00000000000000000000	4.00000000000000000000	4.00000000000000000000	4.00000000000000000000	4.00000000000000000000	4.00000000000000000000	4.00000000000000000000	4.00000000000000000000	4.00000000000000000000
115.00000000000000000000	0.00000000000000000000	4181.02539062500000000000	4163.07666015625000000000	4190.25634765625000000000	4185.12792968750000000000	4165.64111328125000000000	4162.56396484375000000000	4175.38427734375000000000	4180.51269531250000000000	4167.17919921875000000000	4160.00000000000000000000	4195.38427734375000000000	4241.53857421875000000000	4183.07666015625000000000	4196.92285156250000000000	3331.00000000000000000000	10249.00000000000000000000	10229.00000000000000000000	0.00000000000000000000	0.00000000000000000000	0.00000000000000000000	479.00000000000000000000	96.00000000000000000000	4.00000000000000000000	4.00000000000000000000	4.00000000000000000000	4.00000000000000000000	4.00000000000000000000	4.00000000000000000000	4.00000000000000000000	4.00000000000000000000	4.00000000000000000000	4.00000000000000000000	4.00000000000000000000	4.00000000000000000000	4.00000000000000000000	4.00000000000000000000	4.00000000000000000000	4.00000000000000000000
116.00000000000000000000	0.00000000000000000000	4180.00000000000000000000	4185.64111328125000000000	4181.02539062500000000000	4194.35888671875000000000	4177.43603515625000000000	4169.23046875000000000000	4172.30761718750000000000	4176.41015625000000000000	4162.05126953125000000000	4148.71777343750000000000	4177.94873046875000000000	4228.71777343750000000000	4189.23046875000000000000	4199.48730468750000000000	2665.00000000000000000000	10249.00000000000000000000	10229.00000000000000000000	0.00000000000000000000	0.00000000000000000000	0.00000000000000000000	479.00000000000000000000	103.00000000000000000000	4.00000000000000000000	4.00000000000000000000	4.00000000000000000000	4.00000000000000000000	4.00000000000000000000	4.00000000000000000000	4.00000000000000000000	4.00000000000000000000	4.00000000000000000000	4.00000000000000000000	4.00000000000000000000	4.00000000000000000000	4.00000000000000000000	4.00000000000000000000	4.00000000000000000000	4.00000000000000000000
117.00000000000000000000	0.00000000000000000000	4173.33300781250000000000	4192.30761718750000000000	4173.84619140625000000000	4183.58984375000000000000	4180.51269531250000000000	4172.82031250000000000000	4171.28173828125000000000	4176.92285156250000000000	4163.58984375000000000000	4147.17919921875000000000	4185.64111328125000000000	4217.43603515625000000000	4190.76904296875000000000	4196.41015625000000000000	2480.00000000000000000000	10249.00000000000000000000	10227.00000000000000000000	0.00000000000000000000	0.00000000000000000000	0.00000000000000000000	479.00000000000000000000	111.00000000000000000000	4.00000000000000000000	4.00000000000000000000	4.00000000000000000000	4.00000000000000000000	4.00000000000000000000	4.00000000000000000000	4.00000000000000000000	4.00000000000000000000	4.00000000000000000000	4.00000000000000000000	4.00000000000000000000	4.00000000000000000000	4.00000000000000000000	4.00000000000000000000	4.00000000000000000000	4.00000000000000000000
118.00000000000000000000	0.00000000000000000000	4188.71777343750000000000	4170.76904296875000000000	4190.25634765625000000000	4175.89746093750000000000	4160.51269531250000000000	4150.76904296875000000000	4153.33300781250000000000	4158.97412109375000000000	4146.15380859375000000000	4132.82031250000000000000	4182.05126953125000000000	4209.23046875000000000000	4178.46142578125000000000	4182.56396484375000000000	3516.00000000000000000000	10249.00000000000000000000	10227.00000000000000000000	0.00000000000000000000	0.00000000000000000000	0.00000000000000000000	479.00000000000000000000	119.00000000000000000000	4.00000000000000000000	4.00000000000000000000	4.00000000000000000000	4.00000000000000000000	4.00000000000000000000	4.00000000000000000000	4.00000000000000000000	4.00000000000000000000	4.00000000000000000000	4.00000000000000000000	4.00000000000000000000	4.00000000000000000000	4.00000000000000000000	4.00000000000000000000	4.00000000000000000000	4.00000000000000000000
119.00000000000000000000	0.00000000000000000000	4170.76904296875000000000	4185.64111328125000000000	4175.89746093750000000000	4192.30761718750000000000	4180.51269531250000000000	4157.43603515625000000000	4164.61523437500000000000	4176.92285156250000000000	4163.07666015625000000000	4156.92285156250000000000	4209.23046875000000000000	4216.41015625000000000000	4196.41015625000000000000	4192.82031250000000000000	3331.00000000000000000000	10249.00000000000000000000	10227.00000000000000000000	0.00000000000000000000	0.00000000000000000000	0.00000000000000000000	479.00000000000000000000	127.00000000000000000000	4.00000000000000000000	4.00000000000000000000	4.00000000000000000000	4.00000000000000000000	4.00000000000000000000	4.00000000000000000000	4.00000000000000000000	4.00000000000000000000	4.00000000000000000000	4.00000000000000000000	4.00000000000000000000	4.00000000000000000000	4.00000000000000000000	4.00000000000000000000	4.00000000000000000000	4.00000000000000000000
120.00000000000000000000	0.00000000000000000000	4182.56396484375000000000	4174.35888671875000000000	4184.61523437500000000000	4180.51269531250000000000	4168.71777343750000000000	4151.79492187500000000000	4160.00000000000000000000	4176.41015625000000000000	4160.00000000000000000000	4151.79492187500000000000	4203.07666015625000000000	4220.51269531250000000000	4174.87158203125000000000	4187.17919921875000000000	2665.00000000000000000000	10249.00000000000000000000	10227.00000000000000000000	0.00000000000000000000	0.00000000000000000000	0.00000000000000000000	479.00000000000000000000	135.00000000000000000000	4.00000000000000000000	4.00000000000000000000	4.00000000000000000000	4.00000000000000000000	4.00000000000000000000	4.00000000000000000000	4.00000000000000000000	4.00000000000000000000	4.00000000000000000000	4.00000000000000000000	4.00000000000000000000	4.00000000000000000000	4.00000000000000000000	4.00000000000000000000	4.00000000000000000000	4.00000000000000000000
121.00000000000000000000	0.00000000000000000000	4185.64111328125000000000	4186.15380859375000000000	4185.64111328125000000000	4165.12792968750000000000	4181.53857421875000000000	4172.82031250000000000000	4179.48730468750000000000	4184.10253906250000000000	4170.76904296875000000000	4152.30761718750000000000	4189.74365234375000000000	4226.15380859375000000000	4181.53857421875000000000	4200.51269531250000000000	2480.00000000000000000000	10249.00000000000000000000	10227.00000000000000000000	0.00000000000000000000	0.00000000000000000000	0.00000000000000000000	479.00000000000000000000	142.00000000000000000000	4.00000000000000000000	4.00000000000000000000	4.00000000000000000000	4.00000000000000000000	4.00000000000000000000	4.00000000000000000000	4.00000000000000000000	4.00000000000000000000	4.00000000000000000000	4.00000000000000000000	4.00000000000000000000	4.00000000000000000000	4.00000000000000000000	4.00000000000000000000	4.00000000000000000000	4.00000000000000000000
122.00000000000000000000	0.00000000000000000000	4172.30761718750000000000	4190.76904296875000000000	4178.46142578125000000000	4164.10253906250000000000	4190.76904296875000000000	4177.94873046875000000000	4183.07666015625000000000	4176.41015625000000000000	4164.61523437500000000000	4143.07666015625000000000	4183.58984375000000000000	4221.53857421875000000000	4192.82031250000000000000	4201.53857421875000000000	3516.00000000000000000000	10249.00000000000000000000	10227.00000000000000000000	0.00000000000000000000	0.00000000000000000000	0.00000000000000000000	479.00000000000000000000	150.00000000000000000000	4.00000000000000000000	4.00000000000000000000	4.00000000000000000000	4.00000000000000000000	4.00000000000000000000	4.00000000000000000000	4.00000000000000000000	4.00000000000000000000	4.00000000000000000000	4.00000000000000000000	4.00000000000000000000	4.00000000000000000000	4.00000000000000000000	4.00000000000000000000	4.00000000000000000000	4.00000000000000000000
123.00000000000000000000	0.00000000000000000000	4183.07666015625000000000	4160.51269531250000000000	4188.20507812500000000000	4160.00000000000000000000	4158.46142578125000000000	4150.76904296875000000000	4153.84619140625000000000	4146.66650390625000000000	4125.64111328125000000000	4103.07666015625000000000	4154.87158203125000000000	4206.66650390625000000000	4168.20507812500000000000	4184.10253906250000000000	3331.00000000000000000000	10248.00000000000000000000	10226.00000000000000000000	0.00000000000000000000	0.00000000000000000000	0.00000000000000000000	479.00000000000000000000	158.00000000000000000000	4.00000000000000000000	4.00000000000000000000	4.00000000000000000000	4.00000000000000000000	4.00000000000000000000	4.00000000000000000000	4.00000000000000000000	4.00000000000000000000	4.00000000000000000000	4.00000000000000000000	4.00000000000000000000	4.00000000000000000000	4.00000000000000000000	4.00000000000000000000	4.00000000000000000000	4.00000000000000000000
124.00000000000000000000	0.00000000000000000000	4165.64111328125000000000	4176.92285156250000000000	4168.20507812500000000000	4172.30761718750000000000	4176.41015625000000000000	4166.66650390625000000000	4166.66650390625000000000	4171.28173828125000000000	4152.82031250000000000000	4133.84619140625000000000	4189.74365234375000000000	4210.25634765625000000000	4186.15380859375000000000	4204.61523437500000000000	2665.00000000000000000000	10248.00000000000000000000	10226.00000000000000000000	0.00000000000000000000	0.00000000000000000000	0.00000000000000000000	479.00000000000000000000	166.00000000000000000000	4.00000000000000000000	4.00000000000000000000	4.00000000000000000000	4.00000000000000000000	4.00000000000000000000	4.00000000000000000000	4.00000000000000000000	4.00000000000000000000	4.00000000000000000000	4.00000000000000000000	4.00000000000000000000	4.00000000000000000000	4.00000000000000000000	4.00000000000000000000	4.00000000000000000000	4.00000000000000000000
125.00000000000000000000	0.00000000000000000000	4176.92285156250000000000	4182.56396484375000000000	4179.48730468750000000000	4181.02539062500000000000	4174.87158203125000000000	4158.46142578125000000000	4160.00000000000000000000	4177.43603515625000000000	4165.64111328125000000000	4163.07666015625000000000	4221.53857421875000000000	4206.66650390625000000000	4188.20507812500000000000	4189.74365234375000000000	2480.00000000000000000000	10247.00000000000000000000	10227.00000000000000000000	0.00000000000000000000	0.00000000000000000000	0.00000000000000000000	479.00000000000000000000	173.00000000000000000000	4.00000000000000000000	4.00000000000000000000	4.00000000000000000000	4.00000000000000000000	4.00000000000000000000	4.00000000000000000000	4.00000000000000000000	4.00000000000000000000	4.00000000000000000000	4.00000000000000000000	4.00000000000000000000	4.00000000000000000000	4.00000000000000000000	4.00000000000000000000	4.00000000000000000000	4.00000000000000000000
126.00000000000000000000	0.00000000000000000000	4187.17919921875000000000	4194.87158203125000000000	4189.74365234375000000000	4184.10253906250000000000	4179.48730468750000000000	4163.07666015625000000000	4169.74365234375000000000	4185.12792968750000000000	4168.71777343750000000000	4164.61523437500000000000	4214.35888671875000000000	4203.58984375000000000000	4185.12792968750000000000	4176.92285156250000000000	3516.00000000000000000000	10247.00000000000000000000	10227.00000000000000000000	0.00000000000000000000	0.00000000000000000000	0.00000000000000000000	479.00000000000000000000	182.00000000000000000000	4.00000000000000000000	4.00000000000000000000	4.00000000000000000000	4.00000000000000000000	4.00000000000000000000	4.00000000000000000000	4.00000000000000000000	4.00000000000000000000	4.00000000000000000000	4.00000000000000000000	4.00000000000000000000	4.00000000000000000000	4.00000000000000000000	4.00000000000000000000	4.00000000000000000000	4.00000000000000000000
127.00000000000000000000	0.00000000000000000000	4177.94873046875000000000	4205.64111328125000000000	4179.48730468750000000000	4176.92285156250000000000	4197.43603515625000000000	4186.15380859375000000000	4189.74365234375000000000	4196.92285156250000000000	4180.00000000000000000000	4165.64111328125000000000	4189.74365234375000000000	4204.61523437500000000000	4185.12792968750000000000	4182.05126953125000000000	52.00000000000000000000	10247.00000000000000000000	10227.00000000000000000000	0.00000000000000000000	0.00000000000000000000	0.00000000000000000000	479.00000000000000000000	190.00000000000000000000	4.00000000000000000000	4.00000000000000000000	4.00000000000000000000	4.00000000000000000000	4.00000000000000000000	4.00000000000000000000	4.00000000000000000000	4.00000000000000000000	4.00000000000000000000	4.00000000000000000000	4.00000000000000000000	4.00000000000000000000	4.00000000000000000000	4.00000000000000000000	4.00000000000000000000	4.00000000000000000000
0.00000000000000000000	0.00000000000000000000	4192.82031250000000000000	4180.51269531250000000000	4189.23046875000000000000	4152.82031250000000000000	4175.38427734375000000000	4178.97412109375000000000	4174.87158203125000000000	4180.00000000000000000000	4169.74365234375000000000	4146.15380859375000000000	4167.69238281250000000000	4196.41015625000000000000	4172.30761718750000000000	4171.28173828125000000000	1162.00000000000000000000	10247.00000000000000000000	10227.00000000000000000000	0.00000000000000000000	0.00000000000000000000	0.00000000000000000000	479.00000000000000000000	198.00000000000000000000	4.00000000000000000000	4.00000000000000000000	4.00000000000000000000	4.00000000000000000000	4.00000000000000000000	4.00000000000000000000	4.00000000000000000000	4.00000000000000000000	4.00000000000000000000	4.00000000000000000000	4.00000000000000000000	4.00000000000000000000	4.00000000000000000000	4.00000000000000000000	4.00000000000000000000	4.00000000000000000000
1.00000000000000000000	0.00000000000000000000	4174.87158203125000000000	4172.82031250000000000000	4174.87158203125000000000	4146.66650390625000000000	4173.84619140625000000000	4181.53857421875000000000	4181.02539062500000000000	4192.82031250000000000000	4185.64111328125000000000	4150.25634765625000000000	4185.64111328125000000000	4204.10253906250000000000	4192.82031250000000000000	4195.38427734375000000000	2179.00000000000000000000	10247.00000000000000000000	10228.00000000000000000000	0.00000000000000000000	0.00000000000000000000	0.00000000000000000000	479.00000000000000000000	207.00000000000000000000	4.00000000000000000000	4.00000000000000000000	4.00000000000000000000	4.00000000000000000000	4.00000000000000000000	4.00000000000000000000	4.00000000000000000000	4.00000000000000000000	4.00000000000000000000	4.00000000000000000000	4.00000000000000000000	4.00000000000000000000	4.00000000000000000000	4.00000000000000000000	4.00000000000000000000	4.00000000000000000000
2.00000000000000000000	0.00000000000000000000	4173.84619140625000000000	4152.82031250000000000000	4178.97412109375000000000	4163.07666015625000000000	4156.41015625000000000000	4154.35888671875000000000	4160.00000000000000000000	4173.84619140625000000000	4164.61523437500000000000	4143.07666015625000000000	4185.64111328125000000000	4206.66650390625000000000	4180.51269531250000000000	4200.51269531250000000000	1410.00000000000000000000	10247.00000000000000000000	10228.00000000000000000000	0.00000000000000000000	0.00000000000000000000	0.00000000000000000000	479.00000000000000000000	215.00000000000000000000	4.00000000000000000000	4.00000000000000000000	4.00000000000000000000	4.00000000000000000000	4.00000000000000000000	4.00000000000000000000	4.00000000000000000000	4.00000000000000000000	4.00000000000000000000	4.00000000000000000000	4.00000000000000000000	4.00000000000000000000	4.00000000000000000000	4.00000000000000000000	4.00000000000000000000	4.00000000000000000000
3.00000000000000000000	0.00000000000000000000	4174.87158203125000000000	4166.15380859375000000000	4179.48730468750000000000	4177.94873046875000000000	4161.53857421875000000000	4151.28173828125000000000	4157.94873046875000000000	4164.10253906250000000000	4156.41015625000000000000	4148.71777343750000000000	4204.10253906250000000000	4205.12792968750000000000	4177.94873046875000000000	4189.74365234375000000000	3399.00000000000000000000	10246.00000000000000000000	10227.00000000000000000000	0.00000000000000000000	0.00000000000000000000	0.00000000000000000000	479.00000000000000000000	222.00000000000000000000	4.00000000000000000000	4.00000000000000000000	4.00000000000000000000	4.00000000000000000000	4.00000000000000000000	4.00000000000000000000	4.00000000000000000000	4.00000000000000000000	4.00000000000000000000	4.00000000000000000000	4.00000000000000000000	4.00000000000000000000	4.00000000000000000000	4.00000000000000000000	4.00000000000000000000	4.00000000000000000000
4.00000000000000000000	0.00000000000000000000	4166.15380859375000000000	4193.33300781250000000000	4173.84619140625000000000	4167.17919921875000000000	4188.20507812500000000000	4171.79492187500000000000	4180.00000000000000000000	4188.20507812500000000000	4186.66650390625000000000	4165.64111328125000000000	4210.25634765625000000000	4217.43603515625000000000	4185.12792968750000000000	4184.10253906250000000000	3545.00000000000000000000	10246.00000000000000000000	10227.00000000000000000000	0.00000000000000000000	0.00000000000000000000	0.00000000000000000000	479.00000000000000000000	230.00000000000000000000	4.00000000000000000000	4.00000000000000000000	4.00000000000000000000	4.00000000000000000000	4.00000000000000000000	4.00000000000000000000	4.00000000000000000000	4.00000000000000000000	4.00000000000000000000	4.00000000000000000000	4.00000000000000000000	4.00000000000000000000	4.00000000000000000000	4.00000000000000000000	4.00000000000000000000	4.00000000000000000000
5.00000000000000000000	0.00000000000000000000	4187.17919921875000000000	4172.82031250000000000000	4195.38427734375000000000	4156.41015625000000000000	4180.51269531250000000000	4162.05126953125000000000	4166.66650390625000000000	4175.38427734375000000000	4178.46142578125000000000	4153.33300781250000000000	4172.82031250000000000000	4215.89746093750000000000	4157.43603515625000000000	4170.76904296875000000000	3429.00000000000000000000	10247.00000000000000000000	10227.00000000000000000000	0.00000000000000000000	0.00000000000000000000	0.00000000000000000000	479.00000000000000000000	237.00000000000000000000	4.00000000000000000000	4.00000000000000000000	4.00000000000000000000	4.00000000000000000000	4.00000000000000000000	4.00000000000000000000	4.00000000000000000000	4.00000000000000000000	4.00000000000000000000	4.00000000000000000000	4.00000000000000000000	4.00000000000000000000	4.00000000000000000000	4.00000000000000000000	4.00000000000000000000	4.00000000000000000000
6.00000000000000000000	0.00000000000000000000	4164.61523437500000000000	4164.61523437500000000000	4173.33300781250000000000	4155.89746093750000000000	4177.43603515625000000000	4172.82031250000000000000	4165.64111328125000000000	4168.20507812500000000000	4169.23046875000000000000	4152.82031250000000000000	4175.89746093750000000000	4197.94873046875000000000	4172.30761718750000000000	4175.89746093750000000000	3477.00000000000000000000	10247.00000000000000000000	10227.00000000000000000000	0.00000000000000000000	0.00000000000000000000	0.00000000000000000000	479.00000000000000000000	244.00000000000000000000	4.00000000000000000000	4.00000000000000000000	4.00000000000000000000	4.00000000000000000000	4.00000000000000000000	4.00000000000000000000	4.00000000000000000000	4.00000000000000000000	4.00000000000000000000	4.00000000000000000000	4.00000000000000000000	4.00000000000000000000	4.00000000000000000000	4.00000000000000000000	4.00000000000000000000	4.00000000000000000000
7.00000000000000000000	0.00000000000000000000	4163.07666015625000000000	4152.82031250000000000000	4166.15380859375000000000	4146.15380859375000000000	4150.25634765625000000000	4152.30761718750000000000	4144.10253906250000000000	4148.20507812500000000000	4143.07666015625000000000	4127.17919921875000000000	4180.51269531250000000000	4182.56396484375000000000	4160.00000000000000000000	4156.41015625000000000000	3359.00000000000000000000	10248.00000000000000000000	10226.00000000000000000000	0.00000000000000000000	0.00000000000000000000	0.00000000000000000000	479.00000000000000000000	252.00000000000000000000	4.00000000000000000000	4.00000000000000000000	4.00000000000000000000	4.00000000000000000000	4.00000000000000000000	4.00000000000000000000	4.00000000000000000000	4.00000000000000000000	4.00000000000000000000	4.00000000000000000000	4.00000000000000000000	4.00000000000000000000	4.00000000000000000000	4.00000000000000000000	4.00000000000000000000	4.00000000000000000000
8.00000000000000000000	0.00000000000000000000	4181.53857421875000000000	4174.35888671875000000000	4177.94873046875000000000	4167.17919921875000000000	4165.12792968750000000000	4150.76904296875000000000	4153.33300781250000000000	4161.53857421875000000000	4152.82031250000000000000	4129.23046875000000000000	4184.61523437500000000000	4200.51269531250000000000	4148.71777343750000000000	4165.64111328125000000000	3443.00000000000000000000	10248.00000000000000000000	10226.00000000000000000000	0.00000000000000000000	0.00000000000000000000	0.00000000000000000000	479.00000000000000000000	260.00000000000000000000	4.00000000000000000000	4.00000000000000000000	4.00000000000000000000	4.00000000000000000000	4.00000000000000000000	4.00000000000000000000	4.00000000000000000000	4.00000000000000000000	4.00000000000000000000	4.00000000000000000000	4.00000000000000000000	4.00000000000000000000	4.00000000000000000000	4.00000000000000000000	4.00000000000000000000	4.00000000000000000000
9.00000000000000000000	0.00000000000000000000	4167.17919921875000000000	4190.25634765625000000000	4172.82031250000000000000	4178.46142578125000000000	4190.25634765625000000000	4168.71777343750000000000	4180.00000000000000000000	4196.41015625000000000000	4184.10253906250000000000	4164.61523437500000000000	4192.30761718750000000000	4223.07666015625000000000	4172.30761718750000000000	4193.33300781250000000000	3109.00000000000000000000	10246.00000000000000000000	10228.00000000000000000000	0.00000000000000000000	0.00000000000000000000	0.00000000000000000000	479.00000000000000000000	268.00000000000000000000	4.00000000000000000000	4.00000000000000000000	4.00000000000000000000	4.00000000000000000000	4.00000000000000000000	4.00000000000000000000	4.00000000000000000000	4.00000000000000000000	4.00000000000000000000	4.00000000000000000000	4.00000000000000000000	4.00000000000000000000	4.00000000000000000000	4.00000000000000000000	4.00000000000000000000	4.00000000000000000000
10.00000000000000000000	0.00000000000000000000	4178.97412109375000000000	4150.25634765625000000000	4188.71777343750000000000	4150.25634765625000000000	4158.97412109375000000000	4145.12792968750000000000	4155.89746093750000000000	4171.79492187500000000000	4157.43603515625000000000	4144.61523437500000000000	4175.89746093750000000000	4211.79492187500000000000	4157.94873046875000000000	4172.82031250000000000000	3485.00000000000000000000	10246.00000000000000000000	10228.00000000000000000000	0.00000000000000000000	0.00000000000000000000	0.00000000000000000000	479.00000000000000000000	277.00000000000000000000	4.00000000000000000000	4.00000000000000000000	4.00000000000000000000	4.00000000000000000000	4.00000000000000000000	4.00000000000000000000	4.00000000000000000000	4.00000000000000000000	4.00000000000000000000	4.00000000000000000000	4.00000000000000000000	4.00000000000000000000	4.00000000000000000000	4.00000000000000000000	4.00000000000000000000	4.00000000000000000000
11.00000000000000000000	0.00000000000000000000	4167.17919921875000000000	4164.10253906250000000000	4176.92285156250000000000	4159.48730468750000000000	4173.84619140625000000000	4164.61523437500000000000	4167.17919921875000000000	4167.69238281250000000000	4158.97412109375000000000	4142.05126953125000000000	4184.10253906250000000000	4209.23046875000000000000	4162.56396484375000000000	4174.35888671875000000000	3313.00000000000000000000	10245.00000000000000000000	10229.00000000000000000000	0.00000000000000000000	0.00000000000000000000	0.00000000000000000000	479.00000000000000000000	285.00000000000000000000	4.00000000000000000000	4.00000000000000000000	4.00000000000000000000	4.00000000000000000000	4.00000000000000000000	4.00000000000000000000	4.00000000000000000000	4.00000000000000000000	4.00000000000000000000	4.00000000000000000000	4.00000000000000000000	4.00000000000000000000	4.00000000000000000000	4.00000000000000000000	4.00000000000000000000	4.00000000000000000000
12.00000000000000000000	0.00000000000000000000	4167.69238281250000000000	4170.76904296875000000000	4177.43603515625000000000	4167.17919921875000000000	4174.35888671875000000000	4173.84619140625000000000	4171.28173828125000000000	4164.61523437500000000000	4156.41015625000000000000	4137.94873046875000000000	4189.23046875000000000000	4210.76904296875000000000	4156.92285156250000000000	4166.15380859375000000000	2676.00000000000000000000	10245.00000000000000000000	10229.00000000000000000000	0.00000000000000000000	0.00000000000000000000	0.00000000000000000000	479.00000000000000000000	293.00000000000000000000	4.00000000000000000000	4.00000000000000000000	4.00000000000000000000	4.00000000000000000000	4.00000000000000000000	4.00000000000000000000	4.00000000000000000000	4.00000000000000000000	4.00000000000000000000	4.00000000000000000000	4.00000000000000000000	4.00000000000000000000	4.00000000000000000000	4.00000000000000000000	4.00000000000000000000	4.00000000000000000000
13.00000000000000000000	0.00000000000000000000	4178.46142578125000000000	4156.41015625000000000000	4186.15380859375000000000	4146.15380859375000000000	4156.41015625000000000000	4153.84619140625000000000	4161.02539062500000000000	4159.48730468750000000000	4147.17919921875000000000	4140.00000000000000000000	4181.02539062500000000000	4204.61523437500000000000	4142.56396484375000000000	4162.56396484375000000000	2483.00000000000000000000	10245.00000000000000000000	10228.00000000000000000000	0.00000000000000000000	0.00000000000000000000	0.00000000000000000000	479.00000000000000000000	302.00000000000000000000	4.00000000000000000000	4.00000000000000000000	4.00000000000000000000	4.00000000000000000000	4.00000000000000000000	4.00000000000000000000	4.00000000000000000000	4.00000000000000000000	4.00000000000000000000	4.00000000000000000000	4.00000000000000000000	4.00000000000000000000	4.00000000000000000000	4.00000000000000000000	4.00000000000000000000	4.00000000000000000000
14.00000000000000000000	0.00000000000000000000	4161.02539062500000000000	4165.12792968750000000000	4170.76904296875000000000	4161.53857421875000000000	4165.12792968750000000000	4148.20507812500000000000	4164.61523437500000000000	4178.97412109375000000000	4164.61523437500000000000	4164.10253906250000000000	4183.58984375000000000000	4216.92285156250000000000	4152.30761718750000000000	4194.87158203125000000000	3485.00000000000000000000	10245.00000000000000000000	10228.00000000000000000000	0.00000000000000000000	0.00000000000000000000	0.00000000000000000000	479.00000000000000000000	310.00000000000000000000	4.00000000000000000000	4.00000000000000000000	4.00000000000000000000	4.00000000000000000000	4.00000000000000000000	4.00000000000000000000	4.00000000000000000000	4.00000000000000000000	4.00000000000000000000	4.00000000000000000000	4.00000000000000000000	4.00000000000000000000	4.00000000000000000000	4.00000000000000000000	4.00000000000000000000	4.00000000000000000000
15.00000000000000000000	0.00000000000000000000	4182.56396484375000000000	4161.53857421875000000000	4187.17919921875000000000	4186.15380859375000000000	4157.94873046875000000000	4145.64111328125000000000	4152.30761718750000000000	4175.89746093750000000000	4162.05126953125000000000	4146.15380859375000000000	4185.64111328125000000000	4226.15380859375000000000	4152.82031250000000000000	4190.25634765625000000000	3313.00000000000000000000	10247.00000000000000000000	10228.00000000000000000000	0.00000000000000000000	0.00000000000000000000	0.00000000000000000000	479.00000000000000000000	318.00000000000000000000	4.00000000000000000000	4.00000000000000000000	4.00000000000000000000	4.00000000000000000000	4.00000000000000000000	4.00000000000000000000	4.00000000000000000000	4.00000000000000000000	4.00000000000000000000	4.00000000000000000000	4.00000000000000000000	4.00000000000000000000	4.00000000000000000000	4.00000000000000000000	4.00000000000000000000	4.00000000000000000000
16.00000000000000000000	0.00000000000000000000	4176.92285156250000000000	4181.53857421875000000000	4181.02539062500000000000	4168.71777343750000000000	4176.41015625000000000000	4173.33300781250000000000	4171.28173828125000000000	4188.71777343750000000000	4183.07666015625000000000	4156.92285156250000000000	4203.07666015625000000000	4221.53857421875000000000	4174.87158203125000000000	4181.02539062500000000000	0.00000000000000000000	10247.00000000000000000000	10228.00000000000000000000	0.00000000000000000000	0.00000000000000000000	0.00000000000000000000	479.00000000000000000000	327.00000000000000000000	4.00000000000000000000	4.00000000000000000000	4.00000000000000000000	4.00000000000000000000	4.00000000000000000000	4.00000000000000000000	4.00000000000000000000	4.00000000000000000000	4.00000000000000000000	4.00000000000000000000	4.00000000000000000000	4.00000000000000000000	4.00000000000000000000	4.00000000000000000000	4.00000000000000000000	4.00000000000000000000
17.00000000000000000000	0.00000000000000000000	4165.64111328125000000000	4168.20507812500000000000	4175.89746093750000000000	4143.58984375000000000000	4162.56396484375000000000	4156.92285156250000000000	4161.02539062500000000000	4169.74365234375000000000	4170.76904296875000000000	4160.00000000000000000000	4186.66650390625000000000	4207.17919921875000000000	4153.84619140625000000000	4172.30761718750000000000	0.00000000000000000000	10251.00000000000000000000	10228.00000000000000000000	0.00000000000000000000	0.00000000000000000000	0.00000000000000000000	479.00000000000000000000	334.00000000000000000000	4.00000000000000000000	4.00000000000000000000	4.00000000000000000000	4.00000000000000000000	4.00000000000000000000	4.00000000000000000000	4.00000000000000000000	4.00000000000000000000	4.00000000000000000000	4.00000000000000000000	4.00000000000000000000	4.00000000000000000000	4.00000000000000000000	4.00000000000000000000	4.00000000000000000000	4.00000000000000000000
18.00000000000000000000	0.00000000000000000000	4178.46142578125000000000	4151.79492187500000000000	4185.64111328125000000000	4164.10253906250000000000	4148.20507812500000000000	4142.05126953125000000000	4148.20507812500000000000	4155.89746093750000000000	4150.76904296875000000000	4153.33300781250000000000	4171.79492187500000000000	4209.74365234375000000000	4140.51269531250000000000	4187.17919921875000000000	0.00000000000000000000	10251.00000000000000000000	10228.00000000000000000000	0.00000000000000000000	0.00000000000000000000	0.00000000000000000000	479.00000000000000000000	342.00000000000000000000	4.00000000000000000000	4.00000000000000000000	4.00000000000000000000	4.00000000000000000000	4.00000000000000000000	4.00000000000000000000	4.00000000000000000000	4.00000000000000000000	4.00000000000000000000	4.00000000000000000000	4.00000000000000000000	4.00000000000000000000	4.00000000000000000000	4.00000000000000000000	4.00000000000000000000	4.00000000000000000000
19.00000000000000000000	0.00000000000000000000	4164.10253906250000000000	4171.28173828125000000000	4169.74365234375000000000	4167.69238281250000000000	4170.25634765625000000000	4168.71777343750000000000	4169.23046875000000000000	4182.56396484375000000000	4174.87158203125000000000	4178.97412109375000000000	4217.94873046875000000000	4218.97412109375000000000	4182.05126953125000000000	4209.23046875000000000000	0.00000000000000000000	10251.00000000000000000000	10229.00000000000000000000	0.00000000000000000000	0.00000000000000000000	0.00000000000000000000	479.00000000000000000000	349.00000000000000000000	4.00000000000000000000	4.00000000000000000000	4.00000000000000000000	4.00000000000000000000	4.00000000000000000000	4.00000000000000000000	4.00000000000000000000	4.00000000000000000000	4.00000000000000000000	4.00000000000000000000	4.00000000000000000000	4.00000000000000000000	4.00000000000000000000	4.00000000000000000000	4.00000000000000000000	4.00000000000000000000
20.00000000000000000000	0.00000000000000000000	4175.89746093750000000000	4143.58984375000000000000	4179.48730468750000000000	4135.89746093750000000000	4142.05126953125000000000	4143.07666015625000000000	4143.07666015625000000000	4158.97412109375000000000	4152.30761718750000000000	4151.79492187500000000000	4205.12792968750000000000	4193.33300781250000000000	4164.10253906250000000000	4170.25634765625000000000	0.00000000000000000000	10251.00000000000000000000	10229.00000000000000000000	0.00000000000000000000	0.00000000000000000000	0.00000000000000000000	479.00000000000000000000	356.00000000000000000000	4.00000000000000000000	4.00000000000000000000	4.00000000000000000000	4.00000000000000000000	4.00000000000000000000	4.00000000000000000000	4.00000000000000000000	4.00000000000000000000	4.00000000000000000000	4.00000000000000000000	4.00000000000000000000	4.00000000000000000000	4.00000000000000000000	4.00000000000000000000	4.00000000000000000000	4.00000000000000000000
21.00000000000000000000	0.00000000000000000000	4168.71777343750000000000	4138.97412109375000000000	4176.92285156250000000000	4160.00000000000000000000	4150.25634765625000000000	4140.00000000000000000000	4150.76904296875000000000	4163.07666015625000000000	4155.89746093750000000000	4134.87158203125000000000	4151.28173828125000000000	4181.02539062500000000000	4156.41015625000000000000	4158.97412109375000000000	0.00000000000000000000	10247.00000000000000000000	10230.00000000000000000000	0.00000000000000000000	0.00000000000000000000	0.00000000000000000000	479.00000000000000000000	364.00000000000000000000	4.00000000000000000000	4.00000000000000000000	4.00000000000000000000	4.00000000000000000000	4.00000000000000000000	4.00000000000000000000	4.00000000000000000000	4.00000000000000000000	4.00000000000000000000	4.00000000000000000000	4.00000000000000000000	4.00000000000000000000	4.00000000000000000000	4.00000000000000000000	4.00000000000000000000	4.00000000000000000000
22.00000000000000000000	0.00000000000000000000	4162.05126953125000000000	4140.51269531250000000000	4177.94873046875000000000	4184.61523437500000000000	4158.46142578125000000000	4152.30761718750000000000	4161.02539062500000000000	4172.82031250000000000000	4164.61523437500000000000	4136.41015625000000000000	4156.41015625000000000000	4183.58984375000000000000	4149.23046875000000000000	4167.17919921875000000000	0.00000000000000000000	10247.00000000000000000000	10230.00000000000000000000	0.00000000000000000000	0.00000000000000000000	0.00000000000000000000	479.00000000000000000000	371.00000000000000000000	4.00000000000000000000	4.00000000000000000000	4.00000000000000000000	4.00000000000000000000	4.00000000000000000000	4.00000000000000000000	4.00000000000000000000	4.00000000000000000000	4.00000000000000000000	4.00000000000000000000	4.00000000000000000000	4.00000000000000000000	4.00000000000000000000	4.00000000000000000000	4.00000000000000000000	4.00000000000000000000
23.00000000000000000000	0.00000000000000000000	4172.30761718750000000000	4129.23046875000000000000	4186.66650390625000000000	4154.35888671875000000000	4127.17919921875000000000	4137.43603515625000000000	4134.87158203125000000000	4141.02539062500000000000	4133.84619140625000000000	4131.28173828125000000000	4186.15380859375000000000	4171.28173828125000000000	4121.53857421875000000000	4160.51269531250000000000	0.00000000000000000000	10248.00000000000000000000	10232.00000000000000000000	0.00000000000000000000	0.00000000000000000000	0.00000000000000000000	479.00000000000000000000	378.00000000000000000000	4.00000000000000000000	4.00000000000000000000	4.00000000000000000000	4.00000000000000000000	4.00000000000000000000	4.00000000000000000000	4.00000000000000000000	4.00000000000000000000	4.00000000000000000000	4.00000000000000000000	4.00000000000000000000	4.00000000000000000000	4.00000000000000000000	4.00000000000000000000	4.00000000000000000000	4.00000000000000000000
24.00000000000000000000	0.00000000000000000000	4156.41015625000000000000	4157.94873046875000000000	4169.23046875000000000000	4152.30761718750000000000	4150.76904296875000000000	4147.17919921875000000000	4144.61523437500000000000	4145.64111328125000000000	4143.58984375000000000000	4151.79492187500000000000	4196.92285156250000000000	4173.84619140625000000000	4147.17919921875000000000	4174.35888671875000000000	0.00000000000000000000	10248.00000000000000000000	10232.00000000000000000000	0.00000000000000000000	0.00000000000000000000	0.00000000000000000000	479.00000000000000000000	386.00000000000000000000	4.00000000000000000000	4.00000000000000000000	4.00000000000000000000	4.00000000000000000000	4.00000000000000000000	4.00000000000000000000	4.00000000000000000000	4.00000000000000000000	4.00000000000000000000	4.00000000000000000000	4.00000000000000000000	4.00000000000000000000	4.00000000000000000000	4.00000000000000000000	4.00000000000000000000	4.00000000000000000000
25.00000000000000000000	0.00000000000000000000	4174.87158203125000000000	4159.48730468750000000000	4185.64111328125000000000	4177.43603515625000000000	4161.53857421875000000000	4145.12792968750000000000	4144.10253906250000000000	4148.20507812500000000000	4147.17919921875000000000	4142.05126953125000000000	4177.43603515625000000000	4180.00000000000000000000	4160.51269531250000000000	4173.84619140625000000000	0.00000000000000000000	10249.00000000000000000000	10233.00000000000000000000	0.00000000000000000000	0.00000000000000000000	0.00000000000000000000	479.00000000000000000000	393.00000000000000000000	4.00000000000000000000	4.00000000000000000000	4.00000000000000000000	4.00000000000000000000	4.00000000000000000000	4.00000000000000000000	4.00000000000000000000	4.00000000000000000000	4.00000000000000000000	4.00000000000000000000	4.00000000000000000000	4.00000000000000000000	4.00000000000000000000	4.00000000000000000000	4.00000000000000000000	4.00000000000000000000
26.00000000000000000000	0.00000000000000000000	4172.82031250000000000000	4154.87158203125000000000	4183.07666015625000000000	4167.17919921875000000000	4155.38427734375000000000	4156.92285156250000000000	4154.35888671875000000000	4164.61523437500000000000	4158.46142578125000000000	4138.97412109375000000000	4161.53857421875000000000	4192.30761718750000000000	4170.76904296875000000000	4181.02539062500000000000	0.00000000000000000000	10249.00000000000000000000	10233.00000000000000000000	0.00000000000000000000	0.00000000000000000000	0.00000000000000000000	479.00000000000000000000	400.00000000000000000000	4.00000000000000000000	4.00000000000000000000	4.00000000000000000000	4.00000000000000000000	4.00000000000000000000	4.00000000000000000000	4.00000000000000000000	4.00000000000000000000	4.00000000000000000000	4.00000000000000000000	4.00000000000000000000	4.00000000000000000000	4.00000000000000000000	4.00000000000000000000	4.00000000000000000000	4.00000000000000000000
27.00000000000000000000	0.00000000000000000000	4161.02539062500000000000	4142.05126953125000000000	4175.89746093750000000000	4142.56396484375000000000	4152.30761718750000000000	4158.97412109375000000000	4157.43603515625000000000	4172.82031250000000000000	4163.07666015625000000000	4150.25634765625000000000	4157.94873046875000000000	4196.41015625000000000000	4158.97412109375000000000	4171.79492187500000000000	0.00000000000000000000	10250.00000000000000000000	10232.00000000000000000000	0.00000000000000000000	0.00000000000000000000	0.00000000000000000000	479.00000000000000000000	408.00000000000000000000	4.00000000000000000000	4.00000000000000000000	4.00000000000000000000	4.00000000000000000000	4.00000000000000000000	4.00000000000000000000	4.00000000000000000000	4.00000000000000000000	4.00000000000000000000	4.00000000000000000000	4.00000000000000000000	4.00000000000000000000	4.00000000000000000000	4.00000000000000000000	4.00000000000000000000	4.00000000000000000000
28.00000000000000000000	0.00000000000000000000	4175.89746093750000000000	4126.15380859375000000000	4191.28173828125000000000	4145.64111328125000000000	4150.25634765625000000000	4146.15380859375000000000	4145.12792968750000000000	4151.79492187500000000000	4142.56396484375000000000	4137.43603515625000000000	4180.51269531250000000000	4180.51269531250000000000	4122.56396484375000000000	4150.76904296875000000000	0.00000000000000000000	10250.00000000000000000000	10232.00000000000000000000	0.00000000000000000000	0.00000000000000000000	0.00000000000000000000	479.00000000000000000000	416.00000000000000000000	4.00000000000000000000	4.00000000000000000000	4.00000000000000000000	4.00000000000000000000	4.00000000000000000000	4.00000000000000000000	4.00000000000000000000	4.00000000000000000000	4.00000000000000000000	4.00000000000000000000	4.00000000000000000000	4.00000000000000000000	4.00000000000000000000	4.00000000000000000000	4.00000000000000000000	4.00000000000000000000
29.00000000000000000000	0.00000000000000000000	4158.46142578125000000000	4148.20507812500000000000	4175.38427734375000000000	4163.58984375000000000000	4169.74365234375000000000	4162.56396484375000000000	4162.56396484375000000000	4157.43603515625000000000	4154.87158203125000000000	4141.53857421875000000000	4193.84619140625000000000	4180.00000000000000000000	4136.92285156250000000000	4163.07666015625000000000	0.00000000000000000000	10249.00000000000000000000	10229.00000000000000000000	0.00000000000000000000	0.00000000000000000000	0.00000000000000000000	479.00000000000000000000	424.00000000000000000000	4.00000000000000000000	4.00000000000000000000	4.00000000000000000000	4.00000000000000000000	4.00000000000000000000	4.00000000000000000000	4.00000000000000000000	4.00000000000000000000	4.00000000000000000000	4.00000000000000000000	4.00000000000000000000	4.00000000000000000000	4.00000000000000000000	4.00000000000000000000	4.00000000000000000000	4.00000000000000000000
30.00000000000000000000	0.00000000000000000000	4172.30761718750000000000	4149.74365234375000000000	4184.61523437500000000000	4171.79492187500000000000	4162.05126953125000000000	4154.35888671875000000000	4151.28173828125000000000	4152.82031250000000000000	4154.87158203125000000000	4148.71777343750000000000	4170.25634765625000000000	4190.25634765625000000000	4156.41015625000000000000	4161.02539062500000000000	0.00000000000000000000	10249.00000000000000000000	10229.00000000000000000000	0.00000000000000000000	0.00000000000000000000	0.00000000000000000000	479.00000000000000000000	433.00000000000000000000	4.00000000000000000000	4.00000000000000000000	4.00000000000000000000	4.00000000000000000000	4.00000000000000000000	4.00000000000000000000	4.00000000000000000000	4.00000000000000000000	4.00000000000000000000	4.00000000000000000000	4.00000000000000000000	4.00000000000000000000	4.00000000000000000000	4.00000000000000000000	4.00000000000000000000	4.00000000000000000000
31.00000000000000000000	0.00000000000000000000	4178.97412109375000000000	4162.05126953125000000000	4187.69238281250000000000	4182.05126953125000000000	4170.76904296875000000000	4165.64111328125000000000	4153.84619140625000000000	4169.74365234375000000000	4166.66650390625000000000	4172.82031250000000000000	4178.97412109375000000000	4203.07666015625000000000	4180.00000000000000000000	4181.02539062500000000000	0.00000000000000000000	10246.00000000000000000000	10229.00000000000000000000	0.00000000000000000000	0.00000000000000000000	0.00000000000000000000	479.00000000000000000000	441.00000000000000000000	4.00000000000000000000	4.00000000000000000000	4.00000000000000000000	4.00000000000000000000	4.00000000000000000000	4.00000000000000000000	4.00000000000000000000	4.00000000000000000000	4.00000000000000000000	4.00000000000000000000	4.00000000000000000000	4.00000000000000000000	4.00000000000000000000	4.00000000000000000000	4.00000000000000000000	4.00000000000000000000
32.00000000000000000000	0.00000000000000000000	4164.10253906250000000000	4158.97412109375000000000	4175.38427734375000000000	4160.51269531250000000000	4162.05126953125000000000	4164.61523437500000000000	4149.74365234375000000000	4175.89746093750000000000	4166.66650390625000000000	4153.84619140625000000000	4162.56396484375000000000	4204.10253906250000000000	4163.07666015625000000000	4189.74365234375000000000	0.00000000000000000000	10246.00000000000000000000	10229.00000000000000000000	0.00000000000000000000	0.00000000000000000000	0.00000000000000000000	479.00000000000000000000	449.00000000000000000000	4.00000000000000000000	4.00000000000000000000	4.00000000000000000000	4.00000000000000000000	4.00000000000000000000	4.00000000000000000000	4.00000000000000000000	4.00000000000000000000	4.00000000000000000000	4.00000000000000000000	4.00000000000000000000	4.00000000000000000000	4.00000000000000000000	4.00000000000000000000	4.00000000000000000000	4.00000000000000000000
33.00000000000000000000	0.00000000000000000000	4175.38427734375000000000	4137.43603515625000000000	4183.58984375000000000000	4129.23046875000000000000	4140.00000000000000000000	4137.43603515625000000000	4126.66650390625000000000	4145.12792968750000000000	4141.02539062500000000000	4116.41015625000000000000	4146.15380859375000000000	4184.61523437500000000000	4123.58984375000000000000	4162.56396484375000000000	0.00000000000000000000	10245.00000000000000000000	10227.00000000000000000000	0.00000000000000000000	0.00000000000000000000	0.00000000000000000000	479.00000000000000000000	458.00000000000000000000	4.00000000000000000000	4.00000000000000000000	4.00000000000000000000	4.00000000000000000000	4.00000000000000000000	4.00000000000000000000	4.00000000000000000000	4.00000000000000000000	4.00000000000000000000	4.00000000000000000000	4.00000000000000000000	4.00000000000000000000	4.00000000000000000000	4.00000000000000000000	4.00000000000000000000	4.00000000000000000000
34.00000000000000000000	0.00000000000000000000	4161.53857421875000000000	4166.66650390625000000000	4171.79492187500000000000	4160.00000000000000000000	4184.61523437500000000000	4165.12792968750000000000	4153.33300781250000000000	4160.51269531250000000000	4166.15380859375000000000	4153.33300781250000000000	4202.56396484375000000000	4174.35888671875000000000	4148.20507812500000000000	4170.25634765625000000000	0.00000000000000000000	10245.00000000000000000000	10227.00000000000000000000	0.00000000000000000000	0.00000000000000000000	0.00000000000000000000	479.00000000000000000000	466.00000000000000000000	4.00000000000000000000	4.00000000000000000000	4.00000000000000000000	4.00000000000000000000	4.00000000000000000000	4.00000000000000000000	4.00000000000000000000	4.00000000000000000000	4.00000000000000000000	4.00000000000000000000	4.00000000000000000000	4.00000000000000000000	4.00000000000000000000	4.00000000000000000000	4.00000000000000000000	4.00000000000000000000
35.00000000000000000000	0.00000000000000000000	4173.33300781250000000000	4161.02539062500000000000	4185.12792968750000000000	4178.46142578125000000000	4182.56396484375000000000	4168.20507812500000000000	4156.41015625000000000000	4160.00000000000000000000	4164.10253906250000000000	4150.25634765625000000000	4186.66650390625000000000	4166.66650390625000000000	4148.20507812500000000000	4159.48730468750000000000	0.00000000000000000000	10244.00000000000000000000	10227.00000000000000000000	0.00000000000000000000	0.00000000000000000000	0.00000000000000000000	479.00000000000000000000	474.00000000000000000000	4.00000000000000000000	4.00000000000000000000	4.00000000000000000000	4.00000000000000000000	4.00000000000000000000	4.00000000000000000000	4.00000000000000000000	4.00000000000000000000	4.00000000000000000000	4.00000000000000000000	4.00000000000000000000	4.00000000000000000000	4.00000000000000000000	4.00000000000000000000	4.00000000000000000000	4.00000000000000000000
36.00000000000000000000	0.00000000000000000000	4177.43603515625000000000	4153.33300781250000000000	4188.20507812500000000000	4158.46142578125000000000	4164.61523437500000000000	4166.66650390625000000000	4161.53857421875000000000	4161.02539062500000000000	4158.97412109375000000000	4140.00000000000000000000	4155.38427734375000000000	4172.30761718750000000000	4147.17919921875000000000	4156.92285156250000000000	0.00000000000000000000	10244.00000000000000000000	10227.00000000000000000000	0.00000000000000000000	0.00000000000000000000	0.00000000000000000000	479.00000000000000000000	483.00000000000000000000	4.00000000000000000000	4.00000000000000000000	4.00000000000000000000	4.00000000000000000000	4.00000000000000000000	4.00000000000000000000	4.00000000000000000000	4.00000000000000000000	4.00000000000000000000	4.00000000000000000000	4.00000000000000000000	4.00000000000000000000	4.00000000000000000000	4.00000000000000000000	4.00000000000000000000	4.00000000000000000000
37.00000000000000000000	0.00000000000000000000	4157.94873046875000000000	4156.92285156250000000000	4169.23046875000000000000	4159.48730468750000000000	4162.56396484375000000000	4164.10253906250000000000	4163.07666015625000000000	4168.20507812500000000000	4166.15380859375000000000	4158.97412109375000000000	4173.33300781250000000000	4182.05126953125000000000	4152.30761718750000000000	4176.92285156250000000000	0.00000000000000000000	10243.00000000000000000000	10227.00000000000000000000	0.00000000000000000000	0.00000000000000000000	0.00000000000000000000	479.00000000000000000000	491.00000000000000000000	4.00000000000000000000	4.00000000000000000000	4.00000000000000000000	4.00000000000000000000	4.00000000000000000000	4.00000000000000000000	4.00000000000000000000	4.00000000000000000000	4.00000000000000000000	4.00000000000000000000	4.00000000000000000000	4.00000000000000000000	4.00000000000000000000	4.00000000000000000000	4.00000000000000000000	4.00000000000000000000
38.00000000000000000000	0.00000000000000000000	4175.38427734375000000000	4134.35888671875000000000	4181.02539062500000000000	4167.17919921875000000000	4142.56396484375000000000	4135.89746093750000000000	4133.84619140625000000000	4147.69238281250000000000	4147.69238281250000000000	4145.12792968750000000000	4166.15380859375000000000	4181.02539062500000000000	4132.82031250000000000000	4177.43603515625000000000	0.00000000000000000000	10243.00000000000000000000	10227.00000000000000000000	0.00000000000000000000	0.00000000000000000000	0.00000000000000000000	479.00000000000000000000	499.00000000000000000000	4.00000000000000000000	4.00000000000000000000	4.00000000000000000000	4.00000000000000000000	4.00000000000000000000	4.00000000000000000000	4.00000000000000000000	4.00000000000000000000	4.00000000000000000000	4.00000000000000000000	4.00000000000000000000	4.00000000000000000000	4.00000000000000000000	4.00000000000000000000	4.00000000000000000000	4.00000000000000000000
39.00000000000000000000	0.00000000000000000000	4163.07666015625000000000	4142.05126953125000000000	4173.84619140625000000000	4150.25634765625000000000	4157.94873046875000000000	4152.30761718750000000000	4148.71777343750000000000	4160.00000000000000000000	4162.56396484375000000000	4153.33300781250000000000	4181.53857421875000000000	4181.02539062500000000000	4145.12792968750000000000	4171.79492187500000000000	0.00000000000000000000	10246.00000000000000000000	10226.00000000000000000000	0.00000000000000000000	0.00000000000000000000	0.00000000000000000000	479.00000000000000000000	508.00000000000000000000	4.00000000000000000000	4.00000000000000000000	4.00000000000000000000	4.00000000000000000000	4.00000000000000000000	4.00000000000000000000	4.00000000000000000000	4.00000000000000000000	4.00000000000000000000	4.00000000000000000000	4.00000000000000000000	4.00000000000000000000	4.00000000000000000000	4.00000000000000000000	4.00000000000000000000	4.00000000000000000000
40.00000000000000000000	0.00000000000000000000	4169.23046875000000000000	4143.07666015625000000000	4186.15380859375000000000	4138.97412109375000000000	4164.61523437500000000000	4159.48730468750000000000	4157.43603515625000000000	4161.02539062500000000000	4163.07666015625000000000	4154.87158203125000000000	4180.51269531250000000000	4177.43603515625000000000	4134.87158203125000000000	4148.20507812500000000000	0.00000000000000000000	10246.00000000000000000000	10226.00000000000000000000	0.00000000000000000000	0.00000000000000000000	0.00000000000000000000	479.00000000000000000000	516.00000000000000000000	4.00000000000000000000	4.00000000000000000000	4.00000000000000000000	4.00000000000000000000	4.00000000000000000000	4.00000000000000000000	4.00000000000000000000	4.00000000000000000000	4.00000000000000000000	4.00000000000000000000	4.00000000000000000000	4.00000000000000000000	4.00000000000000000000	4.00000000000000000000	4.00000000000000000000	4.00000000000000000000
41.00000000000000000000	0.00000000000000000000	4178.97412109375000000000	4161.53857421875000000000	4190.76904296875000000000	4170.76904296875000000000	4180.51269531250000000000	4165.12792968750000000000	4162.56396484375000000000	4163.07666015625000000000	4163.58984375000000000000	4157.43603515625000000000	4165.64111328125000000000	4184.10253906250000000000	4143.07666015625000000000	4158.97412109375000000000	0.00000000000000000000	10247.00000000000000000000	10227.00000000000000000000	0.00000000000000000000	0.00000000000000000000	0.00000000000000000000	479.00000000000000000000	524.00000000000000000000	4.00000000000000000000	4.00000000000000000000	4.00000000000000000000	4.00000000000000000000	4.00000000000000000000	4.00000000000000000000	4.00000000000000000000	4.00000000000000000000	4.00000000000000000000	4.00000000000000000000	4.00000000000000000000	4.00000000000000000000	4.00000000000000000000	4.00000000000000000000	4.00000000000000000000	4.00000000000000000000
42.00000000000000000000	0.00000000000000000000	4158.46142578125000000000	4171.79492187500000000000	4167.17919921875000000000	4183.58984375000000000000	4177.94873046875000000000	4158.97412109375000000000	4151.28173828125000000000	4157.94873046875000000000	4151.79492187500000000000	4147.17919921875000000000	4167.17919921875000000000	4186.15380859375000000000	4155.38427734375000000000	4170.76904296875000000000	0.00000000000000000000	10247.00000000000000000000	10227.00000000000000000000	0.00000000000000000000	0.00000000000000000000	0.00000000000000000000	479.00000000000000000000	531.00000000000000000000	4.00000000000000000000	4.00000000000000000000	4.00000000000000000000	4.00000000000000000000	4.00000000000000000000	4.00000000000000000000	4.00000000000000000000	4.00000000000000000000	4.00000000000000000000	4.00000000000000000000	4.00000000000000000000	4.00000000000000000000	4.00000000000000000000	4.00000000000000000000	4.00000000000000000000	4.00000000000000000000
43.00000000000000000000	0.00000000000000000000	4172.82031250000000000000	4141.02539062500000000000	4180.51269531250000000000	4157.94873046875000000000	4146.15380859375000000000	4132.30761718750000000000	4123.07666015625000000000	4133.84619140625000000000	4116.41015625000000000000	4118.97412109375000000000	4161.53857421875000000000	4179.48730468750000000000	4127.69238281250000000000	4154.35888671875000000000	0.00000000000000000000	10247.00000000000000000000	10228.00000000000000000000	0.00000000000000000000	0.00000000000000000000	0.00000000000000000000	479.00000000000000000000	539.00000000000000000000	4.00000000000000000000	4.00000000000000000000	4.00000000000000000000	4.00000000000000000000	4.00000000000000000000	4.00000000000000000000	4.00000000000000000000	4.00000000000000000000	4.00000000000000000000	4.00000000000000000000	4.00000000000000000000	4.00000000000000000000	4.00000000000000000000	4.00000000000000000000	4.00000000000000000000	4.00000000000000000000
44.00000000000000000000	0.00000000000000000000	4164.10253906250000000000	4151.79492187500000000000	4176.92285156250000000000	4157.94873046875000000000	4167.69238281250000000000	4153.33300781250000000000	4153.84619140625000000000	4162.56396484375000000000	4149.23046875000000000000	4158.46142578125000000000	4180.51269531250000000000	4191.28173828125000000000	4150.25634765625000000000	4175.38427734375000000000	0.00000000000000000000	10247.00000000000000000000	10228.00000000000000000000	0.00000000000000000000	0.00000000000000000000	0.00000000000000000000	479.00000000000000000000	546.00000000000000000000	4.00000000000000000000	4.00000000000000000000	4.00000000000000000000	4.00000000000000000000	4.00000000000000000000	4.00000000000000000000	4.00000000000000000000	4.00000000000000000000	4.00000000000000000000	4.00000000000000000000	4.00000000000000000000	4.00000000000000000000	4.00000000000000000000	4.00000000000000000000	4.00000000000000000000	4.00000000000000000000
45.00000000000000000000	0.00000000000000000000	4163.58984375000000000000	4138.46142578125000000000	4177.94873046875000000000	4157.94873046875000000000	4157.43603515625000000000	4145.12792968750000000000	4152.30761718750000000000	4162.05126953125000000000	4157.94873046875000000000	4169.23046875000000000000	4177.43603515625000000000	4180.51269531250000000000	4153.33300781250000000000	4161.02539062500000000000	0.00000000000000000000	10249.00000000000000000000	10229.00000000000000000000	0.00000000000000000000	0.00000000000000000000	0.00000000000000000000	479.00000000000000000000	553.00000000000000000000	4.00000000000000000000	4.00000000000000000000	4.00000000000000000000	4.00000000000000000000	4.00000000000000000000	4.00000000000000000000	4.00000000000000000000	4.00000000000000000000	4.00000000000000000000	4.00000000000000000000	4.00000000000000000000	4.00000000000000000000	4.00000000000000000000	4.00000000000000000000	4.00000000000000000000	4.00000000000000000000
46.00000000000000000000	0.00000000000000000000	4172.30761718750000000000	4125.12792968750000000000	4185.64111328125000000000	4145.64111328125000000000	4148.20507812500000000000	4144.10253906250000000000	4141.53857421875000000000	4148.20507812500000000000	4143.07666015625000000000	4144.10253906250000000000	4169.23046875000000000000	4156.92285156250000000000	4132.82031250000000000000	4129.23046875000000000000	0.00000000000000000000	10249.00000000000000000000	10229.00000000000000000000	0.00000000000000000000	0.00000000000000000000	0.00000000000000000000	479.00000000000000000000	561.00000000000000000000	4.00000000000000000000	4.00000000000000000000	4.00000000000000000000	4.00000000000000000000	4.00000000000000000000	4.00000000000000000000	4.00000000000000000000	4.00000000000000000000	4.00000000000000000000	4.00000000000000000000	4.00000000000000000000	4.00000000000000000000	4.00000000000000000000	4.00000000000000000000	4.00000000000000000000	4.00000000000000000000
47.00000000000000000000	0.00000000000000000000	4165.12792968750000000000	4149.74365234375000000000	4176.41015625000000000000	4160.00000000000000000000	4178.46142578125000000000	4172.82031250000000000000	4164.10253906250000000000	4163.58984375000000000000	4158.97412109375000000000	4153.84619140625000000000	4173.33300781250000000000	4169.74365234375000000000	4150.76904296875000000000	4147.69238281250000000000	0.00000000000000000000	10247.00000000000000000000	10226.00000000000000000000	0.00000000000000000000	0.00000000000000000000	0.00000000000000000000	479.00000000000000000000	569.00000000000000000000	4.00000000000000000000	4.00000000000000000000	4.00000000000000000000	4.00000000000000000000	4.00000000000000000000	4.00000000000000000000	4.00000000000000000000	4.00000000000000000000	4.00000000000000000000	4.00000000000000000000	4.00000000000000000000	4.00000000000000000000	4.00000000000000000000	4.00000000000000000000	4.00000000000000000000	4.00000000000000000000
48.00000000000000000000	0.00000000000000000000	4189.74365234375000000000	4149.23046875000000000000	4188.71777343750000000000	4177.43603515625000000000	4174.35888671875000000000	4154.87158203125000000000	4155.89746093750000000000	4145.64111328125000000000	4143.07666015625000000000	4152.30761718750000000000	4157.94873046875000000000	4183.58984375000000000000	4162.56396484375000000000	4171.79492187500000000000	0.00000000000000000000	10247.00000000000000000000	10226.00000000000000000000	0.00000000000000000000	0.00000000000000000000	0.00000000000000000000	479.00000000000000000000	576.00000000000000000000	4.00000000000000000000	4.00000000000000000000	4.00000000000000000000	4.00000000000000000000	4.00000000000000000000	4.00000000000000000000	4.00000000000000000000	4.00000000000000000000	4.00000000000000000000	4.00000000000000000000	4.00000000000000000000	4.00000000000000000000	4.00000000000000000000	4.00000000000000000000	4.00000000000000000000	4.00000000000000000000
49.00000000000000000000	0.00000000000000000000	4172.82031250000000000000	4164.10253906250000000000	4177.94873046875000000000	4178.46142578125000000000	4177.94873046875000000000	4160.51269531250000000000	4165.64111328125000000000	4162.56396484375000000000	4156.41015625000000000000	4167.69238281250000000000	4175.89746093750000000000	4184.10253906250000000000	4180.00000000000000000000	4189.74365234375000000000	0.00000000000000000000	10246.00000000000000000000	10225.00000000000000000000	0.00000000000000000000	0.00000000000000000000	0.00000000000000000000	479.00000000000000000000	584.00000000000000000000	4.00000000000000000000	4.00000000000000000000	4.00000000000000000000	4.00000000000000000000	4.00000000000000000000	4.00000000000000000000	4.00000000000000000000	4.00000000000000000000	4.00000000000000000000	4.00000000000000000000	4.00000000000000000000	4.00000000000000000000	4.00000000000000000000	4.00000000000000000000	4.00000000000000000000	4.00000000000000000000
50.00000000000000000000	0.00000000000000000000	4161.02539062500000000000	4153.84619140625000000000	4177.43603515625000000000	4161.02539062500000000000	4146.66650390625000000000	4150.25634765625000000000	4151.79492187500000000000	4169.74365234375000000000	4158.46142578125000000000	4161.53857421875000000000	4186.15380859375000000000	4176.41015625000000000000	4154.87158203125000000000	4161.02539062500000000000	0.00000000000000000000	10246.00000000000000000000	10225.00000000000000000000	0.00000000000000000000	0.00000000000000000000	0.00000000000000000000	479.00000000000000000000	591.00000000000000000000	4.00000000000000000000	4.00000000000000000000	4.00000000000000000000	4.00000000000000000000	4.00000000000000000000	4.00000000000000000000	4.00000000000000000000	4.00000000000000000000	4.00000000000000000000	4.00000000000000000000	4.00000000000000000000	4.00000000000000000000	4.00000000000000000000	4.00000000000000000000	4.00000000000000000000	4.00000000000000000000
51.00000000000000000000	0.00000000000000000000	4180.51269531250000000000	4150.25634765625000000000	4187.17919921875000000000	4158.97412109375000000000	4135.89746093750000000000	4134.35888671875000000000	4137.94873046875000000000	4154.35888671875000000000	4141.53857421875000000000	4149.23046875000000000000	4187.17919921875000000000	4175.89746093750000000000	4141.53857421875000000000	4144.10253906250000000000	0.00000000000000000000	10248.00000000000000000000	10226.00000000000000000000	0.00000000000000000000	0.00000000000000000000	0.00000000000000000000	479.00000000000000000000	599.00000000000000000000	4.00000000000000000000	4.00000000000000000000	4.00000000000000000000	4.00000000000000000000	4.00000000000000000000	4.00000000000000000000	4.00000000000000000000	4.00000000000000000000	4.00000000000000000000	4.00000000000000000000	4.00000000000000000000	4.00000000000000000000	4.00000000000000000000	4.00000000000000000000	4.00000000000000000000	4.00000000000000000000
52.00000000000000000000	0.00000000000000000000	4169.74365234375000000000	4176.41015625000000000000	4176.41015625000000000000	4166.15380859375000000000	4186.15380859375000000000	4159.48730468750000000000	4164.10253906250000000000	4165.64111328125000000000	4153.33300781250000000000	4168.20507812500000000000	4200.51269531250000000000	4185.12792968750000000000	4170.76904296875000000000	4166.66650390625000000000	0.00000000000000000000	10248.00000000000000000000	10226.00000000000000000000	0.00000000000000000000	0.00000000000000000000	0.00000000000000000000	479.00000000000000000000	608.00000000000000000000	4.00000000000000000000	4.00000000000000000000	4.00000000000000000000	4.00000000000000000000	4.00000000000000000000	4.00000000000000000000	4.00000000000000000000	4.00000000000000000000	4.00000000000000000000	4.00000000000000000000	4.00000000000000000000	4.00000000000000000000	4.00000000000000000000	4.00000000000000000000	4.00000000000000000000	4.00000000000000000000
53.00000000000000000000	0.00000000000000000000	4178.97412109375000000000	4150.76904296875000000000	4191.28173828125000000000	4150.25634765625000000000	4181.53857421875000000000	4160.51269531250000000000	4152.30761718750000000000	4150.25634765625000000000	4140.00000000000000000000	4156.41015625000000000000	4165.64111328125000000000	4182.05126953125000000000	4155.38427734375000000000	4155.38427734375000000000	0.00000000000000000000	10249.00000000000000000000	10226.00000000000000000000	0.00000000000000000000	0.00000000000000000000	0.00000000000000000000	479.00000000000000000000	616.00000000000000000000	4.00000000000000000000	4.00000000000000000000	4.00000000000000000000	4.00000000000000000000	4.00000000000000000000	4.00000000000000000000	4.00000000000000000000	4.00000000000000000000	4.00000000000000000000	4.00000000000000000000	4.00000000000000000000	4.00000000000000000000	4.00000000000000000000	4.00000000000000000000	4.00000000000000000000	4.00000000000000000000
54.00000000000000000000	0.00000000000000000000	4169.23046875000000000000	4152.30761718750000000000	4175.38427734375000000000	4163.07666015625000000000	4181.02539062500000000000	4168.20507812500000000000	4154.87158203125000000000	4160.51269531250000000000	4155.89746093750000000000	4162.05126953125000000000	4149.74365234375000000000	4189.23046875000000000000	4165.64111328125000000000	4170.76904296875000000000	0.00000000000000000000	10249.00000000000000000000	10226.00000000000000000000	0.00000000000000000000	0.00000000000000000000	0.00000000000000000000	479.00000000000000000000	624.00000000000000000000	4.00000000000000000000	4.00000000000000000000	4.00000000000000000000	4.00000000000000000000	4.00000000000000000000	4.00000000000000000000	4.00000000000000000000	4.00000000000000000000	4.00000000000000000000	4.00000000000000000000	4.00000000000000000000	4.00000000000000000000	4.00000000000000000000	4.00000000000000000000	4.00000000000000000000	4.00000000000000000000
55.00000000000000000000	0.00000000000000000000	4162.56396484375000000000	4160.51269531250000000000	4165.64111328125000000000	4176.41015625000000000000	4166.66650390625000000000	4151.79492187500000000000	4148.71777343750000000000	4166.66650390625000000000	4165.12792968750000000000	4166.66650390625000000000	4170.76904296875000000000	4184.61523437500000000000	4175.89746093750000000000	4172.82031250000000000000	0.00000000000000000000	10249.00000000000000000000	10227.00000000000000000000	0.00000000000000000000	0.00000000000000000000	0.00000000000000000000	479.00000000000000000000	632.00000000000000000000	4.00000000000000000000	4.00000000000000000000	4.00000000000000000000	4.00000000000000000000	4.00000000000000000000	4.00000000000000000000	4.00000000000000000000	4.00000000000000000000	4.00000000000000000000	4.00000000000000000000	4.00000000000000000000	4.00000000000000000000	4.00000000000000000000	4.00000000000000000000	4.00000000000000000000	4.00000000000000000000
56.00000000000000000000	0.00000000000000000000	4176.92285156250000000000	4152.82031250000000000000	4185.12792968750000000000	4167.69238281250000000000	4140.51269531250000000000	4135.89746093750000000000	4136.41015625000000000000	4149.74365234375000000000	4148.71777343750000000000	4157.43603515625000000000	4195.38427734375000000000	4164.10253906250000000000	4166.15380859375000000000	4143.07666015625000000000	0.00000000000000000000	10249.00000000000000000000	10227.00000000000000000000	0.00000000000000000000	0.00000000000000000000	0.00000000000000000000	479.00000000000000000000	639.00000000000000000000	4.00000000000000000000	4.00000000000000000000	4.00000000000000000000	4.00000000000000000000	4.00000000000000000000	4.00000000000000000000	4.00000000000000000000	4.00000000000000000000	4.00000000000000000000	4.00000000000000000000	4.00000000000000000000	4.00000000000000000000	4.00000000000000000000	4.00000000000000000000	4.00000000000000000000	4.00000000000000000000
57.00000000000000000000	0.00000000000000000000	4168.20507812500000000000	4175.89746093750000000000	4178.97412109375000000000	4169.74365234375000000000	4177.94873046875000000000	4170.76904296875000000000	4163.58984375000000000000	4165.64111328125000000000	4165.12792968750000000000	4168.71777343750000000000	4209.23046875000000000000	4175.89746093750000000000	4185.64111328125000000000	4155.38427734375000000000	0.00000000000000000000	10247.00000000000000000000	10227.00000000000000000000	0.00000000000000000000	0.00000000000000000000	0.00000000000000000000	479.00000000000000000000	647.00000000000000000000	4.00000000000000000000	4.00000000000000000000	4.00000000000000000000	4.00000000000000000000	4.00000000000000000000	4.00000000000000000000	4.00000000000000000000	4.00000000000000000000	4.00000000000000000000	4.00000000000000000000	4.00000000000000000000	4.00000000000000000000	4.00000000000000000000	4.00000000000000000000	4.00000000000000000000	4.00000000000000000000
58.00000000000000000000	0.00000000000000000000	4185.12792968750000000000	4176.41015625000000000000	4191.28173828125000000000	4173.84619140625000000000	4195.89746093750000000000	4172.30761718750000000000	4162.56396484375000000000	4167.17919921875000000000	4160.51269531250000000000	4156.41015625000000000000	4172.82031250000000000000	4190.76904296875000000000	4177.94873046875000000000	4160.00000000000000000000	0.00000000000000000000	10247.00000000000000000000	10227.00000000000000000000	0.00000000000000000000	0.00000000000000000000	0.00000000000000000000	479.00000000000000000000	655.00000000000000000000	4.00000000000000000000	4.00000000000000000000	4.00000000000000000000	4.00000000000000000000	4.00000000000000000000	4.00000000000000000000	4.00000000000000000000	4.00000000000000000000	4.00000000000000000000	4.00000000000000000000	4.00000000000000000000	4.00000000000000000000	4.00000000000000000000	4.00000000000000000000	4.00000000000000000000	4.00000000000000000000
59.00000000000000000000	0.00000000000000000000	4173.33300781250000000000	4175.38427734375000000000	4178.97412109375000000000	4177.94873046875000000000	4189.74365234375000000000	4170.76904296875000000000	4163.07666015625000000000	4168.20507812500000000000	4161.53857421875000000000	4162.56396484375000000000	4155.89746093750000000000	4187.17919921875000000000	4174.87158203125000000000	4165.64111328125000000000	0.00000000000000000000	10245.00000000000000000000	10227.00000000000000000000	0.00000000000000000000	0.00000000000000000000	0.00000000000000000000	479.00000000000000000000	663.00000000000000000000	4.00000000000000000000	4.00000000000000000000	4.00000000000000000000	4.00000000000000000000	4.00000000000000000000	4.00000000000000000000	4.00000000000000000000	4.00000000000000000000	4.00000000000000000000	4.00000000000000000000	4.00000000000000000000	4.00000000000000000000	4.00000000000000000000	4.00000000000000000000	4.00000000000000000000	4.00000000000000000000
60.00000000000000000000	0.00000000000000000000	4163.07666015625000000000	4156.92285156250000000000	4167.69238281250000000000	4154.87158203125000000000	4158.46142578125000000000	4160.51269531250000000000	4151.79492187500000000000	4154.35888671875000000000	4148.71777343750000000000	4160.00000000000000000000	4165.64111328125000000000	4178.46142578125000000000	4158.97412109375000000000	4166.15380859375000000000	0.00000000000000000000	10245.00000000000000000000	10227.00000000000000000000	0.00000000000000000000	0.00000000000000000000	0.00000000000000000000	479.00000000000000000000	671.00000000000000000000	4.00000000000000000000	4.00000000000000000000	4.00000000000000000000	4.00000000000000000000	4.00000000000000000000	4.00000000000000000000	4.00000000000000000000	4.00000000000000000000	4.00000000000000000000	4.00000000000000000000	4.00000000000000000000	4.00000000000000000000	4.00000000000000000000	4.00000000000000000000	4.00000000000000000000	4.00000000000000000000
61.00000000000000000000	0.00000000000000000000	4184.10253906250000000000	4141.02539062500000000000	4183.07666015625000000000	4134.87158203125000000000	4142.05126953125000000000	4146.15380859375000000000	4140.00000000000000000000	4149.23046875000000000000	4136.92285156250000000000	4134.87158203125000000000	4175.38427734375000000000	4177.94873046875000000000	4143.58984375000000000000	4155.38427734375000000000	0.00000000000000000000	10247.00000000000000000000	10227.00000000000000000000	0.00000000000000000000	0.00000000000000000000	0.00000000000000000000	479.00000000000000000000	679.00000000000000000000	4.00000000000000000000	4.00000000000000000000	4.00000000000000000000	4.00000000000000000000	4.00000000000000000000	4.00000000000000000000	4.00000000000000000000	4.00000000000000000000	4.00000000000000000000	4.00000000000000000000	4.00000000000000000000	4.00000000000000000000	4.00000000000000000000	4.00000000000000000000	4.00000000000000000000	4.00000000000000000000
62.00000000000000000000	0.00000000000000000000	4165.12792968750000000000	4154.87158203125000000000	4172.30761718750000000000	4163.07666015625000000000	4171.79492187500000000000	4160.51269531250000000000	4163.07666015625000000000	4182.56396484375000000000	4169.23046875000000000000	4157.43603515625000000000	4194.35888671875000000000	4179.48730468750000000000	4169.23046875000000000000	4157.43603515625000000000	0.00000000000000000000	10247.00000000000000000000	10227.00000000000000000000	0.00000000000000000000	0.00000000000000000000	0.00000000000000000000	479.00000000000000000000	687.00000000000000000000	4.00000000000000000000	4.00000000000000000000	4.00000000000000000000	4.00000000000000000000	4.00000000000000000000	4.00000000000000000000	4.00000000000000000000	4.00000000000000000000	4.00000000000000000000	4.00000000000000000000	4.00000000000000000000	4.00000000000000000000	4.00000000000000000000	4.00000000000000000000	4.00000000000000000000	4.00000000000000000000
63.00000000000000000000	0.00000000000000000000	4176.92285156250000000000	4145.12792968750000000000	4188.20507812500000000000	4187.69238281250000000000	4163.07666015625000000000	4149.74365234375000000000	4154.35888671875000000000	4167.17919921875000000000	4161.53857421875000000000	4160.51269531250000000000	4171.28173828125000000000	4175.38427734375000000000	4165.64111328125000000000	4148.20507812500000000000	0.00000000000000000000	10249.00000000000000000000	10230.00000000000000000000	0.00000000000000000000	0.00000000000000000000	0.00000000000000000000	479.00000000000000000000	694.00000000000000000000	4.00000000000000000000	4.00000000000000000000	4.00000000000000000000	4.00000000000000000000	4.00000000000000000000	4.00000000000000000000	4.00000000000000000000	4.00000000000000000000	4.00000000000000000000	4.00000000000000000000	4.00000000000000000000	4.00000000000000000000	4.00000000000000000000	4.00000000000000000000	4.00000000000000000000	4.00000000000000000000
64.00000000000000000000	0.00000000000000000000	4180.00000000000000000000	4168.20507812500000000000	4184.61523437500000000000	4178.97412109375000000000	4176.92285156250000000000	4167.17919921875000000000	4162.05126953125000000000	4163.58984375000000000000	4158.97412109375000000000	4160.00000000000000000000	4170.25634765625000000000	4190.76904296875000000000	4177.94873046875000000000	4171.28173828125000000000	1146.00000000000000000000	10249.00000000000000000000	10230.00000000000000000000	0.00000000000000000000	0.00000000000000000000	0.00000000000000000000	479.00000000000000000000	702.00000000000000000000	4.00000000000000000000	4.00000000000000000000	4.00000000000000000000	4.00000000000000000000	4.00000000000000000000	4.00000000000000000000	4.00000000000000000000	4.00000000000000000000	4.00000000000000000000	4.00000000000000000000	4.00000000000000000000	4.00000000000000000000	4.00000000000000000000	4.00000000000000000000	4.00000000000000000000	4.00000000000000000000
65.00000000000000000000	0.00000000000000000000	4166.15380859375000000000	4177.94873046875000000000	4171.28173828125000000000	4158.46142578125000000000	4194.35888671875000000000	4180.00000000000000000000	4169.23046875000000000000	4170.76904296875000000000	4162.05126953125000000000	4168.71777343750000000000	4186.15380859375000000000	4199.48730468750000000000	4181.53857421875000000000	4181.53857421875000000000	2158.00000000000000000000	10248.00000000000000000000	10230.00000000000000000000	0.00000000000000000000	0.00000000000000000000	0.00000000000000000000	479.00000000000000000000	709.00000000000000000000	4.00000000000000000000	4.00000000000000000000	4.00000000000000000000	4.00000000000000000000	4.00000000000000000000	4.00000000000000000000	4.00000000000000000000	4.00000000000000000000	4.00000000000000000000	4.00000000000000000000	4.00000000000000000000	4.00000000000000000000	4.00000000000000000000	4.00000000000000000000	4.00000000000000000000	4.00000000000000000000
66.00000000000000000000	0.00000000000000000000	4176.92285156250000000000	4150.76904296875000000000	4187.69238281250000000000	4147.69238281250000000000	4168.71777343750000000000	4156.41015625000000000000	4155.38427734375000000000	4154.35888671875000000000	4143.58984375000000000000	4161.02539062500000000000	4179.48730468750000000000	4179.48730468750000000000	4153.33300781250000000000	4148.71777343750000000000	1392.00000000000000000000	10248.00000000000000000000	10230.00000000000000000000	0.00000000000000000000	0.00000000000000000000	0.00000000000000000000	479.00000000000000000000	717.00000000000000000000	4.00000000000000000000	4.00000000000000000000	4.00000000000000000000	4.00000000000000000000	4.00000000000000000000	4.00000000000000000000	4.00000000000000000000	4.00000000000000000000	4.00000000000000000000	4.00000000000000000000	4.00000000000000000000	4.00000000000000000000	4.00000000000000000000	4.00000000000000000000	4.00000000000000000000	4.00000000000000000000
67.00000000000000000000	0.00000000000000000000	4159.48730468750000000000	4152.82031250000000000000	4172.30761718750000000000	4147.17919921875000000000	4163.58984375000000000000	4156.41015625000000000000	4163.07666015625000000000	4172.82031250000000000000	4160.51269531250000000000	4165.64111328125000000000	4192.82031250000000000000	4174.35888671875000000000	4166.66650390625000000000	4140.51269531250000000000	3427.00000000000000000000	10248.00000000000000000000	10229.00000000000000000000	0.00000000000000000000	0.00000000000000000000	0.00000000000000000000	479.00000000000000000000	726.00000000000000000000	4.00000000000000000000	4.00000000000000000000	4.00000000000000000000	4.00000000000000000000	4.00000000000000000000	4.00000000000000000000	4.00000000000000000000	4.00000000000000000000	4.00000000000000000000	4.00000000000000000000	4.00000000000000000000	4.00000000000000000000	4.00000000000000000000	4.00000000000000000000	4.00000000000000000000	4.00000000000000000000
68.00000000000000000000	0.00000000000000000000	4170.76904296875000000000	4146.15380859375000000000	4178.97412109375000000000	4152.30761718750000000000	4152.30761718750000000000	4145.64111328125000000000	4145.64111328125000000000	4171.28173828125000000000	4157.43603515625000000000	4141.02539062500000000000	4170.76904296875000000000	4182.05126953125000000000	4168.71777343750000000000	4138.97412109375000000000	3483.00000000000000000000	10248.00000000000000000000	10229.00000000000000000000	0.00000000000000000000	0.00000000000000000000	0.00000000000000000000	479.00000000000000000000	734.00000000000000000000	4.00000000000000000000	4.00000000000000000000	4.00000000000000000000	4.00000000000000000000	4.00000000000000000000	4.00000000000000000000	4.00000000000000000000	4.00000000000000000000	4.00000000000000000000	4.00000000000000000000	4.00000000000000000000	4.00000000000000000000	4.00000000000000000000	4.00000000000000000000	4.00000000000000000000	4.00000000000000000000
69.00000000000000000000	0.00000000000000000000	4176.41015625000000000000	4174.35888671875000000000	4186.15380859375000000000	4173.84619140625000000000	4178.46142578125000000000	4173.33300781250000000000	4164.10253906250000000000	4176.92285156250000000000	4169.23046875000000000000	4162.05126953125000000000	4151.79492187500000000000	4191.28173828125000000000	4177.94873046875000000000	4166.66650390625000000000	3406.00000000000000000000	10248.00000000000000000000	10228.00000000000000000000	0.00000000000000000000	0.00000000000000000000	0.00000000000000000000	479.00000000000000000000	742.00000000000000000000	4.00000000000000000000	4.00000000000000000000	4.00000000000000000000	4.00000000000000000000	4.00000000000000000000	4.00000000000000000000	4.00000000000000000000	4.00000000000000000000	4.00000000000000000000	4.00000000000000000000	4.00000000000000000000	4.00000000000000000000	4.00000000000000000000	4.00000000000000000000	4.00000000000000000000	4.00000000000000000000
70.00000000000000000000	0.00000000000000000000	4166.66650390625000000000	4192.82031250000000000000	4177.94873046875000000000	4179.48730468750000000000	4196.41015625000000000000	4189.23046875000000000000	4181.53857421875000000000	4174.87158203125000000000	4174.35888671875000000000	4193.33300781250000000000	4196.41015625000000000000	4191.28173828125000000000	4184.61523437500000000000	4176.41015625000000000000	3469.00000000000000000000	10248.00000000000000000000	10228.00000000000000000000	0.00000000000000000000	0.00000000000000000000	0.00000000000000000000	479.00000000000000000000	750.00000000000000000000	4.00000000000000000000	4.00000000000000000000	4.00000000000000000000	4.00000000000000000000	4.00000000000000000000	4.00000000000000000000	4.00000000000000000000	4.00000000000000000000	4.00000000000000000000	4.00000000000000000000	4.00000000000000000000	4.00000000000000000000	4.00000000000000000000	4.00000000000000000000	4.00000000000000000000	4.00000000000000000000
71.00000000000000000000	0.00000000000000000000	4184.61523437500000000000	4161.02539062500000000000	4185.12792968750000000000	4172.30761718750000000000	4161.53857421875000000000	4149.23046875000000000000	4147.17919921875000000000	4143.07666015625000000000	4137.94873046875000000000	4162.56396484375000000000	4215.89746093750000000000	4180.51269531250000000000	4168.71777343750000000000	4149.74365234375000000000	3371.00000000000000000000	10248.00000000000000000000	10228.00000000000000000000	0.00000000000000000000	0.00000000000000000000	0.00000000000000000000	479.00000000000000000000	759.00000000000000000000	4.00000000000000000000	4.00000000000000000000	4.00000000000000000000	4.00000000000000000000	4.00000000000000000000	4.00000000000000000000	4.00000000000000000000	4.00000000000000000000	4.00000000000000000000	4.00000000000000000000	4.00000000000000000000	4.00000000000000000000	4.00000000000000000000	4.00000000000000000000	4.00000000000000000000	4.00000000000000000000
72.00000000000000000000	0.00000000000000000000	4166.15380859375000000000	4172.30761718750000000000	4167.17919921875000000000	4168.71777343750000000000	4168.71777343750000000000	4152.82031250000000000000	4154.87158203125000000000	4165.12792968750000000000	4157.43603515625000000000	4176.41015625000000000000	4188.20507812500000000000	4180.51269531250000000000	4187.17919921875000000000	4160.51269531250000000000	3415.00000000000000000000	10248.00000000000000000000	10228.00000000000000000000	0.00000000000000000000	0.00000000000000000000	0.00000000000000000000	479.00000000000000000000	766.00000000000000000000	4.00000000000000000000	4.00000000000000000000	4.00000000000000000000	4.00000000000000000000	4.00000000000000000000	4.00000000000000000000	4.00000000000000000000	4.00000000000000000000	4.00000000000000000000	4.00000000000000000000	4.00000000000000000000	4.00000000000000000000	4.00000000000000000000	4.00000000000000000000	4.00000000000000000000	4.00000000000000000000
73.00000000000000000000	0.00000000000000000000	4165.12792968750000000000	4165.64111328125000000000	4174.35888671875000000000	4153.84619140625000000000	4149.74365234375000000000	4144.61523437500000000000	4147.17919921875000000000	4166.66650390625000000000	4161.02539062500000000000	4173.84619140625000000000	4161.53857421875000000000	4164.61523437500000000000	4168.71777343750000000000	4145.64111328125000000000	3091.00000000000000000000	10247.00000000000000000000	10228.00000000000000000000	0.00000000000000000000	0.00000000000000000000	0.00000000000000000000	479.00000000000000000000	773.00000000000000000000	4.00000000000000000000	4.00000000000000000000	4.00000000000000000000	4.00000000000000000000	4.00000000000000000000	4.00000000000000000000	4.00000000000000000000	4.00000000000000000000	4.00000000000000000000	4.00000000000000000000	4.00000000000000000000	4.00000000000000000000	4.00000000000000000000	4.00000000000000000000	4.00000000000000000000	4.00000000000000000000
74.00000000000000000000	0.00000000000000000000	4173.33300781250000000000	4163.07666015625000000000	4181.53857421875000000000	4162.05126953125000000000	4148.71777343750000000000	4149.23046875000000000000	4152.30761718750000000000	4167.69238281250000000000	4159.48730468750000000000	4148.71777343750000000000	4174.87158203125000000000	4158.97412109375000000000	4163.58984375000000000000	4140.51269531250000000000	3446.00000000000000000000	10247.00000000000000000000	10228.00000000000000000000	0.00000000000000000000	0.00000000000000000000	0.00000000000000000000	479.00000000000000000000	781.00000000000000000000	4.00000000000000000000	4.00000000000000000000	4.00000000000000000000	4.00000000000000000000	4.00000000000000000000	4.00000000000000000000	4.00000000000000000000	4.00000000000000000000	4.00000000000000000000	4.00000000000000000000	4.00000000000000000000	4.00000000000000000000	4.00000000000000000000	4.00000000000000000000	4.00000000000000000000	4.00000000000000000000
75.00000000000000000000	0.00000000000000000000	4166.66650390625000000000	4182.56396484375000000000	4176.41015625000000000000	4182.05126953125000000000	4194.35888671875000000000	4174.35888671875000000000	4177.43603515625000000000	4180.51269531250000000000	4171.79492187500000000000	4165.12792968750000000000	4177.94873046875000000000	4185.12792968750000000000	4184.61523437500000000000	4168.71777343750000000000	3273.00000000000000000000	10249.00000000000000000000	10228.00000000000000000000	0.00000000000000000000	0.00000000000000000000	0.00000000000000000000	479.00000000000000000000	789.00000000000000000000	4.00000000000000000000	4.00000000000000000000	4.00000000000000000000	4.00000000000000000000	4.00000000000000000000	4.00000000000000000000	4.00000000000000000000	4.00000000000000000000	4.00000000000000000000	4.00000000000000000000	4.00000000000000000000	4.00000000000000000000	4.00000000000000000000	4.00000000000000000000	4.00000000000000000000	4.00000000000000000000
76.00000000000000000000	0.00000000000000000000	4184.10253906250000000000	4171.28173828125000000000	4192.30761718750000000000	4173.33300781250000000000	4188.71777343750000000000	4165.64111328125000000000	4161.53857421875000000000	4152.82031250000000000000	4148.71777343750000000000	4177.43603515625000000000	4179.48730468750000000000	4192.30761718750000000000	4163.07666015625000000000	4168.20507812500000000000	2563.00000000000000000000	10249.00000000000000000000	10228.00000000000000000000	0.00000000000000000000	0.00000000000000000000	0.00000000000000000000	479.00000000000000000000	797.00000000000000000000	4.00000000000000000000	4.00000000000000000000	4.00000000000000000000	4.00000000000000000000	4.00000000000000000000	4.00000000000000000000	4.00000000000000000000	4.00000000000000000000	4.00000000000000000000	4.00000000000000000000	4.00000000000000000000	4.00000000000000000000	4.00000000000000000000	4.00000000000000000000	4.00000000000000000000	4.00000000000000000000
77.00000000000000000000	0.00000000000000000000	4163.58984375000000000000	4178.97412109375000000000	4175.89746093750000000000	4160.00000000000000000000	4175.89746093750000000000	4175.89746093750000000000	4167.69238281250000000000	4157.94873046875000000000	4161.02539062500000000000	4182.56396484375000000000	4208.71777343750000000000	4183.07666015625000000000	4173.33300781250000000000	4168.20507812500000000000	2477.00000000000000000000	10247.00000000000000000000	10229.00000000000000000000	0.00000000000000000000	0.00000000000000000000	0.00000000000000000000	479.00000000000000000000	805.00000000000000000000	4.00000000000000000000	4.00000000000000000000	4.00000000000000000000	4.00000000000000000000	4.00000000000000000000	4.00000000000000000000	4.00000000000000000000	4.00000000000000000000	4.00000000000000000000	4.00000000000000000000	4.00000000000000000000	4.00000000000000000000	4.00000000000000000000	4.00000000000000000000	4.00000000000000000000	4.00000000000000000000
78.00000000000000000000	0.00000000000000000000	4161.02539062500000000000	4166.66650390625000000000	4175.38427734375000000000	4155.38427734375000000000	4151.79492187500000000000	4160.51269531250000000000	4153.84619140625000000000	4155.38427734375000000000	4156.41015625000000000000	4154.35888671875000000000	4173.33300781250000000000	4168.20507812500000000000	4167.69238281250000000000	4143.07666015625000000000	3446.00000000000000000000	10247.00000000000000000000	10229.00000000000000000000	0.00000000000000000000	0.00000000000000000000	0.00000000000000000000	479.00000000000000000000	813.00000000000000000000	4.00000000000000000000	4.00000000000000000000	4.00000000000000000000	4.00000000000000000000	4.00000000000000000000	4.00000000000000000000	4.00000000000000000000	4.00000000000000000000	4.00000000000000000000	4.00000000000000000000	4.00000000000000000000	4.00000000000000000000	4.00000000000000000000	4.00000000000000000000	4.00000000000000000000	4.00000000000000000000
79.00000000000000000000	0.00000000000000000000	4174.87158203125000000000	4168.71777343750000000000	4186.15380859375000000000	4175.38427734375000000000	4160.00000000000000000000	4160.51269531250000000000	4153.84619140625000000000	4161.53857421875000000000	4156.92285156250000000000	4160.00000000000000000000	4154.87158203125000000000	4168.20507812500000000000	4165.64111328125000000000	4135.89746093750000000000	3273.00000000000000000000	10247.00000000000000000000	10228.00000000000000000000	0.00000000000000000000	0.00000000000000000000	0.00000000000000000000	479.00000000000000000000	820.00000000000000000000	4.00000000000000000000	4.00000000000000000000	4.00000000000000000000	4.00000000000000000000	4.00000000000000000000	4.00000000000000000000	4.00000000000000000000	4.00000000000000000000	4.00000000000000000000	4.00000000000000000000	4.00000000000000000000	4.00000000000000000000	4.00000000000000000000	4.00000000000000000000	4.00000000000000000000	4.00000000000000000000
80.00000000000000000000	0.00000000000000000000	4167.17919921875000000000	4182.56396484375000000000	4179.48730468750000000000	4185.12792968750000000000	4185.12792968750000000000	4182.56396484375000000000	4180.00000000000000000000	4192.30761718750000000000	4188.71777343750000000000	4190.76904296875000000000	4186.66650390625000000000	4185.64111328125000000000	4183.07666015625000000000	4151.79492187500000000000	2563.00000000000000000000	10247.00000000000000000000	10228.00000000000000000000	0.00000000000000000000	0.00000000000000000000	0.00000000000000000000	479.00000000000000000000	828.00000000000000000000	4.00000000000000000000	4.00000000000000000000	4.00000000000000000000	4.00000000000000000000	4.00000000000000000000	4.00000000000000000000	4.00000000000000000000	4.00000000000000000000	4.00000000000000000000	4.00000000000000000000	4.00000000000000000000	4.00000000000000000000	4.00000000000000000000	4.00000000000000000000	4.00000000000000000000	4.00000000000000000000
81.00000000000000000000	0.00000000000000000000	4182.05126953125000000000	4165.64111328125000000000	4192.82031250000000000000	4170.25634765625000000000	4175.38427734375000000000	4168.71777343750000000000	4169.74365234375000000000	4180.51269531250000000000	4178.97412109375000000000	4169.23046875000000000000	4187.69238281250000000000	4186.15380859375000000000	4154.87158203125000000000	4143.07666015625000000000	2477.00000000000000000000	10246.00000000000000000000	10228.00000000000000000000	0.00000000000000000000	0.00000000000000000000	0.00000000000000000000	479.00000000000000000000	835.00000000000000000000	4.00000000000000000000	4.00000000000000000000	4.00000000000000000000	4.00000000000000000000	4.00000000000000000000	4.00000000000000000000	4.00000000000000000000	4.00000000000000000000	4.00000000000000000000	4.00000000000000000000	4.00000000000000000000	4.00000000000000000000	4.00000000000000000000	4.00000000000000000000	4.00000000000000000000	4.00000000000000000000
82.00000000000000000000	0.00000000000000000000	4162.56396484375000000000	4175.89746093750000000000	4175.89746093750000000000	4177.94873046875000000000	4180.00000000000000000000	4171.28173828125000000000	4170.25634765625000000000	4172.82031250000000000000	4170.25634765625000000000	4171.28173828125000000000	4190.76904296875000000000	4180.00000000000000000000	4162.05126953125000000000	4151.28173828125000000000	3446.00000000000000000000	10246.00000000000000000000	10228.00000000000000000000	0.00000000000000000000	0.00000000000000000000	0.00000000000000000000	479.00000000000000000000	843.00000000000000000000	4.00000000000000000000	4.00000000000000000000	4.00000000000000000000	4.00000000000000000000	4.00000000000000000000	4.00000000000000000000	4.00000000000000000000	4.00000000000000000000	4.00000000000000000000	4.00000000000000000000	4.00000000000000000000	4.00000000000000000000	4.00000000000000000000	4.00000000000000000000	4.00000000000000000000	4.00000000000000000000
83.00000000000000000000	0.00000000000000000000	4166.66650390625000000000	4160.00000000000000000000	4175.38427734375000000000	4183.07666015625000000000	4161.02539062500000000000	4158.46142578125000000000	4153.33300781250000000000	4148.20507812500000000000	4142.56396484375000000000	4152.82031250000000000000	4163.07666015625000000000	4170.76904296875000000000	4170.25634765625000000000	4140.00000000000000000000	3273.00000000000000000000	10245.00000000000000000000	10228.00000000000000000000	0.00000000000000000000	0.00000000000000000000	0.00000000000000000000	479.00000000000000000000	852.00000000000000000000	4.00000000000000000000	4.00000000000000000000	4.00000000000000000000	4.00000000000000000000	4.00000000000000000000	4.00000000000000000000	4.00000000000000000000	4.00000000000000000000	4.00000000000000000000	4.00000000000000000000	4.00000000000000000000	4.00000000000000000000	4.00000000000000000000	4.00000000000000000000	4.00000000000000000000	4.00000000000000000000
84.00000000000000000000	0.00000000000000000000	4186.66650390625000000000	4153.84619140625000000000	4189.23046875000000000000	4169.23046875000000000000	4161.53857421875000000000	4160.00000000000000000000	4151.79492187500000000000	4141.53857421875000000000	4137.94873046875000000000	4132.82031250000000000000	4149.74365234375000000000	4170.76904296875000000000	4165.64111328125000000000	4138.46142578125000000000	2563.00000000000000000000	10245.00000000000000000000	10228.00000000000000000000	0.00000000000000000000	0.00000000000000000000	0.00000000000000000000	479.00000000000000000000	860.00000000000000000000	4.00000000000000000000	4.00000000000000000000	4.00000000000000000000	4.00000000000000000000	4.00000000000000000000	4.00000000000000000000	4.00000000000000000000	4.00000000000000000000	4.00000000000000000000	4.00000000000000000000	4.00000000000000000000	4.00000000000000000000	4.00000000000000000000	4.00000000000000000000	4.00000000000000000000	4.00000000000000000000
85.00000000000000000000	0.00000000000000000000	4166.66650390625000000000	4172.82031250000000000000	4177.43603515625000000000	4161.53857421875000000000	4169.74365234375000000000	4170.25634765625000000000	4164.61523437500000000000	4164.10253906250000000000	4167.69238281250000000000	4165.12792968750000000000	4182.56396484375000000000	4180.00000000000000000000	4168.71777343750000000000	4155.38427734375000000000	2477.00000000000000000000	10246.00000000000000000000	10228.00000000000000000000	0.00000000000000000000	0.00000000000000000000	0.00000000000000000000	479.00000000000000000000	868.00000000000000000000	4.00000000000000000000	4.00000000000000000000	4.00000000000000000000	4.00000000000000000000	4.00000000000000000000	4.00000000000000000000	4.00000000000000000000	4.00000000000000000000	4.00000000000000000000	4.00000000000000000000	4.00000000000000000000	4.00000000000000000000	4.00000000000000000000	4.00000000000000000000	4.00000000000000000000	4.00000000000000000000
86.00000000000000000000	0.00000000000000000000	4178.97412109375000000000	4159.48730468750000000000	4192.30761718750000000000	4163.07666015625000000000	4146.66650390625000000000	4146.66650390625000000000	4142.05126953125000000000	4148.71777343750000000000	4154.35888671875000000000	4175.38427734375000000000	4194.87158203125000000000	4180.51269531250000000000	4155.38427734375000000000	4143.58984375000000000000	3446.00000000000000000000	10246.00000000000000000000	10228.00000000000000000000	0.00000000000000000000	0.00000000000000000000	0.00000000000000000000	479.00000000000000000000	877.00000000000000000000	4.00000000000000000000	4.00000000000000000000	4.00000000000000000000	4.00000000000000000000	4.00000000000000000000	4.00000000000000000000	4.00000000000000000000	4.00000000000000000000	4.00000000000000000000	4.00000000000000000000	4.00000000000000000000	4.00000000000000000000	4.00000000000000000000	4.00000000000000000000	4.00000000000000000000	4.00000000000000000000
87.00000000000000000000	0.00000000000000000000	4172.30761718750000000000	4181.02539062500000000000	4183.07666015625000000000	4182.05126953125000000000	4182.56396484375000000000	4169.74365234375000000000	4167.17919921875000000000	4160.51269531250000000000	4164.10253906250000000000	4181.53857421875000000000	4194.87158203125000000000	4192.82031250000000000000	4179.48730468750000000000	4154.35888671875000000000	3273.00000000000000000000	10245.00000000000000000000	10229.00000000000000000000	0.00000000000000000000	0.00000000000000000000	0.00000000000000000000	479.00000000000000000000	885.00000000000000000000	4.00000000000000000000	4.00000000000000000000	4.00000000000000000000	4.00000000000000000000	4.00000000000000000000	4.00000000000000000000	4.00000000000000000000	4.00000000000000000000	4.00000000000000000000	4.00000000000000000000	4.00000000000000000000	4.00000000000000000000	4.00000000000000000000	4.00000000000000000000	4.00000000000000000000	4.00000000000000000000
88.00000000000000000000	0.00000000000000000000	4169.74365234375000000000	4184.10253906250000000000	4180.00000000000000000000	4178.97412109375000000000	4190.76904296875000000000	4180.51269531250000000000	4179.48730468750000000000	4163.07666015625000000000	4164.61523437500000000000	4160.51269531250000000000	4164.61523437500000000000	4200.00000000000000000000	4182.05126953125000000000	4152.82031250000000000000	2563.00000000000000000000	10245.00000000000000000000	10229.00000000000000000000	0.00000000000000000000	0.00000000000000000000	0.00000000000000000000	479.00000000000000000000	892.00000000000000000000	4.00000000000000000000	4.00000000000000000000	4.00000000000000000000	4.00000000000000000000	4.00000000000000000000	4.00000000000000000000	4.00000000000000000000	4.00000000000000000000	4.00000000000000000000	4.00000000000000000000	4.00000000000000000000	4.00000000000000000000	4.00000000000000000000	4.00000000000000000000	4.00000000000000000000	4.00000000000000000000
89.00000000000000000000	0.00000000000000000000	4184.61523437500000000000	4175.38427734375000000000	4190.76904296875000000000	4161.53857421875000000000	4163.07666015625000000000	4172.82031250000000000000	4164.61523437500000000000	4152.30761718750000000000	4154.35888671875000000000	4150.25634765625000000000	4162.05126953125000000000	4193.33300781250000000000	4175.38427734375000000000	4146.66650390625000000000	2477.00000000000000000000	10247.00000000000000000000	10229.00000000000000000000	0.00000000000000000000	0.00000000000000000000	0.00000000000000000000	479.00000000000000000000	900.00000000000000000000	4.00000000000000000000	4.00000000000000000000	4.00000000000000000000	4.00000000000000000000	4.00000000000000000000	4.00000000000000000000	4.00000000000000000000	4.00000000000000000000	4.00000000000000000000	4.00000000000000000000	4.00000000000000000000	4.00000000000000000000	4.00000000000000000000	4.00000000000000000000	4.00000000000000000000	4.00000000000000000000
90.00000000000000000000	0.00000000000000000000	4162.05126953125000000000	4189.23046875000000000000	4171.28173828125000000000	4165.12792968750000000000	4166.66650390625000000000	4175.38427734375000000000	4166.15380859375000000000	4166.15380859375000000000	4169.23046875000000000000	4179.48730468750000000000	4208.71777343750000000000	4187.69238281250000000000	4193.84619140625000000000	4159.48730468750000000000	3446.00000000000000000000	10247.00000000000000000000	10229.00000000000000000000	0.00000000000000000000	0.00000000000000000000	0.00000000000000000000	479.00000000000000000000	907.00000000000000000000	4.00000000000000000000	4.00000000000000000000	4.00000000000000000000	4.00000000000000000000	4.00000000000000000000	4.00000000000000000000	4.00000000000000000000	4.00000000000000000000	4.00000000000000000000	4.00000000000000000000	4.00000000000000000000	4.00000000000000000000	4.00000000000000000000	4.00000000000000000000	4.00000000000000000000	4.00000000000000000000
91.00000000000000000000	0.00000000000000000000	4173.33300781250000000000	4162.05126953125000000000	4184.10253906250000000000	4166.66650390625000000000	4154.35888671875000000000	4143.58984375000000000000	4144.61523437500000000000	4155.38427734375000000000	4156.92285156250000000000	4164.10253906250000000000	4199.48730468750000000000	4184.61523437500000000000	4182.05126953125000000000	4153.33300781250000000000	3273.00000000000000000000	10246.00000000000000000000	10230.00000000000000000000	0.00000000000000000000	0.00000000000000000000	0.00000000000000000000	479.00000000000000000000	915.00000000000000000000	4.00000000000000000000	4.00000000000000000000	4.00000000000000000000	4.00000000000000000000	4.00000000000000000000	4.00000000000000000000	4.00000000000000000000	4.00000000000000000000	4.00000000000000000000	4.00000000000000000000	4.00000000000000000000	4.00000000000000000000	4.00000000000000000000	4.00000000000000000000	4.00000000000000000000	4.00000000000000000000
92.00000000000000000000	0.00000000000000000000	4174.87158203125000000000	4161.02539062500000000000	4188.20507812500000000000	4167.69238281250000000000	4169.23046875000000000000	4158.46142578125000000000	4155.89746093750000000000	4157.94873046875000000000	4165.12792968750000000000	4169.74365234375000000000	4198.97412109375000000000	4188.71777343750000000000	4183.58984375000000000000	4167.17919921875000000000	2563.00000000000000000000	10246.00000000000000000000	10230.00000000000000000000	0.00000000000000000000	0.00000000000000000000	0.00000000000000000000	479.00000000000000000000	923.00000000000000000000	4.00000000000000000000	4.00000000000000000000	4.00000000000000000000	4.00000000000000000000	4.00000000000000000000	4.00000000000000000000	4.00000000000000000000	4.00000000000000000000	4.00000000000000000000	4.00000000000000000000	4.00000000000000000000	4.00000000000000000000	4.00000000000000000000	4.00000000000000000000	4.00000000000000000000	4.00000000000000000000
93.00000000000000000000	0.00000000000000000000	4168.71777343750000000000	4169.74365234375000000000	4184.61523437500000000000	4163.07666015625000000000	4171.79492187500000000000	4176.92285156250000000000	4158.46142578125000000000	4140.00000000000000000000	4152.30761718750000000000	4168.71777343750000000000	4192.30761718750000000000	4174.87158203125000000000	4159.48730468750000000000	4149.23046875000000000000	2477.00000000000000000000	10247.00000000000000000000	10229.00000000000000000000	0.00000000000000000000	0.00000000000000000000	0.00000000000000000000	479.00000000000000000000	930.00000000000000000000	4.00000000000000000000	4.00000000000000000000	4.00000000000000000000	4.00000000000000000000	4.00000000000000000000	4.00000000000000000000	4.00000000000000000000	4.00000000000000000000	4.00000000000000000000	4.00000000000000000000	4.00000000000000000000	4.00000000000000000000	4.00000000000000000000	4.00000000000000000000	4.00000000000000000000	4.00000000000000000000
94.00000000000000000000	0.00000000000000000000	4180.51269531250000000000	4168.20507812500000000000	4192.30761718750000000000	4157.94873046875000000000	4158.46142578125000000000	4167.17919921875000000000	4153.84619140625000000000	4130.25634765625000000000	4133.84619140625000000000	4147.69238281250000000000	4141.02539062500000000000	4161.53857421875000000000	4149.23046875000000000000	4125.64111328125000000000	3446.00000000000000000000	10247.00000000000000000000	10229.00000000000000000000	0.00000000000000000000	0.00000000000000000000	0.00000000000000000000	479.00000000000000000000	938.00000000000000000000	4.00000000000000000000	4.00000000000000000000	4.00000000000000000000	4.00000000000000000000	4.00000000000000000000	4.00000000000000000000	4.00000000000000000000	4.00000000000000000000	4.00000000000000000000	4.00000000000000000000	4.00000000000000000000	4.00000000000000000000	4.00000000000000000000	4.00000000000000000000	4.00000000000000000000	4.00000000000000000000
95.00000000000000000000	0.00000000000000000000	4163.07666015625000000000	4178.46142578125000000000	4173.33300781250000000000	4166.66650390625000000000	4165.12792968750000000000	4173.33300781250000000000	4172.82031250000000000000	4167.17919921875000000000	4166.15380859375000000000	4171.79492187500000000000	4159.48730468750000000000	4168.71777343750000000000	4195.89746093750000000000	4153.84619140625000000000	3273.00000000000000000000	10247.00000000000000000000	10229.00000000000000000000	0.00000000000000000000	0.00000000000000000000	0.00000000000000000000	479.00000000000000000000	945.00000000000000000000	4.00000000000000000000	4.00000000000000000000	4.00000000000000000000	4.00000000000000000000	4.00000000000000000000	4.00000000000000000000	4.00000000000000000000	4.00000000000000000000	4.00000000000000000000	4.00000000000000000000	4.00000000000000000000	4.00000000000000000000	4.00000000000000000000	4.00000000000000000000	4.00000000000000000000	4.00000000000000000000
96.00000000000000000000	0.00000000000000000000	4171.79492187500000000000	4154.87158203125000000000	4181.02539062500000000000	4166.15380859375000000000	4136.41015625000000000000	4148.71777343750000000000	4147.69238281250000000000	4148.20507812500000000000	4154.35888671875000000000	4166.15380859375000000000	4201.02539062500000000000	4160.51269531250000000000	4177.43603515625000000000	4140.00000000000000000000	2563.00000000000000000000	10247.00000000000000000000	10229.00000000000000000000	0.00000000000000000000	0.00000000000000000000	0.00000000000000000000	479.00000000000000000000	953.00000000000000000000	4.00000000000000000000	4.00000000000000000000	4.00000000000000000000	4.00000000000000000000	4.00000000000000000000	4.00000000000000000000	4.00000000000000000000	4.00000000000000000000	4.00000000000000000000	4.00000000000000000000	4.00000000000000000000	4.00000000000000000000	4.00000000000000000000	4.00000000000000000000	4.00000000000000000000	4.00000000000000000000
97.00000000000000000000	0.00000000000000000000	4168.71777343750000000000	4164.61523437500000000000	4181.53857421875000000000	4173.33300781250000000000	4157.43603515625000000000	4160.51269531250000000000	4155.89746093750000000000	4150.25634765625000000000	4154.87158203125000000000	4164.61523437500000000000	4208.20507812500000000000	4169.74365234375000000000	4160.51269531250000000000	4133.84619140625000000000	2477.00000000000000000000	10248.00000000000000000000	10229.00000000000000000000	0.00000000000000000000	0.00000000000000000000	0.00000000000000000000	479.00000000000000000000	960.00000000000000000000	4.00000000000000000000	4.00000000000000000000	4.00000000000000000000	4.00000000000000000000	4.00000000000000000000	4.00000000000000000000	4.00000000000000000000	4.00000000000000000000	4.00000000000000000000	4.00000000000000000000	4.00000000000000000000	4.00000000000000000000	4.00000000000000000000	4.00000000000000000000	4.00000000000000000000	4.00000000000000000000
98.00000000000000000000	0.00000000000000000000	4166.15380859375000000000	4169.23046875000000000000	4181.02539062500000000000	4167.69238281250000000000	4176.92285156250000000000	4173.84619140625000000000	4173.33300781250000000000	4174.87158203125000000000	4166.66650390625000000000	4174.87158203125000000000	4177.43603515625000000000	4202.05126953125000000000	4164.61523437500000000000	4161.02539062500000000000	3446.00000000000000000000	10248.00000000000000000000	10229.00000000000000000000	0.00000000000000000000	0.00000000000000000000	0.00000000000000000000	479.00000000000000000000	968.00000000000000000000	4.00000000000000000000	4.00000000000000000000	4.00000000000000000000	4.00000000000000000000	4.00000000000000000000	4.00000000000000000000	4.00000000000000000000	4.00000000000000000000	4.00000000000000000000	4.00000000000000000000	4.00000000000000000000	4.00000000000000000000	4.00000000000000000000	4.00000000000000000000	4.00000000000000000000	4.00000000000000000000
99.00000000000000000000	0.00000000000000000000	4186.15380859375000000000	4146.15380859375000000000	4194.35888671875000000000	4144.61523437500000000000	4150.25634765625000000000	4155.38427734375000000000	4154.87158203125000000000	4160.51269531250000000000	4149.74365234375000000000	4161.53857421875000000000	4148.20507812500000000000	4204.61523437500000000000	4154.35888671875000000000	4160.51269531250000000000	3273.00000000000000000000	10248.00000000000000000000	10228.00000000000000000000	0.00000000000000000000	0.00000000000000000000	0.00000000000000000000	479.00000000000000000000	977.00000000000000000000	4.00000000000000000000	4.00000000000000000000	4.00000000000000000000	4.00000000000000000000	4.00000000000000000000	4.00000000000000000000	4.00000000000000000000	4.00000000000000000000	4.00000000000000000000	4.00000000000000000000	4.00000000000000000000	4.00000000000000000000	4.00000000000000000000	4.00000000000000000000	4.00000000000000000000	4.00000000000000000000
100.00000000000000000000	0.00000000000000000000	4163.07666015625000000000	4164.10253906250000000000	4174.35888671875000000000	4154.35888671875000000000	4167.17919921875000000000	4170.76904296875000000000	4163.07666015625000000000	4161.02539062500000000000	4163.07666015625000000000	4170.25634765625000000000	4173.33300781250000000000	4187.17919921875000000000	4181.53857421875000000000	4146.66650390625000000000	2563.00000000000000000000	10248.00000000000000000000	10228.00000000000000000000	0.00000000000000000000	0.00000000000000000000	0.00000000000000000000	479.00000000000000000000	985.00000000000000000000	4.00000000000000000000	4.00000000000000000000	4.00000000000000000000	4.00000000000000000000	4.00000000000000000000	4.00000000000000000000	4.00000000000000000000	4.00000000000000000000	4.00000000000000000000	4.00000000000000000000	4.00000000000000000000	4.00000000000000000000	4.00000000000000000000	4.00000000000000000000	4.00000000000000000000	4.00000000000000000000
101.00000000000000000000	0.00000000000000000000	4168.20507812500000000000	4162.56396484375000000000	4179.48730468750000000000	4168.71777343750000000000	4150.76904296875000000000	4165.64111328125000000000	4152.30761718750000000000	4144.10253906250000000000	4154.35888671875000000000	4162.05126953125000000000	4202.56396484375000000000	4169.23046875000000000000	4176.41015625000000000000	4124.61523437500000000000	2477.00000000000000000000	10248.00000000000000000000	10228.00000000000000000000	0.00000000000000000000	0.00000000000000000000	0.00000000000000000000	479.00000000000000000000	993.00000000000000000000	4.00000000000000000000	4.00000000000000000000	4.00000000000000000000	4.00000000000000000000	4.00000000000000000000	4.00000000000000000000	4.00000000000000000000	4.00000000000000000000	4.00000000000000000000	4.00000000000000000000	4.00000000000000000000	4.00000000000000000000	4.00000000000000000000	4.00000000000000000000	4.00000000000000000000	4.00000000000000000000
102.00000000000000000000	0.00000000000000000000	4171.79492187500000000000	4163.07666015625000000000	4180.00000000000000000000	4161.53857421875000000000	4141.53857421875000000000	4156.41015625000000000000	4150.25634765625000000000	4146.15380859375000000000	4151.79492187500000000000	4157.43603515625000000000	4199.48730468750000000000	4176.41015625000000000000	4169.23046875000000000000	4140.51269531250000000000	3446.00000000000000000000	10248.00000000000000000000	10228.00000000000000000000	0.00000000000000000000	0.00000000000000000000	0.00000000000000000000	480.00000000000000000000	2.00000000000000000000	4.00000000000000000000	4.00000000000000000000	4.00000000000000000000	4.00000000000000000000	4.00000000000000000000	4.00000000000000000000	4.00000000000000000000	4.00000000000000000000	4.00000000000000000000	4.00000000000000000000	4.00000000000000000000	4.00000000000000000000	4.00000000000000000000	4.00000000000000000000	4.00000000000000000000	4.00000000000000000000
103.00000000000000000000	0.00000000000000000000	4160.51269531250000000000	4166.66650390625000000000	4181.02539062500000000000	4165.64111328125000000000	4162.56396484375000000000	4150.76904296875000000000	4152.82031250000000000000	4161.53857421875000000000	4161.53857421875000000000	4155.38427734375000000000	4164.10253906250000000000	4189.74365234375000000000	4161.02539062500000000000	4158.46142578125000000000	3273.00000000000000000000	10248.00000000000000000000	10228.00000000000000000000	0.00000000000000000000	0.00000000000000000000	0.00000000000000000000	480.00000000000000000000	10.00000000000000000000	4.00000000000000000000	4.00000000000000000000	4.00000000000000000000	4.00000000000000000000	4.00000000000000000000	4.00000000000000000000	4.00000000000000000000	4.00000000000000000000	4.00000000000000000000	4.00000000000000000000	4.00000000000000000000	4.00000000000000000000	4.00000000000000000000	4.00000000000000000000	4.00000000000000000000	4.00000000000000000000
104.00000000000000000000	0.00000000000000000000	4175.89746093750000000000	4157.94873046875000000000	4196.92285156250000000000	4174.35888671875000000000	4146.66650390625000000000	4143.07666015625000000000	4140.51269531250000000000	4144.61523437500000000000	4146.66650390625000000000	4145.64111328125000000000	4161.53857421875000000000	4183.07666015625000000000	4135.89746093750000000000	4148.20507812500000000000	2563.00000000000000000000	10248.00000000000000000000	10228.00000000000000000000	0.00000000000000000000	0.00000000000000000000	0.00000000000000000000	480.00000000000000000000	18.00000000000000000000	4.00000000000000000000	4.00000000000000000000	4.00000000000000000000	4.00000000000000000000	4.00000000000000000000	4.00000000000000000000	4.00000000000000000000	4.00000000000000000000	4.00000000000000000000	4.00000000000000000000	4.00000000000000000000	4.00000000000000000000	4.00000000000000000000	4.00000000000000000000	4.00000000000000000000	4.00000000000000000000
105.00000000000000000000	0.00000000000000000000	4163.07666015625000000000	4177.94873046875000000000	4177.94873046875000000000	4159.48730468750000000000	4151.79492187500000000000	4164.61523437500000000000	4154.87158203125000000000	4147.17919921875000000000	4155.38427734375000000000	4164.61523437500000000000	4178.97412109375000000000	4185.64111328125000000000	4161.53857421875000000000	4156.92285156250000000000	2477.00000000000000000000	10246.00000000000000000000	10228.00000000000000000000	0.00000000000000000000	0.00000000000000000000	0.00000000000000000000	480.00000000000000000000	27.00000000000000000000	4.00000000000000000000	4.00000000000000000000	4.00000000000000000000	4.00000000000000000000	4.00000000000000000000	4.00000000000000000000	4.00000000000000000000	4.00000000000000000000	4.00000000000000000000	4.00000000000000000000	4.00000000000000000000	4.00000000000000000000	4.00000000000000000000	4.00000000000000000000	4.00000000000000000000	4.00000000000000000000
106.00000000000000000000	0.00000000000000000000	4176.92285156250000000000	4172.30761718750000000000	4189.74365234375000000000	4149.23046875000000000000	4165.12792968750000000000	4155.38427734375000000000	4146.66650390625000000000	4135.89746093750000000000	4143.07666015625000000000	4146.15380859375000000000	4169.23046875000000000000	4185.12792968750000000000	4170.25634765625000000000	4148.20507812500000000000	3446.00000000000000000000	10246.00000000000000000000	10228.00000000000000000000	0.00000000000000000000	0.00000000000000000000	0.00000000000000000000	480.00000000000000000000	35.00000000000000000000	4.00000000000000000000	4.00000000000000000000	4.00000000000000000000	4.00000000000000000000	4.00000000000000000000	4.00000000000000000000	4.00000000000000000000	4.00000000000000000000	4.00000000000000000000	4.00000000000000000000	4.00000000000000000000	4.00000000000000000000	4.00000000000000000000	4.00000000000000000000	4.00000000000000000000	4.00000000000000000000
107.00000000000000000000	0.00000000000000000000	4179.48730468750000000000	4177.94873046875000000000	4190.25634765625000000000	4175.38427734375000000000	4178.97412109375000000000	4160.00000000000000000000	4156.92285156250000000000	4143.07666015625000000000	4142.05126953125000000000	4134.87158203125000000000	4181.53857421875000000000	4185.12792968750000000000	4173.33300781250000000000	4151.28173828125000000000	3273.00000000000000000000	10246.00000000000000000000	10228.00000000000000000000	0.00000000000000000000	0.00000000000000000000	0.00000000000000000000	480.00000000000000000000	43.00000000000000000000	4.00000000000000000000	4.00000000000000000000	4.00000000000000000000	4.00000000000000000000	4.00000000000000000000	4.00000000000000000000	4.00000000000000000000	4.00000000000000000000	4.00000000000000000000	4.00000000000000000000	4.00000000000000000000	4.00000000000000000000	4.00000000000000000000	4.00000000000000000000	4.00000000000000000000	4.00000000000000000000
108.00000000000000000000	0.00000000000000000000	4155.38427734375000000000	4172.82031250000000000000	4169.74365234375000000000	4176.41015625000000000000	4164.10253906250000000000	4166.15380859375000000000	4169.74365234375000000000	4165.12792968750000000000	4158.97412109375000000000	4149.23046875000000000000	4172.82031250000000000000	4188.71777343750000000000	4166.15380859375000000000	4157.94873046875000000000	2563.00000000000000000000	10246.00000000000000000000	10228.00000000000000000000	0.00000000000000000000	0.00000000000000000000	0.00000000000000000000	480.00000000000000000000	52.00000000000000000000	4.00000000000000000000	4.00000000000000000000	4.00000000000000000000	4.00000000000000000000	4.00000000000000000000	4.00000000000000000000	4.00000000000000000000	4.00000000000000000000	4.00000000000000000000	4.00000000000000000000	4.00000000000000000000	4.00000000000000000000	4.00000000000000000000	4.00000000000000000000	4.00000000000000000000	4.00000000000000000000
109.00000000000000000000	0.00000000000000000000	4169.74365234375000000000	4138.46142578125000000000	4188.20507812500000000000	4146.66650390625000000000	4142.05126953125000000000	4154.35888671875000000000	4156.41015625000000000000	4161.53857421875000000000	4155.89746093750000000000	4140.00000000000000000000	4156.92285156250000000000	4170.76904296875000000000	4137.43603515625000000000	4144.61523437500000000000	2477.00000000000000000000	10246.00000000000000000000	10229.00000000000000000000	0.00000000000000000000	0.00000000000000000000	0.00000000000000000000	480.00000000000000000000	59.00000000000000000000	4.00000000000000000000	4.00000000000000000000	4.00000000000000000000	4.00000000000000000000	4.00000000000000000000	4.00000000000000000000	4.00000000000000000000	4.00000000000000000000	4.00000000000000000000	4.00000000000000000000	4.00000000000000000000	4.00000000000000000000	4.00000000000000000000	4.00000000000000000000	4.00000000000000000000	4.00000000000000000000
110.00000000000000000000	0.00000000000000000000	4160.51269531250000000000	4159.48730468750000000000	4182.56396484375000000000	4144.61523437500000000000	4174.35888671875000000000	4183.07666015625000000000	4181.02539062500000000000	4182.05126953125000000000	4180.51269531250000000000	4155.38427734375000000000	4187.17919921875000000000	4164.61523437500000000000	4160.00000000000000000000	4159.48730468750000000000	3446.00000000000000000000	10246.00000000000000000000	10229.00000000000000000000	0.00000000000000000000	0.00000000000000000000	0.00000000000000000000	480.00000000000000000000	66.00000000000000000000	4.00000000000000000000	4.00000000000000000000	4.00000000000000000000	4.00000000000000000000	4.00000000000000000000	4.00000000000000000000	4.00000000000000000000	4.00000000000000000000	4.00000000000000000000	4.00000000000000000000	4.00000000000000000000	4.00000000000000000000	4.00000000000000000000	4.00000000000000000000	4.00000000000000000000	4.00000000000000000000
111.00000000000000000000	0.00000000000000000000	4169.74365234375000000000	4164.61523437500000000000	4188.71777343750000000000	4146.66650390625000000000	4167.17919921875000000000	4174.35888671875000000000	4173.33300781250000000000	4171.79492187500000000000	4171.28173828125000000000	4164.10253906250000000000	4185.12792968750000000000	4166.66650390625000000000	4163.07666015625000000000	4153.33300781250000000000	3273.00000000000000000000	10247.00000000000000000000	10227.00000000000000000000	0.00000000000000000000	0.00000000000000000000	0.00000000000000000000	480.00000000000000000000	74.00000000000000000000	4.00000000000000000000	4.00000000000000000000	4.00000000000000000000	4.00000000000000000000	4.00000000000000000000	4.00000000000000000000	4.00000000000000000000	4.00000000000000000000	4.00000000000000000000	4.00000000000000000000	4.00000000000000000000	4.00000000000000000000	4.00000000000000000000	4.00000000000000000000	4.00000000000000000000	4.00000000000000000000
[truncated: 236 more rows]
