# Supplementary material for: Discriminating three motor imagery states of the same joint for brain-computer interface
Source: PeerJ. 2021 Aug 24;9:e12027. doi: 10.7717/peerj.12027 (PMC8395581; doi:10.7717/peerj.12027)
Supplement: Supplemental Information 1 [file peerj-09-12027-s001.zip › dataset/C/01-04-04.11.17.16.50.26.csv]

title:04	recorded:04.11.17 16.50.26	sampling:128	subject:01	labels:COUNTER INTERPOLATED AF3 F7 F3 FC5 T7 P7 O1 O2 P8 T8 FC6 F4 F8 AF4 RAW_CQ GYROX GYROY MARKER MARKER_HARDWARE SYNC TIME_STAMP_s TIME_STAMP_ms CQ_AF3 CQ_F7 CQ_F3 CQ_FC5 CQ_T7 CQ_P7 CQ_O1 CQ_O2 CQ_P8 CQ_T8 CQ_FC6 CQ_F4 CQ_F8 CQ_AF4 CQ_CMS CQ_DRL	chan:40	units:emotiv
85.00000000000000000000	0.00000000000000000000	4205.12792968750000000000	4237.43603515625000000000	4196.41015625000000000000	4206.15380859375000000000	4223.07666015625000000000	4170.76904296875000000000	4222.05126953125000000000	4202.56396484375000000000	4173.84619140625000000000	4168.71777343750000000000	4162.56396484375000000000	4224.10253906250000000000	4180.51269531250000000000	4221.02539062500000000000	2823.00000000000000000000	10246.00000000000000000000	10230.00000000000000000000	0.00000000000000000000	0.00000000000000000000	0.00000000000000000000	488.00000000000000000000	638.00000000000000000000	0.00000000000000000000	0.00000000000000000000	0.00000000000000000000	0.00000000000000000000	0.00000000000000000000	0.00000000000000000000	0.00000000000000000000	0.00000000000000000000	0.00000000000000000000	0.00000000000000000000	0.00000000000000000000	0.00000000000000000000	0.00000000000000000000	0.00000000000000000000	0.00000000000000000000	0.00000000000000000000
86.00000000000000000000	0.00000000000000000000	4213.33300781250000000000	4221.53857421875000000000	4206.15380859375000000000	4208.20507812500000000000	4218.46142578125000000000	4185.64111328125000000000	4233.84619140625000000000	4201.53857421875000000000	4170.25634765625000000000	4185.12792968750000000000	4159.48730468750000000000	4209.74365234375000000000	4165.64111328125000000000	4206.66650390625000000000	3457.00000000000000000000	10246.00000000000000000000	10230.00000000000000000000	0.00000000000000000000	0.00000000000000000000	0.00000000000000000000	488.00000000000000000000	645.00000000000000000000	0.00000000000000000000	0.00000000000000000000	0.00000000000000000000	0.00000000000000000000	0.00000000000000000000	0.00000000000000000000	0.00000000000000000000	0.00000000000000000000	0.00000000000000000000	0.00000000000000000000	0.00000000000000000000	0.00000000000000000000	0.00000000000000000000	0.00000000000000000000	0.00000000000000000000	0.00000000000000000000
87.00000000000000000000	0.00000000000000000000	4203.58984375000000000000	4210.76904296875000000000	4195.38427734375000000000	4208.20507812500000000000	4216.41015625000000000000	4202.05126953125000000000	4250.25634765625000000000	4214.87158203125000000000	4187.17919921875000000000	4176.92285156250000000000	4182.56396484375000000000	4200.51269531250000000000	4178.97412109375000000000	4215.38427734375000000000	3212.00000000000000000000	10246.00000000000000000000	10229.00000000000000000000	0.00000000000000000000	0.00000000000000000000	0.00000000000000000000	488.00000000000000000000	654.00000000000000000000	0.00000000000000000000	0.00000000000000000000	0.00000000000000000000	0.00000000000000000000	0.00000000000000000000	0.00000000000000000000	0.00000000000000000000	0.00000000000000000000	0.00000000000000000000	0.00000000000000000000	0.00000000000000000000	0.00000000000000000000	0.00000000000000000000	0.00000000000000000000	0.00000000000000000000	0.00000000000000000000
88.00000000000000000000	0.00000000000000000000	4192.30761718750000000000	4195.38427734375000000000	4184.10253906250000000000	4183.07666015625000000000	4196.41015625000000000000	4194.35888671875000000000	4245.12792968750000000000	4210.25634765625000000000	4176.92285156250000000000	4147.17919921875000000000	4168.20507812500000000000	4193.84619140625000000000	4159.48730468750000000000	4208.71777343750000000000	3048.00000000000000000000	10246.00000000000000000000	10229.00000000000000000000	0.00000000000000000000	0.00000000000000000000	0.00000000000000000000	488.00000000000000000000	661.00000000000000000000	0.00000000000000000000	0.00000000000000000000	0.00000000000000000000	0.00000000000000000000	0.00000000000000000000	0.00000000000000000000	0.00000000000000000000	0.00000000000000000000	0.00000000000000000000	0.00000000000000000000	0.00000000000000000000	0.00000000000000000000	0.00000000000000000000	0.00000000000000000000	0.00000000000000000000	0.00000000000000000000
89.00000000000000000000	0.00000000000000000000	4195.38427734375000000000	4194.87158203125000000000	4184.61523437500000000000	4188.71777343750000000000	4195.38427734375000000000	4199.48730468750000000000	4251.28173828125000000000	4214.35888671875000000000	4183.58984375000000000000	4162.05126953125000000000	4155.38427734375000000000	4190.76904296875000000000	4138.97412109375000000000	4193.33300781250000000000	2823.00000000000000000000	10247.00000000000000000000	10230.00000000000000000000	0.00000000000000000000	0.00000000000000000000	0.00000000000000000000	488.00000000000000000000	670.00000000000000000000	0.00000000000000000000	0.00000000000000000000	0.00000000000000000000	0.00000000000000000000	0.00000000000000000000	0.00000000000000000000	0.00000000000000000000	0.00000000000000000000	0.00000000000000000000	0.00000000000000000000	0.00000000000000000000	0.00000000000000000000	0.00000000000000000000	0.00000000000000000000	0.00000000000000000000	0.00000000000000000000
90.00000000000000000000	0.00000000000000000000	4193.33300781250000000000	4213.33300781250000000000	4181.02539062500000000000	4205.12792968750000000000	4223.58984375000000000000	4223.07666015625000000000	4272.30761718750000000000	4241.53857421875000000000	4216.92285156250000000000	4192.30761718750000000000	4168.20507812500000000000	4190.25634765625000000000	4169.23046875000000000000	4187.69238281250000000000	3457.00000000000000000000	10247.00000000000000000000	10230.00000000000000000000	0.00000000000000000000	0.00000000000000000000	0.00000000000000000000	488.00000000000000000000	677.00000000000000000000	0.00000000000000000000	0.00000000000000000000	0.00000000000000000000	0.00000000000000000000	0.00000000000000000000	0.00000000000000000000	0.00000000000000000000	0.00000000000000000000	0.00000000000000000000	0.00000000000000000000	0.00000000000000000000	0.00000000000000000000	0.00000000000000000000	0.00000000000000000000	0.00000000000000000000	0.00000000000000000000
91.00000000000000000000	0.00000000000000000000	4206.66650390625000000000	4212.82031250000000000000	4201.53857421875000000000	4179.48730468750000000000	4222.05126953125000000000	4220.00000000000000000000	4268.71777343750000000000	4241.02539062500000000000	4209.74365234375000000000	4190.25634765625000000000	4182.56396484375000000000	4197.43603515625000000000	4188.20507812500000000000	4192.30761718750000000000	3212.00000000000000000000	10246.00000000000000000000	10230.00000000000000000000	0.00000000000000000000	0.00000000000000000000	0.00000000000000000000	488.00000000000000000000	685.00000000000000000000	0.00000000000000000000	0.00000000000000000000	0.00000000000000000000	0.00000000000000000000	0.00000000000000000000	0.00000000000000000000	0.00000000000000000000	0.00000000000000000000	0.00000000000000000000	0.00000000000000000000	0.00000000000000000000	0.00000000000000000000	0.00000000000000000000	0.00000000000000000000	0.00000000000000000000	0.00000000000000000000
92.00000000000000000000	0.00000000000000000000	4191.79492187500000000000	4201.53857421875000000000	4190.76904296875000000000	4170.25634765625000000000	4201.02539062500000000000	4197.43603515625000000000	4247.69238281250000000000	4220.51269531250000000000	4191.79492187500000000000	4186.66650390625000000000	4201.53857421875000000000	4200.51269531250000000000	4176.41015625000000000000	4202.56396484375000000000	3048.00000000000000000000	10246.00000000000000000000	10230.00000000000000000000	0.00000000000000000000	0.00000000000000000000	0.00000000000000000000	488.00000000000000000000	692.00000000000000000000	0.00000000000000000000	0.00000000000000000000	0.00000000000000000000	0.00000000000000000000	0.00000000000000000000	0.00000000000000000000	0.00000000000000000000	0.00000000000000000000	0.00000000000000000000	0.00000000000000000000	0.00000000000000000000	0.00000000000000000000	0.00000000000000000000	0.00000000000000000000	0.00000000000000000000	0.00000000000000000000
93.00000000000000000000	0.00000000000000000000	4192.82031250000000000000	4197.94873046875000000000	4192.30761718750000000000	4196.92285156250000000000	4197.94873046875000000000	4186.66650390625000000000	4237.43603515625000000000	4210.76904296875000000000	4202.56396484375000000000	4184.10253906250000000000	4200.00000000000000000000	4208.20507812500000000000	4177.94873046875000000000	4216.92285156250000000000	2823.00000000000000000000	10248.00000000000000000000	10229.00000000000000000000	0.00000000000000000000	0.00000000000000000000	0.00000000000000000000	488.00000000000000000000	700.00000000000000000000	0.00000000000000000000	0.00000000000000000000	0.00000000000000000000	0.00000000000000000000	0.00000000000000000000	0.00000000000000000000	0.00000000000000000000	0.00000000000000000000	0.00000000000000000000	0.00000000000000000000	0.00000000000000000000	0.00000000000000000000	0.00000000000000000000	0.00000000000000000000	0.00000000000000000000	0.00000000000000000000
94.00000000000000000000	0.00000000000000000000	4206.66650390625000000000	4192.82031250000000000000	4211.28173828125000000000	4202.05126953125000000000	4201.53857421875000000000	4191.79492187500000000000	4241.02539062500000000000	4213.84619140625000000000	4211.79492187500000000000	4178.46142578125000000000	4167.17919921875000000000	4212.82031250000000000000	4188.71777343750000000000	4220.00000000000000000000	3457.00000000000000000000	10248.00000000000000000000	10229.00000000000000000000	0.00000000000000000000	0.00000000000000000000	0.00000000000000000000	488.00000000000000000000	708.00000000000000000000	0.00000000000000000000	0.00000000000000000000	0.00000000000000000000	0.00000000000000000000	0.00000000000000000000	0.00000000000000000000	0.00000000000000000000	0.00000000000000000000	0.00000000000000000000	0.00000000000000000000	0.00000000000000000000	0.00000000000000000000	0.00000000000000000000	0.00000000000000000000	0.00000000000000000000	0.00000000000000000000
95.00000000000000000000	0.00000000000000000000	4199.48730468750000000000	4204.10253906250000000000	4195.89746093750000000000	4211.28173828125000000000	4219.48730468750000000000	4206.66650390625000000000	4251.28173828125000000000	4228.71777343750000000000	4214.35888671875000000000	4192.82031250000000000000	4172.82031250000000000000	4205.64111328125000000000	4183.07666015625000000000	4211.79492187500000000000	3212.00000000000000000000	10249.00000000000000000000	10229.00000000000000000000	0.00000000000000000000	0.00000000000000000000	0.00000000000000000000	488.00000000000000000000	716.00000000000000000000	0.00000000000000000000	0.00000000000000000000	0.00000000000000000000	0.00000000000000000000	0.00000000000000000000	0.00000000000000000000	0.00000000000000000000	0.00000000000000000000	0.00000000000000000000	0.00000000000000000000	0.00000000000000000000	0.00000000000000000000	0.00000000000000000000	0.00000000000000000000	0.00000000000000000000	0.00000000000000000000
96.00000000000000000000	0.00000000000000000000	4217.94873046875000000000	4231.28173828125000000000	4202.05126953125000000000	4235.38427734375000000000	4238.97412109375000000000	4208.71777343750000000000	4249.23046875000000000000	4232.82031250000000000000	4215.38427734375000000000	4202.56396484375000000000	4196.92285156250000000000	4211.79492187500000000000	4165.12792968750000000000	4220.51269531250000000000	3048.00000000000000000000	10249.00000000000000000000	10229.00000000000000000000	0.00000000000000000000	0.00000000000000000000	0.00000000000000000000	488.00000000000000000000	723.00000000000000000000	0.00000000000000000000	0.00000000000000000000	0.00000000000000000000	0.00000000000000000000	0.00000000000000000000	0.00000000000000000000	0.00000000000000000000	0.00000000000000000000	0.00000000000000000000	0.00000000000000000000	0.00000000000000000000	0.00000000000000000000	0.00000000000000000000	0.00000000000000000000	0.00000000000000000000	0.00000000000000000000
97.00000000000000000000	0.00000000000000000000	4207.17919921875000000000	4220.51269531250000000000	4193.84619140625000000000	4208.20507812500000000000	4212.30761718750000000000	4190.25634765625000000000	4228.71777343750000000000	4220.00000000000000000000	4202.56396484375000000000	4195.89746093750000000000	4195.38427734375000000000	4204.61523437500000000000	4152.30761718750000000000	4214.87158203125000000000	2823.00000000000000000000	10248.00000000000000000000	10228.00000000000000000000	0.00000000000000000000	0.00000000000000000000	0.00000000000000000000	488.00000000000000000000	732.00000000000000000000	0.00000000000000000000	0.00000000000000000000	0.00000000000000000000	0.00000000000000000000	0.00000000000000000000	0.00000000000000000000	0.00000000000000000000	0.00000000000000000000	0.00000000000000000000	0.00000000000000000000	0.00000000000000000000	0.00000000000000000000	0.00000000000000000000	0.00000000000000000000	0.00000000000000000000	0.00000000000000000000
98.00000000000000000000	0.00000000000000000000	4195.38427734375000000000	4188.20507812500000000000	4188.20507812500000000000	4174.35888671875000000000	4177.43603515625000000000	4186.66650390625000000000	4221.53857421875000000000	4211.28173828125000000000	4189.23046875000000000000	4190.76904296875000000000	4176.92285156250000000000	4194.35888671875000000000	4147.69238281250000000000	4193.84619140625000000000	3457.00000000000000000000	10248.00000000000000000000	10228.00000000000000000000	0.00000000000000000000	0.00000000000000000000	0.00000000000000000000	488.00000000000000000000	739.00000000000000000000	0.00000000000000000000	0.00000000000000000000	0.00000000000000000000	0.00000000000000000000	0.00000000000000000000	0.00000000000000000000	0.00000000000000000000	0.00000000000000000000	0.00000000000000000000	0.00000000000000000000	0.00000000000000000000	0.00000000000000000000	0.00000000000000000000	0.00000000000000000000	0.00000000000000000000	0.00000000000000000000
99.00000000000000000000	0.00000000000000000000	4209.74365234375000000000	4196.41015625000000000000	4203.58984375000000000000	4176.41015625000000000000	4197.94873046875000000000	4200.51269531250000000000	4234.35888671875000000000	4217.94873046875000000000	4189.74365234375000000000	4181.02539062500000000000	4164.10253906250000000000	4203.07666015625000000000	4145.12792968750000000000	4202.05126953125000000000	3212.00000000000000000000	10245.00000000000000000000	10225.00000000000000000000	0.00000000000000000000	0.00000000000000000000	0.00000000000000000000	488.00000000000000000000	747.00000000000000000000	0.00000000000000000000	0.00000000000000000000	0.00000000000000000000	0.00000000000000000000	0.00000000000000000000	0.00000000000000000000	0.00000000000000000000	0.00000000000000000000	0.00000000000000000000	0.00000000000000000000	0.00000000000000000000	0.00000000000000000000	0.00000000000000000000	0.00000000000000000000	0.00000000000000000000	0.00000000000000000000
100.00000000000000000000	0.00000000000000000000	4199.48730468750000000000	4214.35888671875000000000	4194.35888671875000000000	4194.87158203125000000000	4235.89746093750000000000	4200.00000000000000000000	4236.41015625000000000000	4217.94873046875000000000	4187.69238281250000000000	4185.64111328125000000000	4183.58984375000000000000	4206.15380859375000000000	4148.20507812500000000000	4213.84619140625000000000	3048.00000000000000000000	10245.00000000000000000000	10225.00000000000000000000	0.00000000000000000000	0.00000000000000000000	0.00000000000000000000	488.00000000000000000000	755.00000000000000000000	0.00000000000000000000	0.00000000000000000000	0.00000000000000000000	0.00000000000000000000	0.00000000000000000000	0.00000000000000000000	0.00000000000000000000	0.00000000000000000000	0.00000000000000000000	0.00000000000000000000	0.00000000000000000000	0.00000000000000000000	0.00000000000000000000	0.00000000000000000000	0.00000000000000000000	0.00000000000000000000
101.00000000000000000000	0.00000000000000000000	4205.64111328125000000000	4206.66650390625000000000	4203.58984375000000000000	4218.46142578125000000000	4222.56396484375000000000	4195.38427734375000000000	4227.17919921875000000000	4205.64111328125000000000	4182.56396484375000000000	4201.53857421875000000000	4202.56396484375000000000	4199.48730468750000000000	4159.48730468750000000000	4209.74365234375000000000	2823.00000000000000000000	10245.00000000000000000000	10226.00000000000000000000	0.00000000000000000000	0.00000000000000000000	0.00000000000000000000	488.00000000000000000000	764.00000000000000000000	0.00000000000000000000	0.00000000000000000000	0.00000000000000000000	0.00000000000000000000	0.00000000000000000000	0.00000000000000000000	0.00000000000000000000	0.00000000000000000000	0.00000000000000000000	0.00000000000000000000	0.00000000000000000000	0.00000000000000000000	0.00000000000000000000	0.00000000000000000000	0.00000000000000000000	0.00000000000000000000
102.00000000000000000000	0.00000000000000000000	4197.94873046875000000000	4203.58984375000000000000	4197.94873046875000000000	4220.00000000000000000000	4203.07666015625000000000	4210.25634765625000000000	4235.38427734375000000000	4214.35888671875000000000	4196.92285156250000000000	4201.02539062500000000000	4201.53857421875000000000	4191.79492187500000000000	4160.00000000000000000000	4206.66650390625000000000	3457.00000000000000000000	10245.00000000000000000000	10226.00000000000000000000	0.00000000000000000000	0.00000000000000000000	0.00000000000000000000	488.00000000000000000000	772.00000000000000000000	0.00000000000000000000	0.00000000000000000000	0.00000000000000000000	0.00000000000000000000	0.00000000000000000000	0.00000000000000000000	0.00000000000000000000	0.00000000000000000000	0.00000000000000000000	0.00000000000000000000	0.00000000000000000000	0.00000000000000000000	0.00000000000000000000	0.00000000000000000000	0.00000000000000000000	0.00000000000000000000
103.00000000000000000000	0.00000000000000000000	4190.25634765625000000000	4208.20507812500000000000	4187.69238281250000000000	4204.61523437500000000000	4211.79492187500000000000	4212.82031250000000000000	4240.51269531250000000000	4227.69238281250000000000	4210.25634765625000000000	4185.12792968750000000000	4166.66650390625000000000	4197.43603515625000000000	4134.87158203125000000000	4207.69238281250000000000	3212.00000000000000000000	10244.00000000000000000000	10228.00000000000000000000	0.00000000000000000000	0.00000000000000000000	0.00000000000000000000	488.00000000000000000000	780.00000000000000000000	0.00000000000000000000	0.00000000000000000000	0.00000000000000000000	0.00000000000000000000	0.00000000000000000000	0.00000000000000000000	0.00000000000000000000	0.00000000000000000000	0.00000000000000000000	0.00000000000000000000	0.00000000000000000000	0.00000000000000000000	0.00000000000000000000	0.00000000000000000000	0.00000000000000000000	0.00000000000000000000
104.00000000000000000000	0.00000000000000000000	4207.69238281250000000000	4206.15380859375000000000	4197.94873046875000000000	4194.87158203125000000000	4209.74365234375000000000	4195.89746093750000000000	4231.28173828125000000000	4223.58984375000000000000	4206.15380859375000000000	4183.58984375000000000000	4139.48730468750000000000	4202.56396484375000000000	4125.12792968750000000000	4207.69238281250000000000	3048.00000000000000000000	10244.00000000000000000000	10228.00000000000000000000	0.00000000000000000000	0.00000000000000000000	0.00000000000000000000	488.00000000000000000000	789.00000000000000000000	0.00000000000000000000	0.00000000000000000000	0.00000000000000000000	0.00000000000000000000	0.00000000000000000000	0.00000000000000000000	0.00000000000000000000	0.00000000000000000000	0.00000000000000000000	0.00000000000000000000	0.00000000000000000000	0.00000000000000000000	0.00000000000000000000	0.00000000000000000000	0.00000000000000000000	0.00000000000000000000
105.00000000000000000000	0.00000000000000000000	4195.38427734375000000000	4205.12792968750000000000	4182.56396484375000000000	4196.41015625000000000000	4187.17919921875000000000	4190.25634765625000000000	4223.58984375000000000000	4219.48730468750000000000	4201.53857421875000000000	4201.53857421875000000000	4188.20507812500000000000	4185.64111328125000000000	4134.35888671875000000000	4195.38427734375000000000	2823.00000000000000000000	10245.00000000000000000000	10228.00000000000000000000	0.00000000000000000000	0.00000000000000000000	0.00000000000000000000	488.00000000000000000000	797.00000000000000000000	0.00000000000000000000	0.00000000000000000000	0.00000000000000000000	0.00000000000000000000	0.00000000000000000000	0.00000000000000000000	0.00000000000000000000	0.00000000000000000000	0.00000000000000000000	0.00000000000000000000	0.00000000000000000000	0.00000000000000000000	0.00000000000000000000	0.00000000000000000000	0.00000000000000000000	0.00000000000000000000
106.00000000000000000000	0.00000000000000000000	4198.97412109375000000000	4207.69238281250000000000	4188.71777343750000000000	4213.33300781250000000000	4180.51269531250000000000	4192.30761718750000000000	4216.92285156250000000000	4216.41015625000000000000	4196.92285156250000000000	4192.82031250000000000000	4230.76904296875000000000	4174.87158203125000000000	4128.71777343750000000000	4179.48730468750000000000	3457.00000000000000000000	10245.00000000000000000000	10228.00000000000000000000	0.00000000000000000000	0.00000000000000000000	0.00000000000000000000	488.00000000000000000000	805.00000000000000000000	0.00000000000000000000	0.00000000000000000000	0.00000000000000000000	0.00000000000000000000	0.00000000000000000000	0.00000000000000000000	0.00000000000000000000	0.00000000000000000000	0.00000000000000000000	0.00000000000000000000	0.00000000000000000000	0.00000000000000000000	0.00000000000000000000	0.00000000000000000000	0.00000000000000000000	0.00000000000000000000
107.00000000000000000000	0.00000000000000000000	4208.71777343750000000000	4219.48730468750000000000	4194.87158203125000000000	4220.00000000000000000000	4223.07666015625000000000	4202.56396484375000000000	4225.12792968750000000000	4222.05126953125000000000	4197.94873046875000000000	4181.53857421875000000000	4211.28173828125000000000	4186.15380859375000000000	4152.82031250000000000000	4192.30761718750000000000	3212.00000000000000000000	10245.00000000000000000000	10230.00000000000000000000	0.00000000000000000000	0.00000000000000000000	0.00000000000000000000	488.00000000000000000000	813.00000000000000000000	0.00000000000000000000	0.00000000000000000000	0.00000000000000000000	0.00000000000000000000	0.00000000000000000000	0.00000000000000000000	0.00000000000000000000	0.00000000000000000000	0.00000000000000000000	0.00000000000000000000	0.00000000000000000000	0.00000000000000000000	0.00000000000000000000	0.00000000000000000000	0.00000000000000000000	0.00000000000000000000
108.00000000000000000000	0.00000000000000000000	4203.58984375000000000000	4217.94873046875000000000	4188.71777343750000000000	4197.94873046875000000000	4232.82031250000000000000	4198.46142578125000000000	4223.07666015625000000000	4218.46142578125000000000	4196.92285156250000000000	4192.82031250000000000000	4190.25634765625000000000	4200.00000000000000000000	4169.74365234375000000000	4206.66650390625000000000	3048.00000000000000000000	10245.00000000000000000000	10230.00000000000000000000	0.00000000000000000000	0.00000000000000000000	0.00000000000000000000	488.00000000000000000000	821.00000000000000000000	0.00000000000000000000	0.00000000000000000000	0.00000000000000000000	0.00000000000000000000	0.00000000000000000000	0.00000000000000000000	0.00000000000000000000	0.00000000000000000000	0.00000000000000000000	0.00000000000000000000	0.00000000000000000000	0.00000000000000000000	0.00000000000000000000	0.00000000000000000000	0.00000000000000000000	0.00000000000000000000
109.00000000000000000000	0.00000000000000000000	4204.10253906250000000000	4208.71777343750000000000	4194.87158203125000000000	4201.53857421875000000000	4191.28173828125000000000	4186.66650390625000000000	4203.58984375000000000000	4201.53857421875000000000	4189.74365234375000000000	4188.20507812500000000000	4172.82031250000000000000	4191.28173828125000000000	4131.28173828125000000000	4196.92285156250000000000	2823.00000000000000000000	10244.00000000000000000000	10230.00000000000000000000	0.00000000000000000000	0.00000000000000000000	0.00000000000000000000	488.00000000000000000000	829.00000000000000000000	0.00000000000000000000	0.00000000000000000000	0.00000000000000000000	0.00000000000000000000	0.00000000000000000000	0.00000000000000000000	0.00000000000000000000	0.00000000000000000000	0.00000000000000000000	0.00000000000000000000	0.00000000000000000000	0.00000000000000000000	0.00000000000000000000	0.00000000000000000000	0.00000000000000000000	0.00000000000000000000
110.00000000000000000000	0.00000000000000000000	4197.94873046875000000000	4233.33300781250000000000	4190.25634765625000000000	4231.28173828125000000000	4198.97412109375000000000	4201.53857421875000000000	4212.82031250000000000000	4208.20507812500000000000	4196.92285156250000000000	4171.28173828125000000000	4163.07666015625000000000	4188.20507812500000000000	4126.15380859375000000000	4200.51269531250000000000	3457.00000000000000000000	10244.00000000000000000000	10230.00000000000000000000	0.00000000000000000000	0.00000000000000000000	0.00000000000000000000	488.00000000000000000000	837.00000000000000000000	0.00000000000000000000	0.00000000000000000000	0.00000000000000000000	0.00000000000000000000	0.00000000000000000000	0.00000000000000000000	0.00000000000000000000	0.00000000000000000000	0.00000000000000000000	0.00000000000000000000	0.00000000000000000000	0.00000000000000000000	0.00000000000000000000	0.00000000000000000000	0.00000000000000000000	0.00000000000000000000
111.00000000000000000000	0.00000000000000000000	4216.92285156250000000000	4252.82031250000000000000	4206.15380859375000000000	4225.64111328125000000000	4225.12792968750000000000	4207.69238281250000000000	4223.58984375000000000000	4213.33300781250000000000	4195.89746093750000000000	4174.87158203125000000000	4201.53857421875000000000	4206.66650390625000000000	4150.76904296875000000000	4211.28173828125000000000	3212.00000000000000000000	10247.00000000000000000000	10231.00000000000000000000	0.00000000000000000000	0.00000000000000000000	0.00000000000000000000	488.00000000000000000000	844.00000000000000000000	0.00000000000000000000	0.00000000000000000000	0.00000000000000000000	0.00000000000000000000	0.00000000000000000000	0.00000000000000000000	0.00000000000000000000	0.00000000000000000000	0.00000000000000000000	0.00000000000000000000	0.00000000000000000000	0.00000000000000000000	0.00000000000000000000	0.00000000000000000000	0.00000000000000000000	0.00000000000000000000
112.00000000000000000000	0.00000000000000000000	4208.71777343750000000000	4234.87158203125000000000	4197.43603515625000000000	4205.12792968750000000000	4204.10253906250000000000	4190.76904296875000000000	4205.12792968750000000000	4196.41015625000000000000	4182.05126953125000000000	4192.30761718750000000000	4213.33300781250000000000	4191.79492187500000000000	4137.94873046875000000000	4192.30761718750000000000	3048.00000000000000000000	10247.00000000000000000000	10231.00000000000000000000	0.00000000000000000000	0.00000000000000000000	0.00000000000000000000	488.00000000000000000000	851.00000000000000000000	0.00000000000000000000	0.00000000000000000000	0.00000000000000000000	0.00000000000000000000	0.00000000000000000000	0.00000000000000000000	0.00000000000000000000	0.00000000000000000000	0.00000000000000000000	0.00000000000000000000	0.00000000000000000000	0.00000000000000000000	0.00000000000000000000	0.00000000000000000000	0.00000000000000000000	0.00000000000000000000
113.00000000000000000000	0.00000000000000000000	4193.84619140625000000000	4226.66650390625000000000	4184.61523437500000000000	4216.92285156250000000000	4195.38427734375000000000	4192.30761718750000000000	4200.51269531250000000000	4195.89746093750000000000	4184.10253906250000000000	4194.35888671875000000000	4168.20507812500000000000	4180.00000000000000000000	4120.00000000000000000000	4190.76904296875000000000	2823.00000000000000000000	10248.00000000000000000000	10231.00000000000000000000	0.00000000000000000000	0.00000000000000000000	0.00000000000000000000	488.00000000000000000000	859.00000000000000000000	0.00000000000000000000	0.00000000000000000000	0.00000000000000000000	0.00000000000000000000	0.00000000000000000000	0.00000000000000000000	0.00000000000000000000	0.00000000000000000000	0.00000000000000000000	0.00000000000000000000	0.00000000000000000000	0.00000000000000000000	0.00000000000000000000	0.00000000000000000000	0.00000000000000000000	0.00000000000000000000
114.00000000000000000000	0.00000000000000000000	4218.97412109375000000000	4247.17919921875000000000	4208.71777343750000000000	4244.10253906250000000000	4220.51269531250000000000	4210.25634765625000000000	4220.00000000000000000000	4214.87158203125000000000	4196.41015625000000000000	4189.23046875000000000000	4174.87158203125000000000	4208.71777343750000000000	4132.30761718750000000000	4217.94873046875000000000	3457.00000000000000000000	10248.00000000000000000000	10231.00000000000000000000	0.00000000000000000000	0.00000000000000000000	0.00000000000000000000	488.00000000000000000000	867.00000000000000000000	0.00000000000000000000	0.00000000000000000000	0.00000000000000000000	0.00000000000000000000	0.00000000000000000000	0.00000000000000000000	0.00000000000000000000	0.00000000000000000000	0.00000000000000000000	0.00000000000000000000	0.00000000000000000000	0.00000000000000000000	0.00000000000000000000	0.00000000000000000000	0.00000000000000000000	0.00000000000000000000
115.00000000000000000000	0.00000000000000000000	4204.61523437500000000000	4249.23046875000000000000	4194.87158203125000000000	4233.84619140625000000000	4204.61523437500000000000	4205.12792968750000000000	4220.51269531250000000000	4216.41015625000000000000	4202.56396484375000000000	4173.84619140625000000000	4192.82031250000000000000	4211.28173828125000000000	4128.20507812500000000000	4206.15380859375000000000	3212.00000000000000000000	10247.00000000000000000000	10230.00000000000000000000	0.00000000000000000000	0.00000000000000000000	0.00000000000000000000	488.00000000000000000000	875.00000000000000000000	0.00000000000000000000	0.00000000000000000000	0.00000000000000000000	0.00000000000000000000	0.00000000000000000000	0.00000000000000000000	0.00000000000000000000	0.00000000000000000000	0.00000000000000000000	0.00000000000000000000	0.00000000000000000000	0.00000000000000000000	0.00000000000000000000	0.00000000000000000000	0.00000000000000000000	0.00000000000000000000
116.00000000000000000000	0.00000000000000000000	4197.43603515625000000000	4221.53857421875000000000	4189.74365234375000000000	4199.48730468750000000000	4173.84619140625000000000	4192.30761718750000000000	4206.66650390625000000000	4198.97412109375000000000	4194.35888671875000000000	4160.00000000000000000000	4183.07666015625000000000	4191.79492187500000000000	4108.20507812500000000000	4183.58984375000000000000	3048.00000000000000000000	10247.00000000000000000000	10230.00000000000000000000	0.00000000000000000000	0.00000000000000000000	0.00000000000000000000	488.00000000000000000000	883.00000000000000000000	0.00000000000000000000	0.00000000000000000000	0.00000000000000000000	0.00000000000000000000	0.00000000000000000000	0.00000000000000000000	0.00000000000000000000	0.00000000000000000000	0.00000000000000000000	0.00000000000000000000	0.00000000000000000000	0.00000000000000000000	0.00000000000000000000	0.00000000000000000000	0.00000000000000000000	0.00000000000000000000
117.00000000000000000000	0.00000000000000000000	4208.20507812500000000000	4215.89746093750000000000	4200.00000000000000000000	4193.33300781250000000000	4205.12792968750000000000	4207.69238281250000000000	4214.87158203125000000000	4202.56396484375000000000	4191.28173828125000000000	4178.97412109375000000000	4195.89746093750000000000	4188.20507812500000000000	4121.02539062500000000000	4198.97412109375000000000	2823.00000000000000000000	10245.00000000000000000000	10229.00000000000000000000	0.00000000000000000000	0.00000000000000000000	0.00000000000000000000	488.00000000000000000000	892.00000000000000000000	0.00000000000000000000	0.00000000000000000000	0.00000000000000000000	0.00000000000000000000	0.00000000000000000000	0.00000000000000000000	0.00000000000000000000	0.00000000000000000000	0.00000000000000000000	0.00000000000000000000	0.00000000000000000000	0.00000000000000000000	0.00000000000000000000	0.00000000000000000000	0.00000000000000000000	0.00000000000000000000
118.00000000000000000000	0.00000000000000000000	4198.97412109375000000000	4222.05126953125000000000	4192.82031250000000000000	4200.00000000000000000000	4228.20507812500000000000	4212.30761718750000000000	4223.58984375000000000000	4213.84619140625000000000	4197.94873046875000000000	4176.41015625000000000000	4186.66650390625000000000	4191.28173828125000000000	4120.00000000000000000000	4209.23046875000000000000	3457.00000000000000000000	10245.00000000000000000000	10229.00000000000000000000	0.00000000000000000000	0.00000000000000000000	0.00000000000000000000	488.00000000000000000000	900.00000000000000000000	0.00000000000000000000	0.00000000000000000000	0.00000000000000000000	0.00000000000000000000	0.00000000000000000000	0.00000000000000000000	0.00000000000000000000	0.00000000000000000000	0.00000000000000000000	0.00000000000000000000	0.00000000000000000000	0.00000000000000000000	0.00000000000000000000	0.00000000000000000000	0.00000000000000000000	0.00000000000000000000
119.00000000000000000000	0.00000000000000000000	4202.56396484375000000000	4208.20507812500000000000	4198.97412109375000000000	4190.76904296875000000000	4185.12792968750000000000	4188.20507812500000000000	4209.74365234375000000000	4194.35888671875000000000	4186.15380859375000000000	4141.02539062500000000000	4159.48730468750000000000	4189.74365234375000000000	4090.25634765625000000000	4189.23046875000000000000	3212.00000000000000000000	10244.00000000000000000000	10228.00000000000000000000	0.00000000000000000000	0.00000000000000000000	0.00000000000000000000	488.00000000000000000000	908.00000000000000000000	0.00000000000000000000	0.00000000000000000000	0.00000000000000000000	0.00000000000000000000	0.00000000000000000000	0.00000000000000000000	0.00000000000000000000	0.00000000000000000000	0.00000000000000000000	0.00000000000000000000	0.00000000000000000000	0.00000000000000000000	0.00000000000000000000	0.00000000000000000000	0.00000000000000000000	0.00000000000000000000
120.00000000000000000000	0.00000000000000000000	4197.43603515625000000000	4216.41015625000000000000	4190.76904296875000000000	4205.64111328125000000000	4170.76904296875000000000	4185.12792968750000000000	4207.17919921875000000000	4191.28173828125000000000	4181.53857421875000000000	4156.92285156250000000000	4174.87158203125000000000	4189.23046875000000000000	4102.56396484375000000000	4188.71777343750000000000	3048.00000000000000000000	10244.00000000000000000000	10228.00000000000000000000	0.00000000000000000000	0.00000000000000000000	0.00000000000000000000	488.00000000000000000000	915.00000000000000000000	0.00000000000000000000	0.00000000000000000000	0.00000000000000000000	0.00000000000000000000	0.00000000000000000000	0.00000000000000000000	0.00000000000000000000	0.00000000000000000000	0.00000000000000000000	0.00000000000000000000	0.00000000000000000000	0.00000000000000000000	0.00000000000000000000	0.00000000000000000000	0.00000000000000000000	0.00000000000000000000
121.00000000000000000000	0.00000000000000000000	4208.71777343750000000000	4245.64111328125000000000	4201.53857421875000000000	4231.79492187500000000000	4207.69238281250000000000	4202.56396484375000000000	4226.66650390625000000000	4219.48730468750000000000	4189.23046875000000000000	4199.48730468750000000000	4195.38427734375000000000	4203.58984375000000000000	4138.46142578125000000000	4218.97412109375000000000	2823.00000000000000000000	10245.00000000000000000000	10227.00000000000000000000	0.00000000000000000000	0.00000000000000000000	0.00000000000000000000	488.00000000000000000000	923.00000000000000000000	0.00000000000000000000	0.00000000000000000000	0.00000000000000000000	0.00000000000000000000	0.00000000000000000000	0.00000000000000000000	0.00000000000000000000	0.00000000000000000000	0.00000000000000000000	0.00000000000000000000	0.00000000000000000000	0.00000000000000000000	0.00000000000000000000	0.00000000000000000000	0.00000000000000000000	0.00000000000000000000
122.00000000000000000000	0.00000000000000000000	4213.33300781250000000000	4238.97412109375000000000	4204.61523437500000000000	4203.07666015625000000000	4216.41015625000000000000	4206.66650390625000000000	4237.43603515625000000000	4234.35888671875000000000	4194.87158203125000000000	4197.94873046875000000000	4189.74365234375000000000	4197.94873046875000000000	4140.51269531250000000000	4217.43603515625000000000	3457.00000000000000000000	10245.00000000000000000000	10227.00000000000000000000	0.00000000000000000000	0.00000000000000000000	0.00000000000000000000	488.00000000000000000000	931.00000000000000000000	0.00000000000000000000	0.00000000000000000000	0.00000000000000000000	0.00000000000000000000	0.00000000000000000000	0.00000000000000000000	0.00000000000000000000	0.00000000000000000000	0.00000000000000000000	0.00000000000000000000	0.00000000000000000000	0.00000000000000000000	0.00000000000000000000	0.00000000000000000000	0.00000000000000000000	0.00000000000000000000
123.00000000000000000000	0.00000000000000000000	4200.00000000000000000000	4211.28173828125000000000	4183.07666015625000000000	4182.56396484375000000000	4195.38427734375000000000	4202.05126953125000000000	4234.87158203125000000000	4234.87158203125000000000	4200.00000000000000000000	4180.51269531250000000000	4184.61523437500000000000	4179.48730468750000000000	4124.61523437500000000000	4187.17919921875000000000	3212.00000000000000000000	10245.00000000000000000000	10228.00000000000000000000	0.00000000000000000000	0.00000000000000000000	0.00000000000000000000	488.00000000000000000000	938.00000000000000000000	0.00000000000000000000	0.00000000000000000000	0.00000000000000000000	0.00000000000000000000	0.00000000000000000000	0.00000000000000000000	0.00000000000000000000	0.00000000000000000000	0.00000000000000000000	0.00000000000000000000	0.00000000000000000000	0.00000000000000000000	0.00000000000000000000	0.00000000000000000000	0.00000000000000000000	0.00000000000000000000
124.00000000000000000000	0.00000000000000000000	4215.89746093750000000000	4216.41015625000000000000	4199.48730468750000000000	4209.74365234375000000000	4188.71777343750000000000	4195.89746093750000000000	4232.30761718750000000000	4233.33300781250000000000	4198.97412109375000000000	4172.30761718750000000000	4185.12792968750000000000	4189.74365234375000000000	4117.43603515625000000000	4190.25634765625000000000	3048.00000000000000000000	10245.00000000000000000000	10228.00000000000000000000	0.00000000000000000000	0.00000000000000000000	0.00000000000000000000	488.00000000000000000000	945.00000000000000000000	0.00000000000000000000	0.00000000000000000000	0.00000000000000000000	0.00000000000000000000	0.00000000000000000000	0.00000000000000000000	0.00000000000000000000	0.00000000000000000000	0.00000000000000000000	0.00000000000000000000	0.00000000000000000000	0.00000000000000000000	0.00000000000000000000	0.00000000000000000000	0.00000000000000000000	0.00000000000000000000
125.00000000000000000000	0.00000000000000000000	4202.05126953125000000000	4231.28173828125000000000	4190.76904296875000000000	4222.05126953125000000000	4188.71777343750000000000	4183.07666015625000000000	4224.10253906250000000000	4222.56396484375000000000	4197.94873046875000000000	4162.56396484375000000000	4186.66650390625000000000	4188.71777343750000000000	4121.02539062500000000000	4203.07666015625000000000	2823.00000000000000000000	10246.00000000000000000000	10229.00000000000000000000	0.00000000000000000000	0.00000000000000000000	0.00000000000000000000	488.00000000000000000000	953.00000000000000000000	0.00000000000000000000	0.00000000000000000000	0.00000000000000000000	0.00000000000000000000	0.00000000000000000000	0.00000000000000000000	0.00000000000000000000	0.00000000000000000000	0.00000000000000000000	0.00000000000000000000	0.00000000000000000000	0.00000000000000000000	0.00000000000000000000	0.00000000000000000000	0.00000000000000000000	0.00000000000000000000
126.00000000000000000000	0.00000000000000000000	4194.35888671875000000000	4215.89746093750000000000	4186.15380859375000000000	4213.84619140625000000000	4171.28173828125000000000	4173.84619140625000000000	4210.76904296875000000000	4200.51269531250000000000	4193.33300781250000000000	4151.28173828125000000000	4180.51269531250000000000	4186.66650390625000000000	4122.05126953125000000000	4198.97412109375000000000	3457.00000000000000000000	10246.00000000000000000000	10229.00000000000000000000	0.00000000000000000000	0.00000000000000000000	0.00000000000000000000	488.00000000000000000000	960.00000000000000000000	0.00000000000000000000	0.00000000000000000000	0.00000000000000000000	0.00000000000000000000	0.00000000000000000000	0.00000000000000000000	0.00000000000000000000	0.00000000000000000000	0.00000000000000000000	0.00000000000000000000	0.00000000000000000000	0.00000000000000000000	0.00000000000000000000	0.00000000000000000000	0.00000000000000000000	0.00000000000000000000
127.00000000000000000000	0.00000000000000000000	4212.82031250000000000000	4213.84619140625000000000	4207.69238281250000000000	4217.43603515625000000000	4179.48730468750000000000	4191.28173828125000000000	4218.46142578125000000000	4201.02539062500000000000	4194.87158203125000000000	4166.66650390625000000000	4181.53857421875000000000	4204.61523437500000000000	4126.66650390625000000000	4208.20507812500000000000	52.00000000000000000000	10246.00000000000000000000	10228.00000000000000000000	0.00000000000000000000	0.00000000000000000000	0.00000000000000000000	488.00000000000000000000	968.00000000000000000000	0.00000000000000000000	0.00000000000000000000	0.00000000000000000000	0.00000000000000000000	0.00000000000000000000	0.00000000000000000000	0.00000000000000000000	0.00000000000000000000	0.00000000000000000000	0.00000000000000000000	0.00000000000000000000	0.00000000000000000000	0.00000000000000000000	0.00000000000000000000	0.00000000000000000000	0.00000000000000000000
0.00000000000000000000	0.00000000000000000000	4203.07666015625000000000	4230.76904296875000000000	4196.92285156250000000000	4225.64111328125000000000	4205.64111328125000000000	4206.66650390625000000000	4224.61523437500000000000	4212.30761718750000000000	4202.05126953125000000000	4197.94873046875000000000	4194.87158203125000000000	4201.02539062500000000000	4137.94873046875000000000	4213.84619140625000000000	2237.00000000000000000000	10246.00000000000000000000	10228.00000000000000000000	0.00000000000000000000	0.00000000000000000000	0.00000000000000000000	488.00000000000000000000	975.00000000000000000000	4.00000000000000000000	0.00000000000000000000	0.00000000000000000000	0.00000000000000000000	0.00000000000000000000	0.00000000000000000000	0.00000000000000000000	0.00000000000000000000	0.00000000000000000000	0.00000000000000000000	0.00000000000000000000	0.00000000000000000000	0.00000000000000000000	0.00000000000000000000	0.00000000000000000000	0.00000000000000000000
1.00000000000000000000	0.00000000000000000000	4205.12792968750000000000	4230.25634765625000000000	4195.38427734375000000000	4215.38427734375000000000	4188.71777343750000000000	4187.69238281250000000000	4206.66650390625000000000	4196.92285156250000000000	4196.41015625000000000000	4177.43603515625000000000	4181.53857421875000000000	4188.71777343750000000000	4124.10253906250000000000	4202.05126953125000000000	2945.00000000000000000000	10244.00000000000000000000	10229.00000000000000000000	0.00000000000000000000	0.00000000000000000000	0.00000000000000000000	488.00000000000000000000	984.00000000000000000000	4.00000000000000000000	4.00000000000000000000	0.00000000000000000000	0.00000000000000000000	0.00000000000000000000	0.00000000000000000000	0.00000000000000000000	0.00000000000000000000	0.00000000000000000000	0.00000000000000000000	0.00000000000000000000	0.00000000000000000000	0.00000000000000000000	0.00000000000000000000	0.00000000000000000000	0.00000000000000000000
2.00000000000000000000	0.00000000000000000000	4201.53857421875000000000	4230.76904296875000000000	4190.76904296875000000000	4206.66650390625000000000	4176.41015625000000000000	4185.64111328125000000000	4203.58984375000000000000	4190.76904296875000000000	4190.25634765625000000000	4147.69238281250000000000	4180.00000000000000000000	4194.87158203125000000000	4111.28173828125000000000	4203.58984375000000000000	2210.00000000000000000000	10244.00000000000000000000	10229.00000000000000000000	0.00000000000000000000	0.00000000000000000000	0.00000000000000000000	488.00000000000000000000	992.00000000000000000000	4.00000000000000000000	4.00000000000000000000	4.00000000000000000000	0.00000000000000000000	0.00000000000000000000	0.00000000000000000000	0.00000000000000000000	0.00000000000000000000	0.00000000000000000000	0.00000000000000000000	0.00000000000000000000	0.00000000000000000000	0.00000000000000000000	0.00000000000000000000	4.00000000000000000000	0.00000000000000000000
3.00000000000000000000	0.00000000000000000000	4202.56396484375000000000	4227.17919921875000000000	4195.89746093750000000000	4206.15380859375000000000	4192.30761718750000000000	4203.58984375000000000000	4212.82031250000000000000	4200.51269531250000000000	4188.20507812500000000000	4157.94873046875000000000	4197.94873046875000000000	4194.35888671875000000000	4129.74365234375000000000	4206.15380859375000000000	3453.00000000000000000000	10245.00000000000000000000	10230.00000000000000000000	0.00000000000000000000	0.00000000000000000000	0.00000000000000000000	489.00000000000000000000	0.00000000000000000000	4.00000000000000000000	4.00000000000000000000	4.00000000000000000000	4.00000000000000000000	0.00000000000000000000	0.00000000000000000000	0.00000000000000000000	0.00000000000000000000	0.00000000000000000000	0.00000000000000000000	0.00000000000000000000	0.00000000000000000000	0.00000000000000000000	0.00000000000000000000	4.00000000000000000000	4.00000000000000000000
4.00000000000000000000	0.00000000000000000000	4205.12792968750000000000	4208.20507812500000000000	4199.48730468750000000000	4192.30761718750000000000	4181.02539062500000000000	4188.20507812500000000000	4195.38427734375000000000	4184.10253906250000000000	4173.84619140625000000000	4154.87158203125000000000	4173.33300781250000000000	4177.94873046875000000000	4126.66650390625000000000	4187.17919921875000000000	3490.00000000000000000000	10245.00000000000000000000	10230.00000000000000000000	0.00000000000000000000	0.00000000000000000000	0.00000000000000000000	489.00000000000000000000	9.00000000000000000000	4.00000000000000000000	4.00000000000000000000	4.00000000000000000000	4.00000000000000000000	4.00000000000000000000	0.00000000000000000000	0.00000000000000000000	0.00000000000000000000	0.00000000000000000000	0.00000000000000000000	0.00000000000000000000	0.00000000000000000000	0.00000000000000000000	0.00000000000000000000	4.00000000000000000000	4.00000000000000000000
5.00000000000000000000	0.00000000000000000000	4191.28173828125000000000	4214.87158203125000000000	4187.17919921875000000000	4195.38427734375000000000	4169.74365234375000000000	4167.69238281250000000000	4184.10253906250000000000	4168.71777343750000000000	4169.74365234375000000000	4151.28173828125000000000	4170.25634765625000000000	4184.10253906250000000000	4112.30761718750000000000	4178.97412109375000000000	3297.00000000000000000000	10243.00000000000000000000	10228.00000000000000000000	0.00000000000000000000	0.00000000000000000000	0.00000000000000000000	489.00000000000000000000	17.00000000000000000000	4.00000000000000000000	4.00000000000000000000	4.00000000000000000000	4.00000000000000000000	4.00000000000000000000	4.00000000000000000000	0.00000000000000000000	0.00000000000000000000	0.00000000000000000000	0.00000000000000000000	0.00000000000000000000	0.00000000000000000000	0.00000000000000000000	0.00000000000000000000	4.00000000000000000000	4.00000000000000000000
6.00000000000000000000	0.00000000000000000000	4215.89746093750000000000	4236.92285156250000000000	4212.30761718750000000000	4231.79492187500000000000	4196.41015625000000000000	4180.00000000000000000000	4205.64111328125000000000	4188.20507812500000000000	4188.71777343750000000000	4173.33300781250000000000	4188.20507812500000000000	4212.82031250000000000000	4125.64111328125000000000	4199.48730468750000000000	3398.00000000000000000000	10243.00000000000000000000	10228.00000000000000000000	0.00000000000000000000	0.00000000000000000000	0.00000000000000000000	489.00000000000000000000	24.00000000000000000000	4.00000000000000000000	4.00000000000000000000	4.00000000000000000000	4.00000000000000000000	4.00000000000000000000	4.00000000000000000000	4.00000000000000000000	0.00000000000000000000	0.00000000000000000000	0.00000000000000000000	0.00000000000000000000	0.00000000000000000000	0.00000000000000000000	0.00000000000000000000	4.00000000000000000000	4.00000000000000000000
7.00000000000000000000	0.00000000000000000000	4213.33300781250000000000	4225.12792968750000000000	4208.71777343750000000000	4242.05126953125000000000	4199.48730468750000000000	4186.15380859375000000000	4213.84619140625000000000	4201.53857421875000000000	4194.87158203125000000000	4182.05126953125000000000	4183.58984375000000000000	4202.56396484375000000000	4130.25634765625000000000	4206.66650390625000000000	3438.00000000000000000000	10243.00000000000000000000	10227.00000000000000000000	0.00000000000000000000	0.00000000000000000000	0.00000000000000000000	489.00000000000000000000	32.00000000000000000000	4.00000000000000000000	4.00000000000000000000	4.00000000000000000000	4.00000000000000000000	4.00000000000000000000	4.00000000000000000000	4.00000000000000000000	4.00000000000000000000	0.00000000000000000000	0.00000000000000000000	0.00000000000000000000	0.00000000000000000000	0.00000000000000000000	0.00000000000000000000	4.00000000000000000000	4.00000000000000000000
8.00000000000000000000	0.00000000000000000000	4187.69238281250000000000	4189.23046875000000000000	4186.66650390625000000000	4210.25634765625000000000	4154.87158203125000000000	4168.20507812500000000000	4189.74365234375000000000	4177.43603515625000000000	4172.30761718750000000000	4158.97412109375000000000	4176.92285156250000000000	4172.30761718750000000000	4104.10253906250000000000	4183.07666015625000000000	3138.00000000000000000000	10243.00000000000000000000	10227.00000000000000000000	0.00000000000000000000	0.00000000000000000000	0.00000000000000000000	489.00000000000000000000	39.00000000000000000000	4.00000000000000000000	4.00000000000000000000	4.00000000000000000000	4.00000000000000000000	4.00000000000000000000	4.00000000000000000000	4.00000000000000000000	4.00000000000000000000	4.00000000000000000000	0.00000000000000000000	0.00000000000000000000	0.00000000000000000000	0.00000000000000000000	0.00000000000000000000	4.00000000000000000000	4.00000000000000000000
9.00000000000000000000	0.00000000000000000000	4195.38427734375000000000	4189.74365234375000000000	4190.76904296875000000000	4201.53857421875000000000	4155.89746093750000000000	4173.33300781250000000000	4186.15380859375000000000	4172.82031250000000000000	4177.94873046875000000000	4157.43603515625000000000	4172.30761718750000000000	4173.84619140625000000000	4106.15380859375000000000	4176.41015625000000000000	2880.00000000000000000000	10246.00000000000000000000	10229.00000000000000000000	0.00000000000000000000	0.00000000000000000000	0.00000000000000000000	489.00000000000000000000	48.00000000000000000000	4.00000000000000000000	4.00000000000000000000	4.00000000000000000000	4.00000000000000000000	4.00000000000000000000	4.00000000000000000000	4.00000000000000000000	4.00000000000000000000	4.00000000000000000000	4.00000000000000000000	0.00000000000000000000	0.00000000000000000000	0.00000000000000000000	0.00000000000000000000	4.00000000000000000000	4.00000000000000000000
10.00000000000000000000	0.00000000000000000000	4197.43603515625000000000	4216.92285156250000000000	4183.58984375000000000000	4205.12792968750000000000	4196.92285156250000000000	4186.66650390625000000000	4203.07666015625000000000	4192.82031250000000000000	4204.10253906250000000000	4172.82031250000000000000	4172.82031250000000000000	4184.61523437500000000000	4127.17919921875000000000	4189.23046875000000000000	3488.00000000000000000000	10246.00000000000000000000	10229.00000000000000000000	0.00000000000000000000	0.00000000000000000000	0.00000000000000000000	489.00000000000000000000	56.00000000000000000000	4.00000000000000000000	4.00000000000000000000	4.00000000000000000000	4.00000000000000000000	4.00000000000000000000	4.00000000000000000000	4.00000000000000000000	4.00000000000000000000	4.00000000000000000000	4.00000000000000000000	4.00000000000000000000	0.00000000000000000000	0.00000000000000000000	0.00000000000000000000	4.00000000000000000000	4.00000000000000000000
11.00000000000000000000	0.00000000000000000000	4212.30761718750000000000	4211.79492187500000000000	4203.58984375000000000000	4204.61523437500000000000	4186.15380859375000000000	4177.94873046875000000000	4200.00000000000000000000	4184.10253906250000000000	4187.17919921875000000000	4147.69238281250000000000	4170.76904296875000000000	4186.15380859375000000000	4113.33300781250000000000	4190.76904296875000000000	3223.00000000000000000000	10245.00000000000000000000	10228.00000000000000000000	0.00000000000000000000	0.00000000000000000000	0.00000000000000000000	489.00000000000000000000	64.00000000000000000000	4.00000000000000000000	4.00000000000000000000	4.00000000000000000000	4.00000000000000000000	4.00000000000000000000	4.00000000000000000000	4.00000000000000000000	4.00000000000000000000	4.00000000000000000000	4.00000000000000000000	4.00000000000000000000	4.00000000000000000000	0.00000000000000000000	0.00000000000000000000	4.00000000000000000000	4.00000000000000000000
12.00000000000000000000	0.00000000000000000000	4210.25634765625000000000	4206.15380859375000000000	4208.71777343750000000000	4231.79492187500000000000	4173.84619140625000000000	4178.46142578125000000000	4202.05126953125000000000	4186.66650390625000000000	4181.02539062500000000000	4146.66650390625000000000	4159.48730468750000000000	4188.71777343750000000000	4113.33300781250000000000	4194.35888671875000000000	3104.00000000000000000000	10245.00000000000000000000	10228.00000000000000000000	0.00000000000000000000	0.00000000000000000000	0.00000000000000000000	489.00000000000000000000	73.00000000000000000000	4.00000000000000000000	4.00000000000000000000	4.00000000000000000000	4.00000000000000000000	4.00000000000000000000	4.00000000000000000000	4.00000000000000000000	4.00000000000000000000	4.00000000000000000000	4.00000000000000000000	4.00000000000000000000	4.00000000000000000000	4.00000000000000000000	0.00000000000000000000	4.00000000000000000000	4.00000000000000000000
13.00000000000000000000	0.00000000000000000000	4201.02539062500000000000	4220.51269531250000000000	4195.38427734375000000000	4249.23046875000000000000	4186.15380859375000000000	4184.10253906250000000000	4212.30761718750000000000	4207.17919921875000000000	4201.53857421875000000000	4185.64111328125000000000	4174.35888671875000000000	4198.46142578125000000000	4136.41015625000000000000	4200.00000000000000000000	2834.00000000000000000000	10246.00000000000000000000	10226.00000000000000000000	0.00000000000000000000	0.00000000000000000000	0.00000000000000000000	489.00000000000000000000	81.00000000000000000000	4.00000000000000000000	4.00000000000000000000	4.00000000000000000000	4.00000000000000000000	4.00000000000000000000	4.00000000000000000000	4.00000000000000000000	4.00000000000000000000	4.00000000000000000000	4.00000000000000000000	4.00000000000000000000	4.00000000000000000000	4.00000000000000000000	4.00000000000000000000	4.00000000000000000000	4.00000000000000000000
14.00000000000000000000	0.00000000000000000000	4213.84619140625000000000	4221.02539062500000000000	4203.07666015625000000000	4230.25634765625000000000	4185.12792968750000000000	4183.07666015625000000000	4205.12792968750000000000	4198.97412109375000000000	4198.97412109375000000000	4189.74365234375000000000	4221.53857421875000000000	4195.38427734375000000000	4138.46142578125000000000	4195.38427734375000000000	3488.00000000000000000000	10246.00000000000000000000	10226.00000000000000000000	0.00000000000000000000	0.00000000000000000000	0.00000000000000000000	489.00000000000000000000	88.00000000000000000000	4.00000000000000000000	4.00000000000000000000	4.00000000000000000000	4.00000000000000000000	4.00000000000000000000	4.00000000000000000000	4.00000000000000000000	4.00000000000000000000	4.00000000000000000000	4.00000000000000000000	4.00000000000000000000	4.00000000000000000000	4.00000000000000000000	4.00000000000000000000	4.00000000000000000000	4.00000000000000000000
15.00000000000000000000	0.00000000000000000000	4207.17919921875000000000	4221.53857421875000000000	4195.89746093750000000000	4220.00000000000000000000	4196.41015625000000000000	4188.71777343750000000000	4201.53857421875000000000	4194.35888671875000000000	4191.28173828125000000000	4175.89746093750000000000	4215.89746093750000000000	4193.33300781250000000000	4145.64111328125000000000	4204.10253906250000000000	3223.00000000000000000000	10246.00000000000000000000	10227.00000000000000000000	0.00000000000000000000	0.00000000000000000000	0.00000000000000000000	489.00000000000000000000	96.00000000000000000000	4.00000000000000000000	4.00000000000000000000	4.00000000000000000000	4.00000000000000000000	4.00000000000000000000	4.00000000000000000000	4.00000000000000000000	4.00000000000000000000	4.00000000000000000000	4.00000000000000000000	4.00000000000000000000	4.00000000000000000000	4.00000000000000000000	4.00000000000000000000	4.00000000000000000000	4.00000000000000000000
16.00000000000000000000	0.00000000000000000000	4219.48730468750000000000	4231.79492187500000000000	4211.28173828125000000000	4233.84619140625000000000	4205.64111328125000000000	4188.71777343750000000000	4205.64111328125000000000	4201.02539062500000000000	4194.35888671875000000000	4186.66650390625000000000	4178.46142578125000000000	4212.82031250000000000000	4151.79492187500000000000	4222.05126953125000000000	0.00000000000000000000	10246.00000000000000000000	10227.00000000000000000000	0.00000000000000000000	0.00000000000000000000	0.00000000000000000000	489.00000000000000000000	103.00000000000000000000	4.00000000000000000000	4.00000000000000000000	4.00000000000000000000	4.00000000000000000000	4.00000000000000000000	4.00000000000000000000	4.00000000000000000000	4.00000000000000000000	4.00000000000000000000	4.00000000000000000000	4.00000000000000000000	4.00000000000000000000	4.00000000000000000000	4.00000000000000000000	4.00000000000000000000	4.00000000000000000000
17.00000000000000000000	0.00000000000000000000	4210.25634765625000000000	4222.05126953125000000000	4204.10253906250000000000	4222.56396484375000000000	4184.10253906250000000000	4180.00000000000000000000	4197.94873046875000000000	4193.33300781250000000000	4194.87158203125000000000	4174.87158203125000000000	4180.00000000000000000000	4199.48730468750000000000	4134.87158203125000000000	4201.53857421875000000000	0.00000000000000000000	10246.00000000000000000000	10228.00000000000000000000	0.00000000000000000000	0.00000000000000000000	0.00000000000000000000	489.00000000000000000000	111.00000000000000000000	4.00000000000000000000	4.00000000000000000000	4.00000000000000000000	4.00000000000000000000	4.00000000000000000000	4.00000000000000000000	4.00000000000000000000	4.00000000000000000000	4.00000000000000000000	4.00000000000000000000	4.00000000000000000000	4.00000000000000000000	4.00000000000000000000	4.00000000000000000000	4.00000000000000000000	4.00000000000000000000
18.00000000000000000000	0.00000000000000000000	4183.58984375000000000000	4196.92285156250000000000	4180.00000000000000000000	4206.66650390625000000000	4171.79492187500000000000	4176.41015625000000000000	4189.74365234375000000000	4183.58984375000000000000	4187.17919921875000000000	4140.00000000000000000000	4168.20507812500000000000	4170.25634765625000000000	4122.05126953125000000000	4177.43603515625000000000	0.00000000000000000000	10246.00000000000000000000	10228.00000000000000000000	0.00000000000000000000	0.00000000000000000000	0.00000000000000000000	489.00000000000000000000	118.00000000000000000000	4.00000000000000000000	4.00000000000000000000	4.00000000000000000000	4.00000000000000000000	4.00000000000000000000	4.00000000000000000000	4.00000000000000000000	4.00000000000000000000	4.00000000000000000000	4.00000000000000000000	4.00000000000000000000	4.00000000000000000000	4.00000000000000000000	4.00000000000000000000	4.00000000000000000000	4.00000000000000000000
19.00000000000000000000	0.00000000000000000000	4203.58984375000000000000	4205.12792968750000000000	4203.58984375000000000000	4234.87158203125000000000	4197.43603515625000000000	4191.28173828125000000000	4204.10253906250000000000	4196.41015625000000000000	4192.82031250000000000000	4171.28173828125000000000	4168.20507812500000000000	4184.61523437500000000000	4127.69238281250000000000	4193.84619140625000000000	0.00000000000000000000	10246.00000000000000000000	10228.00000000000000000000	0.00000000000000000000	0.00000000000000000000	0.00000000000000000000	489.00000000000000000000	127.00000000000000000000	4.00000000000000000000	4.00000000000000000000	4.00000000000000000000	4.00000000000000000000	4.00000000000000000000	4.00000000000000000000	4.00000000000000000000	4.00000000000000000000	4.00000000000000000000	4.00000000000000000000	4.00000000000000000000	4.00000000000000000000	4.00000000000000000000	4.00000000000000000000	4.00000000000000000000	4.00000000000000000000
20.00000000000000000000	0.00000000000000000000	4206.66650390625000000000	4234.35888671875000000000	4202.05126953125000000000	4263.07666015625000000000	4225.64111328125000000000	4206.66650390625000000000	4217.43603515625000000000	4210.76904296875000000000	4208.71777343750000000000	4219.48730468750000000000	4223.07666015625000000000	4199.48730468750000000000	4141.02539062500000000000	4208.71777343750000000000	0.00000000000000000000	10246.00000000000000000000	10228.00000000000000000000	0.00000000000000000000	0.00000000000000000000	0.00000000000000000000	489.00000000000000000000	135.00000000000000000000	4.00000000000000000000	4.00000000000000000000	4.00000000000000000000	4.00000000000000000000	4.00000000000000000000	4.00000000000000000000	4.00000000000000000000	4.00000000000000000000	4.00000000000000000000	4.00000000000000000000	4.00000000000000000000	4.00000000000000000000	4.00000000000000000000	4.00000000000000000000	4.00000000000000000000	4.00000000000000000000
21.00000000000000000000	0.00000000000000000000	4201.53857421875000000000	4214.35888671875000000000	4189.23046875000000000000	4229.74365234375000000000	4198.46142578125000000000	4187.69238281250000000000	4194.35888671875000000000	4185.64111328125000000000	4193.33300781250000000000	4180.51269531250000000000	4212.82031250000000000000	4184.10253906250000000000	4136.92285156250000000000	4190.76904296875000000000	0.00000000000000000000	10246.00000000000000000000	10227.00000000000000000000	0.00000000000000000000	0.00000000000000000000	0.00000000000000000000	489.00000000000000000000	143.00000000000000000000	4.00000000000000000000	4.00000000000000000000	4.00000000000000000000	4.00000000000000000000	4.00000000000000000000	4.00000000000000000000	4.00000000000000000000	4.00000000000000000000	4.00000000000000000000	4.00000000000000000000	4.00000000000000000000	4.00000000000000000000	4.00000000000000000000	4.00000000000000000000	4.00000000000000000000	4.00000000000000000000
22.00000000000000000000	0.00000000000000000000	4200.51269531250000000000	4194.87158203125000000000	4188.20507812500000000000	4193.84619140625000000000	4169.23046875000000000000	4173.33300781250000000000	4183.58984375000000000000	4169.74365234375000000000	4181.53857421875000000000	4142.56396484375000000000	4158.46142578125000000000	4171.28173828125000000000	4133.33300781250000000000	4184.61523437500000000000	0.00000000000000000000	10246.00000000000000000000	10227.00000000000000000000	0.00000000000000000000	0.00000000000000000000	0.00000000000000000000	489.00000000000000000000	150.00000000000000000000	4.00000000000000000000	4.00000000000000000000	4.00000000000000000000	4.00000000000000000000	4.00000000000000000000	4.00000000000000000000	4.00000000000000000000	4.00000000000000000000	4.00000000000000000000	4.00000000000000000000	4.00000000000000000000	4.00000000000000000000	4.00000000000000000000	4.00000000000000000000	4.00000000000000000000	4.00000000000000000000
23.00000000000000000000	0.00000000000000000000	4204.10253906250000000000	4227.69238281250000000000	4195.89746093750000000000	4238.97412109375000000000	4195.38427734375000000000	4195.89746093750000000000	4207.17919921875000000000	4190.76904296875000000000	4195.89746093750000000000	4169.23046875000000000000	4171.28173828125000000000	4185.12792968750000000000	4141.53857421875000000000	4207.69238281250000000000	0.00000000000000000000	10245.00000000000000000000	10227.00000000000000000000	0.00000000000000000000	0.00000000000000000000	0.00000000000000000000	489.00000000000000000000	157.00000000000000000000	4.00000000000000000000	4.00000000000000000000	4.00000000000000000000	4.00000000000000000000	4.00000000000000000000	4.00000000000000000000	4.00000000000000000000	4.00000000000000000000	4.00000000000000000000	4.00000000000000000000	4.00000000000000000000	4.00000000000000000000	4.00000000000000000000	4.00000000000000000000	4.00000000000000000000	4.00000000000000000000
24.00000000000000000000	0.00000000000000000000	4220.51269531250000000000	4237.94873046875000000000	4212.30761718750000000000	4264.10253906250000000000	4201.02539062500000000000	4195.89746093750000000000	4206.15380859375000000000	4186.66650390625000000000	4189.74365234375000000000	4174.87158203125000000000	4208.71777343750000000000	4195.38427734375000000000	4134.87158203125000000000	4214.35888671875000000000	0.00000000000000000000	10245.00000000000000000000	10227.00000000000000000000	0.00000000000000000000	0.00000000000000000000	0.00000000000000000000	489.00000000000000000000	165.00000000000000000000	4.00000000000000000000	4.00000000000000000000	4.00000000000000000000	4.00000000000000000000	4.00000000000000000000	4.00000000000000000000	4.00000000000000000000	4.00000000000000000000	4.00000000000000000000	4.00000000000000000000	4.00000000000000000000	4.00000000000000000000	4.00000000000000000000	4.00000000000000000000	4.00000000000000000000	4.00000000000000000000
25.00000000000000000000	0.00000000000000000000	4198.46142578125000000000	4210.25634765625000000000	4193.33300781250000000000	4231.28173828125000000000	4182.05126953125000000000	4177.43603515625000000000	4192.82031250000000000000	4181.02539062500000000000	4192.30761718750000000000	4168.71777343750000000000	4198.97412109375000000000	4180.00000000000000000000	4128.71777343750000000000	4192.82031250000000000000	0.00000000000000000000	10246.00000000000000000000	10227.00000000000000000000	0.00000000000000000000	0.00000000000000000000	0.00000000000000000000	489.00000000000000000000	173.00000000000000000000	4.00000000000000000000	4.00000000000000000000	4.00000000000000000000	4.00000000000000000000	4.00000000000000000000	4.00000000000000000000	4.00000000000000000000	4.00000000000000000000	4.00000000000000000000	4.00000000000000000000	4.00000000000000000000	4.00000000000000000000	4.00000000000000000000	4.00000000000000000000	4.00000000000000000000	4.00000000000000000000
26.00000000000000000000	0.00000000000000000000	4193.33300781250000000000	4208.20507812500000000000	4191.79492187500000000000	4226.15380859375000000000	4195.38427734375000000000	4181.02539062500000000000	4197.43603515625000000000	4198.46142578125000000000	4213.33300781250000000000	4184.10253906250000000000	4170.76904296875000000000	4176.41015625000000000000	4131.79492187500000000000	4185.64111328125000000000	0.00000000000000000000	10246.00000000000000000000	10227.00000000000000000000	0.00000000000000000000	0.00000000000000000000	0.00000000000000000000	489.00000000000000000000	181.00000000000000000000	4.00000000000000000000	4.00000000000000000000	4.00000000000000000000	4.00000000000000000000	4.00000000000000000000	4.00000000000000000000	4.00000000000000000000	4.00000000000000000000	4.00000000000000000000	4.00000000000000000000	4.00000000000000000000	4.00000000000000000000	4.00000000000000000000	4.00000000000000000000	4.00000000000000000000	4.00000000000000000000
27.00000000000000000000	0.00000000000000000000	4203.07666015625000000000	4221.53857421875000000000	4193.84619140625000000000	4219.48730468750000000000	4194.87158203125000000000	4173.84619140625000000000	4184.61523437500000000000	4180.51269531250000000000	4188.71777343750000000000	4168.71777343750000000000	4154.35888671875000000000	4172.82031250000000000000	4122.05126953125000000000	4186.15380859375000000000	0.00000000000000000000	10246.00000000000000000000	10227.00000000000000000000	0.00000000000000000000	0.00000000000000000000	0.00000000000000000000	489.00000000000000000000	189.00000000000000000000	4.00000000000000000000	4.00000000000000000000	4.00000000000000000000	4.00000000000000000000	4.00000000000000000000	4.00000000000000000000	4.00000000000000000000	4.00000000000000000000	4.00000000000000000000	4.00000000000000000000	4.00000000000000000000	4.00000000000000000000	4.00000000000000000000	4.00000000000000000000	4.00000000000000000000	4.00000000000000000000
28.00000000000000000000	0.00000000000000000000	4195.38427734375000000000	4221.02539062500000000000	4181.02539062500000000000	4223.58984375000000000000	4180.51269531250000000000	4170.76904296875000000000	4173.84619140625000000000	4154.87158203125000000000	4155.89746093750000000000	4154.87158203125000000000	4167.17919921875000000000	4167.69238281250000000000	4116.41015625000000000000	4179.48730468750000000000	0.00000000000000000000	10246.00000000000000000000	10227.00000000000000000000	0.00000000000000000000	0.00000000000000000000	0.00000000000000000000	489.00000000000000000000	198.00000000000000000000	4.00000000000000000000	4.00000000000000000000	4.00000000000000000000	4.00000000000000000000	4.00000000000000000000	4.00000000000000000000	4.00000000000000000000	4.00000000000000000000	4.00000000000000000000	4.00000000000000000000	4.00000000000000000000	4.00000000000000000000	4.00000000000000000000	4.00000000000000000000	4.00000000000000000000	4.00000000000000000000
29.00000000000000000000	0.00000000000000000000	4214.87158203125000000000	4223.58984375000000000000	4205.12792968750000000000	4274.87158203125000000000	4198.46142578125000000000	4195.89746093750000000000	4198.46142578125000000000	4176.41015625000000000000	4176.92285156250000000000	4179.48730468750000000000	4210.76904296875000000000	4187.17919921875000000000	4135.89746093750000000000	4193.33300781250000000000	0.00000000000000000000	10247.00000000000000000000	10227.00000000000000000000	0.00000000000000000000	0.00000000000000000000	0.00000000000000000000	489.00000000000000000000	206.00000000000000000000	4.00000000000000000000	4.00000000000000000000	4.00000000000000000000	4.00000000000000000000	4.00000000000000000000	4.00000000000000000000	4.00000000000000000000	4.00000000000000000000	4.00000000000000000000	4.00000000000000000000	4.00000000000000000000	4.00000000000000000000	4.00000000000000000000	4.00000000000000000000	4.00000000000000000000	4.00000000000000000000
30.00000000000000000000	0.00000000000000000000	4208.71777343750000000000	4224.61523437500000000000	4201.53857421875000000000	4270.25634765625000000000	4202.05126953125000000000	4201.53857421875000000000	4210.76904296875000000000	4197.43603515625000000000	4202.56396484375000000000	4174.35888671875000000000	4209.23046875000000000000	4191.79492187500000000000	4136.92285156250000000000	4207.69238281250000000000	0.00000000000000000000	10247.00000000000000000000	10227.00000000000000000000	0.00000000000000000000	0.00000000000000000000	0.00000000000000000000	489.00000000000000000000	214.00000000000000000000	4.00000000000000000000	4.00000000000000000000	4.00000000000000000000	4.00000000000000000000	4.00000000000000000000	4.00000000000000000000	4.00000000000000000000	4.00000000000000000000	4.00000000000000000000	4.00000000000000000000	4.00000000000000000000	4.00000000000000000000	4.00000000000000000000	4.00000000000000000000	4.00000000000000000000	4.00000000000000000000
31.00000000000000000000	0.00000000000000000000	4197.94873046875000000000	4212.82031250000000000000	4195.38427734375000000000	4222.05126953125000000000	4169.23046875000000000000	4181.53857421875000000000	4191.28173828125000000000	4180.00000000000000000000	4191.79492187500000000000	4142.56396484375000000000	4155.38427734375000000000	4188.20507812500000000000	4108.71777343750000000000	4193.33300781250000000000	0.00000000000000000000	10246.00000000000000000000	10229.00000000000000000000	0.00000000000000000000	0.00000000000000000000	0.00000000000000000000	489.00000000000000000000	223.00000000000000000000	4.00000000000000000000	4.00000000000000000000	4.00000000000000000000	4.00000000000000000000	4.00000000000000000000	4.00000000000000000000	4.00000000000000000000	4.00000000000000000000	4.00000000000000000000	4.00000000000000000000	4.00000000000000000000	4.00000000000000000000	4.00000000000000000000	4.00000000000000000000	4.00000000000000000000	4.00000000000000000000
32.00000000000000000000	0.00000000000000000000	4203.07666015625000000000	4212.82031250000000000000	4203.58984375000000000000	4229.74365234375000000000	4172.82031250000000000000	4176.41015625000000000000	4186.15380859375000000000	4170.76904296875000000000	4183.07666015625000000000	4156.92285156250000000000	4153.33300781250000000000	4191.79492187500000000000	4123.58984375000000000000	4183.07666015625000000000	0.00000000000000000000	10246.00000000000000000000	10229.00000000000000000000	0.00000000000000000000	0.00000000000000000000	0.00000000000000000000	489.00000000000000000000	230.00000000000000000000	4.00000000000000000000	4.00000000000000000000	4.00000000000000000000	4.00000000000000000000	4.00000000000000000000	4.00000000000000000000	4.00000000000000000000	4.00000000000000000000	4.00000000000000000000	4.00000000000000000000	4.00000000000000000000	4.00000000000000000000	4.00000000000000000000	4.00000000000000000000	4.00000000000000000000	4.00000000000000000000
33.00000000000000000000	0.00000000000000000000	4194.87158203125000000000	4219.48730468750000000000	4189.74365234375000000000	4232.82031250000000000000	4196.92285156250000000000	4170.25634765625000000000	4191.79492187500000000000	4182.05126953125000000000	4187.69238281250000000000	4188.71777343750000000000	4201.53857421875000000000	4186.15380859375000000000	4144.10253906250000000000	4190.76904296875000000000	0.00000000000000000000	10248.00000000000000000000	10227.00000000000000000000	0.00000000000000000000	0.00000000000000000000	0.00000000000000000000	489.00000000000000000000	237.00000000000000000000	4.00000000000000000000	4.00000000000000000000	4.00000000000000000000	4.00000000000000000000	4.00000000000000000000	4.00000000000000000000	4.00000000000000000000	4.00000000000000000000	4.00000000000000000000	4.00000000000000000000	4.00000000000000000000	4.00000000000000000000	4.00000000000000000000	4.00000000000000000000	4.00000000000000000000	4.00000000000000000000
34.00000000000000000000	0.00000000000000000000	4213.84619140625000000000	4218.46142578125000000000	4204.61523437500000000000	4221.53857421875000000000	4192.30761718750000000000	4165.64111328125000000000	4187.69238281250000000000	4180.00000000000000000000	4182.56396484375000000000	4177.94873046875000000000	4207.17919921875000000000	4190.76904296875000000000	4108.71777343750000000000	4198.97412109375000000000	0.00000000000000000000	10248.00000000000000000000	10227.00000000000000000000	0.00000000000000000000	0.00000000000000000000	0.00000000000000000000	489.00000000000000000000	245.00000000000000000000	4.00000000000000000000	4.00000000000000000000	4.00000000000000000000	4.00000000000000000000	4.00000000000000000000	4.00000000000000000000	4.00000000000000000000	4.00000000000000000000	4.00000000000000000000	4.00000000000000000000	4.00000000000000000000	4.00000000000000000000	4.00000000000000000000	4.00000000000000000000	4.00000000000000000000	4.00000000000000000000
35.00000000000000000000	0.00000000000000000000	4214.87158203125000000000	4221.02539062500000000000	4206.15380859375000000000	4250.25634765625000000000	4200.00000000000000000000	4195.89746093750000000000	4195.38427734375000000000	4182.05126953125000000000	4188.71777343750000000000	4172.30761718750000000000	4188.20507812500000000000	4202.05126953125000000000	4085.64086914062500000000	4202.56396484375000000000	0.00000000000000000000	10248.00000000000000000000	10228.00000000000000000000	0.00000000000000000000	0.00000000000000000000	0.00000000000000000000	489.00000000000000000000	253.00000000000000000000	4.00000000000000000000	4.00000000000000000000	4.00000000000000000000	4.00000000000000000000	4.00000000000000000000	4.00000000000000000000	4.00000000000000000000	4.00000000000000000000	4.00000000000000000000	4.00000000000000000000	4.00000000000000000000	4.00000000000000000000	4.00000000000000000000	4.00000000000000000000	4.00000000000000000000	4.00000000000000000000
36.00000000000000000000	0.00000000000000000000	4197.94873046875000000000	4206.15380859375000000000	4191.79492187500000000000	4245.12792968750000000000	4188.71777343750000000000	4198.97412109375000000000	4195.89746093750000000000	4176.41015625000000000000	4192.82031250000000000000	4173.33300781250000000000	4179.48730468750000000000	4194.35888671875000000000	4071.79467773437500000000	4191.79492187500000000000	0.00000000000000000000	10248.00000000000000000000	10228.00000000000000000000	0.00000000000000000000	0.00000000000000000000	0.00000000000000000000	489.00000000000000000000	261.00000000000000000000	4.00000000000000000000	4.00000000000000000000	4.00000000000000000000	4.00000000000000000000	4.00000000000000000000	4.00000000000000000000	4.00000000000000000000	4.00000000000000000000	4.00000000000000000000	4.00000000000000000000	4.00000000000000000000	4.00000000000000000000	4.00000000000000000000	4.00000000000000000000	4.00000000000000000000	4.00000000000000000000
37.00000000000000000000	0.00000000000000000000	4200.00000000000000000000	4187.69238281250000000000	4193.84619140625000000000	4216.92285156250000000000	4163.58984375000000000000	4171.79492187500000000000	4185.64111328125000000000	4167.17919921875000000000	4184.10253906250000000000	4145.12792968750000000000	4143.58984375000000000000	4187.17919921875000000000	4034.87158203125000000000	4178.46142578125000000000	0.00000000000000000000	10248.00000000000000000000	10229.00000000000000000000	0.00000000000000000000	0.00000000000000000000	0.00000000000000000000	489.00000000000000000000	269.00000000000000000000	4.00000000000000000000	4.00000000000000000000	4.00000000000000000000	4.00000000000000000000	4.00000000000000000000	4.00000000000000000000	4.00000000000000000000	4.00000000000000000000	4.00000000000000000000	4.00000000000000000000	4.00000000000000000000	4.00000000000000000000	4.00000000000000000000	4.00000000000000000000	4.00000000000000000000	4.00000000000000000000
38.00000000000000000000	0.00000000000000000000	4200.00000000000000000000	4205.12792968750000000000	4191.79492187500000000000	4231.28173828125000000000	4186.15380859375000000000	4182.56396484375000000000	4193.33300781250000000000	4174.87158203125000000000	4187.17919921875000000000	4147.69238281250000000000	4148.71777343750000000000	4192.30761718750000000000	4031.79467773437500000000	4185.12792968750000000000	0.00000000000000000000	10248.00000000000000000000	10229.00000000000000000000	0.00000000000000000000	0.00000000000000000000	0.00000000000000000000	489.00000000000000000000	277.00000000000000000000	4.00000000000000000000	4.00000000000000000000	4.00000000000000000000	4.00000000000000000000	4.00000000000000000000	4.00000000000000000000	4.00000000000000000000	4.00000000000000000000	4.00000000000000000000	4.00000000000000000000	4.00000000000000000000	4.00000000000000000000	4.00000000000000000000	4.00000000000000000000	4.00000000000000000000	4.00000000000000000000
39.00000000000000000000	0.00000000000000000000	4208.20507812500000000000	4205.64111328125000000000	4199.48730468750000000000	4219.48730468750000000000	4186.15380859375000000000	4187.69238281250000000000	4193.84619140625000000000	4169.74365234375000000000	4182.56396484375000000000	4174.87158203125000000000	4195.89746093750000000000	4184.61523437500000000000	4042.56396484375000000000	4189.74365234375000000000	0.00000000000000000000	10247.00000000000000000000	10231.00000000000000000000	0.00000000000000000000	0.00000000000000000000	0.00000000000000000000	489.00000000000000000000	285.00000000000000000000	4.00000000000000000000	4.00000000000000000000	4.00000000000000000000	4.00000000000000000000	4.00000000000000000000	4.00000000000000000000	4.00000000000000000000	4.00000000000000000000	4.00000000000000000000	4.00000000000000000000	4.00000000000000000000	4.00000000000000000000	4.00000000000000000000	4.00000000000000000000	4.00000000000000000000	4.00000000000000000000
40.00000000000000000000	0.00000000000000000000	4197.43603515625000000000	4194.35888671875000000000	4189.74365234375000000000	4204.10253906250000000000	4178.46142578125000000000	4178.46142578125000000000	4195.89746093750000000000	4190.25634765625000000000	4183.07666015625000000000	4182.56396484375000000000	4216.41015625000000000000	4176.41015625000000000000	4039.48706054687500000000	4192.82031250000000000000	0.00000000000000000000	10247.00000000000000000000	10231.00000000000000000000	0.00000000000000000000	0.00000000000000000000	0.00000000000000000000	489.00000000000000000000	293.00000000000000000000	4.00000000000000000000	4.00000000000000000000	4.00000000000000000000	4.00000000000000000000	4.00000000000000000000	4.00000000000000000000	4.00000000000000000000	4.00000000000000000000	4.00000000000000000000	4.00000000000000000000	4.00000000000000000000	4.00000000000000000000	4.00000000000000000000	4.00000000000000000000	4.00000000000000000000	4.00000000000000000000
41.00000000000000000000	0.00000000000000000000	4203.58984375000000000000	4220.51269531250000000000	4193.33300781250000000000	4260.00000000000000000000	4210.76904296875000000000	4192.30761718750000000000	4211.79492187500000000000	4235.38427734375000000000	4202.56396484375000000000	4174.35888671875000000000	4178.46142578125000000000	4200.51269531250000000000	4058.46142578125000000000	4205.12792968750000000000	0.00000000000000000000	10246.00000000000000000000	10232.00000000000000000000	0.00000000000000000000	0.00000000000000000000	0.00000000000000000000	489.00000000000000000000	301.00000000000000000000	4.00000000000000000000	4.00000000000000000000	4.00000000000000000000	4.00000000000000000000	4.00000000000000000000	4.00000000000000000000	4.00000000000000000000	4.00000000000000000000	4.00000000000000000000	4.00000000000000000000	4.00000000000000000000	4.00000000000000000000	4.00000000000000000000	4.00000000000000000000	4.00000000000000000000	4.00000000000000000000
42.00000000000000000000	0.00000000000000000000	4213.84619140625000000000	4218.46142578125000000000	4202.56396484375000000000	4263.58984375000000000000	4181.02539062500000000000	4180.00000000000000000000	4198.46142578125000000000	4211.28173828125000000000	4192.82031250000000000000	4156.41015625000000000000	4133.33300781250000000000	4201.53857421875000000000	4054.35888671875000000000	4192.30761718750000000000	0.00000000000000000000	10246.00000000000000000000	10232.00000000000000000000	0.00000000000000000000	0.00000000000000000000	0.00000000000000000000	489.00000000000000000000	310.00000000000000000000	4.00000000000000000000	4.00000000000000000000	4.00000000000000000000	4.00000000000000000000	4.00000000000000000000	4.00000000000000000000	4.00000000000000000000	4.00000000000000000000	4.00000000000000000000	4.00000000000000000000	4.00000000000000000000	4.00000000000000000000	4.00000000000000000000	4.00000000000000000000	4.00000000000000000000	4.00000000000000000000
43.00000000000000000000	0.00000000000000000000	4190.25634765625000000000	4188.71777343750000000000	4180.00000000000000000000	4206.66650390625000000000	4138.46142578125000000000	4155.38427734375000000000	4177.43603515625000000000	4163.07666015625000000000	4169.23046875000000000000	4158.46142578125000000000	4168.71777343750000000000	4173.84619140625000000000	4026.15380859375000000000	4177.94873046875000000000	0.00000000000000000000	10244.00000000000000000000	10232.00000000000000000000	0.00000000000000000000	0.00000000000000000000	0.00000000000000000000	489.00000000000000000000	318.00000000000000000000	4.00000000000000000000	4.00000000000000000000	4.00000000000000000000	4.00000000000000000000	4.00000000000000000000	4.00000000000000000000	4.00000000000000000000	4.00000000000000000000	4.00000000000000000000	4.00000000000000000000	4.00000000000000000000	4.00000000000000000000	4.00000000000000000000	4.00000000000000000000	4.00000000000000000000	4.00000000000000000000
44.00000000000000000000	0.00000000000000000000	4212.82031250000000000000	4210.25634765625000000000	4204.61523437500000000000	4222.05126953125000000000	4190.76904296875000000000	4183.07666015625000000000	4196.92285156250000000000	4183.58984375000000000000	4184.10253906250000000000	4185.12792968750000000000	4225.12792968750000000000	4190.76904296875000000000	4043.07690429687500000000	4197.43603515625000000000	0.00000000000000000000	10244.00000000000000000000	10232.00000000000000000000	0.00000000000000000000	0.00000000000000000000	0.00000000000000000000	489.00000000000000000000	326.00000000000000000000	4.00000000000000000000	4.00000000000000000000	4.00000000000000000000	4.00000000000000000000	4.00000000000000000000	4.00000000000000000000	4.00000000000000000000	4.00000000000000000000	4.00000000000000000000	4.00000000000000000000	4.00000000000000000000	4.00000000000000000000	4.00000000000000000000	4.00000000000000000000	4.00000000000000000000	4.00000000000000000000
45.00000000000000000000	0.00000000000000000000	4216.92285156250000000000	4236.41015625000000000000	4212.30761718750000000000	4254.35888671875000000000	4227.17919921875000000000	4205.12792968750000000000	4212.30761718750000000000	4204.61523437500000000000	4203.07666015625000000000	4197.94873046875000000000	4209.74365234375000000000	4205.64111328125000000000	4067.69213867187500000000	4199.48730468750000000000	0.00000000000000000000	10245.00000000000000000000	10230.00000000000000000000	0.00000000000000000000	0.00000000000000000000	0.00000000000000000000	489.00000000000000000000	333.00000000000000000000	4.00000000000000000000	4.00000000000000000000	4.00000000000000000000	4.00000000000000000000	4.00000000000000000000	4.00000000000000000000	4.00000000000000000000	4.00000000000000000000	4.00000000000000000000	4.00000000000000000000	4.00000000000000000000	4.00000000000000000000	4.00000000000000000000	4.00000000000000000000	4.00000000000000000000	4.00000000000000000000
46.00000000000000000000	0.00000000000000000000	4189.74365234375000000000	4215.38427734375000000000	4185.12792968750000000000	4247.17919921875000000000	4190.25634765625000000000	4184.61523437500000000000	4196.41015625000000000000	4176.41015625000000000000	4186.66650390625000000000	4173.84619140625000000000	4156.41015625000000000000	4192.82031250000000000000	4053.84594726562500000000	4183.58984375000000000000	0.00000000000000000000	10245.00000000000000000000	10230.00000000000000000000	0.00000000000000000000	0.00000000000000000000	0.00000000000000000000	489.00000000000000000000	340.00000000000000000000	4.00000000000000000000	4.00000000000000000000	4.00000000000000000000	4.00000000000000000000	4.00000000000000000000	4.00000000000000000000	4.00000000000000000000	4.00000000000000000000	4.00000000000000000000	4.00000000000000000000	4.00000000000000000000	4.00000000000000000000	4.00000000000000000000	4.00000000000000000000	4.00000000000000000000	4.00000000000000000000
47.00000000000000000000	0.00000000000000000000	4202.05126953125000000000	4205.64111328125000000000	4195.89746093750000000000	4240.51269531250000000000	4176.92285156250000000000	4177.43603515625000000000	4192.82031250000000000000	4168.71777343750000000000	4180.51269531250000000000	4160.00000000000000000000	4169.74365234375000000000	4184.61523437500000000000	4040.00000000000000000000	4184.61523437500000000000	0.00000000000000000000	10244.00000000000000000000	10229.00000000000000000000	0.00000000000000000000	0.00000000000000000000	0.00000000000000000000	489.00000000000000000000	348.00000000000000000000	4.00000000000000000000	4.00000000000000000000	4.00000000000000000000	4.00000000000000000000	4.00000000000000000000	4.00000000000000000000	4.00000000000000000000	4.00000000000000000000	4.00000000000000000000	4.00000000000000000000	4.00000000000000000000	4.00000000000000000000	4.00000000000000000000	4.00000000000000000000	4.00000000000000000000	4.00000000000000000000
48.00000000000000000000	0.00000000000000000000	4193.33300781250000000000	4206.15380859375000000000	4187.69238281250000000000	4222.05126953125000000000	4167.17919921875000000000	4169.23046875000000000000	4189.74365234375000000000	4180.00000000000000000000	4187.69238281250000000000	4171.28173828125000000000	4188.71777343750000000000	4168.71777343750000000000	4032.30761718750000000000	4171.79492187500000000000	0.00000000000000000000	10244.00000000000000000000	10229.00000000000000000000	0.00000000000000000000	0.00000000000000000000	0.00000000000000000000	489.00000000000000000000	355.00000000000000000000	4.00000000000000000000	4.00000000000000000000	4.00000000000000000000	4.00000000000000000000	4.00000000000000000000	4.00000000000000000000	4.00000000000000000000	4.00000000000000000000	4.00000000000000000000	4.00000000000000000000	4.00000000000000000000	4.00000000000000000000	4.00000000000000000000	4.00000000000000000000	4.00000000000000000000	4.00000000000000000000
49.00000000000000000000	0.00000000000000000000	4194.35888671875000000000	4189.74365234375000000000	4193.33300781250000000000	4209.74365234375000000000	4146.15380859375000000000	4154.87158203125000000000	4176.92285156250000000000	4169.74365234375000000000	4171.79492187500000000000	4163.58984375000000000000	4168.20507812500000000000	4169.74365234375000000000	4022.56396484375000000000	4159.48730468750000000000	0.00000000000000000000	10243.00000000000000000000	10229.00000000000000000000	0.00000000000000000000	0.00000000000000000000	0.00000000000000000000	489.00000000000000000000	362.00000000000000000000	4.00000000000000000000	4.00000000000000000000	4.00000000000000000000	4.00000000000000000000	4.00000000000000000000	4.00000000000000000000	4.00000000000000000000	4.00000000000000000000	4.00000000000000000000	4.00000000000000000000	4.00000000000000000000	4.00000000000000000000	4.00000000000000000000	4.00000000000000000000	4.00000000000000000000	4.00000000000000000000
50.00000000000000000000	0.00000000000000000000	4205.64111328125000000000	4201.02539062500000000000	4205.64111328125000000000	4222.56396484375000000000	4188.71777343750000000000	4181.53857421875000000000	4193.84619140625000000000	4175.38427734375000000000	4174.35888671875000000000	4161.53857421875000000000	4186.15380859375000000000	4194.87158203125000000000	4048.71777343750000000000	4184.10253906250000000000	0.00000000000000000000	10243.00000000000000000000	10229.00000000000000000000	0.00000000000000000000	0.00000000000000000000	0.00000000000000000000	489.00000000000000000000	370.00000000000000000000	4.00000000000000000000	4.00000000000000000000	4.00000000000000000000	4.00000000000000000000	4.00000000000000000000	4.00000000000000000000	4.00000000000000000000	4.00000000000000000000	4.00000000000000000000	4.00000000000000000000	4.00000000000000000000	4.00000000000000000000	4.00000000000000000000	4.00000000000000000000	4.00000000000000000000	4.00000000000000000000
51.00000000000000000000	0.00000000000000000000	4200.00000000000000000000	4210.25634765625000000000	4197.43603515625000000000	4224.61523437500000000000	4204.61523437500000000000	4186.66650390625000000000	4202.05126953125000000000	4187.69238281250000000000	4191.79492187500000000000	4171.79492187500000000000	4188.20507812500000000000	4201.53857421875000000000	4068.71777343750000000000	4197.94873046875000000000	0.00000000000000000000	10245.00000000000000000000	10231.00000000000000000000	0.00000000000000000000	0.00000000000000000000	0.00000000000000000000	489.00000000000000000000	378.00000000000000000000	4.00000000000000000000	4.00000000000000000000	4.00000000000000000000	4.00000000000000000000	4.00000000000000000000	4.00000000000000000000	4.00000000000000000000	4.00000000000000000000	4.00000000000000000000	4.00000000000000000000	4.00000000000000000000	4.00000000000000000000	4.00000000000000000000	4.00000000000000000000	4.00000000000000000000	4.00000000000000000000
52.00000000000000000000	0.00000000000000000000	4217.94873046875000000000	4208.71777343750000000000	4202.05126953125000000000	4240.00000000000000000000	4170.76904296875000000000	4162.56396484375000000000	4190.76904296875000000000	4181.02539062500000000000	4191.28173828125000000000	4174.35888671875000000000	4154.35888671875000000000	4192.82031250000000000000	4052.30761718750000000000	4194.35888671875000000000	0.00000000000000000000	10245.00000000000000000000	10231.00000000000000000000	0.00000000000000000000	0.00000000000000000000	0.00000000000000000000	489.00000000000000000000	387.00000000000000000000	4.00000000000000000000	4.00000000000000000000	4.00000000000000000000	4.00000000000000000000	4.00000000000000000000	4.00000000000000000000	4.00000000000000000000	4.00000000000000000000	4.00000000000000000000	4.00000000000000000000	4.00000000000000000000	4.00000000000000000000	4.00000000000000000000	4.00000000000000000000	4.00000000000000000000	4.00000000000000000000
53.00000000000000000000	0.00000000000000000000	4221.53857421875000000000	4238.97412109375000000000	4197.94873046875000000000	4276.92285156250000000000	4205.12792968750000000000	4194.87158203125000000000	4213.33300781250000000000	4205.12792968750000000000	4215.38427734375000000000	4196.92285156250000000000	4177.43603515625000000000	4201.02539062500000000000	4067.69213867187500000000	4204.61523437500000000000	0.00000000000000000000	10245.00000000000000000000	10230.00000000000000000000	0.00000000000000000000	0.00000000000000000000	0.00000000000000000000	489.00000000000000000000	395.00000000000000000000	4.00000000000000000000	4.00000000000000000000	4.00000000000000000000	4.00000000000000000000	4.00000000000000000000	4.00000000000000000000	4.00000000000000000000	4.00000000000000000000	4.00000000000000000000	4.00000000000000000000	4.00000000000000000000	4.00000000000000000000	4.00000000000000000000	4.00000000000000000000	4.00000000000000000000	4.00000000000000000000
54.00000000000000000000	0.00000000000000000000	4207.17919921875000000000	4223.58984375000000000000	4202.05126953125000000000	4242.56396484375000000000	4194.35888671875000000000	4202.56396484375000000000	4213.84619140625000000000	4207.69238281250000000000	4214.35888671875000000000	4187.69238281250000000000	4228.20507812500000000000	4199.48730468750000000000	4070.25634765625000000000	4194.87158203125000000000	0.00000000000000000000	10245.00000000000000000000	10230.00000000000000000000	0.00000000000000000000	0.00000000000000000000	0.00000000000000000000	489.00000000000000000000	403.00000000000000000000	4.00000000000000000000	4.00000000000000000000	4.00000000000000000000	4.00000000000000000000	4.00000000000000000000	4.00000000000000000000	4.00000000000000000000	4.00000000000000000000	4.00000000000000000000	4.00000000000000000000	4.00000000000000000000	4.00000000000000000000	4.00000000000000000000	4.00000000000000000000	4.00000000000000000000	4.00000000000000000000
55.00000000000000000000	0.00000000000000000000	4190.25634765625000000000	4183.07666015625000000000	4194.35888671875000000000	4197.43603515625000000000	4140.51269531250000000000	4157.43603515625000000000	4184.61523437500000000000	4169.23046875000000000000	4175.89746093750000000000	4150.76904296875000000000	4211.28173828125000000000	4181.53857421875000000000	4041.02563476562500000000	4180.00000000000000000000	0.00000000000000000000	10247.00000000000000000000	10229.00000000000000000000	0.00000000000000000000	0.00000000000000000000	0.00000000000000000000	489.00000000000000000000	411.00000000000000000000	4.00000000000000000000	4.00000000000000000000	4.00000000000000000000	4.00000000000000000000	4.00000000000000000000	4.00000000000000000000	4.00000000000000000000	4.00000000000000000000	4.00000000000000000000	4.00000000000000000000	4.00000000000000000000	4.00000000000000000000	4.00000000000000000000	4.00000000000000000000	4.00000000000000000000	4.00000000000000000000
56.00000000000000000000	0.00000000000000000000	4195.89746093750000000000	4198.46142578125000000000	4188.20507812500000000000	4229.23046875000000000000	4177.43603515625000000000	4165.12792968750000000000	4193.84619140625000000000	4172.30761718750000000000	4182.05126953125000000000	4167.17919921875000000000	4158.97412109375000000000	4183.07666015625000000000	4055.38452148437500000000	4189.74365234375000000000	0.00000000000000000000	10247.00000000000000000000	10229.00000000000000000000	0.00000000000000000000	0.00000000000000000000	0.00000000000000000000	489.00000000000000000000	419.00000000000000000000	4.00000000000000000000	4.00000000000000000000	4.00000000000000000000	4.00000000000000000000	4.00000000000000000000	4.00000000000000000000	4.00000000000000000000	4.00000000000000000000	4.00000000000000000000	4.00000000000000000000	4.00000000000000000000	4.00000000000000000000	4.00000000000000000000	4.00000000000000000000	4.00000000000000000000	4.00000000000000000000
57.00000000000000000000	0.00000000000000000000	4218.46142578125000000000	4206.15380859375000000000	4209.74365234375000000000	4250.25634765625000000000	4206.66650390625000000000	4196.41015625000000000000	4207.69238281250000000000	4187.17919921875000000000	4196.92285156250000000000	4184.61523437500000000000	4148.71777343750000000000	4191.28173828125000000000	4081.53833007812500000000	4193.33300781250000000000	0.00000000000000000000	10249.00000000000000000000	10228.00000000000000000000	0.00000000000000000000	0.00000000000000000000	0.00000000000000000000	489.00000000000000000000	427.00000000000000000000	4.00000000000000000000	4.00000000000000000000	4.00000000000000000000	4.00000000000000000000	4.00000000000000000000	4.00000000000000000000	4.00000000000000000000	4.00000000000000000000	4.00000000000000000000	4.00000000000000000000	4.00000000000000000000	4.00000000000000000000	4.00000000000000000000	4.00000000000000000000	4.00000000000000000000	4.00000000000000000000
58.00000000000000000000	0.00000000000000000000	4201.02539062500000000000	4195.89746093750000000000	4192.82031250000000000000	4226.15380859375000000000	4181.02539062500000000000	4193.33300781250000000000	4201.02539062500000000000	4177.94873046875000000000	4177.94873046875000000000	4167.69238281250000000000	4187.69238281250000000000	4183.58984375000000000000	4061.02563476562500000000	4188.20507812500000000000	0.00000000000000000000	10249.00000000000000000000	10228.00000000000000000000	0.00000000000000000000	0.00000000000000000000	0.00000000000000000000	489.00000000000000000000	434.00000000000000000000	4.00000000000000000000	4.00000000000000000000	4.00000000000000000000	4.00000000000000000000	4.00000000000000000000	4.00000000000000000000	4.00000000000000000000	4.00000000000000000000	4.00000000000000000000	4.00000000000000000000	4.00000000000000000000	4.00000000000000000000	4.00000000000000000000	4.00000000000000000000	4.00000000000000000000	4.00000000000000000000
59.00000000000000000000	0.00000000000000000000	4209.74365234375000000000	4212.30761718750000000000	4197.94873046875000000000	4219.48730468750000000000	4190.76904296875000000000	4191.79492187500000000000	4207.69238281250000000000	4182.05126953125000000000	4175.38427734375000000000	4172.82031250000000000000	4224.10253906250000000000	4196.92285156250000000000	4045.64086914062500000000	4201.02539062500000000000	0.00000000000000000000	10247.00000000000000000000	10226.00000000000000000000	0.00000000000000000000	0.00000000000000000000	0.00000000000000000000	489.00000000000000000000	442.00000000000000000000	4.00000000000000000000	4.00000000000000000000	4.00000000000000000000	4.00000000000000000000	4.00000000000000000000	4.00000000000000000000	4.00000000000000000000	4.00000000000000000000	4.00000000000000000000	4.00000000000000000000	4.00000000000000000000	4.00000000000000000000	4.00000000000000000000	4.00000000000000000000	4.00000000000000000000	4.00000000000000000000
60.00000000000000000000	0.00000000000000000000	4210.76904296875000000000	4210.25634765625000000000	4206.66650390625000000000	4224.10253906250000000000	4194.35888671875000000000	4184.61523437500000000000	4204.61523437500000000000	4191.28173828125000000000	4196.92285156250000000000	4185.12792968750000000000	4190.25634765625000000000	4195.89746093750000000000	4072.82031250000000000000	4198.46142578125000000000	0.00000000000000000000	10247.00000000000000000000	10226.00000000000000000000	0.00000000000000000000	0.00000000000000000000	0.00000000000000000000	489.00000000000000000000	449.00000000000000000000	4.00000000000000000000	4.00000000000000000000	4.00000000000000000000	4.00000000000000000000	4.00000000000000000000	4.00000000000000000000	4.00000000000000000000	4.00000000000000000000	4.00000000000000000000	4.00000000000000000000	4.00000000000000000000	4.00000000000000000000	4.00000000000000000000	4.00000000000000000000	4.00000000000000000000	4.00000000000000000000
61.00000000000000000000	0.00000000000000000000	4175.89746093750000000000	4180.51269531250000000000	4176.41015625000000000000	4218.97412109375000000000	4151.28173828125000000000	4148.71777343750000000000	4176.41015625000000000000	4177.94873046875000000000	4198.46142578125000000000	4168.20507812500000000000	4131.79492187500000000000	4169.23046875000000000000	4066.66650390625000000000	4170.76904296875000000000	0.00000000000000000000	10249.00000000000000000000	10226.00000000000000000000	0.00000000000000000000	0.00000000000000000000	0.00000000000000000000	489.00000000000000000000	457.00000000000000000000	4.00000000000000000000	4.00000000000000000000	4.00000000000000000000	4.00000000000000000000	4.00000000000000000000	4.00000000000000000000	4.00000000000000000000	4.00000000000000000000	4.00000000000000000000	4.00000000000000000000	4.00000000000000000000	4.00000000000000000000	4.00000000000000000000	4.00000000000000000000	4.00000000000000000000	4.00000000000000000000
62.00000000000000000000	0.00000000000000000000	4198.46142578125000000000	4191.79492187500000000000	4189.74365234375000000000	4228.20507812500000000000	4165.12792968750000000000	4155.38427734375000000000	4182.05126953125000000000	4174.35888671875000000000	4186.66650390625000000000	4158.46142578125000000000	4148.20507812500000000000	4182.56396484375000000000	4041.02563476562500000000	4181.02539062500000000000	0.00000000000000000000	10249.00000000000000000000	10226.00000000000000000000	0.00000000000000000000	0.00000000000000000000	0.00000000000000000000	489.00000000000000000000	465.00000000000000000000	4.00000000000000000000	4.00000000000000000000	4.00000000000000000000	4.00000000000000000000	4.00000000000000000000	4.00000000000000000000	4.00000000000000000000	4.00000000000000000000	4.00000000000000000000	4.00000000000000000000	4.00000000000000000000	4.00000000000000000000	4.00000000000000000000	4.00000000000000000000	4.00000000000000000000	4.00000000000000000000
63.00000000000000000000	0.00000000000000000000	4211.79492187500000000000	4228.71777343750000000000	4201.02539062500000000000	4237.94873046875000000000	4221.02539062500000000000	4204.10253906250000000000	4216.41015625000000000000	4195.89746093750000000000	4192.30761718750000000000	4177.43603515625000000000	4211.79492187500000000000	4198.97412109375000000000	4077.43579101562500000000	4204.61523437500000000000	0.00000000000000000000	10250.00000000000000000000	10225.00000000000000000000	0.00000000000000000000	0.00000000000000000000	0.00000000000000000000	489.00000000000000000000	474.00000000000000000000	4.00000000000000000000	4.00000000000000000000	4.00000000000000000000	4.00000000000000000000	4.00000000000000000000	4.00000000000000000000	4.00000000000000000000	4.00000000000000000000	4.00000000000000000000	4.00000000000000000000	4.00000000000000000000	4.00000000000000000000	4.00000000000000000000	4.00000000000000000000	4.00000000000000000000	4.00000000000000000000
64.00000000000000000000	0.00000000000000000000	4203.07666015625000000000	4214.87158203125000000000	4202.05126953125000000000	4223.58984375000000000000	4200.51269531250000000000	4200.51269531250000000000	4214.35888671875000000000	4189.23046875000000000000	4185.12792968750000000000	4173.84619140625000000000	4211.28173828125000000000	4191.28173828125000000000	4096.92285156250000000000	4196.41015625000000000000	2257.00000000000000000000	10250.00000000000000000000	10225.00000000000000000000	0.00000000000000000000	0.00000000000000000000	0.00000000000000000000	489.00000000000000000000	482.00000000000000000000	4.00000000000000000000	4.00000000000000000000	4.00000000000000000000	4.00000000000000000000	4.00000000000000000000	4.00000000000000000000	4.00000000000000000000	4.00000000000000000000	4.00000000000000000000	4.00000000000000000000	4.00000000000000000000	4.00000000000000000000	4.00000000000000000000	4.00000000000000000000	4.00000000000000000000	4.00000000000000000000
65.00000000000000000000	0.00000000000000000000	4202.56396484375000000000	4188.71777343750000000000	4202.56396484375000000000	4214.87158203125000000000	4162.05126953125000000000	4169.74365234375000000000	4194.35888671875000000000	4169.74365234375000000000	4175.38427734375000000000	4166.15380859375000000000	4164.10253906250000000000	4187.17919921875000000000	4067.69213867187500000000	4193.84619140625000000000	2934.00000000000000000000	10249.00000000000000000000	10227.00000000000000000000	0.00000000000000000000	0.00000000000000000000	0.00000000000000000000	489.00000000000000000000	490.00000000000000000000	4.00000000000000000000	4.00000000000000000000	4.00000000000000000000	4.00000000000000000000	4.00000000000000000000	4.00000000000000000000	4.00000000000000000000	4.00000000000000000000	4.00000000000000000000	4.00000000000000000000	4.00000000000000000000	4.00000000000000000000	4.00000000000000000000	4.00000000000000000000	4.00000000000000000000	4.00000000000000000000
66.00000000000000000000	0.00000000000000000000	4185.12792968750000000000	4184.61523437500000000000	4181.02539062500000000000	4222.05126953125000000000	4166.66650390625000000000	4167.69238281250000000000	4189.74365234375000000000	4166.15380859375000000000	4176.92285156250000000000	4168.71777343750000000000	4147.17919921875000000000	4182.05126953125000000000	4058.97436523437500000000	4191.79492187500000000000	2229.00000000000000000000	10249.00000000000000000000	10227.00000000000000000000	0.00000000000000000000	0.00000000000000000000	0.00000000000000000000	489.00000000000000000000	498.00000000000000000000	4.00000000000000000000	4.00000000000000000000	4.00000000000000000000	4.00000000000000000000	4.00000000000000000000	4.00000000000000000000	4.00000000000000000000	4.00000000000000000000	4.00000000000000000000	4.00000000000000000000	4.00000000000000000000	4.00000000000000000000	4.00000000000000000000	4.00000000000000000000	4.00000000000000000000	4.00000000000000000000
67.00000000000000000000	0.00000000000000000000	4195.89746093750000000000	4183.58984375000000000000	4189.74365234375000000000	4217.94873046875000000000	4168.71777343750000000000	4174.35888671875000000000	4190.76904296875000000000	4167.17919921875000000000	4177.43603515625000000000	4167.17919921875000000000	4168.20507812500000000000	4182.05126953125000000000	4070.76904296875000000000	4178.46142578125000000000	3481.00000000000000000000	10246.00000000000000000000	10227.00000000000000000000	0.00000000000000000000	0.00000000000000000000	0.00000000000000000000	489.00000000000000000000	507.00000000000000000000	4.00000000000000000000	4.00000000000000000000	4.00000000000000000000	4.00000000000000000000	4.00000000000000000000	4.00000000000000000000	4.00000000000000000000	4.00000000000000000000	4.00000000000000000000	4.00000000000000000000	4.00000000000000000000	4.00000000000000000000	4.00000000000000000000	4.00000000000000000000	4.00000000000000000000	4.00000000000000000000
68.00000000000000000000	0.00000000000000000000	4199.48730468750000000000	4201.53857421875000000000	4190.25634765625000000000	4217.94873046875000000000	4176.41015625000000000000	4181.53857421875000000000	4199.48730468750000000000	4184.10253906250000000000	4193.84619140625000000000	4179.48730468750000000000	4198.46142578125000000000	4184.61523437500000000000	4085.12817382812500000000	4181.53857421875000000000	3483.00000000000000000000	10246.00000000000000000000	10227.00000000000000000000	0.00000000000000000000	0.00000000000000000000	0.00000000000000000000	489.00000000000000000000	514.00000000000000000000	4.00000000000000000000	4.00000000000000000000	4.00000000000000000000	4.00000000000000000000	4.00000000000000000000	4.00000000000000000000	4.00000000000000000000	4.00000000000000000000	4.00000000000000000000	4.00000000000000000000	4.00000000000000000000	4.00000000000000000000	4.00000000000000000000	4.00000000000000000000	4.00000000000000000000	4.00000000000000000000
69.00000000000000000000	0.00000000000000000000	4198.46142578125000000000	4224.10253906250000000000	4193.33300781250000000000	4240.51269531250000000000	4194.35888671875000000000	4185.12792968750000000000	4210.76904296875000000000	4203.07666015625000000000	4208.20507812500000000000	4180.51269531250000000000	4204.61523437500000000000	4196.41015625000000000000	4094.87158203125000000000	4195.38427734375000000000	3317.00000000000000000000	10246.00000000000000000000	10227.00000000000000000000	0.00000000000000000000	0.00000000000000000000	0.00000000000000000000	489.00000000000000000000	521.00000000000000000000	4.00000000000000000000	4.00000000000000000000	4.00000000000000000000	4.00000000000000000000	4.00000000000000000000	4.00000000000000000000	4.00000000000000000000	4.00000000000000000000	4.00000000000000000000	4.00000000000000000000	4.00000000000000000000	4.00000000000000000000	4.00000000000000000000	4.00000000000000000000	4.00000000000000000000	4.00000000000000000000
70.00000000000000000000	0.00000000000000000000	4203.58984375000000000000	4211.28173828125000000000	4205.12792968750000000000	4232.30761718750000000000	4192.82031250000000000000	4179.48730468750000000000	4210.76904296875000000000	4197.43603515625000000000	4201.02539062500000000000	4173.84619140625000000000	4180.51269531250000000000	4205.64111328125000000000	4095.38452148437500000000	4199.48730468750000000000	3410.00000000000000000000	10246.00000000000000000000	10227.00000000000000000000	0.00000000000000000000	0.00000000000000000000	0.00000000000000000000	489.00000000000000000000	529.00000000000000000000	4.00000000000000000000	4.00000000000000000000	4.00000000000000000000	4.00000000000000000000	4.00000000000000000000	4.00000000000000000000	4.00000000000000000000	4.00000000000000000000	4.00000000000000000000	4.00000000000000000000	4.00000000000000000000	4.00000000000000000000	4.00000000000000000000	4.00000000000000000000	4.00000000000000000000	4.00000000000000000000
71.00000000000000000000	0.00000000000000000000	4187.17919921875000000000	4182.56396484375000000000	4186.15380859375000000000	4211.28173828125000000000	4182.05126953125000000000	4174.35888671875000000000	4201.02539062500000000000	4173.33300781250000000000	4181.53857421875000000000	4181.02539062500000000000	4168.20507812500000000000	4194.35888671875000000000	4091.79467773437500000000	4194.35888671875000000000	3440.00000000000000000000	10244.00000000000000000000	10226.00000000000000000000	0.00000000000000000000	0.00000000000000000000	0.00000000000000000000	489.00000000000000000000	536.00000000000000000000	4.00000000000000000000	4.00000000000000000000	4.00000000000000000000	4.00000000000000000000	4.00000000000000000000	4.00000000000000000000	4.00000000000000000000	4.00000000000000000000	4.00000000000000000000	4.00000000000000000000	4.00000000000000000000	4.00000000000000000000	4.00000000000000000000	4.00000000000000000000	4.00000000000000000000	4.00000000000000000000
72.00000000000000000000	0.00000000000000000000	4195.38427734375000000000	4184.61523437500000000000	4195.38427734375000000000	4219.48730468750000000000	4171.79492187500000000000	4170.76904296875000000000	4194.35888671875000000000	4156.41015625000000000000	4173.84619140625000000000	4175.38427734375000000000	4183.07666015625000000000	4190.25634765625000000000	4083.58959960937500000000	4192.82031250000000000000	3137.00000000000000000000	10244.00000000000000000000	10226.00000000000000000000	0.00000000000000000000	0.00000000000000000000	0.00000000000000000000	489.00000000000000000000	543.00000000000000000000	4.00000000000000000000	4.00000000000000000000	4.00000000000000000000	4.00000000000000000000	4.00000000000000000000	4.00000000000000000000	4.00000000000000000000	4.00000000000000000000	4.00000000000000000000	4.00000000000000000000	4.00000000000000000000	4.00000000000000000000	4.00000000000000000000	4.00000000000000000000	4.00000000000000000000	4.00000000000000000000
73.00000000000000000000	0.00000000000000000000	4202.05126953125000000000	4212.30761718750000000000	4201.53857421875000000000	4221.53857421875000000000	4168.71777343750000000000	4182.05126953125000000000	4200.51269531250000000000	4172.82031250000000000000	4191.28173828125000000000	4169.23046875000000000000	4200.51269531250000000000	4197.43603515625000000000	4087.69213867187500000000	4204.10253906250000000000	2909.00000000000000000000	10244.00000000000000000000	10228.00000000000000000000	0.00000000000000000000	0.00000000000000000000	0.00000000000000000000	489.00000000000000000000	552.00000000000000000000	4.00000000000000000000	4.00000000000000000000	4.00000000000000000000	4.00000000000000000000	4.00000000000000000000	4.00000000000000000000	4.00000000000000000000	4.00000000000000000000	4.00000000000000000000	4.00000000000000000000	4.00000000000000000000	4.00000000000000000000	4.00000000000000000000	4.00000000000000000000	4.00000000000000000000	4.00000000000000000000
74.00000000000000000000	0.00000000000000000000	4207.69238281250000000000	4226.15380859375000000000	4202.56396484375000000000	4215.38427734375000000000	4183.58984375000000000000	4196.41015625000000000000	4210.76904296875000000000	4191.28173828125000000000	4199.48730468750000000000	4186.15380859375000000000	4204.10253906250000000000	4206.66650390625000000000	4108.20507812500000000000	4214.87158203125000000000	3513.00000000000000000000	10244.00000000000000000000	10228.00000000000000000000	0.00000000000000000000	0.00000000000000000000	0.00000000000000000000	489.00000000000000000000	560.00000000000000000000	4.00000000000000000000	4.00000000000000000000	4.00000000000000000000	4.00000000000000000000	4.00000000000000000000	4.00000000000000000000	4.00000000000000000000	4.00000000000000000000	4.00000000000000000000	4.00000000000000000000	4.00000000000000000000	4.00000000000000000000	4.00000000000000000000	4.00000000000000000000	4.00000000000000000000	4.00000000000000000000
75.00000000000000000000	0.00000000000000000000	4213.84619140625000000000	4219.48730468750000000000	4210.25634765625000000000	4233.33300781250000000000	4208.20507812500000000000	4197.43603515625000000000	4216.41015625000000000000	4189.23046875000000000000	4189.23046875000000000000	4193.84619140625000000000	4193.84619140625000000000	4210.76904296875000000000	4118.97412109375000000000	4206.15380859375000000000	3233.00000000000000000000	10246.00000000000000000000	10227.00000000000000000000	0.00000000000000000000	0.00000000000000000000	0.00000000000000000000	489.00000000000000000000	568.00000000000000000000	4.00000000000000000000	4.00000000000000000000	4.00000000000000000000	4.00000000000000000000	4.00000000000000000000	4.00000000000000000000	4.00000000000000000000	4.00000000000000000000	4.00000000000000000000	4.00000000000000000000	4.00000000000000000000	4.00000000000000000000	4.00000000000000000000	4.00000000000000000000	4.00000000000000000000	4.00000000000000000000
76.00000000000000000000	0.00000000000000000000	4190.76904296875000000000	4211.28173828125000000000	4193.33300781250000000000	4239.48730468750000000000	4211.28173828125000000000	4197.94873046875000000000	4221.02539062500000000000	4195.38427734375000000000	4195.38427734375000000000	4189.74365234375000000000	4188.20507812500000000000	4211.79492187500000000000	4113.84619140625000000000	4203.58984375000000000000	3099.00000000000000000000	10246.00000000000000000000	10227.00000000000000000000	0.00000000000000000000	0.00000000000000000000	0.00000000000000000000	489.00000000000000000000	576.00000000000000000000	4.00000000000000000000	4.00000000000000000000	4.00000000000000000000	4.00000000000000000000	4.00000000000000000000	4.00000000000000000000	4.00000000000000000000	4.00000000000000000000	4.00000000000000000000	4.00000000000000000000	4.00000000000000000000	4.00000000000000000000	4.00000000000000000000	4.00000000000000000000	4.00000000000000000000	4.00000000000000000000
77.00000000000000000000	0.00000000000000000000	4203.07666015625000000000	4202.56396484375000000000	4208.20507812500000000000	4214.87158203125000000000	4168.71777343750000000000	4182.05126953125000000000	4207.17919921875000000000	4188.20507812500000000000	4193.84619140625000000000	4194.35888671875000000000	4190.25634765625000000000	4206.66650390625000000000	4108.71777343750000000000	4212.82031250000000000000	2849.00000000000000000000	10246.00000000000000000000	10229.00000000000000000000	0.00000000000000000000	0.00000000000000000000	0.00000000000000000000	489.00000000000000000000	585.00000000000000000000	4.00000000000000000000	4.00000000000000000000	4.00000000000000000000	4.00000000000000000000	4.00000000000000000000	4.00000000000000000000	4.00000000000000000000	4.00000000000000000000	4.00000000000000000000	4.00000000000000000000	4.00000000000000000000	4.00000000000000000000	4.00000000000000000000	4.00000000000000000000	4.00000000000000000000	4.00000000000000000000
78.00000000000000000000	0.00000000000000000000	4217.43603515625000000000	4214.35888671875000000000	4214.87158203125000000000	4222.05126953125000000000	4167.69238281250000000000	4174.35888671875000000000	4200.51269531250000000000	4184.10253906250000000000	4188.20507812500000000000	4194.87158203125000000000	4204.10253906250000000000	4204.61523437500000000000	4122.56396484375000000000	4219.48730468750000000000	3513.00000000000000000000	10246.00000000000000000000	10229.00000000000000000000	0.00000000000000000000	0.00000000000000000000	0.00000000000000000000	489.00000000000000000000	592.00000000000000000000	4.00000000000000000000	4.00000000000000000000	4.00000000000000000000	4.00000000000000000000	4.00000000000000000000	4.00000000000000000000	4.00000000000000000000	4.00000000000000000000	4.00000000000000000000	4.00000000000000000000	4.00000000000000000000	4.00000000000000000000	4.00000000000000000000	4.00000000000000000000	4.00000000000000000000	4.00000000000000000000
79.00000000000000000000	0.00000000000000000000	4210.76904296875000000000	4232.82031250000000000000	4202.56396484375000000000	4256.92285156250000000000	4206.15380859375000000000	4184.61523437500000000000	4212.82031250000000000000	4202.05126953125000000000	4198.97412109375000000000	4178.97412109375000000000	4227.69238281250000000000	4222.56396484375000000000	4131.79492187500000000000	4228.71777343750000000000	3233.00000000000000000000	10246.00000000000000000000	10229.00000000000000000000	0.00000000000000000000	0.00000000000000000000	0.00000000000000000000	489.00000000000000000000	600.00000000000000000000	4.00000000000000000000	4.00000000000000000000	4.00000000000000000000	4.00000000000000000000	4.00000000000000000000	4.00000000000000000000	4.00000000000000000000	4.00000000000000000000	4.00000000000000000000	4.00000000000000000000	4.00000000000000000000	4.00000000000000000000	4.00000000000000000000	4.00000000000000000000	4.00000000000000000000	4.00000000000000000000
80.00000000000000000000	0.00000000000000000000	4207.17919921875000000000	4218.46142578125000000000	4203.58984375000000000000	4244.10253906250000000000	4179.48730468750000000000	4178.46142578125000000000	4206.66650390625000000000	4192.30761718750000000000	4194.87158203125000000000	4168.71777343750000000000	4214.35888671875000000000	4214.87158203125000000000	4118.46142578125000000000	4227.17919921875000000000	3099.00000000000000000000	10246.00000000000000000000	10229.00000000000000000000	0.00000000000000000000	0.00000000000000000000	0.00000000000000000000	489.00000000000000000000	607.00000000000000000000	4.00000000000000000000	4.00000000000000000000	4.00000000000000000000	4.00000000000000000000	4.00000000000000000000	4.00000000000000000000	4.00000000000000000000	4.00000000000000000000	4.00000000000000000000	4.00000000000000000000	4.00000000000000000000	4.00000000000000000000	4.00000000000000000000	4.00000000000000000000	4.00000000000000000000	4.00000000000000000000
81.00000000000000000000	0.00000000000000000000	4192.82031250000000000000	4203.58984375000000000000	4194.87158203125000000000	4211.79492187500000000000	4148.71777343750000000000	4175.89746093750000000000	4205.64111328125000000000	4180.00000000000000000000	4192.82031250000000000000	4176.41015625000000000000	4178.97412109375000000000	4186.15380859375000000000	4118.46142578125000000000	4215.38427734375000000000	2849.00000000000000000000	10247.00000000000000000000	10231.00000000000000000000	0.00000000000000000000	0.00000000000000000000	0.00000000000000000000	489.00000000000000000000	614.00000000000000000000	4.00000000000000000000	4.00000000000000000000	4.00000000000000000000	4.00000000000000000000	4.00000000000000000000	4.00000000000000000000	4.00000000000000000000	4.00000000000000000000	4.00000000000000000000	4.00000000000000000000	4.00000000000000000000	4.00000000000000000000	4.00000000000000000000	4.00000000000000000000	4.00000000000000000000	4.00000000000000000000
82.00000000000000000000	0.00000000000000000000	4214.87158203125000000000	4208.71777343750000000000	4214.87158203125000000000	4227.17919921875000000000	4180.00000000000000000000	4186.15380859375000000000	4218.97412109375000000000	4187.69238281250000000000	4194.35888671875000000000	4168.20507812500000000000	4159.48730468750000000000	4206.15380859375000000000	4119.48730468750000000000	4223.58984375000000000000	3513.00000000000000000000	10247.00000000000000000000	10231.00000000000000000000	0.00000000000000000000	0.00000000000000000000	0.00000000000000000000	489.00000000000000000000	622.00000000000000000000	4.00000000000000000000	4.00000000000000000000	4.00000000000000000000	4.00000000000000000000	4.00000000000000000000	4.00000000000000000000	4.00000000000000000000	4.00000000000000000000	4.00000000000000000000	4.00000000000000000000	4.00000000000000000000	4.00000000000000000000	4.00000000000000000000	4.00000000000000000000	4.00000000000000000000	4.00000000000000000000
83.00000000000000000000	0.00000000000000000000	4216.92285156250000000000	4208.71777343750000000000	4214.35888671875000000000	4241.02539062500000000000	4198.46142578125000000000	4186.66650390625000000000	4214.35888671875000000000	4186.66650390625000000000	4185.64111328125000000000	4163.07666015625000000000	4174.87158203125000000000	4221.02539062500000000000	4106.66650390625000000000	4222.56396484375000000000	3233.00000000000000000000	10248.00000000000000000000	10231.00000000000000000000	0.00000000000000000000	0.00000000000000000000	0.00000000000000000000	489.00000000000000000000	629.00000000000000000000	4.00000000000000000000	4.00000000000000000000	4.00000000000000000000	4.00000000000000000000	4.00000000000000000000	4.00000000000000000000	4.00000000000000000000	4.00000000000000000000	4.00000000000000000000	4.00000000000000000000	4.00000000000000000000	4.00000000000000000000	4.00000000000000000000	4.00000000000000000000	4.00000000000000000000	4.00000000000000000000
84.00000000000000000000	0.00000000000000000000	4197.43603515625000000000	4216.92285156250000000000	4197.94873046875000000000	4233.84619140625000000000	4190.25634765625000000000	4187.17919921875000000000	4211.79492187500000000000	4192.82031250000000000000	4201.53857421875000000000	4190.76904296875000000000	4226.66650390625000000000	4204.61523437500000000000	4111.79492187500000000000	4205.64111328125000000000	3099.00000000000000000000	10248.00000000000000000000	10231.00000000000000000000	0.00000000000000000000	0.00000000000000000000	0.00000000000000000000	489.00000000000000000000	636.00000000000000000000	4.00000000000000000000	4.00000000000000000000	4.00000000000000000000	4.00000000000000000000	4.00000000000000000000	4.00000000000000000000	4.00000000000000000000	4.00000000000000000000	4.00000000000000000000	4.00000000000000000000	4.00000000000000000000	4.00000000000000000000	4.00000000000000000000	4.00000000000000000000	4.00000000000000000000	4.00000000000000000000
85.00000000000000000000	0.00000000000000000000	4209.23046875000000000000	4220.00000000000000000000	4209.74365234375000000000	4231.79492187500000000000	4181.02539062500000000000	4194.35888671875000000000	4221.53857421875000000000	4202.56396484375000000000	4216.41015625000000000000	4193.84619140625000000000	4211.79492187500000000000	4206.15380859375000000000	4117.94873046875000000000	4205.64111328125000000000	2849.00000000000000000000	10248.00000000000000000000	10229.00000000000000000000	0.00000000000000000000	0.00000000000000000000	0.00000000000000000000	489.00000000000000000000	645.00000000000000000000	4.00000000000000000000	4.00000000000000000000	4.00000000000000000000	4.00000000000000000000	4.00000000000000000000	4.00000000000000000000	4.00000000000000000000	4.00000000000000000000	4.00000000000000000000	4.00000000000000000000	4.00000000000000000000	4.00000000000000000000	4.00000000000000000000	4.00000000000000000000	4.00000000000000000000	4.00000000000000000000
86.00000000000000000000	0.00000000000000000000	4189.23046875000000000000	4191.28173828125000000000	4186.15380859375000000000	4207.17919921875000000000	4149.74365234375000000000	4180.00000000000000000000	4206.66650390625000000000	4178.46142578125000000000	4177.94873046875000000000	4155.89746093750000000000	4135.89746093750000000000	4196.92285156250000000000	4094.87158203125000000000	4197.94873046875000000000	3513.00000000000000000000	10248.00000000000000000000	10229.00000000000000000000	0.00000000000000000000	0.00000000000000000000	0.00000000000000000000	489.00000000000000000000	653.00000000000000000000	4.00000000000000000000	4.00000000000000000000	4.00000000000000000000	4.00000000000000000000	4.00000000000000000000	4.00000000000000000000	4.00000000000000000000	4.00000000000000000000	4.00000000000000000000	4.00000000000000000000	4.00000000000000000000	4.00000000000000000000	4.00000000000000000000	4.00000000000000000000	4.00000000000000000000	4.00000000000000000000
87.00000000000000000000	0.00000000000000000000	4191.79492187500000000000	4184.10253906250000000000	4184.10253906250000000000	4200.51269531250000000000	4154.35888671875000000000	4172.30761718750000000000	4195.89746093750000000000	4165.64111328125000000000	4151.28173828125000000000	4154.35888671875000000000	4154.87158203125000000000	4187.17919921875000000000	4092.30761718750000000000	4193.33300781250000000000	3233.00000000000000000000	10248.00000000000000000000	10227.00000000000000000000	0.00000000000000000000	0.00000000000000000000	0.00000000000000000000	489.00000000000000000000	661.00000000000000000000	4.00000000000000000000	4.00000000000000000000	4.00000000000000000000	4.00000000000000000000	4.00000000000000000000	4.00000000000000000000	4.00000000000000000000	4.00000000000000000000	4.00000000000000000000	4.00000000000000000000	4.00000000000000000000	4.00000000000000000000	4.00000000000000000000	4.00000000000000000000	4.00000000000000000000	4.00000000000000000000
88.00000000000000000000	0.00000000000000000000	4212.82031250000000000000	4213.84619140625000000000	4202.05126953125000000000	4223.58984375000000000000	4207.69238281250000000000	4191.28173828125000000000	4223.58984375000000000000	4207.17919921875000000000	4193.84619140625000000000	4195.89746093750000000000	4242.56396484375000000000	4199.48730468750000000000	4121.53857421875000000000	4214.87158203125000000000	3099.00000000000000000000	10248.00000000000000000000	10227.00000000000000000000	0.00000000000000000000	0.00000000000000000000	0.00000000000000000000	489.00000000000000000000	670.00000000000000000000	4.00000000000000000000	4.00000000000000000000	4.00000000000000000000	4.00000000000000000000	4.00000000000000000000	4.00000000000000000000	4.00000000000000000000	4.00000000000000000000	4.00000000000000000000	4.00000000000000000000	4.00000000000000000000	4.00000000000000000000	4.00000000000000000000	4.00000000000000000000	4.00000000000000000000	4.00000000000000000000
89.00000000000000000000	0.00000000000000000000	4199.48730468750000000000	4207.69238281250000000000	4189.74365234375000000000	4217.43603515625000000000	4192.30761718750000000000	4178.97412109375000000000	4225.64111328125000000000	4217.43603515625000000000	4211.28173828125000000000	4195.38427734375000000000	4226.66650390625000000000	4193.84619140625000000000	4111.28173828125000000000	4208.71777343750000000000	2849.00000000000000000000	10245.00000000000000000000	10226.00000000000000000000	0.00000000000000000000	0.00000000000000000000	0.00000000000000000000	489.00000000000000000000	678.00000000000000000000	4.00000000000000000000	4.00000000000000000000	4.00000000000000000000	4.00000000000000000000	4.00000000000000000000	4.00000000000000000000	4.00000000000000000000	4.00000000000000000000	4.00000000000000000000	4.00000000000000000000	4.00000000000000000000	4.00000000000000000000	4.00000000000000000000	4.00000000000000000000	4.00000000000000000000	4.00000000000000000000
90.00000000000000000000	0.00000000000000000000	4201.02539062500000000000	4187.17919921875000000000	4191.28173828125000000000	4213.33300781250000000000	4155.89746093750000000000	4157.94873046875000000000	4204.10253906250000000000	4178.46142578125000000000	4173.84619140625000000000	4164.61523437500000000000	4148.71777343750000000000	4181.02539062500000000000	4095.38452148437500000000	4187.69238281250000000000	3513.00000000000000000000	10245.00000000000000000000	10226.00000000000000000000	0.00000000000000000000	0.00000000000000000000	0.00000000000000000000	489.00000000000000000000	687.00000000000000000000	4.00000000000000000000	4.00000000000000000000	4.00000000000000000000	4.00000000000000000000	4.00000000000000000000	4.00000000000000000000	4.00000000000000000000	4.00000000000000000000	4.00000000000000000000	4.00000000000000000000	4.00000000000000000000	4.00000000000000000000	4.00000000000000000000	4.00000000000000000000	4.00000000000000000000	4.00000000000000000000
91.00000000000000000000	0.00000000000000000000	4190.25634765625000000000	4191.28173828125000000000	4180.51269531250000000000	4223.58984375000000000000	4179.48730468750000000000	4173.84619140625000000000	4209.74365234375000000000	4167.69238281250000000000	4165.12792968750000000000	4160.00000000000000000000	4138.46142578125000000000	4178.97412109375000000000	4116.92285156250000000000	4188.20507812500000000000	3233.00000000000000000000	10245.00000000000000000000	10226.00000000000000000000	0.00000000000000000000	0.00000000000000000000	0.00000000000000000000	489.00000000000000000000	695.00000000000000000000	4.00000000000000000000	4.00000000000000000000	4.00000000000000000000	4.00000000000000000000	4.00000000000000000000	4.00000000000000000000	4.00000000000000000000	4.00000000000000000000	4.00000000000000000000	4.00000000000000000000	4.00000000000000000000	4.00000000000000000000	4.00000000000000000000	4.00000000000000000000	4.00000000000000000000	4.00000000000000000000
92.00000000000000000000	0.00000000000000000000	4188.20507812500000000000	4184.61523437500000000000	4184.61523437500000000000	4205.12792968750000000000	4180.00000000000000000000	4187.17919921875000000000	4217.43603515625000000000	4174.87158203125000000000	4175.89746093750000000000	4158.46142578125000000000	4161.02539062500000000000	4183.07666015625000000000	4101.53857421875000000000	4188.71777343750000000000	3099.00000000000000000000	10245.00000000000000000000	10226.00000000000000000000	0.00000000000000000000	0.00000000000000000000	0.00000000000000000000	489.00000000000000000000	703.00000000000000000000	4.00000000000000000000	4.00000000000000000000	4.00000000000000000000	4.00000000000000000000	4.00000000000000000000	4.00000000000000000000	4.00000000000000000000	4.00000000000000000000	4.00000000000000000000	4.00000000000000000000	4.00000000000000000000	4.00000000000000000000	4.00000000000000000000	4.00000000000000000000	4.00000000000000000000	4.00000000000000000000
93.00000000000000000000	0.00000000000000000000	4193.84619140625000000000	4187.69238281250000000000	4190.76904296875000000000	4195.38427734375000000000	4172.30761718750000000000	4184.10253906250000000000	4221.53857421875000000000	4183.58984375000000000000	4184.61523437500000000000	4153.33300781250000000000	4189.74365234375000000000	4182.56396484375000000000	4069.23071289062500000000	4186.15380859375000000000	2849.00000000000000000000	10246.00000000000000000000	10228.00000000000000000000	0.00000000000000000000	0.00000000000000000000	0.00000000000000000000	489.00000000000000000000	712.00000000000000000000	4.00000000000000000000	4.00000000000000000000	4.00000000000000000000	4.00000000000000000000	4.00000000000000000000	4.00000000000000000000	4.00000000000000000000	4.00000000000000000000	4.00000000000000000000	4.00000000000000000000	4.00000000000000000000	4.00000000000000000000	4.00000000000000000000	4.00000000000000000000	4.00000000000000000000	4.00000000000000000000
94.00000000000000000000	0.00000000000000000000	4182.56396484375000000000	4200.00000000000000000000	4171.28173828125000000000	4204.61523437500000000000	4200.51269531250000000000	4189.23046875000000000000	4227.69238281250000000000	4201.53857421875000000000	4198.46142578125000000000	4170.25634765625000000000	4191.28173828125000000000	4175.89746093750000000000	4093.84594726562500000000	4185.64111328125000000000	3513.00000000000000000000	10246.00000000000000000000	10228.00000000000000000000	0.00000000000000000000	0.00000000000000000000	0.00000000000000000000	489.00000000000000000000	720.00000000000000000000	4.00000000000000000000	4.00000000000000000000	4.00000000000000000000	4.00000000000000000000	4.00000000000000000000	4.00000000000000000000	4.00000000000000000000	4.00000000000000000000	4.00000000000000000000	4.00000000000000000000	4.00000000000000000000	4.00000000000000000000	4.00000000000000000000	4.00000000000000000000	4.00000000000000000000	4.00000000000000000000
95.00000000000000000000	0.00000000000000000000	4194.87158203125000000000	4182.56396484375000000000	4179.48730468750000000000	4188.71777343750000000000	4188.20507812500000000000	4191.28173828125000000000	4217.43603515625000000000	4199.48730468750000000000	4200.00000000000000000000	4178.97412109375000000000	4147.17919921875000000000	4171.79492187500000000000	4114.87158203125000000000	4178.46142578125000000000	3233.00000000000000000000	10246.00000000000000000000	10227.00000000000000000000	0.00000000000000000000	0.00000000000000000000	0.00000000000000000000	489.00000000000000000000	728.00000000000000000000	4.00000000000000000000	4.00000000000000000000	4.00000000000000000000	4.00000000000000000000	4.00000000000000000000	4.00000000000000000000	4.00000000000000000000	4.00000000000000000000	4.00000000000000000000	4.00000000000000000000	4.00000000000000000000	4.00000000000000000000	4.00000000000000000000	4.00000000000000000000	4.00000000000000000000	4.00000000000000000000
96.00000000000000000000	0.00000000000000000000	4197.43603515625000000000	4190.76904296875000000000	4182.05126953125000000000	4204.10253906250000000000	4173.84619140625000000000	4189.74365234375000000000	4215.38427734375000000000	4205.12792968750000000000	4206.66650390625000000000	4178.46142578125000000000	4153.84619140625000000000	4180.00000000000000000000	4112.30761718750000000000	4179.48730468750000000000	3099.00000000000000000000	10246.00000000000000000000	10227.00000000000000000000	0.00000000000000000000	0.00000000000000000000	0.00000000000000000000	489.00000000000000000000	737.00000000000000000000	4.00000000000000000000	4.00000000000000000000	4.00000000000000000000	4.00000000000000000000	4.00000000000000000000	4.00000000000000000000	4.00000000000000000000	4.00000000000000000000	4.00000000000000000000	4.00000000000000000000	4.00000000000000000000	4.00000000000000000000	4.00000000000000000000	4.00000000000000000000	4.00000000000000000000	4.00000000000000000000
97.00000000000000000000	0.00000000000000000000	4199.48730468750000000000	4208.71777343750000000000	4187.69238281250000000000	4246.15380859375000000000	4176.41015625000000000000	4180.00000000000000000000	4214.87158203125000000000	4207.69238281250000000000	4206.15380859375000000000	4179.48730468750000000000	4185.64111328125000000000	4200.51269531250000000000	4106.66650390625000000000	4195.38427734375000000000	2849.00000000000000000000	10245.00000000000000000000	10228.00000000000000000000	0.00000000000000000000	0.00000000000000000000	0.00000000000000000000	489.00000000000000000000	745.00000000000000000000	4.00000000000000000000	4.00000000000000000000	4.00000000000000000000	4.00000000000000000000	4.00000000000000000000	4.00000000000000000000	4.00000000000000000000	4.00000000000000000000	4.00000000000000000000	4.00000000000000000000	4.00000000000000000000	4.00000000000000000000	4.00000000000000000000	4.00000000000000000000	4.00000000000000000000	4.00000000000000000000
98.00000000000000000000	0.00000000000000000000	4196.41015625000000000000	4183.07666015625000000000	4189.23046875000000000000	4210.25634765625000000000	4155.89746093750000000000	4154.35888671875000000000	4189.23046875000000000000	4176.41015625000000000000	4176.92285156250000000000	4158.46142578125000000000	4165.12792968750000000000	4195.38427734375000000000	4080.00000000000000000000	4194.87158203125000000000	3513.00000000000000000000	10245.00000000000000000000	10228.00000000000000000000	0.00000000000000000000	0.00000000000000000000	0.00000000000000000000	489.00000000000000000000	752.00000000000000000000	4.00000000000000000000	4.00000000000000000000	4.00000000000000000000	4.00000000000000000000	4.00000000000000000000	4.00000000000000000000	4.00000000000000000000	4.00000000000000000000	4.00000000000000000000	4.00000000000000000000	4.00000000000000000000	4.00000000000000000000	4.00000000000000000000	4.00000000000000000000	4.00000000000000000000	4.00000000000000000000
99.00000000000000000000	0.00000000000000000000	4182.56396484375000000000	4172.82031250000000000000	4174.87158203125000000000	4170.25634765625000000000	4162.56396484375000000000	4145.64111328125000000000	4177.43603515625000000000	4156.41015625000000000000	4158.97412109375000000000	4151.28173828125000000000	4145.64111328125000000000	4179.48730468750000000000	4078.97436523437500000000	4189.23046875000000000000	3233.00000000000000000000	10245.00000000000000000000	10229.00000000000000000000	0.00000000000000000000	0.00000000000000000000	0.00000000000000000000	489.00000000000000000000	760.00000000000000000000	4.00000000000000000000	4.00000000000000000000	4.00000000000000000000	4.00000000000000000000	4.00000000000000000000	4.00000000000000000000	4.00000000000000000000	4.00000000000000000000	4.00000000000000000000	4.00000000000000000000	4.00000000000000000000	4.00000000000000000000	4.00000000000000000000	4.00000000000000000000	4.00000000000000000000	4.00000000000000000000
100.00000000000000000000	0.00000000000000000000	4206.66650390625000000000	4201.53857421875000000000	4199.48730468750000000000	4214.87158203125000000000	4194.87158203125000000000	4174.87158203125000000000	4200.00000000000000000000	4171.79492187500000000000	4174.87158203125000000000	4177.43603515625000000000	4180.51269531250000000000	4193.84619140625000000000	4123.07666015625000000000	4202.56396484375000000000	3099.00000000000000000000	10245.00000000000000000000	10229.00000000000000000000	0.00000000000000000000	0.00000000000000000000	0.00000000000000000000	489.00000000000000000000	767.00000000000000000000	4.00000000000000000000	4.00000000000000000000	4.00000000000000000000	4.00000000000000000000	4.00000000000000000000	4.00000000000000000000	4.00000000000000000000	4.00000000000000000000	4.00000000000000000000	4.00000000000000000000	4.00000000000000000000	4.00000000000000000000	4.00000000000000000000	4.00000000000000000000	4.00000000000000000000	4.00000000000000000000
101.00000000000000000000	0.00000000000000000000	4210.25634765625000000000	4217.94873046875000000000	4201.02539062500000000000	4232.82031250000000000000	4202.05126953125000000000	4205.64111328125000000000	4221.02539062500000000000	4194.35888671875000000000	4195.38427734375000000000	4193.84619140625000000000	4215.89746093750000000000	4203.58984375000000000000	4144.61523437500000000000	4211.79492187500000000000	2849.00000000000000000000	10246.00000000000000000000	10231.00000000000000000000	0.00000000000000000000	0.00000000000000000000	0.00000000000000000000	489.00000000000000000000	775.00000000000000000000	4.00000000000000000000	4.00000000000000000000	4.00000000000000000000	4.00000000000000000000	4.00000000000000000000	4.00000000000000000000	4.00000000000000000000	4.00000000000000000000	4.00000000000000000000	4.00000000000000000000	4.00000000000000000000	4.00000000000000000000	4.00000000000000000000	4.00000000000000000000	4.00000000000000000000	4.00000000000000000000
102.00000000000000000000	0.00000000000000000000	4197.94873046875000000000	4196.92285156250000000000	4182.56396484375000000000	4203.58984375000000000000	4176.41015625000000000000	4190.76904296875000000000	4210.25634765625000000000	4189.74365234375000000000	4181.02539062500000000000	4168.71777343750000000000	4178.97412109375000000000	4194.87158203125000000000	4108.71777343750000000000	4206.15380859375000000000	3513.00000000000000000000	10246.00000000000000000000	10231.00000000000000000000	0.00000000000000000000	0.00000000000000000000	0.00000000000000000000	489.00000000000000000000	782.00000000000000000000	4.00000000000000000000	4.00000000000000000000	4.00000000000000000000	4.00000000000000000000	4.00000000000000000000	4.00000000000000000000	4.00000000000000000000	4.00000000000000000000	4.00000000000000000000	4.00000000000000000000	4.00000000000000000000	4.00000000000000000000	4.00000000000000000000	4.00000000000000000000	4.00000000000000000000	4.00000000000000000000
103.00000000000000000000	0.00000000000000000000	4188.20507812500000000000	4165.12792968750000000000	4174.87158203125000000000	4186.15380859375000000000	4146.66650390625000000000	4158.46142578125000000000	4186.15380859375000000000	4161.02539062500000000000	4151.79492187500000000000	4141.02539062500000000000	4113.84619140625000000000	4171.28173828125000000000	4075.89721679687500000000	4177.94873046875000000000	3233.00000000000000000000	10246.00000000000000000000	10230.00000000000000000000	0.00000000000000000000	0.00000000000000000000	0.00000000000000000000	489.00000000000000000000	789.00000000000000000000	4.00000000000000000000	4.00000000000000000000	4.00000000000000000000	4.00000000000000000000	4.00000000000000000000	4.00000000000000000000	4.00000000000000000000	4.00000000000000000000	4.00000000000000000000	4.00000000000000000000	4.00000000000000000000	4.00000000000000000000	4.00000000000000000000	4.00000000000000000000	4.00000000000000000000	4.00000000000000000000
104.00000000000000000000	0.00000000000000000000	4176.41015625000000000000	4173.33300781250000000000	4172.30761718750000000000	4189.23046875000000000000	4164.10253906250000000000	4170.25634765625000000000	4195.38427734375000000000	4166.15380859375000000000	4166.15380859375000000000	4154.87158203125000000000	4139.48730468750000000000	4167.17919921875000000000	4094.87158203125000000000	4162.56396484375000000000	3099.00000000000000000000	10246.00000000000000000000	10230.00000000000000000000	0.00000000000000000000	0.00000000000000000000	0.00000000000000000000	489.00000000000000000000	797.00000000000000000000	4.00000000000000000000	4.00000000000000000000	4.00000000000000000000	4.00000000000000000000	4.00000000000000000000	4.00000000000000000000	4.00000000000000000000	4.00000000000000000000	4.00000000000000000000	4.00000000000000000000	4.00000000000000000000	4.00000000000000000000	4.00000000000000000000	4.00000000000000000000	4.00000000000000000000	4.00000000000000000000
105.00000000000000000000	0.00000000000000000000	4209.74365234375000000000	4213.33300781250000000000	4204.61523437500000000000	4221.02539062500000000000	4206.66650390625000000000	4195.89746093750000000000	4227.69238281250000000000	4210.25634765625000000000	4206.15380859375000000000	4185.12792968750000000000	4227.17919921875000000000	4204.10253906250000000000	4136.41015625000000000000	4202.56396484375000000000	2849.00000000000000000000	10245.00000000000000000000	10226.00000000000000000000	0.00000000000000000000	0.00000000000000000000	0.00000000000000000000	489.00000000000000000000	805.00000000000000000000	4.00000000000000000000	4.00000000000000000000	4.00000000000000000000	4.00000000000000000000	4.00000000000000000000	4.00000000000000000000	4.00000000000000000000	4.00000000000000000000	4.00000000000000000000	4.00000000000000000000	4.00000000000000000000	4.00000000000000000000	4.00000000000000000000	4.00000000000000000000	4.00000000000000000000	4.00000000000000000000
106.00000000000000000000	0.00000000000000000000	4205.12792968750000000000	4217.94873046875000000000	4192.82031250000000000000	4237.43603515625000000000	4198.97412109375000000000	4188.20507812500000000000	4227.17919921875000000000	4216.41015625000000000000	4205.64111328125000000000	4196.92285156250000000000	4210.76904296875000000000	4210.25634765625000000000	4153.33300781250000000000	4229.23046875000000000000	3513.00000000000000000000	10245.00000000000000000000	10226.00000000000000000000	0.00000000000000000000	0.00000000000000000000	0.00000000000000000000	489.00000000000000000000	814.00000000000000000000	4.00000000000000000000	4.00000000000000000000	4.00000000000000000000	4.00000000000000000000	4.00000000000000000000	4.00000000000000000000	4.00000000000000000000	4.00000000000000000000	4.00000000000000000000	4.00000000000000000000	4.00000000000000000000	4.00000000000000000000	4.00000000000000000000	4.00000000000000000000	4.00000000000000000000	4.00000000000000000000
107.00000000000000000000	0.00000000000000000000	4178.97412109375000000000	4185.12792968750000000000	4166.15380859375000000000	4199.48730468750000000000	4164.10253906250000000000	4165.64111328125000000000	4198.97412109375000000000	4175.89746093750000000000	4171.28173828125000000000	4171.79492187500000000000	4135.89746093750000000000	4186.66650390625000000000	4123.07666015625000000000	4204.61523437500000000000	3233.00000000000000000000	10245.00000000000000000000	10225.00000000000000000000	0.00000000000000000000	0.00000000000000000000	0.00000000000000000000	489.00000000000000000000	822.00000000000000000000	4.00000000000000000000	4.00000000000000000000	4.00000000000000000000	4.00000000000000000000	4.00000000000000000000	4.00000000000000000000	4.00000000000000000000	4.00000000000000000000	4.00000000000000000000	4.00000000000000000000	4.00000000000000000000	4.00000000000000000000	4.00000000000000000000	4.00000000000000000000	4.00000000000000000000	4.00000000000000000000
108.00000000000000000000	0.00000000000000000000	4196.41015625000000000000	4173.84619140625000000000	4180.51269531250000000000	4169.74365234375000000000	4168.71777343750000000000	4162.56396484375000000000	4192.30761718750000000000	4164.10253906250000000000	4167.69238281250000000000	4150.25634765625000000000	4150.76904296875000000000	4178.97412109375000000000	4098.46142578125000000000	4187.69238281250000000000	3099.00000000000000000000	10245.00000000000000000000	10225.00000000000000000000	0.00000000000000000000	0.00000000000000000000	0.00000000000000000000	489.00000000000000000000	831.00000000000000000000	4.00000000000000000000	4.00000000000000000000	4.00000000000000000000	4.00000000000000000000	4.00000000000000000000	4.00000000000000000000	4.00000000000000000000	4.00000000000000000000	4.00000000000000000000	4.00000000000000000000	4.00000000000000000000	4.00000000000000000000	4.00000000000000000000	4.00000000000000000000	4.00000000000000000000	4.00000000000000000000
109.00000000000000000000	0.00000000000000000000	4186.15380859375000000000	4180.00000000000000000000	4172.30761718750000000000	4193.84619140625000000000	4169.74365234375000000000	4173.33300781250000000000	4197.94873046875000000000	4175.89746093750000000000	4177.94873046875000000000	4161.53857421875000000000	4172.82031250000000000000	4166.15380859375000000000	4104.61523437500000000000	4180.51269531250000000000	2849.00000000000000000000	10248.00000000000000000000	10227.00000000000000000000	0.00000000000000000000	0.00000000000000000000	0.00000000000000000000	489.00000000000000000000	839.00000000000000000000	4.00000000000000000000	4.00000000000000000000	4.00000000000000000000	4.00000000000000000000	4.00000000000000000000	4.00000000000000000000	4.00000000000000000000	4.00000000000000000000	4.00000000000000000000	4.00000000000000000000	4.00000000000000000000	4.00000000000000000000	4.00000000000000000000	4.00000000000000000000	4.00000000000000000000	4.00000000000000000000
110.00000000000000000000	0.00000000000000000000	4185.12792968750000000000	4181.53857421875000000000	4181.02539062500000000000	4213.84619140625000000000	4157.94873046875000000000	4183.07666015625000000000	4194.87158203125000000000	4165.64111328125000000000	4163.07666015625000000000	4170.25634765625000000000	4148.20507812500000000000	4162.05126953125000000000	4101.02539062500000000000	4171.28173828125000000000	3513.00000000000000000000	10248.00000000000000000000	10227.00000000000000000000	0.00000000000000000000	0.00000000000000000000	0.00000000000000000000	489.00000000000000000000	847.00000000000000000000	4.00000000000000000000	4.00000000000000000000	4.00000000000000000000	4.00000000000000000000	4.00000000000000000000	4.00000000000000000000	4.00000000000000000000	4.00000000000000000000	4.00000000000000000000	4.00000000000000000000	4.00000000000000000000	4.00000000000000000000	4.00000000000000000000	4.00000000000000000000	4.00000000000000000000	4.00000000000000000000
111.00000000000000000000	0.00000000000000000000	4191.79492187500000000000	4185.12792968750000000000	4183.58984375000000000000	4205.64111328125000000000	4174.35888671875000000000	4183.58984375000000000000	4195.38427734375000000000	4163.07666015625000000000	4159.48730468750000000000	4160.51269531250000000000	4144.10253906250000000000	4175.38427734375000000000	4096.41015625000000000000	4181.53857421875000000000	3233.00000000000000000000	10249.00000000000000000000	10227.00000000000000000000	0.00000000000000000000	0.00000000000000000000	0.00000000000000000000	489.00000000000000000000	856.00000000000000000000	4.00000000000000000000	4.00000000000000000000	4.00000000000000000000	4.00000000000000000000	4.00000000000000000000	4.00000000000000000000	4.00000000000000000000	4.00000000000000000000	4.00000000000000000000	4.00000000000000000000	4.00000000000000000000	4.00000000000000000000	4.00000000000000000000	4.00000000000000000000	4.00000000000000000000	4.00000000000000000000
112.00000000000000000000	0.00000000000000000000	4188.71777343750000000000	4180.51269531250000000000	4173.84619140625000000000	4208.71777343750000000000	4170.25634765625000000000	4168.71777343750000000000	4193.84619140625000000000	4173.84619140625000000000	4169.74365234375000000000	4152.82031250000000000000	4151.79492187500000000000	4188.20507812500000000000	4105.12792968750000000000	4191.79492187500000000000	3099.00000000000000000000	10249.00000000000000000000	10227.00000000000000000000	0.00000000000000000000	0.00000000000000000000	0.00000000000000000000	489.00000000000000000000	863.00000000000000000000	4.00000000000000000000	4.00000000000000000000	4.00000000000000000000	4.00000000000000000000	4.00000000000000000000	4.00000000000000000000	4.00000000000000000000	4.00000000000000000000	4.00000000000000000000	4.00000000000000000000	4.00000000000000000000	4.00000000000000000000	4.00000000000000000000	4.00000000000000000000	4.00000000000000000000	4.00000000000000000000
113.00000000000000000000	0.00000000000000000000	4197.94873046875000000000	4173.33300781250000000000	4188.71777343750000000000	4195.89746093750000000000	4155.38427734375000000000	4168.20507812500000000000	4192.82031250000000000000	4174.87158203125000000000	4171.79492187500000000000	4161.53857421875000000000	4164.10253906250000000000	4188.71777343750000000000	4119.48730468750000000000	4191.79492187500000000000	2849.00000000000000000000	10248.00000000000000000000	10228.00000000000000000000	0.00000000000000000000	0.00000000000000000000	0.00000000000000000000	489.00000000000000000000	870.00000000000000000000	4.00000000000000000000	4.00000000000000000000	4.00000000000000000000	4.00000000000000000000	4.00000000000000000000	4.00000000000000000000	4.00000000000000000000	4.00000000000000000000	4.00000000000000000000	4.00000000000000000000	4.00000000000000000000	4.00000000000000000000	4.00000000000000000000	4.00000000000000000000	4.00000000000000000000	4.00000000000000000000
114.00000000000000000000	0.00000000000000000000	4188.20507812500000000000	4169.23046875000000000000	4182.05126953125000000000	4165.12792968750000000000	4170.76904296875000000000	4172.30761718750000000000	4195.89746093750000000000	4180.00000000000000000000	4184.61523437500000000000	4168.71777343750000000000	4183.07666015625000000000	4174.87158203125000000000	4130.76904296875000000000	4190.76904296875000000000	3513.00000000000000000000	10248.00000000000000000000	10228.00000000000000000000	0.00000000000000000000	0.00000000000000000000	0.00000000000000000000	489.00000000000000000000	878.00000000000000000000	4.00000000000000000000	4.00000000000000000000	4.00000000000000000000	4.00000000000000000000	4.00000000000000000000	4.00000000000000000000	4.00000000000000000000	4.00000000000000000000	4.00000000000000000000	4.00000000000000000000	4.00000000000000000000	4.00000000000000000000	4.00000000000000000000	4.00000000000000000000	4.00000000000000000000	4.00000000000000000000
115.00000000000000000000	0.00000000000000000000	4197.94873046875000000000	4163.58984375000000000000	4184.61523437500000000000	4167.17919921875000000000	4156.41015625000000000000	4155.38427734375000000000	4185.64111328125000000000	4171.79492187500000000000	4181.02539062500000000000	4160.00000000000000000000	4172.30761718750000000000	4176.92285156250000000000	4119.48730468750000000000	4188.71777343750000000000	3233.00000000000000000000	10247.00000000000000000000	10229.00000000000000000000	0.00000000000000000000	0.00000000000000000000	0.00000000000000000000	489.00000000000000000000	885.00000000000000000000	4.00000000000000000000	4.00000000000000000000	4.00000000000000000000	4.00000000000000000000	4.00000000000000000000	4.00000000000000000000	4.00000000000000000000	4.00000000000000000000	4.00000000000000000000	4.00000000000000000000	4.00000000000000000000	4.00000000000000000000	4.00000000000000000000	4.00000000000000000000	4.00000000000000000000	4.00000000000000000000
116.00000000000000000000	0.00000000000000000000	4200.51269531250000000000	4182.56396484375000000000	4181.53857421875000000000	4200.00000000000000000000	4143.07666015625000000000	4151.79492187500000000000	4177.43603515625000000000	4161.53857421875000000000	4163.07666015625000000000	4155.38427734375000000000	4152.30761718750000000000	4191.28173828125000000000	4101.53857421875000000000	4195.89746093750000000000	3099.00000000000000000000	10247.00000000000000000000	10229.00000000000000000000	0.00000000000000000000	0.00000000000000000000	0.00000000000000000000	489.00000000000000000000	892.00000000000000000000	4.00000000000000000000	4.00000000000000000000	4.00000000000000000000	4.00000000000000000000	4.00000000000000000000	4.00000000000000000000	4.00000000000000000000	4.00000000000000000000	4.00000000000000000000	4.00000000000000000000	4.00000000000000000000	4.00000000000000000000	4.00000000000000000000	4.00000000000000000000	4.00000000000000000000	4.00000000000000000000
117.00000000000000000000	0.00000000000000000000	4189.23046875000000000000	4198.46142578125000000000	4177.94873046875000000000	4210.76904296875000000000	4174.87158203125000000000	4161.02539062500000000000	4180.51269531250000000000	4169.74365234375000000000	4167.69238281250000000000	4160.51269531250000000000	4166.15380859375000000000	4189.74365234375000000000	4106.15380859375000000000	4198.97412109375000000000	2849.00000000000000000000	10247.00000000000000000000	10229.00000000000000000000	0.00000000000000000000	0.00000000000000000000	0.00000000000000000000	489.00000000000000000000	900.00000000000000000000	4.00000000000000000000	4.00000000000000000000	4.00000000000000000000	4.00000000000000000000	4.00000000000000000000	4.00000000000000000000	4.00000000000000000000	4.00000000000000000000	4.00000000000000000000	4.00000000000000000000	4.00000000000000000000	4.00000000000000000000	4.00000000000000000000	4.00000000000000000000	4.00000000000000000000	4.00000000000000000000
118.00000000000000000000	0.00000000000000000000	4201.02539062500000000000	4182.56396484375000000000	4195.89746093750000000000	4189.23046875000000000000	4181.53857421875000000000	4158.97412109375000000000	4178.46142578125000000000	4166.66650390625000000000	4172.30761718750000000000	4161.53857421875000000000	4171.79492187500000000000	4176.92285156250000000000	4120.00000000000000000000	4180.51269531250000000000	3513.00000000000000000000	10247.00000000000000000000	10229.00000000000000000000	0.00000000000000000000	0.00000000000000000000	0.00000000000000000000	489.00000000000000000000	907.00000000000000000000	4.00000000000000000000	4.00000000000000000000	4.00000000000000000000	4.00000000000000000000	4.00000000000000000000	4.00000000000000000000	4.00000000000000000000	4.00000000000000000000	4.00000000000000000000	4.00000000000000000000	4.00000000000000000000	4.00000000000000000000	4.00000000000000000000	4.00000000000000000000	4.00000000000000000000	4.00000000000000000000
119.00000000000000000000	0.00000000000000000000	4192.30761718750000000000	4185.12792968750000000000	4183.07666015625000000000	4193.33300781250000000000	4177.94873046875000000000	4171.79492187500000000000	4180.51269531250000000000	4164.61523437500000000000	4164.61523437500000000000	4167.17919921875000000000	4160.00000000000000000000	4177.94873046875000000000	4129.23046875000000000000	4184.61523437500000000000	3233.00000000000000000000	10247.00000000000000000000	10229.00000000000000000000	0.00000000000000000000	0.00000000000000000000	0.00000000000000000000	489.00000000000000000000	914.00000000000000000000	4.00000000000000000000	4.00000000000000000000	4.00000000000000000000	4.00000000000000000000	4.00000000000000000000	4.00000000000000000000	4.00000000000000000000	4.00000000000000000000	4.00000000000000000000	4.00000000000000000000	4.00000000000000000000	4.00000000000000000000	4.00000000000000000000	4.00000000000000000000	4.00000000000000000000	4.00000000000000000000
120.00000000000000000000	0.00000000000000000000	4195.38427734375000000000	4195.89746093750000000000	4183.58984375000000000000	4205.64111328125000000000	4186.66650390625000000000	4177.43603515625000000000	4181.02539062500000000000	4169.23046875000000000000	4163.58984375000000000000	4167.69238281250000000000	4164.61523437500000000000	4195.89746093750000000000	4125.12792968750000000000	4204.10253906250000000000	3099.00000000000000000000	10247.00000000000000000000	10229.00000000000000000000	0.00000000000000000000	0.00000000000000000000	0.00000000000000000000	489.00000000000000000000	922.00000000000000000000	4.00000000000000000000	4.00000000000000000000	4.00000000000000000000	4.00000000000000000000	4.00000000000000000000	4.00000000000000000000	4.00000000000000000000	4.00000000000000000000	4.00000000000000000000	4.00000000000000000000	4.00000000000000000000	4.00000000000000000000	4.00000000000000000000	4.00000000000000000000	4.00000000000000000000	4.00000000000000000000
121.00000000000000000000	0.00000000000000000000	4186.15380859375000000000	4175.38427734375000000000	4181.53857421875000000000	4174.35888671875000000000	4151.79492187500000000000	4151.28173828125000000000	4168.20507812500000000000	4157.94873046875000000000	4161.53857421875000000000	4160.51269531250000000000	4154.35888671875000000000	4182.05126953125000000000	4103.58984375000000000000	4181.53857421875000000000	2849.00000000000000000000	10246.00000000000000000000	10229.00000000000000000000	0.00000000000000000000	0.00000000000000000000	0.00000000000000000000	489.00000000000000000000	930.00000000000000000000	4.00000000000000000000	4.00000000000000000000	4.00000000000000000000	4.00000000000000000000	4.00000000000000000000	4.00000000000000000000	4.00000000000000000000	4.00000000000000000000	4.00000000000000000000	4.00000000000000000000	4.00000000000000000000	4.00000000000000000000	4.00000000000000000000	4.00000000000000000000	4.00000000000000000000	4.00000000000000000000
122.00000000000000000000	0.00000000000000000000	4175.89746093750000000000	4171.79492187500000000000	4172.82031250000000000000	4170.25634765625000000000	4133.33300781250000000000	4151.79492187500000000000	4172.82031250000000000000	4158.97412109375000000000	4172.30761718750000000000	4165.64111328125000000000	4144.10253906250000000000	4167.17919921875000000000	4105.12792968750000000000	4168.20507812500000000000	3513.00000000000000000000	10246.00000000000000000000	10229.00000000000000000000	0.00000000000000000000	0.00000000000000000000	0.00000000000000000000	489.00000000000000000000	939.00000000000000000000	4.00000000000000000000	4.00000000000000000000	4.00000000000000000000	4.00000000000000000000	4.00000000000000000000	4.00000000000000000000	4.00000000000000000000	4.00000000000000000000	4.00000000000000000000	4.00000000000000000000	4.00000000000000000000	4.00000000000000000000	4.00000000000000000000	4.00000000000000000000	4.00000000000000000000	4.00000000000000000000
123.00000000000000000000	0.00000000000000000000	4205.64111328125000000000	4187.17919921875000000000	4196.92285156250000000000	4208.20507812500000000000	4180.00000000000000000000	4180.51269531250000000000	4195.38427734375000000000	4185.64111328125000000000	4197.43603515625000000000	4165.64111328125000000000	4160.51269531250000000000	4185.64111328125000000000	4126.15380859375000000000	4190.76904296875000000000	3233.00000000000000000000	10246.00000000000000000000	10230.00000000000000000000	0.00000000000000000000	0.00000000000000000000	0.00000000000000000000	489.00000000000000000000	947.00000000000000000000	4.00000000000000000000	4.00000000000000000000	4.00000000000000000000	4.00000000000000000000	4.00000000000000000000	4.00000000000000000000	4.00000000000000000000	4.00000000000000000000	4.00000000000000000000	4.00000000000000000000	4.00000000000000000000	4.00000000000000000000	4.00000000000000000000	4.00000000000000000000	4.00000000000000000000	4.00000000000000000000
124.00000000000000000000	0.00000000000000000000	4198.97412109375000000000	4180.00000000000000000000	4187.17919921875000000000	4211.79492187500000000000	4206.15380859375000000000	4183.58984375000000000000	4202.05126953125000000000	4194.35888671875000000000	4198.97412109375000000000	4173.33300781250000000000	4178.46142578125000000000	4189.74365234375000000000	4124.10253906250000000000	4192.30761718750000000000	3099.00000000000000000000	10246.00000000000000000000	10230.00000000000000000000	0.00000000000000000000	0.00000000000000000000	0.00000000000000000000	489.00000000000000000000	955.00000000000000000000	4.00000000000000000000	4.00000000000000000000	4.00000000000000000000	4.00000000000000000000	4.00000000000000000000	4.00000000000000000000	4.00000000000000000000	4.00000000000000000000	4.00000000000000000000	4.00000000000000000000	4.00000000000000000000	4.00000000000000000000	4.00000000000000000000	4.00000000000000000000	4.00000000000000000000	4.00000000000000000000
125.00000000000000000000	0.00000000000000000000	4193.84619140625000000000	4175.38427734375000000000	4183.07666015625000000000	4201.53857421875000000000	4188.20507812500000000000	4168.20507812500000000000	4189.23046875000000000000	4177.94873046875000000000	4174.87158203125000000000	4194.35888671875000000000	4176.41015625000000000000	4192.30761718750000000000	4119.48730468750000000000	4187.69238281250000000000	2849.00000000000000000000	10246.00000000000000000000	10229.00000000000000000000	0.00000000000000000000	0.00000000000000000000	0.00000000000000000000	489.00000000000000000000	963.00000000000000000000	4.00000000000000000000	4.00000000000000000000	4.00000000000000000000	4.00000000000000000000	4.00000000000000000000	4.00000000000000000000	4.00000000000000000000	4.00000000000000000000	4.00000000000000000000	4.00000000000000000000	4.00000000000000000000	4.00000000000000000000	4.00000000000000000000	4.00000000000000000000	4.00000000000000000000	4.00000000000000000000
126.00000000000000000000	0.00000000000000000000	4198.46142578125000000000	4194.35888671875000000000	4189.23046875000000000000	4201.02539062500000000000	4179.48730468750000000000	4165.64111328125000000000	4182.05126953125000000000	4175.89746093750000000000	4172.82031250000000000000	4203.58984375000000000000	4173.84619140625000000000	4196.41015625000000000000	4148.71777343750000000000	4192.82031250000000000000	3513.00000000000000000000	10246.00000000000000000000	10229.00000000000000000000	0.00000000000000000000	0.00000000000000000000	0.00000000000000000000	489.00000000000000000000	970.00000000000000000000	4.00000000000000000000	4.00000000000000000000	4.00000000000000000000	4.00000000000000000000	4.00000000000000000000	4.00000000000000000000	4.00000000000000000000	4.00000000000000000000	4.00000000000000000000	4.00000000000000000000	4.00000000000000000000	4.00000000000000000000	4.00000000000000000000	4.00000000000000000000	4.00000000000000000000	4.00000000000000000000
127.00000000000000000000	0.00000000000000000000	4182.05126953125000000000	4189.23046875000000000000	4170.25634765625000000000	4162.56396484375000000000	4158.97412109375000000000	4158.46142578125000000000	4173.84619140625000000000	4169.23046875000000000000	4171.79492187500000000000	4185.64111328125000000000	4178.46142578125000000000	4182.56396484375000000000	4154.87158203125000000000	4181.53857421875000000000	52.00000000000000000000	10248.00000000000000000000	10228.00000000000000000000	0.00000000000000000000	0.00000000000000000000	0.00000000000000000000	489.00000000000000000000	979.00000000000000000000	4.00000000000000000000	4.00000000000000000000	4.00000000000000000000	4.00000000000000000000	4.00000000000000000000	4.00000000000000000000	4.00000000000000000000	4.00000000000000000000	4.00000000000000000000	4.00000000000000000000	4.00000000000000000000	4.00000000000000000000	4.00000000000000000000	4.00000000000000000000	4.00000000000000000000	4.00000000000000000000
0.00000000000000000000	0.00000000000000000000	4196.92285156250000000000	4177.43603515625000000000	4186.15380859375000000000	4158.46142578125000000000	4139.48730468750000000000	4143.58984375000000000000	4163.07666015625000000000	4150.76904296875000000000	4152.82031250000000000000	4150.76904296875000000000	4150.76904296875000000000	4184.61523437500000000000	4119.48730468750000000000	4184.61523437500000000000	2298.00000000000000000000	10248.00000000000000000000	10228.00000000000000000000	0.00000000000000000000	0.00000000000000000000	0.00000000000000000000	489.00000000000000000000	986.00000000000000000000	4.00000000000000000000	4.00000000000000000000	4.00000000000000000000	4.00000000000000000000	4.00000000000000000000	4.00000000000000000000	4.00000000000000000000	4.00000000000000000000	4.00000000000000000000	4.00000000000000000000	4.00000000000000000000	4.00000000000000000000	4.00000000000000000000	4.00000000000000000000	4.00000000000000000000	4.00000000000000000000
1.00000000000000000000	0.00000000000000000000	4204.10253906250000000000	4204.61523437500000000000	4196.41015625000000000000	4218.97412109375000000000	4177.43603515625000000000	4160.00000000000000000000	4177.43603515625000000000	4168.71777343750000000000	4170.25634765625000000000	4163.07666015625000000000	4150.25634765625000000000	4204.10253906250000000000	4128.71777343750000000000	4213.33300781250000000000	2975.00000000000000000000	10248.00000000000000000000	10229.00000000000000000000	0.00000000000000000000	0.00000000000000000000	0.00000000000000000000	489.00000000000000000000	994.00000000000000000000	4.00000000000000000000	4.00000000000000000000	4.00000000000000000000	4.00000000000000000000	4.00000000000000000000	4.00000000000000000000	4.00000000000000000000	4.00000000000000000000	4.00000000000000000000	4.00000000000000000000	4.00000000000000000000	4.00000000000000000000	4.00000000000000000000	4.00000000000000000000	4.00000000000000000000	4.00000000000000000000
2.00000000000000000000	0.00000000000000000000	4204.61523437500000000000	4212.30761718750000000000	4196.41015625000000000000	4219.48730468750000000000	4202.56396484375000000000	4178.46142578125000000000	4190.25634765625000000000	4186.66650390625000000000	4191.79492187500000000000	4208.20507812500000000000	4200.51269531250000000000	4208.71777343750000000000	4155.38427734375000000000	4216.41015625000000000000	1981.00000000000000000000	10248.00000000000000000000	10229.00000000000000000000	0.00000000000000000000	0.00000000000000000000	0.00000000000000000000	490.00000000000000000000	1.00000000000000000000	4.00000000000000000000	4.00000000000000000000	4.00000000000000000000	4.00000000000000000000	4.00000000000000000000	4.00000000000000000000	4.00000000000000000000	4.00000000000000000000	4.00000000000000000000	4.00000000000000000000	4.00000000000000000000	4.00000000000000000000	4.00000000000000000000	4.00000000000000000000	4.00000000000000000000	4.00000000000000000000
3.00000000000000000000	0.00000000000000000000	4201.53857421875000000000	4190.25634765625000000000	4194.87158203125000000000	4172.82031250000000000000	4178.97412109375000000000	4169.74365234375000000000	4179.48730468750000000000	4172.82031250000000000000	4174.35888671875000000000	4218.97412109375000000000	4207.69238281250000000000	4190.25634765625000000000	4146.15380859375000000000	4196.41015625000000000000	3492.00000000000000000000	10248.00000000000000000000	10228.00000000000000000000	0.00000000000000000000	0.00000000000000000000	0.00000000000000000000	490.00000000000000000000	10.00000000000000000000	4.00000000000000000000	4.00000000000000000000	4.00000000000000000000	4.00000000000000000000	4.00000000000000000000	4.00000000000000000000	4.00000000000000000000	4.00000000000000000000	4.00000000000000000000	4.00000000000000000000	4.00000000000000000000	4.00000000000000000000	4.00000000000000000000	4.00000000000000000000	4.00000000000000000000	4.00000000000000000000
4.00000000000000000000	0.00000000000000000000	4182.05126953125000000000	4188.71777343750000000000	4175.89746093750000000000	4183.07666015625000000000	4178.46142578125000000000	4166.15380859375000000000	4175.38427734375000000000	4172.82031250000000000000	4171.28173828125000000000	4192.82031250000000000000	4179.48730468750000000000	4185.12792968750000000000	4142.56396484375000000000	4192.82031250000000000000	3541.00000000000000000000	10248.00000000000000000000	10228.00000000000000000000	0.00000000000000000000	0.00000000000000000000	0.00000000000000000000	490.00000000000000000000	17.00000000000000000000	4.00000000000000000000	4.00000000000000000000	4.00000000000000000000	4.00000000000000000000	4.00000000000000000000	4.00000000000000000000	4.00000000000000000000	4.00000000000000000000	4.00000000000000000000	4.00000000000000000000	4.00000000000000000000	4.00000000000000000000	4.00000000000000000000	4.00000000000000000000	4.00000000000000000000	4.00000000000000000000
5.00000000000000000000	0.00000000000000000000	4190.25634765625000000000	4185.64111328125000000000	4180.00000000000000000000	4190.25634765625000000000	4182.56396484375000000000	4168.71777343750000000000	4176.41015625000000000000	4174.35888671875000000000	4171.79492187500000000000	4164.10253906250000000000	4138.97412109375000000000	4192.30761718750000000000	4137.43603515625000000000	4194.35888671875000000000	3327.00000000000000000000	10249.00000000000000000000	10228.00000000000000000000	0.00000000000000000000	0.00000000000000000000	0.00000000000000000000	490.00000000000000000000	25.00000000000000000000	4.00000000000000000000	4.00000000000000000000	4.00000000000000000000	4.00000000000000000000	4.00000000000000000000	4.00000000000000000000	4.00000000000000000000	4.00000000000000000000	4.00000000000000000000	4.00000000000000000000	4.00000000000000000000	4.00000000000000000000	4.00000000000000000000	4.00000000000000000000	4.00000000000000000000	4.00000000000000000000
6.00000000000000000000	0.00000000000000000000	4182.05126953125000000000	4169.23046875000000000000	4168.20507812500000000000	4146.15380859375000000000	4162.05126953125000000000	4159.48730468750000000000	4169.23046875000000000000	4164.61523437500000000000	4165.12792968750000000000	4165.12792968750000000000	4135.89746093750000000000	4173.84619140625000000000	4120.51269531250000000000	4180.51269531250000000000	3437.00000000000000000000	10249.00000000000000000000	10228.00000000000000000000	0.00000000000000000000	0.00000000000000000000	0.00000000000000000000	490.00000000000000000000	33.00000000000000000000	4.00000000000000000000	4.00000000000000000000	4.00000000000000000000	4.00000000000000000000	4.00000000000000000000	4.00000000000000000000	4.00000000000000000000	4.00000000000000000000	4.00000000000000000000	4.00000000000000000000	4.00000000000000000000	4.00000000000000000000	4.00000000000000000000	4.00000000000000000000	4.00000000000000000000	4.00000000000000000000
7.00000000000000000000	0.00000000000000000000	4181.53857421875000000000	4168.20507812500000000000	4169.74365234375000000000	4155.89746093750000000000	4144.61523437500000000000	4148.71777343750000000000	4161.02539062500000000000	4160.00000000000000000000	4168.20507812500000000000	4174.35888671875000000000	4177.43603515625000000000	4164.10253906250000000000	4117.43603515625000000000	4175.89746093750000000000	3466.00000000000000000000	10248.00000000000000000000	10230.00000000000000000000	0.00000000000000000000	0.00000000000000000000	0.00000000000000000000	490.00000000000000000000	41.00000000000000000000	4.00000000000000000000	4.00000000000000000000	4.00000000000000000000	4.00000000000000000000	4.00000000000000000000	4.00000000000000000000	4.00000000000000000000	4.00000000000000000000	4.00000000000000000000	4.00000000000000000000	4.00000000000000000000	4.00000000000000000000	4.00000000000000000000	4.00000000000000000000	4.00000000000000000000	4.00000000000000000000
8.00000000000000000000	0.00000000000000000000	4206.66650390625000000000	4196.92285156250000000000	4194.87158203125000000000	4215.38427734375000000000	4173.84619140625000000000	4162.56396484375000000000	4169.74365234375000000000	4168.20507812500000000000	4177.94873046875000000000	4184.10253906250000000000	4190.25634765625000000000	4183.07666015625000000000	4143.58984375000000000000	4199.48730468750000000000	3158.00000000000000000000	10248.00000000000000000000	10230.00000000000000000000	0.00000000000000000000	0.00000000000000000000	0.00000000000000000000	490.00000000000000000000	48.00000000000000000000	4.00000000000000000000	4.00000000000000000000	4.00000000000000000000	4.00000000000000000000	4.00000000000000000000	4.00000000000000000000	4.00000000000000000000	4.00000000000000000000	4.00000000000000000000	4.00000000000000000000	4.00000000000000000000	4.00000000000000000000	4.00000000000000000000	4.00000000000000000000	4.00000000000000000000	4.00000000000000000000
9.00000000000000000000	0.00000000000000000000	4200.51269531250000000000	4217.43603515625000000000	4188.71777343750000000000	4212.82031250000000000000	4212.82031250000000000000	4180.00000000000000000000	4183.58984375000000000000	4177.94873046875000000000	4177.43603515625000000000	4196.92285156250000000000	4174.87158203125000000000	4190.76904296875000000000	4158.46142578125000000000	4208.71777343750000000000	2902.00000000000000000000	10247.00000000000000000000	10232.00000000000000000000	0.00000000000000000000	0.00000000000000000000	0.00000000000000000000	490.00000000000000000000	56.00000000000000000000	4.00000000000000000000	4.00000000000000000000	4.00000000000000000000	4.00000000000000000000	4.00000000000000000000	4.00000000000000000000	4.00000000000000000000	4.00000000000000000000	4.00000000000000000000	4.00000000000000000000	4.00000000000000000000	4.00000000000000000000	4.00000000000000000000	4.00000000000000000000	4.00000000000000000000	4.00000000000000000000
10.00000000000000000000	0.00000000000000000000	4201.53857421875000000000	4196.41015625000000000000	4196.41015625000000000000	4177.43603515625000000000	4196.41015625000000000000	4172.30761718750000000000	4182.56396484375000000000	4173.84619140625000000000	4165.12792968750000000000	4175.38427734375000000000	4140.51269531250000000000	4186.66650390625000000000	4132.82031250000000000000	4185.64111328125000000000	3499.00000000000000000000	10247.00000000000000000000	10232.00000000000000000000	0.00000000000000000000	0.00000000000000000000	0.00000000000000000000	490.00000000000000000000	64.00000000000000000000	4.00000000000000000000	4.00000000000000000000	4.00000000000000000000	4.00000000000000000000	4.00000000000000000000	4.00000000000000000000	4.00000000000000000000	4.00000000000000000000	4.00000000000000000000	4.00000000000000000000	4.00000000000000000000	4.00000000000000000000	4.00000000000000000000	4.00000000000000000000	4.00000000000000000000	4.00000000000000000000
11.00000000000000000000	0.00000000000000000000	4194.35888671875000000000	4180.00000000000000000000	4184.61523437500000000000	4188.20507812500000000000	4172.30761718750000000000	4164.61523437500000000000	4182.05126953125000000000	4179.48730468750000000000	4168.20507812500000000000	4154.87158203125000000000	4123.58984375000000000000	4176.41015625000000000000	4112.30761718750000000000	4167.69238281250000000000	3244.00000000000000000000	10246.00000000000000000000	10233.00000000000000000000	0.00000000000000000000	0.00000000000000000000	0.00000000000000000000	490.00000000000000000000	72.00000000000000000000	4.00000000000000000000	4.00000000000000000000	4.00000000000000000000	4.00000000000000000000	4.00000000000000000000	4.00000000000000000000	4.00000000000000000000	4.00000000000000000000	4.00000000000000000000	4.00000000000000000000	4.00000000000000000000	4.00000000000000000000	4.00000000000000000000	4.00000000000000000000	4.00000000000000000000	4.00000000000000000000
12.00000000000000000000	0.00000000000000000000	4178.97412109375000000000	4178.46142578125000000000	4167.69238281250000000000	4194.87158203125000000000	4162.05126953125000000000	4154.87158203125000000000	4178.97412109375000000000	4185.64111328125000000000	4166.66650390625000000000	4171.79492187500000000000	4151.79492187500000000000	4166.66650390625000000000	4111.28173828125000000000	4165.12792968750000000000	3122.00000000000000000000	10246.00000000000000000000	10233.00000000000000000000	0.00000000000000000000	0.00000000000000000000	0.00000000000000000000	490.00000000000000000000	79.00000000000000000000	4.00000000000000000000	4.00000000000000000000	4.00000000000000000000	4.00000000000000000000	4.00000000000000000000	4.00000000000000000000	4.00000000000000000000	4.00000000000000000000	4.00000000000000000000	4.00000000000000000000	4.00000000000000000000	4.00000000000000000000	4.00000000000000000000	4.00000000000000000000	4.00000000000000000000	4.00000000000000000000
13.00000000000000000000	0.00000000000000000000	4183.58984375000000000000	4171.28173828125000000000	4174.35888671875000000000	4168.71777343750000000000	4156.92285156250000000000	4149.74365234375000000000	4177.94873046875000000000	4177.43603515625000000000	4156.92285156250000000000	4189.74365234375000000000	4174.87158203125000000000	4164.10253906250000000000	4118.46142578125000000000	4164.10253906250000000000	2882.00000000000000000000	10245.00000000000000000000	10233.00000000000000000000	0.00000000000000000000	0.00000000000000000000	0.00000000000000000000	490.00000000000000000000	88.00000000000000000000	4.00000000000000000000	4.00000000000000000000	4.00000000000000000000	4.00000000000000000000	4.00000000000000000000	4.00000000000000000000	4.00000000000000000000	4.00000000000000000000	4.00000000000000000000	4.00000000000000000000	4.00000000000000000000	4.00000000000000000000	4.00000000000000000000	4.00000000000000000000	4.00000000000000000000	4.00000000000000000000
14.00000000000000000000	0.00000000000000000000	4176.92285156250000000000	4176.92285156250000000000	4165.64111328125000000000	4180.00000000000000000000	4180.51269531250000000000	4171.28173828125000000000	4190.76904296875000000000	4184.61523437500000000000	4168.20507812500000000000	4189.23046875000000000000	4160.00000000000000000000	4172.30761718750000000000	4132.82031250000000000000	4176.41015625000000000000	3499.00000000000000000000	10245.00000000000000000000	10233.00000000000000000000	0.00000000000000000000	0.00000000000000000000	0.00000000000000000000	490.00000000000000000000	96.00000000000000000000	4.00000000000000000000	4.00000000000000000000	4.00000000000000000000	4.00000000000000000000	4.00000000000000000000	4.00000000000000000000	4.00000000000000000000	4.00000000000000000000	4.00000000000000000000	4.00000000000000000000	4.00000000000000000000	4.00000000000000000000	4.00000000000000000000	4.00000000000000000000	4.00000000000000000000	4.00000000000000000000
15.00000000000000000000	0.00000000000000000000	4189.74365234375000000000	4177.94873046875000000000	4181.02539062500000000000	4182.56396484375000000000	4191.79492187500000000000	4187.17919921875000000000	4191.79492187500000000000	4193.33300781250000000000	4175.38427734375000000000	4174.87158203125000000000	4151.79492187500000000000	4195.38427734375000000000	4131.79492187500000000000	4194.87158203125000000000	3244.00000000000000000000	10245.00000000000000000000	10233.00000000000000000000	0.00000000000000000000	0.00000000000000000000	0.00000000000000000000	490.00000000000000000000	104.00000000000000000000	4.00000000000000000000	4.00000000000000000000	4.00000000000000000000	4.00000000000000000000	4.00000000000000000000	4.00000000000000000000	4.00000000000000000000	4.00000000000000000000	4.00000000000000000000	4.00000000000000000000	4.00000000000000000000	4.00000000000000000000	4.00000000000000000000	4.00000000000000000000	4.00000000000000000000	4.00000000000000000000
16.00000000000000000000	0.00000000000000000000	4190.76904296875000000000	4172.82031250000000000000	4183.07666015625000000000	4155.89746093750000000000	4176.41015625000000000000	4183.07666015625000000000	4184.10253906250000000000	4191.79492187500000000000	4180.51269531250000000000	4179.48730468750000000000	4180.51269531250000000000	4198.46142578125000000000	4139.48730468750000000000	4188.71777343750000000000	0.00000000000000000000	10245.00000000000000000000	10233.00000000000000000000	0.00000000000000000000	0.00000000000000000000	0.00000000000000000000	490.00000000000000000000	113.00000000000000000000	4.00000000000000000000	4.00000000000000000000	4.00000000000000000000	4.00000000000000000000	4.00000000000000000000	4.00000000000000000000	4.00000000000000000000	4.00000000000000000000	4.00000000000000000000	4.00000000000000000000	4.00000000000000000000	4.00000000000000000000	4.00000000000000000000	4.00000000000000000000	4.00000000000000000000	4.00000000000000000000
17.00000000000000000000	0.00000000000000000000	4178.97412109375000000000	4179.48730468750000000000	4170.25634765625000000000	4173.84619140625000000000	4169.74365234375000000000	4173.84619140625000000000	4181.02539062500000000000	4186.66650390625000000000	4189.23046875000000000000	4213.33300781250000000000	4175.38427734375000000000	4178.97412109375000000000	4151.79492187500000000000	4169.74365234375000000000	0.00000000000000000000	10245.00000000000000000000	10231.00000000000000000000	0.00000000000000000000	0.00000000000000000000	0.00000000000000000000	490.00000000000000000000	121.00000000000000000000	4.00000000000000000000	4.00000000000000000000	4.00000000000000000000	4.00000000000000000000	4.00000000000000000000	4.00000000000000000000	4.00000000000000000000	4.00000000000000000000	4.00000000000000000000	4.00000000000000000000	4.00000000000000000000	4.00000000000000000000	4.00000000000000000000	4.00000000000000000000	4.00000000000000000000	4.00000000000000000000
18.00000000000000000000	0.00000000000000000000	4183.58984375000000000000	4165.12792968750000000000	4173.84619140625000000000	4171.79492187500000000000	4152.30761718750000000000	4157.43603515625000000000	4164.10253906250000000000	4167.69238281250000000000	4172.82031250000000000000	4201.02539062500000000000	4136.41015625000000000000	4164.10253906250000000000	4122.05126953125000000000	4162.05126953125000000000	0.00000000000000000000	10245.00000000000000000000	10231.00000000000000000000	0.00000000000000000000	0.00000000000000000000	0.00000000000000000000	490.00000000000000000000	128.00000000000000000000	4.00000000000000000000	4.00000000000000000000	4.00000000000000000000	4.00000000000000000000	4.00000000000000000000	4.00000000000000000000	4.00000000000000000000	4.00000000000000000000	4.00000000000000000000	4.00000000000000000000	4.00000000000000000000	4.00000000000000000000	4.00000000000000000000	4.00000000000000000000	4.00000000000000000000	4.00000000000000000000
19.00000000000000000000	0.00000000000000000000	4172.82031250000000000000	4138.97412109375000000000	4161.02539062500000000000	4144.61523437500000000000	4140.51269531250000000000	4147.69238281250000000000	4150.76904296875000000000	4157.43603515625000000000	4153.84619140625000000000	4157.94873046875000000000	4138.46142578125000000000	4168.20507812500000000000	4106.66650390625000000000	4170.76904296875000000000	0.00000000000000000000	10245.00000000000000000000	10231.00000000000000000000	0.00000000000000000000	0.00000000000000000000	0.00000000000000000000	490.00000000000000000000	136.00000000000000000000	4.00000000000000000000	4.00000000000000000000	4.00000000000000000000	4.00000000000000000000	4.00000000000000000000	4.00000000000000000000	4.00000000000000000000	4.00000000000000000000	4.00000000000000000000	4.00000000000000000000	4.00000000000000000000	4.00000000000000000000	4.00000000000000000000	4.00000000000000000000	4.00000000000000000000	4.00000000000000000000
20.00000000000000000000	0.00000000000000000000	4193.33300781250000000000	4162.05126953125000000000	4181.53857421875000000000	4183.58984375000000000000	4167.17919921875000000000	4155.89746093750000000000	4165.64111328125000000000	4171.79492187500000000000	4171.79492187500000000000	4163.58984375000000000000	4165.12792968750000000000	4192.30761718750000000000	4133.33300781250000000000	4188.20507812500000000000	0.00000000000000000000	10245.00000000000000000000	10231.00000000000000000000	0.00000000000000000000	0.00000000000000000000	0.00000000000000000000	490.00000000000000000000	143.00000000000000000000	4.00000000000000000000	4.00000000000000000000	4.00000000000000000000	4.00000000000000000000	4.00000000000000000000	4.00000000000000000000	4.00000000000000000000	4.00000000000000000000	4.00000000000000000000	4.00000000000000000000	4.00000000000000000000	4.00000000000000000000	4.00000000000000000000	4.00000000000000000000	4.00000000000000000000	4.00000000000000000000
21.00000000000000000000	0.00000000000000000000	4202.56396484375000000000	4208.71777343750000000000	4193.33300781250000000000	4223.58984375000000000000	4193.84619140625000000000	4169.23046875000000000000	4175.89746093750000000000	4181.02539062500000000000	4185.12792968750000000000	4188.71777343750000000000	4168.20507812500000000000	4192.82031250000000000000	4140.51269531250000000000	4191.28173828125000000000	0.00000000000000000000	10247.00000000000000000000	10233.00000000000000000000	0.00000000000000000000	0.00000000000000000000	0.00000000000000000000	490.00000000000000000000	150.00000000000000000000	4.00000000000000000000	4.00000000000000000000	4.00000000000000000000	4.00000000000000000000	4.00000000000000000000	4.00000000000000000000	4.00000000000000000000	4.00000000000000000000	4.00000000000000000000	4.00000000000000000000	4.00000000000000000000	4.00000000000000000000	4.00000000000000000000	4.00000000000000000000	4.00000000000000000000	4.00000000000000000000
22.00000000000000000000	0.00000000000000000000	4187.69238281250000000000	4200.00000000000000000000	4178.97412109375000000000	4187.69238281250000000000	4188.20507812500000000000	4174.35888671875000000000	4169.74365234375000000000	4172.30761718750000000000	4170.25634765625000000000	4187.17919921875000000000	4156.92285156250000000000	4178.97412109375000000000	4128.71777343750000000000	4180.00000000000000000000	0.00000000000000000000	10247.00000000000000000000	10233.00000000000000000000	0.00000000000000000000	0.00000000000000000000	0.00000000000000000000	490.00000000000000000000	158.00000000000000000000	4.00000000000000000000	4.00000000000000000000	4.00000000000000000000	4.00000000000000000000	4.00000000000000000000	4.00000000000000000000	4.00000000000000000000	4.00000000000000000000	4.00000000000000000000	4.00000000000000000000	4.00000000000000000000	4.00000000000000000000	4.00000000000000000000	4.00000000000000000000	4.00000000000000000000	4.00000000000000000000
23.00000000000000000000	0.00000000000000000000	4192.30761718750000000000	4162.05126953125000000000	4184.61523437500000000000	4157.43603515625000000000	4169.23046875000000000000	4171.79492187500000000000	4165.64111328125000000000	4162.56396484375000000000	4167.17919921875000000000	4180.51269531250000000000	4163.07666015625000000000	4182.56396484375000000000	4121.02539062500000000000	4172.82031250000000000000	0.00000000000000000000	10249.00000000000000000000	10231.00000000000000000000	0.00000000000000000000	0.00000000000000000000	0.00000000000000000000	490.00000000000000000000	166.00000000000000000000	4.00000000000000000000	4.00000000000000000000	4.00000000000000000000	4.00000000000000000000	4.00000000000000000000	4.00000000000000000000	4.00000000000000000000	4.00000000000000000000	4.00000000000000000000	4.00000000000000000000	4.00000000000000000000	4.00000000000000000000	4.00000000000000000000	4.00000000000000000000	4.00000000000000000000	4.00000000000000000000
24.00000000000000000000	0.00000000000000000000	4164.61523437500000000000	4158.46142578125000000000	4162.56396484375000000000	4151.79492187500000000000	4145.64111328125000000000	4155.38427734375000000000	4161.02539062500000000000	4157.94873046875000000000	4169.23046875000000000000	4178.97412109375000000000	4171.28173828125000000000	4172.82031250000000000000	4112.82031250000000000000	4164.61523437500000000000	0.00000000000000000000	10249.00000000000000000000	10231.00000000000000000000	0.00000000000000000000	0.00000000000000000000	0.00000000000000000000	490.00000000000000000000	173.00000000000000000000	4.00000000000000000000	4.00000000000000000000	4.00000000000000000000	4.00000000000000000000	4.00000000000000000000	4.00000000000000000000	4.00000000000000000000	4.00000000000000000000	4.00000000000000000000	4.00000000000000000000	4.00000000000000000000	4.00000000000000000000	4.00000000000000000000	4.00000000000000000000	4.00000000000000000000	4.00000000000000000000
25.00000000000000000000	0.00000000000000000000	4161.53857421875000000000	4153.33300781250000000000	4158.97412109375000000000	4142.05126953125000000000	4132.82031250000000000000	4146.66650390625000000000	4156.92285156250000000000	4154.35888671875000000000	4154.87158203125000000000	4169.23046875000000000000	4147.69238281250000000000	4161.02539062500000000000	4111.79492187500000000000	4166.15380859375000000000	0.00000000000000000000	10249.00000000000000000000	10228.00000000000000000000	0.00000000000000000000	0.00000000000000000000	0.00000000000000000000	490.00000000000000000000	182.00000000000000000000	4.00000000000000000000	4.00000000000000000000	4.00000000000000000000	4.00000000000000000000	4.00000000000000000000	4.00000000000000000000	4.00000000000000000000	4.00000000000000000000	4.00000000000000000000	4.00000000000000000000	4.00000000000000000000	4.00000000000000000000	4.00000000000000000000	4.00000000000000000000	4.00000000000000000000	4.00000000000000000000
26.00000000000000000000	0.00000000000000000000	4184.61523437500000000000	4141.53857421875000000000	4175.89746093750000000000	4167.17919921875000000000	4163.58984375000000000000	4165.64111328125000000000	4171.79492187500000000000	4172.82031250000000000000	4170.25634765625000000000	4180.00000000000000000000	4140.00000000000000000000	4176.41015625000000000000	4136.92285156250000000000	4191.28173828125000000000	0.00000000000000000000	10249.00000000000000000000	10228.00000000000000000000	0.00000000000000000000	0.00000000000000000000	0.00000000000000000000	490.00000000000000000000	190.00000000000000000000	4.00000000000000000000	4.00000000000000000000	4.00000000000000000000	4.00000000000000000000	4.00000000000000000000	4.00000000000000000000	4.00000000000000000000	4.00000000000000000000	4.00000000000000000000	4.00000000000000000000	4.00000000000000000000	4.00000000000000000000	4.00000000000000000000	4.00000000000000000000	4.00000000000000000000	4.00000000000000000000
27.00000000000000000000	0.00000000000000000000	4188.71777343750000000000	4167.17919921875000000000	4175.38427734375000000000	4201.53857421875000000000	4197.94873046875000000000	4172.30761718750000000000	4183.58984375000000000000	4188.71777343750000000000	4189.74365234375000000000	4209.23046875000000000000	4173.84619140625000000000	4195.38427734375000000000	4160.51269531250000000000	4202.05126953125000000000	0.00000000000000000000	10248.00000000000000000000	10228.00000000000000000000	0.00000000000000000000	0.00000000000000000000	0.00000000000000000000	490.00000000000000000000	199.00000000000000000000	4.00000000000000000000	4.00000000000000000000	4.00000000000000000000	4.00000000000000000000	4.00000000000000000000	4.00000000000000000000	4.00000000000000000000	4.00000000000000000000	4.00000000000000000000	4.00000000000000000000	4.00000000000000000000	4.00000000000000000000	4.00000000000000000000	4.00000000000000000000	4.00000000000000000000	4.00000000000000000000
28.00000000000000000000	0.00000000000000000000	4198.46142578125000000000	4195.38427734375000000000	4188.20507812500000000000	4190.25634765625000000000	4179.48730468750000000000	4155.89746093750000000000	4173.33300781250000000000	4173.84619140625000000000	4168.71777343750000000000	4206.15380859375000000000	4193.84619140625000000000	4192.30761718750000000000	4156.41015625000000000000	4188.20507812500000000000	0.00000000000000000000	10248.00000000000000000000	10228.00000000000000000000	0.00000000000000000000	0.00000000000000000000	0.00000000000000000000	490.00000000000000000000	206.00000000000000000000	4.00000000000000000000	4.00000000000000000000	4.00000000000000000000	4.00000000000000000000	4.00000000000000000000	4.00000000000000000000	4.00000000000000000000	4.00000000000000000000	4.00000000000000000000	4.00000000000000000000	4.00000000000000000000	4.00000000000000000000	4.00000000000000000000	4.00000000000000000000	4.00000000000000000000	4.00000000000000000000
29.00000000000000000000	0.00000000000000000000	4184.61523437500000000000	4181.02539062500000000000	4175.89746093750000000000	4166.66650390625000000000	4151.28173828125000000000	4157.43603515625000000000	4167.69238281250000000000	4166.66650390625000000000	4161.02539062500000000000	4182.56396484375000000000	4166.66650390625000000000	4175.38427734375000000000	4140.51269531250000000000	4178.97412109375000000000	0.00000000000000000000	10248.00000000000000000000	10228.00000000000000000000	0.00000000000000000000	0.00000000000000000000	0.00000000000000000000	490.00000000000000000000	215.00000000000000000000	4.00000000000000000000	4.00000000000000000000	4.00000000000000000000	4.00000000000000000000	4.00000000000000000000	4.00000000000000000000	4.00000000000000000000	4.00000000000000000000	4.00000000000000000000	4.00000000000000000000	4.00000000000000000000	4.00000000000000000000	4.00000000000000000000	4.00000000000000000000	4.00000000000000000000	4.00000000000000000000
30.00000000000000000000	0.00000000000000000000	4186.15380859375000000000	4168.71777343750000000000	4176.41015625000000000000	4177.94873046875000000000	4155.89746093750000000000	4166.15380859375000000000	4168.20507812500000000000	4166.15380859375000000000	4168.71777343750000000000	4170.76904296875000000000	4135.38427734375000000000	4178.46142578125000000000	4120.51269531250000000000	4174.87158203125000000000	0.00000000000000000000	10248.00000000000000000000	10228.00000000000000000000	0.00000000000000000000	0.00000000000000000000	0.00000000000000000000	490.00000000000000000000	222.00000000000000000000	4.00000000000000000000	4.00000000000000000000	4.00000000000000000000	4.00000000000000000000	4.00000000000000000000	4.00000000000000000000	4.00000000000000000000	4.00000000000000000000	4.00000000000000000000	4.00000000000000000000	4.00000000000000000000	4.00000000000000000000	4.00000000000000000000	4.00000000000000000000	4.00000000000000000000	4.00000000000000000000
31.00000000000000000000	0.00000000000000000000	4191.79492187500000000000	4192.30761718750000000000	4183.07666015625000000000	4183.07666015625000000000	4176.41015625000000000000	4165.12792968750000000000	4166.15380859375000000000	4158.97412109375000000000	4162.05126953125000000000	4172.30761718750000000000	4153.33300781250000000000	4184.10253906250000000000	4115.89746093750000000000	4167.17919921875000000000	0.00000000000000000000	10248.00000000000000000000	10227.00000000000000000000	0.00000000000000000000	0.00000000000000000000	0.00000000000000000000	490.00000000000000000000	229.00000000000000000000	4.00000000000000000000	4.00000000000000000000	4.00000000000000000000	4.00000000000000000000	4.00000000000000000000	4.00000000000000000000	4.00000000000000000000	4.00000000000000000000	4.00000000000000000000	4.00000000000000000000	4.00000000000000000000	4.00000000000000000000	4.00000000000000000000	4.00000000000000000000	4.00000000000000000000	4.00000000000000000000
32.00000000000000000000	0.00000000000000000000	4170.76904296875000000000	4195.38427734375000000000	4167.17919921875000000000	4172.30761718750000000000	4190.25634765625000000000	4169.74365234375000000000	4168.71777343750000000000	4162.05126953125000000000	4162.56396484375000000000	4173.33300781250000000000	4176.92285156250000000000	4182.56396484375000000000	4131.28173828125000000000	4170.25634765625000000000	0.00000000000000000000	10248.00000000000000000000	10227.00000000000000000000	0.00000000000000000000	0.00000000000000000000	0.00000000000000000000	490.00000000000000000000	237.00000000000000000000	4.00000000000000000000	4.00000000000000000000	4.00000000000000000000	4.00000000000000000000	4.00000000000000000000	4.00000000000000000000	4.00000000000000000000	4.00000000000000000000	4.00000000000000000000	4.00000000000000000000	4.00000000000000000000	4.00000000000000000000	4.00000000000000000000	4.00000000000000000000	4.00000000000000000000	4.00000000000000000000
33.00000000000000000000	0.00000000000000000000	4175.89746093750000000000	4157.94873046875000000000	4174.87158203125000000000	4164.61523437500000000000	4173.84619140625000000000	4168.71777343750000000000	4167.69238281250000000000	4158.46142578125000000000	4159.48730468750000000000	4166.66650390625000000000	4168.20507812500000000000	4182.56396484375000000000	4134.87158203125000000000	4167.69238281250000000000	0.00000000000000000000	10249.00000000000000000000	10229.00000000000000000000	0.00000000000000000000	0.00000000000000000000	0.00000000000000000000	490.00000000000000000000	244.00000000000000000000	4.00000000000000000000	4.00000000000000000000	4.00000000000000000000	4.00000000000000000000	4.00000000000000000000	4.00000000000000000000	4.00000000000000000000	4.00000000000000000000	4.00000000000000000000	4.00000000000000000000	4.00000000000000000000	4.00000000000000000000	4.00000000000000000000	4.00000000000000000000	4.00000000000000000000	4.00000000000000000000
34.00000000000000000000	0.00000000000000000000	4180.51269531250000000000	4152.30761718750000000000	4172.30761718750000000000	4157.43603515625000000000	4164.10253906250000000000	4165.64111328125000000000	4173.84619140625000000000	4163.58984375000000000000	4166.15380859375000000000	4182.05126953125000000000	4160.00000000000000000000	4180.51269531250000000000	4136.41015625000000000000	4164.61523437500000000000	0.00000000000000000000	10249.00000000000000000000	10229.00000000000000000000	0.00000000000000000000	0.00000000000000000000	0.00000000000000000000	490.00000000000000000000	251.00000000000000000000	4.00000000000000000000	4.00000000000000000000	4.00000000000000000000	4.00000000000000000000	4.00000000000000000000	4.00000000000000000000	4.00000000000000000000	4.00000000000000000000	4.00000000000000000000	4.00000000000000000000	4.00000000000000000000	4.00000000000000000000	4.00000000000000000000	4.00000000000000000000	4.00000000000000000000	4.00000000000000000000
35.00000000000000000000	0.00000000000000000000	4195.89746093750000000000	4179.48730468750000000000	4186.15380859375000000000	4166.15380859375000000000	4178.97412109375000000000	4164.10253906250000000000	4181.53857421875000000000	4181.02539062500000000000	4183.58984375000000000000	4196.41015625000000000000	4165.12792968750000000000	4202.05126953125000000000	4143.58984375000000000000	4194.87158203125000000000	0.00000000000000000000	10249.00000000000000000000	10229.00000000000000000000	0.00000000000000000000	0.00000000000000000000	0.00000000000000000000	490.00000000000000000000	260.00000000000000000000	4.00000000000000000000	4.00000000000000000000	4.00000000000000000000	4.00000000000000000000	4.00000000000000000000	4.00000000000000000000	4.00000000000000000000	4.00000000000000000000	4.00000000000000000000	4.00000000000000000000	4.00000000000000000000	4.00000000000000000000	4.00000000000000000000	4.00000000000000000000	4.00000000000000000000	4.00000000000000000000
36.00000000000000000000	0.00000000000000000000	4205.12792968750000000000	4181.02539062500000000000	4199.48730468750000000000	4173.33300781250000000000	4180.00000000000000000000	4156.41015625000000000000	4177.43603515625000000000	4180.00000000000000000000	4181.02539062500000000000	4180.00000000000000000000	4167.69238281250000000000	4218.46142578125000000000	4144.61523437500000000000	4214.35888671875000000000	0.00000000000000000000	10249.00000000000000000000	10229.00000000000000000000	0.00000000000000000000	0.00000000000000000000	0.00000000000000000000	490.00000000000000000000	268.00000000000000000000	4.00000000000000000000	4.00000000000000000000	4.00000000000000000000	4.00000000000000000000	4.00000000000000000000	4.00000000000000000000	4.00000000000000000000	4.00000000000000000000	4.00000000000000000000	4.00000000000000000000	4.00000000000000000000	4.00000000000000000000	4.00000000000000000000	4.00000000000000000000	4.00000000000000000000	4.00000000000000000000
37.00000000000000000000	0.00000000000000000000	4187.69238281250000000000	4166.66650390625000000000	4178.97412109375000000000	4174.87158203125000000000	4160.51269531250000000000	4161.02539062500000000000	4175.89746093750000000000	4171.79492187500000000000	4176.41015625000000000000	4183.58984375000000000000	4190.25634765625000000000	4202.05126953125000000000	4146.66650390625000000000	4190.25634765625000000000	0.00000000000000000000	10247.00000000000000000000	10226.00000000000000000000	0.00000000000000000000	0.00000000000000000000	0.00000000000000000000	490.00000000000000000000	276.00000000000000000000	4.00000000000000000000	4.00000000000000000000	4.00000000000000000000	4.00000000000000000000	4.00000000000000000000	4.00000000000000000000	4.00000000000000000000	4.00000000000000000000	4.00000000000000000000	4.00000000000000000000	4.00000000000000000000	4.00000000000000000000	4.00000000000000000000	4.00000000000000000000	4.00000000000000000000	4.00000000000000000000
38.00000000000000000000	0.00000000000000000000	4194.87158203125000000000	4168.71777343750000000000	4186.66650390625000000000	4183.07666015625000000000	4149.23046875000000000000	4173.33300781250000000000	4173.33300781250000000000	4164.10253906250000000000	4170.25634765625000000000	4198.46142578125000000000	4200.00000000000000000000	4190.76904296875000000000	4154.87158203125000000000	4171.28173828125000000000	0.00000000000000000000	10247.00000000000000000000	10226.00000000000000000000	0.00000000000000000000	0.00000000000000000000	0.00000000000000000000	490.00000000000000000000	284.00000000000000000000	4.00000000000000000000	4.00000000000000000000	4.00000000000000000000	4.00000000000000000000	4.00000000000000000000	4.00000000000000000000	4.00000000000000000000	4.00000000000000000000	4.00000000000000000000	4.00000000000000000000	4.00000000000000000000	4.00000000000000000000	4.00000000000000000000	4.00000000000000000000	4.00000000000000000000	4.00000000000000000000
39.00000000000000000000	0.00000000000000000000	4190.76904296875000000000	4181.53857421875000000000	4184.61523437500000000000	4184.10253906250000000000	4171.79492187500000000000	4168.71777343750000000000	4168.20507812500000000000	4163.58984375000000000000	4160.00000000000000000000	4183.58984375000000000000	4145.64111328125000000000	4190.76904296875000000000	4148.20507812500000000000	4178.97412109375000000000	0.00000000000000000000	10248.00000000000000000000	10226.00000000000000000000	0.00000000000000000000	0.00000000000000000000	0.00000000000000000000	490.00000000000000000000	293.00000000000000000000	4.00000000000000000000	4.00000000000000000000	4.00000000000000000000	4.00000000000000000000	4.00000000000000000000	4.00000000000000000000	4.00000000000000000000	4.00000000000000000000	4.00000000000000000000	4.00000000000000000000	4.00000000000000000000	4.00000000000000000000	4.00000000000000000000	4.00000000000000000000	4.00000000000000000000	4.00000000000000000000
40.00000000000000000000	0.00000000000000000000	4196.92285156250000000000	4182.56396484375000000000	4185.64111328125000000000	4168.71777343750000000000	4186.66650390625000000000	4149.23046875000000000000	4165.64111328125000000000	4163.58984375000000000000	4156.41015625000000000000	4166.15380859375000000000	4119.48730468750000000000	4189.23046875000000000000	4116.41015625000000000000	4179.48730468750000000000	0.00000000000000000000	10248.00000000000000000000	10226.00000000000000000000	0.00000000000000000000	0.00000000000000000000	0.00000000000000000000	490.00000000000000000000	301.00000000000000000000	4.00000000000000000000	4.00000000000000000000	4.00000000000000000000	4.00000000000000000000	4.00000000000000000000	4.00000000000000000000	4.00000000000000000000	4.00000000000000000000	4.00000000000000000000	4.00000000000000000000	4.00000000000000000000	4.00000000000000000000	4.00000000000000000000	4.00000000000000000000	4.00000000000000000000	4.00000000000000000000
41.00000000000000000000	0.00000000000000000000	4207.17919921875000000000	4187.69238281250000000000	4195.38427734375000000000	4176.41015625000000000000	4178.46142578125000000000	4155.38427734375000000000	4167.17919921875000000000	4156.92285156250000000000	4152.30761718750000000000	4165.64111328125000000000	4153.33300781250000000000	4191.79492187500000000000	4114.35888671875000000000	4177.43603515625000000000	0.00000000000000000000	10248.00000000000000000000	10226.00000000000000000000	0.00000000000000000000	0.00000000000000000000	0.00000000000000000000	490.00000000000000000000	309.00000000000000000000	4.00000000000000000000	4.00000000000000000000	4.00000000000000000000	4.00000000000000000000	4.00000000000000000000	4.00000000000000000000	4.00000000000000000000	4.00000000000000000000	4.00000000000000000000	4.00000000000000000000	4.00000000000000000000	4.00000000000000000000	4.00000000000000000000	4.00000000000000000000	4.00000000000000000000	4.00000000000000000000
42.00000000000000000000	0.00000000000000000000	4175.89746093750000000000	4203.07666015625000000000	4172.30761718750000000000	4197.43603515625000000000	4183.07666015625000000000	4177.43603515625000000000	4171.28173828125000000000	4157.94873046875000000000	4155.89746093750000000000	4175.89746093750000000000	4168.71777343750000000000	4190.25634765625000000000	4146.15380859375000000000	4181.53857421875000000000	0.00000000000000000000	10248.00000000000000000000	10226.00000000000000000000	0.00000000000000000000	0.00000000000000000000	0.00000000000000000000	490.00000000000000000000	318.00000000000000000000	4.00000000000000000000	4.00000000000000000000	4.00000000000000000000	4.00000000000000000000	4.00000000000000000000	4.00000000000000000000	4.00000000000000000000	4.00000000000000000000	4.00000000000000000000	4.00000000000000000000	4.00000000000000000000	4.00000000000000000000	4.00000000000000000000	4.00000000000000000000	4.00000000000000000000	4.00000000000000000000
43.00000000000000000000	0.00000000000000000000	4177.43603515625000000000	4186.66650390625000000000	4174.87158203125000000000	4173.33300781250000000000	4176.41015625000000000000	4160.51269531250000000000	4166.66650390625000000000	4153.84619140625000000000	4156.41015625000000000000	4172.30761718750000000000	4141.53857421875000000000	4174.87158203125000000000	4143.58984375000000000000	4170.76904296875000000000	0.00000000000000000000	10246.00000000000000000000	10228.00000000000000000000	0.00000000000000000000	0.00000000000000000000	0.00000000000000000000	490.00000000000000000000	326.00000000000000000000	4.00000000000000000000	4.00000000000000000000	4.00000000000000000000	4.00000000000000000000	4.00000000000000000000	4.00000000000000000000	4.00000000000000000000	4.00000000000000000000	4.00000000000000000000	4.00000000000000000000	4.00000000000000000000	4.00000000000000000000	4.00000000000000000000	4.00000000000000000000	4.00000000000000000000	4.00000000000000000000
44.00000000000000000000	0.00000000000000000000	4186.66650390625000000000	4166.15380859375000000000	4174.35888671875000000000	4162.05126953125000000000	4163.58984375000000000000	4139.48730468750000000000	4156.41015625000000000000	4146.66650390625000000000	4153.84619140625000000000	4168.71777343750000000000	4142.56396484375000000000	4159.48730468750000000000	4139.48730468750000000000	4151.28173828125000000000	0.00000000000000000000	10246.00000000000000000000	10228.00000000000000000000	0.00000000000000000000	0.00000000000000000000	0.00000000000000000000	490.00000000000000000000	334.00000000000000000000	4.00000000000000000000	4.00000000000000000000	4.00000000000000000000	4.00000000000000000000	4.00000000000000000000	4.00000000000000000000	4.00000000000000000000	4.00000000000000000000	4.00000000000000000000	4.00000000000000000000	4.00000000000000000000	4.00000000000000000000	4.00000000000000000000	4.00000000000000000000	4.00000000000000000000	4.00000000000000000000
45.00000000000000000000	0.00000000000000000000	4186.66650390625000000000	4169.74365234375000000000	4174.87158203125000000000	4184.10253906250000000000	4163.58984375000000000000	4156.41015625000000000000	4150.25634765625000000000	4150.76904296875000000000	4158.97412109375000000000	4173.84619140625000000000	4169.74365234375000000000	4175.38427734375000000000	4159.48730468750000000000	4156.92285156250000000000	0.00000000000000000000	10243.00000000000000000000	10228.00000000000000000000	0.00000000000000000000	0.00000000000000000000	0.00000000000000000000	490.00000000000000000000	342.00000000000000000000	4.00000000000000000000	4.00000000000000000000	4.00000000000000000000	4.00000000000000000000	4.00000000000000000000	4.00000000000000000000	4.00000000000000000000	4.00000000000000000000	4.00000000000000000000	4.00000000000000000000	4.00000000000000000000	4.00000000000000000000	4.00000000000000000000	4.00000000000000000000	4.00000000000000000000	4.00000000000000000000
46.00000000000000000000	0.00000000000000000000	4204.10253906250000000000	4185.64111328125000000000	4197.43603515625000000000	4192.82031250000000000000	4191.79492187500000000000	4184.10253906250000000000	4167.17919921875000000000	4176.92285156250000000000	4188.71777343750000000000	4197.94873046875000000000	4171.28173828125000000000	4204.10253906250000000000	4171.79492187500000000000	4195.89746093750000000000	0.00000000000000000000	10243.00000000000000000000	10228.00000000000000000000	0.00000000000000000000	0.00000000000000000000	0.00000000000000000000	490.00000000000000000000	350.00000000000000000000	4.00000000000000000000	4.00000000000000000000	4.00000000000000000000	4.00000000000000000000	4.00000000000000000000	4.00000000000000000000	4.00000000000000000000	4.00000000000000000000	4.00000000000000000000	4.00000000000000000000	4.00000000000000000000	4.00000000000000000000	4.00000000000000000000	4.00000000000000000000	4.00000000000000000000	4.00000000000000000000
47.00000000000000000000	0.00000000000000000000	4189.23046875000000000000	4188.71777343750000000000	4177.43603515625000000000	4186.15380859375000000000	4206.15380859375000000000	4177.94873046875000000000	4176.41015625000000000000	4178.46142578125000000000	4185.64111328125000000000	4206.66650390625000000000	4168.71777343750000000000	4192.82031250000000000000	4159.48730468750000000000	4193.84619140625000000000	0.00000000000000000000	10242.00000000000000000000	10228.00000000000000000000	0.00000000000000000000	0.00000000000000000000	0.00000000000000000000	490.00000000000000000000	357.00000000000000000000	4.00000000000000000000	4.00000000000000000000	4.00000000000000000000	4.00000000000000000000	4.00000000000000000000	4.00000000000000000000	4.00000000000000000000	4.00000000000000000000	4.00000000000000000000	4.00000000000000000000	4.00000000000000000000	4.00000000000000000000	4.00000000000000000000	4.00000000000000000000	4.00000000000000000000	4.00000000000000000000
48.00000000000000000000	0.00000000000000000000	4181.53857421875000000000	4168.20507812500000000000	4168.71777343750000000000	4174.87158203125000000000	4169.23046875000000000000	4156.41015625000000000000	4156.92285156250000000000	4142.56396484375000000000	4142.05126953125000000000	4173.33300781250000000000	4155.89746093750000000000	4168.71777343750000000000	4130.25634765625000000000	4153.84619140625000000000	0.00000000000000000000	10242.00000000000000000000	10228.00000000000000000000	0.00000000000000000000	0.00000000000000000000	0.00000000000000000000	490.00000000000000000000	364.00000000000000000000	4.00000000000000000000	4.00000000000000000000	4.00000000000000000000	4.00000000000000000000	4.00000000000000000000	4.00000000000000000000	4.00000000000000000000	4.00000000000000000000	4.00000000000000000000	4.00000000000000000000	4.00000000000000000000	4.00000000000000000000	4.00000000000000000000	4.00000000000000000000	4.00000000000000000000	4.00000000000000000000
49.00000000000000000000	0.00000000000000000000	4181.02539062500000000000	4172.82031250000000000000	4176.92285156250000000000	4164.10253906250000000000	4165.64111328125000000000	4164.10253906250000000000	4156.92285156250000000000	4148.71777343750000000000	4157.94873046875000000000	4172.82031250000000000000	4160.00000000000000000000	4168.20507812500000000000	4134.87158203125000000000	4161.53857421875000000000	0.00000000000000000000	10246.00000000000000000000	10229.00000000000000000000	0.00000000000000000000	0.00000000000000000000	0.00000000000000000000	490.00000000000000000000	372.00000000000000000000	4.00000000000000000000	4.00000000000000000000	4.00000000000000000000	4.00000000000000000000	4.00000000000000000000	4.00000000000000000000	4.00000000000000000000	4.00000000000000000000	4.00000000000000000000	4.00000000000000000000	4.00000000000000000000	4.00000000000000000000	4.00000000000000000000	4.00000000000000000000	4.00000000000000000000	4.00000000000000000000
50.00000000000000000000	0.00000000000000000000	4185.64111328125000000000	4190.76904296875000000000	4180.51269531250000000000	4175.89746093750000000000	4188.71777343750000000000	4168.71777343750000000000	4165.12792968750000000000	4174.87158203125000000000	4187.17919921875000000000	4182.05126953125000000000	4170.25634765625000000000	4189.74365234375000000000	4153.84619140625000000000	4190.76904296875000000000	0.00000000000000000000	10246.00000000000000000000	10229.00000000000000000000	0.00000000000000000000	0.00000000000000000000	0.00000000000000000000	490.00000000000000000000	379.00000000000000000000	4.00000000000000000000	4.00000000000000000000	4.00000000000000000000	4.00000000000000000000	4.00000000000000000000	4.00000000000000000000	4.00000000000000000000	4.00000000000000000000	4.00000000000000000000	4.00000000000000000000	4.00000000000000000000	4.00000000000000000000	4.00000000000000000000	4.00000000000000000000	4.00000000000000000000	4.00000000000000000000
51.00000000000000000000	0.00000000000000000000	4198.46142578125000000000	4177.43603515625000000000	4184.61523437500000000000	4185.12792968750000000000	4173.84619140625000000000	4155.89746093750000000000	4153.84619140625000000000	4164.10253906250000000000	4158.97412109375000000000	4160.00000000000000000000	4135.38427734375000000000	4198.97412109375000000000	4137.94873046875000000000	4177.94873046875000000000	0.00000000000000000000	10248.00000000000000000000	10229.00000000000000000000	0.00000000000000000000	0.00000000000000000000	0.00000000000000000000	490.00000000000000000000	386.00000000000000000000	4.00000000000000000000	4.00000000000000000000	4.00000000000000000000	4.00000000000000000000	4.00000000000000000000	4.00000000000000000000	4.00000000000000000000	4.00000000000000000000	4.00000000000000000000	4.00000000000000000000	4.00000000000000000000	4.00000000000000000000	4.00000000000000000000	4.00000000000000000000	4.00000000000000000000	4.00000000000000000000
52.00000000000000000000	0.00000000000000000000	4178.46142578125000000000	4162.05126953125000000000	4164.61523437500000000000	4142.05126953125000000000	4165.64111328125000000000	4160.51269531250000000000	4150.25634765625000000000	4153.84619140625000000000	4143.58984375000000000000	4163.07666015625000000000	4117.43603515625000000000	4181.02539062500000000000	4134.87158203125000000000	4160.00000000000000000000	0.00000000000000000000	10248.00000000000000000000	10229.00000000000000000000	0.00000000000000000000	0.00000000000000000000	0.00000000000000000000	490.00000000000000000000	394.00000000000000000000	4.00000000000000000000	4.00000000000000000000	4.00000000000000000000	4.00000000000000000000	4.00000000000000000000	4.00000000000000000000	4.00000000000000000000	4.00000000000000000000	4.00000000000000000000	4.00000000000000000000	4.00000000000000000000	4.00000000000000000000	4.00000000000000000000	4.00000000000000000000	4.00000000000000000000	4.00000000000000000000
53.00000000000000000000	0.00000000000000000000	4186.15380859375000000000	4156.41015625000000000000	4170.25634765625000000000	4120.00000000000000000000	4168.20507812500000000000	4157.43603515625000000000	4145.12792968750000000000	4148.20507812500000000000	4155.38427734375000000000	4171.28173828125000000000	4153.84619140625000000000	4175.89746093750000000000	4142.05126953125000000000	4171.28173828125000000000	0.00000000000000000000	10247.00000000000000000000	10230.00000000000000000000	0.00000000000000000000	0.00000000000000000000	0.00000000000000000000	490.00000000000000000000	401.00000000000000000000	4.00000000000000000000	4.00000000000000000000	4.00000000000000000000	4.00000000000000000000	4.00000000000000000000	4.00000000000000000000	4.00000000000000000000	4.00000000000000000000	4.00000000000000000000	4.00000000000000000000	4.00000000000000000000	4.00000000000000000000	4.00000000000000000000	4.00000000000000000000	4.00000000000000000000	4.00000000000000000000
54.00000000000000000000	0.00000000000000000000	4200.00000000000000000000	4167.17919921875000000000	4175.89746093750000000000	4168.71777343750000000000	4167.69238281250000000000	4151.28173828125000000000	4141.02539062500000000000	4146.15380859375000000000	4167.17919921875000000000	4171.79492187500000000000	4191.28173828125000000000	4183.07666015625000000000	4143.58984375000000000000	4180.51269531250000000000	0.00000000000000000000	10247.00000000000000000000	10230.00000000000000000000	0.00000000000000000000	0.00000000000000000000	0.00000000000000000000	490.00000000000000000000	408.00000000000000000000	4.00000000000000000000	4.00000000000000000000	4.00000000000000000000	4.00000000000000000000	4.00000000000000000000	4.00000000000000000000	4.00000000000000000000	4.00000000000000000000	4.00000000000000000000	4.00000000000000000000	4.00000000000000000000	4.00000000000000000000	4.00000000000000000000	4.00000000000000000000	4.00000000000000000000	4.00000000000000000000
55.00000000000000000000	0.00000000000000000000	4189.74365234375000000000	4190.76904296875000000000	4172.82031250000000000000	4191.28173828125000000000	4177.94873046875000000000	4165.12792968750000000000	4151.79492187500000000000	4157.94873046875000000000	4173.33300781250000000000	4181.02539062500000000000	4178.97412109375000000000	4193.33300781250000000000	4158.97412109375000000000	4180.00000000000000000000	0.00000000000000000000	10248.00000000000000000000	10232.00000000000000000000	0.00000000000000000000	0.00000000000000000000	0.00000000000000000000	490.00000000000000000000	417.00000000000000000000	4.00000000000000000000	4.00000000000000000000	4.00000000000000000000	4.00000000000000000000	4.00000000000000000000	4.00000000000000000000	4.00000000000000000000	4.00000000000000000000	4.00000000000000000000	4.00000000000000000000	4.00000000000000000000	4.00000000000000000000	4.00000000000000000000	4.00000000000000000000	4.00000000000000000000	4.00000000000000000000
56.00000000000000000000	0.00000000000000000000	4191.79492187500000000000	4189.23046875000000000000	4185.12792968750000000000	4161.02539062500000000000	4177.43603515625000000000	4168.71777343750000000000	4153.84619140625000000000	4156.92285156250000000000	4164.61523437500000000000	4171.28173828125000000000	4142.56396484375000000000	4194.87158203125000000000	4165.12792968750000000000	4179.48730468750000000000	0.00000000000000000000	10248.00000000000000000000	10232.00000000000000000000	0.00000000000000000000	0.00000000000000000000	0.00000000000000000000	490.00000000000000000000	425.00000000000000000000	4.00000000000000000000	4.00000000000000000000	4.00000000000000000000	4.00000000000000000000	4.00000000000000000000	4.00000000000000000000	4.00000000000000000000	4.00000000000000000000	4.00000000000000000000	4.00000000000000000000	4.00000000000000000000	4.00000000000000000000	4.00000000000000000000	4.00000000000000000000	4.00000000000000000000	4.00000000000000000000
57.00000000000000000000	0.00000000000000000000	4173.33300781250000000000	4164.61523437500000000000	4164.61523437500000000000	4157.43603515625000000000	4156.92285156250000000000	4152.30761718750000000000	4141.02539062500000000000	4142.05126953125000000000	4151.79492187500000000000	4160.00000000000000000000	4121.02539062500000000000	4178.97412109375000000000	4146.15380859375000000000	4173.84619140625000000000	0.00000000000000000000	10249.00000000000000000000	10232.00000000000000000000	0.00000000000000000000	0.00000000000000000000	0.00000000000000000000	490.00000000000000000000	433.00000000000000000000	4.00000000000000000000	4.00000000000000000000	4.00000000000000000000	4.00000000000000000000	4.00000000000000000000	4.00000000000000000000	4.00000000000000000000	4.00000000000000000000	4.00000000000000000000	4.00000000000000000000	4.00000000000000000000	4.00000000000000000000	4.00000000000000000000	4.00000000000000000000	4.00000000000000000000	4.00000000000000000000
58.00000000000000000000	0.00000000000000000000	4182.05126953125000000000	4158.46142578125000000000	4169.23046875000000000000	4171.28173828125000000000	4152.30761718750000000000	4146.66650390625000000000	4137.94873046875000000000	4142.56396484375000000000	4154.87158203125000000000	4174.35888671875000000000	4149.23046875000000000000	4180.00000000000000000000	4145.12792968750000000000	4171.28173828125000000000	0.00000000000000000000	10249.00000000000000000000	10232.00000000000000000000	0.00000000000000000000	0.00000000000000000000	0.00000000000000000000	490.00000000000000000000	442.00000000000000000000	4.00000000000000000000	4.00000000000000000000	4.00000000000000000000	4.00000000000000000000	4.00000000000000000000	4.00000000000000000000	4.00000000000000000000	4.00000000000000000000	4.00000000000000000000	4.00000000000000000000	4.00000000000000000000	4.00000000000000000000	4.00000000000000000000	4.00000000000000000000	4.00000000000000000000	4.00000000000000000000
59.00000000000000000000	0.00000000000000000000	4196.41015625000000000000	4173.84619140625000000000	4181.53857421875000000000	4145.64111328125000000000	4168.71777343750000000000	4158.46142578125000000000	4149.74365234375000000000	4162.05126953125000000000	4166.15380859375000000000	4191.79492187500000000000	4205.64111328125000000000	4185.12792968750000000000	4165.12792968750000000000	4170.25634765625000000000	0.00000000000000000000	10250.00000000000000000000	10229.00000000000000000000	0.00000000000000000000	0.00000000000000000000	0.00000000000000000000	490.00000000000000000000	450.00000000000000000000	4.00000000000000000000	4.00000000000000000000	4.00000000000000000000	4.00000000000000000000	4.00000000000000000000	4.00000000000000000000	4.00000000000000000000	4.00000000000000000000	4.00000000000000000000	4.00000000000000000000	4.00000000000000000000	4.00000000000000000000	4.00000000000000000000	4.00000000000000000000	4.00000000000000000000	4.00000000000000000000
60.00000000000000000000	0.00000000000000000000	4192.82031250000000000000	4186.66650390625000000000	4174.87158203125000000000	4156.41015625000000000000	4179.48730468750000000000	4174.87158203125000000000	4167.69238281250000000000	4185.64111328125000000000	4184.10253906250000000000	4194.87158203125000000000	4197.43603515625000000000	4187.69238281250000000000	4168.20507812500000000000	4180.00000000000000000000	0.00000000000000000000	10250.00000000000000000000	10229.00000000000000000000	0.00000000000000000000	0.00000000000000000000	0.00000000000000000000	490.00000000000000000000	459.00000000000000000000	4.00000000000000000000	4.00000000000000000000	4.00000000000000000000	4.00000000000000000000	4.00000000000000000000	4.00000000000000000000	4.00000000000000000000	4.00000000000000000000	4.00000000000000000000	4.00000000000000000000	4.00000000000000000000	4.00000000000000000000	4.00000000000000000000	4.00000000000000000000	4.00000000000000000000	4.00000000000000000000
61.00000000000000000000	0.00000000000000000000	4203.58984375000000000000	4183.07666015625000000000	4191.79492187500000000000	4192.30761718750000000000	4168.20507812500000000000	4169.74365234375000000000	4166.15380859375000000000	4183.58984375000000000000	4192.30761718750000000000	4187.69238281250000000000	4142.56396484375000000000	4198.97412109375000000000	4167.69238281250000000000	4193.33300781250000000000	0.00000000000000000000	10250.00000000000000000000	10230.00000000000000000000	0.00000000000000000000	0.00000000000000000000	0.00000000000000000000	490.00000000000000000000	467.00000000000000000000	4.00000000000000000000	4.00000000000000000000	4.00000000000000000000	4.00000000000000000000	4.00000000000000000000	4.00000000000000000000	4.00000000000000000000	4.00000000000000000000	4.00000000000000000000	4.00000000000000000000	4.00000000000000000000	4.00000000000000000000	4.00000000000000000000	4.00000000000000000000	4.00000000000000000000	4.00000000000000000000
62.00000000000000000000	0.00000000000000000000	4175.89746093750000000000	4163.07666015625000000000	4171.79492187500000000000	4162.05126953125000000000	4153.84619140625000000000	4148.71777343750000000000	4141.02539062500000000000	4156.92285156250000000000	4175.38427734375000000000	4178.46142578125000000000	4134.35888671875000000000	4187.69238281250000000000	4161.53857421875000000000	4176.92285156250000000000	0.00000000000000000000	10250.00000000000000000000	10230.00000000000000000000	0.00000000000000000000	0.00000000000000000000	0.00000000000000000000	490.00000000000000000000	475.00000000000000000000	4.00000000000000000000	4.00000000000000000000	4.00000000000000000000	4.00000000000000000000	4.00000000000000000000	4.00000000000000000000	4.00000000000000000000	4.00000000000000000000	4.00000000000000000000	4.00000000000000000000	4.00000000000000000000	4.00000000000000000000	4.00000000000000000000	4.00000000000000000000	4.00000000000000000000	4.00000000000000000000
63.00000000000000000000	0.00000000000000000000	4166.15380859375000000000	4141.02539062500000000000	4159.48730468750000000000	4124.10253906250000000000	4130.25634765625000000000	4145.64111328125000000000	4128.20507812500000000000	4138.46142578125000000000	4151.28173828125000000000	4157.94873046875000000000	4143.07666015625000000000	4165.64111328125000000000	4134.35888671875000000000	4149.23046875000000000000	0.00000000000000000000	10247.00000000000000000000	10230.00000000000000000000	0.00000000000000000000	0.00000000000000000000	0.00000000000000000000	490.00000000000000000000	484.00000000000000000000	4.00000000000000000000	4.00000000000000000000	4.00000000000000000000	4.00000000000000000000	4.00000000000000000000	4.00000000000000000000	4.00000000000000000000	4.00000000000000000000	4.00000000000000000000	4.00000000000000000000	4.00000000000000000000	4.00000000000000000000	4.00000000000000000000	4.00000000000000000000	4.00000000000000000000	4.00000000000000000000
64.00000000000000000000	0.00000000000000000000	4186.15380859375000000000	4145.12792968750000000000	4171.28173828125000000000	4132.82031250000000000000	4126.66650390625000000000	4161.02539062500000000000	4141.53857421875000000000	4143.07666015625000000000	4150.25634765625000000000	4157.43603515625000000000	4157.94873046875000000000	4170.25634765625000000000	4125.12792968750000000000	4156.92285156250000000000	2265.00000000000000000000	10247.00000000000000000000	10230.00000000000000000000	0.00000000000000000000	0.00000000000000000000	0.00000000000000000000	490.00000000000000000000	492.00000000000000000000	4.00000000000000000000	4.00000000000000000000	4.00000000000000000000	4.00000000000000000000	4.00000000000000000000	4.00000000000000000000	4.00000000000000000000	4.00000000000000000000	4.00000000000000000000	4.00000000000000000000	4.00000000000000000000	4.00000000000000000000	4.00000000000000000000	4.00000000000000000000	4.00000000000000000000	4.00000000000000000000
65.00000000000000000000	0.00000000000000000000	4182.56396484375000000000	4151.79492187500000000000	4166.15380859375000000000	4138.97412109375000000000	4161.02539062500000000000	4168.20507812500000000000	4148.20507812500000000000	4154.87158203125000000000	4169.74365234375000000000	4176.92285156250000000000	4175.89746093750000000000	4180.51269531250000000000	4143.07666015625000000000	4174.35888671875000000000	2977.00000000000000000000	10246.00000000000000000000	10229.00000000000000000000	0.00000000000000000000	0.00000000000000000000	0.00000000000000000000	490.00000000000000000000	500.00000000000000000000	4.00000000000000000000	4.00000000000000000000	4.00000000000000000000	4.00000000000000000000	4.00000000000000000000	4.00000000000000000000	4.00000000000000000000	4.00000000000000000000	4.00000000000000000000	4.00000000000000000000	4.00000000000000000000	4.00000000000000000000	4.00000000000000000000	4.00000000000000000000	4.00000000000000000000	4.00000000000000000000
66.00000000000000000000	0.00000000000000000000	4192.30761718750000000000	4159.48730468750000000000	4182.56396484375000000000	4148.71777343750000000000	4185.12792968750000000000	4170.76904296875000000000	4148.71777343750000000000	4167.17919921875000000000	4191.79492187500000000000	4181.53857421875000000000	4148.71777343750000000000	4189.23046875000000000000	4167.17919921875000000000	4176.41015625000000000000	2181.00000000000000000000	10246.00000000000000000000	10229.00000000000000000000	0.00000000000000000000	0.00000000000000000000	0.00000000000000000000	490.00000000000000000000	509.00000000000000000000	4.00000000000000000000	4.00000000000000000000	4.00000000000000000000	4.00000000000000000000	4.00000000000000000000	4.00000000000000000000	4.00000000000000000000	4.00000000000000000000	4.00000000000000000000	4.00000000000000000000	4.00000000000000000000	4.00000000000000000000	4.00000000000000000000	4.00000000000000000000	4.00000000000000000000	4.00000000000000000000
67.00000000000000000000	0.00000000000000000000	4187.69238281250000000000	4188.20507812500000000000	4179.48730468750000000000	4177.94873046875000000000	4188.71777343750000000000	4172.30761718750000000000	4151.79492187500000000000	4175.38427734375000000000	4190.25634765625000000000	4177.43603515625000000000	4134.35888671875000000000	4196.92285156250000000000	4179.48730468750000000000	4178.46142578125000000000	3493.00000000000000000000	10246.00000000000000000000	10226.00000000000000000000	0.00000000000000000000	0.00000000000000000000	0.00000000000000000000	490.00000000000000000000	517.00000000000000000000	4.00000000000000000000	4.00000000000000000000	4.00000000000000000000	4.00000000000000000000	4.00000000000000000000	4.00000000000000000000	4.00000000000000000000	4.00000000000000000000	4.00000000000000000000	4.00000000000000000000	4.00000000000000000000	4.00000000000000000000	4.00000000000000000000	4.00000000000000000000	4.00000000000000000000	4.00000000000000000000
68.00000000000000000000	0.00000000000000000000	4188.71777343750000000000	4188.71777343750000000000	4176.92285156250000000000	4171.79492187500000000000	4163.07666015625000000000	4156.41015625000000000000	4138.46142578125000000000	4154.87158203125000000000	4160.00000000000000000000	4165.64111328125000000000	4157.94873046875000000000	4197.94873046875000000000	4156.41015625000000000000	4179.48730468750000000000	3504.00000000000000000000	10246.00000000000000000000	10226.00000000000000000000	0.00000000000000000000	0.00000000000000000000	0.00000000000000000000	490.00000000000000000000	525.00000000000000000000	4.00000000000000000000	4.00000000000000000000	4.00000000000000000000	4.00000000000000000000	4.00000000000000000000	4.00000000000000000000	4.00000000000000000000	4.00000000000000000000	4.00000000000000000000	4.00000000000000000000	4.00000000000000000000	4.00000000000000000000	4.00000000000000000000	4.00000000000000000000	4.00000000000000000000	4.00000000000000000000
69.00000000000000000000	0.00000000000000000000	4195.89746093750000000000	4167.17919921875000000000	4183.07666015625000000000	4149.23046875000000000000	4132.82031250000000000000	4152.30761718750000000000	4130.76904296875000000000	4140.51269531250000000000	4154.35888671875000000000	4163.07666015625000000000	4175.89746093750000000000	4188.71777343750000000000	4142.56396484375000000000	4178.97412109375000000000	3323.00000000000000000000	10245.00000000000000000000	10226.00000000000000000000	0.00000000000000000000	0.00000000000000000000	0.00000000000000000000	490.00000000000000000000	534.00000000000000000000	4.00000000000000000000	4.00000000000000000000	4.00000000000000000000	4.00000000000000000000	4.00000000000000000000	4.00000000000000000000	4.00000000000000000000	4.00000000000000000000	4.00000000000000000000	4.00000000000000000000	4.00000000000000000000	4.00000000000000000000	4.00000000000000000000	4.00000000000000000000	4.00000000000000000000	4.00000000000000000000
70.00000000000000000000	0.00000000000000000000	4178.97412109375000000000	4168.71777343750000000000	4169.74365234375000000000	4168.20507812500000000000	4143.07666015625000000000	4163.58984375000000000000	4142.05126953125000000000	4155.89746093750000000000	4172.30761718750000000000	4182.05126953125000000000	4175.38427734375000000000	4182.56396484375000000000	4168.71777343750000000000	4180.00000000000000000000	3646.00000000000000000000	10245.00000000000000000000	10226.00000000000000000000	0.00000000000000000000	0.00000000000000000000	0.00000000000000000000	490.00000000000000000000	541.00000000000000000000	4.00000000000000000000	4.00000000000000000000	4.00000000000000000000	4.00000000000000000000	4.00000000000000000000	4.00000000000000000000	4.00000000000000000000	4.00000000000000000000	4.00000000000000000000	4.00000000000000000000	4.00000000000000000000	4.00000000000000000000	4.00000000000000000000	4.00000000000000000000	4.00000000000000000000	4.00000000000000000000
71.00000000000000000000	0.00000000000000000000	4189.23046875000000000000	4168.20507812500000000000	4179.48730468750000000000	4165.12792968750000000000	4162.05126953125000000000	4156.92285156250000000000	4142.05126953125000000000	4155.89746093750000000000	4164.10253906250000000000	4181.53857421875000000000	4152.82031250000000000000	4194.87158203125000000000	4173.84619140625000000000	4181.02539062500000000000	3452.00000000000000000000	10245.00000000000000000000	10227.00000000000000000000	0.00000000000000000000	0.00000000000000000000	0.00000000000000000000	490.00000000000000000000	548.00000000000000000000	4.00000000000000000000	4.00000000000000000000	4.00000000000000000000	4.00000000000000000000	4.00000000000000000000	4.00000000000000000000	4.00000000000000000000	4.00000000000000000000	4.00000000000000000000	4.00000000000000000000	4.00000000000000000000	4.00000000000000000000	4.00000000000000000000	4.00000000000000000000	4.00000000000000000000	4.00000000000000000000
72.00000000000000000000	0.00000000000000000000	4186.66650390625000000000	4155.89746093750000000000	4170.76904296875000000000	4124.61523437500000000000	4161.02539062500000000000	4157.43603515625000000000	4142.56396484375000000000	4153.84619140625000000000	4168.71777343750000000000	4176.41015625000000000000	4129.74365234375000000000	4199.48730468750000000000	4168.71777343750000000000	4180.00000000000000000000	3145.00000000000000000000	10245.00000000000000000000	10227.00000000000000000000	0.00000000000000000000	0.00000000000000000000	0.00000000000000000000	490.00000000000000000000	556.00000000000000000000	4.00000000000000000000	4.00000000000000000000	4.00000000000000000000	4.00000000000000000000	4.00000000000000000000	4.00000000000000000000	4.00000000000000000000	4.00000000000000000000	4.00000000000000000000	4.00000000000000000000	4.00000000000000000000	4.00000000000000000000	4.00000000000000000000	4.00000000000000000000	4.00000000000000000000	4.00000000000000000000
73.00000000000000000000	0.00000000000000000000	4182.05126953125000000000	4157.94873046875000000000	4168.71777343750000000000	4132.82031250000000000000	4151.79492187500000000000	4171.79492187500000000000	4156.92285156250000000000	4167.69238281250000000000	4190.76904296875000000000	4191.28173828125000000000	4146.66650390625000000000	4201.02539062500000000000	4178.97412109375000000000	4182.05126953125000000000	3121.00000000000000000000	10245.00000000000000000000	10228.00000000000000000000	0.00000000000000000000	0.00000000000000000000	0.00000000000000000000	490.00000000000000000000	563.00000000000000000000	4.00000000000000000000	4.00000000000000000000	4.00000000000000000000	4.00000000000000000000	4.00000000000000000000	4.00000000000000000000	4.00000000000000000000	4.00000000000000000000	4.00000000000000000000	4.00000000000000000000	4.00000000000000000000	4.00000000000000000000	4.00000000000000000000	4.00000000000000000000	4.00000000000000000000	4.00000000000000000000
74.00000000000000000000	0.00000000000000000000	4198.97412109375000000000	4167.69238281250000000000	4190.25634765625000000000	4165.64111328125000000000	4160.51269531250000000000	4177.43603515625000000000	4161.53857421875000000000	4172.82031250000000000000	4185.12792968750000000000	4191.28173828125000000000	4197.94873046875000000000	4206.66650390625000000000	4174.87158203125000000000	4193.33300781250000000000	3479.00000000000000000000	10245.00000000000000000000	10228.00000000000000000000	0.00000000000000000000	0.00000000000000000000	0.00000000000000000000	490.00000000000000000000	570.00000000000000000000	4.00000000000000000000	4.00000000000000000000	4.00000000000000000000	4.00000000000000000000	4.00000000000000000000	4.00000000000000000000	4.00000000000000000000	4.00000000000000000000	4.00000000000000000000	4.00000000000000000000	4.00000000000000000000	4.00000000000000000000	4.00000000000000000000	4.00000000000000000000	4.00000000000000000000	4.00000000000000000000
75.00000000000000000000	0.00000000000000000000	4193.33300781250000000000	4178.97412109375000000000	4185.64111328125000000000	4176.41015625000000000000	4170.76904296875000000000	4172.30761718750000000000	4150.76904296875000000000	4169.23046875000000000000	4177.94873046875000000000	4182.05126953125000000000	4204.61523437500000000000	4207.17919921875000000000	4175.89746093750000000000	4198.97412109375000000000	3224.00000000000000000000	10246.00000000000000000000	10228.00000000000000000000	0.00000000000000000000	0.00000000000000000000	0.00000000000000000000	490.00000000000000000000	578.00000000000000000000	4.00000000000000000000	4.00000000000000000000	4.00000000000000000000	4.00000000000000000000	4.00000000000000000000	4.00000000000000000000	4.00000000000000000000	4.00000000000000000000	4.00000000000000000000	4.00000000000000000000	4.00000000000000000000	4.00000000000000000000	4.00000000000000000000	4.00000000000000000000	4.00000000000000000000	4.00000000000000000000
76.00000000000000000000	0.00000000000000000000	4199.48730468750000000000	4187.69238281250000000000	4193.84619140625000000000	4178.97412109375000000000	4167.17919921875000000000	4156.92285156250000000000	4136.92285156250000000000	4163.07666015625000000000	4178.97412109375000000000	4190.25634765625000000000	4160.51269531250000000000	4214.35888671875000000000	4194.35888671875000000000	4195.89746093750000000000	3095.00000000000000000000	10246.00000000000000000000	10228.00000000000000000000	0.00000000000000000000	0.00000000000000000000	0.00000000000000000000	490.00000000000000000000	585.00000000000000000000	4.00000000000000000000	4.00000000000000000000	4.00000000000000000000	4.00000000000000000000	4.00000000000000000000	4.00000000000000000000	4.00000000000000000000	4.00000000000000000000	4.00000000000000000000	4.00000000000000000000	4.00000000000000000000	4.00000000000000000000	4.00000000000000000000	4.00000000000000000000	4.00000000000000000000	4.00000000000000000000
77.00000000000000000000	0.00000000000000000000	4187.69238281250000000000	4179.48730468750000000000	4180.51269531250000000000	4163.58984375000000000000	4160.00000000000000000000	4150.76904296875000000000	4134.35888671875000000000	4162.56396484375000000000	4180.51269531250000000000	4191.28173828125000000000	4137.43603515625000000000	4209.23046875000000000000	4191.28173828125000000000	4187.17919921875000000000	2855.00000000000000000000	10247.00000000000000000000	10231.00000000000000000000	0.00000000000000000000	0.00000000000000000000	0.00000000000000000000	490.00000000000000000000	593.00000000000000000000	4.00000000000000000000	4.00000000000000000000	4.00000000000000000000	4.00000000000000000000	4.00000000000000000000	4.00000000000000000000	4.00000000000000000000	4.00000000000000000000	4.00000000000000000000	4.00000000000000000000	4.00000000000000000000	4.00000000000000000000	4.00000000000000000000	4.00000000000000000000	4.00000000000000000000	4.00000000000000000000
78.00000000000000000000	0.00000000000000000000	4179.48730468750000000000	4175.38427734375000000000	4168.20507812500000000000	4150.76904296875000000000	4153.33300781250000000000	4164.10253906250000000000	4140.51269531250000000000	4166.66650390625000000000	4184.10253906250000000000	4173.33300781250000000000	4170.25634765625000000000	4199.48730468750000000000	4164.10253906250000000000	4180.51269531250000000000	3479.00000000000000000000	10247.00000000000000000000	10231.00000000000000000000	0.00000000000000000000	0.00000000000000000000	0.00000000000000000000	490.00000000000000000000	600.00000000000000000000	4.00000000000000000000	4.00000000000000000000	4.00000000000000000000	4.00000000000000000000	4.00000000000000000000	4.00000000000000000000	4.00000000000000000000	4.00000000000000000000	4.00000000000000000000	4.00000000000000000000	4.00000000000000000000	4.00000000000000000000	4.00000000000000000000	4.00000000000000000000	4.00000000000000000000	4.00000000000000000000
79.00000000000000000000	0.00000000000000000000	4193.33300781250000000000	4183.07666015625000000000	4183.58984375000000000000	4148.71777343750000000000	4160.00000000000000000000	4171.28173828125000000000	4144.10253906250000000000	4157.94873046875000000000	4175.38427734375000000000	4176.92285156250000000000	4194.87158203125000000000	4198.97412109375000000000	4155.38427734375000000000	4186.15380859375000000000	3224.00000000000000000000	10246.00000000000000000000	10227.00000000000000000000	0.00000000000000000000	0.00000000000000000000	0.00000000000000000000	490.00000000000000000000	607.00000000000000000000	4.00000000000000000000	4.00000000000000000000	4.00000000000000000000	4.00000000000000000000	4.00000000000000000000	4.00000000000000000000	4.00000000000000000000	4.00000000000000000000	4.00000000000000000000	4.00000000000000000000	4.00000000000000000000	4.00000000000000000000	4.00000000000000000000	4.00000000000000000000	4.00000000000000000000	4.00000000000000000000
80.00000000000000000000	0.00000000000000000000	4182.56396484375000000000	4183.07666015625000000000	4173.84619140625000000000	4143.58984375000000000000	4177.94873046875000000000	4175.89746093750000000000	4149.23046875000000000000	4152.82031250000000000000	4164.10253906250000000000	4195.38427734375000000000	4168.71777343750000000000	4200.51269531250000000000	4176.92285156250000000000	4192.30761718750000000000	3095.00000000000000000000	10246.00000000000000000000	10227.00000000000000000000	0.00000000000000000000	0.00000000000000000000	0.00000000000000000000	490.00000000000000000000	615.00000000000000000000	4.00000000000000000000	4.00000000000000000000	4.00000000000000000000	4.00000000000000000000	4.00000000000000000000	4.00000000000000000000	4.00000000000000000000	4.00000000000000000000	4.00000000000000000000	4.00000000000000000000	4.00000000000000000000	4.00000000000000000000	4.00000000000000000000	4.00000000000000000000	4.00000000000000000000	4.00000000000000000000
81.00000000000000000000	0.00000000000000000000	4192.30761718750000000000	4174.87158203125000000000	4181.02539062500000000000	4143.07666015625000000000	4180.00000000000000000000	4171.79492187500000000000	4145.64111328125000000000	4154.87158203125000000000	4166.15380859375000000000	4186.15380859375000000000	4138.97412109375000000000	4200.51269531250000000000	4185.64111328125000000000	4184.10253906250000000000	2855.00000000000000000000	10246.00000000000000000000	10226.00000000000000000000	0.00000000000000000000	0.00000000000000000000	0.00000000000000000000	490.00000000000000000000	622.00000000000000000000	4.00000000000000000000	4.00000000000000000000	4.00000000000000000000	4.00000000000000000000	4.00000000000000000000	4.00000000000000000000	4.00000000000000000000	4.00000000000000000000	4.00000000000000000000	4.00000000000000000000	4.00000000000000000000	4.00000000000000000000	4.00000000000000000000	4.00000000000000000000	4.00000000000000000000	4.00000000000000000000
82.00000000000000000000	0.00000000000000000000	4181.02539062500000000000	4160.51269531250000000000	4168.71777343750000000000	4151.28173828125000000000	4151.28173828125000000000	4150.76904296875000000000	4130.76904296875000000000	4150.25634765625000000000	4170.25634765625000000000	4175.38427734375000000000	4138.46142578125000000000	4181.02539062500000000000	4167.17919921875000000000	4168.71777343750000000000	3479.00000000000000000000	10246.00000000000000000000	10226.00000000000000000000	0.00000000000000000000	0.00000000000000000000	0.00000000000000000000	490.00000000000000000000	629.00000000000000000000	4.00000000000000000000	4.00000000000000000000	4.00000000000000000000	4.00000000000000000000	4.00000000000000000000	4.00000000000000000000	4.00000000000000000000	4.00000000000000000000	4.00000000000000000000	4.00000000000000000000	4.00000000000000000000	4.00000000000000000000	4.00000000000000000000	4.00000000000000000000	4.00000000000000000000	4.00000000000000000000
83.00000000000000000000	0.00000000000000000000	4170.25634765625000000000	4162.05126953125000000000	4156.41015625000000000000	4161.02539062500000000000	4133.33300781250000000000	4152.30761718750000000000	4127.69238281250000000000	4148.71777343750000000000	4168.20507812500000000000	4180.51269531250000000000	4158.97412109375000000000	4185.64111328125000000000	4168.71777343750000000000	4179.48730468750000000000	3224.00000000000000000000	10247.00000000000000000000	10227.00000000000000000000	0.00000000000000000000	0.00000000000000000000	0.00000000000000000000	490.00000000000000000000	637.00000000000000000000	4.00000000000000000000	4.00000000000000000000	4.00000000000000000000	4.00000000000000000000	4.00000000000000000000	4.00000000000000000000	4.00000000000000000000	4.00000000000000000000	4.00000000000000000000	4.00000000000000000000	4.00000000000000000000	4.00000000000000000000	4.00000000000000000000	4.00000000000000000000	4.00000000000000000000	4.00000000000000000000
84.00000000000000000000	0.00000000000000000000	4203.07666015625000000000	4191.28173828125000000000	4190.25634765625000000000	4167.69238281250000000000	4161.02539062500000000000	4171.28173828125000000000	4139.48730468750000000000	4162.05126953125000000000	4170.76904296875000000000	4186.15380859375000000000	4188.71777343750000000000	4218.97412109375000000000	4197.94873046875000000000	4203.07666015625000000000	3095.00000000000000000000	10247.00000000000000000000	10227.00000000000000000000	0.00000000000000000000	0.00000000000000000000	0.00000000000000000000	490.00000000000000000000	644.00000000000000000000	4.00000000000000000000	4.00000000000000000000	4.00000000000000000000	4.00000000000000000000	4.00000000000000000000	4.00000000000000000000	4.00000000000000000000	4.00000000000000000000	4.00000000000000000000	4.00000000000000000000	4.00000000000000000000	4.00000000000000000000	4.00000000000000000000	4.00000000000000000000	4.00000000000000000000	4.00000000000000000000
85.00000000000000000000	0.00000000000000000000	4198.97412109375000000000	4198.97412109375000000000	4193.33300781250000000000	4157.94873046875000000000	4186.66650390625000000000	4168.71777343750000000000	4143.58984375000000000000	4172.82031250000000000000	4180.51269531250000000000	4193.84619140625000000000	4187.69238281250000000000	4222.05126953125000000000	4207.17919921875000000000	4200.51269531250000000000	2855.00000000000000000000	10248.00000000000000000000	10227.00000000000000000000	0.00000000000000000000	0.00000000000000000000	0.00000000000000000000	490.00000000000000000000	652.00000000000000000000	4.00000000000000000000	4.00000000000000000000	4.00000000000000000000	4.00000000000000000000	4.00000000000000000000	4.00000000000000000000	4.00000000000000000000	4.00000000000000000000	4.00000000000000000000	4.00000000000000000000	4.00000000000000000000	4.00000000000000000000	4.00000000000000000000	4.00000000000000000000	4.00000000000000000000	4.00000000000000000000
86.00000000000000000000	0.00000000000000000000	4192.30761718750000000000	4172.82031250000000000000	4189.74365234375000000000	4151.28173828125000000000	4178.46142578125000000000	4160.00000000000000000000	4138.97412109375000000000	4168.71777343750000000000	4182.05126953125000000000	4191.28173828125000000000	4161.53857421875000000000	4214.87158203125000000000	4176.92285156250000000000	4193.33300781250000000000	3479.00000000000000000000	10248.00000000000000000000	10227.00000000000000000000	0.00000000000000000000	0.00000000000000000000	0.00000000000000000000	490.00000000000000000000	661.00000000000000000000	4.00000000000000000000	4.00000000000000000000	4.00000000000000000000	4.00000000000000000000	4.00000000000000000000	4.00000000000000000000	4.00000000000000000000	4.00000000000000000000	4.00000000000000000000	4.00000000000000000000	4.00000000000000000000	4.00000000000000000000	4.00000000000000000000	4.00000000000000000000	4.00000000000000000000	4.00000000000000000000
87.00000000000000000000	0.00000000000000000000	4184.61523437500000000000	4168.71777343750000000000	4172.30761718750000000000	4152.82031250000000000000	4168.71777343750000000000	4163.58984375000000000000	4141.02539062500000000000	4167.69238281250000000000	4175.38427734375000000000	4181.53857421875000000000	4163.58984375000000000000	4202.05126953125000000000	4159.48730468750000000000	4183.58984375000000000000	3224.00000000000000000000	10247.00000000000000000000	10229.00000000000000000000	0.00000000000000000000	0.00000000000000000000	0.00000000000000000000	490.00000000000000000000	669.00000000000000000000	4.00000000000000000000	4.00000000000000000000	4.00000000000000000000	4.00000000000000000000	4.00000000000000000000	4.00000000000000000000	4.00000000000000000000	4.00000000000000000000	4.00000000000000000000	4.00000000000000000000	4.00000000000000000000	4.00000000000000000000	4.00000000000000000000	4.00000000000000000000	4.00000000000000000000	4.00000000000000000000
88.00000000000000000000	0.00000000000000000000	4168.71777343750000000000	4163.58984375000000000000	4150.25634765625000000000	4141.53857421875000000000	4144.10253906250000000000	4154.87158203125000000000	4141.02539062500000000000	4167.17919921875000000000	4158.97412109375000000000	4167.17919921875000000000	4153.84619140625000000000	4178.46142578125000000000	4154.87158203125000000000	4161.02539062500000000000	3095.00000000000000000000	10247.00000000000000000000	10229.00000000000000000000	0.00000000000000000000	0.00000000000000000000	0.00000000000000000000	490.00000000000000000000	677.00000000000000000000	4.00000000000000000000	4.00000000000000000000	4.00000000000000000000	4.00000000000000000000	4.00000000000000000000	4.00000000000000000000	4.00000000000000000000	4.00000000000000000000	4.00000000000000000000	4.00000000000000000000	4.00000000000000000000	4.00000000000000000000	4.00000000000000000000	4.00000000000000000000	4.00000000000000000000	4.00000000000000000000
89.00000000000000000000	0.00000000000000000000	4175.89746093750000000000	4144.10253906250000000000	4164.10253906250000000000	4145.12792968750000000000	4124.10253906250000000000	4155.38427734375000000000	4145.12792968750000000000	4168.20507812500000000000	4152.30761718750000000000	4155.38427734375000000000	4120.51269531250000000000	4173.84619140625000000000	4146.15380859375000000000	4159.48730468750000000000	2855.00000000000000000000	10247.00000000000000000000	10231.00000000000000000000	0.00000000000000000000	0.00000000000000000000	0.00000000000000000000	490.00000000000000000000	686.00000000000000000000	4.00000000000000000000	4.00000000000000000000	4.00000000000000000000	4.00000000000000000000	4.00000000000000000000	4.00000000000000000000	4.00000000000000000000	4.00000000000000000000	4.00000000000000000000	4.00000000000000000000	4.00000000000000000000	4.00000000000000000000	4.00000000000000000000	4.00000000000000000000	4.00000000000000000000	4.00000000000000000000
90.00000000000000000000	0.00000000000000000000	4166.66650390625000000000	4150.25634765625000000000	4161.02539062500000000000	4147.17919921875000000000	4155.89746093750000000000	4174.35888671875000000000	4160.00000000000000000000	4188.71777343750000000000	4178.46142578125000000000	4174.87158203125000000000	4136.92285156250000000000	4190.25634765625000000000	4161.53857421875000000000	4176.92285156250000000000	3479.00000000000000000000	10247.00000000000000000000	10231.00000000000000000000	0.00000000000000000000	0.00000000000000000000	0.00000000000000000000	490.00000000000000000000	694.00000000000000000000	4.00000000000000000000	4.00000000000000000000	4.00000000000000000000	4.00000000000000000000	4.00000000000000000000	4.00000000000000000000	4.00000000000000000000	4.00000000000000000000	4.00000000000000000000	4.00000000000000000000	4.00000000000000000000	4.00000000000000000000	4.00000000000000000000	4.00000000000000000000	4.00000000000000000000	4.00000000000000000000
91.00000000000000000000	0.00000000000000000000	4177.94873046875000000000	4156.92285156250000000000	4174.35888671875000000000	4132.30761718750000000000	4176.92285156250000000000	4177.94873046875000000000	4166.15380859375000000000	4204.10253906250000000000	4203.58984375000000000000	4203.07666015625000000000	4181.02539062500000000000	4215.38427734375000000000	4192.30761718750000000000	4190.25634765625000000000	3224.00000000000000000000	10246.00000000000000000000	10232.00000000000000000000	0.00000000000000000000	0.00000000000000000000	0.00000000000000000000	490.00000000000000000000	702.00000000000000000000	4.00000000000000000000	4.00000000000000000000	4.00000000000000000000	4.00000000000000000000	4.00000000000000000000	4.00000000000000000000	4.00000000000000000000	4.00000000000000000000	4.00000000000000000000	4.00000000000000000000	4.00000000000000000000	4.00000000000000000000	4.00000000000000000000	4.00000000000000000000	4.00000000000000000000	4.00000000000000000000
92.00000000000000000000	0.00000000000000000000	4191.79492187500000000000	4160.00000000000000000000	4184.61523437500000000000	4143.58984375000000000000	4167.69238281250000000000	4176.41015625000000000000	4157.94873046875000000000	4198.97412109375000000000	4204.10253906250000000000	4207.69238281250000000000	4179.48730468750000000000	4220.51269531250000000000	4205.64111328125000000000	4197.43603515625000000000	3095.00000000000000000000	10246.00000000000000000000	10232.00000000000000000000	0.00000000000000000000	0.00000000000000000000	0.00000000000000000000	490.00000000000000000000	711.00000000000000000000	4.00000000000000000000	4.00000000000000000000	4.00000000000000000000	4.00000000000000000000	4.00000000000000000000	4.00000000000000000000	4.00000000000000000000	4.00000000000000000000	4.00000000000000000000	4.00000000000000000000	4.00000000000000000000	4.00000000000000000000	4.00000000000000000000	4.00000000000000000000	4.00000000000000000000	4.00000000000000000000
93.00000000000000000000	0.00000000000000000000	4183.07666015625000000000	4171.28173828125000000000	4172.82031250000000000000	4158.97412109375000000000	4163.07666015625000000000	4168.71777343750000000000	4133.84619140625000000000	4172.82031250000000000000	4177.94873046875000000000	4196.41015625000000000000	4168.71777343750000000000	4204.61523437500000000000	4187.69238281250000000000	4195.38427734375000000000	2855.00000000000000000000	10246.00000000000000000000	10229.00000000000000000000	0.00000000000000000000	0.00000000000000000000	0.00000000000000000000	490.00000000000000000000	719.00000000000000000000	4.00000000000000000000	4.00000000000000000000	4.00000000000000000000	4.00000000000000000000	4.00000000000000000000	4.00000000000000000000	4.00000000000000000000	4.00000000000000000000	4.00000000000000000000	4.00000000000000000000	4.00000000000000000000	4.00000000000000000000	4.00000000000000000000	4.00000000000000000000	4.00000000000000000000	4.00000000000000000000
94.00000000000000000000	0.00000000000000000000	4188.71777343750000000000	4167.17919921875000000000	4183.07666015625000000000	4145.12792968750000000000	4145.12792968750000000000	4149.23046875000000000000	4105.64111328125000000000	4138.97412109375000000000	4149.74365234375000000000	4174.87158203125000000000	4178.46142578125000000000	4187.69238281250000000000	4158.97412109375000000000	4175.38427734375000000000	3479.00000000000000000000	10246.00000000000000000000	10229.00000000000000000000	0.00000000000000000000	0.00000000000000000000	0.00000000000000000000	490.00000000000000000000	727.00000000000000000000	4.00000000000000000000	4.00000000000000000000	4.00000000000000000000	4.00000000000000000000	4.00000000000000000000	4.00000000000000000000	4.00000000000000000000	4.00000000000000000000	4.00000000000000000000	4.00000000000000000000	4.00000000000000000000	4.00000000000000000000	4.00000000000000000000	4.00000000000000000000	4.00000000000000000000	4.00000000000000000000
95.00000000000000000000	0.00000000000000000000	4182.56396484375000000000	4171.79492187500000000000	4177.43603515625000000000	4142.56396484375000000000	4146.15380859375000000000	4157.94873046875000000000	4115.89746093750000000000	4150.25634765625000000000	4167.69238281250000000000	4164.61523437500000000000	4166.15380859375000000000	4183.07666015625000000000	4162.05126953125000000000	4162.05126953125000000000	3224.00000000000000000000	10246.00000000000000000000	10229.00000000000000000000	0.00000000000000000000	0.00000000000000000000	0.00000000000000000000	490.00000000000000000000	736.00000000000000000000	4.00000000000000000000	4.00000000000000000000	4.00000000000000000000	4.00000000000000000000	4.00000000000000000000	4.00000000000000000000	4.00000000000000000000	4.00000000000000000000	4.00000000000000000000	4.00000000000000000000	4.00000000000000000000	4.00000000000000000000	4.00000000000000000000	4.00000000000000000000	4.00000000000000000000	4.00000000000000000000
96.00000000000000000000	0.00000000000000000000	4187.17919921875000000000	4180.00000000000000000000	4183.58984375000000000000	4145.12792968750000000000	4166.66650390625000000000	4169.74365234375000000000	4139.48730468750000000000	4170.76904296875000000000	4182.56396484375000000000	4174.35888671875000000000	4135.38427734375000000000	4193.33300781250000000000	4168.20507812500000000000	4170.25634765625000000000	3095.00000000000000000000	10246.00000000000000000000	10229.00000000000000000000	0.00000000000000000000	0.00000000000000000000	0.00000000000000000000	490.00000000000000000000	743.00000000000000000000	4.00000000000000000000	4.00000000000000000000	4.00000000000000000000	4.00000000000000000000	4.00000000000000000000	4.00000000000000000000	4.00000000000000000000	4.00000000000000000000	4.00000000000000000000	4.00000000000000000000	4.00000000000000000000	4.00000000000000000000	4.00000000000000000000	4.00000000000000000000	4.00000000000000000000	4.00000000000000000000
97.00000000000000000000	0.00000000000000000000	4191.28173828125000000000	4173.33300781250000000000	4187.17919921875000000000	4149.23046875000000000000	4166.15380859375000000000	4164.10253906250000000000	4136.92285156250000000000	4157.43603515625000000000	4164.61523437500000000000	4179.48730468750000000000	4137.94873046875000000000	4184.61523437500000000000	4157.43603515625000000000	4176.41015625000000000000	2855.00000000000000000000	10246.00000000000000000000	10228.00000000000000000000	0.00000000000000000000	0.00000000000000000000	0.00000000000000000000	490.00000000000000000000	752.00000000000000000000	4.00000000000000000000	4.00000000000000000000	4.00000000000000000000	4.00000000000000000000	4.00000000000000000000	4.00000000000000000000	4.00000000000000000000	4.00000000000000000000	4.00000000000000000000	4.00000000000000000000	4.00000000000000000000	4.00000000000000000000	4.00000000000000000000	4.00000000000000000000	4.00000000000000000000	4.00000000000000000000
98.00000000000000000000	0.00000000000000000000	4180.51269531250000000000	4171.28173828125000000000	4171.28173828125000000000	4170.25634765625000000000	4162.56396484375000000000	4175.38427734375000000000	4139.48730468750000000000	4165.12792968750000000000	4174.87158203125000000000	4181.02539062500000000000	4166.66650390625000000000	4178.46142578125000000000	4158.97412109375000000000	4183.07666015625000000000	3479.00000000000000000000	10246.00000000000000000000	10228.00000000000000000000	0.00000000000000000000	0.00000000000000000000	0.00000000000000000000	490.00000000000000000000	760.00000000000000000000	4.00000000000000000000	4.00000000000000000000	4.00000000000000000000	4.00000000000000000000	4.00000000000000000000	4.00000000000000000000	4.00000000000000000000	4.00000000000000000000	4.00000000000000000000	4.00000000000000000000	4.00000000000000000000	4.00000000000000000000	4.00000000000000000000	4.00000000000000000000	4.00000000000000000000	4.00000000000000000000
99.00000000000000000000	0.00000000000000000000	4196.92285156250000000000	4172.30761718750000000000	4191.79492187500000000000	4167.17919921875000000000	4170.25634765625000000000	4190.76904296875000000000	4156.41015625000000000000	4188.71777343750000000000	4198.46142578125000000000	4188.71777343750000000000	4154.87158203125000000000	4199.48730468750000000000	4173.33300781250000000000	4192.82031250000000000000	3224.00000000000000000000	10245.00000000000000000000	10228.00000000000000000000	0.00000000000000000000	0.00000000000000000000	0.00000000000000000000	490.00000000000000000000	768.00000000000000000000	4.00000000000000000000	4.00000000000000000000	4.00000000000000000000	4.00000000000000000000	4.00000000000000000000	4.00000000000000000000	4.00000000000000000000	4.00000000000000000000	4.00000000000000000000	4.00000000000000000000	4.00000000000000000000	4.00000000000000000000	4.00000000000000000000	4.00000000000000000000	4.00000000000000000000	4.00000000000000000000
100.00000000000000000000	0.00000000000000000000	4183.58984375000000000000	4166.15380859375000000000	4185.12792968750000000000	4142.05126953125000000000	4170.76904296875000000000	4178.46142578125000000000	4153.84619140625000000000	4183.07666015625000000000	4188.71777343750000000000	4196.41015625000000000000	4141.02539062500000000000	4193.33300781250000000000	4181.02539062500000000000	4187.17919921875000000000	3095.00000000000000000000	10245.00000000000000000000	10228.00000000000000000000	0.00000000000000000000	0.00000000000000000000	0.00000000000000000000	490.00000000000000000000	776.00000000000000000000	4.00000000000000000000	4.00000000000000000000	4.00000000000000000000	4.00000000000000000000	4.00000000000000000000	4.00000000000000000000	4.00000000000000000000	4.00000000000000000000	4.00000000000000000000	4.00000000000000000000	4.00000000000000000000	4.00000000000000000000	4.00000000000000000000	4.00000000000000000000	4.00000000000000000000	4.00000000000000000000
101.00000000000000000000	0.00000000000000000000	4173.84619140625000000000	4154.35888671875000000000	4170.76904296875000000000	4133.84619140625000000000	4149.23046875000000000000	4160.00000000000000000000	4135.38427734375000000000	4161.02539062500000000000	4172.82031250000000000000	4189.23046875000000000000	4167.69238281250000000000	4172.82031250000000000000	4177.43603515625000000000	4170.76904296875000000000	2855.00000000000000000000	10247.00000000000000000000	10227.00000000000000000000	0.00000000000000000000	0.00000000000000000000	0.00000000000000000000	490.00000000000000000000	783.00000000000000000000	4.00000000000000000000	4.00000000000000000000	4.00000000000000000000	4.00000000000000000000	4.00000000000000000000	4.00000000000000000000	4.00000000000000000000	4.00000000000000000000	4.00000000000000000000	4.00000000000000000000	4.00000000000000000000	4.00000000000000000000	4.00000000000000000000	4.00000000000000000000	4.00000000000000000000	4.00000000000000000000
102.00000000000000000000	0.00000000000000000000	4190.76904296875000000000	4151.79492187500000000000	4183.58984375000000000000	4134.35888671875000000000	4140.51269531250000000000	4171.28173828125000000000	4135.38427734375000000000	4165.64111328125000000000	4190.76904296875000000000	4189.23046875000000000000	4182.56396484375000000000	4178.46142578125000000000	4177.43603515625000000000	4168.71777343750000000000	3479.00000000000000000000	10247.00000000000000000000	10227.00000000000000000000	0.00000000000000000000	0.00000000000000000000	0.00000000000000000000	490.00000000000000000000	791.00000000000000000000	4.00000000000000000000	4.00000000000000000000	4.00000000000000000000	4.00000000000000000000	4.00000000000000000000	4.00000000000000000000	4.00000000000000000000	4.00000000000000000000	4.00000000000000000000	4.00000000000000000000	4.00000000000000000000	4.00000000000000000000	4.00000000000000000000	4.00000000000000000000	4.00000000000000000000	4.00000000000000000000
103.00000000000000000000	0.00000000000000000000	4188.20507812500000000000	4174.35888671875000000000	4181.53857421875000000000	4162.05126953125000000000	4174.87158203125000000000	4188.71777343750000000000	4144.10253906250000000000	4179.48730468750000000000	4206.15380859375000000000	4197.43603515625000000000	4170.76904296875000000000	4186.66650390625000000000	4190.76904296875000000000	4178.97412109375000000000	3224.00000000000000000000	10249.00000000000000000000	10228.00000000000000000000	0.00000000000000000000	0.00000000000000000000	0.00000000000000000000	490.00000000000000000000	798.00000000000000000000	4.00000000000000000000	4.00000000000000000000	4.00000000000000000000	4.00000000000000000000	4.00000000000000000000	4.00000000000000000000	4.00000000000000000000	4.00000000000000000000	4.00000000000000000000	4.00000000000000000000	4.00000000000000000000	4.00000000000000000000	4.00000000000000000000	4.00000000000000000000	4.00000000000000000000	4.00000000000000000000
104.00000000000000000000	0.00000000000000000000	4193.84619140625000000000	4191.28173828125000000000	4182.56396484375000000000	4186.15380859375000000000	4197.43603515625000000000	4174.35888671875000000000	4131.79492187500000000000	4162.56396484375000000000	4174.87158203125000000000	4179.48730468750000000000	4149.74365234375000000000	4182.56396484375000000000	4178.46142578125000000000	4180.00000000000000000000	3095.00000000000000000000	10249.00000000000000000000	10228.00000000000000000000	0.00000000000000000000	0.00000000000000000000	0.00000000000000000000	490.00000000000000000000	806.00000000000000000000	4.00000000000000000000	4.00000000000000000000	4.00000000000000000000	4.00000000000000000000	4.00000000000000000000	4.00000000000000000000	4.00000000000000000000	4.00000000000000000000	4.00000000000000000000	4.00000000000000000000	4.00000000000000000000	4.00000000000000000000	4.00000000000000000000	4.00000000000000000000	4.00000000000000000000	4.00000000000000000000
105.00000000000000000000	0.00000000000000000000	4172.30761718750000000000	4180.51269531250000000000	4161.02539062500000000000	4150.76904296875000000000	4180.00000000000000000000	4159.48730468750000000000	4122.05126953125000000000	4152.30761718750000000000	4158.46142578125000000000	4164.61523437500000000000	4141.02539062500000000000	4162.56396484375000000000	4154.87158203125000000000	4163.07666015625000000000	2855.00000000000000000000	10249.00000000000000000000	10228.00000000000000000000	0.00000000000000000000	0.00000000000000000000	0.00000000000000000000	490.00000000000000000000	813.00000000000000000000	4.00000000000000000000	4.00000000000000000000	4.00000000000000000000	4.00000000000000000000	4.00000000000000000000	4.00000000000000000000	4.00000000000000000000	4.00000000000000000000	4.00000000000000000000	4.00000000000000000000	4.00000000000000000000	4.00000000000000000000	4.00000000000000000000	4.00000000000000000000	4.00000000000000000000	4.00000000000000000000
106.00000000000000000000	0.00000000000000000000	4166.66650390625000000000	4168.20507812500000000000	4158.46142578125000000000	4129.23046875000000000000	4157.43603515625000000000	4162.56396484375000000000	4126.66650390625000000000	4155.89746093750000000000	4170.76904296875000000000	4165.64111328125000000000	4132.30761718750000000000	4155.38427734375000000000	4146.15380859375000000000	4145.64111328125000000000	3479.00000000000000000000	10249.00000000000000000000	10228.00000000000000000000	0.00000000000000000000	0.00000000000000000000	0.00000000000000000000	490.00000000000000000000	820.00000000000000000000	4.00000000000000000000	4.00000000000000000000	4.00000000000000000000	4.00000000000000000000	4.00000000000000000000	4.00000000000000000000	4.00000000000000000000	4.00000000000000000000	4.00000000000000000000	4.00000000000000000000	4.00000000000000000000	4.00000000000000000000	4.00000000000000000000	4.00000000000000000000	4.00000000000000000000	4.00000000000000000000
107.00000000000000000000	0.00000000000000000000	4186.66650390625000000000	4169.74365234375000000000	4176.92285156250000000000	4148.71777343750000000000	4149.74365234375000000000	4162.05126953125000000000	4130.76904296875000000000	4155.89746093750000000000	4171.28173828125000000000	4161.02539062500000000000	4141.02539062500000000000	4167.69238281250000000000	4146.66650390625000000000	4150.76904296875000000000	3224.00000000000000000000	10249.00000000000000000000	10227.00000000000000000000	0.00000000000000000000	0.00000000000000000000	0.00000000000000000000	490.00000000000000000000	828.00000000000000000000	4.00000000000000000000	4.00000000000000000000	4.00000000000000000000	4.00000000000000000000	4.00000000000000000000	4.00000000000000000000	4.00000000000000000000	4.00000000000000000000	4.00000000000000000000	4.00000000000000000000	4.00000000000000000000	4.00000000000000000000	4.00000000000000000000	4.00000000000000000000	4.00000000000000000000	4.00000000000000000000
108.00000000000000000000	0.00000000000000000000	4175.89746093750000000000	4172.30761718750000000000	4168.20507812500000000000	4153.84619140625000000000	4158.46142578125000000000	4168.71777343750000000000	4141.53857421875000000000	4172.82031250000000000000	4180.51269531250000000000	4174.35888671875000000000	4152.30761718750000000000	4176.41015625000000000000	4159.48730468750000000000	4166.15380859375000000000	3095.00000000000000000000	10249.00000000000000000000	10227.00000000000000000000	0.00000000000000000000	0.00000000000000000000	0.00000000000000000000	490.00000000000000000000	835.00000000000000000000	4.00000000000000000000	4.00000000000000000000	4.00000000000000000000	4.00000000000000000000	4.00000000000000000000	4.00000000000000000000	4.00000000000000000000	4.00000000000000000000	4.00000000000000000000	4.00000000000000000000	4.00000000000000000000	4.00000000000000000000	4.00000000000000000000	4.00000000000000000000	4.00000000000000000000	4.00000000000000000000
109.00000000000000000000	0.00000000000000000000	4191.28173828125000000000	4173.33300781250000000000	4183.58984375000000000000	4150.25634765625000000000	4171.28173828125000000000	4182.05126953125000000000	4156.92285156250000000000	4188.20507812500000000000	4193.84619140625000000000	4196.92285156250000000000	4141.02539062500000000000	4188.71777343750000000000	4180.00000000000000000000	4173.33300781250000000000	2855.00000000000000000000	10249.00000000000000000000	10229.00000000000000000000	0.00000000000000000000	0.00000000000000000000	0.00000000000000000000	490.00000000000000000000	843.00000000000000000000	4.00000000000000000000	4.00000000000000000000	4.00000000000000000000	4.00000000000000000000	4.00000000000000000000	4.00000000000000000000	4.00000000000000000000	4.00000000000000000000	4.00000000000000000000	4.00000000000000000000	4.00000000000000000000	4.00000000000000000000	4.00000000000000000000	4.00000000000000000000	4.00000000000000000000	4.00000000000000000000
110.00000000000000000000	0.00000000000000000000	4197.94873046875000000000	4185.12792968750000000000	4188.20507812500000000000	4167.17919921875000000000	4182.05126953125000000000	4183.58984375000000000000	4162.56396484375000000000	4189.74365234375000000000	4196.41015625000000000000	4199.48730468750000000000	4164.10253906250000000000	4198.97412109375000000000	4198.46142578125000000000	4181.53857421875000000000	3479.00000000000000000000	10249.00000000000000000000	10229.00000000000000000000	0.00000000000000000000	0.00000000000000000000	0.00000000000000000000	490.00000000000000000000	852.00000000000000000000	4.00000000000000000000	4.00000000000000000000	4.00000000000000000000	4.00000000000000000000	4.00000000000000000000	4.00000000000000000000	4.00000000000000000000	4.00000000000000000000	4.00000000000000000000	4.00000000000000000000	4.00000000000000000000	4.00000000000000000000	4.00000000000000000000	4.00000000000000000000	4.00000000000000000000	4.00000000000000000000
111.00000000000000000000	0.00000000000000000000	4186.15380859375000000000	4173.84619140625000000000	4183.58984375000000000000	4170.25634765625000000000	4175.89746093750000000000	4177.43603515625000000000	4158.97412109375000000000	4188.20507812500000000000	4192.30761718750000000000	4190.25634765625000000000	4200.00000000000000000000	4195.38427734375000000000	4196.41015625000000000000	4186.66650390625000000000	3224.00000000000000000000	10249.00000000000000000000	10230.00000000000000000000	0.00000000000000000000	0.00000000000000000000	0.00000000000000000000	490.00000000000000000000	860.00000000000000000000	4.00000000000000000000	4.00000000000000000000	4.00000000000000000000	4.00000000000000000000	4.00000000000000000000	4.00000000000000000000	4.00000000000000000000	4.00000000000000000000	4.00000000000000000000	4.00000000000000000000	4.00000000000000000000	4.00000000000000000000	4.00000000000000000000	4.00000000000000000000	4.00000000000000000000	4.00000000000000000000
112.00000000000000000000	0.00000000000000000000	4188.71777343750000000000	4144.61523437500000000000	4192.82031250000000000000	4130.76904296875000000000	4158.97412109375000000000	4170.25634765625000000000	4153.33300781250000000000	4185.12792968750000000000	4185.64111328125000000000	4192.30761718750000000000	4189.23046875000000000000	4190.76904296875000000000	4186.15380859375000000000	4188.71777343750000000000	3095.00000000000000000000	10249.00000000000000000000	10230.00000000000000000000	0.00000000000000000000	0.00000000000000000000	0.00000000000000000000	490.00000000000000000000	868.00000000000000000000	4.00000000000000000000	4.00000000000000000000	4.00000000000000000000	4.00000000000000000000	4.00000000000000000000	4.00000000000000000000	4.00000000000000000000	4.00000000000000000000	4.00000000000000000000	4.00000000000000000000	4.00000000000000000000	4.00000000000000000000	4.00000000000000000000	4.00000000000000000000	4.00000000000000000000	4.00000000000000000000
113.00000000000000000000	0.00000000000000000000	4178.97412109375000000000	4146.66650390625000000000	4176.92285156250000000000	4131.79492187500000000000	4156.92285156250000000000	4168.20507812500000000000	4153.33300781250000000000	4185.64111328125000000000	4191.28173828125000000000	4205.12792968750000000000	4167.17919921875000000000	4200.00000000000000000000	4187.17919921875000000000	4192.82031250000000000000	2855.00000000000000000000	10246.00000000000000000000	10231.00000000000000000000	0.00000000000000000000	0.00000000000000000000	0.00000000000000000000	490.00000000000000000000	877.00000000000000000000	4.00000000000000000000	4.00000000000000000000	4.00000000000000000000	4.00000000000000000000	4.00000000000000000000	4.00000000000000000000	4.00000000000000000000	4.00000000000000000000	4.00000000000000000000	4.00000000000000000000	4.00000000000000000000	4.00000000000000000000	4.00000000000000000000	4.00000000000000000000	4.00000000000000000000	4.00000000000000000000
114.00000000000000000000	0.00000000000000000000	4180.51269531250000000000	4140.51269531250000000000	4173.33300781250000000000	4154.35888671875000000000	4139.48730468750000000000	4158.97412109375000000000	4143.58984375000000000000	4168.71777343750000000000	4185.12792968750000000000	4195.38427734375000000000	4166.15380859375000000000	4197.43603515625000000000	4167.17919921875000000000	4175.38427734375000000000	3479.00000000000000000000	10246.00000000000000000000	10231.00000000000000000000	0.00000000000000000000	0.00000000000000000000	0.00000000000000000000	490.00000000000000000000	884.00000000000000000000	4.00000000000000000000	4.00000000000000000000	4.00000000000000000000	4.00000000000000000000	4.00000000000000000000	4.00000000000000000000	4.00000000000000000000	4.00000000000000000000	4.00000000000000000000	4.00000000000000000000	4.00000000000000000000	4.00000000000000000000	4.00000000000000000000	4.00000000000000000000	4.00000000000000000000	4.00000000000000000000
115.00000000000000000000	0.00000000000000000000	4176.41015625000000000000	4124.10253906250000000000	4168.20507812500000000000	4132.30761718750000000000	4142.56396484375000000000	4166.15380859375000000000	4145.64111328125000000000	4160.00000000000000000000	4174.87158203125000000000	4176.41015625000000000000	4158.46142578125000000000	4178.46142578125000000000	4147.17919921875000000000	4170.25634765625000000000	3224.00000000000000000000	10246.00000000000000000000	10232.00000000000000000000	0.00000000000000000000	0.00000000000000000000	0.00000000000000000000	490.00000000000000000000	893.00000000000000000000	4.00000000000000000000	4.00000000000000000000	4.00000000000000000000	4.00000000000000000000	4.00000000000000000000	4.00000000000000000000	4.00000000000000000000	4.00000000000000000000	4.00000000000000000000	4.00000000000000000000	4.00000000000000000000	4.00000000000000000000	4.00000000000000000000	4.00000000000000000000	4.00000000000000000000	4.00000000000000000000
116.00000000000000000000	0.00000000000000000000	4176.41015625000000000000	4142.56396484375000000000	4168.71777343750000000000	4131.79492187500000000000	4187.17919921875000000000	4182.05126953125000000000	4162.05126953125000000000	4180.51269531250000000000	4186.66650390625000000000	4168.71777343750000000000	4156.41015625000000000000	4182.56396484375000000000	4150.76904296875000000000	4195.89746093750000000000	3095.00000000000000000000	10246.00000000000000000000	10232.00000000000000000000	0.00000000000000000000	0.00000000000000000000	0.00000000000000000000	490.00000000000000000000	900.00000000000000000000	4.00000000000000000000	4.00000000000000000000	4.00000000000000000000	4.00000000000000000000	4.00000000000000000000	4.00000000000000000000	4.00000000000000000000	4.00000000000000000000	4.00000000000000000000	4.00000000000000000000	4.00000000000000000000	4.00000000000000000000	4.00000000000000000000	4.00000000000000000000	4.00000000000000000000	4.00000000000000000000
117.00000000000000000000	0.00000000000000000000	4185.12792968750000000000	4157.43603515625000000000	4176.92285156250000000000	4158.46142578125000000000	4185.12792968750000000000	4164.61523437500000000000	4149.23046875000000000000	4173.84619140625000000000	4182.05126953125000000000	4156.92285156250000000000	4147.17919921875000000000	4185.12792968750000000000	4135.38427734375000000000	4179.48730468750000000000	2855.00000000000000000000	10244.00000000000000000000	10231.00000000000000000000	0.00000000000000000000	0.00000000000000000000	0.00000000000000000000	490.00000000000000000000	908.00000000000000000000	4.00000000000000000000	4.00000000000000000000	4.00000000000000000000	4.00000000000000000000	4.00000000000000000000	4.00000000000000000000	4.00000000000000000000	4.00000000000000000000	4.00000000000000000000	4.00000000000000000000	4.00000000000000000000	4.00000000000000000000	4.00000000000000000000	4.00000000000000000000	4.00000000000000000000	4.00000000000000000000
118.00000000000000000000	0.00000000000000000000	4164.10253906250000000000	4143.07666015625000000000	4156.92285156250000000000	4146.15380859375000000000	4146.15380859375000000000	4143.07666015625000000000	4129.23046875000000000000	4147.17919921875000000000	4152.82031250000000000000	4156.92285156250000000000	4131.28173828125000000000	4163.58984375000000000000	4118.46142578125000000000	4144.10253906250000000000	3479.00000000000000000000	10244.00000000000000000000	10231.00000000000000000000	0.00000000000000000000	0.00000000000000000000	0.00000000000000000000	490.00000000000000000000	916.00000000000000000000	4.00000000000000000000	4.00000000000000000000	4.00000000000000000000	4.00000000000000000000	4.00000000000000000000	4.00000000000000000000	4.00000000000000000000	4.00000000000000000000	4.00000000000000000000	4.00000000000000000000	4.00000000000000000000	4.00000000000000000000	4.00000000000000000000	4.00000000000000000000	4.00000000000000000000	4.00000000000000000000
119.00000000000000000000	0.00000000000000000000	4182.56396484375000000000	4158.97412109375000000000	4180.00000000000000000000	4138.97412109375000000000	4144.61523437500000000000	4151.28173828125000000000	4138.97412109375000000000	4149.23046875000000000000	4141.53857421875000000000	4180.00000000000000000000	4150.25634765625000000000	4172.30761718750000000000	4136.41015625000000000000	4170.76904296875000000000	3224.00000000000000000000	10245.00000000000000000000	10231.00000000000000000000	0.00000000000000000000	0.00000000000000000000	0.00000000000000000000	490.00000000000000000000	925.00000000000000000000	4.00000000000000000000	4.00000000000000000000	4.00000000000000000000	4.00000000000000000000	4.00000000000000000000	4.00000000000000000000	4.00000000000000000000	4.00000000000000000000	4.00000000000000000000	4.00000000000000000000	4.00000000000000000000	4.00000000000000000000	4.00000000000000000000	4.00000000000000000000	4.00000000000000000000	4.00000000000000000000
120.00000000000000000000	0.00000000000000000000	4206.15380859375000000000	4203.07666015625000000000	4197.43603515625000000000	4175.38427734375000000000	4171.28173828125000000000	4170.25634765625000000000	4156.41015625000000000000	4175.38427734375000000000	4167.17919921875000000000	4191.79492187500000000000	4173.84619140625000000000	4192.30761718750000000000	4159.48730468750000000000	4200.51269531250000000000	3095.00000000000000000000	10245.00000000000000000000	10231.00000000000000000000	0.00000000000000000000	0.00000000000000000000	0.00000000000000000000	490.00000000000000000000	933.00000000000000000000	4.00000000000000000000	4.00000000000000000000	4.00000000000000000000	4.00000000000000000000	4.00000000000000000000	4.00000000000000000000	4.00000000000000000000	4.00000000000000000000	4.00000000000000000000	4.00000000000000000000	4.00000000000000000000	4.00000000000000000000	4.00000000000000000000	4.00000000000000000000	4.00000000000000000000	4.00000000000000000000
121.00000000000000000000	0.00000000000000000000	4197.43603515625000000000	4202.05126953125000000000	4177.43603515625000000000	4181.02539062500000000000	4167.69238281250000000000	4167.69238281250000000000	4148.20507812500000000000	4180.00000000000000000000	4188.20507812500000000000	4167.69238281250000000000	4177.94873046875000000000	4189.74365234375000000000	4157.94873046875000000000	4182.05126953125000000000	2855.00000000000000000000	10245.00000000000000000000	10231.00000000000000000000	0.00000000000000000000	0.00000000000000000000	0.00000000000000000000	490.00000000000000000000	941.00000000000000000000	4.00000000000000000000	4.00000000000000000000	4.00000000000000000000	4.00000000000000000000	4.00000000000000000000	4.00000000000000000000	4.00000000000000000000	4.00000000000000000000	4.00000000000000000000	4.00000000000000000000	4.00000000000000000000	4.00000000000000000000	4.00000000000000000000	4.00000000000000000000	4.00000000000000000000	4.00000000000000000000
122.00000000000000000000	0.00000000000000000000	4200.51269531250000000000	4175.89746093750000000000	4190.25634765625000000000	4165.12792968750000000000	4150.25634765625000000000	4158.97412109375000000000	4138.46142578125000000000	4166.66650390625000000000	4183.58984375000000000000	4160.51269531250000000000	4172.30761718750000000000	4195.89746093750000000000	4154.87158203125000000000	4185.12792968750000000000	3479.00000000000000000000	10245.00000000000000000000	10231.00000000000000000000	0.00000000000000000000	0.00000000000000000000	0.00000000000000000000	490.00000000000000000000	948.00000000000000000000	4.00000000000000000000	4.00000000000000000000	4.00000000000000000000	4.00000000000000000000	4.00000000000000000000	4.00000000000000000000	4.00000000000000000000	4.00000000000000000000	4.00000000000000000000	4.00000000000000000000	4.00000000000000000000	4.00000000000000000000	4.00000000000000000000	4.00000000000000000000	4.00000000000000000000	4.00000000000000000000
123.00000000000000000000	0.00000000000000000000	4181.53857421875000000000	4165.64111328125000000000	4178.97412109375000000000	4166.15380859375000000000	4157.94873046875000000000	4156.41015625000000000000	4146.66650390625000000000	4165.64111328125000000000	4171.28173828125000000000	4192.30761718750000000000	4180.51269531250000000000	4194.35888671875000000000	4163.58984375000000000000	4200.00000000000000000000	3224.00000000000000000000	10245.00000000000000000000	10230.00000000000000000000	0.00000000000000000000	0.00000000000000000000	0.00000000000000000000	490.00000000000000000000	956.00000000000000000000	4.00000000000000000000	4.00000000000000000000	4.00000000000000000000	4.00000000000000000000	4.00000000000000000000	4.00000000000000000000	4.00000000000000000000	4.00000000000000000000	4.00000000000000000000	4.00000000000000000000	4.00000000000000000000	4.00000000000000000000	4.00000000000000000000	4.00000000000000000000	4.00000000000000000000	4.00000000000000000000
124.00000000000000000000	0.00000000000000000000	4184.10253906250000000000	4154.35888671875000000000	4175.38427734375000000000	4155.89746093750000000000	4163.07666015625000000000	4158.46142578125000000000	4152.82031250000000000000	4167.17919921875000000000	4168.71777343750000000000	4197.43603515625000000000	4188.71777343750000000000	4188.20507812500000000000	4155.89746093750000000000	4188.71777343750000000000	3095.00000000000000000000	10245.00000000000000000000	10230.00000000000000000000	0.00000000000000000000	0.00000000000000000000	0.00000000000000000000	490.00000000000000000000	963.00000000000000000000	4.00000000000000000000	4.00000000000000000000	4.00000000000000000000	4.00000000000000000000	4.00000000000000000000	4.00000000000000000000	4.00000000000000000000	4.00000000000000000000	4.00000000000000000000	4.00000000000000000000	4.00000000000000000000	4.00000000000000000000	4.00000000000000000000	4.00000000000000000000	4.00000000000000000000	4.00000000000000000000
125.00000000000000000000	0.00000000000000000000	4193.84619140625000000000	4146.66650390625000000000	4187.17919921875000000000	4146.15380859375000000000	4165.64111328125000000000	4175.38427734375000000000	4158.46142578125000000000	4172.30761718750000000000	4180.51269531250000000000	4170.25634765625000000000	4174.87158203125000000000	4190.76904296875000000000	4151.79492187500000000000	4183.07666015625000000000	2855.00000000000000000000	10246.00000000000000000000	10230.00000000000000000000	0.00000000000000000000	0.00000000000000000000	0.00000000000000000000	490.00000000000000000000	970.00000000000000000000	4.00000000000000000000	4.00000000000000000000	4.00000000000000000000	4.00000000000000000000	4.00000000000000000000	4.00000000000000000000	4.00000000000000000000	4.00000000000000000000	4.00000000000000000000	4.00000000000000000000	4.00000000000000000000	4.00000000000000000000	4.00000000000000000000	4.00000000000000000000	4.00000000000000000000	4.00000000000000000000
126.00000000000000000000	0.00000000000000000000	4176.41015625000000000000	4144.10253906250000000000	4178.97412109375000000000	4154.35888671875000000000	4163.58984375000000000000	4173.84619140625000000000	4159.48730468750000000000	4169.74365234375000000000	4175.89746093750000000000	4150.25634765625000000000	4156.41015625000000000000	4185.12792968750000000000	4149.74365234375000000000	4182.56396484375000000000	3479.00000000000000000000	10246.00000000000000000000	10230.00000000000000000000	0.00000000000000000000	0.00000000000000000000	0.00000000000000000000	490.00000000000000000000	978.00000000000000000000	4.00000000000000000000	4.00000000000000000000	4.00000000000000000000	4.00000000000000000000	4.00000000000000000000	4.00000000000000000000	4.00000000000000000000	4.00000000000000000000	4.00000000000000000000	4.00000000000000000000	4.00000000000000000000	4.00000000000000000000	4.00000000000000000000	4.00000000000000000000	4.00000000000000000000	4.00000000000000000000
127.00000000000000000000	0.00000000000000000000	4175.38427734375000000000	4134.35888671875000000000	4178.46142578125000000000	4148.71777343750000000000	4134.35888671875000000000	4147.17919921875000000000	4145.12792968750000000000	4149.23046875000000000000	4153.84619140625000000000	4140.00000000000000000000	4145.64111328125000000000	4172.30761718750000000000	4124.10253906250000000000	4167.69238281250000000000	52.00000000000000000000	10247.00000000000000000000	10233.00000000000000000000	0.00000000000000000000	0.00000000000000000000	0.00000000000000000000	490.00000000000000000000	985.00000000000000000000	4.00000000000000000000	4.00000000000000000000	4.00000000000000000000	4.00000000000000000000	4.00000000000000000000	4.00000000000000000000	4.00000000000000000000	4.00000000000000000000	4.00000000000000000000	4.00000000000000000000	4.00000000000000000000	4.00000000000000000000	4.00000000000000000000	4.00000000000000000000	4.00000000000000000000	4.00000000000000000000
0.00000000000000000000	0.00000000000000000000	4167.17919921875000000000	4147.69238281250000000000	4165.64111328125000000000	4133.84619140625000000000	4121.02539062500000000000	4141.02539062500000000000	4138.97412109375000000000	4146.66650390625000000000	4154.87158203125000000000	4150.25634765625000000000	4152.30761718750000000000	4167.17919921875000000000	4117.43603515625000000000	4151.79492187500000000000	2264.00000000000000000000	10247.00000000000000000000	10233.00000000000000000000	0.00000000000000000000	0.00000000000000000000	0.00000000000000000000	490.00000000000000000000	992.00000000000000000000	4.00000000000000000000	4.00000000000000000000	4.00000000000000000000	4.00000000000000000000	4.00000000000000000000	4.00000000000000000000	4.00000000000000000000	4.00000000000000000000	4.00000000000000000000	4.00000000000000000000	4.00000000000000000000	4.00000000000000000000	4.00000000000000000000	4.00000000000000000000	4.00000000000000000000	4.00000000000000000000
1.00000000000000000000	0.00000000000000000000	4186.15380859375000000000	4171.79492187500000000000	4184.61523437500000000000	4144.10253906250000000000	4147.17919921875000000000	4151.28173828125000000000	4147.69238281250000000000	4161.53857421875000000000	4170.25634765625000000000	4176.41015625000000000000	4174.87158203125000000000	4189.23046875000000000000	4138.46142578125000000000	4164.61523437500000000000	2965.00000000000000000000	10247.00000000000000000000	10231.00000000000000000000	0.00000000000000000000	0.00000000000000000000	0.00000000000000000000	491.00000000000000000000	1.00000000000000000000	4.00000000000000000000	4.00000000000000000000	4.00000000000000000000	4.00000000000000000000	4.00000000000000000000	4.00000000000000000000	4.00000000000000000000	4.00000000000000000000	4.00000000000000000000	4.00000000000000000000	4.00000000000000000000	4.00000000000000000000	4.00000000000000000000	4.00000000000000000000	4.00000000000000000000	4.00000000000000000000
2.00000000000000000000	0.00000000000000000000	4203.58984375000000000000	4182.05126953125000000000	4204.10253906250000000000	4164.61523437500000000000	4172.30761718750000000000	4156.41015625000000000000	4150.25634765625000000000	4166.15380859375000000000	4171.79492187500000000000	4178.46142578125000000000	4196.92285156250000000000	4198.97412109375000000000	4161.02539062500000000000	4195.89746093750000000000	2232.00000000000000000000	10247.00000000000000000000	10231.00000000000000000000	0.00000000000000000000	0.00000000000000000000	0.00000000000000000000	491.00000000000000000000	8.00000000000000000000	4.00000000000000000000	4.00000000000000000000	4.00000000000000000000	4.00000000000000000000	4.00000000000000000000	4.00000000000000000000	4.00000000000000000000	4.00000000000000000000	4.00000000000000000000	4.00000000000000000000	4.00000000000000000000	4.00000000000000000000	4.00000000000000000000	4.00000000000000000000	4.00000000000000000000	4.00000000000000000000
3.00000000000000000000	0.00000000000000000000	4183.07666015625000000000	4183.07666015625000000000	4182.05126953125000000000	4168.71777343750000000000	4165.12792968750000000000	4158.46142578125000000000	4143.07666015625000000000	4148.71777343750000000000	4157.43603515625000000000	4160.00000000000000000000	4176.41015625000000000000	4183.58984375000000000000	4164.10253906250000000000	4196.41015625000000000000	3479.00000000000000000000	10247.00000000000000000000	10229.00000000000000000000	0.00000000000000000000	0.00000000000000000000	0.00000000000000000000	491.00000000000000000000	16.00000000000000000000	4.00000000000000000000	4.00000000000000000000	4.00000000000000000000	4.00000000000000000000	4.00000000000000000000	4.00000000000000000000	4.00000000000000000000	4.00000000000000000000	4.00000000000000000000	4.00000000000000000000	4.00000000000000000000	4.00000000000000000000	4.00000000000000000000	4.00000000000000000000	4.00000000000000000000	4.00000000000000000000
4.00000000000000000000	0.00000000000000000000	4184.10253906250000000000	4157.94873046875000000000	4178.46142578125000000000	4150.76904296875000000000	4131.79492187500000000000	4141.02539062500000000000	4129.74365234375000000000	4117.43603515625000000000	4136.41015625000000000000	4146.15380859375000000000	4141.53857421875000000000	4169.23046875000000000000	4137.94873046875000000000	4161.53857421875000000000	3494.00000000000000000000	10247.00000000000000000000	10229.00000000000000000000	0.00000000000000000000	0.00000000000000000000	0.00000000000000000000	491.00000000000000000000	25.00000000000000000000	4.00000000000000000000	4.00000000000000000000	4.00000000000000000000	4.00000000000000000000	4.00000000000000000000	4.00000000000000000000	4.00000000000000000000	4.00000000000000000000	4.00000000000000000000	4.00000000000000000000	4.00000000000000000000	4.00000000000000000000	4.00000000000000000000	4.00000000000000000000	4.00000000000000000000	4.00000000000000000000
5.00000000000000000000	0.00000000000000000000	4183.58984375000000000000	4148.20507812500000000000	4170.76904296875000000000	4147.69238281250000000000	4133.33300781250000000000	4132.30761718750000000000	4133.84619140625000000000	4117.43603515625000000000	4139.48730468750000000000	4148.71777343750000000000	4136.92285156250000000000	4162.56396484375000000000	4124.10253906250000000000	4146.66650390625000000000	3317.00000000000000000000	10248.00000000000000000000	10228.00000000000000000000	0.00000000000000000000	0.00000000000000000000	0.00000000000000000000	491.00000000000000000000	33.00000000000000000000	4.00000000000000000000	4.00000000000000000000	4.00000000000000000000	4.00000000000000000000	4.00000000000000000000	4.00000000000000000000	4.00000000000000000000	4.00000000000000000000	4.00000000000000000000	4.00000000000000000000	4.00000000000000000000	4.00000000000000000000	4.00000000000000000000	4.00000000000000000000	4.00000000000000000000	4.00000000000000000000
6.00000000000000000000	0.00000000000000000000	4191.28173828125000000000	4182.56396484375000000000	4181.02539062500000000000	4170.76904296875000000000	4171.28173828125000000000	4160.00000000000000000000	4155.89746093750000000000	4147.69238281250000000000	4159.48730468750000000000	4165.64111328125000000000	4149.74365234375000000000	4176.41015625000000000000	4132.82031250000000000000	4168.20507812500000000000	3476.00000000000000000000	10248.00000000000000000000	10228.00000000000000000000	0.00000000000000000000	0.00000000000000000000	0.00000000000000000000	491.00000000000000000000	41.00000000000000000000	4.00000000000000000000	4.00000000000000000000	4.00000000000000000000	4.00000000000000000000	4.00000000000000000000	4.00000000000000000000	4.00000000000000000000	4.00000000000000000000	4.00000000000000000000	4.00000000000000000000	4.00000000000000000000	4.00000000000000000000	4.00000000000000000000	4.00000000000000000000	4.00000000000000000000	4.00000000000000000000
7.00000000000000000000	0.00000000000000000000	4193.84619140625000000000	4192.30761718750000000000	4193.33300781250000000000	4172.30761718750000000000	4186.66650390625000000000	4180.00000000000000000000	4171.28173828125000000000	4167.69238281250000000000	4165.12792968750000000000	4173.84619140625000000000	4168.20507812500000000000	4181.53857421875000000000	4145.12792968750000000000	4178.97412109375000000000	3467.00000000000000000000	10248.00000000000000000000	10230.00000000000000000000	0.00000000000000000000	0.00000000000000000000	0.00000000000000000000	491.00000000000000000000	49.00000000000000000000	4.00000000000000000000	4.00000000000000000000	4.00000000000000000000	4.00000000000000000000	4.00000000000000000000	4.00000000000000000000	4.00000000000000000000	4.00000000000000000000	4.00000000000000000000	4.00000000000000000000	4.00000000000000000000	4.00000000000000000000	4.00000000000000000000	4.00000000000000000000	4.00000000000000000000	4.00000000000000000000
8.00000000000000000000	0.00000000000000000000	4172.30761718750000000000	4162.56396484375000000000	4173.84619140625000000000	4161.02539062500000000000	4172.30761718750000000000	4165.12792968750000000000	4167.17919921875000000000	4167.17919921875000000000	4165.12792968750000000000	4165.12792968750000000000	4174.87158203125000000000	4170.76904296875000000000	4146.15380859375000000000	4167.69238281250000000000	3164.00000000000000000000	10248.00000000000000000000	10230.00000000000000000000	0.00000000000000000000	0.00000000000000000000	0.00000000000000000000	491.00000000000000000000	57.00000000000000000000	4.00000000000000000000	4.00000000000000000000	4.00000000000000000000	4.00000000000000000000	4.00000000000000000000	4.00000000000000000000	4.00000000000000000000	4.00000000000000000000	4.00000000000000000000	4.00000000000000000000	4.00000000000000000000	4.00000000000000000000	4.00000000000000000000	4.00000000000000000000	4.00000000000000000000	4.00000000000000000000
9.00000000000000000000	0.00000000000000000000	4185.64111328125000000000	4162.05126953125000000000	4184.61523437500000000000	4169.23046875000000000000	4161.02539062500000000000	4150.76904296875000000000	4155.89746093750000000000	4160.00000000000000000000	4165.12792968750000000000	4156.92285156250000000000	4165.64111328125000000000	4176.41015625000000000000	4132.82031250000000000000	4169.74365234375000000000	2934.00000000000000000000	10247.00000000000000000000	10229.00000000000000000000	0.00000000000000000000	0.00000000000000000000	0.00000000000000000000	491.00000000000000000000	65.00000000000000000000	4.00000000000000000000	4.00000000000000000000	4.00000000000000000000	4.00000000000000000000	4.00000000000000000000	4.00000000000000000000	4.00000000000000000000	4.00000000000000000000	4.00000000000000000000	4.00000000000000000000	4.00000000000000000000	4.00000000000000000000	4.00000000000000000000	4.00000000000000000000	4.00000000000000000000	4.00000000000000000000
10.00000000000000000000	0.00000000000000000000	4182.56396484375000000000	4174.35888671875000000000	4176.41015625000000000000	4157.94873046875000000000	4157.43603515625000000000	4152.82031250000000000000	4148.71777343750000000000	4153.84619140625000000000	4158.97412109375000000000	4170.76904296875000000000	4159.48730468750000000000	4169.74365234375000000000	4134.35888671875000000000	4171.28173828125000000000	3473.00000000000000000000	10247.00000000000000000000	10229.00000000000000000000	0.00000000000000000000	0.00000000000000000000	0.00000000000000000000	491.00000000000000000000	73.00000000000000000000	4.00000000000000000000	4.00000000000000000000	4.00000000000000000000	4.00000000000000000000	4.00000000000000000000	4.00000000000000000000	4.00000000000000000000	4.00000000000000000000	4.00000000000000000000	4.00000000000000000000	4.00000000000000000000	4.00000000000000000000	4.00000000000000000000	4.00000000000000000000	4.00000000000000000000	4.00000000000000000000
11.00000000000000000000	0.00000000000000000000	4174.87158203125000000000	4154.87158203125000000000	4167.69238281250000000000	4144.61523437500000000000	4153.84619140625000000000	4153.33300781250000000000	4145.64111328125000000000	4145.64111328125000000000	4154.87158203125000000000	4182.05126953125000000000	4174.87158203125000000000	4165.12792968750000000000	4154.35888671875000000000	4168.20507812500000000000	3235.00000000000000000000	10247.00000000000000000000	10228.00000000000000000000	0.00000000000000000000	0.00000000000000000000	0.00000000000000000000	491.00000000000000000000	81.00000000000000000000	4.00000000000000000000	4.00000000000000000000	4.00000000000000000000	4.00000000000000000000	4.00000000000000000000	4.00000000000000000000	4.00000000000000000000	4.00000000000000000000	4.00000000000000000000	4.00000000000000000000	4.00000000000000000000	4.00000000000000000000	4.00000000000000000000	4.00000000000000000000	4.00000000000000000000	4.00000000000000000000
12.00000000000000000000	0.00000000000000000000	4186.66650390625000000000	4149.23046875000000000000	4184.61523437500000000000	4160.00000000000000000000	4167.17919921875000000000	4156.92285156250000000000	4158.97412109375000000000	4154.35888671875000000000	4173.33300781250000000000	4168.71777343750000000000	4194.35888671875000000000	4182.56396484375000000000	4172.30761718750000000000	4181.02539062500000000000	3049.00000000000000000000	10247.00000000000000000000	10228.00000000000000000000	0.00000000000000000000	0.00000000000000000000	0.00000000000000000000	491.00000000000000000000	88.00000000000000000000	4.00000000000000000000	4.00000000000000000000	4.00000000000000000000	4.00000000000000000000	4.00000000000000000000	4.00000000000000000000	4.00000000000000000000	4.00000000000000000000	4.00000000000000000000	4.00000000000000000000	4.00000000000000000000	4.00000000000000000000	4.00000000000000000000	4.00000000000000000000	4.00000000000000000000	4.00000000000000000000
13.00000000000000000000	0.00000000000000000000	4177.94873046875000000000	4163.58984375000000000000	4179.48730468750000000000	4168.20507812500000000000	4175.89746093750000000000	4166.66650390625000000000	4173.84619140625000000000	4170.25634765625000000000	4187.69238281250000000000	4166.15380859375000000000	4191.28173828125000000000	4185.12792968750000000000	4174.87158203125000000000	4186.66650390625000000000	2853.00000000000000000000	10248.00000000000000000000	10229.00000000000000000000	0.00000000000000000000	0.00000000000000000000	0.00000000000000000000	491.00000000000000000000	95.00000000000000000000	4.00000000000000000000	4.00000000000000000000	4.00000000000000000000	4.00000000000000000000	4.00000000000000000000	4.00000000000000000000	4.00000000000000000000	4.00000000000000000000	4.00000000000000000000	4.00000000000000000000	4.00000000000000000000	4.00000000000000000000	4.00000000000000000000	4.00000000000000000000	4.00000000000000000000	4.00000000000000000000
14.00000000000000000000	0.00000000000000000000	4195.38427734375000000000	4170.25634765625000000000	4191.28173828125000000000	4173.84619140625000000000	4169.74365234375000000000	4178.46142578125000000000	4172.30761718750000000000	4160.51269531250000000000	4173.33300781250000000000	4182.05126953125000000000	4179.48730468750000000000	4178.46142578125000000000	4174.87158203125000000000	4179.48730468750000000000	3473.00000000000000000000	10248.00000000000000000000	10229.00000000000000000000	0.00000000000000000000	0.00000000000000000000	0.00000000000000000000	491.00000000000000000000	103.00000000000000000000	4.00000000000000000000	4.00000000000000000000	4.00000000000000000000	4.00000000000000000000	4.00000000000000000000	4.00000000000000000000	4.00000000000000000000	4.00000000000000000000	4.00000000000000000000	4.00000000000000000000	4.00000000000000000000	4.00000000000000000000	4.00000000000000000000	4.00000000000000000000	4.00000000000000000000	4.00000000000000000000
15.00000000000000000000	0.00000000000000000000	4195.38427734375000000000	4190.76904296875000000000	4186.66650390625000000000	4172.82031250000000000000	4181.53857421875000000000	4180.00000000000000000000	4167.17919921875000000000	4153.33300781250000000000	4167.17919921875000000000	4190.76904296875000000000	4187.17919921875000000000	4174.35888671875000000000	4177.43603515625000000000	4176.92285156250000000000	3235.00000000000000000000	10246.00000000000000000000	10230.00000000000000000000	0.00000000000000000000	0.00000000000000000000	0.00000000000000000000	491.00000000000000000000	111.00000000000000000000	4.00000000000000000000	4.00000000000000000000	4.00000000000000000000	4.00000000000000000000	4.00000000000000000000	4.00000000000000000000	4.00000000000000000000	4.00000000000000000000	4.00000000000000000000	4.00000000000000000000	4.00000000000000000000	4.00000000000000000000	4.00000000000000000000	4.00000000000000000000	4.00000000000000000000	4.00000000000000000000
16.00000000000000000000	0.00000000000000000000	4175.38427734375000000000	4190.25634765625000000000	4173.84619140625000000000	4162.56396484375000000000	4166.66650390625000000000	4148.20507812500000000000	4148.71777343750000000000	4144.10253906250000000000	4146.15380859375000000000	4169.74365234375000000000	4177.43603515625000000000	4168.71777343750000000000	4155.89746093750000000000	4171.79492187500000000000	0.00000000000000000000	10246.00000000000000000000	10230.00000000000000000000	0.00000000000000000000	0.00000000000000000000	0.00000000000000000000	491.00000000000000000000	118.00000000000000000000	4.00000000000000000000	4.00000000000000000000	4.00000000000000000000	4.00000000000000000000	4.00000000000000000000	4.00000000000000000000	4.00000000000000000000	4.00000000000000000000	4.00000000000000000000	4.00000000000000000000	4.00000000000000000000	4.00000000000000000000	4.00000000000000000000	4.00000000000000000000	4.00000000000000000000	4.00000000000000000000
17.00000000000000000000	0.00000000000000000000	4185.64111328125000000000	4173.84619140625000000000	4186.15380859375000000000	4176.41015625000000000000	4147.17919921875000000000	4136.41015625000000000000	4139.48730468750000000000	4137.94873046875000000000	4136.41015625000000000000	4157.43603515625000000000	4158.46142578125000000000	4169.74365234375000000000	4144.61523437500000000000	4171.28173828125000000000	0.00000000000000000000	10247.00000000000000000000	10227.00000000000000000000	0.00000000000000000000	0.00000000000000000000	0.00000000000000000000	491.00000000000000000000	127.00000000000000000000	4.00000000000000000000	4.00000000000000000000	4.00000000000000000000	4.00000000000000000000	4.00000000000000000000	4.00000000000000000000	4.00000000000000000000	4.00000000000000000000	4.00000000000000000000	4.00000000000000000000	4.00000000000000000000	4.00000000000000000000	4.00000000000000000000	4.00000000000000000000	4.00000000000000000000	4.00000000000000000000
18.00000000000000000000	0.00000000000000000000	4182.56396484375000000000	4180.51269531250000000000	4180.51269531250000000000	4187.69238281250000000000	4171.79492187500000000000	4160.51269531250000000000	4153.33300781250000000000	4161.02539062500000000000	4175.89746093750000000000	4173.84619140625000000000	4182.56396484375000000000	4177.43603515625000000000	4164.10253906250000000000	4181.02539062500000000000	0.00000000000000000000	10247.00000000000000000000	10227.00000000000000000000	0.00000000000000000000	0.00000000000000000000	0.00000000000000000000	491.00000000000000000000	134.00000000000000000000	4.00000000000000000000	4.00000000000000000000	4.00000000000000000000	4.00000000000000000000	4.00000000000000000000	4.00000000000000000000	4.00000000000000000000	4.00000000000000000000	4.00000000000000000000	4.00000000000000000000	4.00000000000000000000	4.00000000000000000000	4.00000000000000000000	4.00000000000000000000	4.00000000000000000000	4.00000000000000000000
19.00000000000000000000	0.00000000000000000000	4186.66650390625000000000	4167.69238281250000000000	4186.15380859375000000000	4162.05126953125000000000	4163.58984375000000000000	4158.97412109375000000000	4156.41015625000000000000	4161.53857421875000000000	4178.97412109375000000000	4174.87158203125000000000	4192.82031250000000000000	4180.00000000000000000000	4170.25634765625000000000	4183.07666015625000000000	0.00000000000000000000	10245.00000000000000000000	10227.00000000000000000000	0.00000000000000000000	0.00000000000000000000	0.00000000000000000000	491.00000000000000000000	142.00000000000000000000	4.00000000000000000000	4.00000000000000000000	4.00000000000000000000	4.00000000000000000000	4.00000000000000000000	4.00000000000000000000	4.00000000000000000000	4.00000000000000000000	4.00000000000000000000	4.00000000000000000000	4.00000000000000000000	4.00000000000000000000	4.00000000000000000000	4.00000000000000000000	4.00000000000000000000	4.00000000000000000000
20.00000000000000000000	0.00000000000000000000	4175.89746093750000000000	4141.53857421875000000000	4177.43603515625000000000	4137.94873046875000000000	4141.02539062500000000000	4145.64111328125000000000	4160.00000000000000000000	4151.28173828125000000000	4160.00000000000000000000	4184.61523437500000000000	4184.10253906250000000000	4169.74365234375000000000	4165.64111328125000000000	4171.79492187500000000000	0.00000000000000000000	10245.00000000000000000000	10227.00000000000000000000	0.00000000000000000000	0.00000000000000000000	0.00000000000000000000	491.00000000000000000000	151.00000000000000000000	4.00000000000000000000	4.00000000000000000000	4.00000000000000000000	4.00000000000000000000	4.00000000000000000000	4.00000000000000000000	4.00000000000000000000	4.00000000000000000000	4.00000000000000000000	4.00000000000000000000	4.00000000000000000000	4.00000000000000000000	4.00000000000000000000	4.00000000000000000000	4.00000000000000000000	4.00000000000000000000
21.00000000000000000000	0.00000000000000000000	4160.51269531250000000000	4144.61523437500000000000	4164.10253906250000000000	4142.05126953125000000000	4163.07666015625000000000	4157.43603515625000000000	4176.41015625000000000000	4173.84619140625000000000	4183.58984375000000000000	4205.12792968750000000000	4182.56396484375000000000	4166.15380859375000000000	4173.33300781250000000000	4157.94873046875000000000	0.00000000000000000000	10246.00000000000000000000	10228.00000000000000000000	0.00000000000000000000	0.00000000000000000000	0.00000000000000000000	491.00000000000000000000	159.00000000000000000000	4.00000000000000000000	4.00000000000000000000	4.00000000000000000000	4.00000000000000000000	4.00000000000000000000	4.00000000000000000000	4.00000000000000000000	4.00000000000000000000	4.00000000000000000000	4.00000000000000000000	4.00000000000000000000	4.00000000000000000000	4.00000000000000000000	4.00000000000000000000	4.00000000000000000000	4.00000000000000000000
22.00000000000000000000	0.00000000000000000000	4171.79492187500000000000	4150.76904296875000000000	4178.46142578125000000000	4151.28173828125000000000	4167.69238281250000000000	4164.61523437500000000000	4175.89746093750000000000	4184.61523437500000000000	4188.71777343750000000000	4181.02539062500000000000	4165.64111328125000000000	4166.15380859375000000000	4167.69238281250000000000	4154.87158203125000000000	0.00000000000000000000	10246.00000000000000000000	10228.00000000000000000000	0.00000000000000000000	0.00000000000000000000	0.00000000000000000000	491.00000000000000000000	167.00000000000000000000	4.00000000000000000000	4.00000000000000000000	4.00000000000000000000	4.00000000000000000000	4.00000000000000000000	4.00000000000000000000	4.00000000000000000000	4.00000000000000000000	4.00000000000000000000	4.00000000000000000000	4.00000000000000000000	4.00000000000000000000	4.00000000000000000000	4.00000000000000000000	4.00000000000000000000	4.00000000000000000000
23.00000000000000000000	0.00000000000000000000	4168.71777343750000000000	4150.25634765625000000000	4175.38427734375000000000	4157.94873046875000000000	4158.46142578125000000000	4160.51269531250000000000	4170.76904296875000000000	4181.02539062500000000000	4169.23046875000000000000	4163.58984375000000000000	4167.69238281250000000000	4164.61523437500000000000	4152.82031250000000000000	4170.76904296875000000000	0.00000000000000000000	10244.00000000000000000000	10228.00000000000000000000	0.00000000000000000000	0.00000000000000000000	0.00000000000000000000	491.00000000000000000000	176.00000000000000000000	4.00000000000000000000	4.00000000000000000000	4.00000000000000000000	4.00000000000000000000	4.00000000000000000000	4.00000000000000000000	4.00000000000000000000	4.00000000000000000000	4.00000000000000000000	4.00000000000000000000	4.00000000000000000000	4.00000000000000000000	4.00000000000000000000	4.00000000000000000000	4.00000000000000000000	4.00000000000000000000
24.00000000000000000000	0.00000000000000000000	4176.92285156250000000000	4144.10253906250000000000	4182.05126953125000000000	4147.69238281250000000000	4153.84619140625000000000	4151.28173828125000000000	4162.05126953125000000000	4168.20507812500000000000	4157.94873046875000000000	4176.41015625000000000000	4185.12792968750000000000	4168.71777343750000000000	4151.28173828125000000000	4172.82031250000000000000	0.00000000000000000000	10244.00000000000000000000	10228.00000000000000000000	0.00000000000000000000	0.00000000000000000000	0.00000000000000000000	491.00000000000000000000	184.00000000000000000000	4.00000000000000000000	4.00000000000000000000	4.00000000000000000000	4.00000000000000000000	4.00000000000000000000	4.00000000000000000000	4.00000000000000000000	4.00000000000000000000	4.00000000000000000000	4.00000000000000000000	4.00000000000000000000	4.00000000000000000000	4.00000000000000000000	4.00000000000000000000	4.00000000000000000000	4.00000000000000000000
25.00000000000000000000	0.00000000000000000000	4179.48730468750000000000	4151.28173828125000000000	4174.35888671875000000000	4155.38427734375000000000	4146.66650390625000000000	4149.23046875000000000000	4146.15380859375000000000	4147.17919921875000000000	4150.25634765625000000000	4179.48730468750000000000	4181.53857421875000000000	4163.07666015625000000000	4167.69238281250000000000	4157.43603515625000000000	0.00000000000000000000	10245.00000000000000000000	10228.00000000000000000000	0.00000000000000000000	0.00000000000000000000	0.00000000000000000000	491.00000000000000000000	193.00000000000000000000	4.00000000000000000000	4.00000000000000000000	4.00000000000000000000	4.00000000000000000000	4.00000000000000000000	4.00000000000000000000	4.00000000000000000000	4.00000000000000000000	4.00000000000000000000	4.00000000000000000000	4.00000000000000000000	4.00000000000000000000	4.00000000000000000000	4.00000000000000000000	4.00000000000000000000	4.00000000000000000000
26.00000000000000000000	0.00000000000000000000	4178.46142578125000000000	4170.25634765625000000000	4168.71777343750000000000	4171.79492187500000000000	4152.82031250000000000000	4155.89746093750000000000	4145.12792968750000000000	4136.92285156250000000000	4151.79492187500000000000	4178.46142578125000000000	4169.74365234375000000000	4165.64111328125000000000	4177.94873046875000000000	4166.66650390625000000000	0.00000000000000000000	10245.00000000000000000000	10228.00000000000000000000	0.00000000000000000000	0.00000000000000000000	0.00000000000000000000	491.00000000000000000000	200.00000000000000000000	4.00000000000000000000	4.00000000000000000000	4.00000000000000000000	4.00000000000000000000	4.00000000000000000000	4.00000000000000000000	4.00000000000000000000	4.00000000000000000000	4.00000000000000000000	4.00000000000000000000	4.00000000000000000000	4.00000000000000000000	4.00000000000000000000	4.00000000000000000000	4.00000000000000000000	4.00000000000000000000
27.00000000000000000000	0.00000000000000000000	4192.30761718750000000000	4178.97412109375000000000	4197.94873046875000000000	4167.69238281250000000000	4175.38427734375000000000	4156.41015625000000000000	4160.00000000000000000000	4149.74365234375000000000	4168.20507812500000000000	4170.76904296875000000000	4183.07666015625000000000	4186.15380859375000000000	4167.69238281250000000000	4188.20507812500000000000	0.00000000000000000000	10246.00000000000000000000	10228.00000000000000000000	0.00000000000000000000	0.00000000000000000000	0.00000000000000000000	491.00000000000000000000	207.00000000000000000000	4.00000000000000000000	4.00000000000000000000	4.00000000000000000000	4.00000000000000000000	4.00000000000000000000	4.00000000000000000000	4.00000000000000000000	4.00000000000000000000	4.00000000000000000000	4.00000000000000000000	4.00000000000000000000	4.00000000000000000000	4.00000000000000000000	4.00000000000000000000	4.00000000000000000000	4.00000000000000000000
28.00000000000000000000	0.00000000000000000000	4163.58984375000000000000	4170.25634765625000000000	4174.35888671875000000000	4164.61523437500000000000	4159.48730468750000000000	4148.71777343750000000000	4158.97412109375000000000	4153.33300781250000000000	4170.76904296875000000000	4157.43603515625000000000	4186.15380859375000000000	4168.71777343750000000000	4154.35888671875000000000	4169.23046875000000000000	0.00000000000000000000	10246.00000000000000000000	10228.00000000000000000000	0.00000000000000000000	0.00000000000000000000	0.00000000000000000000	491.00000000000000000000	215.00000000000000000000	4.00000000000000000000	4.00000000000000000000	4.00000000000000000000	4.00000000000000000000	4.00000000000000000000	4.00000000000000000000	4.00000000000000000000	4.00000000000000000000	4.00000000000000000000	4.00000000000000000000	4.00000000000000000000	4.00000000000000000000	4.00000000000000000000	4.00000000000000000000	4.00000000000000000000	4.00000000000000000000
29.00000000000000000000	0.00000000000000000000	4160.00000000000000000000	4152.30761718750000000000	4161.53857421875000000000	4152.30761718750000000000	4126.15380859375000000000	4143.07666015625000000000	4146.66650390625000000000	4134.87158203125000000000	4150.76904296875000000000	4157.43603515625000000000	4152.30761718750000000000	4141.02539062500000000000	4149.74365234375000000000	4148.71777343750000000000	0.00000000000000000000	10248.00000000000000000000	10229.00000000000000000000	0.00000000000000000000	0.00000000000000000000	0.00000000000000000000	491.00000000000000000000	223.00000000000000000000	4.00000000000000000000	4.00000000000000000000	4.00000000000000000000	4.00000000000000000000	4.00000000000000000000	4.00000000000000000000	4.00000000000000000000	4.00000000000000000000	4.00000000000000000000	4.00000000000000000000	4.00000000000000000000	4.00000000000000000000	4.00000000000000000000	4.00000000000000000000	4.00000000000000000000	4.00000000000000000000
30.00000000000000000000	0.00000000000000000000	4183.58984375000000000000	4163.58984375000000000000	4181.53857421875000000000	4154.87158203125000000000	4157.94873046875000000000	4161.53857421875000000000	4167.17919921875000000000	4150.25634765625000000000	4160.00000000000000000000	4182.05126953125000000000	4160.51269531250000000000	4151.79492187500000000000	4173.84619140625000000000	4173.84619140625000000000	0.00000000000000000000	10248.00000000000000000000	10229.00000000000000000000	0.00000000000000000000	0.00000000000000000000	0.00000000000000000000	491.00000000000000000000	231.00000000000000000000	4.00000000000000000000	4.00000000000000000000	4.00000000000000000000	4.00000000000000000000	4.00000000000000000000	4.00000000000000000000	4.00000000000000000000	4.00000000000000000000	4.00000000000000000000	4.00000000000000000000	4.00000000000000000000	4.00000000000000000000	4.00000000000000000000	4.00000000000000000000	4.00000000000000000000	4.00000000000000000000
31.00000000000000000000	0.00000000000000000000	4181.53857421875000000000	4184.10253906250000000000	4178.97412109375000000000	4188.20507812500000000000	4196.41015625000000000000	4176.41015625000000000000	4193.33300781250000000000	4189.23046875000000000000	4189.23046875000000000000	4202.56396484375000000000	4194.35888671875000000000	4176.41015625000000000000	4205.64111328125000000000	4188.20507812500000000000	0.00000000000000000000	10249.00000000000000000000	10230.00000000000000000000	0.00000000000000000000	0.00000000000000000000	0.00000000000000000000	491.00000000000000000000	239.00000000000000000000	4.00000000000000000000	4.00000000000000000000	4.00000000000000000000	4.00000000000000000000	4.00000000000000000000	4.00000000000000000000	4.00000000000000000000	4.00000000000000000000	4.00000000000000000000	4.00000000000000000000	4.00000000000000000000	4.00000000000000000000	4.00000000000000000000	4.00000000000000000000	4.00000000000000000000	4.00000000000000000000
32.00000000000000000000	0.00000000000000000000	4183.07666015625000000000	4169.23046875000000000000	4179.48730468750000000000	4190.76904296875000000000	4169.74365234375000000000	4163.58984375000000000000	4179.48730468750000000000	4187.69238281250000000000	4182.56396484375000000000	4191.79492187500000000000	4173.84619140625000000000	4180.51269531250000000000	4192.30761718750000000000	4168.20507812500000000000	0.00000000000000000000	10249.00000000000000000000	10230.00000000000000000000	0.00000000000000000000	0.00000000000000000000	0.00000000000000000000	491.00000000000000000000	247.00000000000000000000	4.00000000000000000000	4.00000000000000000000	4.00000000000000000000	4.00000000000000000000	4.00000000000000000000	4.00000000000000000000	4.00000000000000000000	4.00000000000000000000	4.00000000000000000000	4.00000000000000000000	4.00000000000000000000	4.00000000000000000000	4.00000000000000000000	4.00000000000000000000	4.00000000000000000000	4.00000000000000000000
33.00000000000000000000	0.00000000000000000000	4172.30761718750000000000	4158.97412109375000000000	4170.76904296875000000000	4154.87158203125000000000	4159.48730468750000000000	4158.97412109375000000000	4167.17919921875000000000	4171.28173828125000000000	4168.71777343750000000000	4176.92285156250000000000	4170.25634765625000000000	4172.30761718750000000000	4175.89746093750000000000	4168.71777343750000000000	0.00000000000000000000	10247.00000000000000000000	10231.00000000000000000000	0.00000000000000000000	0.00000000000000000000	0.00000000000000000000	491.00000000000000000000	256.00000000000000000000	4.00000000000000000000	4.00000000000000000000	4.00000000000000000000	4.00000000000000000000	4.00000000000000000000	4.00000000000000000000	4.00000000000000000000	4.00000000000000000000	4.00000000000000000000	4.00000000000000000000	4.00000000000000000000	4.00000000000000000000	4.00000000000000000000	4.00000000000000000000	4.00000000000000000000	4.00000000000000000000
34.00000000000000000000	0.00000000000000000000	4177.43603515625000000000	4162.05126953125000000000	4177.94873046875000000000	4133.84619140625000000000	4174.87158203125000000000	4162.05126953125000000000	4171.28173828125000000000	4165.12792968750000000000	4172.82031250000000000000	4166.15380859375000000000	4212.82031250000000000000	4174.87158203125000000000	4182.56396484375000000000	4184.10253906250000000000	0.00000000000000000000	10247.00000000000000000000	10231.00000000000000000000	0.00000000000000000000	0.00000000000000000000	0.00000000000000000000	491.00000000000000000000	263.00000000000000000000	4.00000000000000000000	4.00000000000000000000	4.00000000000000000000	4.00000000000000000000	4.00000000000000000000	4.00000000000000000000	4.00000000000000000000	4.00000000000000000000	4.00000000000000000000	4.00000000000000000000	4.00000000000000000000	4.00000000000000000000	4.00000000000000000000	4.00000000000000000000	4.00000000000000000000	4.00000000000000000000
35.00000000000000000000	0.00000000000000000000	4177.43603515625000000000	4143.07666015625000000000	4173.33300781250000000000	4131.28173828125000000000	4150.25634765625000000000	4156.41015625000000000000	4163.07666015625000000000	4151.79492187500000000000	4168.20507812500000000000	4162.05126953125000000000	4180.00000000000000000000	4166.66650390625000000000	4177.94873046875000000000	4163.58984375000000000000	0.00000000000000000000	10246.00000000000000000000	10232.00000000000000000000	0.00000000000000000000	0.00000000000000000000	0.00000000000000000000	491.00000000000000000000	270.00000000000000000000	4.00000000000000000000	4.00000000000000000000	4.00000000000000000000	4.00000000000000000000	4.00000000000000000000	4.00000000000000000000	4.00000000000000000000	4.00000000000000000000	4.00000000000000000000	4.00000000000000000000	4.00000000000000000000	4.00000000000000000000	4.00000000000000000000	4.00000000000000000000	4.00000000000000000000	4.00000000000000000000
36.00000000000000000000	0.00000000000000000000	4162.56396484375000000000	4141.53857421875000000000	4156.41015625000000000000	4149.23046875000000000000	4129.74365234375000000000	4157.94873046875000000000	4161.53857421875000000000	4146.66650390625000000000	4157.94873046875000000000	4172.30761718750000000000	4130.25634765625000000000	4156.41015625000000000000	4169.23046875000000000000	4145.64111328125000000000	0.00000000000000000000	10246.00000000000000000000	10232.00000000000000000000	0.00000000000000000000	0.00000000000000000000	0.00000000000000000000	491.00000000000000000000	278.00000000000000000000	4.00000000000000000000	4.00000000000000000000	4.00000000000000000000	4.00000000000000000000	4.00000000000000000000	4.00000000000000000000	4.00000000000000000000	4.00000000000000000000	4.00000000000000000000	4.00000000000000000000	4.00000000000000000000	4.00000000000000000000	4.00000000000000000000	4.00000000000000000000	4.00000000000000000000	4.00000000000000000000
37.00000000000000000000	0.00000000000000000000	4182.56396484375000000000	4168.20507812500000000000	4179.48730468750000000000	4185.64111328125000000000	4145.12792968750000000000	4160.00000000000000000000	4173.33300781250000000000	4160.00000000000000000000	4155.38427734375000000000	4175.38427734375000000000	4166.15380859375000000000	4172.82031250000000000000	4174.35888671875000000000	4172.82031250000000000000	0.00000000000000000000	10249.00000000000000000000	10233.00000000000000000000	0.00000000000000000000	0.00000000000000000000	0.00000000000000000000	491.00000000000000000000	285.00000000000000000000	4.00000000000000000000	4.00000000000000000000	4.00000000000000000000	4.00000000000000000000	4.00000000000000000000	4.00000000000000000000	4.00000000000000000000	4.00000000000000000000	4.00000000000000000000	4.00000000000000000000	4.00000000000000000000	4.00000000000000000000	4.00000000000000000000	4.00000000000000000000	4.00000000000000000000	4.00000000000000000000
38.00000000000000000000	0.00000000000000000000	4180.51269531250000000000	4176.92285156250000000000	4176.92285156250000000000	4174.35888671875000000000	4163.07666015625000000000	4155.89746093750000000000	4172.82031250000000000000	4176.92285156250000000000	4166.66650390625000000000	4168.71777343750000000000	4209.74365234375000000000	4187.69238281250000000000	4188.20507812500000000000	4192.82031250000000000000	0.00000000000000000000	10249.00000000000000000000	10233.00000000000000000000	0.00000000000000000000	0.00000000000000000000	0.00000000000000000000	491.00000000000000000000	294.00000000000000000000	4.00000000000000000000	4.00000000000000000000	4.00000000000000000000	4.00000000000000000000	4.00000000000000000000	4.00000000000000000000	4.00000000000000000000	4.00000000000000000000	4.00000000000000000000	4.00000000000000000000	4.00000000000000000000	4.00000000000000000000	4.00000000000000000000	4.00000000000000000000	4.00000000000000000000	4.00000000000000000000
39.00000000000000000000	0.00000000000000000000	4183.58984375000000000000	4177.94873046875000000000	4183.07666015625000000000	4148.20507812500000000000	4172.30761718750000000000	4163.07666015625000000000	4168.71777343750000000000	4183.07666015625000000000	4184.61523437500000000000	4167.17919921875000000000	4200.00000000000000000000	4198.97412109375000000000	4207.17919921875000000000	4191.28173828125000000000	0.00000000000000000000	10250.00000000000000000000	10232.00000000000000000000	0.00000000000000000000	0.00000000000000000000	0.00000000000000000000	491.00000000000000000000	302.00000000000000000000	4.00000000000000000000	4.00000000000000000000	4.00000000000000000000	4.00000000000000000000	4.00000000000000000000	4.00000000000000000000	4.00000000000000000000	4.00000000000000000000	4.00000000000000000000	4.00000000000000000000	4.00000000000000000000	4.00000000000000000000	4.00000000000000000000	4.00000000000000000000	4.00000000000000000000	4.00000000000000000000
40.00000000000000000000	0.00000000000000000000	4188.20507812500000000000	4178.97412109375000000000	4192.82031250000000000000	4163.58984375000000000000	4162.56396484375000000000	4158.97412109375000000000	4164.10253906250000000000	4167.69238281250000000000	4175.89746093750000000000	4173.33300781250000000000	4164.61523437500000000000	4190.76904296875000000000	4205.12792968750000000000	4183.58984375000000000000	0.00000000000000000000	10250.00000000000000000000	10232.00000000000000000000	0.00000000000000000000	0.00000000000000000000	0.00000000000000000000	491.00000000000000000000	310.00000000000000000000	4.00000000000000000000	4.00000000000000000000	4.00000000000000000000	4.00000000000000000000	4.00000000000000000000	4.00000000000000000000	4.00000000000000000000	4.00000000000000000000	4.00000000000000000000	4.00000000000000000000	4.00000000000000000000	4.00000000000000000000	4.00000000000000000000	4.00000000000000000000	4.00000000000000000000	4.00000000000000000000
41.00000000000000000000	0.00000000000000000000	4166.15380859375000000000	4158.97412109375000000000	4166.15380859375000000000	4182.56396484375000000000	4136.92285156250000000000	4140.00000000000000000000	4151.79492187500000000000	4146.66650390625000000000	4149.74365234375000000000	4176.41015625000000000000	4156.92285156250000000000	4164.61523437500000000000	4174.35888671875000000000	4163.07666015625000000000	0.00000000000000000000	10247.00000000000000000000	10230.00000000000000000000	0.00000000000000000000	0.00000000000000000000	0.00000000000000000000	491.00000000000000000000	319.00000000000000000000	4.00000000000000000000	4.00000000000000000000	4.00000000000000000000	4.00000000000000000000	4.00000000000000000000	4.00000000000000000000	4.00000000000000000000	4.00000000000000000000	4.00000000000000000000	4.00000000000000000000	4.00000000000000000000	4.00000000000000000000	4.00000000000000000000	4.00000000000000000000	4.00000000000000000000	4.00000000000000000000
42.00000000000000000000	0.00000000000000000000	4181.02539062500000000000	4147.69238281250000000000	4171.28173828125000000000	4178.46142578125000000000	4136.41015625000000000000	4154.87158203125000000000	4157.94873046875000000000	4151.79492187500000000000	4161.02539062500000000000	4162.56396484375000000000	4167.69238281250000000000	4165.64111328125000000000	4162.05126953125000000000	4153.84619140625000000000	0.00000000000000000000	10247.00000000000000000000	10230.00000000000000000000	0.00000000000000000000	0.00000000000000000000	0.00000000000000000000	491.00000000000000000000	327.00000000000000000000	4.00000000000000000000	4.00000000000000000000	4.00000000000000000000	4.00000000000000000000	4.00000000000000000000	4.00000000000000000000	4.00000000000000000000	4.00000000000000000000	4.00000000000000000000	4.00000000000000000000	4.00000000000000000000	4.00000000000000000000	4.00000000000000000000	4.00000000000000000000	4.00000000000000000000	4.00000000000000000000
43.00000000000000000000	0.00000000000000000000	4183.58984375000000000000	4162.05126953125000000000	4170.76904296875000000000	4162.05126953125000000000	4173.84619140625000000000	4186.15380859375000000000	4183.58984375000000000000	4177.94873046875000000000	4198.97412109375000000000	4162.05126953125000000000	4166.15380859375000000000	4175.38427734375000000000	4188.71777343750000000000	4174.35888671875000000000	0.00000000000000000000	10246.00000000000000000000	10228.00000000000000000000	0.00000000000000000000	0.00000000000000000000	0.00000000000000000000	491.00000000000000000000	335.00000000000000000000	4.00000000000000000000	4.00000000000000000000	4.00000000000000000000	4.00000000000000000000	4.00000000000000000000	4.00000000000000000000	4.00000000000000000000	4.00000000000000000000	4.00000000000000000000	4.00000000000000000000	4.00000000000000000000	4.00000000000000000000	4.00000000000000000000	4.00000000000000000000	4.00000000000000000000	4.00000000000000000000
44.00000000000000000000	0.00000000000000000000	4170.76904296875000000000	4164.10253906250000000000	4164.10253906250000000000	4148.71777343750000000000	4175.38427734375000000000	4176.92285156250000000000	4181.53857421875000000000	4176.41015625000000000000	4181.02539062500000000000	4168.71777343750000000000	4166.66650390625000000000	4173.33300781250000000000	4201.02539062500000000000	4184.61523437500000000000	0.00000000000000000000	10246.00000000000000000000	10228.00000000000000000000	0.00000000000000000000	0.00000000000000000000	0.00000000000000000000	491.00000000000000000000	344.00000000000000000000	4.00000000000000000000	4.00000000000000000000	4.00000000000000000000	4.00000000000000000000	4.00000000000000000000	4.00000000000000000000	4.00000000000000000000	4.00000000000000000000	4.00000000000000000000	4.00000000000000000000	4.00000000000000000000	4.00000000000000000000	4.00000000000000000000	4.00000000000000000000	4.00000000000000000000	4.00000000000000000000
45.00000000000000000000	0.00000000000000000000	4172.82031250000000000000	4154.35888671875000000000	4169.74365234375000000000	4137.43603515625000000000	4137.43603515625000000000	4150.25634765625000000000	4156.92285156250000000000	4149.74365234375000000000	4138.46142578125000000000	4150.25634765625000000000	4156.41015625000000000000	4167.17919921875000000000	4179.48730468750000000000	4167.17919921875000000000	0.00000000000000000000	10246.00000000000000000000	10227.00000000000000000000	0.00000000000000000000	0.00000000000000000000	0.00000000000000000000	491.00000000000000000000	352.00000000000000000000	4.00000000000000000000	4.00000000000000000000	4.00000000000000000000	4.00000000000000000000	4.00000000000000000000	4.00000000000000000000	4.00000000000000000000	4.00000000000000000000	4.00000000000000000000	4.00000000000000000000	4.00000000000000000000	4.00000000000000000000	4.00000000000000000000	4.00000000000000000000	4.00000000000000000000	4.00000000000000000000
46.00000000000000000000	0.00000000000000000000	4167.69238281250000000000	4153.84619140625000000000	4161.02539062500000000000	4138.46142578125000000000	4131.79492187500000000000	4149.74365234375000000000	4153.33300781250000000000	4144.10253906250000000000	4151.28173828125000000000	4148.71777343750000000000	4153.33300781250000000000	4168.20507812500000000000	4170.76904296875000000000	4164.61523437500000000000	0.00000000000000000000	10246.00000000000000000000	10227.00000000000000000000	0.00000000000000000000	0.00000000000000000000	0.00000000000000000000	491.00000000000000000000	360.00000000000000000000	4.00000000000000000000	4.00000000000000000000	4.00000000000000000000	4.00000000000000000000	4.00000000000000000000	4.00000000000000000000	4.00000000000000000000	4.00000000000000000000	4.00000000000000000000	4.00000000000000000000	4.00000000000000000000	4.00000000000000000000	4.00000000000000000000	4.00000000000000000000	4.00000000000000000000	4.00000000000000000000
47.00000000000000000000	0.00000000000000000000	4184.61523437500000000000	4146.66650390625000000000	4176.41015625000000000000	4147.69238281250000000000	4140.00000000000000000000	4150.25634765625000000000	4156.92285156250000000000	4145.12792968750000000000	4172.82031250000000000000	4155.89746093750000000000	4171.28173828125000000000	4174.87158203125000000000	4177.43603515625000000000	4172.82031250000000000000	0.00000000000000000000	10246.00000000000000000000	10227.00000000000000000000	0.00000000000000000000	0.00000000000000000000	0.00000000000000000000	491.00000000000000000000	369.00000000000000000000	4.00000000000000000000	4.00000000000000000000	4.00000000000000000000	4.00000000000000000000	4.00000000000000000000	4.00000000000000000000	4.00000000000000000000	4.00000000000000000000	4.00000000000000000000	4.00000000000000000000	4.00000000000000000000	4.00000000000000000000	4.00000000000000000000	4.00000000000000000000	4.00000000000000000000	4.00000000000000000000
48.00000000000000000000	0.00000000000000000000	4177.43603515625000000000	4144.61523437500000000000	4172.30761718750000000000	4149.23046875000000000000	4141.02539062500000000000	4151.28173828125000000000	4157.94873046875000000000	4147.69238281250000000000	4171.79492187500000000000	4153.84619140625000000000	4174.87158203125000000000	4168.20507812500000000000	4190.76904296875000000000	4160.51269531250000000000	0.00000000000000000000	10246.00000000000000000000	10227.00000000000000000000	0.00000000000000000000	0.00000000000000000000	0.00000000000000000000	491.00000000000000000000	377.00000000000000000000	4.00000000000000000000	4.00000000000000000000	4.00000000000000000000	4.00000000000000000000	4.00000000000000000000	4.00000000000000000000	4.00000000000000000000	4.00000000000000000000	4.00000000000000000000	4.00000000000000000000	4.00000000000000000000	4.00000000000000000000	4.00000000000000000000	4.00000000000000000000	4.00000000000000000000	4.00000000000000000000
49.00000000000000000000	0.00000000000000000000	4164.61523437500000000000	4153.84619140625000000000	4158.97412109375000000000	4153.84619140625000000000	4151.79492187500000000000	4146.66650390625000000000	4155.89746093750000000000	4150.25634765625000000000	4162.05126953125000000000	4161.53857421875000000000	4155.38427734375000000000	4165.12792968750000000000	4198.46142578125000000000	4149.23046875000000000000	0.00000000000000000000	10247.00000000000000000000	10227.00000000000000000000	0.00000000000000000000	0.00000000000000000000	0.00000000000000000000	491.00000000000000000000	386.00000000000000000000	4.00000000000000000000	4.00000000000000000000	4.00000000000000000000	4.00000000000000000000	4.00000000000000000000	4.00000000000000000000	4.00000000000000000000	4.00000000000000000000	4.00000000000000000000	4.00000000000000000000	4.00000000000000000000	4.00000000000000000000	4.00000000000000000000	4.00000000000000000000	4.00000000000000000000	4.00000000000000000000
50.00000000000000000000	0.00000000000000000000	4176.41015625000000000000	4161.02539062500000000000	4166.66650390625000000000	4167.17919921875000000000	4153.33300781250000000000	4132.82031250000000000000	4149.74365234375000000000	4144.10253906250000000000	4152.82031250000000000000	4162.05126953125000000000	4150.76904296875000000000	4173.84619140625000000000	4181.53857421875000000000	4161.02539062500000000000	0.00000000000000000000	10247.00000000000000000000	10227.00000000000000000000	0.00000000000000000000	0.00000000000000000000	0.00000000000000000000	491.00000000000000000000	394.00000000000000000000	4.00000000000000000000	4.00000000000000000000	4.00000000000000000000	4.00000000000000000000	4.00000000000000000000	4.00000000000000000000	4.00000000000000000000	4.00000000000000000000	4.00000000000000000000	4.00000000000000000000	4.00000000000000000000	4.00000000000000000000	4.00000000000000000000	4.00000000000000000000	4.00000000000000000000	4.00000000000000000000
51.00000000000000000000	0.00000000000000000000	4163.07666015625000000000	4161.02539062500000000000	4157.43603515625000000000	4163.58984375000000000000	4139.48730468750000000000	4141.53857421875000000000	4153.84619140625000000000	4148.71777343750000000000	4156.41015625000000000000	4150.76904296875000000000	4170.25634765625000000000	4177.43603515625000000000	4168.20507812500000000000	4173.33300781250000000000	0.00000000000000000000	10247.00000000000000000000	10228.00000000000000000000	0.00000000000000000000	0.00000000000000000000	0.00000000000000000000	491.00000000000000000000	402.00000000000000000000	4.00000000000000000000	4.00000000000000000000	4.00000000000000000000	4.00000000000000000000	4.00000000000000000000	4.00000000000000000000	4.00000000000000000000	4.00000000000000000000	4.00000000000000000000	4.00000000000000000000	4.00000000000000000000	4.00000000000000000000	4.00000000000000000000	4.00000000000000000000	4.00000000000000000000	4.00000000000000000000
52.00000000000000000000	0.00000000000000000000	4173.33300781250000000000	4151.28173828125000000000	4170.76904296875000000000	4143.58984375000000000000	4129.74365234375000000000	4150.25634765625000000000	4155.89746093750000000000	4146.15380859375000000000	4153.33300781250000000000	4143.58984375000000000000	4178.97412109375000000000	4174.35888671875000000000	4176.92285156250000000000	4166.66650390625000000000	0.00000000000000000000	10247.00000000000000000000	10228.00000000000000000000	0.00000000000000000000	0.00000000000000000000	0.00000000000000000000	491.00000000000000000000	411.00000000000000000000	4.00000000000000000000	4.00000000000000000000	4.00000000000000000000	4.00000000000000000000	4.00000000000000000000	4.00000000000000000000	4.00000000000000000000	4.00000000000000000000	4.00000000000000000000	4.00000000000000000000	4.00000000000000000000	4.00000000000000000000	4.00000000000000000000	4.00000000000000000000	4.00000000000000000000	4.00000000000000000000
53.00000000000000000000	0.00000000000000000000	4179.48730468750000000000	4153.33300781250000000000	4170.25634765625000000000	4139.48730468750000000000	4134.35888671875000000000	4148.71777343750000000000	4154.35888671875000000000	4138.97412109375000000000	4153.33300781250000000000	4156.41015625000000000000	4180.00000000000000000000	4159.48730468750000000000	4201.53857421875000000000	4152.82031250000000000000	0.00000000000000000000	10246.00000000000000000000	10228.00000000000000000000	0.00000000000000000000	0.00000000000000000000	0.00000000000000000000	491.00000000000000000000	419.00000000000000000000	4.00000000000000000000	4.00000000000000000000	4.00000000000000000000	4.00000000000000000000	4.00000000000000000000	4.00000000000000000000	4.00000000000000000000	4.00000000000000000000	4.00000000000000000000	4.00000000000000000000	4.00000000000000000000	4.00000000000000000000	4.00000000000000000000	4.00000000000000000000	4.00000000000000000000	4.00000000000000000000
54.00000000000000000000	0.00000000000000000000	4168.20507812500000000000	4160.51269531250000000000	4161.02539062500000000000	4154.35888671875000000000	4136.41015625000000000000	4155.89746093750000000000	4160.00000000000000000000	4149.74365234375000000000	4167.17919921875000000000	4163.58984375000000000000	4152.30761718750000000000	4162.56396484375000000000	4203.07666015625000000000	4158.97412109375000000000	0.00000000000000000000	10246.00000000000000000000	10228.00000000000000000000	0.00000000000000000000	0.00000000000000000000	0.00000000000000000000	491.00000000000000000000	427.00000000000000000000	4.00000000000000000000	4.00000000000000000000	4.00000000000000000000	4.00000000000000000000	4.00000000000000000000	4.00000000000000000000	4.00000000000000000000	4.00000000000000000000	4.00000000000000000000	4.00000000000000000000	4.00000000000000000000	4.00000000000000000000	4.00000000000000000000	4.00000000000000000000	4.00000000000000000000	4.00000000000000000000
55.00000000000000000000	0.00000000000000000000	4178.97412109375000000000	4152.82031250000000000000	4174.87158203125000000000	4157.43603515625000000000	4140.51269531250000000000	4156.92285156250000000000	4160.00000000000000000000	4155.38427734375000000000	4167.69238281250000000000	4155.89746093750000000000	4126.66650390625000000000	4184.10253906250000000000	4182.05126953125000000000	4175.89746093750000000000	0.00000000000000000000	10245.00000000000000000000	10229.00000000000000000000	0.00000000000000000000	0.00000000000000000000	0.00000000000000000000	491.00000000000000000000	436.00000000000000000000	4.00000000000000000000	4.00000000000000000000	4.00000000000000000000	4.00000000000000000000	4.00000000000000000000	4.00000000000000000000	4.00000000000000000000	4.00000000000000000000	4.00000000000000000000	4.00000000000000000000	4.00000000000000000000	4.00000000000000000000	4.00000000000000000000	4.00000000000000000000	4.00000000000000000000	4.00000000000000000000
56.00000000000000000000	0.00000000000000000000	4168.20507812500000000000	4148.20507812500000000000	4159.48730468750000000000	4153.84619140625000000000	4141.53857421875000000000	4138.46142578125000000000	4145.64111328125000000000	4146.15380859375000000000	4160.00000000000000000000	4144.10253906250000000000	4156.41015625000000000000	4180.51269531250000000000	4181.02539062500000000000	4167.69238281250000000000	0.00000000000000000000	10245.00000000000000000000	10229.00000000000000000000	0.00000000000000000000	0.00000000000000000000	0.00000000000000000000	491.00000000000000000000	443.00000000000000000000	4.00000000000000000000	4.00000000000000000000	4.00000000000000000000	4.00000000000000000000	4.00000000000000000000	4.00000000000000000000	4.00000000000000000000	4.00000000000000000000	4.00000000000000000000	4.00000000000000000000	4.00000000000000000000	4.00000000000000000000	4.00000000000000000000	4.00000000000000000000	4.00000000000000000000	4.00000000000000000000
57.00000000000000000000	0.00000000000000000000	4176.41015625000000000000	4145.64111328125000000000	4169.74365234375000000000	4159.48730468750000000000	4124.10253906250000000000	4125.12792968750000000000	4136.41015625000000000000	4137.43603515625000000000	4155.38427734375000000000	4128.20507812500000000000	4173.33300781250000000000	4175.38427734375000000000	4185.64111328125000000000	4162.56396484375000000000	0.00000000000000000000	10246.00000000000000000000	10230.00000000000000000000	0.00000000000000000000	0.00000000000000000000	0.00000000000000000000	491.00000000000000000000	450.00000000000000000000	4.00000000000000000000	4.00000000000000000000	4.00000000000000000000	4.00000000000000000000	4.00000000000000000000	4.00000000000000000000	4.00000000000000000000	4.00000000000000000000	4.00000000000000000000	4.00000000000000000000	4.00000000000000000000	4.00000000000000000000	4.00000000000000000000	4.00000000000000000000	4.00000000000000000000	4.00000000000000000000
58.00000000000000000000	0.00000000000000000000	4185.12792968750000000000	4142.56396484375000000000	4182.56396484375000000000	4146.66650390625000000000	4132.30761718750000000000	4135.38427734375000000000	4146.15380859375000000000	4141.53857421875000000000	4149.74365234375000000000	4147.69238281250000000000	4181.53857421875000000000	4186.15380859375000000000	4193.84619140625000000000	4182.56396484375000000000	0.00000000000000000000	10246.00000000000000000000	10230.00000000000000000000	0.00000000000000000000	0.00000000000000000000	0.00000000000000000000	491.00000000000000000000	458.00000000000000000000	4.00000000000000000000	4.00000000000000000000	4.00000000000000000000	4.00000000000000000000	4.00000000000000000000	4.00000000000000000000	4.00000000000000000000	4.00000000000000000000	4.00000000000000000000	4.00000000000000000000	4.00000000000000000000	4.00000000000000000000	4.00000000000000000000	4.00000000000000000000	4.00000000000000000000	4.00000000000000000000
59.00000000000000000000	0.00000000000000000000	4171.79492187500000000000	4132.82031250000000000000	4161.53857421875000000000	4117.94873046875000000000	4140.00000000000000000000	4131.28173828125000000000	4146.15380859375000000000	4141.02539062500000000000	4140.51269531250000000000	4164.10253906250000000000	4175.89746093750000000000	4183.58984375000000000000	4200.00000000000000000000	4180.51269531250000000000	0.00000000000000000000	10246.00000000000000000000	10230.00000000000000000000	0.00000000000000000000	0.00000000000000000000	0.00000000000000000000	491.00000000000000000000	465.00000000000000000000	4.00000000000000000000	4.00000000000000000000	4.00000000000000000000	4.00000000000000000000	4.00000000000000000000	4.00000000000000000000	4.00000000000000000000	4.00000000000000000000	4.00000000000000000000	4.00000000000000000000	4.00000000000000000000	4.00000000000000000000	4.00000000000000000000	4.00000000000000000000	4.00000000000000000000	4.00000000000000000000
60.00000000000000000000	0.00000000000000000000	4176.92285156250000000000	4125.12792968750000000000	4162.05126953125000000000	4116.92285156250000000000	4112.82031250000000000000	4124.10253906250000000000	4138.46142578125000000000	4140.51269531250000000000	4147.17919921875000000000	4142.05126953125000000000	4150.25634765625000000000	4172.82031250000000000000	4191.28173828125000000000	4165.64111328125000000000	0.00000000000000000000	10246.00000000000000000000	10230.00000000000000000000	0.00000000000000000000	0.00000000000000000000	0.00000000000000000000	491.00000000000000000000	473.00000000000000000000	4.00000000000000000000	4.00000000000000000000	4.00000000000000000000	4.00000000000000000000	4.00000000000000000000	4.00000000000000000000	4.00000000000000000000	4.00000000000000000000	4.00000000000000000000	4.00000000000000000000	4.00000000000000000000	4.00000000000000000000	4.00000000000000000000	4.00000000000000000000	4.00000000000000000000	4.00000000000000000000
61.00000000000000000000	0.00000000000000000000	4167.69238281250000000000	4145.12792968750000000000	4161.53857421875000000000	4147.69238281250000000000	4111.79492187500000000000	4142.05126953125000000000	4146.66650390625000000000	4146.15380859375000000000	4157.43603515625000000000	4146.15380859375000000000	4146.15380859375000000000	4172.30761718750000000000	4192.30761718750000000000	4168.20507812500000000000	0.00000000000000000000	10246.00000000000000000000	10227.00000000000000000000	0.00000000000000000000	0.00000000000000000000	0.00000000000000000000	491.00000000000000000000	480.00000000000000000000	4.00000000000000000000	4.00000000000000000000	4.00000000000000000000	4.00000000000000000000	4.00000000000000000000	4.00000000000000000000	4.00000000000000000000	4.00000000000000000000	4.00000000000000000000	4.00000000000000000000	4.00000000000000000000	4.00000000000000000000	4.00000000000000000000	4.00000000000000000000	4.00000000000000000000	4.00000000000000000000
62.00000000000000000000	0.00000000000000000000	4172.82031250000000000000	4156.92285156250000000000	4173.84619140625000000000	4164.61523437500000000000	4124.10253906250000000000	4148.20507812500000000000	4145.12792968750000000000	4132.30761718750000000000	4144.61523437500000000000	4145.64111328125000000000	4159.48730468750000000000	4181.53857421875000000000	4183.07666015625000000000	4177.94873046875000000000	0.00000000000000000000	10246.00000000000000000000	10227.00000000000000000000	0.00000000000000000000	0.00000000000000000000	0.00000000000000000000	491.00000000000000000000	487.00000000000000000000	4.00000000000000000000	4.00000000000000000000	4.00000000000000000000	4.00000000000000000000	4.00000000000000000000	4.00000000000000000000	4.00000000000000000000	4.00000000000000000000	4.00000000000000000000	4.00000000000000000000	4.00000000000000000000	4.00000000000000000000	4.00000000000000000000	4.00000000000000000000	4.00000000000000000000	4.00000000000000000000
63.00000000000000000000	0.00000000000000000000	4181.02539062500000000000	4153.33300781250000000000	4173.84619140625000000000	4148.20507812500000000000	4135.89746093750000000000	4139.48730468750000000000	4141.53857421875000000000	4128.71777343750000000000	4150.25634765625000000000	4125.64111328125000000000	4165.64111328125000000000	4174.87158203125000000000	4185.64111328125000000000	4182.05126953125000000000	0.00000000000000000000	10248.00000000000000000000	10228.00000000000000000000	0.00000000000000000000	0.00000000000000000000	0.00000000000000000000	491.00000000000000000000	495.00000000000000000000	4.00000000000000000000	4.00000000000000000000	4.00000000000000000000	4.00000000000000000000	4.00000000000000000000	4.00000000000000000000	4.00000000000000000000	4.00000000000000000000	4.00000000000000000000	4.00000000000000000000	4.00000000000000000000	4.00000000000000000000	4.00000000000000000000	4.00000000000000000000	4.00000000000000000000	4.00000000000000000000
64.00000000000000000000	0.00000000000000000000	4171.28173828125000000000	4149.23046875000000000000	4157.94873046875000000000	4130.76904296875000000000	4148.71777343750000000000	4136.41015625000000000000	4147.17919921875000000000	4136.41015625000000000000	4150.76904296875000000000	4131.79492187500000000000	4168.71777343750000000000	4163.58984375000000000000	4205.64111328125000000000	4171.28173828125000000000	2256.00000000000000000000	10248.00000000000000000000	10228.00000000000000000000	0.00000000000000000000	0.00000000000000000000	0.00000000000000000000	491.00000000000000000000	502.00000000000000000000	4.00000000000000000000	4.00000000000000000000	4.00000000000000000000	4.00000000000000000000	4.00000000000000000000	4.00000000000000000000	4.00000000000000000000	4.00000000000000000000	4.00000000000000000000	4.00000000000000000000	4.00000000000000000000	4.00000000000000000000	4.00000000000000000000	4.00000000000000000000	4.00000000000000000000	4.00000000000000000000
65.00000000000000000000	0.00000000000000000000	4185.12792968750000000000	4146.66650390625000000000	4177.43603515625000000000	4153.84619140625000000000	4145.12792968750000000000	4137.94873046875000000000	4149.74365234375000000000	4125.12792968750000000000	4125.64111328125000000000	4147.69238281250000000000	4156.41015625000000000000	4173.84619140625000000000	4201.02539062500000000000	4160.51269531250000000000	2976.00000000000000000000	10249.00000000000000000000	10227.00000000000000000000	0.00000000000000000000	0.00000000000000000000	0.00000000000000000000	491.00000000000000000000	509.00000000000000000000	4.00000000000000000000	4.00000000000000000000	4.00000000000000000000	4.00000000000000000000	4.00000000000000000000	4.00000000000000000000	4.00000000000000000000	4.00000000000000000000	4.00000000000000000000	4.00000000000000000000	4.00000000000000000000	4.00000000000000000000	4.00000000000000000000	4.00000000000000000000	4.00000000000000000000	4.00000000000000000000
66.00000000000000000000	0.00000000000000000000	4175.89746093750000000000	4157.43603515625000000000	4169.74365234375000000000	4178.46142578125000000000	4126.66650390625000000000	4140.00000000000000000000	4149.23046875000000000000	4125.64111328125000000000	4135.89746093750000000000	4144.10253906250000000000	4149.74365234375000000000	4175.89746093750000000000	4182.05126953125000000000	4162.56396484375000000000	2235.00000000000000000000	10249.00000000000000000000	10227.00000000000000000000	0.00000000000000000000	0.00000000000000000000	0.00000000000000000000	491.00000000000000000000	517.00000000000000000000	4.00000000000000000000	4.00000000000000000000	4.00000000000000000000	4.00000000000000000000	4.00000000000000000000	4.00000000000000000000	4.00000000000000000000	4.00000000000000000000	4.00000000000000000000	4.00000000000000000000	4.00000000000000000000	4.00000000000000000000	4.00000000000000000000	4.00000000000000000000	4.00000000000000000000	4.00000000000000000000
67.00000000000000000000	0.00000000000000000000	4158.46142578125000000000	4137.43603515625000000000	4153.84619140625000000000	4138.97412109375000000000	4095.38452148437500000000	4117.43603515625000000000	4132.30761718750000000000	4123.07666015625000000000	4142.05126953125000000000	4112.30761718750000000000	4156.41015625000000000000	4159.48730468750000000000	4164.10253906250000000000	4153.84619140625000000000	3462.00000000000000000000	10247.00000000000000000000	10226.00000000000000000000	0.00000000000000000000	0.00000000000000000000	0.00000000000000000000	491.00000000000000000000	524.00000000000000000000	4.00000000000000000000	4.00000000000000000000	4.00000000000000000000	4.00000000000000000000	4.00000000000000000000	4.00000000000000000000	4.00000000000000000000	4.00000000000000000000	4.00000000000000000000	4.00000000000000000000	4.00000000000000000000	4.00000000000000000000	4.00000000000000000000	4.00000000000000000000	4.00000000000000000000	4.00000000000000000000
68.00000000000000000000	0.00000000000000000000	4158.97412109375000000000	4103.58984375000000000000	4154.87158203125000000000	4104.10253906250000000000	4098.46142578125000000000	4104.10253906250000000000	4121.53857421875000000000	4115.38427734375000000000	4124.61523437500000000000	4103.58984375000000000000	4136.92285156250000000000	4149.74365234375000000000	4163.58984375000000000000	4142.56396484375000000000	3491.00000000000000000000	10247.00000000000000000000	10226.00000000000000000000	0.00000000000000000000	0.00000000000000000000	0.00000000000000000000	491.00000000000000000000	531.00000000000000000000	4.00000000000000000000	4.00000000000000000000	4.00000000000000000000	4.00000000000000000000	4.00000000000000000000	4.00000000000000000000	4.00000000000000000000	4.00000000000000000000	4.00000000000000000000	4.00000000000000000000	4.00000000000000000000	4.00000000000000000000	4.00000000000000000000	4.00000000000000000000	4.00000000000000000000	4.00000000000000000000
69.00000000000000000000	0.00000000000000000000	4170.25634765625000000000	4126.15380859375000000000	4161.02539062500000000000	4138.46142578125000000000	4143.07666015625000000000	4144.10253906250000000000	4148.71777343750000000000	4146.66650390625000000000	4153.84619140625000000000	4155.38427734375000000000	4160.00000000000000000000	4165.64111328125000000000	4187.17919921875000000000	4161.02539062500000000000	3310.00000000000000000000	10247.00000000000000000000	10230.00000000000000000000	0.00000000000000000000	0.00000000000000000000	0.00000000000000000000	491.00000000000000000000	539.00000000000000000000	4.00000000000000000000	4.00000000000000000000	4.00000000000000000000	4.00000000000000000000	4.00000000000000000000	4.00000000000000000000	4.00000000000000000000	4.00000000000000000000	4.00000000000000000000	4.00000000000000000000	4.00000000000000000000	4.00000000000000000000	4.00000000000000000000	4.00000000000000000000	4.00000000000000000000	4.00000000000000000000
70.00000000000000000000	0.00000000000000000000	4193.33300781250000000000	4167.69238281250000000000	4182.05126953125000000000	4173.33300781250000000000	4161.53857421875000000000	4174.35888671875000000000	4170.25634765625000000000	4172.30761718750000000000	4186.66650390625000000000	4183.58984375000000000000	4194.87158203125000000000	4187.69238281250000000000	4211.28173828125000000000	4184.10253906250000000000	3435.00000000000000000000	10247.00000000000000000000	10230.00000000000000000000	0.00000000000000000000	0.00000000000000000000	0.00000000000000000000	491.00000000000000000000	546.00000000000000000000	4.00000000000000000000	4.00000000000000000000	4.00000000000000000000	4.00000000000000000000	4.00000000000000000000	4.00000000000000000000	4.00000000000000000000	4.00000000000000000000	4.00000000000000000000	4.00000000000000000000	4.00000000000000000000	4.00000000000000000000	4.00000000000000000000	4.00000000000000000000	4.00000000000000000000	4.00000000000000000000
71.00000000000000000000	0.00000000000000000000	4168.71777343750000000000	4162.56396484375000000000	4158.46142578125000000000	4160.00000000000000000000	4144.61523437500000000000	4159.48730468750000000000	4156.41015625000000000000	4152.82031250000000000000	4156.92285156250000000000	4149.74365234375000000000	4157.43603515625000000000	4169.74365234375000000000	4208.20507812500000000000	4170.25634765625000000000	3453.00000000000000000000	10249.00000000000000000000	10230.00000000000000000000	0.00000000000000000000	0.00000000000000000000	0.00000000000000000000	491.00000000000000000000	555.00000000000000000000	4.00000000000000000000	4.00000000000000000000	4.00000000000000000000	4.00000000000000000000	4.00000000000000000000	4.00000000000000000000	4.00000000000000000000	4.00000000000000000000	4.00000000000000000000	4.00000000000000000000	4.00000000000000000000	4.00000000000000000000	4.00000000000000000000	4.00000000000000000000	4.00000000000000000000	4.00000000000000000000
72.00000000000000000000	0.00000000000000000000	4161.02539062500000000000	4132.30761718750000000000	4152.30761718750000000000	4145.12792968750000000000	4128.71777343750000000000	4141.53857421875000000000	4141.02539062500000000000	4131.79492187500000000000	4132.30761718750000000000	4128.20507812500000000000	4143.07666015625000000000	4150.25634765625000000000	4183.58984375000000000000	4151.28173828125000000000	3138.00000000000000000000	10249.00000000000000000000	10230.00000000000000000000	0.00000000000000000000	0.00000000000000000000	0.00000000000000000000	491.00000000000000000000	563.00000000000000000000	4.00000000000000000000	4.00000000000000000000	4.00000000000000000000	4.00000000000000000000	4.00000000000000000000	4.00000000000000000000	4.00000000000000000000	4.00000000000000000000	4.00000000000000000000	4.00000000000000000000	4.00000000000000000000	4.00000000000000000000	4.00000000000000000000	4.00000000000000000000	4.00000000000000000000	4.00000000000000000000
73.00000000000000000000	0.00000000000000000000	4173.33300781250000000000	4125.64111328125000000000	4169.74365234375000000000	4140.00000000000000000000	4117.94873046875000000000	4129.74365234375000000000	4136.92285156250000000000	4131.28173828125000000000	4146.66650390625000000000	4131.28173828125000000000	4177.94873046875000000000	4164.10253906250000000000	4169.74365234375000000000	4160.51269531250000000000	2927.00000000000000000000	10249.00000000000000000000	10229.00000000000000000000	0.00000000000000000000	0.00000000000000000000	0.00000000000000000000	491.00000000000000000000	571.00000000000000000000	4.00000000000000000000	4.00000000000000000000	4.00000000000000000000	4.00000000000000000000	4.00000000000000000000	4.00000000000000000000	4.00000000000000000000	4.00000000000000000000	4.00000000000000000000	4.00000000000000000000	4.00000000000000000000	4.00000000000000000000	4.00000000000000000000	4.00000000000000000000	4.00000000000000000000	4.00000000000000000000
74.00000000000000000000	0.00000000000000000000	4157.43603515625000000000	4136.92285156250000000000	4155.89746093750000000000	4134.35888671875000000000	4118.97412109375000000000	4121.02539062500000000000	4133.33300781250000000000	4132.30761718750000000000	4149.23046875000000000000	4120.51269531250000000000	4169.74365234375000000000	4174.87158203125000000000	4177.43603515625000000000	4174.35888671875000000000	3462.00000000000000000000	10249.00000000000000000000	10229.00000000000000000000	0.00000000000000000000	0.00000000000000000000	0.00000000000000000000	491.00000000000000000000	580.00000000000000000000	4.00000000000000000000	4.00000000000000000000	4.00000000000000000000	4.00000000000000000000	4.00000000000000000000	4.00000000000000000000	4.00000000000000000000	4.00000000000000000000	4.00000000000000000000	4.00000000000000000000	4.00000000000000000000	4.00000000000000000000	4.00000000000000000000	4.00000000000000000000	4.00000000000000000000	4.00000000000000000000
75.00000000000000000000	0.00000000000000000000	4177.43603515625000000000	4148.20507812500000000000	4169.23046875000000000000	4140.00000000000000000000	4135.38427734375000000000	4137.94873046875000000000	4140.00000000000000000000	4134.87158203125000000000	4144.61523437500000000000	4120.51269531250000000000	4127.69238281250000000000	4175.89746093750000000000	4193.84619140625000000000	4165.64111328125000000000	3235.00000000000000000000	10248.00000000000000000000	10227.00000000000000000000	0.00000000000000000000	0.00000000000000000000	0.00000000000000000000	491.00000000000000000000	588.00000000000000000000	4.00000000000000000000	4.00000000000000000000	4.00000000000000000000	4.00000000000000000000	4.00000000000000000000	4.00000000000000000000	4.00000000000000000000	4.00000000000000000000	4.00000000000000000000	4.00000000000000000000	4.00000000000000000000	4.00000000000000000000	4.00000000000000000000	4.00000000000000000000	4.00000000000000000000	4.00000000000000000000
76.00000000000000000000	0.00000000000000000000	4180.51269531250000000000	4149.74365234375000000000	4167.69238281250000000000	4137.43603515625000000000	4138.46142578125000000000	4147.17919921875000000000	4145.12792968750000000000	4136.41015625000000000000	4149.74365234375000000000	4137.43603515625000000000	4139.48730468750000000000	4169.74365234375000000000	4187.17919921875000000000	4154.87158203125000000000	3095.00000000000000000000	10248.00000000000000000000	10227.00000000000000000000	0.00000000000000000000	0.00000000000000000000	0.00000000000000000000	491.00000000000000000000	596.00000000000000000000	4.00000000000000000000	4.00000000000000000000	4.00000000000000000000	4.00000000000000000000	4.00000000000000000000	4.00000000000000000000	4.00000000000000000000	4.00000000000000000000	4.00000000000000000000	4.00000000000000000000	4.00000000000000000000	4.00000000000000000000	4.00000000000000000000	4.00000000000000000000	4.00000000000000000000	4.00000000000000000000
77.00000000000000000000	0.00000000000000000000	4167.17919921875000000000	4140.51269531250000000000	4160.00000000000000000000	4150.76904296875000000000	4130.76904296875000000000	4131.28173828125000000000	4138.46142578125000000000	4129.23046875000000000000	4142.05126953125000000000	4135.38427734375000000000	4172.82031250000000000000	4164.10253906250000000000	4173.33300781250000000000	4158.46142578125000000000	2858.00000000000000000000	10246.00000000000000000000	10227.00000000000000000000	0.00000000000000000000	0.00000000000000000000	0.00000000000000000000	491.00000000000000000000	605.00000000000000000000	4.00000000000000000000	4.00000000000000000000	4.00000000000000000000	4.00000000000000000000	4.00000000000000000000	4.00000000000000000000	4.00000000000000000000	4.00000000000000000000	4.00000000000000000000	4.00000000000000000000	4.00000000000000000000	4.00000000000000000000	4.00000000000000000000	4.00000000000000000000	4.00000000000000000000	4.00000000000000000000
78.00000000000000000000	0.00000000000000000000	4177.94873046875000000000	4154.87158203125000000000	4168.71777343750000000000	4181.02539062500000000000	4145.64111328125000000000	4145.12792968750000000000	4147.69238281250000000000	4148.20507812500000000000	4144.10253906250000000000	4137.94873046875000000000	4184.10253906250000000000	4167.17919921875000000000	4191.79492187500000000000	4171.28173828125000000000	3462.00000000000000000000	10246.00000000000000000000	10227.00000000000000000000	0.00000000000000000000	0.00000000000000000000	0.00000000000000000000	491.00000000000000000000	613.00000000000000000000	4.00000000000000000000	4.00000000000000000000	4.00000000000000000000	4.00000000000000000000	4.00000000000000000000	4.00000000000000000000	4.00000000000000000000	4.00000000000000000000	4.00000000000000000000	4.00000000000000000000	4.00000000000000000000	4.00000000000000000000	4.00000000000000000000	4.00000000000000000000	4.00000000000000000000	4.00000000000000000000
79.00000000000000000000	0.00000000000000000000	4168.71777343750000000000	4166.66650390625000000000	4152.82031250000000000000	4161.53857421875000000000	4150.76904296875000000000	4155.89746093750000000000	4152.82031250000000000000	4167.17919921875000000000	4155.38427734375000000000	4148.20507812500000000000	4166.15380859375000000000	4163.58984375000000000000	4198.97412109375000000000	4166.15380859375000000000	3235.00000000000000000000	10247.00000000000000000000	10227.00000000000000000000	0.00000000000000000000	0.00000000000000000000	0.00000000000000000000	491.00000000000000000000	621.00000000000000000000	4.00000000000000000000	4.00000000000000000000	4.00000000000000000000	4.00000000000000000000	4.00000000000000000000	4.00000000000000000000	4.00000000000000000000	4.00000000000000000000	4.00000000000000000000	4.00000000000000000000	4.00000000000000000000	4.00000000000000000000	4.00000000000000000000	4.00000000000000000000	4.00000000000000000000	4.00000000000000000000
80.00000000000000000000	0.00000000000000000000	4171.28173828125000000000	4142.56396484375000000000	4158.46142578125000000000	4124.10253906250000000000	4120.00000000000000000000	4134.35888671875000000000	4132.30761718750000000000	4129.23046875000000000000	4130.25634765625000000000	4116.92285156250000000000	4134.87158203125000000000	4147.69238281250000000000	4162.56396484375000000000	4136.41015625000000000000	3095.00000000000000000000	10247.00000000000000000000	10227.00000000000000000000	0.00000000000000000000	0.00000000000000000000	0.00000000000000000000	491.00000000000000000000	630.00000000000000000000	4.00000000000000000000	4.00000000000000000000	4.00000000000000000000	4.00000000000000000000	4.00000000000000000000	4.00000000000000000000	4.00000000000000000000	4.00000000000000000000	4.00000000000000000000	4.00000000000000000000	4.00000000000000000000	4.00000000000000000000	4.00000000000000000000	4.00000000000000000000	4.00000000000000000000	4.00000000000000000000
81.00000000000000000000	0.00000000000000000000	4172.82031250000000000000	4131.28173828125000000000	4160.00000000000000000000	4136.92285156250000000000	4128.71777343750000000000	4137.43603515625000000000	4134.87158203125000000000	4112.30761718750000000000	4124.10253906250000000000	4095.89721679687500000000	4139.48730468750000000000	4141.02539062500000000000	4156.92285156250000000000	4130.76904296875000000000	2858.00000000000000000000	10247.00000000000000000000	10226.00000000000000000000	0.00000000000000000000	0.00000000000000000000	0.00000000000000000000	491.00000000000000000000	638.00000000000000000000	4.00000000000000000000	4.00000000000000000000	4.00000000000000000000	4.00000000000000000000	4.00000000000000000000	4.00000000000000000000	4.00000000000000000000	4.00000000000000000000	4.00000000000000000000	4.00000000000000000000	4.00000000000000000000	4.00000000000000000000	4.00000000000000000000	4.00000000000000000000	4.00000000000000000000	4.00000000000000000000
82.00000000000000000000	0.00000000000000000000	4170.76904296875000000000	4141.53857421875000000000	4157.43603515625000000000	4158.46142578125000000000	4151.79492187500000000000	4156.92285156250000000000	4155.89746093750000000000	4144.10253906250000000000	4148.71777343750000000000	4125.12792968750000000000	4157.43603515625000000000	4163.58984375000000000000	4185.12792968750000000000	4156.41015625000000000000	3462.00000000000000000000	10247.00000000000000000000	10226.00000000000000000000	0.00000000000000000000	0.00000000000000000000	0.00000000000000000000	491.00000000000000000000	647.00000000000000000000	4.00000000000000000000	4.00000000000000000000	4.00000000000000000000	4.00000000000000000000	4.00000000000000000000	4.00000000000000000000	4.00000000000000000000	4.00000000000000000000	4.00000000000000000000	4.00000000000000000000	4.00000000000000000000	4.00000000000000000000	4.00000000000000000000	4.00000000000000000000	4.00000000000000000000	4.00000000000000000000
83.00000000000000000000	0.00000000000000000000	4167.69238281250000000000	4134.87158203125000000000	4162.56396484375000000000	4135.38427734375000000000	4129.74365234375000000000	4143.07666015625000000000	4148.20507812500000000000	4148.71777343750000000000	4147.17919921875000000000	4134.87158203125000000000	4143.58984375000000000000	4164.61523437500000000000	4176.41015625000000000000	4152.82031250000000000000	3235.00000000000000000000	10248.00000000000000000000	10227.00000000000000000000	0.00000000000000000000	0.00000000000000000000	0.00000000000000000000	491.00000000000000000000	655.00000000000000000000	4.00000000000000000000	4.00000000000000000000	4.00000000000000000000	4.00000000000000000000	4.00000000000000000000	4.00000000000000000000	4.00000000000000000000	4.00000000000000000000	4.00000000000000000000	4.00000000000000000000	4.00000000000000000000	4.00000000000000000000	4.00000000000000000000	4.00000000000000000000	4.00000000000000000000	4.00000000000000000000
84.00000000000000000000	0.00000000000000000000	4156.92285156250000000000	4142.56396484375000000000	4153.33300781250000000000	4142.05126953125000000000	4142.05126953125000000000	4136.41015625000000000000	4147.69238281250000000000	4147.69238281250000000000	4151.28173828125000000000	4122.05126953125000000000	4141.02539062500000000000	4148.71777343750000000000	4169.23046875000000000000	4142.05126953125000000000	3095.00000000000000000000	10248.00000000000000000000	10227.00000000000000000000	0.00000000000000000000	0.00000000000000000000	0.00000000000000000000	491.00000000000000000000	663.00000000000000000000	4.00000000000000000000	4.00000000000000000000	4.00000000000000000000	4.00000000000000000000	4.00000000000000000000	4.00000000000000000000	4.00000000000000000000	4.00000000000000000000	4.00000000000000000000	4.00000000000000000000	4.00000000000000000000	4.00000000000000000000	4.00000000000000000000	4.00000000000000000000	4.00000000000000000000	4.00000000000000000000
85.00000000000000000000	0.00000000000000000000	4185.64111328125000000000	4174.87158203125000000000	4172.30761718750000000000	4182.56396484375000000000	4174.35888671875000000000	4155.38427734375000000000	4168.20507812500000000000	4169.74365234375000000000	4171.79492187500000000000	4130.25634765625000000000	4168.20507812500000000000	4173.33300781250000000000	4188.20507812500000000000	4168.20507812500000000000	2858.00000000000000000000	10248.00000000000000000000	10228.00000000000000000000	0.00000000000000000000	0.00000000000000000000	0.00000000000000000000	491.00000000000000000000	672.00000000000000000000	4.00000000000000000000	4.00000000000000000000	4.00000000000000000000	4.00000000000000000000	4.00000000000000000000	4.00000000000000000000	4.00000000000000000000	4.00000000000000000000	4.00000000000000000000	4.00000000000000000000	4.00000000000000000000	4.00000000000000000000	4.00000000000000000000	4.00000000000000000000	4.00000000000000000000	4.00000000000000000000
86.00000000000000000000	0.00000000000000000000	4188.71777343750000000000	4167.69238281250000000000	4172.82031250000000000000	4151.79492187500000000000	4151.28173828125000000000	4162.05126953125000000000	4166.15380859375000000000	4179.48730468750000000000	4173.84619140625000000000	4148.71777343750000000000	4186.66650390625000000000	4182.56396484375000000000	4194.87158203125000000000	4170.76904296875000000000	3462.00000000000000000000	10248.00000000000000000000	10228.00000000000000000000	0.00000000000000000000	0.00000000000000000000	0.00000000000000000000	491.00000000000000000000	679.00000000000000000000	4.00000000000000000000	4.00000000000000000000	4.00000000000000000000	4.00000000000000000000	4.00000000000000000000	4.00000000000000000000	4.00000000000000000000	4.00000000000000000000	4.00000000000000000000	4.00000000000000000000	4.00000000000000000000	4.00000000000000000000	4.00000000000000000000	4.00000000000000000000	4.00000000000000000000	4.00000000000000000000
87.00000000000000000000	0.00000000000000000000	4175.89746093750000000000	4138.46142578125000000000	4166.66650390625000000000	4116.41015625000000000000	4133.33300781250000000000	4157.43603515625000000000	4151.79492187500000000000	4166.15380859375000000000	4164.10253906250000000000	4146.15380859375000000000	4175.38427734375000000000	4168.20507812500000000000	4195.38427734375000000000	4148.71777343750000000000	3235.00000000000000000000	10247.00000000000000000000	10228.00000000000000000000	0.00000000000000000000	0.00000000000000000000	0.00000000000000000000	491.00000000000000000000	686.00000000000000000000	4.00000000000000000000	4.00000000000000000000	4.00000000000000000000	4.00000000000000000000	4.00000000000000000000	4.00000000000000000000	4.00000000000000000000	4.00000000000000000000	4.00000000000000000000	4.00000000000000000000	4.00000000000000000000	4.00000000000000000000	4.00000000000000000000	4.00000000000000000000	4.00000000000000000000	4.00000000000000000000
88.00000000000000000000	0.00000000000000000000	4189.74365234375000000000	4157.43603515625000000000	4183.58984375000000000000	4151.28173828125000000000	4167.17919921875000000000	4157.43603515625000000000	4154.35888671875000000000	4152.82031250000000000000	4154.35888671875000000000	4137.94873046875000000000	4151.79492187500000000000	4177.43603515625000000000	4205.64111328125000000000	4166.15380859375000000000	3095.00000000000000000000	10247.00000000000000000000	10228.00000000000000000000	0.00000000000000000000	0.00000000000000000000	0.00000000000000000000	491.00000000000000000000	694.00000000000000000000	4.00000000000000000000	4.00000000000000000000	4.00000000000000000000	4.00000000000000000000	4.00000000000000000000	4.00000000000000000000	4.00000000000000000000	4.00000000000000000000	4.00000000000000000000	4.00000000000000000000	4.00000000000000000000	4.00000000000000000000	4.00000000000000000000	4.00000000000000000000	4.00000000000000000000	4.00000000000000000000
89.00000000000000000000	0.00000000000000000000	4162.56396484375000000000	4182.56396484375000000000	4156.92285156250000000000	4166.15380859375000000000	4168.20507812500000000000	4150.76904296875000000000	4155.89746093750000000000	4141.53857421875000000000	4135.89746093750000000000	4141.02539062500000000000	4143.58984375000000000000	4168.20507812500000000000	4198.46142578125000000000	4171.28173828125000000000	2858.00000000000000000000	10249.00000000000000000000	10227.00000000000000000000	0.00000000000000000000	0.00000000000000000000	0.00000000000000000000	491.00000000000000000000	701.00000000000000000000	4.00000000000000000000	4.00000000000000000000	4.00000000000000000000	4.00000000000000000000	4.00000000000000000000	4.00000000000000000000	4.00000000000000000000	4.00000000000000000000	4.00000000000000000000	4.00000000000000000000	4.00000000000000000000	4.00000000000000000000	4.00000000000000000000	4.00000000000000000000	4.00000000000000000000	4.00000000000000000000
90.00000000000000000000	0.00000000000000000000	4158.97412109375000000000	4163.58984375000000000000	4155.89746093750000000000	4150.25634765625000000000	4132.82031250000000000000	4140.00000000000000000000	4151.28173828125000000000	4134.87158203125000000000	4129.23046875000000000000	4130.76904296875000000000	4149.74365234375000000000	4148.71777343750000000000	4173.84619140625000000000	4145.12792968750000000000	3462.00000000000000000000	10249.00000000000000000000	10227.00000000000000000000	0.00000000000000000000	0.00000000000000000000	0.00000000000000000000	491.00000000000000000000	708.00000000000000000000	4.00000000000000000000	4.00000000000000000000	4.00000000000000000000	4.00000000000000000000	4.00000000000000000000	4.00000000000000000000	4.00000000000000000000	4.00000000000000000000	4.00000000000000000000	4.00000000000000000000	4.00000000000000000000	4.00000000000000000000	4.00000000000000000000	4.00000000000000000000	4.00000000000000000000	4.00000000000000000000
91.00000000000000000000	0.00000000000000000000	4177.43603515625000000000	4157.43603515625000000000	4173.33300781250000000000	4160.00000000000000000000	4149.23046875000000000000	4155.38427734375000000000	4164.61523437500000000000	4149.74365234375000000000	4155.38427734375000000000	4117.94873046875000000000	4168.71777343750000000000	4158.97412109375000000000	4175.38427734375000000000	4149.23046875000000000000	3235.00000000000000000000	10246.00000000000000000000	10230.00000000000000000000	0.00000000000000000000	0.00000000000000000000	0.00000000000000000000	491.00000000000000000000	716.00000000000000000000	4.00000000000000000000	4.00000000000000000000	4.00000000000000000000	4.00000000000000000000	4.00000000000000000000	4.00000000000000000000	4.00000000000000000000	4.00000000000000000000	4.00000000000000000000	4.00000000000000000000	4.00000000000000000000	4.00000000000000000000	4.00000000000000000000	4.00000000000000000000	4.00000000000000000000	4.00000000000000000000
92.00000000000000000000	0.00000000000000000000	4174.35888671875000000000	4174.35888671875000000000	4165.12792968750000000000	4169.74365234375000000000	4187.17919921875000000000	4170.25634765625000000000	4170.76904296875000000000	4157.94873046875000000000	4167.17919921875000000000	4138.97412109375000000000	4172.82031250000000000000	4174.87158203125000000000	4194.87158203125000000000	4164.61523437500000000000	3095.00000000000000000000	10246.00000000000000000000	10230.00000000000000000000	0.00000000000000000000	0.00000000000000000000	0.00000000000000000000	491.00000000000000000000	723.00000000000000000000	4.00000000000000000000	4.00000000000000000000	4.00000000000000000000	4.00000000000000000000	4.00000000000000000000	4.00000000000000000000	4.00000000000000000000	4.00000000000000000000	4.00000000000000000000	4.00000000000000000000	4.00000000000000000000	4.00000000000000000000	4.00000000000000000000	4.00000000000000000000	4.00000000000000000000	4.00000000000000000000
93.00000000000000000000	0.00000000000000000000	4180.51269531250000000000	4167.17919921875000000000	4171.79492187500000000000	4142.05126953125000000000	4173.33300781250000000000	4151.28173828125000000000	4151.28173828125000000000	4145.64111328125000000000	4152.30761718750000000000	4164.61523437500000000000	4165.12792968750000000000	4172.82031250000000000000	4196.92285156250000000000	4155.38427734375000000000	2858.00000000000000000000	10246.00000000000000000000	10231.00000000000000000000	0.00000000000000000000	0.00000000000000000000	0.00000000000000000000	491.00000000000000000000	730.00000000000000000000	4.00000000000000000000	4.00000000000000000000	4.00000000000000000000	4.00000000000000000000	4.00000000000000000000	4.00000000000000000000	4.00000000000000000000	4.00000000000000000000	4.00000000000000000000	4.00000000000000000000	4.00000000000000000000	4.00000000000000000000	4.00000000000000000000	4.00000000000000000000	4.00000000000000000000	4.00000000000000000000
94.00000000000000000000	0.00000000000000000000	4174.35888671875000000000	4165.12792968750000000000	4164.10253906250000000000	4117.94873046875000000000	4150.25634765625000000000	4150.76904296875000000000	4148.71777343750000000000	4150.76904296875000000000	4157.94873046875000000000	4165.12792968750000000000	4170.25634765625000000000	4168.20507812500000000000	4201.02539062500000000000	4154.35888671875000000000	3462.00000000000000000000	10246.00000000000000000000	10231.00000000000000000000	0.00000000000000000000	0.00000000000000000000	0.00000000000000000000	491.00000000000000000000	738.00000000000000000000	4.00000000000000000000	4.00000000000000000000	4.00000000000000000000	4.00000000000000000000	4.00000000000000000000	4.00000000000000000000	4.00000000000000000000	4.00000000000000000000	4.00000000000000000000	4.00000000000000000000	4.00000000000000000000	4.00000000000000000000	4.00000000000000000000	4.00000000000000000000	4.00000000000000000000	4.00000000000000000000
95.00000000000000000000	0.00000000000000000000	4191.28173828125000000000	4183.58984375000000000000	4178.46142578125000000000	4144.61523437500000000000	4167.17919921875000000000	4173.33300781250000000000	4170.25634765625000000000	4168.20507812500000000000	4175.38427734375000000000	4156.41015625000000000000	4176.92285156250000000000	4190.25634765625000000000	4209.23046875000000000000	4187.17919921875000000000	3235.00000000000000000000	10246.00000000000000000000	10231.00000000000000000000	0.00000000000000000000	0.00000000000000000000	0.00000000000000000000	491.00000000000000000000	745.00000000000000000000	4.00000000000000000000	4.00000000000000000000	4.00000000000000000000	4.00000000000000000000	4.00000000000000000000	4.00000000000000000000	4.00000000000000000000	4.00000000000000000000	4.00000000000000000000	4.00000000000000000000	4.00000000000000000000	4.00000000000000000000	4.00000000000000000000	4.00000000000000000000	4.00000000000000000000	4.00000000000000000000
96.00000000000000000000	0.00000000000000000000	4196.41015625000000000000	4191.28173828125000000000	4189.74365234375000000000	4189.74365234375000000000	4182.56396484375000000000	4174.35888671875000000000	4180.51269531250000000000	4176.41015625000000000000	4180.00000000000000000000	4156.41015625000000000000	4197.94873046875000000000	4205.64111328125000000000	4212.82031250000000000000	4205.64111328125000000000	3095.00000000000000000000	10246.00000000000000000000	10231.00000000000000000000	0.00000000000000000000	0.00000000000000000000	0.00000000000000000000	491.00000000000000000000	753.00000000000000000000	4.00000000000000000000	4.00000000000000000000	4.00000000000000000000	4.00000000000000000000	4.00000000000000000000	4.00000000000000000000	4.00000000000000000000	4.00000000000000000000	4.00000000000000000000	4.00000000000000000000	4.00000000000000000000	4.00000000000000000000	4.00000000000000000000	4.00000000000000000000	4.00000000000000000000	4.00000000000000000000
97.00000000000000000000	0.00000000000000000000	4173.84619140625000000000	4184.10253906250000000000	4170.76904296875000000000	4184.61523437500000000000	4156.41015625000000000000	4153.33300781250000000000	4166.15380859375000000000	4170.76904296875000000000	4170.25634765625000000000	4152.30761718750000000000	4187.17919921875000000000	4189.74365234375000000000	4203.58984375000000000000	4179.48730468750000000000	2858.00000000000000000000	10244.00000000000000000000	10232.00000000000000000000	0.00000000000000000000	0.00000000000000000000	0.00000000000000000000	491.00000000000000000000	760.00000000000000000000	4.00000000000000000000	4.00000000000000000000	4.00000000000000000000	4.00000000000000000000	4.00000000000000000000	4.00000000000000000000	4.00000000000000000000	4.00000000000000000000	4.00000000000000000000	4.00000000000000000000	4.00000000000000000000	4.00000000000000000000	4.00000000000000000000	4.00000000000000000000	4.00000000000000000000	4.00000000000000000000
98.00000000000000000000	0.00000000000000000000	4181.02539062500000000000	4162.56396484375000000000	4173.33300781250000000000	4131.28173828125000000000	4132.30761718750000000000	4142.56396484375000000000	4153.84619140625000000000	4151.28173828125000000000	4149.74365234375000000000	4145.12792968750000000000	4137.94873046875000000000	4149.74365234375000000000	4178.46142578125000000000	4153.33300781250000000000	3462.00000000000000000000	10244.00000000000000000000	10232.00000000000000000000	0.00000000000000000000	0.00000000000000000000	0.00000000000000000000	491.00000000000000000000	767.00000000000000000000	4.00000000000000000000	4.00000000000000000000	4.00000000000000000000	4.00000000000000000000	4.00000000000000000000	4.00000000000000000000	4.00000000000000000000	4.00000000000000000000	4.00000000000000000000	4.00000000000000000000	4.00000000000000000000	4.00000000000000000000	4.00000000000000000000	4.00000000000000000000	4.00000000000000000000	4.00000000000000000000
99.00000000000000000000	0.00000000000000000000	4168.71777343750000000000	4142.56396484375000000000	4164.10253906250000000000	4117.43603515625000000000	4153.84619140625000000000	4157.94873046875000000000	4169.23046875000000000000	4149.23046875000000000000	4148.71777343750000000000	4150.25634765625000000000	4147.69238281250000000000	4100.00000000000000000000	4170.76904296875000000000	4151.28173828125000000000	3235.00000000000000000000	10245.00000000000000000000	10231.00000000000000000000	0.00000000000000000000	0.00000000000000000000	0.00000000000000000000	491.00000000000000000000	776.00000000000000000000	4.00000000000000000000	4.00000000000000000000	4.00000000000000000000	4.00000000000000000000	4.00000000000000000000	4.00000000000000000000	4.00000000000000000000	4.00000000000000000000	4.00000000000000000000	4.00000000000000000000	4.00000000000000000000	4.00000000000000000000	4.00000000000000000000	4.00000000000000000000	4.00000000000000000000	4.00000000000000000000
100.00000000000000000000	0.00000000000000000000	4164.61523437500000000000	4133.84619140625000000000	4167.69238281250000000000	4132.82031250000000000000	4156.41015625000000000000	4158.97412109375000000000	4176.92285156250000000000	4154.87158203125000000000	4149.74365234375000000000	4128.71777343750000000000	4169.23046875000000000000	4087.69213867187500000000	4166.15380859375000000000	4150.25634765625000000000	3095.00000000000000000000	10245.00000000000000000000	10231.00000000000000000000	0.00000000000000000000	0.00000000000000000000	0.00000000000000000000	491.00000000000000000000	784.00000000000000000000	4.00000000000000000000	4.00000000000000000000	4.00000000000000000000	4.00000000000000000000	4.00000000000000000000	4.00000000000000000000	4.00000000000000000000	4.00000000000000000000	4.00000000000000000000	4.00000000000000000000	4.00000000000000000000	4.00000000000000000000	4.00000000000000000000	4.00000000000000000000	4.00000000000000000000	4.00000000000000000000
101.00000000000000000000	0.00000000000000000000	4179.48730468750000000000	4141.02539062500000000000	4176.41015625000000000000	4135.38427734375000000000	4144.10253906250000000000	4150.25634765625000000000	4166.66650390625000000000	4155.38427734375000000000	4144.10253906250000000000	4111.28173828125000000000	4148.71777343750000000000	4104.61523437500000000000	4158.46142578125000000000	4151.79492187500000000000	2858.00000000000000000000	10246.00000000000000000000	10232.00000000000000000000	0.00000000000000000000	0.00000000000000000000	0.00000000000000000000	491.00000000000000000000	792.00000000000000000000	4.00000000000000000000	4.00000000000000000000	4.00000000000000000000	4.00000000000000000000	4.00000000000000000000	4.00000000000000000000	4.00000000000000000000	4.00000000000000000000	4.00000000000000000000	4.00000000000000000000	4.00000000000000000000	4.00000000000000000000	4.00000000000000000000	4.00000000000000000000	4.00000000000000000000	4.00000000000000000000
102.00000000000000000000	0.00000000000000000000	4183.07666015625000000000	4168.20507812500000000000	4175.38427734375000000000	4162.05126953125000000000	4184.61523437500000000000	4170.76904296875000000000	4176.41015625000000000000	4172.82031250000000000000	4165.12792968750000000000	4160.00000000000000000000	4168.71777343750000000000	4120.00000000000000000000	4191.28173828125000000000	4174.87158203125000000000	3462.00000000000000000000	10246.00000000000000000000	10232.00000000000000000000	0.00000000000000000000	0.00000000000000000000	0.00000000000000000000	491.00000000000000000000	801.00000000000000000000	4.00000000000000000000	4.00000000000000000000	4.00000000000000000000	4.00000000000000000000	4.00000000000000000000	4.00000000000000000000	4.00000000000000000000	4.00000000000000000000	4.00000000000000000000	4.00000000000000000000	4.00000000000000000000	4.00000000000000000000	4.00000000000000000000	4.00000000000000000000	4.00000000000000000000	4.00000000000000000000
103.00000000000000000000	0.00000000000000000000	4185.12792968750000000000	4171.79492187500000000000	4184.10253906250000000000	4165.64111328125000000000	4180.51269531250000000000	4166.15380859375000000000	4173.84619140625000000000	4166.66650390625000000000	4163.07666015625000000000	4178.46142578125000000000	4178.97412109375000000000	4118.97412109375000000000	4201.02539062500000000000	4177.43603515625000000000	3235.00000000000000000000	10245.00000000000000000000	10231.00000000000000000000	0.00000000000000000000	0.00000000000000000000	0.00000000000000000000	491.00000000000000000000	809.00000000000000000000	4.00000000000000000000	4.00000000000000000000	4.00000000000000000000	4.00000000000000000000	4.00000000000000000000	4.00000000000000000000	4.00000000000000000000	4.00000000000000000000	4.00000000000000000000	4.00000000000000000000	4.00000000000000000000	4.00000000000000000000	4.00000000000000000000	4.00000000000000000000	4.00000000000000000000	4.00000000000000000000
104.00000000000000000000	0.00000000000000000000	4162.56396484375000000000	4155.89746093750000000000	4158.46142578125000000000	4135.89746093750000000000	4123.07666015625000000000	4132.30761718750000000000	4148.71777343750000000000	4137.94873046875000000000	4133.33300781250000000000	4145.12792968750000000000	4156.41015625000000000000	4100.00000000000000000000	4168.71777343750000000000	4158.46142578125000000000	3095.00000000000000000000	10245.00000000000000000000	10231.00000000000000000000	0.00000000000000000000	0.00000000000000000000	0.00000000000000000000	491.00000000000000000000	818.00000000000000000000	4.00000000000000000000	4.00000000000000000000	4.00000000000000000000	4.00000000000000000000	4.00000000000000000000	4.00000000000000000000	4.00000000000000000000	4.00000000000000000000	4.00000000000000000000	4.00000000000000000000	4.00000000000000000000	4.00000000000000000000	4.00000000000000000000	4.00000000000000000000	4.00000000000000000000	4.00000000000000000000
[truncated: 236 more rows]
