# Supplementary material for: Discriminating three motor imagery states of the same joint for brain-computer interface
Source: PeerJ. 2021 Aug 24;9:e12027. doi: 10.7717/peerj.12027 (PMC8395581; doi:10.7717/peerj.12027)
Supplement: Supplemental Information 1 [file peerj-09-12027-s001.zip › dataset/C/01-04-04.11.17.17.00.43.csv]

title:04	recorded:04.11.17 17.00.43	sampling:128	subject:01	labels:COUNTER INTERPOLATED AF3 F7 F3 FC5 T7 P7 O1 O2 P8 T8 FC6 F4 F8 AF4 RAW_CQ GYROX GYROY MARKER MARKER_HARDWARE SYNC TIME_STAMP_s TIME_STAMP_ms CQ_AF3 CQ_F7 CQ_F3 CQ_FC5 CQ_T7 CQ_P7 CQ_O1 CQ_O2 CQ_P8 CQ_T8 CQ_FC6 CQ_F4 CQ_F8 CQ_AF4 CQ_CMS CQ_DRL	chan:40	units:emotiv
26.00000000000000000000	0.00000000000000000000	4161.02539062500000000000	4152.30761718750000000000	4162.05126953125000000000	4170.25634765625000000000	4147.69238281250000000000	4138.97412109375000000000	4139.48730468750000000000	4156.92285156250000000000	4166.15380859375000000000	4155.38427734375000000000	4056.92309570312500000000	4173.33300781250000000000	4146.15380859375000000000	4161.53857421875000000000	0.00000000000000000000	10248.00000000000000000000	10229.00000000000000000000	0.00000000000000000000	0.00000000000000000000	0.00000000000000000000	1105.00000000000000000000	485.00000000000000000000	0.00000000000000000000	0.00000000000000000000	0.00000000000000000000	0.00000000000000000000	0.00000000000000000000	0.00000000000000000000	0.00000000000000000000	0.00000000000000000000	0.00000000000000000000	0.00000000000000000000	0.00000000000000000000	0.00000000000000000000	0.00000000000000000000	0.00000000000000000000	0.00000000000000000000	0.00000000000000000000
27.00000000000000000000	0.00000000000000000000	4164.61523437500000000000	4147.69238281250000000000	4166.15380859375000000000	4162.05126953125000000000	4161.02539062500000000000	4152.30761718750000000000	4144.10253906250000000000	4162.05126953125000000000	4162.56396484375000000000	4135.89746093750000000000	4064.10253906250000000000	4177.43603515625000000000	4154.35888671875000000000	4155.38427734375000000000	0.00000000000000000000	10248.00000000000000000000	10228.00000000000000000000	0.00000000000000000000	0.00000000000000000000	0.00000000000000000000	1105.00000000000000000000	494.00000000000000000000	0.00000000000000000000	0.00000000000000000000	0.00000000000000000000	0.00000000000000000000	0.00000000000000000000	0.00000000000000000000	0.00000000000000000000	0.00000000000000000000	0.00000000000000000000	0.00000000000000000000	0.00000000000000000000	0.00000000000000000000	0.00000000000000000000	0.00000000000000000000	0.00000000000000000000	0.00000000000000000000
28.00000000000000000000	0.00000000000000000000	4163.58984375000000000000	4158.46142578125000000000	4168.71777343750000000000	4155.89746093750000000000	4164.61523437500000000000	4164.61523437500000000000	4147.17919921875000000000	4165.64111328125000000000	4158.97412109375000000000	4143.07666015625000000000	4082.05126953125000000000	4188.71777343750000000000	4168.20507812500000000000	4162.05126953125000000000	0.00000000000000000000	10248.00000000000000000000	10228.00000000000000000000	0.00000000000000000000	0.00000000000000000000	0.00000000000000000000	1105.00000000000000000000	502.00000000000000000000	0.00000000000000000000	0.00000000000000000000	0.00000000000000000000	0.00000000000000000000	0.00000000000000000000	0.00000000000000000000	0.00000000000000000000	0.00000000000000000000	0.00000000000000000000	0.00000000000000000000	0.00000000000000000000	0.00000000000000000000	0.00000000000000000000	0.00000000000000000000	0.00000000000000000000	0.00000000000000000000
29.00000000000000000000	0.00000000000000000000	4178.46142578125000000000	4165.12792968750000000000	4180.51269531250000000000	4153.84619140625000000000	4153.84619140625000000000	4163.07666015625000000000	4140.00000000000000000000	4164.10253906250000000000	4163.07666015625000000000	4155.38427734375000000000	4090.76904296875000000000	4200.51269531250000000000	4168.71777343750000000000	4174.35888671875000000000	0.00000000000000000000	10248.00000000000000000000	10228.00000000000000000000	0.00000000000000000000	0.00000000000000000000	0.00000000000000000000	1105.00000000000000000000	510.00000000000000000000	0.00000000000000000000	0.00000000000000000000	0.00000000000000000000	0.00000000000000000000	0.00000000000000000000	0.00000000000000000000	0.00000000000000000000	0.00000000000000000000	0.00000000000000000000	0.00000000000000000000	0.00000000000000000000	0.00000000000000000000	0.00000000000000000000	0.00000000000000000000	0.00000000000000000000	0.00000000000000000000
30.00000000000000000000	0.00000000000000000000	4167.69238281250000000000	4161.02539062500000000000	4173.33300781250000000000	4160.00000000000000000000	4155.38427734375000000000	4161.02539062500000000000	4143.58984375000000000000	4170.25634765625000000000	4174.87158203125000000000	4145.64111328125000000000	4087.17944335937500000000	4196.41015625000000000000	4167.69238281250000000000	4168.71777343750000000000	0.00000000000000000000	10248.00000000000000000000	10228.00000000000000000000	0.00000000000000000000	0.00000000000000000000	0.00000000000000000000	1105.00000000000000000000	517.00000000000000000000	0.00000000000000000000	0.00000000000000000000	0.00000000000000000000	0.00000000000000000000	0.00000000000000000000	0.00000000000000000000	0.00000000000000000000	0.00000000000000000000	0.00000000000000000000	0.00000000000000000000	0.00000000000000000000	0.00000000000000000000	0.00000000000000000000	0.00000000000000000000	0.00000000000000000000	0.00000000000000000000
31.00000000000000000000	0.00000000000000000000	4155.38427734375000000000	4149.74365234375000000000	4163.07666015625000000000	4169.74365234375000000000	4150.76904296875000000000	4156.92285156250000000000	4147.17919921875000000000	4165.12792968750000000000	4161.53857421875000000000	4134.35888671875000000000	4071.79467773437500000000	4184.10253906250000000000	4160.00000000000000000000	4152.30761718750000000000	0.00000000000000000000	10249.00000000000000000000	10228.00000000000000000000	0.00000000000000000000	0.00000000000000000000	0.00000000000000000000	1105.00000000000000000000	526.00000000000000000000	0.00000000000000000000	0.00000000000000000000	0.00000000000000000000	0.00000000000000000000	0.00000000000000000000	0.00000000000000000000	0.00000000000000000000	0.00000000000000000000	0.00000000000000000000	0.00000000000000000000	0.00000000000000000000	0.00000000000000000000	0.00000000000000000000	0.00000000000000000000	0.00000000000000000000	0.00000000000000000000
32.00000000000000000000	0.00000000000000000000	4165.12792968750000000000	4144.61523437500000000000	4166.15380859375000000000	4160.00000000000000000000	4147.69238281250000000000	4160.00000000000000000000	4142.05126953125000000000	4152.82031250000000000000	4145.64111328125000000000	4136.92285156250000000000	4060.00000000000000000000	4179.48730468750000000000	4146.66650390625000000000	4151.79492187500000000000	0.00000000000000000000	10249.00000000000000000000	10228.00000000000000000000	0.00000000000000000000	0.00000000000000000000	0.00000000000000000000	1105.00000000000000000000	534.00000000000000000000	0.00000000000000000000	0.00000000000000000000	0.00000000000000000000	0.00000000000000000000	0.00000000000000000000	0.00000000000000000000	0.00000000000000000000	0.00000000000000000000	0.00000000000000000000	0.00000000000000000000	0.00000000000000000000	0.00000000000000000000	0.00000000000000000000	0.00000000000000000000	0.00000000000000000000	0.00000000000000000000
33.00000000000000000000	0.00000000000000000000	4156.41015625000000000000	4148.71777343750000000000	4155.89746093750000000000	4151.28173828125000000000	4155.38427734375000000000	4162.05126953125000000000	4144.10253906250000000000	4158.97412109375000000000	4161.02539062500000000000	4147.17919921875000000000	4069.23071289062500000000	4177.43603515625000000000	4150.76904296875000000000	4155.89746093750000000000	0.00000000000000000000	10249.00000000000000000000	10227.00000000000000000000	0.00000000000000000000	0.00000000000000000000	0.00000000000000000000	1105.00000000000000000000	541.00000000000000000000	0.00000000000000000000	0.00000000000000000000	0.00000000000000000000	0.00000000000000000000	0.00000000000000000000	0.00000000000000000000	0.00000000000000000000	0.00000000000000000000	0.00000000000000000000	0.00000000000000000000	0.00000000000000000000	0.00000000000000000000	0.00000000000000000000	0.00000000000000000000	0.00000000000000000000	0.00000000000000000000
34.00000000000000000000	0.00000000000000000000	4163.58984375000000000000	4152.30761718750000000000	4166.15380859375000000000	4155.89746093750000000000	4147.17919921875000000000	4150.76904296875000000000	4148.71777343750000000000	4164.10253906250000000000	4167.17919921875000000000	4149.74365234375000000000	4069.74340820312500000000	4179.48730468750000000000	4158.46142578125000000000	4153.33300781250000000000	0.00000000000000000000	10249.00000000000000000000	10227.00000000000000000000	0.00000000000000000000	0.00000000000000000000	0.00000000000000000000	1105.00000000000000000000	549.00000000000000000000	0.00000000000000000000	0.00000000000000000000	0.00000000000000000000	0.00000000000000000000	0.00000000000000000000	0.00000000000000000000	0.00000000000000000000	0.00000000000000000000	0.00000000000000000000	0.00000000000000000000	0.00000000000000000000	0.00000000000000000000	0.00000000000000000000	0.00000000000000000000	0.00000000000000000000	0.00000000000000000000
35.00000000000000000000	0.00000000000000000000	4173.33300781250000000000	4167.69238281250000000000	4176.41015625000000000000	4153.84619140625000000000	4151.28173828125000000000	4156.92285156250000000000	4156.92285156250000000000	4170.25634765625000000000	4170.76904296875000000000	4152.30761718750000000000	4065.64086914062500000000	4185.12792968750000000000	4167.69238281250000000000	4155.38427734375000000000	0.00000000000000000000	10249.00000000000000000000	10227.00000000000000000000	0.00000000000000000000	0.00000000000000000000	0.00000000000000000000	1105.00000000000000000000	557.00000000000000000000	0.00000000000000000000	0.00000000000000000000	0.00000000000000000000	0.00000000000000000000	0.00000000000000000000	0.00000000000000000000	0.00000000000000000000	0.00000000000000000000	0.00000000000000000000	0.00000000000000000000	0.00000000000000000000	0.00000000000000000000	0.00000000000000000000	0.00000000000000000000	0.00000000000000000000	0.00000000000000000000
35.00000000000000000000	0.00000000000000000000	4173.33300781250000000000	4167.69238281250000000000	4176.41015625000000000000	4153.84619140625000000000	4151.28173828125000000000	4156.92285156250000000000	4156.92285156250000000000	4170.25634765625000000000	4170.76904296875000000000	4152.30761718750000000000	4065.64086914062500000000	4185.12792968750000000000	4167.69238281250000000000	4155.38427734375000000000	0.00000000000000000000	10249.00000000000000000000	10227.00000000000000000000	0.00000000000000000000	0.00000000000000000000	0.00000000000000000000	1105.00000000000000000000	565.00000000000000000000	0.00000000000000000000	0.00000000000000000000	0.00000000000000000000	0.00000000000000000000	0.00000000000000000000	0.00000000000000000000	0.00000000000000000000	0.00000000000000000000	0.00000000000000000000	0.00000000000000000000	0.00000000000000000000	0.00000000000000000000	0.00000000000000000000	0.00000000000000000000	0.00000000000000000000	0.00000000000000000000
36.00000000000000000000	0.00000000000000000000	4177.43603515625000000000	4178.97412109375000000000	4172.30761718750000000000	4159.48730468750000000000	4166.15380859375000000000	4166.66650390625000000000	4161.02539062500000000000	4177.94873046875000000000	4185.64111328125000000000	4157.94873046875000000000	4085.12817382812500000000	4198.97412109375000000000	4178.46142578125000000000	4161.02539062500000000000	0.00000000000000000000	10249.00000000000000000000	10227.00000000000000000000	0.00000000000000000000	0.00000000000000000000	0.00000000000000000000	1105.00000000000000000000	574.00000000000000000000	0.00000000000000000000	0.00000000000000000000	0.00000000000000000000	0.00000000000000000000	0.00000000000000000000	0.00000000000000000000	0.00000000000000000000	0.00000000000000000000	0.00000000000000000000	0.00000000000000000000	0.00000000000000000000	0.00000000000000000000	0.00000000000000000000	0.00000000000000000000	0.00000000000000000000	0.00000000000000000000
37.00000000000000000000	0.00000000000000000000	4181.53857421875000000000	4178.97412109375000000000	4176.41015625000000000000	4177.94873046875000000000	4163.07666015625000000000	4161.02539062500000000000	4157.94873046875000000000	4176.41015625000000000000	4182.05126953125000000000	4164.10253906250000000000	4100.00000000000000000000	4208.71777343750000000000	4184.61523437500000000000	4172.30761718750000000000	0.00000000000000000000	10248.00000000000000000000	10225.00000000000000000000	0.00000000000000000000	0.00000000000000000000	0.00000000000000000000	1105.00000000000000000000	582.00000000000000000000	0.00000000000000000000	0.00000000000000000000	0.00000000000000000000	0.00000000000000000000	0.00000000000000000000	0.00000000000000000000	0.00000000000000000000	0.00000000000000000000	0.00000000000000000000	0.00000000000000000000	0.00000000000000000000	0.00000000000000000000	0.00000000000000000000	0.00000000000000000000	0.00000000000000000000	0.00000000000000000000
38.00000000000000000000	0.00000000000000000000	4161.53857421875000000000	4177.43603515625000000000	4161.53857421875000000000	4177.43603515625000000000	4160.00000000000000000000	4162.05126953125000000000	4157.43603515625000000000	4173.33300781250000000000	4168.71777343750000000000	4162.56396484375000000000	4091.28198242187500000000	4196.41015625000000000000	4185.64111328125000000000	4171.79492187500000000000	0.00000000000000000000	10248.00000000000000000000	10225.00000000000000000000	0.00000000000000000000	0.00000000000000000000	0.00000000000000000000	1105.00000000000000000000	589.00000000000000000000	0.00000000000000000000	0.00000000000000000000	0.00000000000000000000	0.00000000000000000000	0.00000000000000000000	0.00000000000000000000	0.00000000000000000000	0.00000000000000000000	0.00000000000000000000	0.00000000000000000000	0.00000000000000000000	0.00000000000000000000	0.00000000000000000000	0.00000000000000000000	0.00000000000000000000	0.00000000000000000000
39.00000000000000000000	0.00000000000000000000	4161.53857421875000000000	4157.94873046875000000000	4147.69238281250000000000	4156.92285156250000000000	4156.92285156250000000000	4160.51269531250000000000	4149.23046875000000000000	4162.56396484375000000000	4165.64111328125000000000	4147.17919921875000000000	4075.89721679687500000000	4178.97412109375000000000	4164.10253906250000000000	4146.15380859375000000000	0.00000000000000000000	10248.00000000000000000000	10226.00000000000000000000	0.00000000000000000000	0.00000000000000000000	0.00000000000000000000	1105.00000000000000000000	597.00000000000000000000	0.00000000000000000000	0.00000000000000000000	0.00000000000000000000	0.00000000000000000000	0.00000000000000000000	0.00000000000000000000	0.00000000000000000000	0.00000000000000000000	0.00000000000000000000	0.00000000000000000000	0.00000000000000000000	0.00000000000000000000	0.00000000000000000000	0.00000000000000000000	0.00000000000000000000	0.00000000000000000000
40.00000000000000000000	0.00000000000000000000	4160.51269531250000000000	4145.64111328125000000000	4141.02539062500000000000	4141.53857421875000000000	4152.30761718750000000000	4157.43603515625000000000	4140.51269531250000000000	4152.30761718750000000000	4166.15380859375000000000	4144.10253906250000000000	4063.58959960937500000000	4169.74365234375000000000	4143.07666015625000000000	4133.84619140625000000000	0.00000000000000000000	10248.00000000000000000000	10226.00000000000000000000	0.00000000000000000000	0.00000000000000000000	0.00000000000000000000	1105.00000000000000000000	604.00000000000000000000	0.00000000000000000000	0.00000000000000000000	0.00000000000000000000	0.00000000000000000000	0.00000000000000000000	0.00000000000000000000	0.00000000000000000000	0.00000000000000000000	0.00000000000000000000	0.00000000000000000000	0.00000000000000000000	0.00000000000000000000	0.00000000000000000000	0.00000000000000000000	0.00000000000000000000	0.00000000000000000000
41.00000000000000000000	0.00000000000000000000	4157.94873046875000000000	4157.43603515625000000000	4147.17919921875000000000	4143.07666015625000000000	4150.76904296875000000000	4161.53857421875000000000	4142.05126953125000000000	4152.82031250000000000000	4157.43603515625000000000	4153.33300781250000000000	4066.66650390625000000000	4182.56396484375000000000	4149.74365234375000000000	4144.10253906250000000000	0.00000000000000000000	10247.00000000000000000000	10226.00000000000000000000	0.00000000000000000000	0.00000000000000000000	0.00000000000000000000	1105.00000000000000000000	612.00000000000000000000	0.00000000000000000000	0.00000000000000000000	0.00000000000000000000	0.00000000000000000000	0.00000000000000000000	0.00000000000000000000	0.00000000000000000000	0.00000000000000000000	0.00000000000000000000	0.00000000000000000000	0.00000000000000000000	0.00000000000000000000	0.00000000000000000000	0.00000000000000000000	0.00000000000000000000	0.00000000000000000000
42.00000000000000000000	0.00000000000000000000	4170.76904296875000000000	4157.43603515625000000000	4163.07666015625000000000	4150.76904296875000000000	4151.28173828125000000000	4154.87158203125000000000	4146.66650390625000000000	4156.41015625000000000000	4146.66650390625000000000	4149.74365234375000000000	4072.30761718750000000000	4192.82031250000000000000	4163.07666015625000000000	4144.10253906250000000000	0.00000000000000000000	10247.00000000000000000000	10226.00000000000000000000	0.00000000000000000000	0.00000000000000000000	0.00000000000000000000	1105.00000000000000000000	619.00000000000000000000	0.00000000000000000000	0.00000000000000000000	0.00000000000000000000	0.00000000000000000000	0.00000000000000000000	0.00000000000000000000	0.00000000000000000000	0.00000000000000000000	0.00000000000000000000	0.00000000000000000000	0.00000000000000000000	0.00000000000000000000	0.00000000000000000000	0.00000000000000000000	0.00000000000000000000	0.00000000000000000000
43.00000000000000000000	0.00000000000000000000	4153.84619140625000000000	4149.23046875000000000000	4152.30761718750000000000	4152.82031250000000000000	4155.89746093750000000000	4148.20507812500000000000	4151.28173828125000000000	4162.05126953125000000000	4150.25634765625000000000	4145.64111328125000000000	4061.53833007812500000000	4183.07666015625000000000	4158.46142578125000000000	4137.43603515625000000000	0.00000000000000000000	10247.00000000000000000000	10227.00000000000000000000	0.00000000000000000000	0.00000000000000000000	0.00000000000000000000	1105.00000000000000000000	626.00000000000000000000	0.00000000000000000000	0.00000000000000000000	0.00000000000000000000	0.00000000000000000000	0.00000000000000000000	0.00000000000000000000	0.00000000000000000000	0.00000000000000000000	0.00000000000000000000	0.00000000000000000000	0.00000000000000000000	0.00000000000000000000	0.00000000000000000000	0.00000000000000000000	0.00000000000000000000	0.00000000000000000000
44.00000000000000000000	0.00000000000000000000	4152.82031250000000000000	4144.10253906250000000000	4149.74365234375000000000	4145.64111328125000000000	4149.74365234375000000000	4145.12792968750000000000	4147.69238281250000000000	4160.51269531250000000000	4153.84619140625000000000	4144.61523437500000000000	4057.94873046875000000000	4181.53857421875000000000	4146.66650390625000000000	4133.84619140625000000000	0.00000000000000000000	10247.00000000000000000000	10227.00000000000000000000	0.00000000000000000000	0.00000000000000000000	0.00000000000000000000	1105.00000000000000000000	634.00000000000000000000	0.00000000000000000000	0.00000000000000000000	0.00000000000000000000	0.00000000000000000000	0.00000000000000000000	0.00000000000000000000	0.00000000000000000000	0.00000000000000000000	0.00000000000000000000	0.00000000000000000000	0.00000000000000000000	0.00000000000000000000	0.00000000000000000000	0.00000000000000000000	0.00000000000000000000	0.00000000000000000000
45.00000000000000000000	0.00000000000000000000	4157.43603515625000000000	4143.07666015625000000000	4152.82031250000000000000	4145.64111328125000000000	4140.51269531250000000000	4146.66650390625000000000	4146.66650390625000000000	4156.92285156250000000000	4153.84619140625000000000	4141.53857421875000000000	4088.20507812500000000000	4182.05126953125000000000	4153.84619140625000000000	4138.97412109375000000000	0.00000000000000000000	10249.00000000000000000000	10228.00000000000000000000	0.00000000000000000000	0.00000000000000000000	0.00000000000000000000	1105.00000000000000000000	641.00000000000000000000	0.00000000000000000000	0.00000000000000000000	0.00000000000000000000	0.00000000000000000000	0.00000000000000000000	0.00000000000000000000	0.00000000000000000000	0.00000000000000000000	0.00000000000000000000	0.00000000000000000000	0.00000000000000000000	0.00000000000000000000	0.00000000000000000000	0.00000000000000000000	0.00000000000000000000	0.00000000000000000000
46.00000000000000000000	0.00000000000000000000	4152.30761718750000000000	4149.23046875000000000000	4151.28173828125000000000	4155.89746093750000000000	4141.02539062500000000000	4153.33300781250000000000	4149.74365234375000000000	4157.94873046875000000000	4156.92285156250000000000	4138.46142578125000000000	4087.69213867187500000000	4183.07666015625000000000	4151.28173828125000000000	4152.30761718750000000000	0.00000000000000000000	10249.00000000000000000000	10228.00000000000000000000	0.00000000000000000000	0.00000000000000000000	0.00000000000000000000	1105.00000000000000000000	649.00000000000000000000	0.00000000000000000000	0.00000000000000000000	0.00000000000000000000	0.00000000000000000000	0.00000000000000000000	0.00000000000000000000	0.00000000000000000000	0.00000000000000000000	0.00000000000000000000	0.00000000000000000000	0.00000000000000000000	0.00000000000000000000	0.00000000000000000000	0.00000000000000000000	0.00000000000000000000	0.00000000000000000000
47.00000000000000000000	0.00000000000000000000	4164.10253906250000000000	4159.48730468750000000000	4160.51269531250000000000	4154.35888671875000000000	4152.82031250000000000000	4155.89746093750000000000	4147.17919921875000000000	4158.97412109375000000000	4159.48730468750000000000	4139.48730468750000000000	4052.30761718750000000000	4191.79492187500000000000	4146.15380859375000000000	4152.30761718750000000000	0.00000000000000000000	10249.00000000000000000000	10228.00000000000000000000	0.00000000000000000000	0.00000000000000000000	0.00000000000000000000	1105.00000000000000000000	658.00000000000000000000	0.00000000000000000000	0.00000000000000000000	0.00000000000000000000	0.00000000000000000000	0.00000000000000000000	0.00000000000000000000	0.00000000000000000000	0.00000000000000000000	0.00000000000000000000	0.00000000000000000000	0.00000000000000000000	0.00000000000000000000	0.00000000000000000000	0.00000000000000000000	0.00000000000000000000	0.00000000000000000000
48.00000000000000000000	0.00000000000000000000	4157.94873046875000000000	4159.48730468750000000000	4154.87158203125000000000	4151.28173828125000000000	4163.58984375000000000000	4156.92285156250000000000	4148.71777343750000000000	4162.56396484375000000000	4164.61523437500000000000	4155.89746093750000000000	4060.51269531250000000000	4188.71777343750000000000	4168.20507812500000000000	4136.41015625000000000000	0.00000000000000000000	10249.00000000000000000000	10228.00000000000000000000	0.00000000000000000000	0.00000000000000000000	0.00000000000000000000	1105.00000000000000000000	665.00000000000000000000	0.00000000000000000000	0.00000000000000000000	0.00000000000000000000	0.00000000000000000000	0.00000000000000000000	0.00000000000000000000	0.00000000000000000000	0.00000000000000000000	0.00000000000000000000	0.00000000000000000000	0.00000000000000000000	0.00000000000000000000	0.00000000000000000000	0.00000000000000000000	0.00000000000000000000	0.00000000000000000000
49.00000000000000000000	0.00000000000000000000	4164.10253906250000000000	4149.74365234375000000000	4161.02539062500000000000	4160.51269531250000000000	4158.97412109375000000000	4158.97412109375000000000	4150.76904296875000000000	4157.94873046875000000000	4159.48730468750000000000	4155.89746093750000000000	4082.05126953125000000000	4186.66650390625000000000	4170.76904296875000000000	4132.30761718750000000000	0.00000000000000000000	10249.00000000000000000000	10227.00000000000000000000	0.00000000000000000000	0.00000000000000000000	0.00000000000000000000	1105.00000000000000000000	674.00000000000000000000	0.00000000000000000000	0.00000000000000000000	0.00000000000000000000	0.00000000000000000000	0.00000000000000000000	0.00000000000000000000	0.00000000000000000000	0.00000000000000000000	0.00000000000000000000	0.00000000000000000000	0.00000000000000000000	0.00000000000000000000	0.00000000000000000000	0.00000000000000000000	0.00000000000000000000	0.00000000000000000000
50.00000000000000000000	0.00000000000000000000	4170.25634765625000000000	4155.38427734375000000000	4166.15380859375000000000	4163.58984375000000000000	4158.46142578125000000000	4161.02539062500000000000	4152.82031250000000000000	4155.89746093750000000000	4158.97412109375000000000	4143.07666015625000000000	4082.05126953125000000000	4192.82031250000000000000	4153.33300781250000000000	4144.61523437500000000000	0.00000000000000000000	10249.00000000000000000000	10227.00000000000000000000	0.00000000000000000000	0.00000000000000000000	0.00000000000000000000	1105.00000000000000000000	682.00000000000000000000	0.00000000000000000000	0.00000000000000000000	0.00000000000000000000	0.00000000000000000000	0.00000000000000000000	0.00000000000000000000	0.00000000000000000000	0.00000000000000000000	0.00000000000000000000	0.00000000000000000000	0.00000000000000000000	0.00000000000000000000	0.00000000000000000000	0.00000000000000000000	0.00000000000000000000	0.00000000000000000000
51.00000000000000000000	0.00000000000000000000	4159.48730468750000000000	4157.94873046875000000000	4150.76904296875000000000	4155.38427734375000000000	4155.38427734375000000000	4152.82031250000000000000	4150.25634765625000000000	4156.92285156250000000000	4157.94873046875000000000	4141.53857421875000000000	4081.53833007812500000000	4195.89746093750000000000	4150.25634765625000000000	4162.05126953125000000000	0.00000000000000000000	10248.00000000000000000000	10227.00000000000000000000	0.00000000000000000000	0.00000000000000000000	0.00000000000000000000	1105.00000000000000000000	690.00000000000000000000	0.00000000000000000000	0.00000000000000000000	0.00000000000000000000	0.00000000000000000000	0.00000000000000000000	0.00000000000000000000	0.00000000000000000000	0.00000000000000000000	0.00000000000000000000	0.00000000000000000000	0.00000000000000000000	0.00000000000000000000	0.00000000000000000000	0.00000000000000000000	0.00000000000000000000	0.00000000000000000000
52.00000000000000000000	0.00000000000000000000	4168.20507812500000000000	4147.69238281250000000000	4153.84619140625000000000	4150.25634765625000000000	4149.23046875000000000000	4147.17919921875000000000	4147.17919921875000000000	4155.38427734375000000000	4150.25634765625000000000	4138.97412109375000000000	4066.66650390625000000000	4192.82031250000000000000	4155.38427734375000000000	4168.20507812500000000000	0.00000000000000000000	10248.00000000000000000000	10227.00000000000000000000	0.00000000000000000000	0.00000000000000000000	0.00000000000000000000	1105.00000000000000000000	699.00000000000000000000	0.00000000000000000000	0.00000000000000000000	0.00000000000000000000	0.00000000000000000000	0.00000000000000000000	0.00000000000000000000	0.00000000000000000000	0.00000000000000000000	0.00000000000000000000	0.00000000000000000000	0.00000000000000000000	0.00000000000000000000	0.00000000000000000000	0.00000000000000000000	0.00000000000000000000	0.00000000000000000000
53.00000000000000000000	0.00000000000000000000	4161.53857421875000000000	4155.38427734375000000000	4156.41015625000000000000	4154.35888671875000000000	4164.10253906250000000000	4156.41015625000000000000	4155.38427734375000000000	4167.17919921875000000000	4163.07666015625000000000	4149.74365234375000000000	4063.07690429687500000000	4190.25634765625000000000	4158.97412109375000000000	4152.30761718750000000000	0.00000000000000000000	10247.00000000000000000000	10228.00000000000000000000	0.00000000000000000000	0.00000000000000000000	0.00000000000000000000	1105.00000000000000000000	707.00000000000000000000	0.00000000000000000000	0.00000000000000000000	0.00000000000000000000	0.00000000000000000000	0.00000000000000000000	0.00000000000000000000	0.00000000000000000000	0.00000000000000000000	0.00000000000000000000	0.00000000000000000000	0.00000000000000000000	0.00000000000000000000	0.00000000000000000000	0.00000000000000000000	0.00000000000000000000	0.00000000000000000000
54.00000000000000000000	0.00000000000000000000	4161.53857421875000000000	4155.89746093750000000000	4155.89746093750000000000	4156.92285156250000000000	4163.07666015625000000000	4156.41015625000000000000	4154.35888671875000000000	4167.69238281250000000000	4163.07666015625000000000	4152.30761718750000000000	4089.23071289062500000000	4185.12792968750000000000	4146.15380859375000000000	4131.28173828125000000000	0.00000000000000000000	10247.00000000000000000000	10228.00000000000000000000	0.00000000000000000000	0.00000000000000000000	0.00000000000000000000	1105.00000000000000000000	715.00000000000000000000	0.00000000000000000000	0.00000000000000000000	0.00000000000000000000	0.00000000000000000000	0.00000000000000000000	0.00000000000000000000	0.00000000000000000000	0.00000000000000000000	0.00000000000000000000	0.00000000000000000000	0.00000000000000000000	0.00000000000000000000	0.00000000000000000000	0.00000000000000000000	0.00000000000000000000	0.00000000000000000000
55.00000000000000000000	0.00000000000000000000	4166.66650390625000000000	4147.69238281250000000000	4151.79492187500000000000	4154.35888671875000000000	4151.28173828125000000000	4155.89746093750000000000	4148.71777343750000000000	4157.94873046875000000000	4148.71777343750000000000	4148.20507812500000000000	4089.74340820312500000000	4168.71777343750000000000	4135.89746093750000000000	4134.87158203125000000000	0.00000000000000000000	10246.00000000000000000000	10228.00000000000000000000	0.00000000000000000000	0.00000000000000000000	0.00000000000000000000	1105.00000000000000000000	723.00000000000000000000	0.00000000000000000000	0.00000000000000000000	0.00000000000000000000	0.00000000000000000000	0.00000000000000000000	0.00000000000000000000	0.00000000000000000000	0.00000000000000000000	0.00000000000000000000	0.00000000000000000000	0.00000000000000000000	0.00000000000000000000	0.00000000000000000000	0.00000000000000000000	0.00000000000000000000	0.00000000000000000000
56.00000000000000000000	0.00000000000000000000	4150.25634765625000000000	4152.30761718750000000000	4142.05126953125000000000	4148.20507812500000000000	4162.05126953125000000000	4157.94873046875000000000	4150.76904296875000000000	4162.56396484375000000000	4153.84619140625000000000	4152.30761718750000000000	4057.94873046875000000000	4162.56396484375000000000	4143.58984375000000000000	4147.17919921875000000000	0.00000000000000000000	10246.00000000000000000000	10228.00000000000000000000	0.00000000000000000000	0.00000000000000000000	0.00000000000000000000	1105.00000000000000000000	731.00000000000000000000	0.00000000000000000000	0.00000000000000000000	0.00000000000000000000	0.00000000000000000000	0.00000000000000000000	0.00000000000000000000	0.00000000000000000000	0.00000000000000000000	0.00000000000000000000	0.00000000000000000000	0.00000000000000000000	0.00000000000000000000	0.00000000000000000000	0.00000000000000000000	0.00000000000000000000	0.00000000000000000000
57.00000000000000000000	0.00000000000000000000	4149.74365234375000000000	4153.84619140625000000000	4147.69238281250000000000	4146.15380859375000000000	4165.12792968750000000000	4150.25634765625000000000	4150.25634765625000000000	4163.58984375000000000000	4157.43603515625000000000	4141.53857421875000000000	4051.79467773437500000000	4170.25634765625000000000	4144.61523437500000000000	4140.51269531250000000000	0.00000000000000000000	10245.00000000000000000000	10228.00000000000000000000	0.00000000000000000000	0.00000000000000000000	0.00000000000000000000	1105.00000000000000000000	738.00000000000000000000	0.00000000000000000000	0.00000000000000000000	0.00000000000000000000	0.00000000000000000000	0.00000000000000000000	0.00000000000000000000	0.00000000000000000000	0.00000000000000000000	0.00000000000000000000	0.00000000000000000000	0.00000000000000000000	0.00000000000000000000	0.00000000000000000000	0.00000000000000000000	0.00000000000000000000	0.00000000000000000000
58.00000000000000000000	0.00000000000000000000	4149.23046875000000000000	4154.35888671875000000000	4146.66650390625000000000	4150.76904296875000000000	4163.07666015625000000000	4157.43603515625000000000	4150.76904296875000000000	4164.10253906250000000000	4157.43603515625000000000	4141.53857421875000000000	4068.71777343750000000000	4168.20507812500000000000	4144.10253906250000000000	4125.64111328125000000000	0.00000000000000000000	10245.00000000000000000000	10228.00000000000000000000	0.00000000000000000000	0.00000000000000000000	0.00000000000000000000	1105.00000000000000000000	746.00000000000000000000	0.00000000000000000000	0.00000000000000000000	0.00000000000000000000	0.00000000000000000000	0.00000000000000000000	0.00000000000000000000	0.00000000000000000000	0.00000000000000000000	0.00000000000000000000	0.00000000000000000000	0.00000000000000000000	0.00000000000000000000	0.00000000000000000000	0.00000000000000000000	0.00000000000000000000	0.00000000000000000000
59.00000000000000000000	0.00000000000000000000	4158.97412109375000000000	4153.84619140625000000000	4148.71777343750000000000	4157.94873046875000000000	4167.69238281250000000000	4166.15380859375000000000	4152.82031250000000000000	4166.66650390625000000000	4155.89746093750000000000	4157.43603515625000000000	4078.97436523437500000000	4173.33300781250000000000	4139.48730468750000000000	4120.00000000000000000000	0.00000000000000000000	10245.00000000000000000000	10228.00000000000000000000	0.00000000000000000000	0.00000000000000000000	0.00000000000000000000	1105.00000000000000000000	755.00000000000000000000	0.00000000000000000000	0.00000000000000000000	0.00000000000000000000	0.00000000000000000000	0.00000000000000000000	0.00000000000000000000	0.00000000000000000000	0.00000000000000000000	0.00000000000000000000	0.00000000000000000000	0.00000000000000000000	0.00000000000000000000	0.00000000000000000000	0.00000000000000000000	0.00000000000000000000	0.00000000000000000000
60.00000000000000000000	0.00000000000000000000	4160.00000000000000000000	4139.48730468750000000000	4144.61523437500000000000	4153.84619140625000000000	4163.07666015625000000000	4161.53857421875000000000	4154.87158203125000000000	4166.66650390625000000000	4149.74365234375000000000	4148.71777343750000000000	4076.92309570312500000000	4169.74365234375000000000	4123.58984375000000000000	4124.10253906250000000000	0.00000000000000000000	10245.00000000000000000000	10228.00000000000000000000	0.00000000000000000000	0.00000000000000000000	0.00000000000000000000	1105.00000000000000000000	762.00000000000000000000	0.00000000000000000000	0.00000000000000000000	0.00000000000000000000	0.00000000000000000000	0.00000000000000000000	0.00000000000000000000	0.00000000000000000000	0.00000000000000000000	0.00000000000000000000	0.00000000000000000000	0.00000000000000000000	0.00000000000000000000	0.00000000000000000000	0.00000000000000000000	0.00000000000000000000	0.00000000000000000000
61.00000000000000000000	0.00000000000000000000	4143.07666015625000000000	4133.84619140625000000000	4135.38427734375000000000	4140.00000000000000000000	4150.25634765625000000000	4160.51269531250000000000	4158.46142578125000000000	4167.69238281250000000000	4146.66650390625000000000	4134.35888671875000000000	4063.58959960937500000000	4157.94873046875000000000	4120.51269531250000000000	4133.84619140625000000000	0.00000000000000000000	10248.00000000000000000000	10229.00000000000000000000	0.00000000000000000000	0.00000000000000000000	0.00000000000000000000	1105.00000000000000000000	769.00000000000000000000	0.00000000000000000000	0.00000000000000000000	0.00000000000000000000	0.00000000000000000000	0.00000000000000000000	0.00000000000000000000	0.00000000000000000000	0.00000000000000000000	0.00000000000000000000	0.00000000000000000000	0.00000000000000000000	0.00000000000000000000	0.00000000000000000000	0.00000000000000000000	0.00000000000000000000	0.00000000000000000000
62.00000000000000000000	0.00000000000000000000	4158.97412109375000000000	4148.20507812500000000000	4160.00000000000000000000	4143.07666015625000000000	4143.07666015625000000000	4159.48730468750000000000	4158.97412109375000000000	4166.66650390625000000000	4146.66650390625000000000	4142.56396484375000000000	4053.84594726562500000000	4167.69238281250000000000	4126.66650390625000000000	4138.97412109375000000000	0.00000000000000000000	10248.00000000000000000000	10229.00000000000000000000	0.00000000000000000000	0.00000000000000000000	0.00000000000000000000	1105.00000000000000000000	778.00000000000000000000	0.00000000000000000000	0.00000000000000000000	0.00000000000000000000	0.00000000000000000000	0.00000000000000000000	0.00000000000000000000	0.00000000000000000000	0.00000000000000000000	0.00000000000000000000	0.00000000000000000000	0.00000000000000000000	0.00000000000000000000	0.00000000000000000000	0.00000000000000000000	0.00000000000000000000	0.00000000000000000000
63.00000000000000000000	0.00000000000000000000	4161.02539062500000000000	4156.92285156250000000000	4167.17919921875000000000	4152.82031250000000000000	4157.43603515625000000000	4158.46142578125000000000	4163.58984375000000000000	4171.28173828125000000000	4155.89746093750000000000	4152.30761718750000000000	4072.82031250000000000000	4172.82031250000000000000	4131.79492187500000000000	4136.92285156250000000000	0.00000000000000000000	10249.00000000000000000000	10228.00000000000000000000	0.00000000000000000000	0.00000000000000000000	0.00000000000000000000	1105.00000000000000000000	786.00000000000000000000	0.00000000000000000000	0.00000000000000000000	0.00000000000000000000	0.00000000000000000000	0.00000000000000000000	0.00000000000000000000	0.00000000000000000000	0.00000000000000000000	0.00000000000000000000	0.00000000000000000000	0.00000000000000000000	0.00000000000000000000	0.00000000000000000000	0.00000000000000000000	0.00000000000000000000	0.00000000000000000000
64.00000000000000000000	0.00000000000000000000	4151.28173828125000000000	4141.53857421875000000000	4156.41015625000000000000	4146.15380859375000000000	4160.00000000000000000000	4145.64111328125000000000	4151.79492187500000000000	4164.61523437500000000000	4151.28173828125000000000	4142.56396484375000000000	4088.20507812500000000000	4170.76904296875000000000	4124.10253906250000000000	4132.30761718750000000000	2704.00000000000000000000	10249.00000000000000000000	10228.00000000000000000000	0.00000000000000000000	0.00000000000000000000	0.00000000000000000000	1105.00000000000000000000	793.00000000000000000000	4.00000000000000000000	0.00000000000000000000	0.00000000000000000000	0.00000000000000000000	0.00000000000000000000	0.00000000000000000000	0.00000000000000000000	0.00000000000000000000	0.00000000000000000000	0.00000000000000000000	0.00000000000000000000	0.00000000000000000000	0.00000000000000000000	0.00000000000000000000	0.00000000000000000000	0.00000000000000000000
65.00000000000000000000	0.00000000000000000000	4158.46142578125000000000	4136.92285156250000000000	4164.61523437500000000000	4141.02539062500000000000	4148.20507812500000000000	4137.43603515625000000000	4134.87158203125000000000	4147.17919921875000000000	4129.23046875000000000000	4134.87158203125000000000	4071.79467773437500000000	4178.97412109375000000000	4113.84619140625000000000	4137.94873046875000000000	2831.00000000000000000000	10246.00000000000000000000	10230.00000000000000000000	0.00000000000000000000	0.00000000000000000000	0.00000000000000000000	1105.00000000000000000000	801.00000000000000000000	4.00000000000000000000	4.00000000000000000000	0.00000000000000000000	0.00000000000000000000	0.00000000000000000000	0.00000000000000000000	0.00000000000000000000	0.00000000000000000000	0.00000000000000000000	0.00000000000000000000	0.00000000000000000000	0.00000000000000000000	0.00000000000000000000	0.00000000000000000000	0.00000000000000000000	0.00000000000000000000
66.00000000000000000000	0.00000000000000000000	4155.38427734375000000000	4157.94873046875000000000	4168.71777343750000000000	4150.76904296875000000000	4150.25634765625000000000	4151.79492187500000000000	4143.58984375000000000000	4151.28173828125000000000	4133.33300781250000000000	4138.97412109375000000000	4065.64086914062500000000	4181.53857421875000000000	4120.00000000000000000000	4147.17919921875000000000	2423.00000000000000000000	10246.00000000000000000000	10230.00000000000000000000	0.00000000000000000000	0.00000000000000000000	0.00000000000000000000	1105.00000000000000000000	808.00000000000000000000	4.00000000000000000000	4.00000000000000000000	4.00000000000000000000	0.00000000000000000000	0.00000000000000000000	0.00000000000000000000	0.00000000000000000000	0.00000000000000000000	0.00000000000000000000	0.00000000000000000000	0.00000000000000000000	0.00000000000000000000	0.00000000000000000000	0.00000000000000000000	4.00000000000000000000	0.00000000000000000000
67.00000000000000000000	0.00000000000000000000	4164.10253906250000000000	4157.43603515625000000000	4173.84619140625000000000	4153.33300781250000000000	4146.15380859375000000000	4154.87158203125000000000	4151.79492187500000000000	4161.53857421875000000000	4151.79492187500000000000	4137.94873046875000000000	4068.20507812500000000000	4181.02539062500000000000	4121.02539062500000000000	4151.28173828125000000000	3469.00000000000000000000	10247.00000000000000000000	10231.00000000000000000000	0.00000000000000000000	0.00000000000000000000	0.00000000000000000000	1105.00000000000000000000	816.00000000000000000000	4.00000000000000000000	4.00000000000000000000	4.00000000000000000000	4.00000000000000000000	0.00000000000000000000	0.00000000000000000000	0.00000000000000000000	0.00000000000000000000	0.00000000000000000000	0.00000000000000000000	0.00000000000000000000	0.00000000000000000000	0.00000000000000000000	0.00000000000000000000	4.00000000000000000000	4.00000000000000000000
68.00000000000000000000	0.00000000000000000000	4158.46142578125000000000	4140.51269531250000000000	4164.10253906250000000000	4135.38427734375000000000	4140.00000000000000000000	4150.25634765625000000000	4149.74365234375000000000	4162.56396484375000000000	4153.84619140625000000000	4133.33300781250000000000	4064.10253906250000000000	4176.92285156250000000000	4114.87158203125000000000	4148.20507812500000000000	3538.00000000000000000000	10247.00000000000000000000	10231.00000000000000000000	0.00000000000000000000	0.00000000000000000000	0.00000000000000000000	1105.00000000000000000000	823.00000000000000000000	4.00000000000000000000	4.00000000000000000000	4.00000000000000000000	4.00000000000000000000	4.00000000000000000000	0.00000000000000000000	0.00000000000000000000	0.00000000000000000000	0.00000000000000000000	0.00000000000000000000	0.00000000000000000000	0.00000000000000000000	0.00000000000000000000	0.00000000000000000000	4.00000000000000000000	4.00000000000000000000
69.00000000000000000000	0.00000000000000000000	4149.23046875000000000000	4141.53857421875000000000	4154.35888671875000000000	4130.25634765625000000000	4146.66650390625000000000	4151.79492187500000000000	4147.17919921875000000000	4157.43603515625000000000	4136.41015625000000000000	4127.17919921875000000000	4066.66650390625000000000	4169.23046875000000000000	4105.64111328125000000000	4131.28173828125000000000	3391.00000000000000000000	10248.00000000000000000000	10230.00000000000000000000	0.00000000000000000000	0.00000000000000000000	0.00000000000000000000	1105.00000000000000000000	831.00000000000000000000	4.00000000000000000000	4.00000000000000000000	4.00000000000000000000	4.00000000000000000000	4.00000000000000000000	4.00000000000000000000	0.00000000000000000000	0.00000000000000000000	0.00000000000000000000	0.00000000000000000000	0.00000000000000000000	0.00000000000000000000	0.00000000000000000000	0.00000000000000000000	4.00000000000000000000	4.00000000000000000000
70.00000000000000000000	0.00000000000000000000	4155.38427734375000000000	4151.79492187500000000000	4162.05126953125000000000	4137.94873046875000000000	4155.89746093750000000000	4153.84619140625000000000	4145.12792968750000000000	4152.30761718750000000000	4128.20507812500000000000	4126.66650390625000000000	4064.61523437500000000000	4166.15380859375000000000	4098.46142578125000000000	4126.66650390625000000000	3466.00000000000000000000	10248.00000000000000000000	10230.00000000000000000000	0.00000000000000000000	0.00000000000000000000	0.00000000000000000000	1105.00000000000000000000	840.00000000000000000000	4.00000000000000000000	4.00000000000000000000	4.00000000000000000000	4.00000000000000000000	4.00000000000000000000	4.00000000000000000000	4.00000000000000000000	0.00000000000000000000	0.00000000000000000000	0.00000000000000000000	0.00000000000000000000	0.00000000000000000000	0.00000000000000000000	0.00000000000000000000	4.00000000000000000000	4.00000000000000000000
71.00000000000000000000	0.00000000000000000000	4149.23046875000000000000	4147.69238281250000000000	4158.97412109375000000000	4138.46142578125000000000	4156.41015625000000000000	4157.43603515625000000000	4146.66650390625000000000	4154.35888671875000000000	4139.48730468750000000000	4136.92285156250000000000	4057.94873046875000000000	4167.69238281250000000000	4107.17919921875000000000	4138.46142578125000000000	3439.00000000000000000000	10249.00000000000000000000	10229.00000000000000000000	0.00000000000000000000	0.00000000000000000000	0.00000000000000000000	1105.00000000000000000000	848.00000000000000000000	4.00000000000000000000	4.00000000000000000000	4.00000000000000000000	4.00000000000000000000	4.00000000000000000000	4.00000000000000000000	4.00000000000000000000	4.00000000000000000000	0.00000000000000000000	0.00000000000000000000	0.00000000000000000000	0.00000000000000000000	0.00000000000000000000	0.00000000000000000000	4.00000000000000000000	4.00000000000000000000
72.00000000000000000000	0.00000000000000000000	4164.61523437500000000000	4145.12792968750000000000	4163.07666015625000000000	4142.05126953125000000000	4155.89746093750000000000	4157.94873046875000000000	4148.71777343750000000000	4160.00000000000000000000	4144.61523437500000000000	4140.51269531250000000000	4062.56396484375000000000	4174.35888671875000000000	4128.20507812500000000000	4142.05126953125000000000	3381.00000000000000000000	10249.00000000000000000000	10229.00000000000000000000	0.00000000000000000000	0.00000000000000000000	0.00000000000000000000	1105.00000000000000000000	855.00000000000000000000	4.00000000000000000000	4.00000000000000000000	4.00000000000000000000	4.00000000000000000000	4.00000000000000000000	4.00000000000000000000	4.00000000000000000000	4.00000000000000000000	4.00000000000000000000	0.00000000000000000000	0.00000000000000000000	0.00000000000000000000	0.00000000000000000000	0.00000000000000000000	4.00000000000000000000	4.00000000000000000000
73.00000000000000000000	0.00000000000000000000	4164.61523437500000000000	4167.69238281250000000000	4161.02539062500000000000	4151.28173828125000000000	4161.53857421875000000000	4157.43603515625000000000	4156.92285156250000000000	4173.84619140625000000000	4152.82031250000000000000	4141.53857421875000000000	4080.00000000000000000000	4180.00000000000000000000	4141.02539062500000000000	4141.02539062500000000000	3072.00000000000000000000	10249.00000000000000000000	10228.00000000000000000000	0.00000000000000000000	0.00000000000000000000	0.00000000000000000000	1105.00000000000000000000	863.00000000000000000000	4.00000000000000000000	4.00000000000000000000	4.00000000000000000000	4.00000000000000000000	4.00000000000000000000	4.00000000000000000000	4.00000000000000000000	4.00000000000000000000	4.00000000000000000000	4.00000000000000000000	0.00000000000000000000	0.00000000000000000000	0.00000000000000000000	0.00000000000000000000	4.00000000000000000000	4.00000000000000000000
74.00000000000000000000	0.00000000000000000000	4146.15380859375000000000	4170.25634765625000000000	4150.25634765625000000000	4152.82031250000000000000	4148.20507812500000000000	4151.79492187500000000000	4151.79492187500000000000	4169.23046875000000000000	4154.35888671875000000000	4133.33300781250000000000	4073.84594726562500000000	4177.43603515625000000000	4117.43603515625000000000	4135.38427734375000000000	3450.00000000000000000000	10249.00000000000000000000	10228.00000000000000000000	0.00000000000000000000	0.00000000000000000000	0.00000000000000000000	1105.00000000000000000000	871.00000000000000000000	4.00000000000000000000	4.00000000000000000000	4.00000000000000000000	4.00000000000000000000	4.00000000000000000000	4.00000000000000000000	4.00000000000000000000	4.00000000000000000000	4.00000000000000000000	4.00000000000000000000	4.00000000000000000000	0.00000000000000000000	0.00000000000000000000	0.00000000000000000000	4.00000000000000000000	4.00000000000000000000
75.00000000000000000000	0.00000000000000000000	4150.25634765625000000000	4147.69238281250000000000	4152.30761718750000000000	4145.12792968750000000000	4141.02539062500000000000	4152.82031250000000000000	4141.53857421875000000000	4155.38427734375000000000	4144.61523437500000000000	4127.69238281250000000000	4058.97436523437500000000	4168.20507812500000000000	4100.51269531250000000000	4124.61523437500000000000	3295.00000000000000000000	10247.00000000000000000000	10227.00000000000000000000	0.00000000000000000000	0.00000000000000000000	0.00000000000000000000	1105.00000000000000000000	879.00000000000000000000	4.00000000000000000000	4.00000000000000000000	4.00000000000000000000	4.00000000000000000000	4.00000000000000000000	4.00000000000000000000	4.00000000000000000000	4.00000000000000000000	4.00000000000000000000	4.00000000000000000000	4.00000000000000000000	4.00000000000000000000	0.00000000000000000000	0.00000000000000000000	4.00000000000000000000	4.00000000000000000000
76.00000000000000000000	0.00000000000000000000	4150.25634765625000000000	4150.25634765625000000000	4153.33300781250000000000	4143.07666015625000000000	4165.12792968750000000000	4162.56396484375000000000	4154.87158203125000000000	4165.12792968750000000000	4152.30761718750000000000	4145.12792968750000000000	4071.79467773437500000000	4167.17919921875000000000	4133.33300781250000000000	4126.66650390625000000000	2891.00000000000000000000	10247.00000000000000000000	10227.00000000000000000000	0.00000000000000000000	0.00000000000000000000	0.00000000000000000000	1105.00000000000000000000	887.00000000000000000000	4.00000000000000000000	4.00000000000000000000	4.00000000000000000000	4.00000000000000000000	4.00000000000000000000	4.00000000000000000000	4.00000000000000000000	4.00000000000000000000	4.00000000000000000000	4.00000000000000000000	4.00000000000000000000	4.00000000000000000000	4.00000000000000000000	0.00000000000000000000	4.00000000000000000000	4.00000000000000000000
77.00000000000000000000	0.00000000000000000000	4168.71777343750000000000	4165.64111328125000000000	4167.69238281250000000000	4152.30761718750000000000	4172.82031250000000000000	4165.12792968750000000000	4167.17919921875000000000	4173.84619140625000000000	4160.51269531250000000000	4155.38427734375000000000	4075.89721679687500000000	4179.48730468750000000000	4151.28173828125000000000	4138.97412109375000000000	2924.00000000000000000000	10245.00000000000000000000	10226.00000000000000000000	0.00000000000000000000	0.00000000000000000000	0.00000000000000000000	1105.00000000000000000000	894.00000000000000000000	4.00000000000000000000	4.00000000000000000000	4.00000000000000000000	4.00000000000000000000	4.00000000000000000000	4.00000000000000000000	4.00000000000000000000	4.00000000000000000000	4.00000000000000000000	4.00000000000000000000	4.00000000000000000000	4.00000000000000000000	4.00000000000000000000	4.00000000000000000000	4.00000000000000000000	4.00000000000000000000
78.00000000000000000000	0.00000000000000000000	4169.74365234375000000000	4170.76904296875000000000	4169.74365234375000000000	4156.92285156250000000000	4167.17919921875000000000	4167.17919921875000000000	4167.69238281250000000000	4178.97412109375000000000	4166.66650390625000000000	4159.48730468750000000000	4072.82031250000000000000	4185.12792968750000000000	4136.92285156250000000000	4143.58984375000000000000	3450.00000000000000000000	10245.00000000000000000000	10226.00000000000000000000	0.00000000000000000000	0.00000000000000000000	0.00000000000000000000	1105.00000000000000000000	902.00000000000000000000	4.00000000000000000000	4.00000000000000000000	4.00000000000000000000	4.00000000000000000000	4.00000000000000000000	4.00000000000000000000	4.00000000000000000000	4.00000000000000000000	4.00000000000000000000	4.00000000000000000000	4.00000000000000000000	4.00000000000000000000	4.00000000000000000000	4.00000000000000000000	4.00000000000000000000	4.00000000000000000000
79.00000000000000000000	0.00000000000000000000	4155.38427734375000000000	4168.20507812500000000000	4158.46142578125000000000	4156.41015625000000000000	4165.12792968750000000000	4170.25634765625000000000	4163.58984375000000000000	4176.92285156250000000000	4162.56396484375000000000	4156.92285156250000000000	4085.12817382812500000000	4186.15380859375000000000	4134.35888671875000000000	4145.12792968750000000000	3295.00000000000000000000	10244.00000000000000000000	10227.00000000000000000000	0.00000000000000000000	0.00000000000000000000	0.00000000000000000000	1105.00000000000000000000	911.00000000000000000000	4.00000000000000000000	4.00000000000000000000	4.00000000000000000000	4.00000000000000000000	4.00000000000000000000	4.00000000000000000000	4.00000000000000000000	4.00000000000000000000	4.00000000000000000000	4.00000000000000000000	4.00000000000000000000	4.00000000000000000000	4.00000000000000000000	4.00000000000000000000	4.00000000000000000000	4.00000000000000000000
80.00000000000000000000	0.00000000000000000000	4165.64111328125000000000	4162.56396484375000000000	4165.64111328125000000000	4157.43603515625000000000	4149.74365234375000000000	4162.05126953125000000000	4152.82031250000000000000	4156.92285156250000000000	4142.56396484375000000000	4141.53857421875000000000	4089.74340820312500000000	4187.17919921875000000000	4137.94873046875000000000	4146.15380859375000000000	2891.00000000000000000000	10244.00000000000000000000	10227.00000000000000000000	0.00000000000000000000	0.00000000000000000000	0.00000000000000000000	1105.00000000000000000000	919.00000000000000000000	4.00000000000000000000	4.00000000000000000000	4.00000000000000000000	4.00000000000000000000	4.00000000000000000000	4.00000000000000000000	4.00000000000000000000	4.00000000000000000000	4.00000000000000000000	4.00000000000000000000	4.00000000000000000000	4.00000000000000000000	4.00000000000000000000	4.00000000000000000000	4.00000000000000000000	4.00000000000000000000
81.00000000000000000000	0.00000000000000000000	4160.00000000000000000000	4162.56396484375000000000	4165.64111328125000000000	4158.97412109375000000000	4152.30761718750000000000	4153.33300781250000000000	4149.23046875000000000000	4152.30761718750000000000	4145.12792968750000000000	4147.69238281250000000000	4077.43579101562500000000	4185.12792968750000000000	4135.38427734375000000000	4146.66650390625000000000	2924.00000000000000000000	10245.00000000000000000000	10228.00000000000000000000	0.00000000000000000000	0.00000000000000000000	0.00000000000000000000	1105.00000000000000000000	927.00000000000000000000	4.00000000000000000000	4.00000000000000000000	4.00000000000000000000	4.00000000000000000000	4.00000000000000000000	4.00000000000000000000	4.00000000000000000000	4.00000000000000000000	4.00000000000000000000	4.00000000000000000000	4.00000000000000000000	4.00000000000000000000	4.00000000000000000000	4.00000000000000000000	4.00000000000000000000	4.00000000000000000000
82.00000000000000000000	0.00000000000000000000	4165.12792968750000000000	4166.15380859375000000000	4173.33300781250000000000	4160.00000000000000000000	4170.76904296875000000000	4153.84619140625000000000	4154.87158203125000000000	4169.74365234375000000000	4166.66650390625000000000	4158.46142578125000000000	4080.00000000000000000000	4196.92285156250000000000	4141.02539062500000000000	4147.69238281250000000000	3450.00000000000000000000	10245.00000000000000000000	10228.00000000000000000000	0.00000000000000000000	0.00000000000000000000	0.00000000000000000000	1105.00000000000000000000	935.00000000000000000000	4.00000000000000000000	4.00000000000000000000	4.00000000000000000000	4.00000000000000000000	4.00000000000000000000	4.00000000000000000000	4.00000000000000000000	4.00000000000000000000	4.00000000000000000000	4.00000000000000000000	4.00000000000000000000	4.00000000000000000000	4.00000000000000000000	4.00000000000000000000	4.00000000000000000000	4.00000000000000000000
83.00000000000000000000	0.00000000000000000000	4165.12792968750000000000	4169.74365234375000000000	4173.33300781250000000000	4152.82031250000000000000	4169.23046875000000000000	4162.05126953125000000000	4162.05126953125000000000	4182.56396484375000000000	4177.43603515625000000000	4164.10253906250000000000	4105.64111328125000000000	4202.05126953125000000000	4160.00000000000000000000	4149.23046875000000000000	3295.00000000000000000000	10246.00000000000000000000	10229.00000000000000000000	0.00000000000000000000	0.00000000000000000000	0.00000000000000000000	1105.00000000000000000000	943.00000000000000000000	4.00000000000000000000	4.00000000000000000000	4.00000000000000000000	4.00000000000000000000	4.00000000000000000000	4.00000000000000000000	4.00000000000000000000	4.00000000000000000000	4.00000000000000000000	4.00000000000000000000	4.00000000000000000000	4.00000000000000000000	4.00000000000000000000	4.00000000000000000000	4.00000000000000000000	4.00000000000000000000
84.00000000000000000000	0.00000000000000000000	4149.23046875000000000000	4164.61523437500000000000	4157.43603515625000000000	4146.66650390625000000000	4155.89746093750000000000	4163.07666015625000000000	4156.92285156250000000000	4178.46142578125000000000	4175.89746093750000000000	4170.25634765625000000000	4100.00000000000000000000	4190.25634765625000000000	4154.35888671875000000000	4148.20507812500000000000	2891.00000000000000000000	10246.00000000000000000000	10229.00000000000000000000	0.00000000000000000000	0.00000000000000000000	0.00000000000000000000	1105.00000000000000000000	950.00000000000000000000	4.00000000000000000000	4.00000000000000000000	4.00000000000000000000	4.00000000000000000000	4.00000000000000000000	4.00000000000000000000	4.00000000000000000000	4.00000000000000000000	4.00000000000000000000	4.00000000000000000000	4.00000000000000000000	4.00000000000000000000	4.00000000000000000000	4.00000000000000000000	4.00000000000000000000	4.00000000000000000000
85.00000000000000000000	0.00000000000000000000	4159.48730468750000000000	4161.02539062500000000000	4163.58984375000000000000	4161.02539062500000000000	4155.89746093750000000000	4160.51269531250000000000	4152.82031250000000000000	4173.33300781250000000000	4171.28173828125000000000	4158.97412109375000000000	4071.79467773437500000000	4188.71777343750000000000	4131.79492187500000000000	4147.17919921875000000000	2924.00000000000000000000	10246.00000000000000000000	10228.00000000000000000000	0.00000000000000000000	0.00000000000000000000	0.00000000000000000000	1105.00000000000000000000	958.00000000000000000000	4.00000000000000000000	4.00000000000000000000	4.00000000000000000000	4.00000000000000000000	4.00000000000000000000	4.00000000000000000000	4.00000000000000000000	4.00000000000000000000	4.00000000000000000000	4.00000000000000000000	4.00000000000000000000	4.00000000000000000000	4.00000000000000000000	4.00000000000000000000	4.00000000000000000000	4.00000000000000000000
86.00000000000000000000	0.00000000000000000000	4153.84619140625000000000	4167.17919921875000000000	4162.56396484375000000000	4165.12792968750000000000	4163.07666015625000000000	4161.53857421875000000000	4161.02539062500000000000	4176.92285156250000000000	4167.17919921875000000000	4150.25634765625000000000	4072.30761718750000000000	4186.66650390625000000000	4132.30761718750000000000	4138.97412109375000000000	3450.00000000000000000000	10246.00000000000000000000	10228.00000000000000000000	0.00000000000000000000	0.00000000000000000000	0.00000000000000000000	1105.00000000000000000000	965.00000000000000000000	4.00000000000000000000	4.00000000000000000000	4.00000000000000000000	4.00000000000000000000	4.00000000000000000000	4.00000000000000000000	4.00000000000000000000	4.00000000000000000000	4.00000000000000000000	4.00000000000000000000	4.00000000000000000000	4.00000000000000000000	4.00000000000000000000	4.00000000000000000000	4.00000000000000000000	4.00000000000000000000
87.00000000000000000000	0.00000000000000000000	4151.79492187500000000000	4159.48730468750000000000	4162.05126953125000000000	4146.66650390625000000000	4154.35888671875000000000	4153.33300781250000000000	4158.46142578125000000000	4168.71777343750000000000	4156.41015625000000000000	4151.79492187500000000000	4083.58959960937500000000	4184.61523437500000000000	4135.89746093750000000000	4128.71777343750000000000	3295.00000000000000000000	10247.00000000000000000000	10230.00000000000000000000	0.00000000000000000000	0.00000000000000000000	0.00000000000000000000	1105.00000000000000000000	972.00000000000000000000	4.00000000000000000000	4.00000000000000000000	4.00000000000000000000	4.00000000000000000000	4.00000000000000000000	4.00000000000000000000	4.00000000000000000000	4.00000000000000000000	4.00000000000000000000	4.00000000000000000000	4.00000000000000000000	4.00000000000000000000	4.00000000000000000000	4.00000000000000000000	4.00000000000000000000	4.00000000000000000000
88.00000000000000000000	0.00000000000000000000	4157.94873046875000000000	4163.58984375000000000000	4168.71777343750000000000	4143.58984375000000000000	4155.89746093750000000000	4154.87158203125000000000	4153.33300781250000000000	4158.46142578125000000000	4154.35888671875000000000	4151.28173828125000000000	4086.15380859375000000000	4193.84619140625000000000	4141.02539062500000000000	4147.69238281250000000000	2891.00000000000000000000	10247.00000000000000000000	10230.00000000000000000000	0.00000000000000000000	0.00000000000000000000	0.00000000000000000000	1105.00000000000000000000	980.00000000000000000000	4.00000000000000000000	4.00000000000000000000	4.00000000000000000000	4.00000000000000000000	4.00000000000000000000	4.00000000000000000000	4.00000000000000000000	4.00000000000000000000	4.00000000000000000000	4.00000000000000000000	4.00000000000000000000	4.00000000000000000000	4.00000000000000000000	4.00000000000000000000	4.00000000000000000000	4.00000000000000000000
89.00000000000000000000	0.00000000000000000000	4154.87158203125000000000	4175.38427734375000000000	4165.64111328125000000000	4158.46142578125000000000	4170.76904296875000000000	4168.71777343750000000000	4161.02539062500000000000	4162.56396484375000000000	4161.02539062500000000000	4148.71777343750000000000	4083.58959960937500000000	4204.10253906250000000000	4138.46142578125000000000	4164.61523437500000000000	2924.00000000000000000000	10247.00000000000000000000	10230.00000000000000000000	0.00000000000000000000	0.00000000000000000000	0.00000000000000000000	1105.00000000000000000000	988.00000000000000000000	4.00000000000000000000	4.00000000000000000000	4.00000000000000000000	4.00000000000000000000	4.00000000000000000000	4.00000000000000000000	4.00000000000000000000	4.00000000000000000000	4.00000000000000000000	4.00000000000000000000	4.00000000000000000000	4.00000000000000000000	4.00000000000000000000	4.00000000000000000000	4.00000000000000000000	4.00000000000000000000
90.00000000000000000000	0.00000000000000000000	4160.00000000000000000000	4154.87158203125000000000	4161.02539062500000000000	4157.43603515625000000000	4160.51269531250000000000	4161.02539062500000000000	4160.51269531250000000000	4156.92285156250000000000	4155.89746093750000000000	4143.07666015625000000000	4074.87158203125000000000	4196.41015625000000000000	4114.35888671875000000000	4143.58984375000000000000	3450.00000000000000000000	10247.00000000000000000000	10230.00000000000000000000	0.00000000000000000000	0.00000000000000000000	0.00000000000000000000	1105.00000000000000000000	996.00000000000000000000	4.00000000000000000000	4.00000000000000000000	4.00000000000000000000	4.00000000000000000000	4.00000000000000000000	4.00000000000000000000	4.00000000000000000000	4.00000000000000000000	4.00000000000000000000	4.00000000000000000000	4.00000000000000000000	4.00000000000000000000	4.00000000000000000000	4.00000000000000000000	4.00000000000000000000	4.00000000000000000000
91.00000000000000000000	0.00000000000000000000	4142.56396484375000000000	4142.56396484375000000000	4144.61523437500000000000	4145.64111328125000000000	4149.74365234375000000000	4154.87158203125000000000	4150.76904296875000000000	4149.23046875000000000000	4155.38427734375000000000	4149.23046875000000000000	4079.48706054687500000000	4176.41015625000000000000	4110.25634765625000000000	4125.64111328125000000000	3295.00000000000000000000	10246.00000000000000000000	10227.00000000000000000000	0.00000000000000000000	0.00000000000000000000	0.00000000000000000000	1106.00000000000000000000	4.00000000000000000000	4.00000000000000000000	4.00000000000000000000	4.00000000000000000000	4.00000000000000000000	4.00000000000000000000	4.00000000000000000000	4.00000000000000000000	4.00000000000000000000	4.00000000000000000000	4.00000000000000000000	4.00000000000000000000	4.00000000000000000000	4.00000000000000000000	4.00000000000000000000	4.00000000000000000000	4.00000000000000000000
92.00000000000000000000	0.00000000000000000000	4133.84619140625000000000	4147.17919921875000000000	4143.58984375000000000000	4140.51269531250000000000	4153.84619140625000000000	4159.48730468750000000000	4142.56396484375000000000	4146.15380859375000000000	4157.94873046875000000000	4152.82031250000000000000	4085.64086914062500000000	4175.89746093750000000000	4116.92285156250000000000	4129.74365234375000000000	2891.00000000000000000000	10246.00000000000000000000	10227.00000000000000000000	0.00000000000000000000	0.00000000000000000000	0.00000000000000000000	1106.00000000000000000000	13.00000000000000000000	4.00000000000000000000	4.00000000000000000000	4.00000000000000000000	4.00000000000000000000	4.00000000000000000000	4.00000000000000000000	4.00000000000000000000	4.00000000000000000000	4.00000000000000000000	4.00000000000000000000	4.00000000000000000000	4.00000000000000000000	4.00000000000000000000	4.00000000000000000000	4.00000000000000000000	4.00000000000000000000
93.00000000000000000000	0.00000000000000000000	4141.02539062500000000000	4140.51269531250000000000	4148.20507812500000000000	4136.41015625000000000000	4156.41015625000000000000	4160.00000000000000000000	4147.17919921875000000000	4144.10253906250000000000	4153.33300781250000000000	4144.10253906250000000000	4074.35888671875000000000	4175.89746093750000000000	4116.92285156250000000000	4131.79492187500000000000	2924.00000000000000000000	10246.00000000000000000000	10227.00000000000000000000	0.00000000000000000000	0.00000000000000000000	0.00000000000000000000	1106.00000000000000000000	21.00000000000000000000	4.00000000000000000000	4.00000000000000000000	4.00000000000000000000	4.00000000000000000000	4.00000000000000000000	4.00000000000000000000	4.00000000000000000000	4.00000000000000000000	4.00000000000000000000	4.00000000000000000000	4.00000000000000000000	4.00000000000000000000	4.00000000000000000000	4.00000000000000000000	4.00000000000000000000	4.00000000000000000000
94.00000000000000000000	0.00000000000000000000	4138.46142578125000000000	4137.94873046875000000000	4142.56396484375000000000	4138.97412109375000000000	4156.92285156250000000000	4162.56396484375000000000	4163.58984375000000000000	4154.35888671875000000000	4153.84619140625000000000	4142.56396484375000000000	4072.30761718750000000000	4172.82031250000000000000	4125.64111328125000000000	4136.41015625000000000000	3450.00000000000000000000	10246.00000000000000000000	10227.00000000000000000000	0.00000000000000000000	0.00000000000000000000	0.00000000000000000000	1106.00000000000000000000	29.00000000000000000000	4.00000000000000000000	4.00000000000000000000	4.00000000000000000000	4.00000000000000000000	4.00000000000000000000	4.00000000000000000000	4.00000000000000000000	4.00000000000000000000	4.00000000000000000000	4.00000000000000000000	4.00000000000000000000	4.00000000000000000000	4.00000000000000000000	4.00000000000000000000	4.00000000000000000000	4.00000000000000000000
95.00000000000000000000	0.00000000000000000000	4157.94873046875000000000	4151.28173828125000000000	4164.61523437500000000000	4153.84619140625000000000	4160.51269531250000000000	4163.07666015625000000000	4173.33300781250000000000	4169.23046875000000000000	4163.58984375000000000000	4147.17919921875000000000	4083.07690429687500000000	4188.20507812500000000000	4134.35888671875000000000	4150.25634765625000000000	3295.00000000000000000000	10250.00000000000000000000	10227.00000000000000000000	0.00000000000000000000	0.00000000000000000000	0.00000000000000000000	1106.00000000000000000000	38.00000000000000000000	4.00000000000000000000	4.00000000000000000000	4.00000000000000000000	4.00000000000000000000	4.00000000000000000000	4.00000000000000000000	4.00000000000000000000	4.00000000000000000000	4.00000000000000000000	4.00000000000000000000	4.00000000000000000000	4.00000000000000000000	4.00000000000000000000	4.00000000000000000000	4.00000000000000000000	4.00000000000000000000
96.00000000000000000000	0.00000000000000000000	4160.51269531250000000000	4166.15380859375000000000	4174.35888671875000000000	4162.05126953125000000000	4163.58984375000000000000	4154.87158203125000000000	4172.82031250000000000000	4184.10253906250000000000	4176.92285156250000000000	4162.05126953125000000000	4092.30761718750000000000	4204.10253906250000000000	4142.05126953125000000000	4160.51269531250000000000	2891.00000000000000000000	10250.00000000000000000000	10227.00000000000000000000	0.00000000000000000000	0.00000000000000000000	0.00000000000000000000	1106.00000000000000000000	46.00000000000000000000	4.00000000000000000000	4.00000000000000000000	4.00000000000000000000	4.00000000000000000000	4.00000000000000000000	4.00000000000000000000	4.00000000000000000000	4.00000000000000000000	4.00000000000000000000	4.00000000000000000000	4.00000000000000000000	4.00000000000000000000	4.00000000000000000000	4.00000000000000000000	4.00000000000000000000	4.00000000000000000000
97.00000000000000000000	0.00000000000000000000	4161.02539062500000000000	4166.66650390625000000000	4176.41015625000000000000	4163.07666015625000000000	4151.79492187500000000000	4152.82031250000000000000	4167.69238281250000000000	4193.33300781250000000000	4179.48730468750000000000	4183.07666015625000000000	4109.74365234375000000000	4219.48730468750000000000	4156.92285156250000000000	4172.82031250000000000000	2924.00000000000000000000	10249.00000000000000000000	10226.00000000000000000000	0.00000000000000000000	0.00000000000000000000	0.00000000000000000000	1106.00000000000000000000	54.00000000000000000000	4.00000000000000000000	4.00000000000000000000	4.00000000000000000000	4.00000000000000000000	4.00000000000000000000	4.00000000000000000000	4.00000000000000000000	4.00000000000000000000	4.00000000000000000000	4.00000000000000000000	4.00000000000000000000	4.00000000000000000000	4.00000000000000000000	4.00000000000000000000	4.00000000000000000000	4.00000000000000000000
98.00000000000000000000	0.00000000000000000000	4168.71777343750000000000	4164.61523437500000000000	4184.10253906250000000000	4158.97412109375000000000	4152.82031250000000000000	4164.10253906250000000000	4166.66650390625000000000	4192.82031250000000000000	4180.51269531250000000000	4192.82031250000000000000	4124.61523437500000000000	4225.12792968750000000000	4163.58984375000000000000	4175.89746093750000000000	3450.00000000000000000000	10249.00000000000000000000	10226.00000000000000000000	0.00000000000000000000	0.00000000000000000000	0.00000000000000000000	1106.00000000000000000000	63.00000000000000000000	4.00000000000000000000	4.00000000000000000000	4.00000000000000000000	4.00000000000000000000	4.00000000000000000000	4.00000000000000000000	4.00000000000000000000	4.00000000000000000000	4.00000000000000000000	4.00000000000000000000	4.00000000000000000000	4.00000000000000000000	4.00000000000000000000	4.00000000000000000000	4.00000000000000000000	4.00000000000000000000
99.00000000000000000000	0.00000000000000000000	4151.79492187500000000000	4163.58984375000000000000	4165.64111328125000000000	4154.87158203125000000000	4169.23046875000000000000	4165.12792968750000000000	4162.05126953125000000000	4183.58984375000000000000	4180.51269531250000000000	4175.38427734375000000000	4116.92285156250000000000	4213.33300781250000000000	4156.41015625000000000000	4163.58984375000000000000	3295.00000000000000000000	10247.00000000000000000000	10227.00000000000000000000	0.00000000000000000000	0.00000000000000000000	0.00000000000000000000	1106.00000000000000000000	71.00000000000000000000	4.00000000000000000000	4.00000000000000000000	4.00000000000000000000	4.00000000000000000000	4.00000000000000000000	4.00000000000000000000	4.00000000000000000000	4.00000000000000000000	4.00000000000000000000	4.00000000000000000000	4.00000000000000000000	4.00000000000000000000	4.00000000000000000000	4.00000000000000000000	4.00000000000000000000	4.00000000000000000000
100.00000000000000000000	0.00000000000000000000	4156.41015625000000000000	4157.43603515625000000000	4160.00000000000000000000	4150.76904296875000000000	4164.10253906250000000000	4152.82031250000000000000	4151.28173828125000000000	4168.71777343750000000000	4163.07666015625000000000	4141.02539062500000000000	4095.38452148437500000000	4204.61523437500000000000	4147.17919921875000000000	4158.46142578125000000000	2891.00000000000000000000	10247.00000000000000000000	10227.00000000000000000000	0.00000000000000000000	0.00000000000000000000	0.00000000000000000000	1106.00000000000000000000	78.00000000000000000000	4.00000000000000000000	4.00000000000000000000	4.00000000000000000000	4.00000000000000000000	4.00000000000000000000	4.00000000000000000000	4.00000000000000000000	4.00000000000000000000	4.00000000000000000000	4.00000000000000000000	4.00000000000000000000	4.00000000000000000000	4.00000000000000000000	4.00000000000000000000	4.00000000000000000000	4.00000000000000000000
101.00000000000000000000	0.00000000000000000000	4152.82031250000000000000	4156.92285156250000000000	4161.53857421875000000000	4151.79492187500000000000	4161.02539062500000000000	4164.10253906250000000000	4160.51269531250000000000	4171.28173828125000000000	4161.02539062500000000000	4145.12792968750000000000	4081.02563476562500000000	4195.38427734375000000000	4142.05126953125000000000	4160.51269531250000000000	2924.00000000000000000000	10247.00000000000000000000	10229.00000000000000000000	0.00000000000000000000	0.00000000000000000000	0.00000000000000000000	1106.00000000000000000000	86.00000000000000000000	4.00000000000000000000	4.00000000000000000000	4.00000000000000000000	4.00000000000000000000	4.00000000000000000000	4.00000000000000000000	4.00000000000000000000	4.00000000000000000000	4.00000000000000000000	4.00000000000000000000	4.00000000000000000000	4.00000000000000000000	4.00000000000000000000	4.00000000000000000000	4.00000000000000000000	4.00000000000000000000
102.00000000000000000000	0.00000000000000000000	4143.58984375000000000000	4151.28173828125000000000	4161.02539062500000000000	4157.43603515625000000000	4155.38427734375000000000	4168.71777343750000000000	4167.17919921875000000000	4170.25634765625000000000	4164.61523437500000000000	4162.05126953125000000000	4083.58959960937500000000	4186.66650390625000000000	4132.82031250000000000000	4148.20507812500000000000	3450.00000000000000000000	10247.00000000000000000000	10229.00000000000000000000	0.00000000000000000000	0.00000000000000000000	0.00000000000000000000	1106.00000000000000000000	93.00000000000000000000	4.00000000000000000000	4.00000000000000000000	4.00000000000000000000	4.00000000000000000000	4.00000000000000000000	4.00000000000000000000	4.00000000000000000000	4.00000000000000000000	4.00000000000000000000	4.00000000000000000000	4.00000000000000000000	4.00000000000000000000	4.00000000000000000000	4.00000000000000000000	4.00000000000000000000	4.00000000000000000000
103.00000000000000000000	0.00000000000000000000	4154.35888671875000000000	4150.76904296875000000000	4167.69238281250000000000	4151.28173828125000000000	4148.71777343750000000000	4153.84619140625000000000	4160.51269531250000000000	4162.56396484375000000000	4148.20507812500000000000	4150.76904296875000000000	4097.94873046875000000000	4190.25634765625000000000	4141.53857421875000000000	4142.56396484375000000000	3295.00000000000000000000	10248.00000000000000000000	10228.00000000000000000000	0.00000000000000000000	0.00000000000000000000	0.00000000000000000000	1106.00000000000000000000	100.00000000000000000000	4.00000000000000000000	4.00000000000000000000	4.00000000000000000000	4.00000000000000000000	4.00000000000000000000	4.00000000000000000000	4.00000000000000000000	4.00000000000000000000	4.00000000000000000000	4.00000000000000000000	4.00000000000000000000	4.00000000000000000000	4.00000000000000000000	4.00000000000000000000	4.00000000000000000000	4.00000000000000000000
104.00000000000000000000	0.00000000000000000000	4153.33300781250000000000	4168.20507812500000000000	4164.61523437500000000000	4147.69238281250000000000	4162.05126953125000000000	4155.89746093750000000000	4165.64111328125000000000	4173.33300781250000000000	4149.74365234375000000000	4147.17919921875000000000	4102.56396484375000000000	4201.53857421875000000000	4164.10253906250000000000	4152.82031250000000000000	2891.00000000000000000000	10248.00000000000000000000	10228.00000000000000000000	0.00000000000000000000	0.00000000000000000000	0.00000000000000000000	1106.00000000000000000000	108.00000000000000000000	4.00000000000000000000	4.00000000000000000000	4.00000000000000000000	4.00000000000000000000	4.00000000000000000000	4.00000000000000000000	4.00000000000000000000	4.00000000000000000000	4.00000000000000000000	4.00000000000000000000	4.00000000000000000000	4.00000000000000000000	4.00000000000000000000	4.00000000000000000000	4.00000000000000000000	4.00000000000000000000
105.00000000000000000000	0.00000000000000000000	4157.94873046875000000000	4171.79492187500000000000	4163.58984375000000000000	4158.97412109375000000000	4159.48730468750000000000	4157.94873046875000000000	4168.20507812500000000000	4176.41015625000000000000	4158.46142578125000000000	4149.74365234375000000000	4082.56396484375000000000	4202.56396484375000000000	4156.41015625000000000000	4156.92285156250000000000	2924.00000000000000000000	10247.00000000000000000000	10229.00000000000000000000	0.00000000000000000000	0.00000000000000000000	0.00000000000000000000	1106.00000000000000000000	115.00000000000000000000	4.00000000000000000000	4.00000000000000000000	4.00000000000000000000	4.00000000000000000000	4.00000000000000000000	4.00000000000000000000	4.00000000000000000000	4.00000000000000000000	4.00000000000000000000	4.00000000000000000000	4.00000000000000000000	4.00000000000000000000	4.00000000000000000000	4.00000000000000000000	4.00000000000000000000	4.00000000000000000000
106.00000000000000000000	0.00000000000000000000	4153.84619140625000000000	4169.23046875000000000000	4160.00000000000000000000	4165.12792968750000000000	4153.84619140625000000000	4157.94873046875000000000	4165.64111328125000000000	4176.41015625000000000000	4164.61523437500000000000	4156.41015625000000000000	4085.64086914062500000000	4197.94873046875000000000	4148.20507812500000000000	4165.12792968750000000000	3450.00000000000000000000	10247.00000000000000000000	10229.00000000000000000000	0.00000000000000000000	0.00000000000000000000	0.00000000000000000000	1106.00000000000000000000	123.00000000000000000000	4.00000000000000000000	4.00000000000000000000	4.00000000000000000000	4.00000000000000000000	4.00000000000000000000	4.00000000000000000000	4.00000000000000000000	4.00000000000000000000	4.00000000000000000000	4.00000000000000000000	4.00000000000000000000	4.00000000000000000000	4.00000000000000000000	4.00000000000000000000	4.00000000000000000000	4.00000000000000000000
107.00000000000000000000	0.00000000000000000000	4157.43603515625000000000	4172.82031250000000000000	4172.30761718750000000000	4158.97412109375000000000	4166.66650390625000000000	4161.53857421875000000000	4166.66650390625000000000	4186.15380859375000000000	4171.79492187500000000000	4172.30761718750000000000	4100.00000000000000000000	4212.30761718750000000000	4153.33300781250000000000	4169.74365234375000000000	3295.00000000000000000000	10248.00000000000000000000	10229.00000000000000000000	0.00000000000000000000	0.00000000000000000000	0.00000000000000000000	1106.00000000000000000000	132.00000000000000000000	4.00000000000000000000	4.00000000000000000000	4.00000000000000000000	4.00000000000000000000	4.00000000000000000000	4.00000000000000000000	4.00000000000000000000	4.00000000000000000000	4.00000000000000000000	4.00000000000000000000	4.00000000000000000000	4.00000000000000000000	4.00000000000000000000	4.00000000000000000000	4.00000000000000000000	4.00000000000000000000
108.00000000000000000000	0.00000000000000000000	4168.20507812500000000000	4170.76904296875000000000	4187.69238281250000000000	4153.33300781250000000000	4165.64111328125000000000	4156.92285156250000000000	4166.66650390625000000000	4188.71777343750000000000	4170.25634765625000000000	4168.20507812500000000000	4086.66650390625000000000	4218.46142578125000000000	4144.61523437500000000000	4158.46142578125000000000	2891.00000000000000000000	10248.00000000000000000000	10229.00000000000000000000	0.00000000000000000000	0.00000000000000000000	0.00000000000000000000	1106.00000000000000000000	139.00000000000000000000	4.00000000000000000000	4.00000000000000000000	4.00000000000000000000	4.00000000000000000000	4.00000000000000000000	4.00000000000000000000	4.00000000000000000000	4.00000000000000000000	4.00000000000000000000	4.00000000000000000000	4.00000000000000000000	4.00000000000000000000	4.00000000000000000000	4.00000000000000000000	4.00000000000000000000	4.00000000000000000000
109.00000000000000000000	0.00000000000000000000	4154.87158203125000000000	4177.43603515625000000000	4170.25634765625000000000	4166.66650390625000000000	4155.89746093750000000000	4155.89746093750000000000	4173.33300781250000000000	4190.25634765625000000000	4170.76904296875000000000	4161.53857421875000000000	4103.07666015625000000000	4203.58984375000000000000	4149.74365234375000000000	4157.43603515625000000000	2924.00000000000000000000	10246.00000000000000000000	10228.00000000000000000000	0.00000000000000000000	0.00000000000000000000	0.00000000000000000000	1106.00000000000000000000	147.00000000000000000000	4.00000000000000000000	4.00000000000000000000	4.00000000000000000000	4.00000000000000000000	4.00000000000000000000	4.00000000000000000000	4.00000000000000000000	4.00000000000000000000	4.00000000000000000000	4.00000000000000000000	4.00000000000000000000	4.00000000000000000000	4.00000000000000000000	4.00000000000000000000	4.00000000000000000000	4.00000000000000000000
110.00000000000000000000	0.00000000000000000000	4163.07666015625000000000	4185.12792968750000000000	4167.69238281250000000000	4179.48730468750000000000	4163.58984375000000000000	4159.48730468750000000000	4176.92285156250000000000	4192.30761718750000000000	4172.82031250000000000000	4166.15380859375000000000	4123.58984375000000000000	4205.64111328125000000000	4163.07666015625000000000	4168.20507812500000000000	3450.00000000000000000000	10246.00000000000000000000	10228.00000000000000000000	0.00000000000000000000	0.00000000000000000000	0.00000000000000000000	1106.00000000000000000000	156.00000000000000000000	4.00000000000000000000	4.00000000000000000000	4.00000000000000000000	4.00000000000000000000	4.00000000000000000000	4.00000000000000000000	4.00000000000000000000	4.00000000000000000000	4.00000000000000000000	4.00000000000000000000	4.00000000000000000000	4.00000000000000000000	4.00000000000000000000	4.00000000000000000000	4.00000000000000000000	4.00000000000000000000
111.00000000000000000000	0.00000000000000000000	4162.05126953125000000000	4180.00000000000000000000	4173.33300781250000000000	4158.97412109375000000000	4175.38427734375000000000	4163.07666015625000000000	4174.35888671875000000000	4193.33300781250000000000	4177.94873046875000000000	4169.23046875000000000000	4094.87158203125000000000	4210.25634765625000000000	4164.10253906250000000000	4168.20507812500000000000	3295.00000000000000000000	10246.00000000000000000000	10228.00000000000000000000	0.00000000000000000000	0.00000000000000000000	0.00000000000000000000	1106.00000000000000000000	164.00000000000000000000	4.00000000000000000000	4.00000000000000000000	4.00000000000000000000	4.00000000000000000000	4.00000000000000000000	4.00000000000000000000	4.00000000000000000000	4.00000000000000000000	4.00000000000000000000	4.00000000000000000000	4.00000000000000000000	4.00000000000000000000	4.00000000000000000000	4.00000000000000000000	4.00000000000000000000	4.00000000000000000000
112.00000000000000000000	0.00000000000000000000	4146.66650390625000000000	4162.05126953125000000000	4168.20507812500000000000	4142.56396484375000000000	4166.66650390625000000000	4161.02539062500000000000	4169.74365234375000000000	4185.12792968750000000000	4178.46142578125000000000	4163.07666015625000000000	4074.87158203125000000000	4204.61523437500000000000	4156.92285156250000000000	4160.51269531250000000000	2891.00000000000000000000	10246.00000000000000000000	10228.00000000000000000000	0.00000000000000000000	0.00000000000000000000	0.00000000000000000000	1106.00000000000000000000	171.00000000000000000000	4.00000000000000000000	4.00000000000000000000	4.00000000000000000000	4.00000000000000000000	4.00000000000000000000	4.00000000000000000000	4.00000000000000000000	4.00000000000000000000	4.00000000000000000000	4.00000000000000000000	4.00000000000000000000	4.00000000000000000000	4.00000000000000000000	4.00000000000000000000	4.00000000000000000000	4.00000000000000000000
113.00000000000000000000	0.00000000000000000000	4150.76904296875000000000	4145.12792968750000000000	4164.61523437500000000000	4155.38427734375000000000	4157.43603515625000000000	4156.92285156250000000000	4162.05126953125000000000	4171.28173828125000000000	4161.02539062500000000000	4161.02539062500000000000	4087.17944335937500000000	4199.48730468750000000000	4150.76904296875000000000	4154.35888671875000000000	2924.00000000000000000000	10247.00000000000000000000	10227.00000000000000000000	0.00000000000000000000	0.00000000000000000000	0.00000000000000000000	1106.00000000000000000000	178.00000000000000000000	4.00000000000000000000	4.00000000000000000000	4.00000000000000000000	4.00000000000000000000	4.00000000000000000000	4.00000000000000000000	4.00000000000000000000	4.00000000000000000000	4.00000000000000000000	4.00000000000000000000	4.00000000000000000000	4.00000000000000000000	4.00000000000000000000	4.00000000000000000000	4.00000000000000000000	4.00000000000000000000
114.00000000000000000000	0.00000000000000000000	4140.00000000000000000000	4148.20507812500000000000	4150.25634765625000000000	4158.46142578125000000000	4167.17919921875000000000	4159.48730468750000000000	4159.48730468750000000000	4167.17919921875000000000	4150.76904296875000000000	4161.02539062500000000000	4090.25634765625000000000	4187.17919921875000000000	4148.71777343750000000000	4146.66650390625000000000	3450.00000000000000000000	10247.00000000000000000000	10227.00000000000000000000	0.00000000000000000000	0.00000000000000000000	0.00000000000000000000	1106.00000000000000000000	186.00000000000000000000	4.00000000000000000000	4.00000000000000000000	4.00000000000000000000	4.00000000000000000000	4.00000000000000000000	4.00000000000000000000	4.00000000000000000000	4.00000000000000000000	4.00000000000000000000	4.00000000000000000000	4.00000000000000000000	4.00000000000000000000	4.00000000000000000000	4.00000000000000000000	4.00000000000000000000	4.00000000000000000000
115.00000000000000000000	0.00000000000000000000	4147.17919921875000000000	4157.94873046875000000000	4154.87158203125000000000	4147.17919921875000000000	4168.71777343750000000000	4158.97412109375000000000	4160.51269531250000000000	4166.66650390625000000000	4155.89746093750000000000	4151.79492187500000000000	4085.64086914062500000000	4184.61523437500000000000	4146.15380859375000000000	4145.12792968750000000000	3295.00000000000000000000	10247.00000000000000000000	10226.00000000000000000000	0.00000000000000000000	0.00000000000000000000	0.00000000000000000000	1106.00000000000000000000	194.00000000000000000000	4.00000000000000000000	4.00000000000000000000	4.00000000000000000000	4.00000000000000000000	4.00000000000000000000	4.00000000000000000000	4.00000000000000000000	4.00000000000000000000	4.00000000000000000000	4.00000000000000000000	4.00000000000000000000	4.00000000000000000000	4.00000000000000000000	4.00000000000000000000	4.00000000000000000000	4.00000000000000000000
116.00000000000000000000	0.00000000000000000000	4148.71777343750000000000	4162.05126953125000000000	4155.38427734375000000000	4150.76904296875000000000	4161.53857421875000000000	4156.41015625000000000000	4157.43603515625000000000	4170.25634765625000000000	4164.61523437500000000000	4151.79492187500000000000	4091.28198242187500000000	4190.25634765625000000000	4145.12792968750000000000	4145.64111328125000000000	2891.00000000000000000000	10247.00000000000000000000	10226.00000000000000000000	0.00000000000000000000	0.00000000000000000000	0.00000000000000000000	1106.00000000000000000000	201.00000000000000000000	4.00000000000000000000	4.00000000000000000000	4.00000000000000000000	4.00000000000000000000	4.00000000000000000000	4.00000000000000000000	4.00000000000000000000	4.00000000000000000000	4.00000000000000000000	4.00000000000000000000	4.00000000000000000000	4.00000000000000000000	4.00000000000000000000	4.00000000000000000000	4.00000000000000000000	4.00000000000000000000
117.00000000000000000000	0.00000000000000000000	4137.43603515625000000000	4156.92285156250000000000	4143.07666015625000000000	4155.38427734375000000000	4153.33300781250000000000	4146.66650390625000000000	4150.76904296875000000000	4169.23046875000000000000	4157.43603515625000000000	4159.48730468750000000000	4087.17944335937500000000	4189.74365234375000000000	4146.66650390625000000000	4140.00000000000000000000	2924.00000000000000000000	10249.00000000000000000000	10227.00000000000000000000	0.00000000000000000000	0.00000000000000000000	0.00000000000000000000	1106.00000000000000000000	209.00000000000000000000	4.00000000000000000000	4.00000000000000000000	4.00000000000000000000	4.00000000000000000000	4.00000000000000000000	4.00000000000000000000	4.00000000000000000000	4.00000000000000000000	4.00000000000000000000	4.00000000000000000000	4.00000000000000000000	4.00000000000000000000	4.00000000000000000000	4.00000000000000000000	4.00000000000000000000	4.00000000000000000000
118.00000000000000000000	0.00000000000000000000	4159.48730468750000000000	4157.43603515625000000000	4162.05126953125000000000	4147.17919921875000000000	4156.41015625000000000000	4149.23046875000000000000	4156.41015625000000000000	4171.79492187500000000000	4158.46142578125000000000	4166.66650390625000000000	4085.12817382812500000000	4196.92285156250000000000	4156.41015625000000000000	4152.30761718750000000000	3450.00000000000000000000	10249.00000000000000000000	10227.00000000000000000000	0.00000000000000000000	0.00000000000000000000	0.00000000000000000000	1106.00000000000000000000	217.00000000000000000000	4.00000000000000000000	4.00000000000000000000	4.00000000000000000000	4.00000000000000000000	4.00000000000000000000	4.00000000000000000000	4.00000000000000000000	4.00000000000000000000	4.00000000000000000000	4.00000000000000000000	4.00000000000000000000	4.00000000000000000000	4.00000000000000000000	4.00000000000000000000	4.00000000000000000000	4.00000000000000000000
119.00000000000000000000	0.00000000000000000000	4156.92285156250000000000	4169.23046875000000000000	4167.69238281250000000000	4146.15380859375000000000	4180.00000000000000000000	4174.35888671875000000000	4175.38427734375000000000	4189.23046875000000000000	4180.51269531250000000000	4178.46142578125000000000	4103.07666015625000000000	4203.58984375000000000000	4163.07666015625000000000	4166.66650390625000000000	3295.00000000000000000000	10248.00000000000000000000	10228.00000000000000000000	0.00000000000000000000	0.00000000000000000000	0.00000000000000000000	1106.00000000000000000000	225.00000000000000000000	4.00000000000000000000	4.00000000000000000000	4.00000000000000000000	4.00000000000000000000	4.00000000000000000000	4.00000000000000000000	4.00000000000000000000	4.00000000000000000000	4.00000000000000000000	4.00000000000000000000	4.00000000000000000000	4.00000000000000000000	4.00000000000000000000	4.00000000000000000000	4.00000000000000000000	4.00000000000000000000
120.00000000000000000000	0.00000000000000000000	4143.07666015625000000000	4166.66650390625000000000	4153.84619140625000000000	4159.48730468750000000000	4175.89746093750000000000	4167.17919921875000000000	4168.71777343750000000000	4183.07666015625000000000	4173.84619140625000000000	4168.71777343750000000000	4107.17919921875000000000	4198.46142578125000000000	4154.87158203125000000000	4155.38427734375000000000	2891.00000000000000000000	10248.00000000000000000000	10228.00000000000000000000	0.00000000000000000000	0.00000000000000000000	0.00000000000000000000	1106.00000000000000000000	233.00000000000000000000	4.00000000000000000000	4.00000000000000000000	4.00000000000000000000	4.00000000000000000000	4.00000000000000000000	4.00000000000000000000	4.00000000000000000000	4.00000000000000000000	4.00000000000000000000	4.00000000000000000000	4.00000000000000000000	4.00000000000000000000	4.00000000000000000000	4.00000000000000000000	4.00000000000000000000	4.00000000000000000000
121.00000000000000000000	0.00000000000000000000	4145.12792968750000000000	4164.61523437500000000000	4147.17919921875000000000	4171.28173828125000000000	4159.48730468750000000000	4145.64111328125000000000	4158.97412109375000000000	4171.79492187500000000000	4167.17919921875000000000	4158.97412109375000000000	4104.61523437500000000000	4186.15380859375000000000	4163.07666015625000000000	4148.20507812500000000000	2924.00000000000000000000	10249.00000000000000000000	10228.00000000000000000000	0.00000000000000000000	0.00000000000000000000	0.00000000000000000000	1106.00000000000000000000	242.00000000000000000000	4.00000000000000000000	4.00000000000000000000	4.00000000000000000000	4.00000000000000000000	4.00000000000000000000	4.00000000000000000000	4.00000000000000000000	4.00000000000000000000	4.00000000000000000000	4.00000000000000000000	4.00000000000000000000	4.00000000000000000000	4.00000000000000000000	4.00000000000000000000	4.00000000000000000000	4.00000000000000000000
122.00000000000000000000	0.00000000000000000000	4148.71777343750000000000	4170.25634765625000000000	4154.87158203125000000000	4167.17919921875000000000	4173.33300781250000000000	4156.92285156250000000000	4168.20507812500000000000	4186.15380859375000000000	4187.69238281250000000000	4174.87158203125000000000	4108.71777343750000000000	4191.28173828125000000000	4176.41015625000000000000	4163.58984375000000000000	3450.00000000000000000000	10249.00000000000000000000	10228.00000000000000000000	0.00000000000000000000	0.00000000000000000000	0.00000000000000000000	1106.00000000000000000000	250.00000000000000000000	4.00000000000000000000	4.00000000000000000000	4.00000000000000000000	4.00000000000000000000	4.00000000000000000000	4.00000000000000000000	4.00000000000000000000	4.00000000000000000000	4.00000000000000000000	4.00000000000000000000	4.00000000000000000000	4.00000000000000000000	4.00000000000000000000	4.00000000000000000000	4.00000000000000000000	4.00000000000000000000
123.00000000000000000000	0.00000000000000000000	4159.48730468750000000000	4169.23046875000000000000	4168.71777343750000000000	4161.02539062500000000000	4176.41015625000000000000	4165.12792968750000000000	4166.15380859375000000000	4185.12792968750000000000	4182.56396484375000000000	4176.41015625000000000000	4102.05126953125000000000	4202.05126953125000000000	4167.69238281250000000000	4168.71777343750000000000	3295.00000000000000000000	10248.00000000000000000000	10228.00000000000000000000	0.00000000000000000000	0.00000000000000000000	0.00000000000000000000	1106.00000000000000000000	258.00000000000000000000	4.00000000000000000000	4.00000000000000000000	4.00000000000000000000	4.00000000000000000000	4.00000000000000000000	4.00000000000000000000	4.00000000000000000000	4.00000000000000000000	4.00000000000000000000	4.00000000000000000000	4.00000000000000000000	4.00000000000000000000	4.00000000000000000000	4.00000000000000000000	4.00000000000000000000	4.00000000000000000000
124.00000000000000000000	0.00000000000000000000	4148.20507812500000000000	4168.20507812500000000000	4154.87158203125000000000	4158.97412109375000000000	4166.15380859375000000000	4156.41015625000000000000	4157.43603515625000000000	4175.89746093750000000000	4169.74365234375000000000	4169.74365234375000000000	4098.97412109375000000000	4187.17919921875000000000	4163.07666015625000000000	4147.69238281250000000000	2891.00000000000000000000	10248.00000000000000000000	10228.00000000000000000000	0.00000000000000000000	0.00000000000000000000	0.00000000000000000000	1106.00000000000000000000	266.00000000000000000000	4.00000000000000000000	4.00000000000000000000	4.00000000000000000000	4.00000000000000000000	4.00000000000000000000	4.00000000000000000000	4.00000000000000000000	4.00000000000000000000	4.00000000000000000000	4.00000000000000000000	4.00000000000000000000	4.00000000000000000000	4.00000000000000000000	4.00000000000000000000	4.00000000000000000000	4.00000000000000000000
125.00000000000000000000	0.00000000000000000000	4147.17919921875000000000	4161.02539062500000000000	4153.33300781250000000000	4146.66650390625000000000	4166.15380859375000000000	4155.89746093750000000000	4156.92285156250000000000	4175.38427734375000000000	4166.15380859375000000000	4175.89746093750000000000	4104.10253906250000000000	4181.53857421875000000000	4153.33300781250000000000	4136.92285156250000000000	2924.00000000000000000000	10246.00000000000000000000	10230.00000000000000000000	0.00000000000000000000	0.00000000000000000000	0.00000000000000000000	1106.00000000000000000000	273.00000000000000000000	4.00000000000000000000	4.00000000000000000000	4.00000000000000000000	4.00000000000000000000	4.00000000000000000000	4.00000000000000000000	4.00000000000000000000	4.00000000000000000000	4.00000000000000000000	4.00000000000000000000	4.00000000000000000000	4.00000000000000000000	4.00000000000000000000	4.00000000000000000000	4.00000000000000000000	4.00000000000000000000
126.00000000000000000000	0.00000000000000000000	4146.15380859375000000000	4162.05126953125000000000	4162.56396484375000000000	4147.17919921875000000000	4176.41015625000000000000	4168.20507812500000000000	4165.12792968750000000000	4176.92285156250000000000	4163.07666015625000000000	4181.53857421875000000000	4101.53857421875000000000	4194.87158203125000000000	4144.10253906250000000000	4154.35888671875000000000	3450.00000000000000000000	10246.00000000000000000000	10230.00000000000000000000	0.00000000000000000000	0.00000000000000000000	0.00000000000000000000	1106.00000000000000000000	281.00000000000000000000	4.00000000000000000000	4.00000000000000000000	4.00000000000000000000	4.00000000000000000000	4.00000000000000000000	4.00000000000000000000	4.00000000000000000000	4.00000000000000000000	4.00000000000000000000	4.00000000000000000000	4.00000000000000000000	4.00000000000000000000	4.00000000000000000000	4.00000000000000000000	4.00000000000000000000	4.00000000000000000000
127.00000000000000000000	0.00000000000000000000	4136.41015625000000000000	4168.71777343750000000000	4154.87158203125000000000	4165.64111328125000000000	4182.05126953125000000000	4174.35888671875000000000	4170.76904296875000000000	4180.00000000000000000000	4168.20507812500000000000	4168.20507812500000000000	4097.94873046875000000000	4198.97412109375000000000	4151.28173828125000000000	4163.58984375000000000000	52.00000000000000000000	10245.00000000000000000000	10229.00000000000000000000	0.00000000000000000000	0.00000000000000000000	0.00000000000000000000	1106.00000000000000000000	290.00000000000000000000	4.00000000000000000000	4.00000000000000000000	4.00000000000000000000	4.00000000000000000000	4.00000000000000000000	4.00000000000000000000	4.00000000000000000000	4.00000000000000000000	4.00000000000000000000	4.00000000000000000000	4.00000000000000000000	4.00000000000000000000	4.00000000000000000000	4.00000000000000000000	4.00000000000000000000	4.00000000000000000000
0.00000000000000000000	0.00000000000000000000	4160.00000000000000000000	4168.20507812500000000000	4164.10253906250000000000	4176.92285156250000000000	4171.79492187500000000000	4161.53857421875000000000	4163.58984375000000000000	4175.89746093750000000000	4173.33300781250000000000	4156.41015625000000000000	4104.10253906250000000000	4193.84619140625000000000	4157.43603515625000000000	4154.35888671875000000000	2711.00000000000000000000	10245.00000000000000000000	10229.00000000000000000000	0.00000000000000000000	0.00000000000000000000	0.00000000000000000000	1106.00000000000000000000	298.00000000000000000000	4.00000000000000000000	4.00000000000000000000	4.00000000000000000000	4.00000000000000000000	4.00000000000000000000	4.00000000000000000000	4.00000000000000000000	4.00000000000000000000	4.00000000000000000000	4.00000000000000000000	4.00000000000000000000	4.00000000000000000000	4.00000000000000000000	4.00000000000000000000	4.00000000000000000000	4.00000000000000000000
1.00000000000000000000	0.00000000000000000000	4160.51269531250000000000	4178.46142578125000000000	4164.61523437500000000000	4182.05126953125000000000	4167.17919921875000000000	4148.20507812500000000000	4163.07666015625000000000	4174.35888671875000000000	4177.43603515625000000000	4174.35888671875000000000	4120.51269531250000000000	4194.35888671875000000000	4171.79492187500000000000	4158.46142578125000000000	2842.00000000000000000000	10246.00000000000000000000	10229.00000000000000000000	0.00000000000000000000	0.00000000000000000000	0.00000000000000000000	1106.00000000000000000000	306.00000000000000000000	4.00000000000000000000	4.00000000000000000000	4.00000000000000000000	4.00000000000000000000	4.00000000000000000000	4.00000000000000000000	4.00000000000000000000	4.00000000000000000000	4.00000000000000000000	4.00000000000000000000	4.00000000000000000000	4.00000000000000000000	4.00000000000000000000	4.00000000000000000000	4.00000000000000000000	4.00000000000000000000
2.00000000000000000000	0.00000000000000000000	4156.92285156250000000000	4176.92285156250000000000	4162.05126953125000000000	4179.48730468750000000000	4170.76904296875000000000	4148.20507812500000000000	4162.05126953125000000000	4169.23046875000000000000	4172.30761718750000000000	4180.51269531250000000000	4118.97412109375000000000	4202.56396484375000000000	4169.23046875000000000000	4165.12792968750000000000	2427.00000000000000000000	10246.00000000000000000000	10229.00000000000000000000	0.00000000000000000000	0.00000000000000000000	0.00000000000000000000	1106.00000000000000000000	315.00000000000000000000	4.00000000000000000000	4.00000000000000000000	4.00000000000000000000	4.00000000000000000000	4.00000000000000000000	4.00000000000000000000	4.00000000000000000000	4.00000000000000000000	4.00000000000000000000	4.00000000000000000000	4.00000000000000000000	4.00000000000000000000	4.00000000000000000000	4.00000000000000000000	4.00000000000000000000	4.00000000000000000000
3.00000000000000000000	0.00000000000000000000	4164.10253906250000000000	4162.05126953125000000000	4169.23046875000000000000	4154.87158203125000000000	4182.56396484375000000000	4166.15380859375000000000	4160.00000000000000000000	4168.71777343750000000000	4174.35888671875000000000	4171.79492187500000000000	4096.92285156250000000000	4202.05126953125000000000	4152.82031250000000000000	4157.43603515625000000000	3480.00000000000000000000	10246.00000000000000000000	10229.00000000000000000000	0.00000000000000000000	0.00000000000000000000	0.00000000000000000000	1106.00000000000000000000	323.00000000000000000000	4.00000000000000000000	4.00000000000000000000	4.00000000000000000000	4.00000000000000000000	4.00000000000000000000	4.00000000000000000000	4.00000000000000000000	4.00000000000000000000	4.00000000000000000000	4.00000000000000000000	4.00000000000000000000	4.00000000000000000000	4.00000000000000000000	4.00000000000000000000	4.00000000000000000000	4.00000000000000000000
4.00000000000000000000	0.00000000000000000000	4149.74365234375000000000	4170.76904296875000000000	4164.10253906250000000000	4152.30761718750000000000	4188.71777343750000000000	4177.43603515625000000000	4165.12792968750000000000	4180.51269531250000000000	4187.17919921875000000000	4181.02539062500000000000	4091.28198242187500000000	4195.89746093750000000000	4163.07666015625000000000	4157.43603515625000000000	3542.00000000000000000000	10246.00000000000000000000	10229.00000000000000000000	0.00000000000000000000	0.00000000000000000000	0.00000000000000000000	1106.00000000000000000000	331.00000000000000000000	4.00000000000000000000	4.00000000000000000000	4.00000000000000000000	4.00000000000000000000	4.00000000000000000000	4.00000000000000000000	4.00000000000000000000	4.00000000000000000000	4.00000000000000000000	4.00000000000000000000	4.00000000000000000000	4.00000000000000000000	4.00000000000000000000	4.00000000000000000000	4.00000000000000000000	4.00000000000000000000
5.00000000000000000000	0.00000000000000000000	4154.35888671875000000000	4182.05126953125000000000	4165.64111328125000000000	4172.82031250000000000000	4178.97412109375000000000	4168.20507812500000000000	4165.12792968750000000000	4180.00000000000000000000	4183.07666015625000000000	4182.05126953125000000000	4104.61523437500000000000	4197.43603515625000000000	4174.35888671875000000000	4170.25634765625000000000	3405.00000000000000000000	10247.00000000000000000000	10231.00000000000000000000	0.00000000000000000000	0.00000000000000000000	0.00000000000000000000	1106.00000000000000000000	340.00000000000000000000	4.00000000000000000000	4.00000000000000000000	4.00000000000000000000	4.00000000000000000000	4.00000000000000000000	4.00000000000000000000	4.00000000000000000000	4.00000000000000000000	4.00000000000000000000	4.00000000000000000000	4.00000000000000000000	4.00000000000000000000	4.00000000000000000000	4.00000000000000000000	4.00000000000000000000	4.00000000000000000000
6.00000000000000000000	0.00000000000000000000	4158.46142578125000000000	4180.51269531250000000000	4161.02539062500000000000	4171.28173828125000000000	4175.38427734375000000000	4167.69238281250000000000	4163.07666015625000000000	4174.87158203125000000000	4174.87158203125000000000	4174.87158203125000000000	4117.94873046875000000000	4197.43603515625000000000	4167.69238281250000000000	4174.35888671875000000000	3477.00000000000000000000	10247.00000000000000000000	10231.00000000000000000000	0.00000000000000000000	0.00000000000000000000	0.00000000000000000000	1106.00000000000000000000	348.00000000000000000000	4.00000000000000000000	4.00000000000000000000	4.00000000000000000000	4.00000000000000000000	4.00000000000000000000	4.00000000000000000000	4.00000000000000000000	4.00000000000000000000	4.00000000000000000000	4.00000000000000000000	4.00000000000000000000	4.00000000000000000000	4.00000000000000000000	4.00000000000000000000	4.00000000000000000000	4.00000000000000000000
7.00000000000000000000	0.00000000000000000000	4159.48730468750000000000	4172.82031250000000000000	4161.53857421875000000000	4168.71777343750000000000	4164.61523437500000000000	4164.61523437500000000000	4154.87158203125000000000	4171.28173828125000000000	4171.79492187500000000000	4171.79492187500000000000	4111.28173828125000000000	4196.92285156250000000000	4158.97412109375000000000	4164.61523437500000000000	3454.00000000000000000000	10248.00000000000000000000	10229.00000000000000000000	0.00000000000000000000	0.00000000000000000000	0.00000000000000000000	1106.00000000000000000000	357.00000000000000000000	4.00000000000000000000	4.00000000000000000000	4.00000000000000000000	4.00000000000000000000	4.00000000000000000000	4.00000000000000000000	4.00000000000000000000	4.00000000000000000000	4.00000000000000000000	4.00000000000000000000	4.00000000000000000000	4.00000000000000000000	4.00000000000000000000	4.00000000000000000000	4.00000000000000000000	4.00000000000000000000
8.00000000000000000000	0.00000000000000000000	4160.51269531250000000000	4168.71777343750000000000	4169.23046875000000000000	4166.15380859375000000000	4158.46142578125000000000	4157.94873046875000000000	4148.71777343750000000000	4166.66650390625000000000	4169.23046875000000000000	4167.69238281250000000000	4103.07666015625000000000	4195.89746093750000000000	4156.41015625000000000000	4166.15380859375000000000	3396.00000000000000000000	10248.00000000000000000000	10229.00000000000000000000	0.00000000000000000000	0.00000000000000000000	0.00000000000000000000	1106.00000000000000000000	365.00000000000000000000	4.00000000000000000000	4.00000000000000000000	4.00000000000000000000	4.00000000000000000000	4.00000000000000000000	4.00000000000000000000	4.00000000000000000000	4.00000000000000000000	4.00000000000000000000	4.00000000000000000000	4.00000000000000000000	4.00000000000000000000	4.00000000000000000000	4.00000000000000000000	4.00000000000000000000	4.00000000000000000000
9.00000000000000000000	0.00000000000000000000	4152.30761718750000000000	4172.30761718750000000000	4168.71777343750000000000	4155.38427734375000000000	4180.00000000000000000000	4168.20507812500000000000	4155.89746093750000000000	4167.69238281250000000000	4175.38427734375000000000	4173.84619140625000000000	4110.25634765625000000000	4202.05126953125000000000	4156.41015625000000000000	4175.38427734375000000000	3107.00000000000000000000	10247.00000000000000000000	10229.00000000000000000000	0.00000000000000000000	0.00000000000000000000	0.00000000000000000000	1106.00000000000000000000	373.00000000000000000000	4.00000000000000000000	4.00000000000000000000	4.00000000000000000000	4.00000000000000000000	4.00000000000000000000	4.00000000000000000000	4.00000000000000000000	4.00000000000000000000	4.00000000000000000000	4.00000000000000000000	4.00000000000000000000	4.00000000000000000000	4.00000000000000000000	4.00000000000000000000	4.00000000000000000000	4.00000000000000000000
10.00000000000000000000	0.00000000000000000000	4163.58984375000000000000	4170.76904296875000000000	4177.94873046875000000000	4159.48730468750000000000	4183.58984375000000000000	4167.17919921875000000000	4156.41015625000000000000	4164.10253906250000000000	4175.89746093750000000000	4172.30761718750000000000	4102.05126953125000000000	4212.82031250000000000000	4152.30761718750000000000	4168.71777343750000000000	3506.00000000000000000000	10247.00000000000000000000	10229.00000000000000000000	0.00000000000000000000	0.00000000000000000000	0.00000000000000000000	1106.00000000000000000000	382.00000000000000000000	4.00000000000000000000	4.00000000000000000000	4.00000000000000000000	4.00000000000000000000	4.00000000000000000000	4.00000000000000000000	4.00000000000000000000	4.00000000000000000000	4.00000000000000000000	4.00000000000000000000	4.00000000000000000000	4.00000000000000000000	4.00000000000000000000	4.00000000000000000000	4.00000000000000000000	4.00000000000000000000
11.00000000000000000000	0.00000000000000000000	4150.25634765625000000000	4168.71777343750000000000	4160.00000000000000000000	4167.69238281250000000000	4169.74365234375000000000	4154.35888671875000000000	4152.82031250000000000000	4164.61523437500000000000	4170.25634765625000000000	4160.51269531250000000000	4090.76904296875000000000	4197.43603515625000000000	4151.79492187500000000000	4156.92285156250000000000	3302.00000000000000000000	10247.00000000000000000000	10229.00000000000000000000	0.00000000000000000000	0.00000000000000000000	0.00000000000000000000	1106.00000000000000000000	390.00000000000000000000	4.00000000000000000000	4.00000000000000000000	4.00000000000000000000	4.00000000000000000000	4.00000000000000000000	4.00000000000000000000	4.00000000000000000000	4.00000000000000000000	4.00000000000000000000	4.00000000000000000000	4.00000000000000000000	4.00000000000000000000	4.00000000000000000000	4.00000000000000000000	4.00000000000000000000	4.00000000000000000000
12.00000000000000000000	0.00000000000000000000	4141.53857421875000000000	4175.89746093750000000000	4146.66650390625000000000	4170.76904296875000000000	4171.79492187500000000000	4158.46142578125000000000	4155.89746093750000000000	4171.79492187500000000000	4169.23046875000000000000	4162.56396484375000000000	4104.10253906250000000000	4184.61523437500000000000	4163.58984375000000000000	4162.56396484375000000000	2920.00000000000000000000	10247.00000000000000000000	10229.00000000000000000000	0.00000000000000000000	0.00000000000000000000	0.00000000000000000000	1106.00000000000000000000	397.00000000000000000000	4.00000000000000000000	4.00000000000000000000	4.00000000000000000000	4.00000000000000000000	4.00000000000000000000	4.00000000000000000000	4.00000000000000000000	4.00000000000000000000	4.00000000000000000000	4.00000000000000000000	4.00000000000000000000	4.00000000000000000000	4.00000000000000000000	4.00000000000000000000	4.00000000000000000000	4.00000000000000000000
13.00000000000000000000	0.00000000000000000000	4166.15380859375000000000	4183.58984375000000000000	4169.74365234375000000000	4172.82031250000000000000	4179.48730468750000000000	4171.79492187500000000000	4164.10253906250000000000	4177.94873046875000000000	4175.38427734375000000000	4177.94873046875000000000	4121.53857421875000000000	4201.02539062500000000000	4169.23046875000000000000	4180.51269531250000000000	2937.00000000000000000000	10248.00000000000000000000	10228.00000000000000000000	0.00000000000000000000	0.00000000000000000000	0.00000000000000000000	1106.00000000000000000000	405.00000000000000000000	4.00000000000000000000	4.00000000000000000000	4.00000000000000000000	4.00000000000000000000	4.00000000000000000000	4.00000000000000000000	4.00000000000000000000	4.00000000000000000000	4.00000000000000000000	4.00000000000000000000	4.00000000000000000000	4.00000000000000000000	4.00000000000000000000	4.00000000000000000000	4.00000000000000000000	4.00000000000000000000
14.00000000000000000000	0.00000000000000000000	4157.94873046875000000000	4176.41015625000000000000	4171.79492187500000000000	4162.05126953125000000000	4175.38427734375000000000	4174.35888671875000000000	4169.74365234375000000000	4182.05126953125000000000	4180.51269531250000000000	4184.10253906250000000000	4112.82031250000000000000	4210.76904296875000000000	4156.41015625000000000000	4182.56396484375000000000	3506.00000000000000000000	10248.00000000000000000000	10228.00000000000000000000	0.00000000000000000000	0.00000000000000000000	0.00000000000000000000	1106.00000000000000000000	412.00000000000000000000	4.00000000000000000000	4.00000000000000000000	4.00000000000000000000	4.00000000000000000000	4.00000000000000000000	4.00000000000000000000	4.00000000000000000000	4.00000000000000000000	4.00000000000000000000	4.00000000000000000000	4.00000000000000000000	4.00000000000000000000	4.00000000000000000000	4.00000000000000000000	4.00000000000000000000	4.00000000000000000000
15.00000000000000000000	0.00000000000000000000	4146.66650390625000000000	4163.58984375000000000000	4166.15380859375000000000	4152.82031250000000000000	4162.05126953125000000000	4164.61523437500000000000	4160.00000000000000000000	4173.33300781250000000000	4172.82031250000000000000	4163.58984375000000000000	4092.82031250000000000000	4205.64111328125000000000	4148.20507812500000000000	4167.17919921875000000000	3302.00000000000000000000	10248.00000000000000000000	10228.00000000000000000000	0.00000000000000000000	0.00000000000000000000	0.00000000000000000000	1106.00000000000000000000	419.00000000000000000000	4.00000000000000000000	4.00000000000000000000	4.00000000000000000000	4.00000000000000000000	4.00000000000000000000	4.00000000000000000000	4.00000000000000000000	4.00000000000000000000	4.00000000000000000000	4.00000000000000000000	4.00000000000000000000	4.00000000000000000000	4.00000000000000000000	4.00000000000000000000	4.00000000000000000000	4.00000000000000000000
16.00000000000000000000	0.00000000000000000000	4142.05126953125000000000	4168.20507812500000000000	4163.07666015625000000000	4164.61523437500000000000	4169.23046875000000000000	4157.43603515625000000000	4155.38427734375000000000	4171.28173828125000000000	4174.87158203125000000000	4151.79492187500000000000	4093.84594726562500000000	4203.58984375000000000000	4158.97412109375000000000	4168.20507812500000000000	0.00000000000000000000	10248.00000000000000000000	10228.00000000000000000000	0.00000000000000000000	0.00000000000000000000	0.00000000000000000000	1106.00000000000000000000	427.00000000000000000000	4.00000000000000000000	4.00000000000000000000	4.00000000000000000000	4.00000000000000000000	4.00000000000000000000	4.00000000000000000000	4.00000000000000000000	4.00000000000000000000	4.00000000000000000000	4.00000000000000000000	4.00000000000000000000	4.00000000000000000000	4.00000000000000000000	4.00000000000000000000	4.00000000000000000000	4.00000000000000000000
17.00000000000000000000	0.00000000000000000000	4148.20507812500000000000	4171.79492187500000000000	4165.12792968750000000000	4175.89746093750000000000	4181.53857421875000000000	4149.74365234375000000000	4158.97412109375000000000	4175.38427734375000000000	4175.89746093750000000000	4163.07666015625000000000	4105.12792968750000000000	4211.28173828125000000000	4156.92285156250000000000	4185.64111328125000000000	0.00000000000000000000	10248.00000000000000000000	10230.00000000000000000000	0.00000000000000000000	0.00000000000000000000	0.00000000000000000000	1106.00000000000000000000	434.00000000000000000000	4.00000000000000000000	4.00000000000000000000	4.00000000000000000000	4.00000000000000000000	4.00000000000000000000	4.00000000000000000000	4.00000000000000000000	4.00000000000000000000	4.00000000000000000000	4.00000000000000000000	4.00000000000000000000	4.00000000000000000000	4.00000000000000000000	4.00000000000000000000	4.00000000000000000000	4.00000000000000000000
18.00000000000000000000	0.00000000000000000000	4166.66650390625000000000	4171.28173828125000000000	4175.38427734375000000000	4176.92285156250000000000	4167.69238281250000000000	4148.71777343750000000000	4157.94873046875000000000	4171.79492187500000000000	4166.66650390625000000000	4172.30761718750000000000	4109.74365234375000000000	4209.74365234375000000000	4151.79492187500000000000	4183.07666015625000000000	0.00000000000000000000	10248.00000000000000000000	10230.00000000000000000000	0.00000000000000000000	0.00000000000000000000	0.00000000000000000000	1106.00000000000000000000	441.00000000000000000000	4.00000000000000000000	4.00000000000000000000	4.00000000000000000000	4.00000000000000000000	4.00000000000000000000	4.00000000000000000000	4.00000000000000000000	4.00000000000000000000	4.00000000000000000000	4.00000000000000000000	4.00000000000000000000	4.00000000000000000000	4.00000000000000000000	4.00000000000000000000	4.00000000000000000000	4.00000000000000000000
19.00000000000000000000	0.00000000000000000000	4148.71777343750000000000	4175.38427734375000000000	4160.00000000000000000000	4177.94873046875000000000	4163.07666015625000000000	4164.61523437500000000000	4164.10253906250000000000	4175.89746093750000000000	4174.35888671875000000000	4169.74365234375000000000	4108.71777343750000000000	4201.53857421875000000000	4162.05126953125000000000	4167.69238281250000000000	0.00000000000000000000	10248.00000000000000000000	10228.00000000000000000000	0.00000000000000000000	0.00000000000000000000	0.00000000000000000000	1106.00000000000000000000	449.00000000000000000000	4.00000000000000000000	4.00000000000000000000	4.00000000000000000000	4.00000000000000000000	4.00000000000000000000	4.00000000000000000000	4.00000000000000000000	4.00000000000000000000	4.00000000000000000000	4.00000000000000000000	4.00000000000000000000	4.00000000000000000000	4.00000000000000000000	4.00000000000000000000	4.00000000000000000000	4.00000000000000000000
20.00000000000000000000	0.00000000000000000000	4140.51269531250000000000	4152.30761718750000000000	4148.20507812500000000000	4159.48730468750000000000	4165.64111328125000000000	4167.17919921875000000000	4166.15380859375000000000	4175.38427734375000000000	4174.87158203125000000000	4157.43603515625000000000	4098.97412109375000000000	4203.07666015625000000000	4146.66650390625000000000	4167.69238281250000000000	0.00000000000000000000	10248.00000000000000000000	10228.00000000000000000000	0.00000000000000000000	0.00000000000000000000	0.00000000000000000000	1106.00000000000000000000	456.00000000000000000000	4.00000000000000000000	4.00000000000000000000	4.00000000000000000000	4.00000000000000000000	4.00000000000000000000	4.00000000000000000000	4.00000000000000000000	4.00000000000000000000	4.00000000000000000000	4.00000000000000000000	4.00000000000000000000	4.00000000000000000000	4.00000000000000000000	4.00000000000000000000	4.00000000000000000000	4.00000000000000000000
21.00000000000000000000	0.00000000000000000000	4142.56396484375000000000	4136.41015625000000000000	4149.23046875000000000000	4138.46142578125000000000	4163.58984375000000000000	4164.61523437500000000000	4167.17919921875000000000	4175.38427734375000000000	4168.20507812500000000000	4160.51269531250000000000	4084.61523437500000000000	4204.10253906250000000000	4134.87158203125000000000	4172.82031250000000000000	0.00000000000000000000	10248.00000000000000000000	10228.00000000000000000000	0.00000000000000000000	0.00000000000000000000	0.00000000000000000000	1106.00000000000000000000	464.00000000000000000000	4.00000000000000000000	4.00000000000000000000	4.00000000000000000000	4.00000000000000000000	4.00000000000000000000	4.00000000000000000000	4.00000000000000000000	4.00000000000000000000	4.00000000000000000000	4.00000000000000000000	4.00000000000000000000	4.00000000000000000000	4.00000000000000000000	4.00000000000000000000	4.00000000000000000000	4.00000000000000000000
22.00000000000000000000	0.00000000000000000000	4147.17919921875000000000	4157.43603515625000000000	4157.43603515625000000000	4156.92285156250000000000	4166.15380859375000000000	4168.71777343750000000000	4174.87158203125000000000	4184.10253906250000000000	4174.87158203125000000000	4166.66650390625000000000	4085.12817382812500000000	4211.79492187500000000000	4155.89746093750000000000	4175.89746093750000000000	0.00000000000000000000	10248.00000000000000000000	10228.00000000000000000000	0.00000000000000000000	0.00000000000000000000	0.00000000000000000000	1106.00000000000000000000	471.00000000000000000000	4.00000000000000000000	4.00000000000000000000	4.00000000000000000000	4.00000000000000000000	4.00000000000000000000	4.00000000000000000000	4.00000000000000000000	4.00000000000000000000	4.00000000000000000000	4.00000000000000000000	4.00000000000000000000	4.00000000000000000000	4.00000000000000000000	4.00000000000000000000	4.00000000000000000000	4.00000000000000000000
23.00000000000000000000	0.00000000000000000000	4161.02539062500000000000	4170.76904296875000000000	4170.76904296875000000000	4176.41015625000000000000	4167.17919921875000000000	4167.17919921875000000000	4175.38427734375000000000	4183.07666015625000000000	4177.94873046875000000000	4160.00000000000000000000	4096.92285156250000000000	4217.94873046875000000000	4165.64111328125000000000	4185.12792968750000000000	0.00000000000000000000	10246.00000000000000000000	10227.00000000000000000000	0.00000000000000000000	0.00000000000000000000	0.00000000000000000000	1106.00000000000000000000	479.00000000000000000000	4.00000000000000000000	4.00000000000000000000	4.00000000000000000000	4.00000000000000000000	4.00000000000000000000	4.00000000000000000000	4.00000000000000000000	4.00000000000000000000	4.00000000000000000000	4.00000000000000000000	4.00000000000000000000	4.00000000000000000000	4.00000000000000000000	4.00000000000000000000	4.00000000000000000000	4.00000000000000000000
24.00000000000000000000	0.00000000000000000000	4138.46142578125000000000	4164.61523437500000000000	4154.35888671875000000000	4164.61523437500000000000	4165.12792968750000000000	4156.92285156250000000000	4162.05126953125000000000	4173.33300781250000000000	4168.71777343750000000000	4156.41015625000000000000	4105.12792968750000000000	4203.58984375000000000000	4160.51269531250000000000	4180.51269531250000000000	0.00000000000000000000	10246.00000000000000000000	10227.00000000000000000000	0.00000000000000000000	0.00000000000000000000	0.00000000000000000000	1106.00000000000000000000	488.00000000000000000000	4.00000000000000000000	4.00000000000000000000	4.00000000000000000000	4.00000000000000000000	4.00000000000000000000	4.00000000000000000000	4.00000000000000000000	4.00000000000000000000	4.00000000000000000000	4.00000000000000000000	4.00000000000000000000	4.00000000000000000000	4.00000000000000000000	4.00000000000000000000	4.00000000000000000000	4.00000000000000000000
25.00000000000000000000	0.00000000000000000000	4137.94873046875000000000	4158.46142578125000000000	4148.20507812500000000000	4158.46142578125000000000	4161.02539062500000000000	4150.76904296875000000000	4148.20507812500000000000	4163.07666015625000000000	4155.38427734375000000000	4156.41015625000000000000	4098.97412109375000000000	4199.48730468750000000000	4156.92285156250000000000	4162.56396484375000000000	0.00000000000000000000	10245.00000000000000000000	10227.00000000000000000000	0.00000000000000000000	0.00000000000000000000	0.00000000000000000000	1106.00000000000000000000	496.00000000000000000000	4.00000000000000000000	4.00000000000000000000	4.00000000000000000000	4.00000000000000000000	4.00000000000000000000	4.00000000000000000000	4.00000000000000000000	4.00000000000000000000	4.00000000000000000000	4.00000000000000000000	4.00000000000000000000	4.00000000000000000000	4.00000000000000000000	4.00000000000000000000	4.00000000000000000000	4.00000000000000000000
26.00000000000000000000	0.00000000000000000000	4166.15380859375000000000	4173.84619140625000000000	4163.58984375000000000000	4180.51269531250000000000	4174.35888671875000000000	4166.15380859375000000000	4159.48730468750000000000	4175.38427734375000000000	4168.71777343750000000000	4179.48730468750000000000	4099.48730468750000000000	4211.79492187500000000000	4165.64111328125000000000	4171.79492187500000000000	0.00000000000000000000	10245.00000000000000000000	10227.00000000000000000000	0.00000000000000000000	0.00000000000000000000	0.00000000000000000000	1106.00000000000000000000	504.00000000000000000000	4.00000000000000000000	4.00000000000000000000	4.00000000000000000000	4.00000000000000000000	4.00000000000000000000	4.00000000000000000000	4.00000000000000000000	4.00000000000000000000	4.00000000000000000000	4.00000000000000000000	4.00000000000000000000	4.00000000000000000000	4.00000000000000000000	4.00000000000000000000	4.00000000000000000000	4.00000000000000000000
27.00000000000000000000	0.00000000000000000000	4168.20507812500000000000	4188.71777343750000000000	4167.69238281250000000000	4193.84619140625000000000	4186.66650390625000000000	4173.33300781250000000000	4173.84619140625000000000	4191.79492187500000000000	4193.84619140625000000000	4200.51269531250000000000	4107.69238281250000000000	4223.07666015625000000000	4178.97412109375000000000	4197.43603515625000000000	0.00000000000000000000	10246.00000000000000000000	10227.00000000000000000000	0.00000000000000000000	0.00000000000000000000	0.00000000000000000000	1106.00000000000000000000	513.00000000000000000000	4.00000000000000000000	4.00000000000000000000	4.00000000000000000000	4.00000000000000000000	4.00000000000000000000	4.00000000000000000000	4.00000000000000000000	4.00000000000000000000	4.00000000000000000000	4.00000000000000000000	4.00000000000000000000	4.00000000000000000000	4.00000000000000000000	4.00000000000000000000	4.00000000000000000000	4.00000000000000000000
28.00000000000000000000	0.00000000000000000000	4156.41015625000000000000	4177.43603515625000000000	4165.64111328125000000000	4168.20507812500000000000	4177.94873046875000000000	4165.64111328125000000000	4165.12792968750000000000	4178.97412109375000000000	4187.17919921875000000000	4180.00000000000000000000	4099.48730468750000000000	4220.51269531250000000000	4174.87158203125000000000	4190.76904296875000000000	0.00000000000000000000	10246.00000000000000000000	10227.00000000000000000000	0.00000000000000000000	0.00000000000000000000	0.00000000000000000000	1106.00000000000000000000	521.00000000000000000000	4.00000000000000000000	4.00000000000000000000	4.00000000000000000000	4.00000000000000000000	4.00000000000000000000	4.00000000000000000000	4.00000000000000000000	4.00000000000000000000	4.00000000000000000000	4.00000000000000000000	4.00000000000000000000	4.00000000000000000000	4.00000000000000000000	4.00000000000000000000	4.00000000000000000000	4.00000000000000000000
29.00000000000000000000	0.00000000000000000000	4141.02539062500000000000	4162.56396484375000000000	4151.79492187500000000000	4151.28173828125000000000	4176.92285156250000000000	4177.94873046875000000000	4166.66650390625000000000	4176.41015625000000000000	4177.43603515625000000000	4170.76904296875000000000	4101.02539062500000000000	4205.64111328125000000000	4168.71777343750000000000	4170.25634765625000000000	0.00000000000000000000	10246.00000000000000000000	10228.00000000000000000000	0.00000000000000000000	0.00000000000000000000	0.00000000000000000000	1106.00000000000000000000	529.00000000000000000000	4.00000000000000000000	4.00000000000000000000	4.00000000000000000000	4.00000000000000000000	4.00000000000000000000	4.00000000000000000000	4.00000000000000000000	4.00000000000000000000	4.00000000000000000000	4.00000000000000000000	4.00000000000000000000	4.00000000000000000000	4.00000000000000000000	4.00000000000000000000	4.00000000000000000000	4.00000000000000000000
30.00000000000000000000	0.00000000000000000000	4150.76904296875000000000	4156.41015625000000000000	4159.48730468750000000000	4169.23046875000000000000	4171.79492187500000000000	4176.92285156250000000000	4173.84619140625000000000	4188.71777343750000000000	4174.87158203125000000000	4179.48730468750000000000	4114.35888671875000000000	4207.69238281250000000000	4170.76904296875000000000	4169.23046875000000000000	0.00000000000000000000	10246.00000000000000000000	10228.00000000000000000000	0.00000000000000000000	0.00000000000000000000	0.00000000000000000000	1106.00000000000000000000	538.00000000000000000000	4.00000000000000000000	4.00000000000000000000	4.00000000000000000000	4.00000000000000000000	4.00000000000000000000	4.00000000000000000000	4.00000000000000000000	4.00000000000000000000	4.00000000000000000000	4.00000000000000000000	4.00000000000000000000	4.00000000000000000000	4.00000000000000000000	4.00000000000000000000	4.00000000000000000000	4.00000000000000000000
31.00000000000000000000	0.00000000000000000000	4154.87158203125000000000	4161.02539062500000000000	4172.30761718750000000000	4177.94873046875000000000	4165.12792968750000000000	4164.61523437500000000000	4176.41015625000000000000	4191.28173828125000000000	4173.33300781250000000000	4174.87158203125000000000	4112.82031250000000000000	4218.46142578125000000000	4181.02539062500000000000	4180.51269531250000000000	0.00000000000000000000	10246.00000000000000000000	10229.00000000000000000000	0.00000000000000000000	0.00000000000000000000	0.00000000000000000000	1106.00000000000000000000	546.00000000000000000000	4.00000000000000000000	4.00000000000000000000	4.00000000000000000000	4.00000000000000000000	4.00000000000000000000	4.00000000000000000000	4.00000000000000000000	4.00000000000000000000	4.00000000000000000000	4.00000000000000000000	4.00000000000000000000	4.00000000000000000000	4.00000000000000000000	4.00000000000000000000	4.00000000000000000000	4.00000000000000000000
32.00000000000000000000	0.00000000000000000000	4145.12792968750000000000	4169.23046875000000000000	4167.69238281250000000000	4175.38427734375000000000	4168.20507812500000000000	4170.76904296875000000000	4180.00000000000000000000	4188.71777343750000000000	4177.94873046875000000000	4164.10253906250000000000	4099.48730468750000000000	4220.51269531250000000000	4174.87158203125000000000	4186.15380859375000000000	0.00000000000000000000	10246.00000000000000000000	10229.00000000000000000000	0.00000000000000000000	0.00000000000000000000	0.00000000000000000000	1106.00000000000000000000	554.00000000000000000000	4.00000000000000000000	4.00000000000000000000	4.00000000000000000000	4.00000000000000000000	4.00000000000000000000	4.00000000000000000000	4.00000000000000000000	4.00000000000000000000	4.00000000000000000000	4.00000000000000000000	4.00000000000000000000	4.00000000000000000000	4.00000000000000000000	4.00000000000000000000	4.00000000000000000000	4.00000000000000000000
33.00000000000000000000	0.00000000000000000000	4161.02539062500000000000	4167.69238281250000000000	4172.30761718750000000000	4175.89746093750000000000	4159.48730468750000000000	4166.15380859375000000000	4173.33300781250000000000	4183.07666015625000000000	4176.92285156250000000000	4150.25634765625000000000	4085.12817382812500000000	4218.46142578125000000000	4151.79492187500000000000	4178.46142578125000000000	0.00000000000000000000	10246.00000000000000000000	10228.00000000000000000000	0.00000000000000000000	0.00000000000000000000	0.00000000000000000000	1106.00000000000000000000	563.00000000000000000000	4.00000000000000000000	4.00000000000000000000	4.00000000000000000000	4.00000000000000000000	4.00000000000000000000	4.00000000000000000000	4.00000000000000000000	4.00000000000000000000	4.00000000000000000000	4.00000000000000000000	4.00000000000000000000	4.00000000000000000000	4.00000000000000000000	4.00000000000000000000	4.00000000000000000000	4.00000000000000000000
34.00000000000000000000	0.00000000000000000000	4151.28173828125000000000	4157.94873046875000000000	4159.48730468750000000000	4152.82031250000000000000	4144.61523437500000000000	4154.87158203125000000000	4164.61523437500000000000	4179.48730468750000000000	4174.35888671875000000000	4146.15380859375000000000	4088.71777343750000000000	4208.20507812500000000000	4159.48730468750000000000	4172.30761718750000000000	0.00000000000000000000	10246.00000000000000000000	10228.00000000000000000000	0.00000000000000000000	0.00000000000000000000	0.00000000000000000000	1106.00000000000000000000	571.00000000000000000000	4.00000000000000000000	4.00000000000000000000	4.00000000000000000000	4.00000000000000000000	4.00000000000000000000	4.00000000000000000000	4.00000000000000000000	4.00000000000000000000	4.00000000000000000000	4.00000000000000000000	4.00000000000000000000	4.00000000000000000000	4.00000000000000000000	4.00000000000000000000	4.00000000000000000000	4.00000000000000000000
35.00000000000000000000	0.00000000000000000000	4143.58984375000000000000	4150.76904296875000000000	4152.30761718750000000000	4140.51269531250000000000	4144.61523437500000000000	4155.38427734375000000000	4161.02539062500000000000	4175.38427734375000000000	4171.28173828125000000000	4158.46142578125000000000	4101.53857421875000000000	4201.53857421875000000000	4178.97412109375000000000	4178.46142578125000000000	0.00000000000000000000	10248.00000000000000000000	10229.00000000000000000000	0.00000000000000000000	0.00000000000000000000	0.00000000000000000000	1106.00000000000000000000	580.00000000000000000000	4.00000000000000000000	4.00000000000000000000	4.00000000000000000000	4.00000000000000000000	4.00000000000000000000	4.00000000000000000000	4.00000000000000000000	4.00000000000000000000	4.00000000000000000000	4.00000000000000000000	4.00000000000000000000	4.00000000000000000000	4.00000000000000000000	4.00000000000000000000	4.00000000000000000000	4.00000000000000000000
36.00000000000000000000	0.00000000000000000000	4154.87158203125000000000	4166.66650390625000000000	4157.94873046875000000000	4175.89746093750000000000	4170.25634765625000000000	4157.94873046875000000000	4164.61523437500000000000	4179.48730468750000000000	4178.46142578125000000000	4172.82031250000000000000	4111.28173828125000000000	4205.64111328125000000000	4180.00000000000000000000	4178.46142578125000000000	0.00000000000000000000	10248.00000000000000000000	10229.00000000000000000000	0.00000000000000000000	0.00000000000000000000	0.00000000000000000000	1106.00000000000000000000	587.00000000000000000000	4.00000000000000000000	4.00000000000000000000	4.00000000000000000000	4.00000000000000000000	4.00000000000000000000	4.00000000000000000000	4.00000000000000000000	4.00000000000000000000	4.00000000000000000000	4.00000000000000000000	4.00000000000000000000	4.00000000000000000000	4.00000000000000000000	4.00000000000000000000	4.00000000000000000000	4.00000000000000000000
37.00000000000000000000	0.00000000000000000000	4146.15380859375000000000	4173.84619140625000000000	4147.69238281250000000000	4192.30761718750000000000	4185.64111328125000000000	4161.53857421875000000000	4166.15380859375000000000	4183.07666015625000000000	4187.17919921875000000000	4176.41015625000000000000	4114.35888671875000000000	4210.25634765625000000000	4168.20507812500000000000	4167.17919921875000000000	0.00000000000000000000	10247.00000000000000000000	10228.00000000000000000000	0.00000000000000000000	0.00000000000000000000	0.00000000000000000000	1106.00000000000000000000	594.00000000000000000000	4.00000000000000000000	4.00000000000000000000	4.00000000000000000000	4.00000000000000000000	4.00000000000000000000	4.00000000000000000000	4.00000000000000000000	4.00000000000000000000	4.00000000000000000000	4.00000000000000000000	4.00000000000000000000	4.00000000000000000000	4.00000000000000000000	4.00000000000000000000	4.00000000000000000000	4.00000000000000000000
38.00000000000000000000	0.00000000000000000000	4152.30761718750000000000	4153.33300781250000000000	4153.84619140625000000000	4167.69238281250000000000	4167.17919921875000000000	4162.05126953125000000000	4157.94873046875000000000	4170.76904296875000000000	4173.33300781250000000000	4170.25634765625000000000	4096.92285156250000000000	4214.87158203125000000000	4159.48730468750000000000	4172.82031250000000000000	0.00000000000000000000	10247.00000000000000000000	10228.00000000000000000000	0.00000000000000000000	0.00000000000000000000	0.00000000000000000000	1106.00000000000000000000	602.00000000000000000000	4.00000000000000000000	4.00000000000000000000	4.00000000000000000000	4.00000000000000000000	4.00000000000000000000	4.00000000000000000000	4.00000000000000000000	4.00000000000000000000	4.00000000000000000000	4.00000000000000000000	4.00000000000000000000	4.00000000000000000000	4.00000000000000000000	4.00000000000000000000	4.00000000000000000000	4.00000000000000000000
39.00000000000000000000	0.00000000000000000000	4151.79492187500000000000	4147.69238281250000000000	4161.02539062500000000000	4151.79492187500000000000	4157.43603515625000000000	4162.05126953125000000000	4160.51269531250000000000	4170.76904296875000000000	4168.20507812500000000000	4172.30761718750000000000	4089.74340820312500000000	4215.38427734375000000000	4172.30761718750000000000	4177.94873046875000000000	0.00000000000000000000	10247.00000000000000000000	10228.00000000000000000000	0.00000000000000000000	0.00000000000000000000	0.00000000000000000000	1106.00000000000000000000	609.00000000000000000000	4.00000000000000000000	4.00000000000000000000	4.00000000000000000000	4.00000000000000000000	4.00000000000000000000	4.00000000000000000000	4.00000000000000000000	4.00000000000000000000	4.00000000000000000000	4.00000000000000000000	4.00000000000000000000	4.00000000000000000000	4.00000000000000000000	4.00000000000000000000	4.00000000000000000000	4.00000000000000000000
40.00000000000000000000	0.00000000000000000000	4152.82031250000000000000	4157.43603515625000000000	4163.07666015625000000000	4159.48730468750000000000	4161.02539062500000000000	4164.61523437500000000000	4166.66650390625000000000	4177.94873046875000000000	4176.41015625000000000000	4166.66650390625000000000	4102.05126953125000000000	4217.43603515625000000000	4178.97412109375000000000	4166.15380859375000000000	0.00000000000000000000	10247.00000000000000000000	10228.00000000000000000000	0.00000000000000000000	0.00000000000000000000	0.00000000000000000000	1106.00000000000000000000	616.00000000000000000000	4.00000000000000000000	4.00000000000000000000	4.00000000000000000000	4.00000000000000000000	4.00000000000000000000	4.00000000000000000000	4.00000000000000000000	4.00000000000000000000	4.00000000000000000000	4.00000000000000000000	4.00000000000000000000	4.00000000000000000000	4.00000000000000000000	4.00000000000000000000	4.00000000000000000000	4.00000000000000000000
41.00000000000000000000	0.00000000000000000000	4158.46142578125000000000	4161.02539062500000000000	4164.10253906250000000000	4167.69238281250000000000	4165.64111328125000000000	4171.28173828125000000000	4169.23046875000000000000	4180.00000000000000000000	4177.43603515625000000000	4156.41015625000000000000	4102.56396484375000000000	4216.41015625000000000000	4176.92285156250000000000	4175.89746093750000000000	0.00000000000000000000	10248.00000000000000000000	10227.00000000000000000000	0.00000000000000000000	0.00000000000000000000	0.00000000000000000000	1106.00000000000000000000	624.00000000000000000000	4.00000000000000000000	4.00000000000000000000	4.00000000000000000000	4.00000000000000000000	4.00000000000000000000	4.00000000000000000000	4.00000000000000000000	4.00000000000000000000	4.00000000000000000000	4.00000000000000000000	4.00000000000000000000	4.00000000000000000000	4.00000000000000000000	4.00000000000000000000	4.00000000000000000000	4.00000000000000000000
42.00000000000000000000	0.00000000000000000000	4146.66650390625000000000	4157.94873046875000000000	4155.38427734375000000000	4164.10253906250000000000	4170.25634765625000000000	4173.84619140625000000000	4173.84619140625000000000	4181.53857421875000000000	4175.89746093750000000000	4157.94873046875000000000	4100.00000000000000000000	4209.23046875000000000000	4175.38427734375000000000	4190.25634765625000000000	0.00000000000000000000	10248.00000000000000000000	10227.00000000000000000000	0.00000000000000000000	0.00000000000000000000	0.00000000000000000000	1106.00000000000000000000	631.00000000000000000000	4.00000000000000000000	4.00000000000000000000	4.00000000000000000000	4.00000000000000000000	4.00000000000000000000	4.00000000000000000000	4.00000000000000000000	4.00000000000000000000	4.00000000000000000000	4.00000000000000000000	4.00000000000000000000	4.00000000000000000000	4.00000000000000000000	4.00000000000000000000	4.00000000000000000000	4.00000000000000000000
43.00000000000000000000	0.00000000000000000000	4155.89746093750000000000	4158.97412109375000000000	4164.61523437500000000000	4163.58984375000000000000	4160.00000000000000000000	4161.02539062500000000000	4173.33300781250000000000	4175.89746093750000000000	4168.71777343750000000000	4150.25634765625000000000	4102.56396484375000000000	4211.28173828125000000000	4167.17919921875000000000	4176.92285156250000000000	0.00000000000000000000	10246.00000000000000000000	10229.00000000000000000000	0.00000000000000000000	0.00000000000000000000	0.00000000000000000000	1106.00000000000000000000	638.00000000000000000000	4.00000000000000000000	4.00000000000000000000	4.00000000000000000000	4.00000000000000000000	4.00000000000000000000	4.00000000000000000000	4.00000000000000000000	4.00000000000000000000	4.00000000000000000000	4.00000000000000000000	4.00000000000000000000	4.00000000000000000000	4.00000000000000000000	4.00000000000000000000	4.00000000000000000000	4.00000000000000000000
44.00000000000000000000	0.00000000000000000000	4157.43603515625000000000	4172.82031250000000000000	4166.66650390625000000000	4170.25634765625000000000	4158.97412109375000000000	4157.94873046875000000000	4173.84619140625000000000	4173.84619140625000000000	4169.23046875000000000000	4145.12792968750000000000	4098.97412109375000000000	4216.41015625000000000000	4173.84619140625000000000	4169.74365234375000000000	0.00000000000000000000	10246.00000000000000000000	10229.00000000000000000000	0.00000000000000000000	0.00000000000000000000	0.00000000000000000000	1106.00000000000000000000	646.00000000000000000000	4.00000000000000000000	4.00000000000000000000	4.00000000000000000000	4.00000000000000000000	4.00000000000000000000	4.00000000000000000000	4.00000000000000000000	4.00000000000000000000	4.00000000000000000000	4.00000000000000000000	4.00000000000000000000	4.00000000000000000000	4.00000000000000000000	4.00000000000000000000	4.00000000000000000000	4.00000000000000000000
45.00000000000000000000	0.00000000000000000000	4153.33300781250000000000	4173.33300781250000000000	4161.02539062500000000000	4167.69238281250000000000	4169.74365234375000000000	4161.02539062500000000000	4166.15380859375000000000	4167.17919921875000000000	4167.17919921875000000000	4148.20507812500000000000	4096.92285156250000000000	4216.41015625000000000000	4184.10253906250000000000	4170.76904296875000000000	0.00000000000000000000	10244.00000000000000000000	10229.00000000000000000000	0.00000000000000000000	0.00000000000000000000	0.00000000000000000000	1106.00000000000000000000	653.00000000000000000000	4.00000000000000000000	4.00000000000000000000	4.00000000000000000000	4.00000000000000000000	4.00000000000000000000	4.00000000000000000000	4.00000000000000000000	4.00000000000000000000	4.00000000000000000000	4.00000000000000000000	4.00000000000000000000	4.00000000000000000000	4.00000000000000000000	4.00000000000000000000	4.00000000000000000000	4.00000000000000000000
46.00000000000000000000	0.00000000000000000000	4159.48730468750000000000	4165.12792968750000000000	4164.10253906250000000000	4158.97412109375000000000	4178.46142578125000000000	4167.17919921875000000000	4161.02539062500000000000	4159.48730468750000000000	4162.05126953125000000000	4151.28173828125000000000	4105.12792968750000000000	4212.30761718750000000000	4178.46142578125000000000	4171.79492187500000000000	0.00000000000000000000	10244.00000000000000000000	10229.00000000000000000000	0.00000000000000000000	0.00000000000000000000	0.00000000000000000000	1106.00000000000000000000	660.00000000000000000000	4.00000000000000000000	4.00000000000000000000	4.00000000000000000000	4.00000000000000000000	4.00000000000000000000	4.00000000000000000000	4.00000000000000000000	4.00000000000000000000	4.00000000000000000000	4.00000000000000000000	4.00000000000000000000	4.00000000000000000000	4.00000000000000000000	4.00000000000000000000	4.00000000000000000000	4.00000000000000000000
47.00000000000000000000	0.00000000000000000000	4145.12792968750000000000	4168.20507812500000000000	4158.97412109375000000000	4161.53857421875000000000	4180.51269531250000000000	4177.43603515625000000000	4172.82031250000000000000	4169.74365234375000000000	4174.87158203125000000000	4159.48730468750000000000	4105.12792968750000000000	4211.79492187500000000000	4174.35888671875000000000	4181.53857421875000000000	0.00000000000000000000	10248.00000000000000000000	10229.00000000000000000000	0.00000000000000000000	0.00000000000000000000	0.00000000000000000000	1106.00000000000000000000	669.00000000000000000000	4.00000000000000000000	4.00000000000000000000	4.00000000000000000000	4.00000000000000000000	4.00000000000000000000	4.00000000000000000000	4.00000000000000000000	4.00000000000000000000	4.00000000000000000000	4.00000000000000000000	4.00000000000000000000	4.00000000000000000000	4.00000000000000000000	4.00000000000000000000	4.00000000000000000000	4.00000000000000000000
48.00000000000000000000	0.00000000000000000000	4148.71777343750000000000	4162.56396484375000000000	4168.20507812500000000000	4165.64111328125000000000	4163.07666015625000000000	4177.43603515625000000000	4181.02539062500000000000	4181.02539062500000000000	4186.66650390625000000000	4164.10253906250000000000	4104.61523437500000000000	4220.51269531250000000000	4174.87158203125000000000	4191.79492187500000000000	0.00000000000000000000	10248.00000000000000000000	10229.00000000000000000000	0.00000000000000000000	0.00000000000000000000	0.00000000000000000000	1106.00000000000000000000	677.00000000000000000000	4.00000000000000000000	4.00000000000000000000	4.00000000000000000000	4.00000000000000000000	4.00000000000000000000	4.00000000000000000000	4.00000000000000000000	4.00000000000000000000	4.00000000000000000000	4.00000000000000000000	4.00000000000000000000	4.00000000000000000000	4.00000000000000000000	4.00000000000000000000	4.00000000000000000000	4.00000000000000000000
49.00000000000000000000	0.00000000000000000000	4151.79492187500000000000	4155.89746093750000000000	4163.58984375000000000000	4159.48730468750000000000	4158.97412109375000000000	4177.94873046875000000000	4186.66650390625000000000	4188.71777343750000000000	4191.28173828125000000000	4172.30761718750000000000	4120.00000000000000000000	4225.64111328125000000000	4186.66650390625000000000	4190.76904296875000000000	0.00000000000000000000	10250.00000000000000000000	10230.00000000000000000000	0.00000000000000000000	0.00000000000000000000	0.00000000000000000000	1106.00000000000000000000	686.00000000000000000000	4.00000000000000000000	4.00000000000000000000	4.00000000000000000000	4.00000000000000000000	4.00000000000000000000	4.00000000000000000000	4.00000000000000000000	4.00000000000000000000	4.00000000000000000000	4.00000000000000000000	4.00000000000000000000	4.00000000000000000000	4.00000000000000000000	4.00000000000000000000	4.00000000000000000000	4.00000000000000000000
50.00000000000000000000	0.00000000000000000000	4149.23046875000000000000	4149.23046875000000000000	4151.79492187500000000000	4150.25634765625000000000	4167.69238281250000000000	4169.23046875000000000000	4184.61523437500000000000	4186.15380859375000000000	4183.07666015625000000000	4169.74365234375000000000	4111.79492187500000000000	4228.20507812500000000000	4196.41015625000000000000	4175.38427734375000000000	0.00000000000000000000	10250.00000000000000000000	10230.00000000000000000000	0.00000000000000000000	0.00000000000000000000	0.00000000000000000000	1106.00000000000000000000	694.00000000000000000000	4.00000000000000000000	4.00000000000000000000	4.00000000000000000000	4.00000000000000000000	4.00000000000000000000	4.00000000000000000000	4.00000000000000000000	4.00000000000000000000	4.00000000000000000000	4.00000000000000000000	4.00000000000000000000	4.00000000000000000000	4.00000000000000000000	4.00000000000000000000	4.00000000000000000000	4.00000000000000000000
51.00000000000000000000	0.00000000000000000000	4153.84619140625000000000	4140.00000000000000000000	4162.56396484375000000000	4144.61523437500000000000	4162.56396484375000000000	4161.02539062500000000000	4174.35888671875000000000	4174.35888671875000000000	4165.64111328125000000000	4156.41015625000000000000	4095.89721679687500000000	4224.61523437500000000000	4184.61523437500000000000	4158.97412109375000000000	0.00000000000000000000	10251.00000000000000000000	10230.00000000000000000000	0.00000000000000000000	0.00000000000000000000	0.00000000000000000000	1106.00000000000000000000	702.00000000000000000000	4.00000000000000000000	4.00000000000000000000	4.00000000000000000000	4.00000000000000000000	4.00000000000000000000	4.00000000000000000000	4.00000000000000000000	4.00000000000000000000	4.00000000000000000000	4.00000000000000000000	4.00000000000000000000	4.00000000000000000000	4.00000000000000000000	4.00000000000000000000	4.00000000000000000000	4.00000000000000000000
52.00000000000000000000	0.00000000000000000000	4136.92285156250000000000	4149.74365234375000000000	4159.48730468750000000000	4143.07666015625000000000	4162.05126953125000000000	4167.69238281250000000000	4168.71777343750000000000	4167.69238281250000000000	4166.15380859375000000000	4155.38427734375000000000	4107.17919921875000000000	4215.38427734375000000000	4173.33300781250000000000	4157.94873046875000000000	0.00000000000000000000	10251.00000000000000000000	10230.00000000000000000000	0.00000000000000000000	0.00000000000000000000	0.00000000000000000000	1106.00000000000000000000	711.00000000000000000000	4.00000000000000000000	4.00000000000000000000	4.00000000000000000000	4.00000000000000000000	4.00000000000000000000	4.00000000000000000000	4.00000000000000000000	4.00000000000000000000	4.00000000000000000000	4.00000000000000000000	4.00000000000000000000	4.00000000000000000000	4.00000000000000000000	4.00000000000000000000	4.00000000000000000000	4.00000000000000000000
53.00000000000000000000	0.00000000000000000000	4141.53857421875000000000	4163.07666015625000000000	4160.51269531250000000000	4149.74365234375000000000	4168.20507812500000000000	4160.51269531250000000000	4161.02539062500000000000	4158.97412109375000000000	4169.23046875000000000000	4151.28173828125000000000	4107.69238281250000000000	4220.51269531250000000000	4166.66650390625000000000	4166.66650390625000000000	0.00000000000000000000	10247.00000000000000000000	10229.00000000000000000000	0.00000000000000000000	0.00000000000000000000	0.00000000000000000000	1106.00000000000000000000	719.00000000000000000000	4.00000000000000000000	4.00000000000000000000	4.00000000000000000000	4.00000000000000000000	4.00000000000000000000	4.00000000000000000000	4.00000000000000000000	4.00000000000000000000	4.00000000000000000000	4.00000000000000000000	4.00000000000000000000	4.00000000000000000000	4.00000000000000000000	4.00000000000000000000	4.00000000000000000000	4.00000000000000000000
54.00000000000000000000	0.00000000000000000000	4149.23046875000000000000	4166.15380859375000000000	4163.07666015625000000000	4164.61523437500000000000	4173.33300781250000000000	4157.43603515625000000000	4157.43603515625000000000	4156.92285156250000000000	4168.71777343750000000000	4149.74365234375000000000	4092.82031250000000000000	4225.12792968750000000000	4164.10253906250000000000	4171.79492187500000000000	0.00000000000000000000	10247.00000000000000000000	10229.00000000000000000000	0.00000000000000000000	0.00000000000000000000	0.00000000000000000000	1106.00000000000000000000	727.00000000000000000000	4.00000000000000000000	4.00000000000000000000	4.00000000000000000000	4.00000000000000000000	4.00000000000000000000	4.00000000000000000000	4.00000000000000000000	4.00000000000000000000	4.00000000000000000000	4.00000000000000000000	4.00000000000000000000	4.00000000000000000000	4.00000000000000000000	4.00000000000000000000	4.00000000000000000000	4.00000000000000000000
55.00000000000000000000	0.00000000000000000000	4151.79492187500000000000	4167.69238281250000000000	4158.97412109375000000000	4180.00000000000000000000	4171.79492187500000000000	4170.76904296875000000000	4162.05126953125000000000	4164.61523437500000000000	4172.82031250000000000000	4154.35888671875000000000	4092.82031250000000000000	4221.02539062500000000000	4162.56396484375000000000	4167.17919921875000000000	0.00000000000000000000	10247.00000000000000000000	10229.00000000000000000000	0.00000000000000000000	0.00000000000000000000	0.00000000000000000000	1106.00000000000000000000	736.00000000000000000000	4.00000000000000000000	4.00000000000000000000	4.00000000000000000000	4.00000000000000000000	4.00000000000000000000	4.00000000000000000000	4.00000000000000000000	4.00000000000000000000	4.00000000000000000000	4.00000000000000000000	4.00000000000000000000	4.00000000000000000000	4.00000000000000000000	4.00000000000000000000	4.00000000000000000000	4.00000000000000000000
56.00000000000000000000	0.00000000000000000000	4163.07666015625000000000	4168.71777343750000000000	4161.53857421875000000000	4170.25634765625000000000	4171.79492187500000000000	4171.28173828125000000000	4165.64111328125000000000	4168.20507812500000000000	4177.94873046875000000000	4151.79492187500000000000	4091.79467773437500000000	4220.00000000000000000000	4155.89746093750000000000	4157.94873046875000000000	0.00000000000000000000	10247.00000000000000000000	10229.00000000000000000000	0.00000000000000000000	0.00000000000000000000	0.00000000000000000000	1106.00000000000000000000	743.00000000000000000000	4.00000000000000000000	4.00000000000000000000	4.00000000000000000000	4.00000000000000000000	4.00000000000000000000	4.00000000000000000000	4.00000000000000000000	4.00000000000000000000	4.00000000000000000000	4.00000000000000000000	4.00000000000000000000	4.00000000000000000000	4.00000000000000000000	4.00000000000000000000	4.00000000000000000000	4.00000000000000000000
57.00000000000000000000	0.00000000000000000000	4145.64111328125000000000	4165.64111328125000000000	4154.35888671875000000000	4145.64111328125000000000	4180.51269531250000000000	4164.61523437500000000000	4169.74365234375000000000	4171.28173828125000000000	4179.48730468750000000000	4152.30761718750000000000	4091.28198242187500000000	4220.00000000000000000000	4156.92285156250000000000	4161.02539062500000000000	0.00000000000000000000	10249.00000000000000000000	10231.00000000000000000000	0.00000000000000000000	0.00000000000000000000	0.00000000000000000000	1106.00000000000000000000	750.00000000000000000000	4.00000000000000000000	4.00000000000000000000	4.00000000000000000000	4.00000000000000000000	4.00000000000000000000	4.00000000000000000000	4.00000000000000000000	4.00000000000000000000	4.00000000000000000000	4.00000000000000000000	4.00000000000000000000	4.00000000000000000000	4.00000000000000000000	4.00000000000000000000	4.00000000000000000000	4.00000000000000000000
58.00000000000000000000	0.00000000000000000000	4149.74365234375000000000	4150.25634765625000000000	4163.58984375000000000000	4139.48730468750000000000	4171.28173828125000000000	4160.51269531250000000000	4166.15380859375000000000	4167.17919921875000000000	4165.64111328125000000000	4152.30761718750000000000	4100.00000000000000000000	4223.58984375000000000000	4162.05126953125000000000	4171.79492187500000000000	0.00000000000000000000	10249.00000000000000000000	10231.00000000000000000000	0.00000000000000000000	0.00000000000000000000	0.00000000000000000000	1106.00000000000000000000	758.00000000000000000000	4.00000000000000000000	4.00000000000000000000	4.00000000000000000000	4.00000000000000000000	4.00000000000000000000	4.00000000000000000000	4.00000000000000000000	4.00000000000000000000	4.00000000000000000000	4.00000000000000000000	4.00000000000000000000	4.00000000000000000000	4.00000000000000000000	4.00000000000000000000	4.00000000000000000000	4.00000000000000000000
59.00000000000000000000	0.00000000000000000000	4158.97412109375000000000	4138.97412109375000000000	4165.12792968750000000000	4148.20507812500000000000	4166.66650390625000000000	4155.38427734375000000000	4160.51269531250000000000	4160.51269531250000000000	4161.53857421875000000000	4148.71777343750000000000	4092.30761718750000000000	4214.35888671875000000000	4163.58984375000000000000	4163.58984375000000000000	0.00000000000000000000	10249.00000000000000000000	10230.00000000000000000000	0.00000000000000000000	0.00000000000000000000	0.00000000000000000000	1106.00000000000000000000	766.00000000000000000000	4.00000000000000000000	4.00000000000000000000	4.00000000000000000000	4.00000000000000000000	4.00000000000000000000	4.00000000000000000000	4.00000000000000000000	4.00000000000000000000	4.00000000000000000000	4.00000000000000000000	4.00000000000000000000	4.00000000000000000000	4.00000000000000000000	4.00000000000000000000	4.00000000000000000000	4.00000000000000000000
60.00000000000000000000	0.00000000000000000000	4146.66650390625000000000	4141.02539062500000000000	4151.28173828125000000000	4156.92285156250000000000	4183.07666015625000000000	4158.97412109375000000000	4163.07666015625000000000	4161.53857421875000000000	4173.84619140625000000000	4151.28173828125000000000	4074.87158203125000000000	4201.53857421875000000000	4153.84619140625000000000	4150.76904296875000000000	0.00000000000000000000	10249.00000000000000000000	10230.00000000000000000000	0.00000000000000000000	0.00000000000000000000	0.00000000000000000000	1106.00000000000000000000	774.00000000000000000000	4.00000000000000000000	4.00000000000000000000	4.00000000000000000000	4.00000000000000000000	4.00000000000000000000	4.00000000000000000000	4.00000000000000000000	4.00000000000000000000	4.00000000000000000000	4.00000000000000000000	4.00000000000000000000	4.00000000000000000000	4.00000000000000000000	4.00000000000000000000	4.00000000000000000000	4.00000000000000000000
61.00000000000000000000	0.00000000000000000000	4152.82031250000000000000	4143.07666015625000000000	4155.38427734375000000000	4158.97412109375000000000	4186.66650390625000000000	4169.74365234375000000000	4166.15380859375000000000	4161.02539062500000000000	4170.25634765625000000000	4144.10253906250000000000	4086.66650390625000000000	4205.64111328125000000000	4149.23046875000000000000	4157.94873046875000000000	0.00000000000000000000	10249.00000000000000000000	10227.00000000000000000000	0.00000000000000000000	0.00000000000000000000	0.00000000000000000000	1106.00000000000000000000	781.00000000000000000000	4.00000000000000000000	4.00000000000000000000	4.00000000000000000000	4.00000000000000000000	4.00000000000000000000	4.00000000000000000000	4.00000000000000000000	4.00000000000000000000	4.00000000000000000000	4.00000000000000000000	4.00000000000000000000	4.00000000000000000000	4.00000000000000000000	4.00000000000000000000	4.00000000000000000000	4.00000000000000000000
62.00000000000000000000	0.00000000000000000000	4146.15380859375000000000	4143.58984375000000000000	4148.71777343750000000000	4148.20507812500000000000	4182.56396484375000000000	4164.61523437500000000000	4164.61523437500000000000	4157.94873046875000000000	4154.87158203125000000000	4127.17919921875000000000	4111.28173828125000000000	4208.71777343750000000000	4152.30761718750000000000	4168.71777343750000000000	0.00000000000000000000	10249.00000000000000000000	10227.00000000000000000000	0.00000000000000000000	0.00000000000000000000	0.00000000000000000000	1106.00000000000000000000	788.00000000000000000000	4.00000000000000000000	4.00000000000000000000	4.00000000000000000000	4.00000000000000000000	4.00000000000000000000	4.00000000000000000000	4.00000000000000000000	4.00000000000000000000	4.00000000000000000000	4.00000000000000000000	4.00000000000000000000	4.00000000000000000000	4.00000000000000000000	4.00000000000000000000	4.00000000000000000000	4.00000000000000000000
63.00000000000000000000	0.00000000000000000000	4144.61523437500000000000	4141.02539062500000000000	4144.10253906250000000000	4130.25634765625000000000	4182.56396484375000000000	4147.69238281250000000000	4155.38427734375000000000	4150.25634765625000000000	4146.15380859375000000000	4122.56396484375000000000	4093.84594726562500000000	4205.12792968750000000000	4138.46142578125000000000	4162.56396484375000000000	0.00000000000000000000	10245.00000000000000000000	10226.00000000000000000000	0.00000000000000000000	0.00000000000000000000	0.00000000000000000000	1106.00000000000000000000	796.00000000000000000000	4.00000000000000000000	4.00000000000000000000	4.00000000000000000000	4.00000000000000000000	4.00000000000000000000	4.00000000000000000000	4.00000000000000000000	4.00000000000000000000	4.00000000000000000000	4.00000000000000000000	4.00000000000000000000	4.00000000000000000000	4.00000000000000000000	4.00000000000000000000	4.00000000000000000000	4.00000000000000000000
64.00000000000000000000	0.00000000000000000000	4146.66650390625000000000	4151.28173828125000000000	4148.20507812500000000000	4137.94873046875000000000	4188.71777343750000000000	4153.84619140625000000000	4157.94873046875000000000	4154.35888671875000000000	4161.02539062500000000000	4136.41015625000000000000	4062.05126953125000000000	4197.94873046875000000000	4141.02539062500000000000	4154.35888671875000000000	2719.00000000000000000000	10245.00000000000000000000	10226.00000000000000000000	0.00000000000000000000	0.00000000000000000000	0.00000000000000000000	1106.00000000000000000000	803.00000000000000000000	4.00000000000000000000	4.00000000000000000000	4.00000000000000000000	4.00000000000000000000	4.00000000000000000000	4.00000000000000000000	4.00000000000000000000	4.00000000000000000000	4.00000000000000000000	4.00000000000000000000	4.00000000000000000000	4.00000000000000000000	4.00000000000000000000	4.00000000000000000000	4.00000000000000000000	4.00000000000000000000
65.00000000000000000000	0.00000000000000000000	4144.10253906250000000000	4168.20507812500000000000	4151.28173828125000000000	4172.82031250000000000000	4193.33300781250000000000	4165.12792968750000000000	4164.61523437500000000000	4163.58984375000000000000	4173.33300781250000000000	4146.66650390625000000000	4070.25634765625000000000	4196.92285156250000000000	4162.56396484375000000000	4153.33300781250000000000	2824.00000000000000000000	10243.00000000000000000000	10225.00000000000000000000	0.00000000000000000000	0.00000000000000000000	0.00000000000000000000	1106.00000000000000000000	811.00000000000000000000	4.00000000000000000000	4.00000000000000000000	4.00000000000000000000	4.00000000000000000000	4.00000000000000000000	4.00000000000000000000	4.00000000000000000000	4.00000000000000000000	4.00000000000000000000	4.00000000000000000000	4.00000000000000000000	4.00000000000000000000	4.00000000000000000000	4.00000000000000000000	4.00000000000000000000	4.00000000000000000000
66.00000000000000000000	0.00000000000000000000	4156.92285156250000000000	4170.76904296875000000000	4159.48730468750000000000	4172.82031250000000000000	4193.33300781250000000000	4161.53857421875000000000	4157.43603515625000000000	4155.38427734375000000000	4165.12792968750000000000	4146.66650390625000000000	4098.46142578125000000000	4202.05126953125000000000	4167.17919921875000000000	4153.84619140625000000000	2433.00000000000000000000	10243.00000000000000000000	10225.00000000000000000000	0.00000000000000000000	0.00000000000000000000	0.00000000000000000000	1106.00000000000000000000	819.00000000000000000000	4.00000000000000000000	4.00000000000000000000	4.00000000000000000000	4.00000000000000000000	4.00000000000000000000	4.00000000000000000000	4.00000000000000000000	4.00000000000000000000	4.00000000000000000000	4.00000000000000000000	4.00000000000000000000	4.00000000000000000000	4.00000000000000000000	4.00000000000000000000	4.00000000000000000000	4.00000000000000000000
67.00000000000000000000	0.00000000000000000000	4140.00000000000000000000	4164.61523437500000000000	4143.58984375000000000000	4148.20507812500000000000	4199.48730468750000000000	4163.58984375000000000000	4154.35888671875000000000	4155.89746093750000000000	4167.69238281250000000000	4155.89746093750000000000	4103.58984375000000000000	4198.97412109375000000000	4163.58984375000000000000	4150.76904296875000000000	3473.00000000000000000000	10243.00000000000000000000	10226.00000000000000000000	0.00000000000000000000	0.00000000000000000000	0.00000000000000000000	1106.00000000000000000000	827.00000000000000000000	4.00000000000000000000	4.00000000000000000000	4.00000000000000000000	4.00000000000000000000	4.00000000000000000000	4.00000000000000000000	4.00000000000000000000	4.00000000000000000000	4.00000000000000000000	4.00000000000000000000	4.00000000000000000000	4.00000000000000000000	4.00000000000000000000	4.00000000000000000000	4.00000000000000000000	4.00000000000000000000
68.00000000000000000000	0.00000000000000000000	4135.89746093750000000000	4157.43603515625000000000	4137.94873046875000000000	4155.38427734375000000000	4197.43603515625000000000	4158.46142578125000000000	4152.30761718750000000000	4157.94873046875000000000	4165.12792968750000000000	4149.23046875000000000000	4093.33325195312500000000	4196.41015625000000000000	4156.41015625000000000000	4145.64111328125000000000	3535.00000000000000000000	10243.00000000000000000000	10226.00000000000000000000	0.00000000000000000000	0.00000000000000000000	0.00000000000000000000	1106.00000000000000000000	835.00000000000000000000	4.00000000000000000000	4.00000000000000000000	4.00000000000000000000	4.00000000000000000000	4.00000000000000000000	4.00000000000000000000	4.00000000000000000000	4.00000000000000000000	4.00000000000000000000	4.00000000000000000000	4.00000000000000000000	4.00000000000000000000	4.00000000000000000000	4.00000000000000000000	4.00000000000000000000	4.00000000000000000000
69.00000000000000000000	0.00000000000000000000	4152.82031250000000000000	4158.46142578125000000000	4155.38427734375000000000	4161.02539062500000000000	4198.46142578125000000000	4153.84619140625000000000	4150.76904296875000000000	4154.35888671875000000000	4159.48730468750000000000	4139.48730468750000000000	4092.30761718750000000000	4201.53857421875000000000	4153.84619140625000000000	4157.43603515625000000000	3410.00000000000000000000	10245.00000000000000000000	10227.00000000000000000000	0.00000000000000000000	0.00000000000000000000	0.00000000000000000000	1106.00000000000000000000	844.00000000000000000000	4.00000000000000000000	4.00000000000000000000	4.00000000000000000000	4.00000000000000000000	4.00000000000000000000	4.00000000000000000000	4.00000000000000000000	4.00000000000000000000	4.00000000000000000000	4.00000000000000000000	4.00000000000000000000	4.00000000000000000000	4.00000000000000000000	4.00000000000000000000	4.00000000000000000000	4.00000000000000000000
70.00000000000000000000	0.00000000000000000000	4150.76904296875000000000	4154.87158203125000000000	4163.58984375000000000000	4145.64111328125000000000	4204.61523437500000000000	4161.02539062500000000000	4158.46142578125000000000	4161.02539062500000000000	4168.20507812500000000000	4157.94873046875000000000	4101.02539062500000000000	4215.38427734375000000000	4169.23046875000000000000	4177.43603515625000000000	3477.00000000000000000000	10245.00000000000000000000	10227.00000000000000000000	0.00000000000000000000	0.00000000000000000000	0.00000000000000000000	1106.00000000000000000000	852.00000000000000000000	4.00000000000000000000	4.00000000000000000000	4.00000000000000000000	4.00000000000000000000	4.00000000000000000000	4.00000000000000000000	4.00000000000000000000	4.00000000000000000000	4.00000000000000000000	4.00000000000000000000	4.00000000000000000000	4.00000000000000000000	4.00000000000000000000	4.00000000000000000000	4.00000000000000000000	4.00000000000000000000
71.00000000000000000000	0.00000000000000000000	4163.07666015625000000000	4147.17919921875000000000	4172.82031250000000000000	4146.66650390625000000000	4195.38427734375000000000	4160.51269531250000000000	4167.69238281250000000000	4170.25634765625000000000	4170.25634765625000000000	4160.51269531250000000000	4099.48730468750000000000	4223.58984375000000000000	4185.12792968750000000000	4182.05126953125000000000	3451.00000000000000000000	10246.00000000000000000000	10227.00000000000000000000	0.00000000000000000000	0.00000000000000000000	0.00000000000000000000	1106.00000000000000000000	860.00000000000000000000	4.00000000000000000000	4.00000000000000000000	4.00000000000000000000	4.00000000000000000000	4.00000000000000000000	4.00000000000000000000	4.00000000000000000000	4.00000000000000000000	4.00000000000000000000	4.00000000000000000000	4.00000000000000000000	4.00000000000000000000	4.00000000000000000000	4.00000000000000000000	4.00000000000000000000	4.00000000000000000000
72.00000000000000000000	0.00000000000000000000	4162.56396484375000000000	4159.48730468750000000000	4171.28173828125000000000	4155.89746093750000000000	4189.74365234375000000000	4164.10253906250000000000	4177.43603515625000000000	4177.94873046875000000000	4176.92285156250000000000	4148.20507812500000000000	4100.00000000000000000000	4218.97412109375000000000	4189.74365234375000000000	4182.56396484375000000000	3392.00000000000000000000	10246.00000000000000000000	10227.00000000000000000000	0.00000000000000000000	0.00000000000000000000	0.00000000000000000000	1106.00000000000000000000	867.00000000000000000000	4.00000000000000000000	4.00000000000000000000	4.00000000000000000000	4.00000000000000000000	4.00000000000000000000	4.00000000000000000000	4.00000000000000000000	4.00000000000000000000	4.00000000000000000000	4.00000000000000000000	4.00000000000000000000	4.00000000000000000000	4.00000000000000000000	4.00000000000000000000	4.00000000000000000000	4.00000000000000000000
73.00000000000000000000	0.00000000000000000000	4165.64111328125000000000	4165.64111328125000000000	4177.43603515625000000000	4162.05126953125000000000	4190.76904296875000000000	4172.82031250000000000000	4182.05126953125000000000	4180.00000000000000000000	4187.17919921875000000000	4154.87158203125000000000	4108.20507812500000000000	4225.12792968750000000000	4182.56396484375000000000	4188.20507812500000000000	3099.00000000000000000000	10247.00000000000000000000	10229.00000000000000000000	0.00000000000000000000	0.00000000000000000000	0.00000000000000000000	1106.00000000000000000000	875.00000000000000000000	4.00000000000000000000	4.00000000000000000000	4.00000000000000000000	4.00000000000000000000	4.00000000000000000000	4.00000000000000000000	4.00000000000000000000	4.00000000000000000000	4.00000000000000000000	4.00000000000000000000	4.00000000000000000000	4.00000000000000000000	4.00000000000000000000	4.00000000000000000000	4.00000000000000000000	4.00000000000000000000
74.00000000000000000000	0.00000000000000000000	4168.71777343750000000000	4159.48730468750000000000	4182.56396484375000000000	4167.69238281250000000000	4193.33300781250000000000	4167.69238281250000000000	4180.51269531250000000000	4178.97412109375000000000	4183.58984375000000000000	4171.79492187500000000000	4113.33300781250000000000	4226.66650390625000000000	4181.02539062500000000000	4186.15380859375000000000	3507.00000000000000000000	10247.00000000000000000000	10229.00000000000000000000	0.00000000000000000000	0.00000000000000000000	0.00000000000000000000	1106.00000000000000000000	883.00000000000000000000	4.00000000000000000000	4.00000000000000000000	4.00000000000000000000	4.00000000000000000000	4.00000000000000000000	4.00000000000000000000	4.00000000000000000000	4.00000000000000000000	4.00000000000000000000	4.00000000000000000000	4.00000000000000000000	4.00000000000000000000	4.00000000000000000000	4.00000000000000000000	4.00000000000000000000	4.00000000000000000000
75.00000000000000000000	0.00000000000000000000	4146.66650390625000000000	4161.02539062500000000000	4157.43603515625000000000	4159.48730468750000000000	4201.53857421875000000000	4155.89746093750000000000	4168.71777343750000000000	4167.17919921875000000000	4172.82031250000000000000	4169.23046875000000000000	4106.66650390625000000000	4211.79492187500000000000	4182.56396484375000000000	4174.87158203125000000000	3306.00000000000000000000	10248.00000000000000000000	10230.00000000000000000000	0.00000000000000000000	0.00000000000000000000	0.00000000000000000000	1106.00000000000000000000	891.00000000000000000000	4.00000000000000000000	4.00000000000000000000	4.00000000000000000000	4.00000000000000000000	4.00000000000000000000	4.00000000000000000000	4.00000000000000000000	4.00000000000000000000	4.00000000000000000000	4.00000000000000000000	4.00000000000000000000	4.00000000000000000000	4.00000000000000000000	4.00000000000000000000	4.00000000000000000000	4.00000000000000000000
76.00000000000000000000	0.00000000000000000000	4148.71777343750000000000	4152.30761718750000000000	4150.76904296875000000000	4146.15380859375000000000	4197.43603515625000000000	4151.28173828125000000000	4147.17919921875000000000	4143.07666015625000000000	4155.89746093750000000000	4143.58984375000000000000	4081.53833007812500000000	4206.15380859375000000000	4159.48730468750000000000	4163.07666015625000000000	2921.00000000000000000000	10248.00000000000000000000	10230.00000000000000000000	0.00000000000000000000	0.00000000000000000000	0.00000000000000000000	1106.00000000000000000000	899.00000000000000000000	4.00000000000000000000	4.00000000000000000000	4.00000000000000000000	4.00000000000000000000	4.00000000000000000000	4.00000000000000000000	4.00000000000000000000	4.00000000000000000000	4.00000000000000000000	4.00000000000000000000	4.00000000000000000000	4.00000000000000000000	4.00000000000000000000	4.00000000000000000000	4.00000000000000000000	4.00000000000000000000
77.00000000000000000000	0.00000000000000000000	4151.28173828125000000000	4150.25634765625000000000	4160.00000000000000000000	4154.87158203125000000000	4194.35888671875000000000	4155.89746093750000000000	4149.23046875000000000000	4146.15380859375000000000	4151.79492187500000000000	4143.58984375000000000000	4085.12817382812500000000	4204.61523437500000000000	4145.64111328125000000000	4161.53857421875000000000	2937.00000000000000000000	10246.00000000000000000000	10228.00000000000000000000	0.00000000000000000000	0.00000000000000000000	0.00000000000000000000	1106.00000000000000000000	906.00000000000000000000	4.00000000000000000000	4.00000000000000000000	4.00000000000000000000	4.00000000000000000000	4.00000000000000000000	4.00000000000000000000	4.00000000000000000000	4.00000000000000000000	4.00000000000000000000	4.00000000000000000000	4.00000000000000000000	4.00000000000000000000	4.00000000000000000000	4.00000000000000000000	4.00000000000000000000	4.00000000000000000000
78.00000000000000000000	0.00000000000000000000	4157.43603515625000000000	4168.71777343750000000000	4167.69238281250000000000	4175.89746093750000000000	4204.61523437500000000000	4156.92285156250000000000	4162.05126953125000000000	4158.97412109375000000000	4158.46142578125000000000	4154.35888671875000000000	4103.58984375000000000000	4200.51269531250000000000	4165.12792968750000000000	4172.30761718750000000000	3507.00000000000000000000	10246.00000000000000000000	10228.00000000000000000000	0.00000000000000000000	0.00000000000000000000	0.00000000000000000000	1106.00000000000000000000	914.00000000000000000000	4.00000000000000000000	4.00000000000000000000	4.00000000000000000000	4.00000000000000000000	4.00000000000000000000	4.00000000000000000000	4.00000000000000000000	4.00000000000000000000	4.00000000000000000000	4.00000000000000000000	4.00000000000000000000	4.00000000000000000000	4.00000000000000000000	4.00000000000000000000	4.00000000000000000000	4.00000000000000000000
79.00000000000000000000	0.00000000000000000000	4165.12792968750000000000	4179.48730468750000000000	4162.05126953125000000000	4173.33300781250000000000	4212.82031250000000000000	4155.38427734375000000000	4156.92285156250000000000	4147.69238281250000000000	4156.41015625000000000000	4147.17919921875000000000	4097.43603515625000000000	4196.41015625000000000000	4176.92285156250000000000	4166.15380859375000000000	3306.00000000000000000000	10246.00000000000000000000	10226.00000000000000000000	0.00000000000000000000	0.00000000000000000000	0.00000000000000000000	1106.00000000000000000000	922.00000000000000000000	4.00000000000000000000	4.00000000000000000000	4.00000000000000000000	4.00000000000000000000	4.00000000000000000000	4.00000000000000000000	4.00000000000000000000	4.00000000000000000000	4.00000000000000000000	4.00000000000000000000	4.00000000000000000000	4.00000000000000000000	4.00000000000000000000	4.00000000000000000000	4.00000000000000000000	4.00000000000000000000
80.00000000000000000000	0.00000000000000000000	4147.17919921875000000000	4168.71777343750000000000	4144.61523437500000000000	4156.41015625000000000000	4206.15380859375000000000	4155.38427734375000000000	4154.87158203125000000000	4144.61523437500000000000	4155.89746093750000000000	4147.17919921875000000000	4091.28198242187500000000	4195.38427734375000000000	4169.23046875000000000000	4147.69238281250000000000	2921.00000000000000000000	10246.00000000000000000000	10226.00000000000000000000	0.00000000000000000000	0.00000000000000000000	0.00000000000000000000	1106.00000000000000000000	930.00000000000000000000	4.00000000000000000000	4.00000000000000000000	4.00000000000000000000	4.00000000000000000000	4.00000000000000000000	4.00000000000000000000	4.00000000000000000000	4.00000000000000000000	4.00000000000000000000	4.00000000000000000000	4.00000000000000000000	4.00000000000000000000	4.00000000000000000000	4.00000000000000000000	4.00000000000000000000	4.00000000000000000000
81.00000000000000000000	0.00000000000000000000	4155.38427734375000000000	4156.92285156250000000000	4162.05126953125000000000	4151.79492187500000000000	4193.84619140625000000000	4156.41015625000000000000	4163.07666015625000000000	4155.38427734375000000000	4160.00000000000000000000	4152.30761718750000000000	4096.92285156250000000000	4209.74365234375000000000	4170.76904296875000000000	4158.46142578125000000000	2937.00000000000000000000	10249.00000000000000000000	10227.00000000000000000000	0.00000000000000000000	0.00000000000000000000	0.00000000000000000000	1106.00000000000000000000	938.00000000000000000000	4.00000000000000000000	4.00000000000000000000	4.00000000000000000000	4.00000000000000000000	4.00000000000000000000	4.00000000000000000000	4.00000000000000000000	4.00000000000000000000	4.00000000000000000000	4.00000000000000000000	4.00000000000000000000	4.00000000000000000000	4.00000000000000000000	4.00000000000000000000	4.00000000000000000000	4.00000000000000000000
82.00000000000000000000	0.00000000000000000000	4158.46142578125000000000	4161.02539062500000000000	4169.74365234375000000000	4148.20507812500000000000	4197.43603515625000000000	4168.71777343750000000000	4171.79492187500000000000	4166.15380859375000000000	4174.87158203125000000000	4169.74365234375000000000	4103.07666015625000000000	4220.51269531250000000000	4183.07666015625000000000	4178.97412109375000000000	3507.00000000000000000000	10249.00000000000000000000	10227.00000000000000000000	0.00000000000000000000	0.00000000000000000000	0.00000000000000000000	1106.00000000000000000000	946.00000000000000000000	4.00000000000000000000	4.00000000000000000000	4.00000000000000000000	4.00000000000000000000	4.00000000000000000000	4.00000000000000000000	4.00000000000000000000	4.00000000000000000000	4.00000000000000000000	4.00000000000000000000	4.00000000000000000000	4.00000000000000000000	4.00000000000000000000	4.00000000000000000000	4.00000000000000000000	4.00000000000000000000
83.00000000000000000000	0.00000000000000000000	4153.33300781250000000000	4159.48730468750000000000	4160.51269531250000000000	4148.20507812500000000000	4196.92285156250000000000	4171.79492187500000000000	4168.71777343750000000000	4170.25634765625000000000	4184.10253906250000000000	4178.97412109375000000000	4097.43603515625000000000	4220.51269531250000000000	4175.89746093750000000000	4171.79492187500000000000	3306.00000000000000000000	10249.00000000000000000000	10226.00000000000000000000	0.00000000000000000000	0.00000000000000000000	0.00000000000000000000	1106.00000000000000000000	955.00000000000000000000	4.00000000000000000000	4.00000000000000000000	4.00000000000000000000	4.00000000000000000000	4.00000000000000000000	4.00000000000000000000	4.00000000000000000000	4.00000000000000000000	4.00000000000000000000	4.00000000000000000000	4.00000000000000000000	4.00000000000000000000	4.00000000000000000000	4.00000000000000000000	4.00000000000000000000	4.00000000000000000000
84.00000000000000000000	0.00000000000000000000	4159.48730468750000000000	4155.89746093750000000000	4167.17919921875000000000	4166.15380859375000000000	4191.79492187500000000000	4159.48730468750000000000	4158.46142578125000000000	4166.15380859375000000000	4171.28173828125000000000	4164.10253906250000000000	4102.56396484375000000000	4222.05126953125000000000	4168.20507812500000000000	4174.87158203125000000000	2921.00000000000000000000	10249.00000000000000000000	10226.00000000000000000000	0.00000000000000000000	0.00000000000000000000	0.00000000000000000000	1106.00000000000000000000	963.00000000000000000000	4.00000000000000000000	4.00000000000000000000	4.00000000000000000000	4.00000000000000000000	4.00000000000000000000	4.00000000000000000000	4.00000000000000000000	4.00000000000000000000	4.00000000000000000000	4.00000000000000000000	4.00000000000000000000	4.00000000000000000000	4.00000000000000000000	4.00000000000000000000	4.00000000000000000000	4.00000000000000000000
85.00000000000000000000	0.00000000000000000000	4145.64111328125000000000	4158.97412109375000000000	4156.92285156250000000000	4173.33300781250000000000	4202.05126953125000000000	4153.84619140625000000000	4151.79492187500000000000	4156.92285156250000000000	4161.02539062500000000000	4161.53857421875000000000	4121.53857421875000000000	4217.43603515625000000000	4183.07666015625000000000	4185.12792968750000000000	2937.00000000000000000000	10249.00000000000000000000	10225.00000000000000000000	0.00000000000000000000	0.00000000000000000000	0.00000000000000000000	1106.00000000000000000000	971.00000000000000000000	4.00000000000000000000	4.00000000000000000000	4.00000000000000000000	4.00000000000000000000	4.00000000000000000000	4.00000000000000000000	4.00000000000000000000	4.00000000000000000000	4.00000000000000000000	4.00000000000000000000	4.00000000000000000000	4.00000000000000000000	4.00000000000000000000	4.00000000000000000000	4.00000000000000000000	4.00000000000000000000
86.00000000000000000000	0.00000000000000000000	4153.84619140625000000000	4160.51269531250000000000	4159.48730468750000000000	4165.12792968750000000000	4201.02539062500000000000	4152.30761718750000000000	4145.64111328125000000000	4145.12792968750000000000	4161.53857421875000000000	4170.76904296875000000000	4112.30761718750000000000	4212.82031250000000000000	4187.69238281250000000000	4168.20507812500000000000	3507.00000000000000000000	10249.00000000000000000000	10225.00000000000000000000	0.00000000000000000000	0.00000000000000000000	0.00000000000000000000	1106.00000000000000000000	980.00000000000000000000	4.00000000000000000000	4.00000000000000000000	4.00000000000000000000	4.00000000000000000000	4.00000000000000000000	4.00000000000000000000	4.00000000000000000000	4.00000000000000000000	4.00000000000000000000	4.00000000000000000000	4.00000000000000000000	4.00000000000000000000	4.00000000000000000000	4.00000000000000000000	4.00000000000000000000	4.00000000000000000000
87.00000000000000000000	0.00000000000000000000	4162.56396484375000000000	4170.25634765625000000000	4170.25634765625000000000	4154.87158203125000000000	4201.53857421875000000000	4160.51269531250000000000	4152.82031250000000000000	4151.79492187500000000000	4174.35888671875000000000	4174.87158203125000000000	4094.35888671875000000000	4209.74365234375000000000	4184.61523437500000000000	4157.94873046875000000000	3306.00000000000000000000	10248.00000000000000000000	10227.00000000000000000000	0.00000000000000000000	0.00000000000000000000	0.00000000000000000000	1106.00000000000000000000	988.00000000000000000000	4.00000000000000000000	4.00000000000000000000	4.00000000000000000000	4.00000000000000000000	4.00000000000000000000	4.00000000000000000000	4.00000000000000000000	4.00000000000000000000	4.00000000000000000000	4.00000000000000000000	4.00000000000000000000	4.00000000000000000000	4.00000000000000000000	4.00000000000000000000	4.00000000000000000000	4.00000000000000000000
88.00000000000000000000	0.00000000000000000000	4154.87158203125000000000	4172.82031250000000000000	4167.17919921875000000000	4146.66650390625000000000	4211.28173828125000000000	4169.23046875000000000000	4160.51269531250000000000	4158.46142578125000000000	4174.87158203125000000000	4172.82031250000000000000	4098.46142578125000000000	4210.76904296875000000000	4182.05126953125000000000	4164.61523437500000000000	2921.00000000000000000000	10248.00000000000000000000	10227.00000000000000000000	0.00000000000000000000	0.00000000000000000000	0.00000000000000000000	1106.00000000000000000000	997.00000000000000000000	4.00000000000000000000	4.00000000000000000000	4.00000000000000000000	4.00000000000000000000	4.00000000000000000000	4.00000000000000000000	4.00000000000000000000	4.00000000000000000000	4.00000000000000000000	4.00000000000000000000	4.00000000000000000000	4.00000000000000000000	4.00000000000000000000	4.00000000000000000000	4.00000000000000000000	4.00000000000000000000
89.00000000000000000000	0.00000000000000000000	4162.56396484375000000000	4173.84619140625000000000	4167.69238281250000000000	4158.97412109375000000000	4210.25634765625000000000	4173.33300781250000000000	4160.51269531250000000000	4154.87158203125000000000	4170.25634765625000000000	4171.28173828125000000000	4106.15380859375000000000	4218.97412109375000000000	4186.66650390625000000000	4171.79492187500000000000	2937.00000000000000000000	10247.00000000000000000000	10229.00000000000000000000	0.00000000000000000000	0.00000000000000000000	0.00000000000000000000	1107.00000000000000000000	5.00000000000000000000	4.00000000000000000000	4.00000000000000000000	4.00000000000000000000	4.00000000000000000000	4.00000000000000000000	4.00000000000000000000	4.00000000000000000000	4.00000000000000000000	4.00000000000000000000	4.00000000000000000000	4.00000000000000000000	4.00000000000000000000	4.00000000000000000000	4.00000000000000000000	4.00000000000000000000	4.00000000000000000000
90.00000000000000000000	0.00000000000000000000	4159.48730468750000000000	4178.46142578125000000000	4168.71777343750000000000	4182.56396484375000000000	4201.02539062500000000000	4176.92285156250000000000	4166.66650390625000000000	4165.12792968750000000000	4186.66650390625000000000	4173.33300781250000000000	4114.35888671875000000000	4228.20507812500000000000	4204.61523437500000000000	4181.53857421875000000000	3507.00000000000000000000	10247.00000000000000000000	10229.00000000000000000000	0.00000000000000000000	0.00000000000000000000	0.00000000000000000000	1107.00000000000000000000	13.00000000000000000000	4.00000000000000000000	4.00000000000000000000	4.00000000000000000000	4.00000000000000000000	4.00000000000000000000	4.00000000000000000000	4.00000000000000000000	4.00000000000000000000	4.00000000000000000000	4.00000000000000000000	4.00000000000000000000	4.00000000000000000000	4.00000000000000000000	4.00000000000000000000	4.00000000000000000000	4.00000000000000000000
91.00000000000000000000	0.00000000000000000000	4166.15380859375000000000	4162.05126953125000000000	4181.53857421875000000000	4176.41015625000000000000	4184.61523437500000000000	4166.15380859375000000000	4167.69238281250000000000	4167.69238281250000000000	4183.58984375000000000000	4165.12792968750000000000	4121.02539062500000000000	4238.46142578125000000000	4195.38427734375000000000	4184.10253906250000000000	3306.00000000000000000000	10248.00000000000000000000	10228.00000000000000000000	0.00000000000000000000	0.00000000000000000000	0.00000000000000000000	1107.00000000000000000000	21.00000000000000000000	4.00000000000000000000	4.00000000000000000000	4.00000000000000000000	4.00000000000000000000	4.00000000000000000000	4.00000000000000000000	4.00000000000000000000	4.00000000000000000000	4.00000000000000000000	4.00000000000000000000	4.00000000000000000000	4.00000000000000000000	4.00000000000000000000	4.00000000000000000000	4.00000000000000000000	4.00000000000000000000
92.00000000000000000000	0.00000000000000000000	4165.12792968750000000000	4160.00000000000000000000	4176.92285156250000000000	4161.53857421875000000000	4189.74365234375000000000	4160.00000000000000000000	4168.20507812500000000000	4165.64111328125000000000	4168.71777343750000000000	4165.12792968750000000000	4120.00000000000000000000	4239.48730468750000000000	4181.53857421875000000000	4177.43603515625000000000	2921.00000000000000000000	10248.00000000000000000000	10228.00000000000000000000	0.00000000000000000000	0.00000000000000000000	0.00000000000000000000	1107.00000000000000000000	29.00000000000000000000	4.00000000000000000000	4.00000000000000000000	4.00000000000000000000	4.00000000000000000000	4.00000000000000000000	4.00000000000000000000	4.00000000000000000000	4.00000000000000000000	4.00000000000000000000	4.00000000000000000000	4.00000000000000000000	4.00000000000000000000	4.00000000000000000000	4.00000000000000000000	4.00000000000000000000	4.00000000000000000000
93.00000000000000000000	0.00000000000000000000	4155.89746093750000000000	4181.02539062500000000000	4167.69238281250000000000	4171.28173828125000000000	4212.82031250000000000000	4167.69238281250000000000	4165.64111328125000000000	4166.66650390625000000000	4173.33300781250000000000	4178.97412109375000000000	4111.28173828125000000000	4238.97412109375000000000	4193.84619140625000000000	4172.82031250000000000000	2937.00000000000000000000	10248.00000000000000000000	10230.00000000000000000000	0.00000000000000000000	0.00000000000000000000	0.00000000000000000000	1107.00000000000000000000	36.00000000000000000000	4.00000000000000000000	4.00000000000000000000	4.00000000000000000000	4.00000000000000000000	4.00000000000000000000	4.00000000000000000000	4.00000000000000000000	4.00000000000000000000	4.00000000000000000000	4.00000000000000000000	4.00000000000000000000	4.00000000000000000000	4.00000000000000000000	4.00000000000000000000	4.00000000000000000000	4.00000000000000000000
94.00000000000000000000	0.00000000000000000000	4158.46142578125000000000	4178.46142578125000000000	4174.87158203125000000000	4174.35888671875000000000	4211.28173828125000000000	4169.74365234375000000000	4154.87158203125000000000	4155.38427734375000000000	4172.30761718750000000000	4174.35888671875000000000	4100.51269531250000000000	4238.46142578125000000000	4197.94873046875000000000	4170.25634765625000000000	3507.00000000000000000000	10248.00000000000000000000	10230.00000000000000000000	0.00000000000000000000	0.00000000000000000000	0.00000000000000000000	1107.00000000000000000000	43.00000000000000000000	4.00000000000000000000	4.00000000000000000000	4.00000000000000000000	4.00000000000000000000	4.00000000000000000000	4.00000000000000000000	4.00000000000000000000	4.00000000000000000000	4.00000000000000000000	4.00000000000000000000	4.00000000000000000000	4.00000000000000000000	4.00000000000000000000	4.00000000000000000000	4.00000000000000000000	4.00000000000000000000
95.00000000000000000000	0.00000000000000000000	4148.71777343750000000000	4168.71777343750000000000	4160.00000000000000000000	4159.48730468750000000000	4200.51269531250000000000	4160.00000000000000000000	4152.30761718750000000000	4144.61523437500000000000	4161.53857421875000000000	4158.46142578125000000000	4104.61523437500000000000	4229.23046875000000000000	4184.61523437500000000000	4161.53857421875000000000	3306.00000000000000000000	10247.00000000000000000000	10230.00000000000000000000	0.00000000000000000000	0.00000000000000000000	0.00000000000000000000	1107.00000000000000000000	51.00000000000000000000	4.00000000000000000000	4.00000000000000000000	4.00000000000000000000	4.00000000000000000000	4.00000000000000000000	4.00000000000000000000	4.00000000000000000000	4.00000000000000000000	4.00000000000000000000	4.00000000000000000000	4.00000000000000000000	4.00000000000000000000	4.00000000000000000000	4.00000000000000000000	4.00000000000000000000	4.00000000000000000000
96.00000000000000000000	0.00000000000000000000	4158.46142578125000000000	4165.64111328125000000000	4155.89746093750000000000	4152.30761718750000000000	4200.00000000000000000000	4148.20507812500000000000	4151.28173828125000000000	4145.64111328125000000000	4158.46142578125000000000	4164.10253906250000000000	4105.64111328125000000000	4231.28173828125000000000	4181.02539062500000000000	4161.53857421875000000000	2921.00000000000000000000	10247.00000000000000000000	10230.00000000000000000000	0.00000000000000000000	0.00000000000000000000	0.00000000000000000000	1107.00000000000000000000	58.00000000000000000000	4.00000000000000000000	4.00000000000000000000	4.00000000000000000000	4.00000000000000000000	4.00000000000000000000	4.00000000000000000000	4.00000000000000000000	4.00000000000000000000	4.00000000000000000000	4.00000000000000000000	4.00000000000000000000	4.00000000000000000000	4.00000000000000000000	4.00000000000000000000	4.00000000000000000000	4.00000000000000000000
97.00000000000000000000	0.00000000000000000000	4161.53857421875000000000	4162.05126953125000000000	4166.15380859375000000000	4162.56396484375000000000	4202.56396484375000000000	4152.30761718750000000000	4154.35888671875000000000	4153.84619140625000000000	4172.82031250000000000000	4191.79492187500000000000	4112.30761718750000000000	4247.17919921875000000000	4195.38427734375000000000	4179.48730468750000000000	2937.00000000000000000000	10246.00000000000000000000	10229.00000000000000000000	0.00000000000000000000	0.00000000000000000000	0.00000000000000000000	1107.00000000000000000000	65.00000000000000000000	4.00000000000000000000	4.00000000000000000000	4.00000000000000000000	4.00000000000000000000	4.00000000000000000000	4.00000000000000000000	4.00000000000000000000	4.00000000000000000000	4.00000000000000000000	4.00000000000000000000	4.00000000000000000000	4.00000000000000000000	4.00000000000000000000	4.00000000000000000000	4.00000000000000000000	4.00000000000000000000
98.00000000000000000000	0.00000000000000000000	4150.25634765625000000000	4159.48730468750000000000	4160.51269531250000000000	4169.23046875000000000000	4195.89746093750000000000	4159.48730468750000000000	4161.02539062500000000000	4153.84619140625000000000	4169.74365234375000000000	4192.30761718750000000000	4132.30761718750000000000	4253.84619140625000000000	4197.43603515625000000000	4187.17919921875000000000	3507.00000000000000000000	10246.00000000000000000000	10229.00000000000000000000	0.00000000000000000000	0.00000000000000000000	0.00000000000000000000	1107.00000000000000000000	73.00000000000000000000	4.00000000000000000000	4.00000000000000000000	4.00000000000000000000	4.00000000000000000000	4.00000000000000000000	4.00000000000000000000	4.00000000000000000000	4.00000000000000000000	4.00000000000000000000	4.00000000000000000000	4.00000000000000000000	4.00000000000000000000	4.00000000000000000000	4.00000000000000000000	4.00000000000000000000	4.00000000000000000000
99.00000000000000000000	0.00000000000000000000	4160.51269531250000000000	4154.87158203125000000000	4156.92285156250000000000	4156.92285156250000000000	4190.25634765625000000000	4158.97412109375000000000	4162.05126953125000000000	4148.71777343750000000000	4157.94873046875000000000	4172.82031250000000000000	4123.07666015625000000000	4241.53857421875000000000	4189.74365234375000000000	4167.17919921875000000000	3306.00000000000000000000	10248.00000000000000000000	10228.00000000000000000000	0.00000000000000000000	0.00000000000000000000	0.00000000000000000000	1107.00000000000000000000	80.00000000000000000000	4.00000000000000000000	4.00000000000000000000	4.00000000000000000000	4.00000000000000000000	4.00000000000000000000	4.00000000000000000000	4.00000000000000000000	4.00000000000000000000	4.00000000000000000000	4.00000000000000000000	4.00000000000000000000	4.00000000000000000000	4.00000000000000000000	4.00000000000000000000	4.00000000000000000000	4.00000000000000000000
100.00000000000000000000	0.00000000000000000000	4150.76904296875000000000	4155.38427734375000000000	4153.33300781250000000000	4144.10253906250000000000	4202.05126953125000000000	4168.20507812500000000000	4169.23046875000000000000	4161.02539062500000000000	4175.89746093750000000000	4177.43603515625000000000	4095.38452148437500000000	4232.82031250000000000000	4202.56396484375000000000	4157.43603515625000000000	2921.00000000000000000000	10248.00000000000000000000	10228.00000000000000000000	0.00000000000000000000	0.00000000000000000000	0.00000000000000000000	1107.00000000000000000000	87.00000000000000000000	4.00000000000000000000	4.00000000000000000000	4.00000000000000000000	4.00000000000000000000	4.00000000000000000000	4.00000000000000000000	4.00000000000000000000	4.00000000000000000000	4.00000000000000000000	4.00000000000000000000	4.00000000000000000000	4.00000000000000000000	4.00000000000000000000	4.00000000000000000000	4.00000000000000000000	4.00000000000000000000
101.00000000000000000000	0.00000000000000000000	4154.35888671875000000000	4162.56396484375000000000	4165.64111328125000000000	4152.82031250000000000000	4199.48730468750000000000	4167.69238281250000000000	4174.87158203125000000000	4170.25634765625000000000	4181.53857421875000000000	4178.97412109375000000000	4104.10253906250000000000	4253.33300781250000000000	4205.12792968750000000000	4178.46142578125000000000	2937.00000000000000000000	10248.00000000000000000000	10228.00000000000000000000	0.00000000000000000000	0.00000000000000000000	0.00000000000000000000	1107.00000000000000000000	95.00000000000000000000	4.00000000000000000000	4.00000000000000000000	4.00000000000000000000	4.00000000000000000000	4.00000000000000000000	4.00000000000000000000	4.00000000000000000000	4.00000000000000000000	4.00000000000000000000	4.00000000000000000000	4.00000000000000000000	4.00000000000000000000	4.00000000000000000000	4.00000000000000000000	4.00000000000000000000	4.00000000000000000000
102.00000000000000000000	0.00000000000000000000	4163.58984375000000000000	4166.15380859375000000000	4165.12792968750000000000	4162.56396484375000000000	4186.15380859375000000000	4159.48730468750000000000	4173.33300781250000000000	4167.17919921875000000000	4173.33300781250000000000	4172.30761718750000000000	4124.61523437500000000000	4253.84619140625000000000	4189.23046875000000000000	4180.00000000000000000000	3507.00000000000000000000	10248.00000000000000000000	10228.00000000000000000000	0.00000000000000000000	0.00000000000000000000	0.00000000000000000000	1107.00000000000000000000	102.00000000000000000000	4.00000000000000000000	4.00000000000000000000	4.00000000000000000000	4.00000000000000000000	4.00000000000000000000	4.00000000000000000000	4.00000000000000000000	4.00000000000000000000	4.00000000000000000000	4.00000000000000000000	4.00000000000000000000	4.00000000000000000000	4.00000000000000000000	4.00000000000000000000	4.00000000000000000000	4.00000000000000000000
103.00000000000000000000	0.00000000000000000000	4147.17919921875000000000	4163.07666015625000000000	4148.71777343750000000000	4163.58984375000000000000	4188.71777343750000000000	4165.12792968750000000000	4170.76904296875000000000	4164.10253906250000000000	4178.46142578125000000000	4177.94873046875000000000	4114.35888671875000000000	4229.74365234375000000000	4189.74365234375000000000	4152.82031250000000000000	3306.00000000000000000000	10247.00000000000000000000	10227.00000000000000000000	0.00000000000000000000	0.00000000000000000000	0.00000000000000000000	1107.00000000000000000000	109.00000000000000000000	4.00000000000000000000	4.00000000000000000000	4.00000000000000000000	4.00000000000000000000	4.00000000000000000000	4.00000000000000000000	4.00000000000000000000	4.00000000000000000000	4.00000000000000000000	4.00000000000000000000	4.00000000000000000000	4.00000000000000000000	4.00000000000000000000	4.00000000000000000000	4.00000000000000000000	4.00000000000000000000
104.00000000000000000000	0.00000000000000000000	4156.92285156250000000000	4162.05126953125000000000	4165.12792968750000000000	4168.20507812500000000000	4194.35888671875000000000	4167.69238281250000000000	4171.28173828125000000000	4166.66650390625000000000	4176.41015625000000000000	4182.05126953125000000000	4105.64111328125000000000	4235.89746093750000000000	4190.76904296875000000000	4150.76904296875000000000	2921.00000000000000000000	10247.00000000000000000000	10227.00000000000000000000	0.00000000000000000000	0.00000000000000000000	0.00000000000000000000	1107.00000000000000000000	117.00000000000000000000	4.00000000000000000000	4.00000000000000000000	4.00000000000000000000	4.00000000000000000000	4.00000000000000000000	4.00000000000000000000	4.00000000000000000000	4.00000000000000000000	4.00000000000000000000	4.00000000000000000000	4.00000000000000000000	4.00000000000000000000	4.00000000000000000000	4.00000000000000000000	4.00000000000000000000	4.00000000000000000000
105.00000000000000000000	0.00000000000000000000	4155.38427734375000000000	4161.02539062500000000000	4168.20507812500000000000	4165.64111328125000000000	4197.43603515625000000000	4168.20507812500000000000	4181.02539062500000000000	4176.92285156250000000000	4174.35888671875000000000	4184.10253906250000000000	4104.10253906250000000000	4242.05126953125000000000	4179.48730468750000000000	4159.48730468750000000000	2937.00000000000000000000	10247.00000000000000000000	10228.00000000000000000000	0.00000000000000000000	0.00000000000000000000	0.00000000000000000000	1107.00000000000000000000	125.00000000000000000000	4.00000000000000000000	4.00000000000000000000	4.00000000000000000000	4.00000000000000000000	4.00000000000000000000	4.00000000000000000000	4.00000000000000000000	4.00000000000000000000	4.00000000000000000000	4.00000000000000000000	4.00000000000000000000	4.00000000000000000000	4.00000000000000000000	4.00000000000000000000	4.00000000000000000000	4.00000000000000000000
106.00000000000000000000	0.00000000000000000000	4141.02539062500000000000	4145.12792968750000000000	4152.30761718750000000000	4154.35888671875000000000	4189.23046875000000000000	4157.43603515625000000000	4177.43603515625000000000	4166.15380859375000000000	4170.25634765625000000000	4167.17919921875000000000	4092.30761718750000000000	4225.64111328125000000000	4171.28173828125000000000	4149.23046875000000000000	3507.00000000000000000000	10247.00000000000000000000	10228.00000000000000000000	0.00000000000000000000	0.00000000000000000000	0.00000000000000000000	1107.00000000000000000000	133.00000000000000000000	4.00000000000000000000	4.00000000000000000000	4.00000000000000000000	4.00000000000000000000	4.00000000000000000000	4.00000000000000000000	4.00000000000000000000	4.00000000000000000000	4.00000000000000000000	4.00000000000000000000	4.00000000000000000000	4.00000000000000000000	4.00000000000000000000	4.00000000000000000000	4.00000000000000000000	4.00000000000000000000
107.00000000000000000000	0.00000000000000000000	4137.43603515625000000000	4143.07666015625000000000	4146.66650390625000000000	4144.61523437500000000000	4185.64111328125000000000	4145.64111328125000000000	4168.71777343750000000000	4152.30761718750000000000	4162.05126953125000000000	4149.23046875000000000000	4105.64111328125000000000	4215.38427734375000000000	4178.97412109375000000000	4151.79492187500000000000	3306.00000000000000000000	10249.00000000000000000000	10230.00000000000000000000	0.00000000000000000000	0.00000000000000000000	0.00000000000000000000	1107.00000000000000000000	142.00000000000000000000	4.00000000000000000000	4.00000000000000000000	4.00000000000000000000	4.00000000000000000000	4.00000000000000000000	4.00000000000000000000	4.00000000000000000000	4.00000000000000000000	4.00000000000000000000	4.00000000000000000000	4.00000000000000000000	4.00000000000000000000	4.00000000000000000000	4.00000000000000000000	4.00000000000000000000	4.00000000000000000000
108.00000000000000000000	0.00000000000000000000	4136.41015625000000000000	4157.43603515625000000000	4145.64111328125000000000	4151.79492187500000000000	4194.35888671875000000000	4157.43603515625000000000	4180.51269531250000000000	4169.74365234375000000000	4172.82031250000000000000	4166.15380859375000000000	4125.12792968750000000000	4214.87158203125000000000	4192.82031250000000000000	4156.92285156250000000000	2921.00000000000000000000	10249.00000000000000000000	10230.00000000000000000000	0.00000000000000000000	0.00000000000000000000	0.00000000000000000000	1107.00000000000000000000	150.00000000000000000000	4.00000000000000000000	4.00000000000000000000	4.00000000000000000000	4.00000000000000000000	4.00000000000000000000	4.00000000000000000000	4.00000000000000000000	4.00000000000000000000	4.00000000000000000000	4.00000000000000000000	4.00000000000000000000	4.00000000000000000000	4.00000000000000000000	4.00000000000000000000	4.00000000000000000000	4.00000000000000000000
109.00000000000000000000	0.00000000000000000000	4149.23046875000000000000	4146.66650390625000000000	4154.35888671875000000000	4157.43603515625000000000	4190.25634765625000000000	4164.61523437500000000000	4182.56396484375000000000	4175.89746093750000000000	4180.51269531250000000000	4176.92285156250000000000	4102.05126953125000000000	4206.66650390625000000000	4181.53857421875000000000	4134.35888671875000000000	2937.00000000000000000000	10248.00000000000000000000	10229.00000000000000000000	0.00000000000000000000	0.00000000000000000000	0.00000000000000000000	1107.00000000000000000000	159.00000000000000000000	4.00000000000000000000	4.00000000000000000000	4.00000000000000000000	4.00000000000000000000	4.00000000000000000000	4.00000000000000000000	4.00000000000000000000	4.00000000000000000000	4.00000000000000000000	4.00000000000000000000	4.00000000000000000000	4.00000000000000000000	4.00000000000000000000	4.00000000000000000000	4.00000000000000000000	4.00000000000000000000
110.00000000000000000000	0.00000000000000000000	4145.12792968750000000000	4140.51269531250000000000	4147.69238281250000000000	4148.71777343750000000000	4187.17919921875000000000	4164.10253906250000000000	4177.43603515625000000000	4168.20507812500000000000	4173.84619140625000000000	4173.33300781250000000000	4083.07690429687500000000	4198.46142578125000000000	4164.10253906250000000000	4126.66650390625000000000	3507.00000000000000000000	10248.00000000000000000000	10229.00000000000000000000	0.00000000000000000000	0.00000000000000000000	0.00000000000000000000	1107.00000000000000000000	167.00000000000000000000	4.00000000000000000000	4.00000000000000000000	4.00000000000000000000	4.00000000000000000000	4.00000000000000000000	4.00000000000000000000	4.00000000000000000000	4.00000000000000000000	4.00000000000000000000	4.00000000000000000000	4.00000000000000000000	4.00000000000000000000	4.00000000000000000000	4.00000000000000000000	4.00000000000000000000	4.00000000000000000000
111.00000000000000000000	0.00000000000000000000	4153.84619140625000000000	4153.84619140625000000000	4153.84619140625000000000	4146.66650390625000000000	4185.12792968750000000000	4167.17919921875000000000	4180.51269531250000000000	4172.30761718750000000000	4178.97412109375000000000	4172.82031250000000000000	4100.00000000000000000000	4214.87158203125000000000	4165.12792968750000000000	4141.53857421875000000000	3306.00000000000000000000	10248.00000000000000000000	10230.00000000000000000000	0.00000000000000000000	0.00000000000000000000	0.00000000000000000000	1107.00000000000000000000	175.00000000000000000000	4.00000000000000000000	4.00000000000000000000	4.00000000000000000000	4.00000000000000000000	4.00000000000000000000	4.00000000000000000000	4.00000000000000000000	4.00000000000000000000	4.00000000000000000000	4.00000000000000000000	4.00000000000000000000	4.00000000000000000000	4.00000000000000000000	4.00000000000000000000	4.00000000000000000000	4.00000000000000000000
112.00000000000000000000	0.00000000000000000000	4162.05126953125000000000	4152.30761718750000000000	4169.74365234375000000000	4150.25634765625000000000	4180.51269531250000000000	4161.53857421875000000000	4178.46142578125000000000	4173.84619140625000000000	4186.15380859375000000000	4160.00000000000000000000	4095.38452148437500000000	4224.61523437500000000000	4171.79492187500000000000	4140.51269531250000000000	2921.00000000000000000000	10248.00000000000000000000	10230.00000000000000000000	0.00000000000000000000	0.00000000000000000000	0.00000000000000000000	1107.00000000000000000000	184.00000000000000000000	4.00000000000000000000	4.00000000000000000000	4.00000000000000000000	4.00000000000000000000	4.00000000000000000000	4.00000000000000000000	4.00000000000000000000	4.00000000000000000000	4.00000000000000000000	4.00000000000000000000	4.00000000000000000000	4.00000000000000000000	4.00000000000000000000	4.00000000000000000000	4.00000000000000000000	4.00000000000000000000
113.00000000000000000000	0.00000000000000000000	4134.87158203125000000000	4141.53857421875000000000	4157.43603515625000000000	4155.38427734375000000000	4185.12792968750000000000	4149.23046875000000000000	4166.66650390625000000000	4157.43603515625000000000	4170.25634765625000000000	4152.82031250000000000000	4083.07690429687500000000	4210.76904296875000000000	4172.82031250000000000000	4138.46142578125000000000	2937.00000000000000000000	10246.00000000000000000000	10230.00000000000000000000	0.00000000000000000000	0.00000000000000000000	0.00000000000000000000	1107.00000000000000000000	192.00000000000000000000	4.00000000000000000000	4.00000000000000000000	4.00000000000000000000	4.00000000000000000000	4.00000000000000000000	4.00000000000000000000	4.00000000000000000000	4.00000000000000000000	4.00000000000000000000	4.00000000000000000000	4.00000000000000000000	4.00000000000000000000	4.00000000000000000000	4.00000000000000000000	4.00000000000000000000	4.00000000000000000000
114.00000000000000000000	0.00000000000000000000	4144.10253906250000000000	4144.61523437500000000000	4157.43603515625000000000	4154.87158203125000000000	4184.10253906250000000000	4151.28173828125000000000	4161.02539062500000000000	4143.07666015625000000000	4150.76904296875000000000	4166.66650390625000000000	4103.58984375000000000000	4211.79492187500000000000	4176.41015625000000000000	4146.66650390625000000000	3507.00000000000000000000	10246.00000000000000000000	10230.00000000000000000000	0.00000000000000000000	0.00000000000000000000	0.00000000000000000000	1107.00000000000000000000	200.00000000000000000000	4.00000000000000000000	4.00000000000000000000	4.00000000000000000000	4.00000000000000000000	4.00000000000000000000	4.00000000000000000000	4.00000000000000000000	4.00000000000000000000	4.00000000000000000000	4.00000000000000000000	4.00000000000000000000	4.00000000000000000000	4.00000000000000000000	4.00000000000000000000	4.00000000000000000000	4.00000000000000000000
115.00000000000000000000	0.00000000000000000000	4152.30761718750000000000	4161.02539062500000000000	4156.92285156250000000000	4156.41015625000000000000	4187.69238281250000000000	4165.64111328125000000000	4171.79492187500000000000	4154.35888671875000000000	4160.51269531250000000000	4176.92285156250000000000	4118.97412109375000000000	4215.89746093750000000000	4181.02539062500000000000	4138.46142578125000000000	3306.00000000000000000000	10246.00000000000000000000	10230.00000000000000000000	0.00000000000000000000	0.00000000000000000000	0.00000000000000000000	1107.00000000000000000000	209.00000000000000000000	4.00000000000000000000	4.00000000000000000000	4.00000000000000000000	4.00000000000000000000	4.00000000000000000000	4.00000000000000000000	4.00000000000000000000	4.00000000000000000000	4.00000000000000000000	4.00000000000000000000	4.00000000000000000000	4.00000000000000000000	4.00000000000000000000	4.00000000000000000000	4.00000000000000000000	4.00000000000000000000
116.00000000000000000000	0.00000000000000000000	4141.53857421875000000000	4155.38427734375000000000	4146.15380859375000000000	4152.82031250000000000000	4191.79492187500000000000	4157.43603515625000000000	4167.17919921875000000000	4150.25634765625000000000	4154.35888671875000000000	4156.41015625000000000000	4097.94873046875000000000	4203.58984375000000000000	4156.92285156250000000000	4116.92285156250000000000	2921.00000000000000000000	10246.00000000000000000000	10230.00000000000000000000	0.00000000000000000000	0.00000000000000000000	0.00000000000000000000	1107.00000000000000000000	217.00000000000000000000	4.00000000000000000000	4.00000000000000000000	4.00000000000000000000	4.00000000000000000000	4.00000000000000000000	4.00000000000000000000	4.00000000000000000000	4.00000000000000000000	4.00000000000000000000	4.00000000000000000000	4.00000000000000000000	4.00000000000000000000	4.00000000000000000000	4.00000000000000000000	4.00000000000000000000	4.00000000000000000000
117.00000000000000000000	0.00000000000000000000	4143.58984375000000000000	4133.84619140625000000000	4143.58984375000000000000	4136.41015625000000000000	4186.15380859375000000000	4139.48730468750000000000	4151.79492187500000000000	4128.20507812500000000000	4127.69238281250000000000	4132.82031250000000000000	4072.30761718750000000000	4191.28173828125000000000	4139.48730468750000000000	4114.35888671875000000000	2937.00000000000000000000	10244.00000000000000000000	10230.00000000000000000000	0.00000000000000000000	0.00000000000000000000	0.00000000000000000000	1107.00000000000000000000	224.00000000000000000000	4.00000000000000000000	4.00000000000000000000	4.00000000000000000000	4.00000000000000000000	4.00000000000000000000	4.00000000000000000000	4.00000000000000000000	4.00000000000000000000	4.00000000000000000000	4.00000000000000000000	4.00000000000000000000	4.00000000000000000000	4.00000000000000000000	4.00000000000000000000	4.00000000000000000000	4.00000000000000000000
118.00000000000000000000	0.00000000000000000000	4134.87158203125000000000	4132.82031250000000000000	4137.43603515625000000000	4138.97412109375000000000	4183.58984375000000000000	4140.51269531250000000000	4154.35888671875000000000	4135.89746093750000000000	4133.33300781250000000000	4133.84619140625000000000	4076.41015625000000000000	4195.89746093750000000000	4155.38427734375000000000	4126.15380859375000000000	3507.00000000000000000000	10244.00000000000000000000	10230.00000000000000000000	0.00000000000000000000	0.00000000000000000000	0.00000000000000000000	1107.00000000000000000000	231.00000000000000000000	4.00000000000000000000	4.00000000000000000000	4.00000000000000000000	4.00000000000000000000	4.00000000000000000000	4.00000000000000000000	4.00000000000000000000	4.00000000000000000000	4.00000000000000000000	4.00000000000000000000	4.00000000000000000000	4.00000000000000000000	4.00000000000000000000	4.00000000000000000000	4.00000000000000000000	4.00000000000000000000
119.00000000000000000000	0.00000000000000000000	4140.00000000000000000000	4142.56396484375000000000	4147.17919921875000000000	4159.48730468750000000000	4173.84619140625000000000	4143.58984375000000000000	4158.46142578125000000000	4145.64111328125000000000	4142.56396484375000000000	4138.46142578125000000000	4088.71777343750000000000	4203.07666015625000000000	4157.43603515625000000000	4126.15380859375000000000	3306.00000000000000000000	10246.00000000000000000000	10229.00000000000000000000	0.00000000000000000000	0.00000000000000000000	0.00000000000000000000	1107.00000000000000000000	240.00000000000000000000	4.00000000000000000000	4.00000000000000000000	4.00000000000000000000	4.00000000000000000000	4.00000000000000000000	4.00000000000000000000	4.00000000000000000000	4.00000000000000000000	4.00000000000000000000	4.00000000000000000000	4.00000000000000000000	4.00000000000000000000	4.00000000000000000000	4.00000000000000000000	4.00000000000000000000	4.00000000000000000000
120.00000000000000000000	0.00000000000000000000	4141.53857421875000000000	4148.71777343750000000000	4148.71777343750000000000	4160.51269531250000000000	4162.05126953125000000000	4140.00000000000000000000	4154.35888671875000000000	4137.43603515625000000000	4135.38427734375000000000	4143.58984375000000000000	4092.30761718750000000000	4192.82031250000000000000	4154.35888671875000000000	4116.92285156250000000000	2921.00000000000000000000	10246.00000000000000000000	10229.00000000000000000000	0.00000000000000000000	0.00000000000000000000	0.00000000000000000000	1107.00000000000000000000	247.00000000000000000000	4.00000000000000000000	4.00000000000000000000	4.00000000000000000000	4.00000000000000000000	4.00000000000000000000	4.00000000000000000000	4.00000000000000000000	4.00000000000000000000	4.00000000000000000000	4.00000000000000000000	4.00000000000000000000	4.00000000000000000000	4.00000000000000000000	4.00000000000000000000	4.00000000000000000000	4.00000000000000000000
121.00000000000000000000	0.00000000000000000000	4143.58984375000000000000	4145.12792968750000000000	4145.64111328125000000000	4142.05126953125000000000	4163.58984375000000000000	4135.89746093750000000000	4147.69238281250000000000	4132.82031250000000000000	4132.82031250000000000000	4141.02539062500000000000	4093.33325195312500000000	4194.35888671875000000000	4162.05126953125000000000	4114.87158203125000000000	2937.00000000000000000000	10246.00000000000000000000	10229.00000000000000000000	0.00000000000000000000	0.00000000000000000000	0.00000000000000000000	1107.00000000000000000000	254.00000000000000000000	4.00000000000000000000	4.00000000000000000000	4.00000000000000000000	4.00000000000000000000	4.00000000000000000000	4.00000000000000000000	4.00000000000000000000	4.00000000000000000000	4.00000000000000000000	4.00000000000000000000	4.00000000000000000000	4.00000000000000000000	4.00000000000000000000	4.00000000000000000000	4.00000000000000000000	4.00000000000000000000
122.00000000000000000000	0.00000000000000000000	4155.38427734375000000000	4143.07666015625000000000	4158.46142578125000000000	4134.87158203125000000000	4175.89746093750000000000	4136.41015625000000000000	4150.76904296875000000000	4140.51269531250000000000	4141.53857421875000000000	4142.56396484375000000000	4096.92285156250000000000	4208.20507812500000000000	4163.07666015625000000000	4124.10253906250000000000	3507.00000000000000000000	10246.00000000000000000000	10229.00000000000000000000	0.00000000000000000000	0.00000000000000000000	0.00000000000000000000	1107.00000000000000000000	262.00000000000000000000	4.00000000000000000000	4.00000000000000000000	4.00000000000000000000	4.00000000000000000000	4.00000000000000000000	4.00000000000000000000	4.00000000000000000000	4.00000000000000000000	4.00000000000000000000	4.00000000000000000000	4.00000000000000000000	4.00000000000000000000	4.00000000000000000000	4.00000000000000000000	4.00000000000000000000	4.00000000000000000000
123.00000000000000000000	0.00000000000000000000	4138.97412109375000000000	4143.07666015625000000000	4146.15380859375000000000	4138.97412109375000000000	4175.89746093750000000000	4133.84619140625000000000	4152.30761718750000000000	4142.56396484375000000000	4145.12792968750000000000	4150.25634765625000000000	4096.92285156250000000000	4205.12792968750000000000	4152.30761718750000000000	4129.23046875000000000000	3306.00000000000000000000	10247.00000000000000000000	10229.00000000000000000000	0.00000000000000000000	0.00000000000000000000	0.00000000000000000000	1107.00000000000000000000	270.00000000000000000000	4.00000000000000000000	4.00000000000000000000	4.00000000000000000000	4.00000000000000000000	4.00000000000000000000	4.00000000000000000000	4.00000000000000000000	4.00000000000000000000	4.00000000000000000000	4.00000000000000000000	4.00000000000000000000	4.00000000000000000000	4.00000000000000000000	4.00000000000000000000	4.00000000000000000000	4.00000000000000000000
124.00000000000000000000	0.00000000000000000000	4136.41015625000000000000	4134.35888671875000000000	4135.89746093750000000000	4149.74365234375000000000	4156.92285156250000000000	4124.10253906250000000000	4135.38427734375000000000	4124.61523437500000000000	4125.12792968750000000000	4131.28173828125000000000	4081.53833007812500000000	4198.97412109375000000000	4141.02539062500000000000	4113.33300781250000000000	2921.00000000000000000000	10247.00000000000000000000	10229.00000000000000000000	0.00000000000000000000	0.00000000000000000000	0.00000000000000000000	1107.00000000000000000000	277.00000000000000000000	4.00000000000000000000	4.00000000000000000000	4.00000000000000000000	4.00000000000000000000	4.00000000000000000000	4.00000000000000000000	4.00000000000000000000	4.00000000000000000000	4.00000000000000000000	4.00000000000000000000	4.00000000000000000000	4.00000000000000000000	4.00000000000000000000	4.00000000000000000000	4.00000000000000000000	4.00000000000000000000
125.00000000000000000000	0.00000000000000000000	4137.94873046875000000000	4138.97412109375000000000	4140.00000000000000000000	4153.84619140625000000000	4158.46142578125000000000	4124.61523437500000000000	4130.25634765625000000000	4120.51269531250000000000	4118.97412109375000000000	4118.46142578125000000000	4075.38452148437500000000	4198.97412109375000000000	4152.82031250000000000000	4104.61523437500000000000	2937.00000000000000000000	10247.00000000000000000000	10227.00000000000000000000	0.00000000000000000000	0.00000000000000000000	0.00000000000000000000	1107.00000000000000000000	286.00000000000000000000	4.00000000000000000000	4.00000000000000000000	4.00000000000000000000	4.00000000000000000000	4.00000000000000000000	4.00000000000000000000	4.00000000000000000000	4.00000000000000000000	4.00000000000000000000	4.00000000000000000000	4.00000000000000000000	4.00000000000000000000	4.00000000000000000000	4.00000000000000000000	4.00000000000000000000	4.00000000000000000000
126.00000000000000000000	0.00000000000000000000	4138.46142578125000000000	4143.07666015625000000000	4144.10253906250000000000	4143.58984375000000000000	4166.66650390625000000000	4125.12792968750000000000	4140.00000000000000000000	4132.30761718750000000000	4136.41015625000000000000	4133.84619140625000000000	4087.17944335937500000000	4206.66650390625000000000	4164.10253906250000000000	4115.89746093750000000000	3507.00000000000000000000	10247.00000000000000000000	10227.00000000000000000000	0.00000000000000000000	0.00000000000000000000	0.00000000000000000000	1107.00000000000000000000	294.00000000000000000000	4.00000000000000000000	4.00000000000000000000	4.00000000000000000000	4.00000000000000000000	4.00000000000000000000	4.00000000000000000000	4.00000000000000000000	4.00000000000000000000	4.00000000000000000000	4.00000000000000000000	4.00000000000000000000	4.00000000000000000000	4.00000000000000000000	4.00000000000000000000	4.00000000000000000000	4.00000000000000000000
127.00000000000000000000	0.00000000000000000000	4150.25634765625000000000	4128.71777343750000000000	4147.17919921875000000000	4136.92285156250000000000	4148.71777343750000000000	4117.94873046875000000000	4137.43603515625000000000	4128.20507812500000000000	4138.46142578125000000000	4138.97412109375000000000	4098.97412109375000000000	4208.71777343750000000000	4152.30761718750000000000	4118.46142578125000000000	52.00000000000000000000	10248.00000000000000000000	10228.00000000000000000000	0.00000000000000000000	0.00000000000000000000	0.00000000000000000000	1107.00000000000000000000	303.00000000000000000000	4.00000000000000000000	4.00000000000000000000	4.00000000000000000000	4.00000000000000000000	4.00000000000000000000	4.00000000000000000000	4.00000000000000000000	4.00000000000000000000	4.00000000000000000000	4.00000000000000000000	4.00000000000000000000	4.00000000000000000000	4.00000000000000000000	4.00000000000000000000	4.00000000000000000000	4.00000000000000000000
0.00000000000000000000	0.00000000000000000000	4131.79492187500000000000	4121.53857421875000000000	4132.30761718750000000000	4133.33300781250000000000	4145.12792968750000000000	4121.02539062500000000000	4136.41015625000000000000	4123.58984375000000000000	4126.66650390625000000000	4134.87158203125000000000	4100.51269531250000000000	4197.94873046875000000000	4150.76904296875000000000	4115.38427734375000000000	2709.00000000000000000000	10248.00000000000000000000	10228.00000000000000000000	0.00000000000000000000	0.00000000000000000000	0.00000000000000000000	1107.00000000000000000000	311.00000000000000000000	4.00000000000000000000	4.00000000000000000000	4.00000000000000000000	4.00000000000000000000	4.00000000000000000000	4.00000000000000000000	4.00000000000000000000	4.00000000000000000000	4.00000000000000000000	4.00000000000000000000	4.00000000000000000000	4.00000000000000000000	4.00000000000000000000	4.00000000000000000000	4.00000000000000000000	4.00000000000000000000
1.00000000000000000000	0.00000000000000000000	4127.17919921875000000000	4118.97412109375000000000	4130.76904296875000000000	4128.20507812500000000000	4152.82031250000000000000	4119.48730468750000000000	4129.74365234375000000000	4112.30761718750000000000	4112.82031250000000000000	4127.69238281250000000000	4085.12817382812500000000	4194.35888671875000000000	4144.10253906250000000000	4116.41015625000000000000	2832.00000000000000000000	10249.00000000000000000000	10227.00000000000000000000	0.00000000000000000000	0.00000000000000000000	0.00000000000000000000	1107.00000000000000000000	319.00000000000000000000	4.00000000000000000000	4.00000000000000000000	4.00000000000000000000	4.00000000000000000000	4.00000000000000000000	4.00000000000000000000	4.00000000000000000000	4.00000000000000000000	4.00000000000000000000	4.00000000000000000000	4.00000000000000000000	4.00000000000000000000	4.00000000000000000000	4.00000000000000000000	4.00000000000000000000	4.00000000000000000000
2.00000000000000000000	0.00000000000000000000	4131.28173828125000000000	4117.43603515625000000000	4131.28173828125000000000	4122.56396484375000000000	4144.61523437500000000000	4118.46142578125000000000	4118.46142578125000000000	4094.87158203125000000000	4111.28173828125000000000	4119.48730468750000000000	4071.79467773437500000000	4186.15380859375000000000	4127.69238281250000000000	4106.66650390625000000000	2426.00000000000000000000	10249.00000000000000000000	10227.00000000000000000000	0.00000000000000000000	0.00000000000000000000	0.00000000000000000000	1107.00000000000000000000	328.00000000000000000000	4.00000000000000000000	4.00000000000000000000	4.00000000000000000000	4.00000000000000000000	4.00000000000000000000	4.00000000000000000000	4.00000000000000000000	4.00000000000000000000	4.00000000000000000000	4.00000000000000000000	4.00000000000000000000	4.00000000000000000000	4.00000000000000000000	4.00000000000000000000	4.00000000000000000000	4.00000000000000000000
3.00000000000000000000	0.00000000000000000000	4123.58984375000000000000	4120.51269531250000000000	4126.66650390625000000000	4126.15380859375000000000	4141.02539062500000000000	4125.64111328125000000000	4120.51269531250000000000	4095.38452148437500000000	4120.51269531250000000000	4125.12792968750000000000	4072.30761718750000000000	4178.97412109375000000000	4136.41015625000000000000	4101.02539062500000000000	3477.00000000000000000000	10250.00000000000000000000	10228.00000000000000000000	0.00000000000000000000	0.00000000000000000000	0.00000000000000000000	1107.00000000000000000000	336.00000000000000000000	4.00000000000000000000	4.00000000000000000000	4.00000000000000000000	4.00000000000000000000	4.00000000000000000000	4.00000000000000000000	4.00000000000000000000	4.00000000000000000000	4.00000000000000000000	4.00000000000000000000	4.00000000000000000000	4.00000000000000000000	4.00000000000000000000	4.00000000000000000000	4.00000000000000000000	4.00000000000000000000
4.00000000000000000000	0.00000000000000000000	4130.25634765625000000000	4122.05126953125000000000	4136.41015625000000000000	4135.38427734375000000000	4152.82031250000000000000	4122.05126953125000000000	4130.76904296875000000000	4110.25634765625000000000	4122.56396484375000000000	4131.79492187500000000000	4080.00000000000000000000	4189.23046875000000000000	4156.41015625000000000000	4108.71777343750000000000	3535.00000000000000000000	10250.00000000000000000000	10228.00000000000000000000	0.00000000000000000000	0.00000000000000000000	0.00000000000000000000	1107.00000000000000000000	343.00000000000000000000	4.00000000000000000000	4.00000000000000000000	4.00000000000000000000	4.00000000000000000000	4.00000000000000000000	4.00000000000000000000	4.00000000000000000000	4.00000000000000000000	4.00000000000000000000	4.00000000000000000000	4.00000000000000000000	4.00000000000000000000	4.00000000000000000000	4.00000000000000000000	4.00000000000000000000	4.00000000000000000000
5.00000000000000000000	0.00000000000000000000	4123.07666015625000000000	4125.64111328125000000000	4132.30761718750000000000	4135.89746093750000000000	4166.15380859375000000000	4122.56396484375000000000	4136.41015625000000000000	4120.51269531250000000000	4120.51269531250000000000	4129.23046875000000000000	4084.61523437500000000000	4191.79492187500000000000	4147.17919921875000000000	4098.97412109375000000000	3395.00000000000000000000	10250.00000000000000000000	10227.00000000000000000000	0.00000000000000000000	0.00000000000000000000	0.00000000000000000000	1107.00000000000000000000	351.00000000000000000000	4.00000000000000000000	4.00000000000000000000	4.00000000000000000000	4.00000000000000000000	4.00000000000000000000	4.00000000000000000000	4.00000000000000000000	4.00000000000000000000	4.00000000000000000000	4.00000000000000000000	4.00000000000000000000	4.00000000000000000000	4.00000000000000000000	4.00000000000000000000	4.00000000000000000000	4.00000000000000000000
6.00000000000000000000	0.00000000000000000000	4124.61523437500000000000	4115.38427734375000000000	4130.25634765625000000000	4130.25634765625000000000	4144.10253906250000000000	4115.89746093750000000000	4124.61523437500000000000	4105.12792968750000000000	4107.17919921875000000000	4107.69238281250000000000	4066.15380859375000000000	4182.05126953125000000000	4112.82031250000000000000	4080.51269531250000000000	3472.00000000000000000000	10250.00000000000000000000	10227.00000000000000000000	0.00000000000000000000	0.00000000000000000000	0.00000000000000000000	1107.00000000000000000000	358.00000000000000000000	4.00000000000000000000	4.00000000000000000000	4.00000000000000000000	4.00000000000000000000	4.00000000000000000000	4.00000000000000000000	4.00000000000000000000	4.00000000000000000000	4.00000000000000000000	4.00000000000000000000	4.00000000000000000000	4.00000000000000000000	4.00000000000000000000	4.00000000000000000000	4.00000000000000000000	4.00000000000000000000
7.00000000000000000000	0.00000000000000000000	4121.02539062500000000000	4100.51269531250000000000	4125.64111328125000000000	4114.35888671875000000000	4123.58984375000000000000	4102.05126953125000000000	4116.92285156250000000000	4096.92285156250000000000	4102.05126953125000000000	4089.74340820312500000000	4052.82031250000000000000	4179.48730468750000000000	4104.61523437500000000000	4090.76904296875000000000	3455.00000000000000000000	10250.00000000000000000000	10227.00000000000000000000	0.00000000000000000000	0.00000000000000000000	0.00000000000000000000	1107.00000000000000000000	365.00000000000000000000	4.00000000000000000000	4.00000000000000000000	4.00000000000000000000	4.00000000000000000000	4.00000000000000000000	4.00000000000000000000	4.00000000000000000000	4.00000000000000000000	4.00000000000000000000	4.00000000000000000000	4.00000000000000000000	4.00000000000000000000	4.00000000000000000000	4.00000000000000000000	4.00000000000000000000	4.00000000000000000000
8.00000000000000000000	0.00000000000000000000	4113.33300781250000000000	4103.07666015625000000000	4117.43603515625000000000	4109.23046875000000000000	4136.92285156250000000000	4106.66650390625000000000	4130.76904296875000000000	4113.33300781250000000000	4113.33300781250000000000	4097.43603515625000000000	4069.74340820312500000000	4184.10253906250000000000	4121.53857421875000000000	4104.10253906250000000000	3399.00000000000000000000	10250.00000000000000000000	10227.00000000000000000000	0.00000000000000000000	0.00000000000000000000	0.00000000000000000000	1107.00000000000000000000	373.00000000000000000000	4.00000000000000000000	4.00000000000000000000	4.00000000000000000000	4.00000000000000000000	4.00000000000000000000	4.00000000000000000000	4.00000000000000000000	4.00000000000000000000	4.00000000000000000000	4.00000000000000000000	4.00000000000000000000	4.00000000000000000000	4.00000000000000000000	4.00000000000000000000	4.00000000000000000000	4.00000000000000000000
9.00000000000000000000	0.00000000000000000000	4136.92285156250000000000	4111.79492187500000000000	4134.35888671875000000000	4125.64111328125000000000	4142.05126953125000000000	4117.94873046875000000000	4142.56396484375000000000	4119.48730468750000000000	4119.48730468750000000000	4114.35888671875000000000	4079.48706054687500000000	4183.07666015625000000000	4127.17919921875000000000	4104.10253906250000000000	3077.00000000000000000000	10248.00000000000000000000	10227.00000000000000000000	0.00000000000000000000	0.00000000000000000000	0.00000000000000000000	1107.00000000000000000000	380.00000000000000000000	4.00000000000000000000	4.00000000000000000000	4.00000000000000000000	4.00000000000000000000	4.00000000000000000000	4.00000000000000000000	4.00000000000000000000	4.00000000000000000000	4.00000000000000000000	4.00000000000000000000	4.00000000000000000000	4.00000000000000000000	4.00000000000000000000	4.00000000000000000000	4.00000000000000000000	4.00000000000000000000
10.00000000000000000000	0.00000000000000000000	4130.76904296875000000000	4112.82031250000000000000	4131.79492187500000000000	4131.79492187500000000000	4134.87158203125000000000	4118.46142578125000000000	4141.02539062500000000000	4119.48730468750000000000	4124.61523437500000000000	4128.71777343750000000000	4072.30761718750000000000	4173.33300781250000000000	4129.74365234375000000000	4106.66650390625000000000	3505.00000000000000000000	10248.00000000000000000000	10227.00000000000000000000	0.00000000000000000000	0.00000000000000000000	0.00000000000000000000	1107.00000000000000000000	387.00000000000000000000	4.00000000000000000000	4.00000000000000000000	4.00000000000000000000	4.00000000000000000000	4.00000000000000000000	4.00000000000000000000	4.00000000000000000000	4.00000000000000000000	4.00000000000000000000	4.00000000000000000000	4.00000000000000000000	4.00000000000000000000	4.00000000000000000000	4.00000000000000000000	4.00000000000000000000	4.00000000000000000000
11.00000000000000000000	0.00000000000000000000	4124.61523437500000000000	4109.74365234375000000000	4127.17919921875000000000	4129.74365234375000000000	4128.20507812500000000000	4114.87158203125000000000	4131.28173828125000000000	4120.00000000000000000000	4124.61523437500000000000	4123.07666015625000000000	4072.82031250000000000000	4166.15380859375000000000	4127.17919921875000000000	4095.38452148437500000000	3319.00000000000000000000	10247.00000000000000000000	10227.00000000000000000000	0.00000000000000000000	0.00000000000000000000	0.00000000000000000000	1107.00000000000000000000	395.00000000000000000000	4.00000000000000000000	4.00000000000000000000	4.00000000000000000000	4.00000000000000000000	4.00000000000000000000	4.00000000000000000000	4.00000000000000000000	4.00000000000000000000	4.00000000000000000000	4.00000000000000000000	4.00000000000000000000	4.00000000000000000000	4.00000000000000000000	4.00000000000000000000	4.00000000000000000000	4.00000000000000000000
12.00000000000000000000	0.00000000000000000000	4137.43603515625000000000	4120.51269531250000000000	4134.35888671875000000000	4136.92285156250000000000	4137.94873046875000000000	4120.51269531250000000000	4131.79492187500000000000	4121.53857421875000000000	4125.12792968750000000000	4117.43603515625000000000	4073.84594726562500000000	4157.94873046875000000000	4125.12792968750000000000	4086.15380859375000000000	2926.00000000000000000000	10247.00000000000000000000	10227.00000000000000000000	0.00000000000000000000	0.00000000000000000000	0.00000000000000000000	1107.00000000000000000000	402.00000000000000000000	4.00000000000000000000	4.00000000000000000000	4.00000000000000000000	4.00000000000000000000	4.00000000000000000000	4.00000000000000000000	4.00000000000000000000	4.00000000000000000000	4.00000000000000000000	4.00000000000000000000	4.00000000000000000000	4.00000000000000000000	4.00000000000000000000	4.00000000000000000000	4.00000000000000000000	4.00000000000000000000
13.00000000000000000000	0.00000000000000000000	4124.10253906250000000000	4124.61523437500000000000	4127.69238281250000000000	4128.20507812500000000000	4146.66650390625000000000	4112.82031250000000000000	4129.23046875000000000000	4118.46142578125000000000	4125.64111328125000000000	4119.48730468750000000000	4063.58959960937500000000	4153.84619140625000000000	4131.79492187500000000000	4096.92285156250000000000	2932.00000000000000000000	10247.00000000000000000000	10225.00000000000000000000	0.00000000000000000000	0.00000000000000000000	0.00000000000000000000	1107.00000000000000000000	410.00000000000000000000	4.00000000000000000000	4.00000000000000000000	4.00000000000000000000	4.00000000000000000000	4.00000000000000000000	4.00000000000000000000	4.00000000000000000000	4.00000000000000000000	4.00000000000000000000	4.00000000000000000000	4.00000000000000000000	4.00000000000000000000	4.00000000000000000000	4.00000000000000000000	4.00000000000000000000	4.00000000000000000000
14.00000000000000000000	0.00000000000000000000	4125.12792968750000000000	4109.74365234375000000000	4134.87158203125000000000	4108.71777343750000000000	4138.97412109375000000000	4103.07666015625000000000	4119.48730468750000000000	4107.17919921875000000000	4113.33300781250000000000	4115.38427734375000000000	4061.02563476562500000000	4160.00000000000000000000	4128.20507812500000000000	4102.05126953125000000000	3505.00000000000000000000	10247.00000000000000000000	10225.00000000000000000000	0.00000000000000000000	0.00000000000000000000	0.00000000000000000000	1107.00000000000000000000	417.00000000000000000000	4.00000000000000000000	4.00000000000000000000	4.00000000000000000000	4.00000000000000000000	4.00000000000000000000	4.00000000000000000000	4.00000000000000000000	4.00000000000000000000	4.00000000000000000000	4.00000000000000000000	4.00000000000000000000	4.00000000000000000000	4.00000000000000000000	4.00000000000000000000	4.00000000000000000000	4.00000000000000000000
15.00000000000000000000	0.00000000000000000000	4125.12792968750000000000	4110.25634765625000000000	4133.33300781250000000000	4112.82031250000000000000	4137.43603515625000000000	4115.89746093750000000000	4119.48730468750000000000	4105.12792968750000000000	4108.20507812500000000000	4122.56396484375000000000	4078.97436523437500000000	4152.82031250000000000000	4125.64111328125000000000	4103.58984375000000000000	3319.00000000000000000000	10247.00000000000000000000	10225.00000000000000000000	0.00000000000000000000	0.00000000000000000000	0.00000000000000000000	1107.00000000000000000000	425.00000000000000000000	4.00000000000000000000	4.00000000000000000000	4.00000000000000000000	4.00000000000000000000	4.00000000000000000000	4.00000000000000000000	4.00000000000000000000	4.00000000000000000000	4.00000000000000000000	4.00000000000000000000	4.00000000000000000000	4.00000000000000000000	4.00000000000000000000	4.00000000000000000000	4.00000000000000000000	4.00000000000000000000
16.00000000000000000000	0.00000000000000000000	4123.07666015625000000000	4110.76904296875000000000	4127.17919921875000000000	4127.69238281250000000000	4130.76904296875000000000	4122.56396484375000000000	4120.00000000000000000000	4105.64111328125000000000	4110.76904296875000000000	4114.35888671875000000000	4081.53833007812500000000	4141.02539062500000000000	4125.64111328125000000000	4102.56396484375000000000	0.00000000000000000000	10247.00000000000000000000	10225.00000000000000000000	0.00000000000000000000	0.00000000000000000000	0.00000000000000000000	1107.00000000000000000000	433.00000000000000000000	4.00000000000000000000	4.00000000000000000000	4.00000000000000000000	4.00000000000000000000	4.00000000000000000000	4.00000000000000000000	4.00000000000000000000	4.00000000000000000000	4.00000000000000000000	4.00000000000000000000	4.00000000000000000000	4.00000000000000000000	4.00000000000000000000	4.00000000000000000000	4.00000000000000000000	4.00000000000000000000
17.00000000000000000000	0.00000000000000000000	4131.28173828125000000000	4113.84619140625000000000	4132.30761718750000000000	4138.46142578125000000000	4134.35888671875000000000	4115.38427734375000000000	4122.05126953125000000000	4111.28173828125000000000	4116.92285156250000000000	4106.15380859375000000000	4074.35888671875000000000	4142.56396484375000000000	4128.20507812500000000000	4095.89721679687500000000	0.00000000000000000000	10246.00000000000000000000	10224.00000000000000000000	0.00000000000000000000	0.00000000000000000000	0.00000000000000000000	1107.00000000000000000000	441.00000000000000000000	4.00000000000000000000	4.00000000000000000000	4.00000000000000000000	4.00000000000000000000	4.00000000000000000000	4.00000000000000000000	4.00000000000000000000	4.00000000000000000000	4.00000000000000000000	4.00000000000000000000	4.00000000000000000000	4.00000000000000000000	4.00000000000000000000	4.00000000000000000000	4.00000000000000000000	4.00000000000000000000
18.00000000000000000000	0.00000000000000000000	4132.82031250000000000000	4129.74365234375000000000	4130.76904296875000000000	4145.12792968750000000000	4150.25634765625000000000	4113.33300781250000000000	4132.82031250000000000000	4116.92285156250000000000	4126.15380859375000000000	4129.74365234375000000000	4084.61523437500000000000	4152.30761718750000000000	4132.30761718750000000000	4100.00000000000000000000	0.00000000000000000000	10246.00000000000000000000	10224.00000000000000000000	0.00000000000000000000	0.00000000000000000000	0.00000000000000000000	1107.00000000000000000000	449.00000000000000000000	4.00000000000000000000	4.00000000000000000000	4.00000000000000000000	4.00000000000000000000	4.00000000000000000000	4.00000000000000000000	4.00000000000000000000	4.00000000000000000000	4.00000000000000000000	4.00000000000000000000	4.00000000000000000000	4.00000000000000000000	4.00000000000000000000	4.00000000000000000000	4.00000000000000000000	4.00000000000000000000
19.00000000000000000000	0.00000000000000000000	4142.56396484375000000000	4134.35888671875000000000	4135.89746093750000000000	4131.79492187500000000000	4151.28173828125000000000	4116.41015625000000000000	4133.84619140625000000000	4112.30761718750000000000	4125.64111328125000000000	4138.46142578125000000000	4082.56396484375000000000	4160.00000000000000000000	4134.87158203125000000000	4115.38427734375000000000	0.00000000000000000000	10247.00000000000000000000	10226.00000000000000000000	0.00000000000000000000	0.00000000000000000000	0.00000000000000000000	1107.00000000000000000000	458.00000000000000000000	4.00000000000000000000	4.00000000000000000000	4.00000000000000000000	4.00000000000000000000	4.00000000000000000000	4.00000000000000000000	4.00000000000000000000	4.00000000000000000000	4.00000000000000000000	4.00000000000000000000	4.00000000000000000000	4.00000000000000000000	4.00000000000000000000	4.00000000000000000000	4.00000000000000000000	4.00000000000000000000
20.00000000000000000000	0.00000000000000000000	4127.17919921875000000000	4122.05126953125000000000	4129.23046875000000000000	4117.43603515625000000000	4147.17919921875000000000	4126.66650390625000000000	4134.87158203125000000000	4122.05126953125000000000	4133.84619140625000000000	4128.71777343750000000000	4073.33325195312500000000	4149.23046875000000000000	4138.46142578125000000000	4110.25634765625000000000	0.00000000000000000000	10247.00000000000000000000	10226.00000000000000000000	0.00000000000000000000	0.00000000000000000000	0.00000000000000000000	1107.00000000000000000000	466.00000000000000000000	4.00000000000000000000	4.00000000000000000000	4.00000000000000000000	4.00000000000000000000	4.00000000000000000000	4.00000000000000000000	4.00000000000000000000	4.00000000000000000000	4.00000000000000000000	4.00000000000000000000	4.00000000000000000000	4.00000000000000000000	4.00000000000000000000	4.00000000000000000000	4.00000000000000000000	4.00000000000000000000
21.00000000000000000000	0.00000000000000000000	4123.07666015625000000000	4108.71777343750000000000	4128.71777343750000000000	4129.74365234375000000000	4138.97412109375000000000	4129.23046875000000000000	4132.82031250000000000000	4132.30761718750000000000	4139.48730468750000000000	4127.17919921875000000000	4086.66650390625000000000	4140.00000000000000000000	4132.82031250000000000000	4095.89721679687500000000	0.00000000000000000000	10246.00000000000000000000	10227.00000000000000000000	0.00000000000000000000	0.00000000000000000000	0.00000000000000000000	1107.00000000000000000000	474.00000000000000000000	4.00000000000000000000	4.00000000000000000000	4.00000000000000000000	4.00000000000000000000	4.00000000000000000000	4.00000000000000000000	4.00000000000000000000	4.00000000000000000000	4.00000000000000000000	4.00000000000000000000	4.00000000000000000000	4.00000000000000000000	4.00000000000000000000	4.00000000000000000000	4.00000000000000000000	4.00000000000000000000
22.00000000000000000000	0.00000000000000000000	4142.05126953125000000000	4121.02539062500000000000	4141.53857421875000000000	4146.15380859375000000000	4135.89746093750000000000	4120.51269531250000000000	4126.15380859375000000000	4123.58984375000000000000	4128.20507812500000000000	4129.23046875000000000000	4095.38452148437500000000	4148.71777343750000000000	4133.84619140625000000000	4115.38427734375000000000	0.00000000000000000000	10246.00000000000000000000	10227.00000000000000000000	0.00000000000000000000	0.00000000000000000000	0.00000000000000000000	1107.00000000000000000000	483.00000000000000000000	4.00000000000000000000	4.00000000000000000000	4.00000000000000000000	4.00000000000000000000	4.00000000000000000000	4.00000000000000000000	4.00000000000000000000	4.00000000000000000000	4.00000000000000000000	4.00000000000000000000	4.00000000000000000000	4.00000000000000000000	4.00000000000000000000	4.00000000000000000000	4.00000000000000000000	4.00000000000000000000
23.00000000000000000000	0.00000000000000000000	4134.87158203125000000000	4145.12792968750000000000	4136.41015625000000000000	4150.76904296875000000000	4152.30761718750000000000	4123.07666015625000000000	4134.87158203125000000000	4119.48730468750000000000	4125.64111328125000000000	4136.41015625000000000000	4088.71777343750000000000	4159.48730468750000000000	4145.64111328125000000000	4137.94873046875000000000	0.00000000000000000000	10247.00000000000000000000	10227.00000000000000000000	0.00000000000000000000	0.00000000000000000000	0.00000000000000000000	1107.00000000000000000000	491.00000000000000000000	4.00000000000000000000	4.00000000000000000000	4.00000000000000000000	4.00000000000000000000	4.00000000000000000000	4.00000000000000000000	4.00000000000000000000	4.00000000000000000000	4.00000000000000000000	4.00000000000000000000	4.00000000000000000000	4.00000000000000000000	4.00000000000000000000	4.00000000000000000000	4.00000000000000000000	4.00000000000000000000
24.00000000000000000000	0.00000000000000000000	4140.00000000000000000000	4132.82031250000000000000	4140.00000000000000000000	4142.56396484375000000000	4156.41015625000000000000	4121.53857421875000000000	4135.89746093750000000000	4116.41015625000000000000	4122.05126953125000000000	4126.66650390625000000000	4078.97436523437500000000	4158.97412109375000000000	4137.94873046875000000000	4122.56396484375000000000	0.00000000000000000000	10247.00000000000000000000	10227.00000000000000000000	0.00000000000000000000	0.00000000000000000000	0.00000000000000000000	1107.00000000000000000000	500.00000000000000000000	4.00000000000000000000	4.00000000000000000000	4.00000000000000000000	4.00000000000000000000	4.00000000000000000000	4.00000000000000000000	4.00000000000000000000	4.00000000000000000000	4.00000000000000000000	4.00000000000000000000	4.00000000000000000000	4.00000000000000000000	4.00000000000000000000	4.00000000000000000000	4.00000000000000000000	4.00000000000000000000
25.00000000000000000000	0.00000000000000000000	4143.58984375000000000000	4119.48730468750000000000	4141.53857421875000000000	4128.71777343750000000000	4151.79492187500000000000	4116.41015625000000000000	4126.15380859375000000000	4117.94873046875000000000	4118.97412109375000000000	4113.84619140625000000000	4083.58959960937500000000	4146.15380859375000000000	4132.82031250000000000000	4110.25634765625000000000	0.00000000000000000000	10250.00000000000000000000	10226.00000000000000000000	0.00000000000000000000	0.00000000000000000000	0.00000000000000000000	1107.00000000000000000000	508.00000000000000000000	4.00000000000000000000	4.00000000000000000000	4.00000000000000000000	4.00000000000000000000	4.00000000000000000000	4.00000000000000000000	4.00000000000000000000	4.00000000000000000000	4.00000000000000000000	4.00000000000000000000	4.00000000000000000000	4.00000000000000000000	4.00000000000000000000	4.00000000000000000000	4.00000000000000000000	4.00000000000000000000
26.00000000000000000000	0.00000000000000000000	4146.66650390625000000000	4131.79492187500000000000	4144.61523437500000000000	4126.66650390625000000000	4155.38427734375000000000	4123.07666015625000000000	4127.69238281250000000000	4123.07666015625000000000	4124.10253906250000000000	4128.20507812500000000000	4096.92285156250000000000	4148.71777343750000000000	4140.51269531250000000000	4123.07666015625000000000	0.00000000000000000000	10250.00000000000000000000	10226.00000000000000000000	0.00000000000000000000	0.00000000000000000000	0.00000000000000000000	1107.00000000000000000000	516.00000000000000000000	4.00000000000000000000	4.00000000000000000000	4.00000000000000000000	4.00000000000000000000	4.00000000000000000000	4.00000000000000000000	4.00000000000000000000	4.00000000000000000000	4.00000000000000000000	4.00000000000000000000	4.00000000000000000000	4.00000000000000000000	4.00000000000000000000	4.00000000000000000000	4.00000000000000000000	4.00000000000000000000
27.00000000000000000000	0.00000000000000000000	4149.74365234375000000000	4133.84619140625000000000	4151.28173828125000000000	4132.30761718750000000000	4151.79492187500000000000	4127.17919921875000000000	4131.79492187500000000000	4118.97412109375000000000	4124.10253906250000000000	4135.38427734375000000000	4097.94873046875000000000	4155.38427734375000000000	4138.97412109375000000000	4123.07666015625000000000	0.00000000000000000000	10249.00000000000000000000	10227.00000000000000000000	0.00000000000000000000	0.00000000000000000000	0.00000000000000000000	1107.00000000000000000000	525.00000000000000000000	4.00000000000000000000	4.00000000000000000000	4.00000000000000000000	4.00000000000000000000	4.00000000000000000000	4.00000000000000000000	4.00000000000000000000	4.00000000000000000000	4.00000000000000000000	4.00000000000000000000	4.00000000000000000000	4.00000000000000000000	4.00000000000000000000	4.00000000000000000000	4.00000000000000000000	4.00000000000000000000
28.00000000000000000000	0.00000000000000000000	4128.71777343750000000000	4131.79492187500000000000	4135.89746093750000000000	4142.05126953125000000000	4151.79492187500000000000	4127.69238281250000000000	4135.38427734375000000000	4122.05126953125000000000	4129.23046875000000000000	4124.61523437500000000000	4095.38452148437500000000	4149.23046875000000000000	4140.00000000000000000000	4113.84619140625000000000	0.00000000000000000000	10249.00000000000000000000	10227.00000000000000000000	0.00000000000000000000	0.00000000000000000000	0.00000000000000000000	1107.00000000000000000000	533.00000000000000000000	4.00000000000000000000	4.00000000000000000000	4.00000000000000000000	4.00000000000000000000	4.00000000000000000000	4.00000000000000000000	4.00000000000000000000	4.00000000000000000000	4.00000000000000000000	4.00000000000000000000	4.00000000000000000000	4.00000000000000000000	4.00000000000000000000	4.00000000000000000000	4.00000000000000000000	4.00000000000000000000
29.00000000000000000000	0.00000000000000000000	4139.48730468750000000000	4145.64111328125000000000	4142.05126953125000000000	4158.46142578125000000000	4161.53857421875000000000	4131.28173828125000000000	4139.48730468750000000000	4127.69238281250000000000	4138.97412109375000000000	4131.79492187500000000000	4090.76904296875000000000	4152.30761718750000000000	4146.66650390625000000000	4128.71777343750000000000	0.00000000000000000000	10247.00000000000000000000	10227.00000000000000000000	0.00000000000000000000	0.00000000000000000000	0.00000000000000000000	1107.00000000000000000000	541.00000000000000000000	4.00000000000000000000	4.00000000000000000000	4.00000000000000000000	4.00000000000000000000	4.00000000000000000000	4.00000000000000000000	4.00000000000000000000	4.00000000000000000000	4.00000000000000000000	4.00000000000000000000	4.00000000000000000000	4.00000000000000000000	4.00000000000000000000	4.00000000000000000000	4.00000000000000000000	4.00000000000000000000
30.00000000000000000000	0.00000000000000000000	4146.66650390625000000000	4156.41015625000000000000	4150.76904296875000000000	4160.51269531250000000000	4171.79492187500000000000	4140.00000000000000000000	4146.15380859375000000000	4129.74365234375000000000	4144.61523437500000000000	4146.15380859375000000000	4081.53833007812500000000	4153.33300781250000000000	4147.69238281250000000000	4139.48730468750000000000	0.00000000000000000000	10247.00000000000000000000	10227.00000000000000000000	0.00000000000000000000	0.00000000000000000000	0.00000000000000000000	1107.00000000000000000000	548.00000000000000000000	4.00000000000000000000	4.00000000000000000000	4.00000000000000000000	4.00000000000000000000	4.00000000000000000000	4.00000000000000000000	4.00000000000000000000	4.00000000000000000000	4.00000000000000000000	4.00000000000000000000	4.00000000000000000000	4.00000000000000000000	4.00000000000000000000	4.00000000000000000000	4.00000000000000000000	4.00000000000000000000
31.00000000000000000000	0.00000000000000000000	4141.53857421875000000000	4148.71777343750000000000	4145.64111328125000000000	4148.20507812500000000000	4167.17919921875000000000	4138.97412109375000000000	4145.64111328125000000000	4132.30761718750000000000	4133.33300781250000000000	4130.25634765625000000000	4089.23071289062500000000	4150.25634765625000000000	4144.61523437500000000000	4121.02539062500000000000	0.00000000000000000000	10246.00000000000000000000	10228.00000000000000000000	0.00000000000000000000	0.00000000000000000000	0.00000000000000000000	1107.00000000000000000000	556.00000000000000000000	4.00000000000000000000	4.00000000000000000000	4.00000000000000000000	4.00000000000000000000	4.00000000000000000000	4.00000000000000000000	4.00000000000000000000	4.00000000000000000000	4.00000000000000000000	4.00000000000000000000	4.00000000000000000000	4.00000000000000000000	4.00000000000000000000	4.00000000000000000000	4.00000000000000000000	4.00000000000000000000
32.00000000000000000000	0.00000000000000000000	4153.84619140625000000000	4148.20507812500000000000	4151.28173828125000000000	4148.71777343750000000000	4159.48730468750000000000	4134.87158203125000000000	4148.20507812500000000000	4136.41015625000000000000	4122.05126953125000000000	4123.58984375000000000000	4115.38427734375000000000	4152.82031250000000000000	4145.12792968750000000000	4111.79492187500000000000	0.00000000000000000000	10246.00000000000000000000	10228.00000000000000000000	0.00000000000000000000	0.00000000000000000000	0.00000000000000000000	1107.00000000000000000000	563.00000000000000000000	4.00000000000000000000	4.00000000000000000000	4.00000000000000000000	4.00000000000000000000	4.00000000000000000000	4.00000000000000000000	4.00000000000000000000	4.00000000000000000000	4.00000000000000000000	4.00000000000000000000	4.00000000000000000000	4.00000000000000000000	4.00000000000000000000	4.00000000000000000000	4.00000000000000000000	4.00000000000000000000
33.00000000000000000000	0.00000000000000000000	4140.00000000000000000000	4152.30761718750000000000	4139.48730468750000000000	4155.38427734375000000000	4161.53857421875000000000	4138.97412109375000000000	4155.38427734375000000000	4142.56396484375000000000	4130.76904296875000000000	4149.74365234375000000000	4114.35888671875000000000	4149.74365234375000000000	4152.82031250000000000000	4118.97412109375000000000	0.00000000000000000000	10247.00000000000000000000	10226.00000000000000000000	0.00000000000000000000	0.00000000000000000000	0.00000000000000000000	1107.00000000000000000000	570.00000000000000000000	4.00000000000000000000	4.00000000000000000000	4.00000000000000000000	4.00000000000000000000	4.00000000000000000000	4.00000000000000000000	4.00000000000000000000	4.00000000000000000000	4.00000000000000000000	4.00000000000000000000	4.00000000000000000000	4.00000000000000000000	4.00000000000000000000	4.00000000000000000000	4.00000000000000000000	4.00000000000000000000
34.00000000000000000000	0.00000000000000000000	4135.38427734375000000000	4136.92285156250000000000	4135.38427734375000000000	4152.82031250000000000000	4159.48730468750000000000	4136.41015625000000000000	4147.17919921875000000000	4136.92285156250000000000	4131.79492187500000000000	4152.30761718750000000000	4091.28198242187500000000	4148.71777343750000000000	4146.66650390625000000000	4118.97412109375000000000	0.00000000000000000000	10247.00000000000000000000	10226.00000000000000000000	0.00000000000000000000	0.00000000000000000000	0.00000000000000000000	1107.00000000000000000000	578.00000000000000000000	4.00000000000000000000	4.00000000000000000000	4.00000000000000000000	4.00000000000000000000	4.00000000000000000000	4.00000000000000000000	4.00000000000000000000	4.00000000000000000000	4.00000000000000000000	4.00000000000000000000	4.00000000000000000000	4.00000000000000000000	4.00000000000000000000	4.00000000000000000000	4.00000000000000000000	4.00000000000000000000
35.00000000000000000000	0.00000000000000000000	4137.94873046875000000000	4134.35888671875000000000	4138.46142578125000000000	4145.12792968750000000000	4167.69238281250000000000	4137.43603515625000000000	4141.02539062500000000000	4128.71777343750000000000	4125.12792968750000000000	4136.41015625000000000000	4098.97412109375000000000	4155.89746093750000000000	4142.05126953125000000000	4122.56396484375000000000	0.00000000000000000000	10247.00000000000000000000	10227.00000000000000000000	0.00000000000000000000	0.00000000000000000000	0.00000000000000000000	1107.00000000000000000000	585.00000000000000000000	4.00000000000000000000	4.00000000000000000000	4.00000000000000000000	4.00000000000000000000	4.00000000000000000000	4.00000000000000000000	4.00000000000000000000	4.00000000000000000000	4.00000000000000000000	4.00000000000000000000	4.00000000000000000000	4.00000000000000000000	4.00000000000000000000	4.00000000000000000000	4.00000000000000000000	4.00000000000000000000
36.00000000000000000000	0.00000000000000000000	4138.97412109375000000000	4143.07666015625000000000	4141.02539062500000000000	4142.56396484375000000000	4178.46142578125000000000	4141.02539062500000000000	4139.48730468750000000000	4124.61523437500000000000	4124.61523437500000000000	4133.33300781250000000000	4099.48730468750000000000	4160.00000000000000000000	4150.25634765625000000000	4133.33300781250000000000	0.00000000000000000000	10247.00000000000000000000	10227.00000000000000000000	0.00000000000000000000	0.00000000000000000000	0.00000000000000000000	1107.00000000000000000000	592.00000000000000000000	4.00000000000000000000	4.00000000000000000000	4.00000000000000000000	4.00000000000000000000	4.00000000000000000000	4.00000000000000000000	4.00000000000000000000	4.00000000000000000000	4.00000000000000000000	4.00000000000000000000	4.00000000000000000000	4.00000000000000000000	4.00000000000000000000	4.00000000000000000000	4.00000000000000000000	4.00000000000000000000
37.00000000000000000000	0.00000000000000000000	4156.41015625000000000000	4139.48730468750000000000	4154.35888671875000000000	4147.17919921875000000000	4169.23046875000000000000	4138.46142578125000000000	4138.97412109375000000000	4130.76904296875000000000	4131.28173828125000000000	4144.61523437500000000000	4092.82031250000000000000	4160.51269531250000000000	4152.30761718750000000000	4136.41015625000000000000	0.00000000000000000000	10248.00000000000000000000	10228.00000000000000000000	0.00000000000000000000	0.00000000000000000000	0.00000000000000000000	1107.00000000000000000000	600.00000000000000000000	4.00000000000000000000	4.00000000000000000000	4.00000000000000000000	4.00000000000000000000	4.00000000000000000000	4.00000000000000000000	4.00000000000000000000	4.00000000000000000000	4.00000000000000000000	4.00000000000000000000	4.00000000000000000000	4.00000000000000000000	4.00000000000000000000	4.00000000000000000000	4.00000000000000000000	4.00000000000000000000
38.00000000000000000000	0.00000000000000000000	4146.66650390625000000000	4144.61523437500000000000	4147.17919921875000000000	4153.33300781250000000000	4160.00000000000000000000	4140.51269531250000000000	4148.71777343750000000000	4146.15380859375000000000	4143.58984375000000000000	4160.51269531250000000000	4116.41015625000000000000	4159.48730468750000000000	4154.87158203125000000000	4129.23046875000000000000	0.00000000000000000000	10248.00000000000000000000	10228.00000000000000000000	0.00000000000000000000	0.00000000000000000000	0.00000000000000000000	1107.00000000000000000000	609.00000000000000000000	4.00000000000000000000	4.00000000000000000000	4.00000000000000000000	4.00000000000000000000	4.00000000000000000000	4.00000000000000000000	4.00000000000000000000	4.00000000000000000000	4.00000000000000000000	4.00000000000000000000	4.00000000000000000000	4.00000000000000000000	4.00000000000000000000	4.00000000000000000000	4.00000000000000000000	4.00000000000000000000
39.00000000000000000000	0.00000000000000000000	4146.15380859375000000000	4151.79492187500000000000	4144.10253906250000000000	4157.43603515625000000000	4153.84619140625000000000	4135.38427734375000000000	4147.17919921875000000000	4138.46142578125000000000	4131.28173828125000000000	4145.64111328125000000000	4121.02539062500000000000	4167.17919921875000000000	4153.84619140625000000000	4129.23046875000000000000	0.00000000000000000000	10248.00000000000000000000	10229.00000000000000000000	0.00000000000000000000	0.00000000000000000000	0.00000000000000000000	1107.00000000000000000000	617.00000000000000000000	4.00000000000000000000	4.00000000000000000000	4.00000000000000000000	4.00000000000000000000	4.00000000000000000000	4.00000000000000000000	4.00000000000000000000	4.00000000000000000000	4.00000000000000000000	4.00000000000000000000	4.00000000000000000000	4.00000000000000000000	4.00000000000000000000	4.00000000000000000000	4.00000000000000000000	4.00000000000000000000
40.00000000000000000000	0.00000000000000000000	4150.25634765625000000000	4149.23046875000000000000	4146.15380859375000000000	4153.33300781250000000000	4154.87158203125000000000	4131.79492187500000000000	4140.00000000000000000000	4130.76904296875000000000	4116.41015625000000000000	4123.58984375000000000000	4103.58984375000000000000	4168.20507812500000000000	4147.69238281250000000000	4140.51269531250000000000	0.00000000000000000000	10248.00000000000000000000	10229.00000000000000000000	0.00000000000000000000	0.00000000000000000000	0.00000000000000000000	1107.00000000000000000000	624.00000000000000000000	4.00000000000000000000	4.00000000000000000000	4.00000000000000000000	4.00000000000000000000	4.00000000000000000000	4.00000000000000000000	4.00000000000000000000	4.00000000000000000000	4.00000000000000000000	4.00000000000000000000	4.00000000000000000000	4.00000000000000000000	4.00000000000000000000	4.00000000000000000000	4.00000000000000000000	4.00000000000000000000
41.00000000000000000000	0.00000000000000000000	4134.87158203125000000000	4135.89746093750000000000	4140.00000000000000000000	4144.10253906250000000000	4155.89746093750000000000	4135.38427734375000000000	4140.00000000000000000000	4140.00000000000000000000	4123.07666015625000000000	4124.61523437500000000000	4101.53857421875000000000	4162.05126953125000000000	4144.61523437500000000000	4142.56396484375000000000	0.00000000000000000000	10248.00000000000000000000	10229.00000000000000000000	0.00000000000000000000	0.00000000000000000000	0.00000000000000000000	1107.00000000000000000000	632.00000000000000000000	4.00000000000000000000	4.00000000000000000000	4.00000000000000000000	4.00000000000000000000	4.00000000000000000000	4.00000000000000000000	4.00000000000000000000	4.00000000000000000000	4.00000000000000000000	4.00000000000000000000	4.00000000000000000000	4.00000000000000000000	4.00000000000000000000	4.00000000000000000000	4.00000000000000000000	4.00000000000000000000
42.00000000000000000000	0.00000000000000000000	4138.97412109375000000000	4124.61523437500000000000	4149.23046875000000000000	4139.48730468750000000000	4149.74365234375000000000	4132.82031250000000000000	4138.46142578125000000000	4134.87158203125000000000	4121.02539062500000000000	4125.64111328125000000000	4094.35888671875000000000	4161.53857421875000000000	4148.71777343750000000000	4129.74365234375000000000	0.00000000000000000000	10248.00000000000000000000	10229.00000000000000000000	0.00000000000000000000	0.00000000000000000000	0.00000000000000000000	1107.00000000000000000000	639.00000000000000000000	4.00000000000000000000	4.00000000000000000000	4.00000000000000000000	4.00000000000000000000	4.00000000000000000000	4.00000000000000000000	4.00000000000000000000	4.00000000000000000000	4.00000000000000000000	4.00000000000000000000	4.00000000000000000000	4.00000000000000000000	4.00000000000000000000	4.00000000000000000000	4.00000000000000000000	4.00000000000000000000
43.00000000000000000000	0.00000000000000000000	4146.15380859375000000000	4138.46142578125000000000	4154.35888671875000000000	4151.28173828125000000000	4164.61523437500000000000	4140.51269531250000000000	4148.71777343750000000000	4137.94873046875000000000	4128.71777343750000000000	4135.38427734375000000000	4098.97412109375000000000	4164.10253906250000000000	4166.66650390625000000000	4132.82031250000000000000	0.00000000000000000000	10247.00000000000000000000	10231.00000000000000000000	0.00000000000000000000	0.00000000000000000000	0.00000000000000000000	1107.00000000000000000000	647.00000000000000000000	4.00000000000000000000	4.00000000000000000000	4.00000000000000000000	4.00000000000000000000	4.00000000000000000000	4.00000000000000000000	4.00000000000000000000	4.00000000000000000000	4.00000000000000000000	4.00000000000000000000	4.00000000000000000000	4.00000000000000000000	4.00000000000000000000	4.00000000000000000000	4.00000000000000000000	4.00000000000000000000
44.00000000000000000000	0.00000000000000000000	4153.33300781250000000000	4146.66650390625000000000	4162.05126953125000000000	4157.43603515625000000000	4171.79492187500000000000	4144.61523437500000000000	4156.92285156250000000000	4145.64111328125000000000	4142.05126953125000000000	4145.12792968750000000000	4121.02539062500000000000	4174.35888671875000000000	4160.51269531250000000000	4145.64111328125000000000	0.00000000000000000000	10247.00000000000000000000	10231.00000000000000000000	0.00000000000000000000	0.00000000000000000000	0.00000000000000000000	1107.00000000000000000000	655.00000000000000000000	4.00000000000000000000	4.00000000000000000000	4.00000000000000000000	4.00000000000000000000	4.00000000000000000000	4.00000000000000000000	4.00000000000000000000	4.00000000000000000000	4.00000000000000000000	4.00000000000000000000	4.00000000000000000000	4.00000000000000000000	4.00000000000000000000	4.00000000000000000000	4.00000000000000000000	4.00000000000000000000
45.00000000000000000000	0.00000000000000000000	4148.20507812500000000000	4135.38427734375000000000	4160.51269531250000000000	4144.10253906250000000000	4159.48730468750000000000	4140.00000000000000000000	4150.76904296875000000000	4141.53857421875000000000	4137.94873046875000000000	4143.07666015625000000000	4117.94873046875000000000	4180.51269531250000000000	4137.43603515625000000000	4138.97412109375000000000	0.00000000000000000000	10247.00000000000000000000	10231.00000000000000000000	0.00000000000000000000	0.00000000000000000000	0.00000000000000000000	1107.00000000000000000000	663.00000000000000000000	4.00000000000000000000	4.00000000000000000000	4.00000000000000000000	4.00000000000000000000	4.00000000000000000000	4.00000000000000000000	4.00000000000000000000	4.00000000000000000000	4.00000000000000000000	4.00000000000000000000	4.00000000000000000000	4.00000000000000000000	4.00000000000000000000	4.00000000000000000000	4.00000000000000000000	4.00000000000000000000
46.00000000000000000000	0.00000000000000000000	4140.51269531250000000000	4133.33300781250000000000	4152.82031250000000000000	4148.71777343750000000000	4160.51269531250000000000	4146.15380859375000000000	4151.28173828125000000000	4145.64111328125000000000	4136.41015625000000000000	4141.02539062500000000000	4106.15380859375000000000	4179.48730468750000000000	4140.51269531250000000000	4135.38427734375000000000	0.00000000000000000000	10247.00000000000000000000	10231.00000000000000000000	0.00000000000000000000	0.00000000000000000000	0.00000000000000000000	1107.00000000000000000000	672.00000000000000000000	4.00000000000000000000	4.00000000000000000000	4.00000000000000000000	4.00000000000000000000	4.00000000000000000000	4.00000000000000000000	4.00000000000000000000	4.00000000000000000000	4.00000000000000000000	4.00000000000000000000	4.00000000000000000000	4.00000000000000000000	4.00000000000000000000	4.00000000000000000000	4.00000000000000000000	4.00000000000000000000
47.00000000000000000000	0.00000000000000000000	4160.51269531250000000000	4143.58984375000000000000	4167.17919921875000000000	4168.71777343750000000000	4165.12792968750000000000	4152.30761718750000000000	4154.87158203125000000000	4151.79492187500000000000	4136.41015625000000000000	4134.87158203125000000000	4110.25634765625000000000	4183.58984375000000000000	4153.33300781250000000000	4153.33300781250000000000	0.00000000000000000000	10249.00000000000000000000	10229.00000000000000000000	0.00000000000000000000	0.00000000000000000000	0.00000000000000000000	1107.00000000000000000000	680.00000000000000000000	4.00000000000000000000	4.00000000000000000000	4.00000000000000000000	4.00000000000000000000	4.00000000000000000000	4.00000000000000000000	4.00000000000000000000	4.00000000000000000000	4.00000000000000000000	4.00000000000000000000	4.00000000000000000000	4.00000000000000000000	4.00000000000000000000	4.00000000000000000000	4.00000000000000000000	4.00000000000000000000
48.00000000000000000000	0.00000000000000000000	4152.82031250000000000000	4151.79492187500000000000	4162.56396484375000000000	4168.20507812500000000000	4169.23046875000000000000	4152.30761718750000000000	4153.33300781250000000000	4148.71777343750000000000	4134.35888671875000000000	4132.30761718750000000000	4121.53857421875000000000	4185.12792968750000000000	4155.89746093750000000000	4153.84619140625000000000	0.00000000000000000000	10249.00000000000000000000	10229.00000000000000000000	0.00000000000000000000	0.00000000000000000000	0.00000000000000000000	1107.00000000000000000000	688.00000000000000000000	4.00000000000000000000	4.00000000000000000000	4.00000000000000000000	4.00000000000000000000	4.00000000000000000000	4.00000000000000000000	4.00000000000000000000	4.00000000000000000000	4.00000000000000000000	4.00000000000000000000	4.00000000000000000000	4.00000000000000000000	4.00000000000000000000	4.00000000000000000000	4.00000000000000000000	4.00000000000000000000
49.00000000000000000000	0.00000000000000000000	4146.66650390625000000000	4146.15380859375000000000	4154.35888671875000000000	4158.97412109375000000000	4170.76904296875000000000	4142.05126953125000000000	4146.15380859375000000000	4141.02539062500000000000	4133.33300781250000000000	4130.25634765625000000000	4124.10253906250000000000	4187.17919921875000000000	4140.00000000000000000000	4132.82031250000000000000	0.00000000000000000000	10248.00000000000000000000	10227.00000000000000000000	0.00000000000000000000	0.00000000000000000000	0.00000000000000000000	1107.00000000000000000000	696.00000000000000000000	4.00000000000000000000	4.00000000000000000000	4.00000000000000000000	4.00000000000000000000	4.00000000000000000000	4.00000000000000000000	4.00000000000000000000	4.00000000000000000000	4.00000000000000000000	4.00000000000000000000	4.00000000000000000000	4.00000000000000000000	4.00000000000000000000	4.00000000000000000000	4.00000000000000000000	4.00000000000000000000
50.00000000000000000000	0.00000000000000000000	4155.38427734375000000000	4144.61523437500000000000	4157.94873046875000000000	4155.38427734375000000000	4167.17919921875000000000	4136.41015625000000000000	4149.74365234375000000000	4142.05126953125000000000	4135.89746093750000000000	4127.69238281250000000000	4116.92285156250000000000	4186.66650390625000000000	4134.87158203125000000000	4136.92285156250000000000	0.00000000000000000000	10248.00000000000000000000	10227.00000000000000000000	0.00000000000000000000	0.00000000000000000000	0.00000000000000000000	1107.00000000000000000000	703.00000000000000000000	4.00000000000000000000	4.00000000000000000000	4.00000000000000000000	4.00000000000000000000	4.00000000000000000000	4.00000000000000000000	4.00000000000000000000	4.00000000000000000000	4.00000000000000000000	4.00000000000000000000	4.00000000000000000000	4.00000000000000000000	4.00000000000000000000	4.00000000000000000000	4.00000000000000000000	4.00000000000000000000
51.00000000000000000000	0.00000000000000000000	4147.17919921875000000000	4152.30761718750000000000	4151.79492187500000000000	4152.82031250000000000000	4160.51269531250000000000	4144.61523437500000000000	4159.48730468750000000000	4150.76904296875000000000	4138.46142578125000000000	4136.41015625000000000000	4110.25634765625000000000	4183.58984375000000000000	4152.30761718750000000000	4151.28173828125000000000	0.00000000000000000000	10244.00000000000000000000	10227.00000000000000000000	0.00000000000000000000	0.00000000000000000000	0.00000000000000000000	1107.00000000000000000000	711.00000000000000000000	4.00000000000000000000	4.00000000000000000000	4.00000000000000000000	4.00000000000000000000	4.00000000000000000000	4.00000000000000000000	4.00000000000000000000	4.00000000000000000000	4.00000000000000000000	4.00000000000000000000	4.00000000000000000000	4.00000000000000000000	4.00000000000000000000	4.00000000000000000000	4.00000000000000000000	4.00000000000000000000
52.00000000000000000000	0.00000000000000000000	4158.46142578125000000000	4147.69238281250000000000	4159.48730468750000000000	4159.48730468750000000000	4158.97412109375000000000	4152.82031250000000000000	4160.51269531250000000000	4150.76904296875000000000	4138.97412109375000000000	4135.38427734375000000000	4104.61523437500000000000	4188.71777343750000000000	4143.58984375000000000000	4151.28173828125000000000	0.00000000000000000000	10244.00000000000000000000	10227.00000000000000000000	0.00000000000000000000	0.00000000000000000000	0.00000000000000000000	1107.00000000000000000000	718.00000000000000000000	4.00000000000000000000	4.00000000000000000000	4.00000000000000000000	4.00000000000000000000	4.00000000000000000000	4.00000000000000000000	4.00000000000000000000	4.00000000000000000000	4.00000000000000000000	4.00000000000000000000	4.00000000000000000000	4.00000000000000000000	4.00000000000000000000	4.00000000000000000000	4.00000000000000000000	4.00000000000000000000
53.00000000000000000000	0.00000000000000000000	4152.30761718750000000000	4142.56396484375000000000	4158.46142578125000000000	4162.56396484375000000000	4167.17919921875000000000	4150.76904296875000000000	4160.00000000000000000000	4152.30761718750000000000	4147.17919921875000000000	4126.15380859375000000000	4109.23046875000000000000	4192.82031250000000000000	4124.61523437500000000000	4156.92285156250000000000	0.00000000000000000000	10243.00000000000000000000	10227.00000000000000000000	0.00000000000000000000	0.00000000000000000000	0.00000000000000000000	1107.00000000000000000000	726.00000000000000000000	4.00000000000000000000	4.00000000000000000000	4.00000000000000000000	4.00000000000000000000	4.00000000000000000000	4.00000000000000000000	4.00000000000000000000	4.00000000000000000000	4.00000000000000000000	4.00000000000000000000	4.00000000000000000000	4.00000000000000000000	4.00000000000000000000	4.00000000000000000000	4.00000000000000000000	4.00000000000000000000
54.00000000000000000000	0.00000000000000000000	4148.71777343750000000000	4149.23046875000000000000	4157.94873046875000000000	4163.07666015625000000000	4164.61523437500000000000	4132.82031250000000000000	4153.33300781250000000000	4150.25634765625000000000	4138.46142578125000000000	4131.28173828125000000000	4111.28173828125000000000	4200.51269531250000000000	4138.46142578125000000000	4160.00000000000000000000	0.00000000000000000000	10243.00000000000000000000	10227.00000000000000000000	0.00000000000000000000	0.00000000000000000000	0.00000000000000000000	1107.00000000000000000000	733.00000000000000000000	4.00000000000000000000	4.00000000000000000000	4.00000000000000000000	4.00000000000000000000	4.00000000000000000000	4.00000000000000000000	4.00000000000000000000	4.00000000000000000000	4.00000000000000000000	4.00000000000000000000	4.00000000000000000000	4.00000000000000000000	4.00000000000000000000	4.00000000000000000000	4.00000000000000000000	4.00000000000000000000
55.00000000000000000000	0.00000000000000000000	4162.05126953125000000000	4161.53857421875000000000	4168.20507812500000000000	4173.84619140625000000000	4169.23046875000000000000	4135.38427734375000000000	4154.87158203125000000000	4153.33300781250000000000	4132.30761718750000000000	4147.17919921875000000000	4114.35888671875000000000	4206.15380859375000000000	4164.10253906250000000000	4154.87158203125000000000	0.00000000000000000000	10244.00000000000000000000	10226.00000000000000000000	0.00000000000000000000	0.00000000000000000000	0.00000000000000000000	1107.00000000000000000000	742.00000000000000000000	4.00000000000000000000	4.00000000000000000000	4.00000000000000000000	4.00000000000000000000	4.00000000000000000000	4.00000000000000000000	4.00000000000000000000	4.00000000000000000000	4.00000000000000000000	4.00000000000000000000	4.00000000000000000000	4.00000000000000000000	4.00000000000000000000	4.00000000000000000000	4.00000000000000000000	4.00000000000000000000
56.00000000000000000000	0.00000000000000000000	4146.15380859375000000000	4165.12792968750000000000	4159.48730468750000000000	4177.94873046875000000000	4183.07666015625000000000	4157.94873046875000000000	4167.17919921875000000000	4164.61523437500000000000	4149.23046875000000000000	4150.25634765625000000000	4134.87158203125000000000	4198.97412109375000000000	4158.46142578125000000000	4161.02539062500000000000	0.00000000000000000000	10244.00000000000000000000	10226.00000000000000000000	0.00000000000000000000	0.00000000000000000000	0.00000000000000000000	1107.00000000000000000000	749.00000000000000000000	4.00000000000000000000	4.00000000000000000000	4.00000000000000000000	4.00000000000000000000	4.00000000000000000000	4.00000000000000000000	4.00000000000000000000	4.00000000000000000000	4.00000000000000000000	4.00000000000000000000	4.00000000000000000000	4.00000000000000000000	4.00000000000000000000	4.00000000000000000000	4.00000000000000000000	4.00000000000000000000
57.00000000000000000000	0.00000000000000000000	4150.76904296875000000000	4160.51269531250000000000	4161.53857421875000000000	4167.69238281250000000000	4174.35888671875000000000	4150.25634765625000000000	4167.17919921875000000000	4162.56396484375000000000	4153.33300781250000000000	4133.84619140625000000000	4142.56396484375000000000	4195.38427734375000000000	4143.58984375000000000000	4171.28173828125000000000	0.00000000000000000000	10246.00000000000000000000	10226.00000000000000000000	0.00000000000000000000	0.00000000000000000000	0.00000000000000000000	1107.00000000000000000000	757.00000000000000000000	4.00000000000000000000	4.00000000000000000000	4.00000000000000000000	4.00000000000000000000	4.00000000000000000000	4.00000000000000000000	4.00000000000000000000	4.00000000000000000000	4.00000000000000000000	4.00000000000000000000	4.00000000000000000000	4.00000000000000000000	4.00000000000000000000	4.00000000000000000000	4.00000000000000000000	4.00000000000000000000
58.00000000000000000000	0.00000000000000000000	4155.38427734375000000000	4161.02539062500000000000	4164.61523437500000000000	4163.07666015625000000000	4171.28173828125000000000	4143.07666015625000000000	4169.74365234375000000000	4162.56396484375000000000	4153.33300781250000000000	4133.84619140625000000000	4122.05126953125000000000	4194.35888671875000000000	4155.38427734375000000000	4163.07666015625000000000	0.00000000000000000000	10246.00000000000000000000	10226.00000000000000000000	0.00000000000000000000	0.00000000000000000000	0.00000000000000000000	1107.00000000000000000000	765.00000000000000000000	4.00000000000000000000	4.00000000000000000000	4.00000000000000000000	4.00000000000000000000	4.00000000000000000000	4.00000000000000000000	4.00000000000000000000	4.00000000000000000000	4.00000000000000000000	4.00000000000000000000	4.00000000000000000000	4.00000000000000000000	4.00000000000000000000	4.00000000000000000000	4.00000000000000000000	4.00000000000000000000
59.00000000000000000000	0.00000000000000000000	4147.17919921875000000000	4151.28173828125000000000	4162.56396484375000000000	4168.71777343750000000000	4172.30761718750000000000	4156.92285156250000000000	4171.79492187500000000000	4165.12792968750000000000	4158.46142578125000000000	4142.56396484375000000000	4104.61523437500000000000	4195.89746093750000000000	4156.41015625000000000000	4143.58984375000000000000	0.00000000000000000000	10246.00000000000000000000	10225.00000000000000000000	0.00000000000000000000	0.00000000000000000000	0.00000000000000000000	1107.00000000000000000000	774.00000000000000000000	4.00000000000000000000	4.00000000000000000000	4.00000000000000000000	4.00000000000000000000	4.00000000000000000000	4.00000000000000000000	4.00000000000000000000	4.00000000000000000000	4.00000000000000000000	4.00000000000000000000	4.00000000000000000000	4.00000000000000000000	4.00000000000000000000	4.00000000000000000000	4.00000000000000000000	4.00000000000000000000
60.00000000000000000000	0.00000000000000000000	4149.23046875000000000000	4149.23046875000000000000	4166.66650390625000000000	4171.79492187500000000000	4164.10253906250000000000	4153.33300781250000000000	4163.58984375000000000000	4158.97412109375000000000	4154.87158203125000000000	4140.00000000000000000000	4109.23046875000000000000	4201.53857421875000000000	4151.28173828125000000000	4146.66650390625000000000	0.00000000000000000000	10246.00000000000000000000	10225.00000000000000000000	0.00000000000000000000	0.00000000000000000000	0.00000000000000000000	1107.00000000000000000000	781.00000000000000000000	4.00000000000000000000	4.00000000000000000000	4.00000000000000000000	4.00000000000000000000	4.00000000000000000000	4.00000000000000000000	4.00000000000000000000	4.00000000000000000000	4.00000000000000000000	4.00000000000000000000	4.00000000000000000000	4.00000000000000000000	4.00000000000000000000	4.00000000000000000000	4.00000000000000000000	4.00000000000000000000
61.00000000000000000000	0.00000000000000000000	4144.61523437500000000000	4163.07666015625000000000	4160.51269531250000000000	4170.76904296875000000000	4169.23046875000000000000	4141.02539062500000000000	4164.61523437500000000000	4158.97412109375000000000	4156.41015625000000000000	4144.10253906250000000000	4117.43603515625000000000	4201.53857421875000000000	4167.69238281250000000000	4162.56396484375000000000	0.00000000000000000000	10246.00000000000000000000	10227.00000000000000000000	0.00000000000000000000	0.00000000000000000000	0.00000000000000000000	1107.00000000000000000000	788.00000000000000000000	4.00000000000000000000	4.00000000000000000000	4.00000000000000000000	4.00000000000000000000	4.00000000000000000000	4.00000000000000000000	4.00000000000000000000	4.00000000000000000000	4.00000000000000000000	4.00000000000000000000	4.00000000000000000000	4.00000000000000000000	4.00000000000000000000	4.00000000000000000000	4.00000000000000000000	4.00000000000000000000
62.00000000000000000000	0.00000000000000000000	4152.82031250000000000000	4156.41015625000000000000	4163.07666015625000000000	4158.46142578125000000000	4171.28173828125000000000	4146.15380859375000000000	4168.20507812500000000000	4161.02539062500000000000	4161.53857421875000000000	4148.20507812500000000000	4121.53857421875000000000	4197.94873046875000000000	4168.20507812500000000000	4168.71777343750000000000	0.00000000000000000000	10246.00000000000000000000	10227.00000000000000000000	0.00000000000000000000	0.00000000000000000000	0.00000000000000000000	1107.00000000000000000000	797.00000000000000000000	4.00000000000000000000	4.00000000000000000000	4.00000000000000000000	4.00000000000000000000	4.00000000000000000000	4.00000000000000000000	4.00000000000000000000	4.00000000000000000000	4.00000000000000000000	4.00000000000000000000	4.00000000000000000000	4.00000000000000000000	4.00000000000000000000	4.00000000000000000000	4.00000000000000000000	4.00000000000000000000
63.00000000000000000000	0.00000000000000000000	4150.76904296875000000000	4146.66650390625000000000	4157.94873046875000000000	4145.64111328125000000000	4171.79492187500000000000	4155.89746093750000000000	4167.17919921875000000000	4164.10253906250000000000	4162.05126953125000000000	4139.48730468750000000000	4128.71777343750000000000	4196.92285156250000000000	4152.30761718750000000000	4170.76904296875000000000	0.00000000000000000000	10246.00000000000000000000	10229.00000000000000000000	0.00000000000000000000	0.00000000000000000000	0.00000000000000000000	1107.00000000000000000000	805.00000000000000000000	4.00000000000000000000	4.00000000000000000000	4.00000000000000000000	4.00000000000000000000	4.00000000000000000000	4.00000000000000000000	4.00000000000000000000	4.00000000000000000000	4.00000000000000000000	4.00000000000000000000	4.00000000000000000000	4.00000000000000000000	4.00000000000000000000	4.00000000000000000000	4.00000000000000000000	4.00000000000000000000
64.00000000000000000000	0.00000000000000000000	4151.79492187500000000000	4158.46142578125000000000	4158.46142578125000000000	4168.20507812500000000000	4175.89746093750000000000	4152.82031250000000000000	4168.71777343750000000000	4164.61523437500000000000	4159.48730468750000000000	4135.89746093750000000000	4135.38427734375000000000	4203.58984375000000000000	4151.79492187500000000000	4164.10253906250000000000	2713.00000000000000000000	10246.00000000000000000000	10229.00000000000000000000	0.00000000000000000000	0.00000000000000000000	0.00000000000000000000	1107.00000000000000000000	813.00000000000000000000	4.00000000000000000000	4.00000000000000000000	4.00000000000000000000	4.00000000000000000000	4.00000000000000000000	4.00000000000000000000	4.00000000000000000000	4.00000000000000000000	4.00000000000000000000	4.00000000000000000000	4.00000000000000000000	4.00000000000000000000	4.00000000000000000000	4.00000000000000000000	4.00000000000000000000	4.00000000000000000000
65.00000000000000000000	0.00000000000000000000	4163.07666015625000000000	4164.10253906250000000000	4171.28173828125000000000	4184.61523437500000000000	4168.71777343750000000000	4150.25634765625000000000	4165.12792968750000000000	4158.97412109375000000000	4157.43603515625000000000	4147.17919921875000000000	4126.15380859375000000000	4204.61523437500000000000	4161.53857421875000000000	4153.33300781250000000000	2837.00000000000000000000	10246.00000000000000000000	10227.00000000000000000000	0.00000000000000000000	0.00000000000000000000	0.00000000000000000000	1107.00000000000000000000	820.00000000000000000000	4.00000000000000000000	4.00000000000000000000	4.00000000000000000000	4.00000000000000000000	4.00000000000000000000	4.00000000000000000000	4.00000000000000000000	4.00000000000000000000	4.00000000000000000000	4.00000000000000000000	4.00000000000000000000	4.00000000000000000000	4.00000000000000000000	4.00000000000000000000	4.00000000000000000000	4.00000000000000000000
66.00000000000000000000	0.00000000000000000000	4147.17919921875000000000	4154.35888671875000000000	4159.48730468750000000000	4160.00000000000000000000	4166.15380859375000000000	4158.46142578125000000000	4160.00000000000000000000	4155.89746093750000000000	4152.82031250000000000000	4149.74365234375000000000	4115.38427734375000000000	4196.92285156250000000000	4163.07666015625000000000	4156.41015625000000000000	2427.00000000000000000000	10246.00000000000000000000	10227.00000000000000000000	0.00000000000000000000	0.00000000000000000000	0.00000000000000000000	1107.00000000000000000000	828.00000000000000000000	4.00000000000000000000	4.00000000000000000000	4.00000000000000000000	4.00000000000000000000	4.00000000000000000000	4.00000000000000000000	4.00000000000000000000	4.00000000000000000000	4.00000000000000000000	4.00000000000000000000	4.00000000000000000000	4.00000000000000000000	4.00000000000000000000	4.00000000000000000000	4.00000000000000000000	4.00000000000000000000
67.00000000000000000000	0.00000000000000000000	4150.76904296875000000000	4152.30761718750000000000	4159.48730468750000000000	4157.94873046875000000000	4171.79492187500000000000	4159.48730468750000000000	4160.51269531250000000000	4151.79492187500000000000	4147.69238281250000000000	4139.48730468750000000000	4122.56396484375000000000	4197.43603515625000000000	4160.00000000000000000000	4157.94873046875000000000	3483.00000000000000000000	10247.00000000000000000000	10227.00000000000000000000	0.00000000000000000000	0.00000000000000000000	0.00000000000000000000	1107.00000000000000000000	837.00000000000000000000	4.00000000000000000000	4.00000000000000000000	4.00000000000000000000	4.00000000000000000000	4.00000000000000000000	4.00000000000000000000	4.00000000000000000000	4.00000000000000000000	4.00000000000000000000	4.00000000000000000000	4.00000000000000000000	4.00000000000000000000	4.00000000000000000000	4.00000000000000000000	4.00000000000000000000	4.00000000000000000000
68.00000000000000000000	0.00000000000000000000	4157.43603515625000000000	4169.23046875000000000000	4164.61523437500000000000	4182.05126953125000000000	4182.05126953125000000000	4159.48730468750000000000	4170.25634765625000000000	4162.05126953125000000000	4167.69238281250000000000	4148.20507812500000000000	4128.20507812500000000000	4196.92285156250000000000	4165.12792968750000000000	4160.00000000000000000000	3532.00000000000000000000	10247.00000000000000000000	10227.00000000000000000000	0.00000000000000000000	0.00000000000000000000	0.00000000000000000000	1107.00000000000000000000	844.00000000000000000000	4.00000000000000000000	4.00000000000000000000	4.00000000000000000000	4.00000000000000000000	4.00000000000000000000	4.00000000000000000000	4.00000000000000000000	4.00000000000000000000	4.00000000000000000000	4.00000000000000000000	4.00000000000000000000	4.00000000000000000000	4.00000000000000000000	4.00000000000000000000	4.00000000000000000000	4.00000000000000000000
69.00000000000000000000	0.00000000000000000000	4152.82031250000000000000	4169.23046875000000000000	4163.58984375000000000000	4172.82031250000000000000	4180.00000000000000000000	4155.89746093750000000000	4173.33300781250000000000	4172.82031250000000000000	4176.41015625000000000000	4152.30761718750000000000	4108.71777343750000000000	4204.10253906250000000000	4161.02539062500000000000	4171.28173828125000000000	3389.00000000000000000000	10250.00000000000000000000	10228.00000000000000000000	0.00000000000000000000	0.00000000000000000000	0.00000000000000000000	1107.00000000000000000000	852.00000000000000000000	4.00000000000000000000	4.00000000000000000000	4.00000000000000000000	4.00000000000000000000	4.00000000000000000000	4.00000000000000000000	4.00000000000000000000	4.00000000000000000000	4.00000000000000000000	4.00000000000000000000	4.00000000000000000000	4.00000000000000000000	4.00000000000000000000	4.00000000000000000000	4.00000000000000000000	4.00000000000000000000
70.00000000000000000000	0.00000000000000000000	4158.97412109375000000000	4150.25634765625000000000	4172.30761718750000000000	4152.30761718750000000000	4167.17919921875000000000	4148.71777343750000000000	4165.12792968750000000000	4160.00000000000000000000	4154.87158203125000000000	4139.48730468750000000000	4107.69238281250000000000	4208.20507812500000000000	4154.87158203125000000000	4169.23046875000000000000	3475.00000000000000000000	10250.00000000000000000000	10228.00000000000000000000	0.00000000000000000000	0.00000000000000000000	0.00000000000000000000	1107.00000000000000000000	860.00000000000000000000	4.00000000000000000000	4.00000000000000000000	4.00000000000000000000	4.00000000000000000000	4.00000000000000000000	4.00000000000000000000	4.00000000000000000000	4.00000000000000000000	4.00000000000000000000	4.00000000000000000000	4.00000000000000000000	4.00000000000000000000	4.00000000000000000000	4.00000000000000000000	4.00000000000000000000	4.00000000000000000000
71.00000000000000000000	0.00000000000000000000	4147.69238281250000000000	4156.92285156250000000000	4161.53857421875000000000	4168.20507812500000000000	4173.33300781250000000000	4160.51269531250000000000	4166.15380859375000000000	4160.51269531250000000000	4164.10253906250000000000	4151.28173828125000000000	4141.53857421875000000000	4196.41015625000000000000	4174.35888671875000000000	4158.97412109375000000000	3457.00000000000000000000	10249.00000000000000000000	10228.00000000000000000000	0.00000000000000000000	0.00000000000000000000	0.00000000000000000000	1107.00000000000000000000	869.00000000000000000000	4.00000000000000000000	4.00000000000000000000	4.00000000000000000000	4.00000000000000000000	4.00000000000000000000	4.00000000000000000000	4.00000000000000000000	4.00000000000000000000	4.00000000000000000000	4.00000000000000000000	4.00000000000000000000	4.00000000000000000000	4.00000000000000000000	4.00000000000000000000	4.00000000000000000000	4.00000000000000000000
72.00000000000000000000	0.00000000000000000000	4153.33300781250000000000	4168.20507812500000000000	4156.92285156250000000000	4182.05126953125000000000	4178.46142578125000000000	4171.28173828125000000000	4166.66650390625000000000	4171.28173828125000000000	4176.92285156250000000000	4155.38427734375000000000	4140.51269531250000000000	4200.51269531250000000000	4178.46142578125000000000	4158.46142578125000000000	3406.00000000000000000000	10249.00000000000000000000	10228.00000000000000000000	0.00000000000000000000	0.00000000000000000000	0.00000000000000000000	1107.00000000000000000000	877.00000000000000000000	4.00000000000000000000	4.00000000000000000000	4.00000000000000000000	4.00000000000000000000	4.00000000000000000000	4.00000000000000000000	4.00000000000000000000	4.00000000000000000000	4.00000000000000000000	4.00000000000000000000	4.00000000000000000000	4.00000000000000000000	4.00000000000000000000	4.00000000000000000000	4.00000000000000000000	4.00000000000000000000
73.00000000000000000000	0.00000000000000000000	4157.94873046875000000000	4161.02539062500000000000	4164.61523437500000000000	4162.56396484375000000000	4178.46142578125000000000	4167.69238281250000000000	4166.15380859375000000000	4170.76904296875000000000	4169.23046875000000000000	4140.00000000000000000000	4123.58984375000000000000	4207.69238281250000000000	4164.61523437500000000000	4155.89746093750000000000	3068.00000000000000000000	10249.00000000000000000000	10225.00000000000000000000	0.00000000000000000000	0.00000000000000000000	0.00000000000000000000	1107.00000000000000000000	885.00000000000000000000	4.00000000000000000000	4.00000000000000000000	4.00000000000000000000	4.00000000000000000000	4.00000000000000000000	4.00000000000000000000	4.00000000000000000000	4.00000000000000000000	4.00000000000000000000	4.00000000000000000000	4.00000000000000000000	4.00000000000000000000	4.00000000000000000000	4.00000000000000000000	4.00000000000000000000	4.00000000000000000000
74.00000000000000000000	0.00000000000000000000	4148.71777343750000000000	4161.53857421875000000000	4168.71777343750000000000	4156.41015625000000000000	4177.43603515625000000000	4160.00000000000000000000	4166.15380859375000000000	4165.64111328125000000000	4167.69238281250000000000	4143.58984375000000000000	4127.17919921875000000000	4204.10253906250000000000	4165.12792968750000000000	4157.43603515625000000000	3422.00000000000000000000	10249.00000000000000000000	10225.00000000000000000000	0.00000000000000000000	0.00000000000000000000	0.00000000000000000000	1107.00000000000000000000	893.00000000000000000000	4.00000000000000000000	4.00000000000000000000	4.00000000000000000000	4.00000000000000000000	4.00000000000000000000	4.00000000000000000000	4.00000000000000000000	4.00000000000000000000	4.00000000000000000000	4.00000000000000000000	4.00000000000000000000	4.00000000000000000000	4.00000000000000000000	4.00000000000000000000	4.00000000000000000000	4.00000000000000000000
75.00000000000000000000	0.00000000000000000000	4158.46142578125000000000	4166.66650390625000000000	4173.84619140625000000000	4177.94873046875000000000	4169.23046875000000000000	4155.38427734375000000000	4160.00000000000000000000	4160.00000000000000000000	4163.58984375000000000000	4150.76904296875000000000	4122.05126953125000000000	4206.15380859375000000000	4168.20507812500000000000	4171.79492187500000000000	3312.00000000000000000000	10247.00000000000000000000	10227.00000000000000000000	0.00000000000000000000	0.00000000000000000000	0.00000000000000000000	1107.00000000000000000000	900.00000000000000000000	4.00000000000000000000	4.00000000000000000000	4.00000000000000000000	4.00000000000000000000	4.00000000000000000000	4.00000000000000000000	4.00000000000000000000	4.00000000000000000000	4.00000000000000000000	4.00000000000000000000	4.00000000000000000000	4.00000000000000000000	4.00000000000000000000	4.00000000000000000000	4.00000000000000000000	4.00000000000000000000
76.00000000000000000000	0.00000000000000000000	4149.74365234375000000000	4161.53857421875000000000	4157.94873046875000000000	4179.48730468750000000000	4168.71777343750000000000	4157.43603515625000000000	4161.02539062500000000000	4161.02539062500000000000	4163.07666015625000000000	4150.25634765625000000000	4121.53857421875000000000	4204.10253906250000000000	4168.20507812500000000000	4167.69238281250000000000	2785.00000000000000000000	10247.00000000000000000000	10227.00000000000000000000	0.00000000000000000000	0.00000000000000000000	0.00000000000000000000	1107.00000000000000000000	908.00000000000000000000	4.00000000000000000000	4.00000000000000000000	4.00000000000000000000	4.00000000000000000000	4.00000000000000000000	4.00000000000000000000	4.00000000000000000000	4.00000000000000000000	4.00000000000000000000	4.00000000000000000000	4.00000000000000000000	4.00000000000000000000	4.00000000000000000000	4.00000000000000000000	4.00000000000000000000	4.00000000000000000000
77.00000000000000000000	0.00000000000000000000	4155.89746093750000000000	4155.38427734375000000000	4160.51269531250000000000	4169.74365234375000000000	4168.20507812500000000000	4154.35888671875000000000	4160.51269531250000000000	4160.51269531250000000000	4165.12792968750000000000	4137.43603515625000000000	4129.23046875000000000000	4203.07666015625000000000	4167.17919921875000000000	4155.89746093750000000000	2928.00000000000000000000	10246.00000000000000000000	10229.00000000000000000000	0.00000000000000000000	0.00000000000000000000	0.00000000000000000000	1107.00000000000000000000	915.00000000000000000000	4.00000000000000000000	4.00000000000000000000	4.00000000000000000000	4.00000000000000000000	4.00000000000000000000	4.00000000000000000000	4.00000000000000000000	4.00000000000000000000	4.00000000000000000000	4.00000000000000000000	4.00000000000000000000	4.00000000000000000000	4.00000000000000000000	4.00000000000000000000	4.00000000000000000000	4.00000000000000000000
78.00000000000000000000	0.00000000000000000000	4170.25634765625000000000	4165.12792968750000000000	4175.89746093750000000000	4178.46142578125000000000	4173.84619140625000000000	4160.00000000000000000000	4161.53857421875000000000	4159.48730468750000000000	4158.97412109375000000000	4128.71777343750000000000	4125.12792968750000000000	4206.15380859375000000000	4173.33300781250000000000	4165.64111328125000000000	3422.00000000000000000000	10246.00000000000000000000	10229.00000000000000000000	0.00000000000000000000	0.00000000000000000000	0.00000000000000000000	1107.00000000000000000000	924.00000000000000000000	4.00000000000000000000	4.00000000000000000000	4.00000000000000000000	4.00000000000000000000	4.00000000000000000000	4.00000000000000000000	4.00000000000000000000	4.00000000000000000000	4.00000000000000000000	4.00000000000000000000	4.00000000000000000000	4.00000000000000000000	4.00000000000000000000	4.00000000000000000000	4.00000000000000000000	4.00000000000000000000
79.00000000000000000000	0.00000000000000000000	4158.46142578125000000000	4163.07666015625000000000	4169.74365234375000000000	4179.48730468750000000000	4176.92285156250000000000	4166.66650390625000000000	4159.48730468750000000000	4152.82031250000000000000	4142.56396484375000000000	4132.82031250000000000000	4114.87158203125000000000	4204.10253906250000000000	4170.25634765625000000000	4173.33300781250000000000	3312.00000000000000000000	10246.00000000000000000000	10228.00000000000000000000	0.00000000000000000000	0.00000000000000000000	0.00000000000000000000	1107.00000000000000000000	932.00000000000000000000	4.00000000000000000000	4.00000000000000000000	4.00000000000000000000	4.00000000000000000000	4.00000000000000000000	4.00000000000000000000	4.00000000000000000000	4.00000000000000000000	4.00000000000000000000	4.00000000000000000000	4.00000000000000000000	4.00000000000000000000	4.00000000000000000000	4.00000000000000000000	4.00000000000000000000	4.00000000000000000000
80.00000000000000000000	0.00000000000000000000	4156.41015625000000000000	4148.71777343750000000000	4167.17919921875000000000	4166.15380859375000000000	4164.10253906250000000000	4154.87158203125000000000	4150.76904296875000000000	4144.61523437500000000000	4136.41015625000000000000	4125.64111328125000000000	4109.23046875000000000000	4204.61523437500000000000	4153.33300781250000000000	4167.17919921875000000000	2785.00000000000000000000	10246.00000000000000000000	10228.00000000000000000000	0.00000000000000000000	0.00000000000000000000	0.00000000000000000000	1107.00000000000000000000	940.00000000000000000000	4.00000000000000000000	4.00000000000000000000	4.00000000000000000000	4.00000000000000000000	4.00000000000000000000	4.00000000000000000000	4.00000000000000000000	4.00000000000000000000	4.00000000000000000000	4.00000000000000000000	4.00000000000000000000	4.00000000000000000000	4.00000000000000000000	4.00000000000000000000	4.00000000000000000000	4.00000000000000000000
81.00000000000000000000	0.00000000000000000000	4148.71777343750000000000	4158.46142578125000000000	4160.51269531250000000000	4174.87158203125000000000	4163.07666015625000000000	4153.84619140625000000000	4156.92285156250000000000	4156.92285156250000000000	4154.35888671875000000000	4128.71777343750000000000	4116.41015625000000000000	4210.25634765625000000000	4162.05126953125000000000	4166.66650390625000000000	2928.00000000000000000000	10247.00000000000000000000	10228.00000000000000000000	0.00000000000000000000	0.00000000000000000000	0.00000000000000000000	1107.00000000000000000000	949.00000000000000000000	4.00000000000000000000	4.00000000000000000000	4.00000000000000000000	4.00000000000000000000	4.00000000000000000000	4.00000000000000000000	4.00000000000000000000	4.00000000000000000000	4.00000000000000000000	4.00000000000000000000	4.00000000000000000000	4.00000000000000000000	4.00000000000000000000	4.00000000000000000000	4.00000000000000000000	4.00000000000000000000
82.00000000000000000000	0.00000000000000000000	4161.02539062500000000000	4165.64111328125000000000	4165.64111328125000000000	4185.64111328125000000000	4168.20507812500000000000	4160.51269531250000000000	4162.56396484375000000000	4164.61523437500000000000	4161.53857421875000000000	4144.61523437500000000000	4128.71777343750000000000	4217.43603515625000000000	4179.48730468750000000000	4177.43603515625000000000	3422.00000000000000000000	10247.00000000000000000000	10228.00000000000000000000	0.00000000000000000000	0.00000000000000000000	0.00000000000000000000	1107.00000000000000000000	957.00000000000000000000	4.00000000000000000000	4.00000000000000000000	4.00000000000000000000	4.00000000000000000000	4.00000000000000000000	4.00000000000000000000	4.00000000000000000000	4.00000000000000000000	4.00000000000000000000	4.00000000000000000000	4.00000000000000000000	4.00000000000000000000	4.00000000000000000000	4.00000000000000000000	4.00000000000000000000	4.00000000000000000000
83.00000000000000000000	0.00000000000000000000	4174.87158203125000000000	4163.07666015625000000000	4173.84619140625000000000	4169.23046875000000000000	4176.41015625000000000000	4163.58984375000000000000	4162.05126953125000000000	4163.58984375000000000000	4158.46142578125000000000	4156.92285156250000000000	4131.79492187500000000000	4215.89746093750000000000	4180.00000000000000000000	4184.10253906250000000000	3312.00000000000000000000	10246.00000000000000000000	10229.00000000000000000000	0.00000000000000000000	0.00000000000000000000	0.00000000000000000000	1107.00000000000000000000	965.00000000000000000000	4.00000000000000000000	4.00000000000000000000	4.00000000000000000000	4.00000000000000000000	4.00000000000000000000	4.00000000000000000000	4.00000000000000000000	4.00000000000000000000	4.00000000000000000000	4.00000000000000000000	4.00000000000000000000	4.00000000000000000000	4.00000000000000000000	4.00000000000000000000	4.00000000000000000000	4.00000000000000000000
84.00000000000000000000	0.00000000000000000000	4156.41015625000000000000	4166.66650390625000000000	4167.17919921875000000000	4162.56396484375000000000	4182.56396484375000000000	4165.64111328125000000000	4165.64111328125000000000	4167.17919921875000000000	4163.07666015625000000000	4157.43603515625000000000	4134.87158203125000000000	4213.84619140625000000000	4174.87158203125000000000	4176.92285156250000000000	2785.00000000000000000000	10246.00000000000000000000	10229.00000000000000000000	0.00000000000000000000	0.00000000000000000000	0.00000000000000000000	1107.00000000000000000000	972.00000000000000000000	4.00000000000000000000	4.00000000000000000000	4.00000000000000000000	4.00000000000000000000	4.00000000000000000000	4.00000000000000000000	4.00000000000000000000	4.00000000000000000000	4.00000000000000000000	4.00000000000000000000	4.00000000000000000000	4.00000000000000000000	4.00000000000000000000	4.00000000000000000000	4.00000000000000000000	4.00000000000000000000
85.00000000000000000000	0.00000000000000000000	4162.56396484375000000000	4164.10253906250000000000	4174.35888671875000000000	4172.82031250000000000000	4170.76904296875000000000	4161.02539062500000000000	4159.48730468750000000000	4157.94873046875000000000	4154.35888671875000000000	4138.97412109375000000000	4128.71777343750000000000	4216.41015625000000000000	4170.76904296875000000000	4163.58984375000000000000	2928.00000000000000000000	10247.00000000000000000000	10228.00000000000000000000	0.00000000000000000000	0.00000000000000000000	0.00000000000000000000	1107.00000000000000000000	980.00000000000000000000	4.00000000000000000000	4.00000000000000000000	4.00000000000000000000	4.00000000000000000000	4.00000000000000000000	4.00000000000000000000	4.00000000000000000000	4.00000000000000000000	4.00000000000000000000	4.00000000000000000000	4.00000000000000000000	4.00000000000000000000	4.00000000000000000000	4.00000000000000000000	4.00000000000000000000	4.00000000000000000000
86.00000000000000000000	0.00000000000000000000	4164.61523437500000000000	4172.82031250000000000000	4168.71777343750000000000	4180.51269531250000000000	4170.25634765625000000000	4161.02539062500000000000	4157.94873046875000000000	4155.89746093750000000000	4148.71777343750000000000	4138.46142578125000000000	4115.38427734375000000000	4215.89746093750000000000	4178.46142578125000000000	4167.17919921875000000000	3422.00000000000000000000	10247.00000000000000000000	10228.00000000000000000000	0.00000000000000000000	0.00000000000000000000	0.00000000000000000000	1107.00000000000000000000	988.00000000000000000000	4.00000000000000000000	4.00000000000000000000	4.00000000000000000000	4.00000000000000000000	4.00000000000000000000	4.00000000000000000000	4.00000000000000000000	4.00000000000000000000	4.00000000000000000000	4.00000000000000000000	4.00000000000000000000	4.00000000000000000000	4.00000000000000000000	4.00000000000000000000	4.00000000000000000000	4.00000000000000000000
87.00000000000000000000	0.00000000000000000000	4158.97412109375000000000	4180.51269531250000000000	4163.07666015625000000000	4182.05126953125000000000	4181.02539062500000000000	4164.10253906250000000000	4161.53857421875000000000	4165.64111328125000000000	4154.87158203125000000000	4156.92285156250000000000	4125.64111328125000000000	4217.94873046875000000000	4178.97412109375000000000	4180.00000000000000000000	3312.00000000000000000000	10246.00000000000000000000	10227.00000000000000000000	0.00000000000000000000	0.00000000000000000000	0.00000000000000000000	1107.00000000000000000000	996.00000000000000000000	4.00000000000000000000	4.00000000000000000000	4.00000000000000000000	4.00000000000000000000	4.00000000000000000000	4.00000000000000000000	4.00000000000000000000	4.00000000000000000000	4.00000000000000000000	4.00000000000000000000	4.00000000000000000000	4.00000000000000000000	4.00000000000000000000	4.00000000000000000000	4.00000000000000000000	4.00000000000000000000
88.00000000000000000000	0.00000000000000000000	4157.94873046875000000000	4168.71777343750000000000	4167.69238281250000000000	4170.76904296875000000000	4181.02539062500000000000	4162.05126953125000000000	4157.94873046875000000000	4166.15380859375000000000	4161.53857421875000000000	4162.05126953125000000000	4142.05126953125000000000	4216.92285156250000000000	4176.41015625000000000000	4175.89746093750000000000	2785.00000000000000000000	10246.00000000000000000000	10227.00000000000000000000	0.00000000000000000000	0.00000000000000000000	0.00000000000000000000	1108.00000000000000000000	4.00000000000000000000	4.00000000000000000000	4.00000000000000000000	4.00000000000000000000	4.00000000000000000000	4.00000000000000000000	4.00000000000000000000	4.00000000000000000000	4.00000000000000000000	4.00000000000000000000	4.00000000000000000000	4.00000000000000000000	4.00000000000000000000	4.00000000000000000000	4.00000000000000000000	4.00000000000000000000	4.00000000000000000000
89.00000000000000000000	0.00000000000000000000	4149.23046875000000000000	4160.00000000000000000000	4158.46142578125000000000	4161.53857421875000000000	4172.82031250000000000000	4156.41015625000000000000	4154.35888671875000000000	4163.07666015625000000000	4158.97412109375000000000	4160.00000000000000000000	4143.58984375000000000000	4214.87158203125000000000	4182.56396484375000000000	4171.79492187500000000000	2928.00000000000000000000	10248.00000000000000000000	10228.00000000000000000000	0.00000000000000000000	0.00000000000000000000	0.00000000000000000000	1108.00000000000000000000	11.00000000000000000000	4.00000000000000000000	4.00000000000000000000	4.00000000000000000000	4.00000000000000000000	4.00000000000000000000	4.00000000000000000000	4.00000000000000000000	4.00000000000000000000	4.00000000000000000000	4.00000000000000000000	4.00000000000000000000	4.00000000000000000000	4.00000000000000000000	4.00000000000000000000	4.00000000000000000000	4.00000000000000000000
90.00000000000000000000	0.00000000000000000000	4166.66650390625000000000	4163.58984375000000000000	4167.17919921875000000000	4171.79492187500000000000	4168.71777343750000000000	4155.89746093750000000000	4160.00000000000000000000	4163.58984375000000000000	4152.30761718750000000000	4157.43603515625000000000	4143.58984375000000000000	4225.64111328125000000000	4179.48730468750000000000	4185.64111328125000000000	3422.00000000000000000000	10248.00000000000000000000	10228.00000000000000000000	0.00000000000000000000	0.00000000000000000000	0.00000000000000000000	1108.00000000000000000000	18.00000000000000000000	4.00000000000000000000	4.00000000000000000000	4.00000000000000000000	4.00000000000000000000	4.00000000000000000000	4.00000000000000000000	4.00000000000000000000	4.00000000000000000000	4.00000000000000000000	4.00000000000000000000	4.00000000000000000000	4.00000000000000000000	4.00000000000000000000	4.00000000000000000000	4.00000000000000000000	4.00000000000000000000
91.00000000000000000000	0.00000000000000000000	4168.71777343750000000000	4173.84619140625000000000	4172.30761718750000000000	4189.74365234375000000000	4181.53857421875000000000	4167.69238281250000000000	4171.79492187500000000000	4176.92285156250000000000	4167.69238281250000000000	4156.41015625000000000000	4146.66650390625000000000	4229.74365234375000000000	4176.41015625000000000000	4189.74365234375000000000	3312.00000000000000000000	10248.00000000000000000000	10227.00000000000000000000	0.00000000000000000000	0.00000000000000000000	0.00000000000000000000	1108.00000000000000000000	26.00000000000000000000	4.00000000000000000000	4.00000000000000000000	4.00000000000000000000	4.00000000000000000000	4.00000000000000000000	4.00000000000000000000	4.00000000000000000000	4.00000000000000000000	4.00000000000000000000	4.00000000000000000000	4.00000000000000000000	4.00000000000000000000	4.00000000000000000000	4.00000000000000000000	4.00000000000000000000	4.00000000000000000000
92.00000000000000000000	0.00000000000000000000	4158.46142578125000000000	4166.15380859375000000000	4165.12792968750000000000	4186.15380859375000000000	4185.64111328125000000000	4167.69238281250000000000	4168.71777343750000000000	4176.92285156250000000000	4166.66650390625000000000	4153.33300781250000000000	4131.79492187500000000000	4222.05126953125000000000	4172.82031250000000000000	4171.79492187500000000000	2785.00000000000000000000	10248.00000000000000000000	10227.00000000000000000000	0.00000000000000000000	0.00000000000000000000	0.00000000000000000000	1108.00000000000000000000	33.00000000000000000000	4.00000000000000000000	4.00000000000000000000	4.00000000000000000000	4.00000000000000000000	4.00000000000000000000	4.00000000000000000000	4.00000000000000000000	4.00000000000000000000	4.00000000000000000000	4.00000000000000000000	4.00000000000000000000	4.00000000000000000000	4.00000000000000000000	4.00000000000000000000	4.00000000000000000000	4.00000000000000000000
93.00000000000000000000	0.00000000000000000000	4160.51269531250000000000	4158.46142578125000000000	4165.64111328125000000000	4167.17919921875000000000	4170.25634765625000000000	4159.48730468750000000000	4160.00000000000000000000	4161.53857421875000000000	4146.15380859375000000000	4162.05126953125000000000	4113.33300781250000000000	4214.35888671875000000000	4173.84619140625000000000	4166.66650390625000000000	2928.00000000000000000000	10249.00000000000000000000	10227.00000000000000000000	0.00000000000000000000	0.00000000000000000000	0.00000000000000000000	1108.00000000000000000000	41.00000000000000000000	4.00000000000000000000	4.00000000000000000000	4.00000000000000000000	4.00000000000000000000	4.00000000000000000000	4.00000000000000000000	4.00000000000000000000	4.00000000000000000000	4.00000000000000000000	4.00000000000000000000	4.00000000000000000000	4.00000000000000000000	4.00000000000000000000	4.00000000000000000000	4.00000000000000000000	4.00000000000000000000
94.00000000000000000000	0.00000000000000000000	4154.35888671875000000000	4166.15380859375000000000	4164.10253906250000000000	4162.05126953125000000000	4165.64111328125000000000	4156.92285156250000000000	4162.56396484375000000000	4164.10253906250000000000	4152.82031250000000000000	4171.28173828125000000000	4123.58984375000000000000	4213.84619140625000000000	4178.97412109375000000000	4171.79492187500000000000	3422.00000000000000000000	10249.00000000000000000000	10227.00000000000000000000	0.00000000000000000000	0.00000000000000000000	0.00000000000000000000	1108.00000000000000000000	49.00000000000000000000	4.00000000000000000000	4.00000000000000000000	4.00000000000000000000	4.00000000000000000000	4.00000000000000000000	4.00000000000000000000	4.00000000000000000000	4.00000000000000000000	4.00000000000000000000	4.00000000000000000000	4.00000000000000000000	4.00000000000000000000	4.00000000000000000000	4.00000000000000000000	4.00000000000000000000	4.00000000000000000000
95.00000000000000000000	0.00000000000000000000	4167.69238281250000000000	4163.58984375000000000000	4175.38427734375000000000	4165.64111328125000000000	4169.74365234375000000000	4146.66650390625000000000	4158.46142578125000000000	4162.56396484375000000000	4156.41015625000000000000	4155.89746093750000000000	4131.79492187500000000000	4221.02539062500000000000	4169.74365234375000000000	4167.17919921875000000000	3312.00000000000000000000	10249.00000000000000000000	10227.00000000000000000000	0.00000000000000000000	0.00000000000000000000	0.00000000000000000000	1108.00000000000000000000	57.00000000000000000000	4.00000000000000000000	4.00000000000000000000	4.00000000000000000000	4.00000000000000000000	4.00000000000000000000	4.00000000000000000000	4.00000000000000000000	4.00000000000000000000	4.00000000000000000000	4.00000000000000000000	4.00000000000000000000	4.00000000000000000000	4.00000000000000000000	4.00000000000000000000	4.00000000000000000000	4.00000000000000000000
96.00000000000000000000	0.00000000000000000000	4168.20507812500000000000	4162.56396484375000000000	4172.30761718750000000000	4162.05126953125000000000	4169.74365234375000000000	4144.61523437500000000000	4154.35888671875000000000	4156.41015625000000000000	4148.71777343750000000000	4152.82031250000000000000	4128.71777343750000000000	4220.00000000000000000000	4170.25634765625000000000	4170.25634765625000000000	2785.00000000000000000000	10249.00000000000000000000	10227.00000000000000000000	0.00000000000000000000	0.00000000000000000000	0.00000000000000000000	1108.00000000000000000000	66.00000000000000000000	4.00000000000000000000	4.00000000000000000000	4.00000000000000000000	4.00000000000000000000	4.00000000000000000000	4.00000000000000000000	4.00000000000000000000	4.00000000000000000000	4.00000000000000000000	4.00000000000000000000	4.00000000000000000000	4.00000000000000000000	4.00000000000000000000	4.00000000000000000000	4.00000000000000000000	4.00000000000000000000
97.00000000000000000000	0.00000000000000000000	4171.79492187500000000000	4172.82031250000000000000	4171.28173828125000000000	4176.41015625000000000000	4164.61523437500000000000	4156.92285156250000000000	4157.94873046875000000000	4161.53857421875000000000	4153.84619140625000000000	4164.10253906250000000000	4135.89746093750000000000	4226.66650390625000000000	4189.74365234375000000000	4182.05126953125000000000	2928.00000000000000000000	10249.00000000000000000000	10227.00000000000000000000	0.00000000000000000000	0.00000000000000000000	0.00000000000000000000	1108.00000000000000000000	74.00000000000000000000	4.00000000000000000000	4.00000000000000000000	4.00000000000000000000	4.00000000000000000000	4.00000000000000000000	4.00000000000000000000	4.00000000000000000000	4.00000000000000000000	4.00000000000000000000	4.00000000000000000000	4.00000000000000000000	4.00000000000000000000	4.00000000000000000000	4.00000000000000000000	4.00000000000000000000	4.00000000000000000000
98.00000000000000000000	0.00000000000000000000	4189.74365234375000000000	4182.56396484375000000000	4190.76904296875000000000	4201.53857421875000000000	4167.69238281250000000000	4164.10253906250000000000	4165.64111328125000000000	4167.17919921875000000000	4156.92285156250000000000	4167.69238281250000000000	4154.87158203125000000000	4237.94873046875000000000	4202.05126953125000000000	4186.66650390625000000000	3422.00000000000000000000	10249.00000000000000000000	10227.00000000000000000000	0.00000000000000000000	0.00000000000000000000	0.00000000000000000000	1108.00000000000000000000	82.00000000000000000000	4.00000000000000000000	4.00000000000000000000	4.00000000000000000000	4.00000000000000000000	4.00000000000000000000	4.00000000000000000000	4.00000000000000000000	4.00000000000000000000	4.00000000000000000000	4.00000000000000000000	4.00000000000000000000	4.00000000000000000000	4.00000000000000000000	4.00000000000000000000	4.00000000000000000000	4.00000000000000000000
99.00000000000000000000	0.00000000000000000000	4171.28173828125000000000	4182.56396484375000000000	4186.15380859375000000000	4193.84619140625000000000	4179.48730468750000000000	4168.71777343750000000000	4171.79492187500000000000	4169.23046875000000000000	4156.92285156250000000000	4171.79492187500000000000	4156.92285156250000000000	4229.74365234375000000000	4199.48730468750000000000	4187.17919921875000000000	3312.00000000000000000000	10249.00000000000000000000	10228.00000000000000000000	0.00000000000000000000	0.00000000000000000000	0.00000000000000000000	1108.00000000000000000000	91.00000000000000000000	4.00000000000000000000	4.00000000000000000000	4.00000000000000000000	4.00000000000000000000	4.00000000000000000000	4.00000000000000000000	4.00000000000000000000	4.00000000000000000000	4.00000000000000000000	4.00000000000000000000	4.00000000000000000000	4.00000000000000000000	4.00000000000000000000	4.00000000000000000000	4.00000000000000000000	4.00000000000000000000
100.00000000000000000000	0.00000000000000000000	4162.56396484375000000000	4163.07666015625000000000	4174.87158203125000000000	4162.56396484375000000000	4169.74365234375000000000	4165.12792968750000000000	4165.64111328125000000000	4160.00000000000000000000	4153.84619140625000000000	4164.61523437500000000000	4128.20507812500000000000	4219.48730468750000000000	4180.00000000000000000000	4178.97412109375000000000	2785.00000000000000000000	10249.00000000000000000000	10228.00000000000000000000	0.00000000000000000000	0.00000000000000000000	0.00000000000000000000	1108.00000000000000000000	99.00000000000000000000	4.00000000000000000000	4.00000000000000000000	4.00000000000000000000	4.00000000000000000000	4.00000000000000000000	4.00000000000000000000	4.00000000000000000000	4.00000000000000000000	4.00000000000000000000	4.00000000000000000000	4.00000000000000000000	4.00000000000000000000	4.00000000000000000000	4.00000000000000000000	4.00000000000000000000	4.00000000000000000000
101.00000000000000000000	0.00000000000000000000	4158.97412109375000000000	4148.20507812500000000000	4164.61523437500000000000	4142.05126953125000000000	4166.15380859375000000000	4155.89746093750000000000	4161.53857421875000000000	4155.38427734375000000000	4154.35888671875000000000	4166.66650390625000000000	4118.46142578125000000000	4216.92285156250000000000	4167.69238281250000000000	4167.17919921875000000000	2928.00000000000000000000	10247.00000000000000000000	10229.00000000000000000000	0.00000000000000000000	0.00000000000000000000	0.00000000000000000000	1108.00000000000000000000	107.00000000000000000000	4.00000000000000000000	4.00000000000000000000	4.00000000000000000000	4.00000000000000000000	4.00000000000000000000	4.00000000000000000000	4.00000000000000000000	4.00000000000000000000	4.00000000000000000000	4.00000000000000000000	4.00000000000000000000	4.00000000000000000000	4.00000000000000000000	4.00000000000000000000	4.00000000000000000000	4.00000000000000000000
102.00000000000000000000	0.00000000000000000000	4158.97412109375000000000	4158.46142578125000000000	4165.12792968750000000000	4157.94873046875000000000	4180.51269531250000000000	4156.41015625000000000000	4166.66650390625000000000	4167.69238281250000000000	4163.58984375000000000000	4178.46142578125000000000	4131.79492187500000000000	4221.02539062500000000000	4177.94873046875000000000	4170.25634765625000000000	3422.00000000000000000000	10247.00000000000000000000	10229.00000000000000000000	0.00000000000000000000	0.00000000000000000000	0.00000000000000000000	1108.00000000000000000000	116.00000000000000000000	4.00000000000000000000	4.00000000000000000000	4.00000000000000000000	4.00000000000000000000	4.00000000000000000000	4.00000000000000000000	4.00000000000000000000	4.00000000000000000000	4.00000000000000000000	4.00000000000000000000	4.00000000000000000000	4.00000000000000000000	4.00000000000000000000	4.00000000000000000000	4.00000000000000000000	4.00000000000000000000
103.00000000000000000000	0.00000000000000000000	4173.84619140625000000000	4176.41015625000000000000	4179.48730468750000000000	4193.84619140625000000000	4181.53857421875000000000	4169.23046875000000000000	4170.25634765625000000000	4173.33300781250000000000	4162.05126953125000000000	4168.71777343750000000000	4138.46142578125000000000	4220.51269531250000000000	4186.66650390625000000000	4176.41015625000000000000	3312.00000000000000000000	10247.00000000000000000000	10230.00000000000000000000	0.00000000000000000000	0.00000000000000000000	0.00000000000000000000	1108.00000000000000000000	124.00000000000000000000	4.00000000000000000000	4.00000000000000000000	4.00000000000000000000	4.00000000000000000000	4.00000000000000000000	4.00000000000000000000	4.00000000000000000000	4.00000000000000000000	4.00000000000000000000	4.00000000000000000000	4.00000000000000000000	4.00000000000000000000	4.00000000000000000000	4.00000000000000000000	4.00000000000000000000	4.00000000000000000000
104.00000000000000000000	0.00000000000000000000	4162.05126953125000000000	4180.51269531250000000000	4173.33300781250000000000	4197.94873046875000000000	4181.02539062500000000000	4173.84619140625000000000	4170.76904296875000000000	4165.64111328125000000000	4149.74365234375000000000	4160.51269531250000000000	4136.41015625000000000000	4210.76904296875000000000	4191.79492187500000000000	4172.30761718750000000000	2785.00000000000000000000	10247.00000000000000000000	10230.00000000000000000000	0.00000000000000000000	0.00000000000000000000	0.00000000000000000000	1108.00000000000000000000	132.00000000000000000000	4.00000000000000000000	4.00000000000000000000	4.00000000000000000000	4.00000000000000000000	4.00000000000000000000	4.00000000000000000000	4.00000000000000000000	4.00000000000000000000	4.00000000000000000000	4.00000000000000000000	4.00000000000000000000	4.00000000000000000000	4.00000000000000000000	4.00000000000000000000	4.00000000000000000000	4.00000000000000000000
105.00000000000000000000	0.00000000000000000000	4166.66650390625000000000	4171.28173828125000000000	4179.48730468750000000000	4178.46142578125000000000	4181.02539062500000000000	4164.61523437500000000000	4167.17919921875000000000	4163.07666015625000000000	4152.30761718750000000000	4167.17919921875000000000	4126.66650390625000000000	4213.84619140625000000000	4190.25634765625000000000	4170.76904296875000000000	2928.00000000000000000000	10247.00000000000000000000	10229.00000000000000000000	0.00000000000000000000	0.00000000000000000000	0.00000000000000000000	1108.00000000000000000000	139.00000000000000000000	4.00000000000000000000	4.00000000000000000000	4.00000000000000000000	4.00000000000000000000	4.00000000000000000000	4.00000000000000000000	4.00000000000000000000	4.00000000000000000000	4.00000000000000000000	4.00000000000000000000	4.00000000000000000000	4.00000000000000000000	4.00000000000000000000	4.00000000000000000000	4.00000000000000000000	4.00000000000000000000
106.00000000000000000000	0.00000000000000000000	4175.38427734375000000000	4170.76904296875000000000	4184.10253906250000000000	4170.25634765625000000000	4180.51269531250000000000	4167.17919921875000000000	4168.71777343750000000000	4175.38427734375000000000	4168.71777343750000000000	4172.82031250000000000000	4131.28173828125000000000	4217.94873046875000000000	4182.05126953125000000000	4182.56396484375000000000	3422.00000000000000000000	10247.00000000000000000000	10229.00000000000000000000	0.00000000000000000000	0.00000000000000000000	0.00000000000000000000	1108.00000000000000000000	146.00000000000000000000	4.00000000000000000000	4.00000000000000000000	4.00000000000000000000	4.00000000000000000000	4.00000000000000000000	4.00000000000000000000	4.00000000000000000000	4.00000000000000000000	4.00000000000000000000	4.00000000000000000000	4.00000000000000000000	4.00000000000000000000	4.00000000000000000000	4.00000000000000000000	4.00000000000000000000	4.00000000000000000000
107.00000000000000000000	0.00000000000000000000	4166.66650390625000000000	4165.64111328125000000000	4170.76904296875000000000	4166.66650390625000000000	4178.46142578125000000000	4168.71777343750000000000	4166.15380859375000000000	4172.30761718750000000000	4160.51269531250000000000	4163.07666015625000000000	4140.00000000000000000000	4213.84619140625000000000	4175.89746093750000000000	4188.20507812500000000000	3312.00000000000000000000	10245.00000000000000000000	10229.00000000000000000000	0.00000000000000000000	0.00000000000000000000	0.00000000000000000000	1108.00000000000000000000	154.00000000000000000000	4.00000000000000000000	4.00000000000000000000	4.00000000000000000000	4.00000000000000000000	4.00000000000000000000	4.00000000000000000000	4.00000000000000000000	4.00000000000000000000	4.00000000000000000000	4.00000000000000000000	4.00000000000000000000	4.00000000000000000000	4.00000000000000000000	4.00000000000000000000	4.00000000000000000000	4.00000000000000000000
108.00000000000000000000	0.00000000000000000000	4173.33300781250000000000	4160.00000000000000000000	4174.35888671875000000000	4158.46142578125000000000	4177.94873046875000000000	4164.61523437500000000000	4161.53857421875000000000	4160.51269531250000000000	4148.71777343750000000000	4156.41015625000000000000	4127.69238281250000000000	4216.41015625000000000000	4182.56396484375000000000	4177.94873046875000000000	2785.00000000000000000000	10245.00000000000000000000	10229.00000000000000000000	0.00000000000000000000	0.00000000000000000000	0.00000000000000000000	1108.00000000000000000000	161.00000000000000000000	4.00000000000000000000	4.00000000000000000000	4.00000000000000000000	4.00000000000000000000	4.00000000000000000000	4.00000000000000000000	4.00000000000000000000	4.00000000000000000000	4.00000000000000000000	4.00000000000000000000	4.00000000000000000000	4.00000000000000000000	4.00000000000000000000	4.00000000000000000000	4.00000000000000000000	4.00000000000000000000
109.00000000000000000000	0.00000000000000000000	4165.64111328125000000000	4172.82031250000000000000	4177.43603515625000000000	4166.66650390625000000000	4181.02539062500000000000	4171.79492187500000000000	4167.17919921875000000000	4169.74365234375000000000	4168.20507812500000000000	4174.87158203125000000000	4130.76904296875000000000	4220.51269531250000000000	4194.87158203125000000000	4171.79492187500000000000	2928.00000000000000000000	10245.00000000000000000000	10230.00000000000000000000	0.00000000000000000000	0.00000000000000000000	0.00000000000000000000	1108.00000000000000000000	168.00000000000000000000	4.00000000000000000000	4.00000000000000000000	4.00000000000000000000	4.00000000000000000000	4.00000000000000000000	4.00000000000000000000	4.00000000000000000000	4.00000000000000000000	4.00000000000000000000	4.00000000000000000000	4.00000000000000000000	4.00000000000000000000	4.00000000000000000000	4.00000000000000000000	4.00000000000000000000	4.00000000000000000000
110.00000000000000000000	0.00000000000000000000	4164.10253906250000000000	4174.35888671875000000000	4178.97412109375000000000	4183.58984375000000000000	4164.10253906250000000000	4168.20507812500000000000	4161.53857421875000000000	4170.76904296875000000000	4167.17919921875000000000	4178.97412109375000000000	4151.79492187500000000000	4221.02539062500000000000	4185.12792968750000000000	4174.35888671875000000000	3422.00000000000000000000	10245.00000000000000000000	10230.00000000000000000000	0.00000000000000000000	0.00000000000000000000	0.00000000000000000000	1108.00000000000000000000	176.00000000000000000000	4.00000000000000000000	4.00000000000000000000	4.00000000000000000000	4.00000000000000000000	4.00000000000000000000	4.00000000000000000000	4.00000000000000000000	4.00000000000000000000	4.00000000000000000000	4.00000000000000000000	4.00000000000000000000	4.00000000000000000000	4.00000000000000000000	4.00000000000000000000	4.00000000000000000000	4.00000000000000000000
111.00000000000000000000	0.00000000000000000000	4164.61523437500000000000	4166.66650390625000000000	4172.30761718750000000000	4183.07666015625000000000	4160.00000000000000000000	4163.58984375000000000000	4161.53857421875000000000	4165.64111328125000000000	4153.84619140625000000000	4162.05126953125000000000	4144.10253906250000000000	4214.35888671875000000000	4176.41015625000000000000	4174.87158203125000000000	3312.00000000000000000000	10247.00000000000000000000	10231.00000000000000000000	0.00000000000000000000	0.00000000000000000000	0.00000000000000000000	1108.00000000000000000000	183.00000000000000000000	4.00000000000000000000	4.00000000000000000000	4.00000000000000000000	4.00000000000000000000	4.00000000000000000000	4.00000000000000000000	4.00000000000000000000	4.00000000000000000000	4.00000000000000000000	4.00000000000000000000	4.00000000000000000000	4.00000000000000000000	4.00000000000000000000	4.00000000000000000000	4.00000000000000000000	4.00000000000000000000
112.00000000000000000000	0.00000000000000000000	4161.02539062500000000000	4161.02539062500000000000	4163.58984375000000000000	4174.35888671875000000000	4170.25634765625000000000	4157.43603515625000000000	4165.64111328125000000000	4163.07666015625000000000	4150.76904296875000000000	4153.84619140625000000000	4111.28173828125000000000	4209.23046875000000000000	4172.30761718750000000000	4167.17919921875000000000	2785.00000000000000000000	10247.00000000000000000000	10231.00000000000000000000	0.00000000000000000000	0.00000000000000000000	0.00000000000000000000	1108.00000000000000000000	191.00000000000000000000	4.00000000000000000000	4.00000000000000000000	4.00000000000000000000	4.00000000000000000000	4.00000000000000000000	4.00000000000000000000	4.00000000000000000000	4.00000000000000000000	4.00000000000000000000	4.00000000000000000000	4.00000000000000000000	4.00000000000000000000	4.00000000000000000000	4.00000000000000000000	4.00000000000000000000	4.00000000000000000000
113.00000000000000000000	0.00000000000000000000	4178.97412109375000000000	4154.35888671875000000000	4178.46142578125000000000	4162.05126953125000000000	4168.71777343750000000000	4145.64111328125000000000	4154.35888671875000000000	4154.35888671875000000000	4138.46142578125000000000	4158.97412109375000000000	4105.12792968750000000000	4217.43603515625000000000	4163.58984375000000000000	4166.66650390625000000000	2928.00000000000000000000	10248.00000000000000000000	10231.00000000000000000000	0.00000000000000000000	0.00000000000000000000	0.00000000000000000000	1108.00000000000000000000	198.00000000000000000000	4.00000000000000000000	4.00000000000000000000	4.00000000000000000000	4.00000000000000000000	4.00000000000000000000	4.00000000000000000000	4.00000000000000000000	4.00000000000000000000	4.00000000000000000000	4.00000000000000000000	4.00000000000000000000	4.00000000000000000000	4.00000000000000000000	4.00000000000000000000	4.00000000000000000000	4.00000000000000000000
114.00000000000000000000	0.00000000000000000000	4168.20507812500000000000	4162.05126953125000000000	4178.46142578125000000000	4160.51269531250000000000	4175.38427734375000000000	4161.02539062500000000000	4163.07666015625000000000	4166.15380859375000000000	4149.23046875000000000000	4166.15380859375000000000	4130.76904296875000000000	4225.64111328125000000000	4176.92285156250000000000	4181.02539062500000000000	3422.00000000000000000000	10248.00000000000000000000	10231.00000000000000000000	0.00000000000000000000	0.00000000000000000000	0.00000000000000000000	1108.00000000000000000000	205.00000000000000000000	4.00000000000000000000	4.00000000000000000000	4.00000000000000000000	4.00000000000000000000	4.00000000000000000000	4.00000000000000000000	4.00000000000000000000	4.00000000000000000000	4.00000000000000000000	4.00000000000000000000	4.00000000000000000000	4.00000000000000000000	4.00000000000000000000	4.00000000000000000000	4.00000000000000000000	4.00000000000000000000
115.00000000000000000000	0.00000000000000000000	4160.00000000000000000000	4167.69238281250000000000	4175.89746093750000000000	4175.89746093750000000000	4172.82031250000000000000	4170.25634765625000000000	4173.84619140625000000000	4173.33300781250000000000	4163.07666015625000000000	4161.53857421875000000000	4142.56396484375000000000	4225.12792968750000000000	4191.79492187500000000000	4181.53857421875000000000	3312.00000000000000000000	10248.00000000000000000000	10231.00000000000000000000	0.00000000000000000000	0.00000000000000000000	0.00000000000000000000	1108.00000000000000000000	213.00000000000000000000	4.00000000000000000000	4.00000000000000000000	4.00000000000000000000	4.00000000000000000000	4.00000000000000000000	4.00000000000000000000	4.00000000000000000000	4.00000000000000000000	4.00000000000000000000	4.00000000000000000000	4.00000000000000000000	4.00000000000000000000	4.00000000000000000000	4.00000000000000000000	4.00000000000000000000	4.00000000000000000000
116.00000000000000000000	0.00000000000000000000	4167.69238281250000000000	4173.33300781250000000000	4175.38427734375000000000	4184.61523437500000000000	4165.12792968750000000000	4157.94873046875000000000	4163.58984375000000000000	4162.56396484375000000000	4151.28173828125000000000	4163.07666015625000000000	4142.56396484375000000000	4215.89746093750000000000	4195.38427734375000000000	4168.71777343750000000000	2785.00000000000000000000	10248.00000000000000000000	10231.00000000000000000000	0.00000000000000000000	0.00000000000000000000	0.00000000000000000000	1108.00000000000000000000	220.00000000000000000000	4.00000000000000000000	4.00000000000000000000	4.00000000000000000000	4.00000000000000000000	4.00000000000000000000	4.00000000000000000000	4.00000000000000000000	4.00000000000000000000	4.00000000000000000000	4.00000000000000000000	4.00000000000000000000	4.00000000000000000000	4.00000000000000000000	4.00000000000000000000	4.00000000000000000000	4.00000000000000000000
117.00000000000000000000	0.00000000000000000000	4161.02539062500000000000	4175.89746093750000000000	4163.07666015625000000000	4178.97412109375000000000	4170.76904296875000000000	4156.92285156250000000000	4154.87158203125000000000	4160.00000000000000000000	4144.61523437500000000000	4172.30761718750000000000	4148.20507812500000000000	4213.84619140625000000000	4187.69238281250000000000	4165.64111328125000000000	2928.00000000000000000000	10249.00000000000000000000	10229.00000000000000000000	0.00000000000000000000	0.00000000000000000000	0.00000000000000000000	1108.00000000000000000000	228.00000000000000000000	4.00000000000000000000	4.00000000000000000000	4.00000000000000000000	4.00000000000000000000	4.00000000000000000000	4.00000000000000000000	4.00000000000000000000	4.00000000000000000000	4.00000000000000000000	4.00000000000000000000	4.00000000000000000000	4.00000000000000000000	4.00000000000000000000	4.00000000000000000000	4.00000000000000000000	4.00000000000000000000
118.00000000000000000000	0.00000000000000000000	4167.69238281250000000000	4161.02539062500000000000	4171.28173828125000000000	4167.69238281250000000000	4166.15380859375000000000	4157.94873046875000000000	4153.33300781250000000000	4155.89746093750000000000	4142.56396484375000000000	4154.87158203125000000000	4121.02539062500000000000	4220.00000000000000000000	4169.74365234375000000000	4164.61523437500000000000	3422.00000000000000000000	10249.00000000000000000000	10229.00000000000000000000	0.00000000000000000000	0.00000000000000000000	0.00000000000000000000	1108.00000000000000000000	237.00000000000000000000	4.00000000000000000000	4.00000000000000000000	4.00000000000000000000	4.00000000000000000000	4.00000000000000000000	4.00000000000000000000	4.00000000000000000000	4.00000000000000000000	4.00000000000000000000	4.00000000000000000000	4.00000000000000000000	4.00000000000000000000	4.00000000000000000000	4.00000000000000000000	4.00000000000000000000	4.00000000000000000000
119.00000000000000000000	0.00000000000000000000	4165.64111328125000000000	4162.05126953125000000000	4172.30761718750000000000	4159.48730468750000000000	4165.64111328125000000000	4160.00000000000000000000	4158.97412109375000000000	4159.48730468750000000000	4146.66650390625000000000	4147.17919921875000000000	4108.20507812500000000000	4217.94873046875000000000	4174.87158203125000000000	4166.66650390625000000000	3312.00000000000000000000	10248.00000000000000000000	10229.00000000000000000000	0.00000000000000000000	0.00000000000000000000	0.00000000000000000000	1108.00000000000000000000	245.00000000000000000000	4.00000000000000000000	4.00000000000000000000	4.00000000000000000000	4.00000000000000000000	4.00000000000000000000	4.00000000000000000000	4.00000000000000000000	4.00000000000000000000	4.00000000000000000000	4.00000000000000000000	4.00000000000000000000	4.00000000000000000000	4.00000000000000000000	4.00000000000000000000	4.00000000000000000000	4.00000000000000000000
120.00000000000000000000	0.00000000000000000000	4168.20507812500000000000	4176.41015625000000000000	4172.30761718750000000000	4159.48730468750000000000	4171.28173828125000000000	4163.58984375000000000000	4165.12792968750000000000	4167.17919921875000000000	4156.41015625000000000000	4165.12792968750000000000	4141.53857421875000000000	4221.02539062500000000000	4191.79492187500000000000	4174.87158203125000000000	2785.00000000000000000000	10248.00000000000000000000	10229.00000000000000000000	0.00000000000000000000	0.00000000000000000000	0.00000000000000000000	1108.00000000000000000000	253.00000000000000000000	4.00000000000000000000	4.00000000000000000000	4.00000000000000000000	4.00000000000000000000	4.00000000000000000000	4.00000000000000000000	4.00000000000000000000	4.00000000000000000000	4.00000000000000000000	4.00000000000000000000	4.00000000000000000000	4.00000000000000000000	4.00000000000000000000	4.00000000000000000000	4.00000000000000000000	4.00000000000000000000
121.00000000000000000000	0.00000000000000000000	4170.76904296875000000000	4175.89746093750000000000	4176.41015625000000000000	4165.64111328125000000000	4164.61523437500000000000	4161.53857421875000000000	4166.15380859375000000000	4160.51269531250000000000	4155.38427734375000000000	4174.35888671875000000000	4161.53857421875000000000	4222.56396484375000000000	4194.35888671875000000000	4178.46142578125000000000	2928.00000000000000000000	10250.00000000000000000000	10228.00000000000000000000	0.00000000000000000000	0.00000000000000000000	0.00000000000000000000	1108.00000000000000000000	262.00000000000000000000	4.00000000000000000000	4.00000000000000000000	4.00000000000000000000	4.00000000000000000000	4.00000000000000000000	4.00000000000000000000	4.00000000000000000000	4.00000000000000000000	4.00000000000000000000	4.00000000000000000000	4.00000000000000000000	4.00000000000000000000	4.00000000000000000000	4.00000000000000000000	4.00000000000000000000	4.00000000000000000000
122.00000000000000000000	0.00000000000000000000	4156.92285156250000000000	4174.87158203125000000000	4170.25634765625000000000	4172.30761718750000000000	4164.61523437500000000000	4164.61523437500000000000	4166.66650390625000000000	4161.02539062500000000000	4153.33300781250000000000	4174.87158203125000000000	4156.92285156250000000000	4220.00000000000000000000	4193.33300781250000000000	4172.82031250000000000000	3422.00000000000000000000	10250.00000000000000000000	10228.00000000000000000000	0.00000000000000000000	0.00000000000000000000	0.00000000000000000000	1108.00000000000000000000	270.00000000000000000000	4.00000000000000000000	4.00000000000000000000	4.00000000000000000000	4.00000000000000000000	4.00000000000000000000	4.00000000000000000000	4.00000000000000000000	4.00000000000000000000	4.00000000000000000000	4.00000000000000000000	4.00000000000000000000	4.00000000000000000000	4.00000000000000000000	4.00000000000000000000	4.00000000000000000000	4.00000000000000000000
123.00000000000000000000	0.00000000000000000000	4169.23046875000000000000	4178.97412109375000000000	4177.43603515625000000000	4177.94873046875000000000	4178.97412109375000000000	4168.71777343750000000000	4170.76904296875000000000	4173.33300781250000000000	4163.58984375000000000000	4178.46142578125000000000	4146.66650390625000000000	4229.74365234375000000000	4192.82031250000000000000	4165.64111328125000000000	3312.00000000000000000000	10250.00000000000000000000	10227.00000000000000000000	0.00000000000000000000	0.00000000000000000000	0.00000000000000000000	1108.00000000000000000000	278.00000000000000000000	4.00000000000000000000	4.00000000000000000000	4.00000000000000000000	4.00000000000000000000	4.00000000000000000000	4.00000000000000000000	4.00000000000000000000	4.00000000000000000000	4.00000000000000000000	4.00000000000000000000	4.00000000000000000000	4.00000000000000000000	4.00000000000000000000	4.00000000000000000000	4.00000000000000000000	4.00000000000000000000
124.00000000000000000000	0.00000000000000000000	4167.17919921875000000000	4177.43603515625000000000	4167.69238281250000000000	4179.48730468750000000000	4186.15380859375000000000	4166.66650390625000000000	4171.28173828125000000000	4172.82031250000000000000	4164.10253906250000000000	4177.43603515625000000000	4131.28173828125000000000	4227.69238281250000000000	4191.28173828125000000000	4157.94873046875000000000	2785.00000000000000000000	10250.00000000000000000000	10227.00000000000000000000	0.00000000000000000000	0.00000000000000000000	0.00000000000000000000	1108.00000000000000000000	287.00000000000000000000	4.00000000000000000000	4.00000000000000000000	4.00000000000000000000	4.00000000000000000000	4.00000000000000000000	4.00000000000000000000	4.00000000000000000000	4.00000000000000000000	4.00000000000000000000	4.00000000000000000000	4.00000000000000000000	4.00000000000000000000	4.00000000000000000000	4.00000000000000000000	4.00000000000000000000	4.00000000000000000000
125.00000000000000000000	0.00000000000000000000	4161.53857421875000000000	4171.79492187500000000000	4160.00000000000000000000	4176.92285156250000000000	4173.33300781250000000000	4159.48730468750000000000	4161.53857421875000000000	4162.05126953125000000000	4146.66650390625000000000	4160.51269531250000000000	4126.66650390625000000000	4223.07666015625000000000	4190.25634765625000000000	4159.48730468750000000000	2928.00000000000000000000	10249.00000000000000000000	10227.00000000000000000000	0.00000000000000000000	0.00000000000000000000	0.00000000000000000000	1108.00000000000000000000	295.00000000000000000000	4.00000000000000000000	4.00000000000000000000	4.00000000000000000000	4.00000000000000000000	4.00000000000000000000	4.00000000000000000000	4.00000000000000000000	4.00000000000000000000	4.00000000000000000000	4.00000000000000000000	4.00000000000000000000	4.00000000000000000000	4.00000000000000000000	4.00000000000000000000	4.00000000000000000000	4.00000000000000000000
126.00000000000000000000	0.00000000000000000000	4171.28173828125000000000	4178.46142578125000000000	4172.82031250000000000000	4169.74365234375000000000	4169.23046875000000000000	4165.12792968750000000000	4166.66650390625000000000	4171.79492187500000000000	4151.79492187500000000000	4159.48730468750000000000	4148.20507812500000000000	4228.20507812500000000000	4191.28173828125000000000	4171.28173828125000000000	3422.00000000000000000000	10249.00000000000000000000	10227.00000000000000000000	0.00000000000000000000	0.00000000000000000000	0.00000000000000000000	1108.00000000000000000000	304.00000000000000000000	4.00000000000000000000	4.00000000000000000000	4.00000000000000000000	4.00000000000000000000	4.00000000000000000000	4.00000000000000000000	4.00000000000000000000	4.00000000000000000000	4.00000000000000000000	4.00000000000000000000	4.00000000000000000000	4.00000000000000000000	4.00000000000000000000	4.00000000000000000000	4.00000000000000000000	4.00000000000000000000
127.00000000000000000000	0.00000000000000000000	4161.02539062500000000000	4178.97412109375000000000	4169.23046875000000000000	4160.00000000000000000000	4175.89746093750000000000	4176.92285156250000000000	4182.56396484375000000000	4184.10253906250000000000	4169.74365234375000000000	4175.89746093750000000000	4151.79492187500000000000	4220.51269531250000000000	4183.07666015625000000000	4165.64111328125000000000	52.00000000000000000000	10250.00000000000000000000	10227.00000000000000000000	0.00000000000000000000	0.00000000000000000000	0.00000000000000000000	1108.00000000000000000000	312.00000000000000000000	4.00000000000000000000	4.00000000000000000000	4.00000000000000000000	4.00000000000000000000	4.00000000000000000000	4.00000000000000000000	4.00000000000000000000	4.00000000000000000000	4.00000000000000000000	4.00000000000000000000	4.00000000000000000000	4.00000000000000000000	4.00000000000000000000	4.00000000000000000000	4.00000000000000000000	4.00000000000000000000
0.00000000000000000000	0.00000000000000000000	4160.51269531250000000000	4162.05126953125000000000	4168.20507812500000000000	4162.56396484375000000000	4162.05126953125000000000	4168.20507812500000000000	4171.79492187500000000000	4168.71777343750000000000	4158.97412109375000000000	4166.15380859375000000000	4123.58984375000000000000	4215.38427734375000000000	4166.66650390625000000000	4149.23046875000000000000	2708.00000000000000000000	10250.00000000000000000000	10227.00000000000000000000	0.00000000000000000000	0.00000000000000000000	0.00000000000000000000	1108.00000000000000000000	320.00000000000000000000	4.00000000000000000000	4.00000000000000000000	4.00000000000000000000	4.00000000000000000000	4.00000000000000000000	4.00000000000000000000	4.00000000000000000000	4.00000000000000000000	4.00000000000000000000	4.00000000000000000000	4.00000000000000000000	4.00000000000000000000	4.00000000000000000000	4.00000000000000000000	4.00000000000000000000	4.00000000000000000000
1.00000000000000000000	0.00000000000000000000	4156.41015625000000000000	4166.66650390625000000000	4167.69238281250000000000	4177.94873046875000000000	4164.10253906250000000000	4155.38427734375000000000	4155.38427734375000000000	4158.46142578125000000000	4153.33300781250000000000	4162.56396484375000000000	4125.64111328125000000000	4221.02539062500000000000	4177.43603515625000000000	4156.92285156250000000000	2826.00000000000000000000	10248.00000000000000000000	10228.00000000000000000000	0.00000000000000000000	0.00000000000000000000	0.00000000000000000000	1108.00000000000000000000	329.00000000000000000000	4.00000000000000000000	4.00000000000000000000	4.00000000000000000000	4.00000000000000000000	4.00000000000000000000	4.00000000000000000000	4.00000000000000000000	4.00000000000000000000	4.00000000000000000000	4.00000000000000000000	4.00000000000000000000	4.00000000000000000000	4.00000000000000000000	4.00000000000000000000	4.00000000000000000000	4.00000000000000000000
2.00000000000000000000	0.00000000000000000000	4165.12792968750000000000	4183.58984375000000000000	4173.84619140625000000000	4192.30761718750000000000	4180.00000000000000000000	4157.43603515625000000000	4160.51269531250000000000	4164.61523437500000000000	4162.56396484375000000000	4168.71777343750000000000	4143.58984375000000000000	4233.84619140625000000000	4192.82031250000000000000	4171.79492187500000000000	2419.00000000000000000000	10248.00000000000000000000	10228.00000000000000000000	0.00000000000000000000	0.00000000000000000000	0.00000000000000000000	1108.00000000000000000000	336.00000000000000000000	4.00000000000000000000	4.00000000000000000000	4.00000000000000000000	4.00000000000000000000	4.00000000000000000000	4.00000000000000000000	4.00000000000000000000	4.00000000000000000000	4.00000000000000000000	4.00000000000000000000	4.00000000000000000000	4.00000000000000000000	4.00000000000000000000	4.00000000000000000000	4.00000000000000000000	4.00000000000000000000
3.00000000000000000000	0.00000000000000000000	4183.07666015625000000000	4182.05126953125000000000	4185.12792968750000000000	4189.74365234375000000000	4173.33300781250000000000	4170.25634765625000000000	4167.17919921875000000000	4166.66650390625000000000	4162.56396484375000000000	4158.97412109375000000000	4142.05126953125000000000	4242.56396484375000000000	4183.58984375000000000000	4177.94873046875000000000	3470.00000000000000000000	10249.00000000000000000000	10226.00000000000000000000	0.00000000000000000000	0.00000000000000000000	0.00000000000000000000	1108.00000000000000000000	344.00000000000000000000	4.00000000000000000000	4.00000000000000000000	4.00000000000000000000	4.00000000000000000000	4.00000000000000000000	4.00000000000000000000	4.00000000000000000000	4.00000000000000000000	4.00000000000000000000	4.00000000000000000000	4.00000000000000000000	4.00000000000000000000	4.00000000000000000000	4.00000000000000000000	4.00000000000000000000	4.00000000000000000000
4.00000000000000000000	0.00000000000000000000	4170.25634765625000000000	4178.97412109375000000000	4176.92285156250000000000	4178.46142578125000000000	4171.28173828125000000000	4175.89746093750000000000	4164.61523437500000000000	4167.69238281250000000000	4162.56396484375000000000	4161.02539062500000000000	4147.17919921875000000000	4240.51269531250000000000	4185.64111328125000000000	4182.05126953125000000000	3535.00000000000000000000	10249.00000000000000000000	10226.00000000000000000000	0.00000000000000000000	0.00000000000000000000	0.00000000000000000000	1108.00000000000000000000	351.00000000000000000000	4.00000000000000000000	4.00000000000000000000	4.00000000000000000000	4.00000000000000000000	4.00000000000000000000	4.00000000000000000000	4.00000000000000000000	4.00000000000000000000	4.00000000000000000000	4.00000000000000000000	4.00000000000000000000	4.00000000000000000000	4.00000000000000000000	4.00000000000000000000	4.00000000000000000000	4.00000000000000000000
5.00000000000000000000	0.00000000000000000000	4175.38427734375000000000	4184.61523437500000000000	4180.51269531250000000000	4173.84619140625000000000	4176.92285156250000000000	4165.64111328125000000000	4161.02539062500000000000	4166.15380859375000000000	4160.51269531250000000000	4172.30761718750000000000	4158.46142578125000000000	4238.46142578125000000000	4197.94873046875000000000	4176.92285156250000000000	3399.00000000000000000000	10250.00000000000000000000	10227.00000000000000000000	0.00000000000000000000	0.00000000000000000000	0.00000000000000000000	1108.00000000000000000000	359.00000000000000000000	4.00000000000000000000	4.00000000000000000000	4.00000000000000000000	4.00000000000000000000	4.00000000000000000000	4.00000000000000000000	4.00000000000000000000	4.00000000000000000000	4.00000000000000000000	4.00000000000000000000	4.00000000000000000000	4.00000000000000000000	4.00000000000000000000	4.00000000000000000000	4.00000000000000000000	4.00000000000000000000
6.00000000000000000000	0.00000000000000000000	4172.82031250000000000000	4187.17919921875000000000	4180.00000000000000000000	4180.00000000000000000000	4174.87158203125000000000	4163.58984375000000000000	4168.71777343750000000000	4173.33300781250000000000	4164.61523437500000000000	4175.38427734375000000000	4147.69238281250000000000	4232.82031250000000000000	4196.92285156250000000000	4170.25634765625000000000	3474.00000000000000000000	10250.00000000000000000000	10227.00000000000000000000	0.00000000000000000000	0.00000000000000000000	0.00000000000000000000	1108.00000000000000000000	366.00000000000000000000	4.00000000000000000000	4.00000000000000000000	4.00000000000000000000	4.00000000000000000000	4.00000000000000000000	4.00000000000000000000	4.00000000000000000000	4.00000000000000000000	4.00000000000000000000	4.00000000000000000000	4.00000000000000000000	4.00000000000000000000	4.00000000000000000000	4.00000000000000000000	4.00000000000000000000	4.00000000000000000000
7.00000000000000000000	0.00000000000000000000	4159.48730468750000000000	4180.51269531250000000000	4173.33300781250000000000	4190.76904296875000000000	4163.58984375000000000000	4164.10253906250000000000	4170.76904296875000000000	4176.41015625000000000000	4163.58984375000000000000	4168.71777343750000000000	4134.87158203125000000000	4225.64111328125000000000	4179.48730468750000000000	4167.69238281250000000000	3333.00000000000000000000	10247.00000000000000000000	10226.00000000000000000000	0.00000000000000000000	0.00000000000000000000	0.00000000000000000000	1108.00000000000000000000	373.00000000000000000000	4.00000000000000000000	4.00000000000000000000	4.00000000000000000000	4.00000000000000000000	4.00000000000000000000	4.00000000000000000000	4.00000000000000000000	4.00000000000000000000	4.00000000000000000000	4.00000000000000000000	4.00000000000000000000	4.00000000000000000000	4.00000000000000000000	4.00000000000000000000	4.00000000000000000000	4.00000000000000000000
8.00000000000000000000	0.00000000000000000000	4163.58984375000000000000	4177.94873046875000000000	4177.94873046875000000000	4188.71777343750000000000	4161.53857421875000000000	4166.15380859375000000000	4165.12792968750000000000	4164.61523437500000000000	4154.87158203125000000000	4157.94873046875000000000	4133.84619140625000000000	4212.30761718750000000000	4164.10253906250000000000	4160.00000000000000000000	3389.00000000000000000000	10247.00000000000000000000	10226.00000000000000000000	0.00000000000000000000	0.00000000000000000000	0.00000000000000000000	1108.00000000000000000000	381.00000000000000000000	4.00000000000000000000	4.00000000000000000000	4.00000000000000000000	4.00000000000000000000	4.00000000000000000000	4.00000000000000000000	4.00000000000000000000	4.00000000000000000000	4.00000000000000000000	4.00000000000000000000	4.00000000000000000000	4.00000000000000000000	4.00000000000000000000	4.00000000000000000000	4.00000000000000000000	4.00000000000000000000
9.00000000000000000000	0.00000000000000000000	4152.30761718750000000000	4175.38427734375000000000	4165.12792968750000000000	4178.97412109375000000000	4170.25634765625000000000	4172.30761718750000000000	4167.69238281250000000000	4162.05126953125000000000	4161.53857421875000000000	4160.51269531250000000000	4128.71777343750000000000	4197.43603515625000000000	4164.10253906250000000000	4153.33300781250000000000	3071.00000000000000000000	10244.00000000000000000000	10227.00000000000000000000	0.00000000000000000000	0.00000000000000000000	0.00000000000000000000	1108.00000000000000000000	388.00000000000000000000	4.00000000000000000000	4.00000000000000000000	4.00000000000000000000	4.00000000000000000000	4.00000000000000000000	4.00000000000000000000	4.00000000000000000000	4.00000000000000000000	4.00000000000000000000	4.00000000000000000000	4.00000000000000000000	4.00000000000000000000	4.00000000000000000000	4.00000000000000000000	4.00000000000000000000	4.00000000000000000000
10.00000000000000000000	0.00000000000000000000	4158.46142578125000000000	4158.46142578125000000000	4162.05126953125000000000	4168.20507812500000000000	4167.69238281250000000000	4158.97412109375000000000	4163.58984375000000000000	4157.43603515625000000000	4159.48730468750000000000	4162.56396484375000000000	4116.92285156250000000000	4193.33300781250000000000	4158.97412109375000000000	4146.15380859375000000000	3382.00000000000000000000	10244.00000000000000000000	10227.00000000000000000000	0.00000000000000000000	0.00000000000000000000	0.00000000000000000000	1108.00000000000000000000	395.00000000000000000000	4.00000000000000000000	4.00000000000000000000	4.00000000000000000000	4.00000000000000000000	4.00000000000000000000	4.00000000000000000000	4.00000000000000000000	4.00000000000000000000	4.00000000000000000000	4.00000000000000000000	4.00000000000000000000	4.00000000000000000000	4.00000000000000000000	4.00000000000000000000	4.00000000000000000000	4.00000000000000000000
11.00000000000000000000	0.00000000000000000000	4161.02539062500000000000	4163.07666015625000000000	4166.66650390625000000000	4159.48730468750000000000	4170.25634765625000000000	4155.38427734375000000000	4162.56396484375000000000	4156.92285156250000000000	4157.43603515625000000000	4164.61523437500000000000	4122.56396484375000000000	4191.79492187500000000000	4162.05126953125000000000	4148.71777343750000000000	3299.00000000000000000000	10246.00000000000000000000	10227.00000000000000000000	0.00000000000000000000	0.00000000000000000000	0.00000000000000000000	1108.00000000000000000000	403.00000000000000000000	4.00000000000000000000	4.00000000000000000000	4.00000000000000000000	4.00000000000000000000	4.00000000000000000000	4.00000000000000000000	4.00000000000000000000	4.00000000000000000000	4.00000000000000000000	4.00000000000000000000	4.00000000000000000000	4.00000000000000000000	4.00000000000000000000	4.00000000000000000000	4.00000000000000000000	4.00000000000000000000
12.00000000000000000000	0.00000000000000000000	4148.20507812500000000000	4181.02539062500000000000	4166.66650390625000000000	4170.25634765625000000000	4175.89746093750000000000	4173.84619140625000000000	4169.74365234375000000000	4168.20507812500000000000	4166.66650390625000000000	4173.33300781250000000000	4140.00000000000000000000	4196.92285156250000000000	4173.84619140625000000000	4160.00000000000000000000	2808.00000000000000000000	10246.00000000000000000000	10227.00000000000000000000	0.00000000000000000000	0.00000000000000000000	0.00000000000000000000	1108.00000000000000000000	410.00000000000000000000	4.00000000000000000000	4.00000000000000000000	4.00000000000000000000	4.00000000000000000000	4.00000000000000000000	4.00000000000000000000	4.00000000000000000000	4.00000000000000000000	4.00000000000000000000	4.00000000000000000000	4.00000000000000000000	4.00000000000000000000	4.00000000000000000000	4.00000000000000000000	4.00000000000000000000	4.00000000000000000000
13.00000000000000000000	0.00000000000000000000	4151.79492187500000000000	4173.84619140625000000000	4169.23046875000000000000	4177.94873046875000000000	4167.69238281250000000000	4174.35888671875000000000	4169.74365234375000000000	4171.79492187500000000000	4166.66650390625000000000	4168.71777343750000000000	4132.30761718750000000000	4195.89746093750000000000	4166.66650390625000000000	4153.84619140625000000000	2918.00000000000000000000	10246.00000000000000000000	10227.00000000000000000000	0.00000000000000000000	0.00000000000000000000	0.00000000000000000000	1108.00000000000000000000	417.00000000000000000000	4.00000000000000000000	4.00000000000000000000	4.00000000000000000000	4.00000000000000000000	4.00000000000000000000	4.00000000000000000000	4.00000000000000000000	4.00000000000000000000	4.00000000000000000000	4.00000000000000000000	4.00000000000000000000	4.00000000000000000000	4.00000000000000000000	4.00000000000000000000	4.00000000000000000000	4.00000000000000000000
14.00000000000000000000	0.00000000000000000000	4148.71777343750000000000	4165.12792968750000000000	4162.56396484375000000000	4162.56396484375000000000	4166.15380859375000000000	4166.66650390625000000000	4174.35888671875000000000	4176.41015625000000000000	4168.71777343750000000000	4161.53857421875000000000	4125.64111328125000000000	4187.17919921875000000000	4156.92285156250000000000	4136.92285156250000000000	3382.00000000000000000000	10246.00000000000000000000	10227.00000000000000000000	0.00000000000000000000	0.00000000000000000000	0.00000000000000000000	1108.00000000000000000000	426.00000000000000000000	4.00000000000000000000	4.00000000000000000000	4.00000000000000000000	4.00000000000000000000	4.00000000000000000000	4.00000000000000000000	4.00000000000000000000	4.00000000000000000000	4.00000000000000000000	4.00000000000000000000	4.00000000000000000000	4.00000000000000000000	4.00000000000000000000	4.00000000000000000000	4.00000000000000000000	4.00000000000000000000
15.00000000000000000000	0.00000000000000000000	4164.61523437500000000000	4173.84619140625000000000	4174.35888671875000000000	4166.15380859375000000000	4174.87158203125000000000	4166.66650390625000000000	4179.48730468750000000000	4180.00000000000000000000	4169.23046875000000000000	4171.79492187500000000000	4140.00000000000000000000	4197.43603515625000000000	4160.51269531250000000000	4148.20507812500000000000	3299.00000000000000000000	10248.00000000000000000000	10230.00000000000000000000	0.00000000000000000000	0.00000000000000000000	0.00000000000000000000	1108.00000000000000000000	434.00000000000000000000	4.00000000000000000000	4.00000000000000000000	4.00000000000000000000	4.00000000000000000000	4.00000000000000000000	4.00000000000000000000	4.00000000000000000000	4.00000000000000000000	4.00000000000000000000	4.00000000000000000000	4.00000000000000000000	4.00000000000000000000	4.00000000000000000000	4.00000000000000000000	4.00000000000000000000	4.00000000000000000000
16.00000000000000000000	0.00000000000000000000	4171.28173828125000000000	4186.15380859375000000000	4180.00000000000000000000	4188.20507812500000000000	4176.92285156250000000000	4173.84619140625000000000	4180.51269531250000000000	4180.51269531250000000000	4165.12792968750000000000	4185.12792968750000000000	4138.46142578125000000000	4205.64111328125000000000	4173.33300781250000000000	4169.74365234375000000000	0.00000000000000000000	10248.00000000000000000000	10230.00000000000000000000	0.00000000000000000000	0.00000000000000000000	0.00000000000000000000	1108.00000000000000000000	442.00000000000000000000	4.00000000000000000000	4.00000000000000000000	4.00000000000000000000	4.00000000000000000000	4.00000000000000000000	4.00000000000000000000	4.00000000000000000000	4.00000000000000000000	4.00000000000000000000	4.00000000000000000000	4.00000000000000000000	4.00000000000000000000	4.00000000000000000000	4.00000000000000000000	4.00000000000000000000	4.00000000000000000000
17.00000000000000000000	0.00000000000000000000	4158.46142578125000000000	4182.05126953125000000000	4169.74365234375000000000	4182.56396484375000000000	4168.71777343750000000000	4168.71777343750000000000	4174.87158203125000000000	4178.46142578125000000000	4160.00000000000000000000	4175.89746093750000000000	4129.74365234375000000000	4201.02539062500000000000	4169.74365234375000000000	4161.02539062500000000000	0.00000000000000000000	10248.00000000000000000000	10230.00000000000000000000	0.00000000000000000000	0.00000000000000000000	0.00000000000000000000	1108.00000000000000000000	451.00000000000000000000	4.00000000000000000000	4.00000000000000000000	4.00000000000000000000	4.00000000000000000000	4.00000000000000000000	4.00000000000000000000	4.00000000000000000000	4.00000000000000000000	4.00000000000000000000	4.00000000000000000000	4.00000000000000000000	4.00000000000000000000	4.00000000000000000000	4.00000000000000000000	4.00000000000000000000	4.00000000000000000000
18.00000000000000000000	0.00000000000000000000	4167.69238281250000000000	4174.87158203125000000000	4178.97412109375000000000	4163.58984375000000000000	4163.07666015625000000000	4154.87158203125000000000	4164.61523437500000000000	4170.25634765625000000000	4157.43603515625000000000	4171.28173828125000000000	4151.28173828125000000000	4208.71777343750000000000	4164.10253906250000000000	4162.05126953125000000000	0.00000000000000000000	10248.00000000000000000000	10230.00000000000000000000	0.00000000000000000000	0.00000000000000000000	0.00000000000000000000	1108.00000000000000000000	459.00000000000000000000	4.00000000000000000000	4.00000000000000000000	4.00000000000000000000	4.00000000000000000000	4.00000000000000000000	4.00000000000000000000	4.00000000000000000000	4.00000000000000000000	4.00000000000000000000	4.00000000000000000000	4.00000000000000000000	4.00000000000000000000	4.00000000000000000000	4.00000000000000000000	4.00000000000000000000	4.00000000000000000000
19.00000000000000000000	0.00000000000000000000	4158.97412109375000000000	4182.05126953125000000000	4175.89746093750000000000	4169.23046875000000000000	4171.79492187500000000000	4166.15380859375000000000	4171.28173828125000000000	4175.89746093750000000000	4172.82031250000000000000	4190.25634765625000000000	4170.25634765625000000000	4212.82031250000000000000	4179.48730468750000000000	4182.56396484375000000000	0.00000000000000000000	10247.00000000000000000000	10230.00000000000000000000	0.00000000000000000000	0.00000000000000000000	0.00000000000000000000	1108.00000000000000000000	467.00000000000000000000	4.00000000000000000000	4.00000000000000000000	4.00000000000000000000	4.00000000000000000000	4.00000000000000000000	4.00000000000000000000	4.00000000000000000000	4.00000000000000000000	4.00000000000000000000	4.00000000000000000000	4.00000000000000000000	4.00000000000000000000	4.00000000000000000000	4.00000000000000000000	4.00000000000000000000	4.00000000000000000000
20.00000000000000000000	0.00000000000000000000	4157.43603515625000000000	4180.51269531250000000000	4173.84619140625000000000	4178.46142578125000000000	4170.25634765625000000000	4171.79492187500000000000	4179.48730468750000000000	4182.56396484375000000000	4180.51269531250000000000	4184.61523437500000000000	4149.23046875000000000000	4208.71777343750000000000	4182.56396484375000000000	4173.84619140625000000000	0.00000000000000000000	10247.00000000000000000000	10230.00000000000000000000	0.00000000000000000000	0.00000000000000000000	0.00000000000000000000	1108.00000000000000000000	476.00000000000000000000	4.00000000000000000000	4.00000000000000000000	4.00000000000000000000	4.00000000000000000000	4.00000000000000000000	4.00000000000000000000	4.00000000000000000000	4.00000000000000000000	4.00000000000000000000	4.00000000000000000000	4.00000000000000000000	4.00000000000000000000	4.00000000000000000000	4.00000000000000000000	4.00000000000000000000	4.00000000000000000000
21.00000000000000000000	0.00000000000000000000	4167.69238281250000000000	4178.46142578125000000000	4179.48730468750000000000	4173.84619140625000000000	4169.23046875000000000000	4164.61523437500000000000	4178.46142578125000000000	4181.53857421875000000000	4169.23046875000000000000	4174.35888671875000000000	4144.10253906250000000000	4209.23046875000000000000	4173.33300781250000000000	4158.97412109375000000000	0.00000000000000000000	10247.00000000000000000000	10232.00000000000000000000	0.00000000000000000000	0.00000000000000000000	0.00000000000000000000	1108.00000000000000000000	484.00000000000000000000	4.00000000000000000000	4.00000000000000000000	4.00000000000000000000	4.00000000000000000000	4.00000000000000000000	4.00000000000000000000	4.00000000000000000000	4.00000000000000000000	4.00000000000000000000	4.00000000000000000000	4.00000000000000000000	4.00000000000000000000	4.00000000000000000000	4.00000000000000000000	4.00000000000000000000	4.00000000000000000000
22.00000000000000000000	0.00000000000000000000	4158.97412109375000000000	4182.05126953125000000000	4175.89746093750000000000	4170.76904296875000000000	4180.00000000000000000000	4176.41015625000000000000	4181.53857421875000000000	4181.53857421875000000000	4168.71777343750000000000	4184.61523437500000000000	4152.82031250000000000000	4212.30761718750000000000	4169.23046875000000000000	4168.71777343750000000000	0.00000000000000000000	10247.00000000000000000000	10232.00000000000000000000	0.00000000000000000000	0.00000000000000000000	0.00000000000000000000	1108.00000000000000000000	492.00000000000000000000	4.00000000000000000000	4.00000000000000000000	4.00000000000000000000	4.00000000000000000000	4.00000000000000000000	4.00000000000000000000	4.00000000000000000000	4.00000000000000000000	4.00000000000000000000	4.00000000000000000000	4.00000000000000000000	4.00000000000000000000	4.00000000000000000000	4.00000000000000000000	4.00000000000000000000	4.00000000000000000000
23.00000000000000000000	0.00000000000000000000	4163.07666015625000000000	4177.43603515625000000000	4181.02539062500000000000	4167.17919921875000000000	4173.84619140625000000000	4178.97412109375000000000	4180.00000000000000000000	4181.02539062500000000000	4171.79492187500000000000	4177.43603515625000000000	4132.30761718750000000000	4209.74365234375000000000	4165.64111328125000000000	4166.66650390625000000000	0.00000000000000000000	10247.00000000000000000000	10232.00000000000000000000	0.00000000000000000000	0.00000000000000000000	0.00000000000000000000	1108.00000000000000000000	500.00000000000000000000	4.00000000000000000000	4.00000000000000000000	4.00000000000000000000	4.00000000000000000000	4.00000000000000000000	4.00000000000000000000	4.00000000000000000000	4.00000000000000000000	4.00000000000000000000	4.00000000000000000000	4.00000000000000000000	4.00000000000000000000	4.00000000000000000000	4.00000000000000000000	4.00000000000000000000	4.00000000000000000000
24.00000000000000000000	0.00000000000000000000	4157.94873046875000000000	4174.35888671875000000000	4172.30761718750000000000	4168.71777343750000000000	4160.00000000000000000000	4157.43603515625000000000	4171.79492187500000000000	4179.48730468750000000000	4165.12792968750000000000	4169.74365234375000000000	4125.64111328125000000000	4202.05126953125000000000	4165.12792968750000000000	4155.89746093750000000000	0.00000000000000000000	10247.00000000000000000000	10232.00000000000000000000	0.00000000000000000000	0.00000000000000000000	0.00000000000000000000	1108.00000000000000000000	508.00000000000000000000	4.00000000000000000000	4.00000000000000000000	4.00000000000000000000	4.00000000000000000000	4.00000000000000000000	4.00000000000000000000	4.00000000000000000000	4.00000000000000000000	4.00000000000000000000	4.00000000000000000000	4.00000000000000000000	4.00000000000000000000	4.00000000000000000000	4.00000000000000000000	4.00000000000000000000	4.00000000000000000000
25.00000000000000000000	0.00000000000000000000	4160.51269531250000000000	4172.30761718750000000000	4171.28173828125000000000	4176.92285156250000000000	4150.25634765625000000000	4144.10253906250000000000	4163.58984375000000000000	4173.33300781250000000000	4156.92285156250000000000	4172.82031250000000000000	4137.43603515625000000000	4207.17919921875000000000	4163.07666015625000000000	4168.71777343750000000000	0.00000000000000000000	10248.00000000000000000000	10228.00000000000000000000	0.00000000000000000000	0.00000000000000000000	0.00000000000000000000	1108.00000000000000000000	515.00000000000000000000	4.00000000000000000000	4.00000000000000000000	4.00000000000000000000	4.00000000000000000000	4.00000000000000000000	4.00000000000000000000	4.00000000000000000000	4.00000000000000000000	4.00000000000000000000	4.00000000000000000000	4.00000000000000000000	4.00000000000000000000	4.00000000000000000000	4.00000000000000000000	4.00000000000000000000	4.00000000000000000000
26.00000000000000000000	0.00000000000000000000	4168.20507812500000000000	4174.35888671875000000000	4181.02539062500000000000	4180.00000000000000000000	4157.43603515625000000000	4160.00000000000000000000	4168.71777343750000000000	4172.82031250000000000000	4163.58984375000000000000	4179.48730468750000000000	4143.07666015625000000000	4211.79492187500000000000	4171.28173828125000000000	4172.30761718750000000000	0.00000000000000000000	10248.00000000000000000000	10228.00000000000000000000	0.00000000000000000000	0.00000000000000000000	0.00000000000000000000	1108.00000000000000000000	522.00000000000000000000	4.00000000000000000000	4.00000000000000000000	4.00000000000000000000	4.00000000000000000000	4.00000000000000000000	4.00000000000000000000	4.00000000000000000000	4.00000000000000000000	4.00000000000000000000	4.00000000000000000000	4.00000000000000000000	4.00000000000000000000	4.00000000000000000000	4.00000000000000000000	4.00000000000000000000	4.00000000000000000000
27.00000000000000000000	0.00000000000000000000	4157.94873046875000000000	4185.12792968750000000000	4177.94873046875000000000	4186.15380859375000000000	4176.92285156250000000000	4171.79492187500000000000	4175.89746093750000000000	4176.92285156250000000000	4172.30761718750000000000	4187.17919921875000000000	4156.41015625000000000000	4208.20507812500000000000	4178.46142578125000000000	4158.46142578125000000000	0.00000000000000000000	10247.00000000000000000000	10228.00000000000000000000	0.00000000000000000000	0.00000000000000000000	0.00000000000000000000	1108.00000000000000000000	530.00000000000000000000	4.00000000000000000000	4.00000000000000000000	4.00000000000000000000	4.00000000000000000000	4.00000000000000000000	4.00000000000000000000	4.00000000000000000000	4.00000000000000000000	4.00000000000000000000	4.00000000000000000000	4.00000000000000000000	4.00000000000000000000	4.00000000000000000000	4.00000000000000000000	4.00000000000000000000	4.00000000000000000000
28.00000000000000000000	0.00000000000000000000	4163.07666015625000000000	4184.10253906250000000000	4183.58984375000000000000	4187.69238281250000000000	4177.43603515625000000000	4166.66650390625000000000	4171.28173828125000000000	4172.82031250000000000000	4168.20507812500000000000	4182.05126953125000000000	4161.02539062500000000000	4208.20507812500000000000	4162.56396484375000000000	4156.92285156250000000000	0.00000000000000000000	10247.00000000000000000000	10228.00000000000000000000	0.00000000000000000000	0.00000000000000000000	0.00000000000000000000	1108.00000000000000000000	537.00000000000000000000	4.00000000000000000000	4.00000000000000000000	4.00000000000000000000	4.00000000000000000000	4.00000000000000000000	4.00000000000000000000	4.00000000000000000000	4.00000000000000000000	4.00000000000000000000	4.00000000000000000000	4.00000000000000000000	4.00000000000000000000	4.00000000000000000000	4.00000000000000000000	4.00000000000000000000	4.00000000000000000000
29.00000000000000000000	0.00000000000000000000	4151.79492187500000000000	4176.41015625000000000000	4168.71777343750000000000	4171.79492187500000000000	4171.28173828125000000000	4167.69238281250000000000	4177.43603515625000000000	4175.38427734375000000000	4165.12792968750000000000	4179.48730468750000000000	4135.38427734375000000000	4198.97412109375000000000	4157.94873046875000000000	4154.87158203125000000000	0.00000000000000000000	10245.00000000000000000000	10227.00000000000000000000	0.00000000000000000000	0.00000000000000000000	0.00000000000000000000	1108.00000000000000000000	544.00000000000000000000	4.00000000000000000000	4.00000000000000000000	4.00000000000000000000	4.00000000000000000000	4.00000000000000000000	4.00000000000000000000	4.00000000000000000000	4.00000000000000000000	4.00000000000000000000	4.00000000000000000000	4.00000000000000000000	4.00000000000000000000	4.00000000000000000000	4.00000000000000000000	4.00000000000000000000	4.00000000000000000000
30.00000000000000000000	0.00000000000000000000	4150.25634765625000000000	4173.33300781250000000000	4159.48730468750000000000	4173.33300781250000000000	4166.15380859375000000000	4166.15380859375000000000	4180.51269531250000000000	4172.82031250000000000000	4158.46142578125000000000	4180.00000000000000000000	4113.33300781250000000000	4199.48730468750000000000	4167.69238281250000000000	4155.38427734375000000000	0.00000000000000000000	10245.00000000000000000000	10227.00000000000000000000	0.00000000000000000000	0.00000000000000000000	0.00000000000000000000	1108.00000000000000000000	553.00000000000000000000	4.00000000000000000000	4.00000000000000000000	4.00000000000000000000	4.00000000000000000000	4.00000000000000000000	4.00000000000000000000	4.00000000000000000000	4.00000000000000000000	4.00000000000000000000	4.00000000000000000000	4.00000000000000000000	4.00000000000000000000	4.00000000000000000000	4.00000000000000000000	4.00000000000000000000	4.00000000000000000000
31.00000000000000000000	0.00000000000000000000	4164.10253906250000000000	4172.82031250000000000000	4176.92285156250000000000	4184.61523437500000000000	4161.02539062500000000000	4164.61523437500000000000	4170.25634765625000000000	4163.07666015625000000000	4154.35888671875000000000	4165.64111328125000000000	4129.74365234375000000000	4208.71777343750000000000	4171.28173828125000000000	4166.15380859375000000000	0.00000000000000000000	10245.00000000000000000000	10227.00000000000000000000	0.00000000000000000000	0.00000000000000000000	0.00000000000000000000	1108.00000000000000000000	561.00000000000000000000	4.00000000000000000000	4.00000000000000000000	4.00000000000000000000	4.00000000000000000000	4.00000000000000000000	4.00000000000000000000	4.00000000000000000000	4.00000000000000000000	4.00000000000000000000	4.00000000000000000000	4.00000000000000000000	4.00000000000000000000	4.00000000000000000000	4.00000000000000000000	4.00000000000000000000	4.00000000000000000000
32.00000000000000000000	0.00000000000000000000	4150.76904296875000000000	4171.79492187500000000000	4173.33300781250000000000	4174.87158203125000000000	4163.58984375000000000000	4168.71777343750000000000	4172.82031250000000000000	4171.79492187500000000000	4165.64111328125000000000	4158.97412109375000000000	4147.17919921875000000000	4204.10253906250000000000	4170.76904296875000000000	4161.02539062500000000000	0.00000000000000000000	10245.00000000000000000000	10227.00000000000000000000	0.00000000000000000000	0.00000000000000000000	0.00000000000000000000	1108.00000000000000000000	568.00000000000000000000	4.00000000000000000000	4.00000000000000000000	4.00000000000000000000	4.00000000000000000000	4.00000000000000000000	4.00000000000000000000	4.00000000000000000000	4.00000000000000000000	4.00000000000000000000	4.00000000000000000000	4.00000000000000000000	4.00000000000000000000	4.00000000000000000000	4.00000000000000000000	4.00000000000000000000	4.00000000000000000000
33.00000000000000000000	0.00000000000000000000	4154.87158203125000000000	4173.33300781250000000000	4170.76904296875000000000	4179.48730468750000000000	4160.00000000000000000000	4162.56396484375000000000	4177.94873046875000000000	4180.00000000000000000000	4163.58984375000000000000	4172.30761718750000000000	4144.10253906250000000000	4204.61523437500000000000	4162.05126953125000000000	4160.00000000000000000000	0.00000000000000000000	10246.00000000000000000000	10226.00000000000000000000	0.00000000000000000000	0.00000000000000000000	0.00000000000000000000	1108.00000000000000000000	577.00000000000000000000	4.00000000000000000000	4.00000000000000000000	4.00000000000000000000	4.00000000000000000000	4.00000000000000000000	4.00000000000000000000	4.00000000000000000000	4.00000000000000000000	4.00000000000000000000	4.00000000000000000000	4.00000000000000000000	4.00000000000000000000	4.00000000000000000000	4.00000000000000000000	4.00000000000000000000	4.00000000000000000000
34.00000000000000000000	0.00000000000000000000	4157.94873046875000000000	4184.10253906250000000000	4170.25634765625000000000	4189.23046875000000000000	4160.00000000000000000000	4158.97412109375000000000	4174.87158203125000000000	4181.02539062500000000000	4164.61523437500000000000	4183.58984375000000000000	4152.30761718750000000000	4211.28173828125000000000	4163.58984375000000000000	4178.97412109375000000000	0.00000000000000000000	10246.00000000000000000000	10226.00000000000000000000	0.00000000000000000000	0.00000000000000000000	0.00000000000000000000	1108.00000000000000000000	585.00000000000000000000	4.00000000000000000000	4.00000000000000000000	4.00000000000000000000	4.00000000000000000000	4.00000000000000000000	4.00000000000000000000	4.00000000000000000000	4.00000000000000000000	4.00000000000000000000	4.00000000000000000000	4.00000000000000000000	4.00000000000000000000	4.00000000000000000000	4.00000000000000000000	4.00000000000000000000	4.00000000000000000000
35.00000000000000000000	0.00000000000000000000	4159.48730468750000000000	4182.56396484375000000000	4170.76904296875000000000	4165.12792968750000000000	4169.23046875000000000000	4166.66650390625000000000	4169.23046875000000000000	4173.33300781250000000000	4170.76904296875000000000	4178.97412109375000000000	4155.38427734375000000000	4209.23046875000000000000	4172.30761718750000000000	4171.79492187500000000000	0.00000000000000000000	10246.00000000000000000000	10227.00000000000000000000	0.00000000000000000000	0.00000000000000000000	0.00000000000000000000	1108.00000000000000000000	593.00000000000000000000	4.00000000000000000000	4.00000000000000000000	4.00000000000000000000	4.00000000000000000000	4.00000000000000000000	4.00000000000000000000	4.00000000000000000000	4.00000000000000000000	4.00000000000000000000	4.00000000000000000000	4.00000000000000000000	4.00000000000000000000	4.00000000000000000000	4.00000000000000000000	4.00000000000000000000	4.00000000000000000000
36.00000000000000000000	0.00000000000000000000	4164.10253906250000000000	4172.30761718750000000000	4171.28173828125000000000	4155.89746093750000000000	4177.43603515625000000000	4172.82031250000000000000	4171.79492187500000000000	4165.64111328125000000000	4164.10253906250000000000	4174.35888671875000000000	4133.33300781250000000000	4198.97412109375000000000	4173.84619140625000000000	4155.89746093750000000000	0.00000000000000000000	10246.00000000000000000000	10227.00000000000000000000	0.00000000000000000000	0.00000000000000000000	0.00000000000000000000	1108.00000000000000000000	601.00000000000000000000	4.00000000000000000000	4.00000000000000000000	4.00000000000000000000	4.00000000000000000000	4.00000000000000000000	4.00000000000000000000	4.00000000000000000000	4.00000000000000000000	4.00000000000000000000	4.00000000000000000000	4.00000000000000000000	4.00000000000000000000	4.00000000000000000000	4.00000000000000000000	4.00000000000000000000	4.00000000000000000000
37.00000000000000000000	0.00000000000000000000	4148.20507812500000000000	4175.89746093750000000000	4157.43603515625000000000	4185.12792968750000000000	4177.94873046875000000000	4165.64111328125000000000	4174.87158203125000000000	4170.25634765625000000000	4164.10253906250000000000	4174.87158203125000000000	4127.69238281250000000000	4192.30761718750000000000	4175.38427734375000000000	4157.94873046875000000000	0.00000000000000000000	10246.00000000000000000000	10229.00000000000000000000	0.00000000000000000000	0.00000000000000000000	0.00000000000000000000	1108.00000000000000000000	609.00000000000000000000	4.00000000000000000000	4.00000000000000000000	4.00000000000000000000	4.00000000000000000000	4.00000000000000000000	4.00000000000000000000	4.00000000000000000000	4.00000000000000000000	4.00000000000000000000	4.00000000000000000000	4.00000000000000000000	4.00000000000000000000	4.00000000000000000000	4.00000000000000000000	4.00000000000000000000	4.00000000000000000000
38.00000000000000000000	0.00000000000000000000	4156.92285156250000000000	4171.28173828125000000000	4158.97412109375000000000	4191.28173828125000000000	4160.00000000000000000000	4155.89746093750000000000	4167.69238281250000000000	4169.23046875000000000000	4162.05126953125000000000	4173.84619140625000000000	4141.02539062500000000000	4192.30761718750000000000	4163.58984375000000000000	4154.35888671875000000000	0.00000000000000000000	10246.00000000000000000000	10229.00000000000000000000	0.00000000000000000000	0.00000000000000000000	0.00000000000000000000	1108.00000000000000000000	617.00000000000000000000	4.00000000000000000000	4.00000000000000000000	4.00000000000000000000	4.00000000000000000000	4.00000000000000000000	4.00000000000000000000	4.00000000000000000000	4.00000000000000000000	4.00000000000000000000	4.00000000000000000000	4.00000000000000000000	4.00000000000000000000	4.00000000000000000000	4.00000000000000000000	4.00000000000000000000	4.00000000000000000000
39.00000000000000000000	0.00000000000000000000	4158.46142578125000000000	4164.61523437500000000000	4159.48730468750000000000	4171.79492187500000000000	4154.87158203125000000000	4166.15380859375000000000	4172.82031250000000000000	4169.74365234375000000000	4162.56396484375000000000	4181.02539062500000000000	4147.17919921875000000000	4187.17919921875000000000	4151.79492187500000000000	4156.92285156250000000000	0.00000000000000000000	10247.00000000000000000000	10229.00000000000000000000	0.00000000000000000000	0.00000000000000000000	0.00000000000000000000	1108.00000000000000000000	625.00000000000000000000	4.00000000000000000000	4.00000000000000000000	4.00000000000000000000	4.00000000000000000000	4.00000000000000000000	4.00000000000000000000	4.00000000000000000000	4.00000000000000000000	4.00000000000000000000	4.00000000000000000000	4.00000000000000000000	4.00000000000000000000	4.00000000000000000000	4.00000000000000000000	4.00000000000000000000	4.00000000000000000000
40.00000000000000000000	0.00000000000000000000	4151.28173828125000000000	4168.20507812500000000000	4158.97412109375000000000	4172.30761718750000000000	4164.61523437500000000000	4171.79492187500000000000	4179.48730468750000000000	4170.76904296875000000000	4166.15380859375000000000	4175.38427734375000000000	4144.61523437500000000000	4191.28173828125000000000	4156.41015625000000000000	4164.10253906250000000000	0.00000000000000000000	10247.00000000000000000000	10229.00000000000000000000	0.00000000000000000000	0.00000000000000000000	0.00000000000000000000	1108.00000000000000000000	632.00000000000000000000	4.00000000000000000000	4.00000000000000000000	4.00000000000000000000	4.00000000000000000000	4.00000000000000000000	4.00000000000000000000	4.00000000000000000000	4.00000000000000000000	4.00000000000000000000	4.00000000000000000000	4.00000000000000000000	4.00000000000000000000	4.00000000000000000000	4.00000000000000000000	4.00000000000000000000	4.00000000000000000000
41.00000000000000000000	0.00000000000000000000	4161.02539062500000000000	4174.35888671875000000000	4169.74365234375000000000	4172.30761718750000000000	4169.74365234375000000000	4162.56396484375000000000	4170.76904296875000000000	4167.17919921875000000000	4161.53857421875000000000	4168.71777343750000000000	4142.05126953125000000000	4198.46142578125000000000	4169.23046875000000000000	4158.97412109375000000000	0.00000000000000000000	10247.00000000000000000000	10229.00000000000000000000	0.00000000000000000000	0.00000000000000000000	0.00000000000000000000	1108.00000000000000000000	640.00000000000000000000	4.00000000000000000000	4.00000000000000000000	4.00000000000000000000	4.00000000000000000000	4.00000000000000000000	4.00000000000000000000	4.00000000000000000000	4.00000000000000000000	4.00000000000000000000	4.00000000000000000000	4.00000000000000000000	4.00000000000000000000	4.00000000000000000000	4.00000000000000000000	4.00000000000000000000	4.00000000000000000000
42.00000000000000000000	0.00000000000000000000	4148.20507812500000000000	4172.82031250000000000000	4161.02539062500000000000	4157.43603515625000000000	4169.74365234375000000000	4157.94873046875000000000	4164.10253906250000000000	4166.66650390625000000000	4157.43603515625000000000	4181.02539062500000000000	4146.15380859375000000000	4191.28173828125000000000	4176.41015625000000000000	4151.28173828125000000000	0.00000000000000000000	10247.00000000000000000000	10229.00000000000000000000	0.00000000000000000000	0.00000000000000000000	0.00000000000000000000	1108.00000000000000000000	647.00000000000000000000	4.00000000000000000000	4.00000000000000000000	4.00000000000000000000	4.00000000000000000000	4.00000000000000000000	4.00000000000000000000	4.00000000000000000000	4.00000000000000000000	4.00000000000000000000	4.00000000000000000000	4.00000000000000000000	4.00000000000000000000	4.00000000000000000000	4.00000000000000000000	4.00000000000000000000	4.00000000000000000000
43.00000000000000000000	0.00000000000000000000	4147.69238281250000000000	4158.97412109375000000000	4160.00000000000000000000	4153.84619140625000000000	4155.89746093750000000000	4154.87158203125000000000	4160.00000000000000000000	4159.48730468750000000000	4150.25634765625000000000	4163.07666015625000000000	4132.30761718750000000000	4186.66650390625000000000	4165.64111328125000000000	4151.28173828125000000000	0.00000000000000000000	10247.00000000000000000000	10227.00000000000000000000	0.00000000000000000000	0.00000000000000000000	0.00000000000000000000	1108.00000000000000000000	656.00000000000000000000	4.00000000000000000000	4.00000000000000000000	4.00000000000000000000	4.00000000000000000000	4.00000000000000000000	4.00000000000000000000	4.00000000000000000000	4.00000000000000000000	4.00000000000000000000	4.00000000000000000000	4.00000000000000000000	4.00000000000000000000	4.00000000000000000000	4.00000000000000000000	4.00000000000000000000	4.00000000000000000000
44.00000000000000000000	0.00000000000000000000	4151.28173828125000000000	4165.64111328125000000000	4162.56396484375000000000	4165.64111328125000000000	4157.43603515625000000000	4156.41015625000000000000	4161.02539062500000000000	4159.48730468750000000000	4156.92285156250000000000	4152.30761718750000000000	4129.74365234375000000000	4189.74365234375000000000	4159.48730468750000000000	4162.56396484375000000000	0.00000000000000000000	10247.00000000000000000000	10227.00000000000000000000	0.00000000000000000000	0.00000000000000000000	0.00000000000000000000	1108.00000000000000000000	663.00000000000000000000	4.00000000000000000000	4.00000000000000000000	4.00000000000000000000	4.00000000000000000000	4.00000000000000000000	4.00000000000000000000	4.00000000000000000000	4.00000000000000000000	4.00000000000000000000	4.00000000000000000000	4.00000000000000000000	4.00000000000000000000	4.00000000000000000000	4.00000000000000000000	4.00000000000000000000	4.00000000000000000000
[truncated: 364 more rows]
