# Supplementary material for: Discriminating three motor imagery states of the same joint for brain-computer interface
Source: PeerJ. 2021 Aug 24;9:e12027. doi: 10.7717/peerj.12027 (PMC8395581; doi:10.7717/peerj.12027)
Supplement: Supplemental Information 1 [file peerj-09-12027-s001.zip › dataset/C/01-04-04.11.17.17.11.35.csv]

title:04	recorded:04.11.17 17.11.35	sampling:128	subject:01	labels:COUNTER INTERPOLATED AF3 F7 F3 FC5 T7 P7 O1 O2 P8 T8 FC6 F4 F8 AF4 RAW_CQ GYROX GYROY MARKER MARKER_HARDWARE SYNC TIME_STAMP_s TIME_STAMP_ms CQ_AF3 CQ_F7 CQ_F3 CQ_FC5 CQ_T7 CQ_P7 CQ_O1 CQ_O2 CQ_P8 CQ_T8 CQ_FC6 CQ_F4 CQ_F8 CQ_AF4 CQ_CMS CQ_DRL	chan:40	units:emotiv
7.00000000000000000000	0.00000000000000000000	4163.07666015625000000000	4161.53857421875000000000	4200.51269531250000000000	4240.00000000000000000000	4174.35888671875000000000	4156.41015625000000000000	4166.15380859375000000000	4161.02539062500000000000	4167.69238281250000000000	4162.56396484375000000000	4200.00000000000000000000	4188.71777343750000000000	4188.71777343750000000000	4185.64111328125000000000	3412.00000000000000000000	10246.00000000000000000000	10227.00000000000000000000	0.00000000000000000000	0.00000000000000000000	0.00000000000000000000	1757.00000000000000000000	109.00000000000000000000	0.00000000000000000000	0.00000000000000000000	0.00000000000000000000	0.00000000000000000000	0.00000000000000000000	0.00000000000000000000	0.00000000000000000000	4.00000000000000000000	0.00000000000000000000	0.00000000000000000000	0.00000000000000000000	0.00000000000000000000	0.00000000000000000000	0.00000000000000000000	0.00000000000000000000	0.00000000000000000000
8.00000000000000000000	0.00000000000000000000	4172.82031250000000000000	4167.69238281250000000000	4212.82031250000000000000	4262.05126953125000000000	4165.12792968750000000000	4168.20507812500000000000	4168.20507812500000000000	4156.92285156250000000000	4165.12792968750000000000	4170.76904296875000000000	4209.23046875000000000000	4193.84619140625000000000	4191.79492187500000000000	4187.69238281250000000000	3405.00000000000000000000	10246.00000000000000000000	10227.00000000000000000000	0.00000000000000000000	0.00000000000000000000	0.00000000000000000000	1757.00000000000000000000	117.00000000000000000000	0.00000000000000000000	0.00000000000000000000	0.00000000000000000000	0.00000000000000000000	0.00000000000000000000	0.00000000000000000000	0.00000000000000000000	4.00000000000000000000	4.00000000000000000000	0.00000000000000000000	0.00000000000000000000	0.00000000000000000000	0.00000000000000000000	0.00000000000000000000	0.00000000000000000000	0.00000000000000000000
9.00000000000000000000	0.00000000000000000000	4166.66650390625000000000	4185.12792968750000000000	4210.76904296875000000000	4258.46142578125000000000	4176.41015625000000000000	4171.79492187500000000000	4175.89746093750000000000	4173.84619140625000000000	4185.12792968750000000000	4182.56396484375000000000	4259.48730468750000000000	4198.46142578125000000000	4204.61523437500000000000	4189.23046875000000000000	3119.00000000000000000000	10249.00000000000000000000	10230.00000000000000000000	0.00000000000000000000	0.00000000000000000000	0.00000000000000000000	1757.00000000000000000000	124.00000000000000000000	0.00000000000000000000	0.00000000000000000000	0.00000000000000000000	0.00000000000000000000	0.00000000000000000000	0.00000000000000000000	0.00000000000000000000	4.00000000000000000000	4.00000000000000000000	4.00000000000000000000	0.00000000000000000000	0.00000000000000000000	0.00000000000000000000	0.00000000000000000000	0.00000000000000000000	0.00000000000000000000
10.00000000000000000000	0.00000000000000000000	4168.20507812500000000000	4174.87158203125000000000	4204.61523437500000000000	4243.07666015625000000000	4155.38427734375000000000	4150.25634765625000000000	4153.33300781250000000000	4152.30761718750000000000	4175.38427734375000000000	4155.89746093750000000000	4230.25634765625000000000	4188.71777343750000000000	4181.53857421875000000000	4164.61523437500000000000	3484.00000000000000000000	10249.00000000000000000000	10230.00000000000000000000	0.00000000000000000000	0.00000000000000000000	0.00000000000000000000	1757.00000000000000000000	131.00000000000000000000	0.00000000000000000000	0.00000000000000000000	0.00000000000000000000	0.00000000000000000000	0.00000000000000000000	0.00000000000000000000	0.00000000000000000000	4.00000000000000000000	4.00000000000000000000	4.00000000000000000000	4.00000000000000000000	0.00000000000000000000	0.00000000000000000000	0.00000000000000000000	0.00000000000000000000	0.00000000000000000000
11.00000000000000000000	0.00000000000000000000	4163.07666015625000000000	4168.71777343750000000000	4205.64111328125000000000	4235.38427734375000000000	4154.87158203125000000000	4139.48730468750000000000	4138.97412109375000000000	4137.94873046875000000000	4159.48730468750000000000	4145.12792968750000000000	4205.12792968750000000000	4180.00000000000000000000	4174.35888671875000000000	4164.61523437500000000000	3254.00000000000000000000	10247.00000000000000000000	10231.00000000000000000000	0.00000000000000000000	0.00000000000000000000	0.00000000000000000000	1757.00000000000000000000	139.00000000000000000000	0.00000000000000000000	0.00000000000000000000	0.00000000000000000000	0.00000000000000000000	0.00000000000000000000	0.00000000000000000000	0.00000000000000000000	4.00000000000000000000	4.00000000000000000000	4.00000000000000000000	4.00000000000000000000	4.00000000000000000000	0.00000000000000000000	0.00000000000000000000	0.00000000000000000000	0.00000000000000000000
12.00000000000000000000	0.00000000000000000000	4162.56396484375000000000	4171.28173828125000000000	4212.82031250000000000000	4245.12792968750000000000	4167.69238281250000000000	4144.61523437500000000000	4149.23046875000000000000	4149.74365234375000000000	4155.89746093750000000000	4153.33300781250000000000	4210.76904296875000000000	4186.66650390625000000000	4185.64111328125000000000	4183.07666015625000000000	2801.00000000000000000000	10247.00000000000000000000	10231.00000000000000000000	0.00000000000000000000	0.00000000000000000000	0.00000000000000000000	1757.00000000000000000000	146.00000000000000000000	0.00000000000000000000	0.00000000000000000000	0.00000000000000000000	0.00000000000000000000	0.00000000000000000000	0.00000000000000000000	0.00000000000000000000	4.00000000000000000000	4.00000000000000000000	4.00000000000000000000	4.00000000000000000000	4.00000000000000000000	4.00000000000000000000	0.00000000000000000000	0.00000000000000000000	0.00000000000000000000
13.00000000000000000000	0.00000000000000000000	4171.28173828125000000000	4164.10253906250000000000	4211.79492187500000000000	4258.97412109375000000000	4157.94873046875000000000	4160.00000000000000000000	4161.53857421875000000000	4148.71777343750000000000	4154.35888671875000000000	4151.28173828125000000000	4193.33300781250000000000	4188.71777343750000000000	4179.48730468750000000000	4178.46142578125000000000	2811.00000000000000000000	10248.00000000000000000000	10230.00000000000000000000	0.00000000000000000000	0.00000000000000000000	0.00000000000000000000	1757.00000000000000000000	153.00000000000000000000	0.00000000000000000000	0.00000000000000000000	0.00000000000000000000	0.00000000000000000000	0.00000000000000000000	0.00000000000000000000	0.00000000000000000000	4.00000000000000000000	4.00000000000000000000	4.00000000000000000000	4.00000000000000000000	4.00000000000000000000	4.00000000000000000000	4.00000000000000000000	0.00000000000000000000	0.00000000000000000000
14.00000000000000000000	0.00000000000000000000	4158.46142578125000000000	4161.53857421875000000000	4193.33300781250000000000	4247.69238281250000000000	4161.02539062500000000000	4172.82031250000000000000	4165.64111328125000000000	4144.61523437500000000000	4161.53857421875000000000	4154.35888671875000000000	4208.20507812500000000000	4182.05126953125000000000	4168.71777343750000000000	4169.74365234375000000000	3484.00000000000000000000	10248.00000000000000000000	10230.00000000000000000000	0.00000000000000000000	0.00000000000000000000	0.00000000000000000000	1757.00000000000000000000	161.00000000000000000000	0.00000000000000000000	0.00000000000000000000	0.00000000000000000000	0.00000000000000000000	0.00000000000000000000	0.00000000000000000000	0.00000000000000000000	4.00000000000000000000	4.00000000000000000000	4.00000000000000000000	4.00000000000000000000	4.00000000000000000000	4.00000000000000000000	4.00000000000000000000	0.00000000000000000000	0.00000000000000000000
15.00000000000000000000	0.00000000000000000000	4166.66650390625000000000	4163.58984375000000000000	4197.94873046875000000000	4229.74365234375000000000	4165.12792968750000000000	4153.84619140625000000000	4153.33300781250000000000	4142.05126953125000000000	4152.82031250000000000000	4145.64111328125000000000	4226.66650390625000000000	4180.00000000000000000000	4162.56396484375000000000	4166.66650390625000000000	3254.00000000000000000000	10247.00000000000000000000	10229.00000000000000000000	0.00000000000000000000	0.00000000000000000000	0.00000000000000000000	1757.00000000000000000000	168.00000000000000000000	0.00000000000000000000	0.00000000000000000000	0.00000000000000000000	0.00000000000000000000	0.00000000000000000000	0.00000000000000000000	0.00000000000000000000	4.00000000000000000000	4.00000000000000000000	4.00000000000000000000	4.00000000000000000000	4.00000000000000000000	4.00000000000000000000	4.00000000000000000000	0.00000000000000000000	0.00000000000000000000
16.00000000000000000000	0.00000000000000000000	4170.25634765625000000000	4172.30761718750000000000	4209.74365234375000000000	4245.64111328125000000000	4168.20507812500000000000	4141.53857421875000000000	4144.61523437500000000000	4142.05126953125000000000	4148.71777343750000000000	4137.43603515625000000000	4226.66650390625000000000	4181.02539062500000000000	4184.10253906250000000000	4174.87158203125000000000	0.00000000000000000000	10247.00000000000000000000	10229.00000000000000000000	0.00000000000000000000	0.00000000000000000000	0.00000000000000000000	1757.00000000000000000000	175.00000000000000000000	0.00000000000000000000	0.00000000000000000000	0.00000000000000000000	0.00000000000000000000	0.00000000000000000000	0.00000000000000000000	0.00000000000000000000	4.00000000000000000000	4.00000000000000000000	4.00000000000000000000	4.00000000000000000000	4.00000000000000000000	4.00000000000000000000	4.00000000000000000000	0.00000000000000000000	0.00000000000000000000
17.00000000000000000000	0.00000000000000000000	4160.00000000000000000000	4166.15380859375000000000	4200.51269531250000000000	4262.05126953125000000000	4166.66650390625000000000	4139.48730468750000000000	4132.82031250000000000000	4129.74365234375000000000	4150.76904296875000000000	4136.92285156250000000000	4209.23046875000000000000	4180.00000000000000000000	4193.84619140625000000000	4177.43603515625000000000	0.00000000000000000000	10246.00000000000000000000	10228.00000000000000000000	0.00000000000000000000	0.00000000000000000000	0.00000000000000000000	1757.00000000000000000000	183.00000000000000000000	0.00000000000000000000	0.00000000000000000000	0.00000000000000000000	0.00000000000000000000	0.00000000000000000000	0.00000000000000000000	0.00000000000000000000	4.00000000000000000000	4.00000000000000000000	4.00000000000000000000	4.00000000000000000000	4.00000000000000000000	4.00000000000000000000	4.00000000000000000000	0.00000000000000000000	0.00000000000000000000
18.00000000000000000000	0.00000000000000000000	4163.58984375000000000000	4157.94873046875000000000	4192.30761718750000000000	4260.00000000000000000000	4143.07666015625000000000	4134.87158203125000000000	4130.25634765625000000000	4123.58984375000000000000	4147.17919921875000000000	4140.51269531250000000000	4177.43603515625000000000	4174.35888671875000000000	4176.41015625000000000000	4169.74365234375000000000	0.00000000000000000000	10246.00000000000000000000	10228.00000000000000000000	0.00000000000000000000	0.00000000000000000000	0.00000000000000000000	1757.00000000000000000000	190.00000000000000000000	0.00000000000000000000	0.00000000000000000000	0.00000000000000000000	0.00000000000000000000	0.00000000000000000000	0.00000000000000000000	0.00000000000000000000	4.00000000000000000000	4.00000000000000000000	4.00000000000000000000	4.00000000000000000000	4.00000000000000000000	4.00000000000000000000	4.00000000000000000000	0.00000000000000000000	0.00000000000000000000
19.00000000000000000000	0.00000000000000000000	4160.51269531250000000000	4171.28173828125000000000	4192.82031250000000000000	4258.97412109375000000000	4134.87158203125000000000	4142.56396484375000000000	4155.38427734375000000000	4142.05126953125000000000	4157.43603515625000000000	4150.25634765625000000000	4191.28173828125000000000	4173.33300781250000000000	4178.46142578125000000000	4171.28173828125000000000	0.00000000000000000000	10246.00000000000000000000	10228.00000000000000000000	0.00000000000000000000	0.00000000000000000000	0.00000000000000000000	1757.00000000000000000000	197.00000000000000000000	0.00000000000000000000	0.00000000000000000000	0.00000000000000000000	0.00000000000000000000	0.00000000000000000000	0.00000000000000000000	0.00000000000000000000	4.00000000000000000000	4.00000000000000000000	4.00000000000000000000	4.00000000000000000000	4.00000000000000000000	4.00000000000000000000	4.00000000000000000000	0.00000000000000000000	0.00000000000000000000
20.00000000000000000000	0.00000000000000000000	4174.35888671875000000000	4177.43603515625000000000	4206.66650390625000000000	4253.84619140625000000000	4161.53857421875000000000	4152.82031250000000000000	4173.84619140625000000000	4150.25634765625000000000	4165.12792968750000000000	4152.30761718750000000000	4236.41015625000000000000	4184.10253906250000000000	4188.71777343750000000000	4177.43603515625000000000	0.00000000000000000000	10246.00000000000000000000	10228.00000000000000000000	0.00000000000000000000	0.00000000000000000000	0.00000000000000000000	1757.00000000000000000000	205.00000000000000000000	0.00000000000000000000	0.00000000000000000000	0.00000000000000000000	0.00000000000000000000	0.00000000000000000000	0.00000000000000000000	0.00000000000000000000	4.00000000000000000000	4.00000000000000000000	4.00000000000000000000	4.00000000000000000000	4.00000000000000000000	4.00000000000000000000	4.00000000000000000000	0.00000000000000000000	0.00000000000000000000
21.00000000000000000000	0.00000000000000000000	4170.25634765625000000000	4176.41015625000000000000	4203.07666015625000000000	4248.20507812500000000000	4183.58984375000000000000	4159.48730468750000000000	4172.30761718750000000000	4148.20507812500000000000	4164.61523437500000000000	4156.41015625000000000000	4222.56396484375000000000	4182.05126953125000000000	4185.64111328125000000000	4174.87158203125000000000	0.00000000000000000000	10246.00000000000000000000	10228.00000000000000000000	0.00000000000000000000	0.00000000000000000000	0.00000000000000000000	1757.00000000000000000000	212.00000000000000000000	0.00000000000000000000	0.00000000000000000000	0.00000000000000000000	0.00000000000000000000	0.00000000000000000000	0.00000000000000000000	0.00000000000000000000	4.00000000000000000000	4.00000000000000000000	4.00000000000000000000	4.00000000000000000000	4.00000000000000000000	4.00000000000000000000	4.00000000000000000000	0.00000000000000000000	0.00000000000000000000
22.00000000000000000000	0.00000000000000000000	4152.30761718750000000000	4166.15380859375000000000	4187.69238281250000000000	4250.76904296875000000000	4179.48730468750000000000	4153.84619140625000000000	4154.87158203125000000000	4147.17919921875000000000	4161.53857421875000000000	4141.53857421875000000000	4179.48730468750000000000	4174.87158203125000000000	4166.15380859375000000000	4156.41015625000000000000	0.00000000000000000000	10246.00000000000000000000	10228.00000000000000000000	0.00000000000000000000	0.00000000000000000000	0.00000000000000000000	1757.00000000000000000000	220.00000000000000000000	0.00000000000000000000	0.00000000000000000000	0.00000000000000000000	0.00000000000000000000	0.00000000000000000000	0.00000000000000000000	0.00000000000000000000	4.00000000000000000000	4.00000000000000000000	4.00000000000000000000	4.00000000000000000000	4.00000000000000000000	4.00000000000000000000	4.00000000000000000000	0.00000000000000000000	0.00000000000000000000
23.00000000000000000000	0.00000000000000000000	4158.46142578125000000000	4152.30761718750000000000	4190.25634765625000000000	4250.76904296875000000000	4160.51269531250000000000	4142.05126953125000000000	4137.43603515625000000000	4137.94873046875000000000	4152.30761718750000000000	4118.46142578125000000000	4194.87158203125000000000	4175.38427734375000000000	4158.97412109375000000000	4142.56396484375000000000	0.00000000000000000000	10247.00000000000000000000	10228.00000000000000000000	0.00000000000000000000	0.00000000000000000000	0.00000000000000000000	1757.00000000000000000000	227.00000000000000000000	0.00000000000000000000	0.00000000000000000000	0.00000000000000000000	0.00000000000000000000	0.00000000000000000000	0.00000000000000000000	0.00000000000000000000	4.00000000000000000000	4.00000000000000000000	4.00000000000000000000	4.00000000000000000000	4.00000000000000000000	4.00000000000000000000	4.00000000000000000000	0.00000000000000000000	0.00000000000000000000
24.00000000000000000000	0.00000000000000000000	4152.82031250000000000000	4152.30761718750000000000	4188.71777343750000000000	4240.51269531250000000000	4133.84619140625000000000	4141.02539062500000000000	4137.94873046875000000000	4131.28173828125000000000	4145.12792968750000000000	4130.25634765625000000000	4221.02539062500000000000	4174.35888671875000000000	4181.53857421875000000000	4151.28173828125000000000	0.00000000000000000000	10247.00000000000000000000	10228.00000000000000000000	0.00000000000000000000	0.00000000000000000000	0.00000000000000000000	1757.00000000000000000000	234.00000000000000000000	0.00000000000000000000	0.00000000000000000000	0.00000000000000000000	0.00000000000000000000	0.00000000000000000000	0.00000000000000000000	0.00000000000000000000	4.00000000000000000000	4.00000000000000000000	4.00000000000000000000	4.00000000000000000000	4.00000000000000000000	4.00000000000000000000	4.00000000000000000000	0.00000000000000000000	0.00000000000000000000
25.00000000000000000000	0.00000000000000000000	4159.48730468750000000000	4148.71777343750000000000	4194.87158203125000000000	4233.84619140625000000000	4130.76904296875000000000	4145.12792968750000000000	4145.64111328125000000000	4130.76904296875000000000	4145.12792968750000000000	4146.66650390625000000000	4216.92285156250000000000	4182.05126953125000000000	4192.30761718750000000000	4163.58984375000000000000	0.00000000000000000000	10249.00000000000000000000	10228.00000000000000000000	0.00000000000000000000	0.00000000000000000000	0.00000000000000000000	1757.00000000000000000000	242.00000000000000000000	0.00000000000000000000	0.00000000000000000000	0.00000000000000000000	0.00000000000000000000	0.00000000000000000000	0.00000000000000000000	0.00000000000000000000	4.00000000000000000000	4.00000000000000000000	4.00000000000000000000	4.00000000000000000000	4.00000000000000000000	4.00000000000000000000	4.00000000000000000000	0.00000000000000000000	0.00000000000000000000
26.00000000000000000000	0.00000000000000000000	4164.10253906250000000000	4159.48730468750000000000	4198.97412109375000000000	4250.76904296875000000000	4171.28173828125000000000	4164.61523437500000000000	4163.07666015625000000000	4142.56396484375000000000	4161.02539062500000000000	4154.35888671875000000000	4206.15380859375000000000	4188.20507812500000000000	4188.20507812500000000000	4167.17919921875000000000	0.00000000000000000000	10249.00000000000000000000	10228.00000000000000000000	0.00000000000000000000	0.00000000000000000000	0.00000000000000000000	1757.00000000000000000000	249.00000000000000000000	0.00000000000000000000	0.00000000000000000000	0.00000000000000000000	0.00000000000000000000	0.00000000000000000000	0.00000000000000000000	0.00000000000000000000	4.00000000000000000000	4.00000000000000000000	4.00000000000000000000	4.00000000000000000000	4.00000000000000000000	4.00000000000000000000	4.00000000000000000000	0.00000000000000000000	0.00000000000000000000
27.00000000000000000000	0.00000000000000000000	4160.00000000000000000000	4176.41015625000000000000	4193.33300781250000000000	4269.74365234375000000000	4185.64111328125000000000	4165.64111328125000000000	4168.71777343750000000000	4147.17919921875000000000	4168.71777343750000000000	4153.33300781250000000000	4192.30761718750000000000	4184.61523437500000000000	4187.69238281250000000000	4162.56396484375000000000	0.00000000000000000000	10249.00000000000000000000	10229.00000000000000000000	0.00000000000000000000	0.00000000000000000000	0.00000000000000000000	1757.00000000000000000000	256.00000000000000000000	0.00000000000000000000	0.00000000000000000000	0.00000000000000000000	0.00000000000000000000	0.00000000000000000000	0.00000000000000000000	0.00000000000000000000	4.00000000000000000000	4.00000000000000000000	4.00000000000000000000	4.00000000000000000000	4.00000000000000000000	4.00000000000000000000	4.00000000000000000000	0.00000000000000000000	0.00000000000000000000
28.00000000000000000000	0.00000000000000000000	4173.33300781250000000000	4175.38427734375000000000	4204.10253906250000000000	4262.56396484375000000000	4163.58984375000000000000	4148.71777343750000000000	4156.92285156250000000000	4146.66650390625000000000	4162.05126953125000000000	4143.58984375000000000000	4196.41015625000000000000	4191.28173828125000000000	4190.25634765625000000000	4164.10253906250000000000	0.00000000000000000000	10249.00000000000000000000	10229.00000000000000000000	0.00000000000000000000	0.00000000000000000000	0.00000000000000000000	1757.00000000000000000000	264.00000000000000000000	0.00000000000000000000	0.00000000000000000000	0.00000000000000000000	0.00000000000000000000	0.00000000000000000000	0.00000000000000000000	0.00000000000000000000	4.00000000000000000000	4.00000000000000000000	4.00000000000000000000	4.00000000000000000000	4.00000000000000000000	4.00000000000000000000	4.00000000000000000000	0.00000000000000000000	0.00000000000000000000
29.00000000000000000000	0.00000000000000000000	4159.48730468750000000000	4167.17919921875000000000	4200.51269531250000000000	4244.10253906250000000000	4158.46142578125000000000	4150.76904296875000000000	4157.43603515625000000000	4156.41015625000000000000	4167.69238281250000000000	4149.23046875000000000000	4223.58984375000000000000	4193.33300781250000000000	4188.20507812500000000000	4159.48730468750000000000	0.00000000000000000000	10248.00000000000000000000	10228.00000000000000000000	0.00000000000000000000	0.00000000000000000000	0.00000000000000000000	1757.00000000000000000000	271.00000000000000000000	0.00000000000000000000	0.00000000000000000000	0.00000000000000000000	0.00000000000000000000	0.00000000000000000000	0.00000000000000000000	0.00000000000000000000	4.00000000000000000000	4.00000000000000000000	4.00000000000000000000	4.00000000000000000000	4.00000000000000000000	4.00000000000000000000	4.00000000000000000000	0.00000000000000000000	0.00000000000000000000
30.00000000000000000000	0.00000000000000000000	4158.97412109375000000000	4158.46142578125000000000	4193.84619140625000000000	4247.17919921875000000000	4150.76904296875000000000	4152.30761718750000000000	4148.20507812500000000000	4138.97412109375000000000	4156.92285156250000000000	4146.66650390625000000000	4216.92285156250000000000	4188.20507812500000000000	4176.92285156250000000000	4143.07666015625000000000	0.00000000000000000000	10248.00000000000000000000	10228.00000000000000000000	0.00000000000000000000	0.00000000000000000000	0.00000000000000000000	1757.00000000000000000000	278.00000000000000000000	0.00000000000000000000	0.00000000000000000000	0.00000000000000000000	0.00000000000000000000	0.00000000000000000000	0.00000000000000000000	0.00000000000000000000	4.00000000000000000000	4.00000000000000000000	4.00000000000000000000	4.00000000000000000000	4.00000000000000000000	4.00000000000000000000	4.00000000000000000000	0.00000000000000000000	0.00000000000000000000
31.00000000000000000000	0.00000000000000000000	4169.74365234375000000000	4166.15380859375000000000	4194.87158203125000000000	4264.61523437500000000000	4157.94873046875000000000	4149.23046875000000000000	4138.97412109375000000000	4128.71777343750000000000	4148.71777343750000000000	4142.56396484375000000000	4181.53857421875000000000	4197.43603515625000000000	4186.15380859375000000000	4156.41015625000000000000	0.00000000000000000000	10248.00000000000000000000	10228.00000000000000000000	0.00000000000000000000	0.00000000000000000000	0.00000000000000000000	1757.00000000000000000000	286.00000000000000000000	0.00000000000000000000	0.00000000000000000000	0.00000000000000000000	0.00000000000000000000	0.00000000000000000000	0.00000000000000000000	0.00000000000000000000	4.00000000000000000000	4.00000000000000000000	4.00000000000000000000	4.00000000000000000000	4.00000000000000000000	4.00000000000000000000	4.00000000000000000000	0.00000000000000000000	0.00000000000000000000
32.00000000000000000000	0.00000000000000000000	4156.92285156250000000000	4168.20507812500000000000	4180.51269531250000000000	4256.41015625000000000000	4167.17919921875000000000	4141.53857421875000000000	4140.51269531250000000000	4138.97412109375000000000	4152.30761718750000000000	4148.20507812500000000000	4182.05126953125000000000	4204.61523437500000000000	4186.15380859375000000000	4168.20507812500000000000	0.00000000000000000000	10248.00000000000000000000	10228.00000000000000000000	0.00000000000000000000	0.00000000000000000000	0.00000000000000000000	1757.00000000000000000000	293.00000000000000000000	0.00000000000000000000	0.00000000000000000000	0.00000000000000000000	0.00000000000000000000	0.00000000000000000000	0.00000000000000000000	0.00000000000000000000	4.00000000000000000000	4.00000000000000000000	4.00000000000000000000	4.00000000000000000000	4.00000000000000000000	4.00000000000000000000	4.00000000000000000000	0.00000000000000000000	0.00000000000000000000
33.00000000000000000000	0.00000000000000000000	4156.41015625000000000000	4149.74365234375000000000	4170.25634765625000000000	4233.84619140625000000000	4144.10253906250000000000	4137.43603515625000000000	4139.48730468750000000000	4125.12792968750000000000	4142.05126953125000000000	4135.89746093750000000000	4204.61523437500000000000	4190.76904296875000000000	4158.97412109375000000000	4142.05126953125000000000	0.00000000000000000000	10246.00000000000000000000	10229.00000000000000000000	0.00000000000000000000	0.00000000000000000000	0.00000000000000000000	1757.00000000000000000000	300.00000000000000000000	0.00000000000000000000	0.00000000000000000000	0.00000000000000000000	0.00000000000000000000	0.00000000000000000000	0.00000000000000000000	0.00000000000000000000	4.00000000000000000000	4.00000000000000000000	4.00000000000000000000	4.00000000000000000000	4.00000000000000000000	4.00000000000000000000	4.00000000000000000000	0.00000000000000000000	0.00000000000000000000
34.00000000000000000000	0.00000000000000000000	4156.41015625000000000000	4160.00000000000000000000	4174.35888671875000000000	4251.79492187500000000000	4163.07666015625000000000	4170.25634765625000000000	4160.00000000000000000000	4135.38427734375000000000	4166.66650390625000000000	4144.61523437500000000000	4229.23046875000000000000	4188.20507812500000000000	4177.43603515625000000000	4140.00000000000000000000	0.00000000000000000000	10246.00000000000000000000	10229.00000000000000000000	0.00000000000000000000	0.00000000000000000000	0.00000000000000000000	1757.00000000000000000000	308.00000000000000000000	0.00000000000000000000	0.00000000000000000000	0.00000000000000000000	0.00000000000000000000	0.00000000000000000000	0.00000000000000000000	0.00000000000000000000	4.00000000000000000000	4.00000000000000000000	4.00000000000000000000	4.00000000000000000000	4.00000000000000000000	4.00000000000000000000	4.00000000000000000000	0.00000000000000000000	0.00000000000000000000
35.00000000000000000000	0.00000000000000000000	4156.92285156250000000000	4170.76904296875000000000	4183.07666015625000000000	4255.89746093750000000000	4180.51269531250000000000	4173.33300781250000000000	4165.12792968750000000000	4157.94873046875000000000	4182.05126953125000000000	4163.07666015625000000000	4223.58984375000000000000	4205.12792968750000000000	4191.79492187500000000000	4151.28173828125000000000	0.00000000000000000000	10246.00000000000000000000	10230.00000000000000000000	0.00000000000000000000	0.00000000000000000000	0.00000000000000000000	1757.00000000000000000000	315.00000000000000000000	0.00000000000000000000	0.00000000000000000000	0.00000000000000000000	0.00000000000000000000	0.00000000000000000000	0.00000000000000000000	0.00000000000000000000	4.00000000000000000000	4.00000000000000000000	4.00000000000000000000	4.00000000000000000000	4.00000000000000000000	4.00000000000000000000	4.00000000000000000000	0.00000000000000000000	0.00000000000000000000
36.00000000000000000000	0.00000000000000000000	4151.79492187500000000000	4162.05126953125000000000	4175.38427734375000000000	4229.74365234375000000000	4154.87158203125000000000	4131.28173828125000000000	4141.02539062500000000000	4142.05126953125000000000	4151.79492187500000000000	4156.92285156250000000000	4172.30761718750000000000	4201.53857421875000000000	4164.61523437500000000000	4135.89746093750000000000	0.00000000000000000000	10246.00000000000000000000	10230.00000000000000000000	0.00000000000000000000	0.00000000000000000000	0.00000000000000000000	1757.00000000000000000000	322.00000000000000000000	0.00000000000000000000	0.00000000000000000000	0.00000000000000000000	0.00000000000000000000	0.00000000000000000000	0.00000000000000000000	0.00000000000000000000	4.00000000000000000000	4.00000000000000000000	4.00000000000000000000	4.00000000000000000000	4.00000000000000000000	4.00000000000000000000	4.00000000000000000000	0.00000000000000000000	0.00000000000000000000
37.00000000000000000000	0.00000000000000000000	4156.92285156250000000000	4171.28173828125000000000	4176.92285156250000000000	4252.82031250000000000000	4156.41015625000000000000	4126.15380859375000000000	4131.28173828125000000000	4126.15380859375000000000	4144.61523437500000000000	4163.58984375000000000000	4171.79492187500000000000	4202.56396484375000000000	4167.17919921875000000000	4141.02539062500000000000	0.00000000000000000000	10244.00000000000000000000	10229.00000000000000000000	0.00000000000000000000	0.00000000000000000000	0.00000000000000000000	1757.00000000000000000000	330.00000000000000000000	0.00000000000000000000	0.00000000000000000000	0.00000000000000000000	0.00000000000000000000	0.00000000000000000000	0.00000000000000000000	0.00000000000000000000	4.00000000000000000000	4.00000000000000000000	4.00000000000000000000	4.00000000000000000000	4.00000000000000000000	4.00000000000000000000	4.00000000000000000000	0.00000000000000000000	0.00000000000000000000
38.00000000000000000000	0.00000000000000000000	4184.61523437500000000000	4183.07666015625000000000	4201.02539062500000000000	4285.64111328125000000000	4178.46142578125000000000	4151.79492187500000000000	4135.89746093750000000000	4136.92285156250000000000	4163.07666015625000000000	4167.17919921875000000000	4232.82031250000000000000	4223.58984375000000000000	4189.74365234375000000000	4172.82031250000000000000	0.00000000000000000000	10244.00000000000000000000	10229.00000000000000000000	0.00000000000000000000	0.00000000000000000000	0.00000000000000000000	1757.00000000000000000000	337.00000000000000000000	0.00000000000000000000	0.00000000000000000000	0.00000000000000000000	0.00000000000000000000	0.00000000000000000000	0.00000000000000000000	0.00000000000000000000	4.00000000000000000000	4.00000000000000000000	4.00000000000000000000	4.00000000000000000000	4.00000000000000000000	4.00000000000000000000	4.00000000000000000000	0.00000000000000000000	0.00000000000000000000
39.00000000000000000000	0.00000000000000000000	4168.71777343750000000000	4185.64111328125000000000	4194.87158203125000000000	4276.41015625000000000000	4185.64111328125000000000	4161.02539062500000000000	4145.64111328125000000000	4147.69238281250000000000	4170.25634765625000000000	4154.87158203125000000000	4244.10253906250000000000	4227.17919921875000000000	4195.38427734375000000000	4182.05126953125000000000	0.00000000000000000000	10245.00000000000000000000	10231.00000000000000000000	0.00000000000000000000	0.00000000000000000000	0.00000000000000000000	1757.00000000000000000000	344.00000000000000000000	0.00000000000000000000	0.00000000000000000000	0.00000000000000000000	0.00000000000000000000	0.00000000000000000000	0.00000000000000000000	0.00000000000000000000	4.00000000000000000000	4.00000000000000000000	4.00000000000000000000	4.00000000000000000000	4.00000000000000000000	4.00000000000000000000	4.00000000000000000000	0.00000000000000000000	0.00000000000000000000
40.00000000000000000000	0.00000000000000000000	4145.12792968750000000000	4163.07666015625000000000	4174.35888671875000000000	4254.35888671875000000000	4161.02539062500000000000	4142.05126953125000000000	4133.33300781250000000000	4118.46142578125000000000	4141.53857421875000000000	4147.69238281250000000000	4200.51269531250000000000	4213.33300781250000000000	4172.30761718750000000000	4153.33300781250000000000	0.00000000000000000000	10245.00000000000000000000	10231.00000000000000000000	0.00000000000000000000	0.00000000000000000000	0.00000000000000000000	1757.00000000000000000000	352.00000000000000000000	0.00000000000000000000	0.00000000000000000000	0.00000000000000000000	0.00000000000000000000	0.00000000000000000000	0.00000000000000000000	0.00000000000000000000	4.00000000000000000000	4.00000000000000000000	4.00000000000000000000	4.00000000000000000000	4.00000000000000000000	4.00000000000000000000	4.00000000000000000000	0.00000000000000000000	0.00000000000000000000
41.00000000000000000000	0.00000000000000000000	4142.05126953125000000000	4134.35888671875000000000	4162.05126953125000000000	4227.69238281250000000000	4139.48730468750000000000	4139.48730468750000000000	4124.10253906250000000000	4102.56396484375000000000	4129.74365234375000000000	4153.84619140625000000000	4199.48730468750000000000	4196.41015625000000000000	4151.28173828125000000000	4125.12792968750000000000	0.00000000000000000000	10245.00000000000000000000	10231.00000000000000000000	0.00000000000000000000	0.00000000000000000000	0.00000000000000000000	1757.00000000000000000000	359.00000000000000000000	0.00000000000000000000	0.00000000000000000000	0.00000000000000000000	0.00000000000000000000	0.00000000000000000000	0.00000000000000000000	0.00000000000000000000	4.00000000000000000000	4.00000000000000000000	4.00000000000000000000	4.00000000000000000000	4.00000000000000000000	4.00000000000000000000	4.00000000000000000000	0.00000000000000000000	0.00000000000000000000
42.00000000000000000000	0.00000000000000000000	4134.87158203125000000000	4132.82031250000000000000	4150.76904296875000000000	4217.43603515625000000000	4148.71777343750000000000	4164.10253906250000000000	4150.25634765625000000000	4136.92285156250000000000	4165.64111328125000000000	4149.74365234375000000000	4201.02539062500000000000	4194.87158203125000000000	4160.51269531250000000000	4123.58984375000000000000	0.00000000000000000000	10245.00000000000000000000	10231.00000000000000000000	0.00000000000000000000	0.00000000000000000000	0.00000000000000000000	1757.00000000000000000000	367.00000000000000000000	0.00000000000000000000	0.00000000000000000000	0.00000000000000000000	0.00000000000000000000	0.00000000000000000000	0.00000000000000000000	0.00000000000000000000	4.00000000000000000000	4.00000000000000000000	4.00000000000000000000	4.00000000000000000000	4.00000000000000000000	4.00000000000000000000	4.00000000000000000000	0.00000000000000000000	0.00000000000000000000
43.00000000000000000000	0.00000000000000000000	4155.38427734375000000000	4149.74365234375000000000	4167.69238281250000000000	4251.79492187500000000000	4162.56396484375000000000	4172.30761718750000000000	4170.76904296875000000000	4160.51269531250000000000	4184.61523437500000000000	4146.66650390625000000000	4174.35888671875000000000	4217.94873046875000000000	4181.02539062500000000000	4139.48730468750000000000	0.00000000000000000000	10246.00000000000000000000	10232.00000000000000000000	0.00000000000000000000	0.00000000000000000000	0.00000000000000000000	1757.00000000000000000000	374.00000000000000000000	0.00000000000000000000	0.00000000000000000000	0.00000000000000000000	0.00000000000000000000	0.00000000000000000000	0.00000000000000000000	0.00000000000000000000	4.00000000000000000000	4.00000000000000000000	4.00000000000000000000	4.00000000000000000000	4.00000000000000000000	4.00000000000000000000	4.00000000000000000000	0.00000000000000000000	0.00000000000000000000
44.00000000000000000000	0.00000000000000000000	4167.17919921875000000000	4178.46142578125000000000	4190.25634765625000000000	4276.92285156250000000000	4181.53857421875000000000	4173.84619140625000000000	4175.89746093750000000000	4167.17919921875000000000	4187.17919921875000000000	4184.10253906250000000000	4220.00000000000000000000	4238.97412109375000000000	4199.48730468750000000000	4170.76904296875000000000	0.00000000000000000000	10246.00000000000000000000	10232.00000000000000000000	0.00000000000000000000	0.00000000000000000000	0.00000000000000000000	1757.00000000000000000000	381.00000000000000000000	0.00000000000000000000	0.00000000000000000000	0.00000000000000000000	0.00000000000000000000	0.00000000000000000000	0.00000000000000000000	0.00000000000000000000	4.00000000000000000000	4.00000000000000000000	4.00000000000000000000	4.00000000000000000000	4.00000000000000000000	4.00000000000000000000	4.00000000000000000000	0.00000000000000000000	0.00000000000000000000
45.00000000000000000000	0.00000000000000000000	4170.25634765625000000000	4186.66650390625000000000	4196.92285156250000000000	4256.92285156250000000000	4177.94873046875000000000	4160.51269531250000000000	4161.02539062500000000000	4160.00000000000000000000	4181.02539062500000000000	4191.28173828125000000000	4265.64111328125000000000	4250.25634765625000000000	4194.35888671875000000000	4189.23046875000000000000	0.00000000000000000000	10247.00000000000000000000	10231.00000000000000000000	0.00000000000000000000	0.00000000000000000000	0.00000000000000000000	1757.00000000000000000000	389.00000000000000000000	0.00000000000000000000	0.00000000000000000000	0.00000000000000000000	0.00000000000000000000	0.00000000000000000000	0.00000000000000000000	0.00000000000000000000	4.00000000000000000000	4.00000000000000000000	4.00000000000000000000	4.00000000000000000000	4.00000000000000000000	4.00000000000000000000	4.00000000000000000000	0.00000000000000000000	0.00000000000000000000
46.00000000000000000000	0.00000000000000000000	4176.41015625000000000000	4184.61523437500000000000	4195.38427734375000000000	4255.89746093750000000000	4167.69238281250000000000	4147.17919921875000000000	4145.12792968750000000000	4149.74365234375000000000	4168.20507812500000000000	4158.97412109375000000000	4233.33300781250000000000	4251.28173828125000000000	4189.74365234375000000000	4186.66650390625000000000	0.00000000000000000000	10247.00000000000000000000	10231.00000000000000000000	0.00000000000000000000	0.00000000000000000000	0.00000000000000000000	1757.00000000000000000000	396.00000000000000000000	0.00000000000000000000	0.00000000000000000000	0.00000000000000000000	0.00000000000000000000	0.00000000000000000000	0.00000000000000000000	0.00000000000000000000	4.00000000000000000000	4.00000000000000000000	4.00000000000000000000	4.00000000000000000000	4.00000000000000000000	4.00000000000000000000	4.00000000000000000000	0.00000000000000000000	0.00000000000000000000
47.00000000000000000000	0.00000000000000000000	4165.12792968750000000000	4188.71777343750000000000	4183.58984375000000000000	4279.48730468750000000000	4176.92285156250000000000	4151.28173828125000000000	4148.20507812500000000000	4158.46142578125000000000	4161.53857421875000000000	4154.87158203125000000000	4209.23046875000000000000	4240.51269531250000000000	4192.82031250000000000000	4174.87158203125000000000	0.00000000000000000000	10247.00000000000000000000	10231.00000000000000000000	0.00000000000000000000	0.00000000000000000000	0.00000000000000000000	1757.00000000000000000000	403.00000000000000000000	0.00000000000000000000	0.00000000000000000000	0.00000000000000000000	0.00000000000000000000	0.00000000000000000000	0.00000000000000000000	0.00000000000000000000	4.00000000000000000000	4.00000000000000000000	4.00000000000000000000	4.00000000000000000000	4.00000000000000000000	4.00000000000000000000	4.00000000000000000000	0.00000000000000000000	0.00000000000000000000
48.00000000000000000000	0.00000000000000000000	4164.61523437500000000000	4163.58984375000000000000	4176.41015625000000000000	4255.89746093750000000000	4157.43603515625000000000	4134.87158203125000000000	4131.28173828125000000000	4147.69238281250000000000	4144.61523437500000000000	4146.15380859375000000000	4190.76904296875000000000	4224.61523437500000000000	4165.64111328125000000000	4150.25634765625000000000	0.00000000000000000000	10247.00000000000000000000	10231.00000000000000000000	0.00000000000000000000	0.00000000000000000000	0.00000000000000000000	1757.00000000000000000000	411.00000000000000000000	0.00000000000000000000	0.00000000000000000000	0.00000000000000000000	0.00000000000000000000	0.00000000000000000000	0.00000000000000000000	0.00000000000000000000	4.00000000000000000000	4.00000000000000000000	4.00000000000000000000	4.00000000000000000000	4.00000000000000000000	4.00000000000000000000	4.00000000000000000000	0.00000000000000000000	0.00000000000000000000
49.00000000000000000000	0.00000000000000000000	4150.76904296875000000000	4137.43603515625000000000	4168.71777343750000000000	4213.84619140625000000000	4130.76904296875000000000	4117.94873046875000000000	4117.94873046875000000000	4127.17919921875000000000	4131.79492187500000000000	4127.17919921875000000000	4172.30761718750000000000	4210.25634765625000000000	4149.74365234375000000000	4134.87158203125000000000	0.00000000000000000000	10249.00000000000000000000	10231.00000000000000000000	0.00000000000000000000	0.00000000000000000000	0.00000000000000000000	1757.00000000000000000000	418.00000000000000000000	0.00000000000000000000	0.00000000000000000000	0.00000000000000000000	0.00000000000000000000	0.00000000000000000000	0.00000000000000000000	0.00000000000000000000	4.00000000000000000000	4.00000000000000000000	4.00000000000000000000	4.00000000000000000000	4.00000000000000000000	4.00000000000000000000	4.00000000000000000000	0.00000000000000000000	0.00000000000000000000
50.00000000000000000000	0.00000000000000000000	4154.87158203125000000000	4148.71777343750000000000	4173.33300781250000000000	4240.51269531250000000000	4145.64111328125000000000	4137.94873046875000000000	4137.43603515625000000000	4137.43603515625000000000	4144.61523437500000000000	4129.23046875000000000000	4198.46142578125000000000	4223.07666015625000000000	4159.48730468750000000000	4145.12792968750000000000	0.00000000000000000000	10249.00000000000000000000	10231.00000000000000000000	0.00000000000000000000	0.00000000000000000000	0.00000000000000000000	1757.00000000000000000000	425.00000000000000000000	0.00000000000000000000	0.00000000000000000000	0.00000000000000000000	0.00000000000000000000	0.00000000000000000000	0.00000000000000000000	0.00000000000000000000	4.00000000000000000000	4.00000000000000000000	4.00000000000000000000	4.00000000000000000000	4.00000000000000000000	4.00000000000000000000	4.00000000000000000000	0.00000000000000000000	0.00000000000000000000
51.00000000000000000000	0.00000000000000000000	4175.89746093750000000000	4175.38427734375000000000	4181.02539062500000000000	4280.51269531250000000000	4177.43603515625000000000	4168.71777343750000000000	4163.07666015625000000000	4160.51269531250000000000	4168.71777343750000000000	4150.25634765625000000000	4229.23046875000000000000	4246.15380859375000000000	4174.87158203125000000000	4164.10253906250000000000	0.00000000000000000000	10250.00000000000000000000	10229.00000000000000000000	0.00000000000000000000	0.00000000000000000000	0.00000000000000000000	1757.00000000000000000000	433.00000000000000000000	0.00000000000000000000	0.00000000000000000000	0.00000000000000000000	0.00000000000000000000	0.00000000000000000000	0.00000000000000000000	0.00000000000000000000	4.00000000000000000000	4.00000000000000000000	4.00000000000000000000	4.00000000000000000000	4.00000000000000000000	4.00000000000000000000	4.00000000000000000000	0.00000000000000000000	0.00000000000000000000
52.00000000000000000000	0.00000000000000000000	4154.87158203125000000000	4167.69238281250000000000	4158.97412109375000000000	4264.61523437500000000000	4181.02539062500000000000	4166.66650390625000000000	4167.17919921875000000000	4160.00000000000000000000	4166.66650390625000000000	4160.00000000000000000000	4223.58984375000000000000	4241.02539062500000000000	4192.30761718750000000000	4166.66650390625000000000	0.00000000000000000000	10250.00000000000000000000	10229.00000000000000000000	0.00000000000000000000	0.00000000000000000000	0.00000000000000000000	1757.00000000000000000000	440.00000000000000000000	0.00000000000000000000	0.00000000000000000000	0.00000000000000000000	0.00000000000000000000	0.00000000000000000000	0.00000000000000000000	0.00000000000000000000	4.00000000000000000000	4.00000000000000000000	4.00000000000000000000	4.00000000000000000000	4.00000000000000000000	4.00000000000000000000	4.00000000000000000000	0.00000000000000000000	0.00000000000000000000
53.00000000000000000000	0.00000000000000000000	4151.79492187500000000000	4141.02539062500000000000	4152.82031250000000000000	4233.84619140625000000000	4155.38427734375000000000	4148.71777343750000000000	4153.84619140625000000000	4140.00000000000000000000	4141.53857421875000000000	4147.17919921875000000000	4198.46142578125000000000	4228.20507812500000000000	4186.66650390625000000000	4155.89746093750000000000	0.00000000000000000000	10248.00000000000000000000	10229.00000000000000000000	0.00000000000000000000	0.00000000000000000000	0.00000000000000000000	1757.00000000000000000000	447.00000000000000000000	0.00000000000000000000	0.00000000000000000000	0.00000000000000000000	0.00000000000000000000	0.00000000000000000000	0.00000000000000000000	0.00000000000000000000	4.00000000000000000000	4.00000000000000000000	4.00000000000000000000	4.00000000000000000000	4.00000000000000000000	4.00000000000000000000	4.00000000000000000000	0.00000000000000000000	0.00000000000000000000
54.00000000000000000000	0.00000000000000000000	4161.02539062500000000000	4152.30761718750000000000	4158.97412109375000000000	4227.17919921875000000000	4152.82031250000000000000	4164.61523437500000000000	4153.84619140625000000000	4141.02539062500000000000	4156.92285156250000000000	4160.51269531250000000000	4195.89746093750000000000	4231.79492187500000000000	4184.10253906250000000000	4160.51269531250000000000	0.00000000000000000000	10248.00000000000000000000	10229.00000000000000000000	0.00000000000000000000	0.00000000000000000000	0.00000000000000000000	1757.00000000000000000000	455.00000000000000000000	0.00000000000000000000	0.00000000000000000000	0.00000000000000000000	0.00000000000000000000	0.00000000000000000000	0.00000000000000000000	0.00000000000000000000	4.00000000000000000000	4.00000000000000000000	4.00000000000000000000	4.00000000000000000000	4.00000000000000000000	4.00000000000000000000	4.00000000000000000000	0.00000000000000000000	0.00000000000000000000
55.00000000000000000000	0.00000000000000000000	4153.33300781250000000000	4160.00000000000000000000	4148.71777343750000000000	4229.74365234375000000000	4142.56396484375000000000	4166.15380859375000000000	4148.71777343750000000000	4144.10253906250000000000	4172.82031250000000000000	4165.12792968750000000000	4210.76904296875000000000	4234.87158203125000000000	4181.02539062500000000000	4167.69238281250000000000	0.00000000000000000000	10248.00000000000000000000	10228.00000000000000000000	0.00000000000000000000	0.00000000000000000000	0.00000000000000000000	1757.00000000000000000000	462.00000000000000000000	0.00000000000000000000	0.00000000000000000000	0.00000000000000000000	0.00000000000000000000	0.00000000000000000000	0.00000000000000000000	0.00000000000000000000	4.00000000000000000000	4.00000000000000000000	4.00000000000000000000	4.00000000000000000000	4.00000000000000000000	4.00000000000000000000	4.00000000000000000000	0.00000000000000000000	0.00000000000000000000
56.00000000000000000000	0.00000000000000000000	4152.82031250000000000000	4135.89746093750000000000	4140.00000000000000000000	4226.66650390625000000000	4115.89746093750000000000	4131.79492187500000000000	4138.97412109375000000000	4140.00000000000000000000	4145.64111328125000000000	4129.23046875000000000000	4205.64111328125000000000	4223.07666015625000000000	4152.30761718750000000000	4156.92285156250000000000	0.00000000000000000000	10248.00000000000000000000	10228.00000000000000000000	0.00000000000000000000	0.00000000000000000000	0.00000000000000000000	1757.00000000000000000000	469.00000000000000000000	0.00000000000000000000	0.00000000000000000000	0.00000000000000000000	0.00000000000000000000	0.00000000000000000000	0.00000000000000000000	0.00000000000000000000	4.00000000000000000000	4.00000000000000000000	4.00000000000000000000	4.00000000000000000000	4.00000000000000000000	4.00000000000000000000	4.00000000000000000000	0.00000000000000000000	0.00000000000000000000
57.00000000000000000000	0.00000000000000000000	4151.28173828125000000000	4140.51269531250000000000	4135.89746093750000000000	4232.82031250000000000000	4134.87158203125000000000	4132.82031250000000000000	4148.20507812500000000000	4151.79492187500000000000	4142.05126953125000000000	4118.97412109375000000000	4195.89746093750000000000	4218.97412109375000000000	4147.69238281250000000000	4147.17919921875000000000	0.00000000000000000000	10247.00000000000000000000	10228.00000000000000000000	0.00000000000000000000	0.00000000000000000000	0.00000000000000000000	1757.00000000000000000000	477.00000000000000000000	0.00000000000000000000	0.00000000000000000000	0.00000000000000000000	0.00000000000000000000	0.00000000000000000000	0.00000000000000000000	0.00000000000000000000	4.00000000000000000000	4.00000000000000000000	4.00000000000000000000	4.00000000000000000000	4.00000000000000000000	4.00000000000000000000	4.00000000000000000000	0.00000000000000000000	0.00000000000000000000
58.00000000000000000000	0.00000000000000000000	4172.30761718750000000000	4171.28173828125000000000	4152.30761718750000000000	4254.35888671875000000000	4169.74365234375000000000	4152.82031250000000000000	4151.79492187500000000000	4156.92285156250000000000	4158.46142578125000000000	4142.56396484375000000000	4204.61523437500000000000	4236.92285156250000000000	4182.56396484375000000000	4162.05126953125000000000	0.00000000000000000000	10247.00000000000000000000	10228.00000000000000000000	0.00000000000000000000	0.00000000000000000000	0.00000000000000000000	1757.00000000000000000000	484.00000000000000000000	0.00000000000000000000	0.00000000000000000000	0.00000000000000000000	0.00000000000000000000	0.00000000000000000000	0.00000000000000000000	0.00000000000000000000	4.00000000000000000000	4.00000000000000000000	4.00000000000000000000	4.00000000000000000000	4.00000000000000000000	4.00000000000000000000	4.00000000000000000000	0.00000000000000000000	0.00000000000000000000
59.00000000000000000000	0.00000000000000000000	4182.56396484375000000000	4205.64111328125000000000	4166.66650390625000000000	4267.69238281250000000000	4190.76904296875000000000	4155.89746093750000000000	4157.43603515625000000000	4172.30761718750000000000	4173.33300781250000000000	4165.64111328125000000000	4233.33300781250000000000	4252.82031250000000000000	4221.02539062500000000000	4196.41015625000000000000	0.00000000000000000000	10247.00000000000000000000	10228.00000000000000000000	0.00000000000000000000	0.00000000000000000000	0.00000000000000000000	1757.00000000000000000000	491.00000000000000000000	0.00000000000000000000	0.00000000000000000000	0.00000000000000000000	0.00000000000000000000	0.00000000000000000000	0.00000000000000000000	0.00000000000000000000	4.00000000000000000000	4.00000000000000000000	4.00000000000000000000	4.00000000000000000000	4.00000000000000000000	4.00000000000000000000	4.00000000000000000000	0.00000000000000000000	0.00000000000000000000
60.00000000000000000000	0.00000000000000000000	4161.02539062500000000000	4191.28173828125000000000	4151.28173828125000000000	4247.69238281250000000000	4168.20507812500000000000	4144.61523437500000000000	4152.30761718750000000000	4172.82031250000000000000	4168.71777343750000000000	4157.94873046875000000000	4233.84619140625000000000	4240.00000000000000000000	4205.12792968750000000000	4187.69238281250000000000	0.00000000000000000000	10247.00000000000000000000	10228.00000000000000000000	0.00000000000000000000	0.00000000000000000000	0.00000000000000000000	1757.00000000000000000000	499.00000000000000000000	0.00000000000000000000	0.00000000000000000000	0.00000000000000000000	0.00000000000000000000	0.00000000000000000000	0.00000000000000000000	0.00000000000000000000	4.00000000000000000000	4.00000000000000000000	4.00000000000000000000	4.00000000000000000000	4.00000000000000000000	4.00000000000000000000	4.00000000000000000000	0.00000000000000000000	0.00000000000000000000
61.00000000000000000000	0.00000000000000000000	4153.84619140625000000000	4149.74365234375000000000	4138.46142578125000000000	4237.94873046875000000000	4140.51269531250000000000	4150.25634765625000000000	4144.10253906250000000000	4146.15380859375000000000	4148.71777343750000000000	4145.12792968750000000000	4208.20507812500000000000	4214.87158203125000000000	4174.35888671875000000000	4157.43603515625000000000	0.00000000000000000000	10248.00000000000000000000	10229.00000000000000000000	0.00000000000000000000	0.00000000000000000000	0.00000000000000000000	1757.00000000000000000000	506.00000000000000000000	0.00000000000000000000	0.00000000000000000000	0.00000000000000000000	0.00000000000000000000	0.00000000000000000000	0.00000000000000000000	0.00000000000000000000	4.00000000000000000000	4.00000000000000000000	4.00000000000000000000	4.00000000000000000000	4.00000000000000000000	4.00000000000000000000	4.00000000000000000000	0.00000000000000000000	0.00000000000000000000
62.00000000000000000000	0.00000000000000000000	4149.74365234375000000000	4150.76904296875000000000	4133.84619140625000000000	4245.12792968750000000000	4171.28173828125000000000	4170.25634765625000000000	4153.33300781250000000000	4137.94873046875000000000	4154.35888671875000000000	4162.05126953125000000000	4208.20507812500000000000	4205.64111328125000000000	4183.07666015625000000000	4160.51269531250000000000	0.00000000000000000000	10248.00000000000000000000	10229.00000000000000000000	0.00000000000000000000	0.00000000000000000000	0.00000000000000000000	1757.00000000000000000000	514.00000000000000000000	0.00000000000000000000	0.00000000000000000000	0.00000000000000000000	0.00000000000000000000	0.00000000000000000000	0.00000000000000000000	0.00000000000000000000	4.00000000000000000000	4.00000000000000000000	4.00000000000000000000	4.00000000000000000000	4.00000000000000000000	4.00000000000000000000	4.00000000000000000000	0.00000000000000000000	0.00000000000000000000
63.00000000000000000000	0.00000000000000000000	4160.51269531250000000000	4151.79492187500000000000	4138.46142578125000000000	4222.56396484375000000000	4173.84619140625000000000	4162.05126953125000000000	4144.61523437500000000000	4128.71777343750000000000	4159.48730468750000000000	4158.97412109375000000000	4202.05126953125000000000	4206.15380859375000000000	4171.79492187500000000000	4158.46142578125000000000	0.00000000000000000000	10246.00000000000000000000	10228.00000000000000000000	0.00000000000000000000	0.00000000000000000000	0.00000000000000000000	1757.00000000000000000000	521.00000000000000000000	0.00000000000000000000	0.00000000000000000000	0.00000000000000000000	0.00000000000000000000	0.00000000000000000000	0.00000000000000000000	0.00000000000000000000	4.00000000000000000000	4.00000000000000000000	4.00000000000000000000	4.00000000000000000000	4.00000000000000000000	4.00000000000000000000	4.00000000000000000000	0.00000000000000000000	0.00000000000000000000
64.00000000000000000000	0.00000000000000000000	4157.43603515625000000000	4146.15380859375000000000	4139.48730468750000000000	4224.61523437500000000000	4145.64111328125000000000	4163.07666015625000000000	4142.05126953125000000000	4125.12792968750000000000	4157.43603515625000000000	4143.07666015625000000000	4191.28173828125000000000	4190.76904296875000000000	4154.35888671875000000000	4148.20507812500000000000	2815.00000000000000000000	10246.00000000000000000000	10228.00000000000000000000	0.00000000000000000000	0.00000000000000000000	0.00000000000000000000	1757.00000000000000000000	528.00000000000000000000	4.00000000000000000000	0.00000000000000000000	0.00000000000000000000	0.00000000000000000000	0.00000000000000000000	0.00000000000000000000	0.00000000000000000000	4.00000000000000000000	4.00000000000000000000	4.00000000000000000000	4.00000000000000000000	4.00000000000000000000	4.00000000000000000000	4.00000000000000000000	0.00000000000000000000	0.00000000000000000000
65.00000000000000000000	0.00000000000000000000	4142.05126953125000000000	4155.89746093750000000000	4133.33300781250000000000	4254.87158203125000000000	4157.94873046875000000000	4174.87158203125000000000	4160.00000000000000000000	4144.61523437500000000000	4154.35888671875000000000	4146.66650390625000000000	4202.05126953125000000000	4176.92285156250000000000	4168.71777343750000000000	4153.84619140625000000000	2762.00000000000000000000	10248.00000000000000000000	10228.00000000000000000000	0.00000000000000000000	0.00000000000000000000	0.00000000000000000000	1757.00000000000000000000	536.00000000000000000000	4.00000000000000000000	4.00000000000000000000	0.00000000000000000000	0.00000000000000000000	0.00000000000000000000	0.00000000000000000000	0.00000000000000000000	4.00000000000000000000	4.00000000000000000000	4.00000000000000000000	4.00000000000000000000	4.00000000000000000000	4.00000000000000000000	4.00000000000000000000	0.00000000000000000000	0.00000000000000000000
66.00000000000000000000	0.00000000000000000000	4160.00000000000000000000	4165.12792968750000000000	4143.58984375000000000000	4245.64111328125000000000	4183.07666015625000000000	4174.35888671875000000000	4174.87158203125000000000	4166.15380859375000000000	4158.46142578125000000000	4149.74365234375000000000	4206.66650390625000000000	4188.71777343750000000000	4179.48730468750000000000	4160.51269531250000000000	2379.00000000000000000000	10248.00000000000000000000	10228.00000000000000000000	0.00000000000000000000	0.00000000000000000000	0.00000000000000000000	1757.00000000000000000000	543.00000000000000000000	4.00000000000000000000	4.00000000000000000000	4.00000000000000000000	0.00000000000000000000	0.00000000000000000000	0.00000000000000000000	0.00000000000000000000	4.00000000000000000000	4.00000000000000000000	4.00000000000000000000	4.00000000000000000000	4.00000000000000000000	4.00000000000000000000	4.00000000000000000000	4.00000000000000000000	0.00000000000000000000
67.00000000000000000000	0.00000000000000000000	4160.00000000000000000000	4163.07666015625000000000	4147.17919921875000000000	4217.94873046875000000000	4178.97412109375000000000	4178.46142578125000000000	4178.97412109375000000000	4173.84619140625000000000	4177.94873046875000000000	4151.79492187500000000000	4195.38427734375000000000	4194.87158203125000000000	4177.94873046875000000000	4156.92285156250000000000	3477.00000000000000000000	10248.00000000000000000000	10226.00000000000000000000	0.00000000000000000000	0.00000000000000000000	0.00000000000000000000	1757.00000000000000000000	550.00000000000000000000	4.00000000000000000000	4.00000000000000000000	4.00000000000000000000	4.00000000000000000000	0.00000000000000000000	0.00000000000000000000	0.00000000000000000000	4.00000000000000000000	4.00000000000000000000	4.00000000000000000000	4.00000000000000000000	4.00000000000000000000	4.00000000000000000000	4.00000000000000000000	4.00000000000000000000	4.00000000000000000000
68.00000000000000000000	0.00000000000000000000	4161.53857421875000000000	4153.84619140625000000000	4155.89746093750000000000	4229.23046875000000000000	4157.43603515625000000000	4170.76904296875000000000	4168.71777343750000000000	4162.56396484375000000000	4170.76904296875000000000	4156.41015625000000000000	4197.94873046875000000000	4191.79492187500000000000	4179.48730468750000000000	4158.97412109375000000000	3535.00000000000000000000	10248.00000000000000000000	10226.00000000000000000000	0.00000000000000000000	0.00000000000000000000	0.00000000000000000000	1757.00000000000000000000	558.00000000000000000000	4.00000000000000000000	4.00000000000000000000	4.00000000000000000000	4.00000000000000000000	4.00000000000000000000	0.00000000000000000000	0.00000000000000000000	4.00000000000000000000	4.00000000000000000000	4.00000000000000000000	4.00000000000000000000	4.00000000000000000000	4.00000000000000000000	4.00000000000000000000	4.00000000000000000000	4.00000000000000000000
69.00000000000000000000	0.00000000000000000000	4176.92285156250000000000	4168.20507812500000000000	4172.82031250000000000000	4260.51269531250000000000	4161.53857421875000000000	4158.46142578125000000000	4172.82031250000000000000	4166.66650390625000000000	4164.61523437500000000000	4172.30761718750000000000	4234.35888671875000000000	4200.00000000000000000000	4198.46142578125000000000	4180.00000000000000000000	3397.00000000000000000000	10247.00000000000000000000	10228.00000000000000000000	0.00000000000000000000	0.00000000000000000000	0.00000000000000000000	1757.00000000000000000000	565.00000000000000000000	4.00000000000000000000	4.00000000000000000000	4.00000000000000000000	4.00000000000000000000	4.00000000000000000000	4.00000000000000000000	0.00000000000000000000	4.00000000000000000000	4.00000000000000000000	4.00000000000000000000	4.00000000000000000000	4.00000000000000000000	4.00000000000000000000	4.00000000000000000000	4.00000000000000000000	4.00000000000000000000
70.00000000000000000000	0.00000000000000000000	4181.53857421875000000000	4191.28173828125000000000	4181.02539062500000000000	4267.69238281250000000000	4175.38427734375000000000	4161.53857421875000000000	4181.53857421875000000000	4179.48730468750000000000	4184.10253906250000000000	4190.76904296875000000000	4246.15380859375000000000	4218.46142578125000000000	4214.35888671875000000000	4198.97412109375000000000	3472.00000000000000000000	10247.00000000000000000000	10228.00000000000000000000	0.00000000000000000000	0.00000000000000000000	0.00000000000000000000	1757.00000000000000000000	572.00000000000000000000	4.00000000000000000000	4.00000000000000000000	4.00000000000000000000	4.00000000000000000000	4.00000000000000000000	4.00000000000000000000	4.00000000000000000000	4.00000000000000000000	4.00000000000000000000	4.00000000000000000000	4.00000000000000000000	4.00000000000000000000	4.00000000000000000000	4.00000000000000000000	4.00000000000000000000	4.00000000000000000000
71.00000000000000000000	0.00000000000000000000	4190.25634765625000000000	4190.25634765625000000000	4185.64111328125000000000	4250.25634765625000000000	4172.30761718750000000000	4163.58984375000000000000	4163.07666015625000000000	4162.56396484375000000000	4181.02539062500000000000	4187.17919921875000000000	4234.87158203125000000000	4224.61523437500000000000	4212.30761718750000000000	4202.05126953125000000000	3422.00000000000000000000	10245.00000000000000000000	10227.00000000000000000000	0.00000000000000000000	0.00000000000000000000	0.00000000000000000000	1757.00000000000000000000	580.00000000000000000000	4.00000000000000000000	4.00000000000000000000	4.00000000000000000000	4.00000000000000000000	4.00000000000000000000	4.00000000000000000000	4.00000000000000000000	4.00000000000000000000	4.00000000000000000000	4.00000000000000000000	4.00000000000000000000	4.00000000000000000000	4.00000000000000000000	4.00000000000000000000	4.00000000000000000000	4.00000000000000000000
72.00000000000000000000	0.00000000000000000000	4170.76904296875000000000	4173.84619140625000000000	4166.15380859375000000000	4232.30761718750000000000	4172.30761718750000000000	4154.35888671875000000000	4150.25634765625000000000	4151.79492187500000000000	4170.76904296875000000000	4182.56396484375000000000	4242.56396484375000000000	4209.23046875000000000000	4201.53857421875000000000	4198.97412109375000000000	3420.00000000000000000000	10245.00000000000000000000	10227.00000000000000000000	0.00000000000000000000	0.00000000000000000000	0.00000000000000000000	1757.00000000000000000000	587.00000000000000000000	4.00000000000000000000	4.00000000000000000000	4.00000000000000000000	4.00000000000000000000	4.00000000000000000000	4.00000000000000000000	4.00000000000000000000	4.00000000000000000000	4.00000000000000000000	4.00000000000000000000	4.00000000000000000000	4.00000000000000000000	4.00000000000000000000	4.00000000000000000000	4.00000000000000000000	4.00000000000000000000
73.00000000000000000000	0.00000000000000000000	4163.58984375000000000000	4161.02539062500000000000	4154.87158203125000000000	4235.89746093750000000000	4173.33300781250000000000	4152.30761718750000000000	4154.87158203125000000000	4166.15380859375000000000	4180.51269531250000000000	4173.84619140625000000000	4224.10253906250000000000	4201.53857421875000000000	4175.89746093750000000000	4185.12792968750000000000	3111.00000000000000000000	10247.00000000000000000000	10228.00000000000000000000	0.00000000000000000000	0.00000000000000000000	0.00000000000000000000	1757.00000000000000000000	594.00000000000000000000	4.00000000000000000000	4.00000000000000000000	4.00000000000000000000	4.00000000000000000000	4.00000000000000000000	4.00000000000000000000	4.00000000000000000000	4.00000000000000000000	4.00000000000000000000	4.00000000000000000000	4.00000000000000000000	4.00000000000000000000	4.00000000000000000000	4.00000000000000000000	4.00000000000000000000	4.00000000000000000000
74.00000000000000000000	0.00000000000000000000	4176.41015625000000000000	4170.25634765625000000000	4163.58984375000000000000	4250.76904296875000000000	4180.00000000000000000000	4179.48730468750000000000	4167.17919921875000000000	4185.64111328125000000000	4199.48730468750000000000	4173.33300781250000000000	4198.46142578125000000000	4202.05126953125000000000	4173.84619140625000000000	4171.79492187500000000000	3500.00000000000000000000	10247.00000000000000000000	10228.00000000000000000000	0.00000000000000000000	0.00000000000000000000	0.00000000000000000000	1757.00000000000000000000	602.00000000000000000000	4.00000000000000000000	4.00000000000000000000	4.00000000000000000000	4.00000000000000000000	4.00000000000000000000	4.00000000000000000000	4.00000000000000000000	4.00000000000000000000	4.00000000000000000000	4.00000000000000000000	4.00000000000000000000	4.00000000000000000000	4.00000000000000000000	4.00000000000000000000	4.00000000000000000000	4.00000000000000000000
75.00000000000000000000	0.00000000000000000000	4165.64111328125000000000	4180.51269531250000000000	4153.33300781250000000000	4261.02539062500000000000	4184.61523437500000000000	4198.46142578125000000000	4175.89746093750000000000	4189.74365234375000000000	4201.53857421875000000000	4181.53857421875000000000	4201.02539062500000000000	4194.87158203125000000000	4182.05126953125000000000	4160.51269531250000000000	3304.00000000000000000000	10247.00000000000000000000	10228.00000000000000000000	0.00000000000000000000	0.00000000000000000000	0.00000000000000000000	1757.00000000000000000000	609.00000000000000000000	4.00000000000000000000	4.00000000000000000000	4.00000000000000000000	4.00000000000000000000	4.00000000000000000000	4.00000000000000000000	4.00000000000000000000	4.00000000000000000000	4.00000000000000000000	4.00000000000000000000	4.00000000000000000000	4.00000000000000000000	4.00000000000000000000	4.00000000000000000000	4.00000000000000000000	4.00000000000000000000
76.00000000000000000000	0.00000000000000000000	4159.48730468750000000000	4163.58984375000000000000	4138.97412109375000000000	4248.20507812500000000000	4178.46142578125000000000	4186.66650390625000000000	4173.33300781250000000000	4170.76904296875000000000	4177.43603515625000000000	4166.15380859375000000000	4202.05126953125000000000	4182.56396484375000000000	4157.43603515625000000000	4146.15380859375000000000	2831.00000000000000000000	10247.00000000000000000000	10228.00000000000000000000	0.00000000000000000000	0.00000000000000000000	0.00000000000000000000	1757.00000000000000000000	616.00000000000000000000	4.00000000000000000000	4.00000000000000000000	4.00000000000000000000	4.00000000000000000000	4.00000000000000000000	4.00000000000000000000	4.00000000000000000000	4.00000000000000000000	4.00000000000000000000	4.00000000000000000000	4.00000000000000000000	4.00000000000000000000	4.00000000000000000000	4.00000000000000000000	4.00000000000000000000	4.00000000000000000000
77.00000000000000000000	0.00000000000000000000	4148.71777343750000000000	4152.82031250000000000000	4127.69238281250000000000	4218.97412109375000000000	4170.25634765625000000000	4182.05126953125000000000	4172.82031250000000000000	4156.92285156250000000000	4164.10253906250000000000	4160.51269531250000000000	4215.89746093750000000000	4172.30761718750000000000	4153.84619140625000000000	4152.82031250000000000000	2811.00000000000000000000	10248.00000000000000000000	10229.00000000000000000000	0.00000000000000000000	0.00000000000000000000	0.00000000000000000000	1757.00000000000000000000	624.00000000000000000000	4.00000000000000000000	4.00000000000000000000	4.00000000000000000000	4.00000000000000000000	4.00000000000000000000	4.00000000000000000000	4.00000000000000000000	4.00000000000000000000	4.00000000000000000000	4.00000000000000000000	4.00000000000000000000	4.00000000000000000000	4.00000000000000000000	4.00000000000000000000	4.00000000000000000000	4.00000000000000000000
78.00000000000000000000	0.00000000000000000000	4158.97412109375000000000	4165.12792968750000000000	4135.89746093750000000000	4226.15380859375000000000	4156.92285156250000000000	4178.46142578125000000000	4170.76904296875000000000	4159.48730468750000000000	4163.07666015625000000000	4165.64111328125000000000	4219.48730468750000000000	4189.23046875000000000000	4181.02539062500000000000	4183.07666015625000000000	3500.00000000000000000000	10248.00000000000000000000	10229.00000000000000000000	0.00000000000000000000	0.00000000000000000000	0.00000000000000000000	1757.00000000000000000000	631.00000000000000000000	4.00000000000000000000	4.00000000000000000000	4.00000000000000000000	4.00000000000000000000	4.00000000000000000000	4.00000000000000000000	4.00000000000000000000	4.00000000000000000000	4.00000000000000000000	4.00000000000000000000	4.00000000000000000000	4.00000000000000000000	4.00000000000000000000	4.00000000000000000000	4.00000000000000000000	4.00000000000000000000
79.00000000000000000000	0.00000000000000000000	4174.87158203125000000000	4182.05126953125000000000	4148.71777343750000000000	4247.69238281250000000000	4157.43603515625000000000	4161.02539062500000000000	4165.12792968750000000000	4164.10253906250000000000	4163.58984375000000000000	4163.58984375000000000000	4197.94873046875000000000	4206.66650390625000000000	4193.33300781250000000000	4197.43603515625000000000	3304.00000000000000000000	10248.00000000000000000000	10231.00000000000000000000	0.00000000000000000000	0.00000000000000000000	0.00000000000000000000	1757.00000000000000000000	638.00000000000000000000	4.00000000000000000000	4.00000000000000000000	4.00000000000000000000	4.00000000000000000000	4.00000000000000000000	4.00000000000000000000	4.00000000000000000000	4.00000000000000000000	4.00000000000000000000	4.00000000000000000000	4.00000000000000000000	4.00000000000000000000	4.00000000000000000000	4.00000000000000000000	4.00000000000000000000	4.00000000000000000000
80.00000000000000000000	0.00000000000000000000	4161.02539062500000000000	4184.61523437500000000000	4141.53857421875000000000	4244.10253906250000000000	4162.05126953125000000000	4149.23046875000000000000	4156.41015625000000000000	4151.79492187500000000000	4156.92285156250000000000	4165.64111328125000000000	4208.20507812500000000000	4197.94873046875000000000	4187.69238281250000000000	4182.56396484375000000000	2831.00000000000000000000	10248.00000000000000000000	10231.00000000000000000000	0.00000000000000000000	0.00000000000000000000	0.00000000000000000000	1757.00000000000000000000	646.00000000000000000000	4.00000000000000000000	4.00000000000000000000	4.00000000000000000000	4.00000000000000000000	4.00000000000000000000	4.00000000000000000000	4.00000000000000000000	4.00000000000000000000	4.00000000000000000000	4.00000000000000000000	4.00000000000000000000	4.00000000000000000000	4.00000000000000000000	4.00000000000000000000	4.00000000000000000000	4.00000000000000000000
81.00000000000000000000	0.00000000000000000000	4185.12792968750000000000	4186.66650390625000000000	4155.89746093750000000000	4252.30761718750000000000	4160.00000000000000000000	4155.89746093750000000000	4152.30761718750000000000	4143.07666015625000000000	4154.87158203125000000000	4176.92285156250000000000	4240.51269531250000000000	4203.58984375000000000000	4199.48730468750000000000	4185.64111328125000000000	2811.00000000000000000000	10246.00000000000000000000	10230.00000000000000000000	0.00000000000000000000	0.00000000000000000000	0.00000000000000000000	1757.00000000000000000000	653.00000000000000000000	4.00000000000000000000	4.00000000000000000000	4.00000000000000000000	4.00000000000000000000	4.00000000000000000000	4.00000000000000000000	4.00000000000000000000	4.00000000000000000000	4.00000000000000000000	4.00000000000000000000	4.00000000000000000000	4.00000000000000000000	4.00000000000000000000	4.00000000000000000000	4.00000000000000000000	4.00000000000000000000
82.00000000000000000000	0.00000000000000000000	4197.94873046875000000000	4204.61523437500000000000	4162.05126953125000000000	4268.20507812500000000000	4181.02539062500000000000	4168.71777343750000000000	4163.07666015625000000000	4165.12792968750000000000	4182.05126953125000000000	4200.00000000000000000000	4242.05126953125000000000	4216.92285156250000000000	4230.76904296875000000000	4207.69238281250000000000	3500.00000000000000000000	10246.00000000000000000000	10230.00000000000000000000	0.00000000000000000000	0.00000000000000000000	0.00000000000000000000	1757.00000000000000000000	661.00000000000000000000	4.00000000000000000000	4.00000000000000000000	4.00000000000000000000	4.00000000000000000000	4.00000000000000000000	4.00000000000000000000	4.00000000000000000000	4.00000000000000000000	4.00000000000000000000	4.00000000000000000000	4.00000000000000000000	4.00000000000000000000	4.00000000000000000000	4.00000000000000000000	4.00000000000000000000	4.00000000000000000000
83.00000000000000000000	0.00000000000000000000	4173.84619140625000000000	4192.82031250000000000000	4137.94873046875000000000	4248.71777343750000000000	4184.61523437500000000000	4163.07666015625000000000	4157.43603515625000000000	4173.84619140625000000000	4191.28173828125000000000	4189.74365234375000000000	4220.51269531250000000000	4199.48730468750000000000	4210.76904296875000000000	4195.38427734375000000000	3304.00000000000000000000	10247.00000000000000000000	10230.00000000000000000000	0.00000000000000000000	0.00000000000000000000	0.00000000000000000000	1757.00000000000000000000	668.00000000000000000000	4.00000000000000000000	4.00000000000000000000	4.00000000000000000000	4.00000000000000000000	4.00000000000000000000	4.00000000000000000000	4.00000000000000000000	4.00000000000000000000	4.00000000000000000000	4.00000000000000000000	4.00000000000000000000	4.00000000000000000000	4.00000000000000000000	4.00000000000000000000	4.00000000000000000000	4.00000000000000000000
84.00000000000000000000	0.00000000000000000000	4163.58984375000000000000	4165.64111328125000000000	4126.15380859375000000000	4223.07666015625000000000	4169.74365234375000000000	4167.17919921875000000000	4150.76904296875000000000	4172.82031250000000000000	4187.69238281250000000000	4165.64111328125000000000	4197.43603515625000000000	4179.48730468750000000000	4173.33300781250000000000	4178.97412109375000000000	2831.00000000000000000000	10247.00000000000000000000	10230.00000000000000000000	0.00000000000000000000	0.00000000000000000000	0.00000000000000000000	1757.00000000000000000000	675.00000000000000000000	4.00000000000000000000	4.00000000000000000000	4.00000000000000000000	4.00000000000000000000	4.00000000000000000000	4.00000000000000000000	4.00000000000000000000	4.00000000000000000000	4.00000000000000000000	4.00000000000000000000	4.00000000000000000000	4.00000000000000000000	4.00000000000000000000	4.00000000000000000000	4.00000000000000000000	4.00000000000000000000
85.00000000000000000000	0.00000000000000000000	4157.43603515625000000000	4168.20507812500000000000	4125.64111328125000000000	4233.84619140625000000000	4177.94873046875000000000	4191.28173828125000000000	4167.69238281250000000000	4181.53857421875000000000	4199.48730468750000000000	4175.38427734375000000000	4189.74365234375000000000	4183.07666015625000000000	4183.07666015625000000000	4183.07666015625000000000	2811.00000000000000000000	10247.00000000000000000000	10230.00000000000000000000	0.00000000000000000000	0.00000000000000000000	0.00000000000000000000	1757.00000000000000000000	683.00000000000000000000	4.00000000000000000000	4.00000000000000000000	4.00000000000000000000	4.00000000000000000000	4.00000000000000000000	4.00000000000000000000	4.00000000000000000000	4.00000000000000000000	4.00000000000000000000	4.00000000000000000000	4.00000000000000000000	4.00000000000000000000	4.00000000000000000000	4.00000000000000000000	4.00000000000000000000	4.00000000000000000000
86.00000000000000000000	0.00000000000000000000	4164.61523437500000000000	4167.17919921875000000000	4133.84619140625000000000	4248.71777343750000000000	4173.84619140625000000000	4190.76904296875000000000	4171.28173828125000000000	4168.71777343750000000000	4182.56396484375000000000	4182.05126953125000000000	4203.07666015625000000000	4180.51269531250000000000	4188.20507812500000000000	4173.84619140625000000000	3500.00000000000000000000	10247.00000000000000000000	10230.00000000000000000000	0.00000000000000000000	0.00000000000000000000	0.00000000000000000000	1757.00000000000000000000	690.00000000000000000000	4.00000000000000000000	4.00000000000000000000	4.00000000000000000000	4.00000000000000000000	4.00000000000000000000	4.00000000000000000000	4.00000000000000000000	4.00000000000000000000	4.00000000000000000000	4.00000000000000000000	4.00000000000000000000	4.00000000000000000000	4.00000000000000000000	4.00000000000000000000	4.00000000000000000000	4.00000000000000000000
87.00000000000000000000	0.00000000000000000000	4157.94873046875000000000	4164.61523437500000000000	4138.46142578125000000000	4235.38427734375000000000	4167.17919921875000000000	4184.61523437500000000000	4174.35888671875000000000	4173.84619140625000000000	4172.82031250000000000000	4168.71777343750000000000	4211.28173828125000000000	4169.23046875000000000000	4177.94873046875000000000	4162.56396484375000000000	3304.00000000000000000000	10247.00000000000000000000	10229.00000000000000000000	0.00000000000000000000	0.00000000000000000000	0.00000000000000000000	1757.00000000000000000000	697.00000000000000000000	4.00000000000000000000	4.00000000000000000000	4.00000000000000000000	4.00000000000000000000	4.00000000000000000000	4.00000000000000000000	4.00000000000000000000	4.00000000000000000000	4.00000000000000000000	4.00000000000000000000	4.00000000000000000000	4.00000000000000000000	4.00000000000000000000	4.00000000000000000000	4.00000000000000000000	4.00000000000000000000
88.00000000000000000000	0.00000000000000000000	4151.79492187500000000000	4162.05126953125000000000	4135.89746093750000000000	4212.30761718750000000000	4166.15380859375000000000	4181.53857421875000000000	4180.51269531250000000000	4180.00000000000000000000	4181.02539062500000000000	4152.30761718750000000000	4192.82031250000000000000	4175.38427734375000000000	4169.23046875000000000000	4161.02539062500000000000	2831.00000000000000000000	10247.00000000000000000000	10229.00000000000000000000	0.00000000000000000000	0.00000000000000000000	0.00000000000000000000	1757.00000000000000000000	705.00000000000000000000	4.00000000000000000000	4.00000000000000000000	4.00000000000000000000	4.00000000000000000000	4.00000000000000000000	4.00000000000000000000	4.00000000000000000000	4.00000000000000000000	4.00000000000000000000	4.00000000000000000000	4.00000000000000000000	4.00000000000000000000	4.00000000000000000000	4.00000000000000000000	4.00000000000000000000	4.00000000000000000000
89.00000000000000000000	0.00000000000000000000	4160.00000000000000000000	4150.76904296875000000000	4134.87158203125000000000	4214.35888671875000000000	4147.69238281250000000000	4162.56396484375000000000	4162.05126953125000000000	4143.07666015625000000000	4160.00000000000000000000	4141.53857421875000000000	4186.15380859375000000000	4175.89746093750000000000	4157.43603515625000000000	4157.94873046875000000000	2811.00000000000000000000	10246.00000000000000000000	10227.00000000000000000000	0.00000000000000000000	0.00000000000000000000	0.00000000000000000000	1757.00000000000000000000	712.00000000000000000000	4.00000000000000000000	4.00000000000000000000	4.00000000000000000000	4.00000000000000000000	4.00000000000000000000	4.00000000000000000000	4.00000000000000000000	4.00000000000000000000	4.00000000000000000000	4.00000000000000000000	4.00000000000000000000	4.00000000000000000000	4.00000000000000000000	4.00000000000000000000	4.00000000000000000000	4.00000000000000000000
90.00000000000000000000	0.00000000000000000000	4156.41015625000000000000	4154.87158203125000000000	4141.02539062500000000000	4238.46142578125000000000	4145.12792968750000000000	4148.20507812500000000000	4152.82031250000000000000	4134.87158203125000000000	4142.56396484375000000000	4147.17919921875000000000	4195.89746093750000000000	4171.79492187500000000000	4167.69238281250000000000	4172.30761718750000000000	3500.00000000000000000000	10246.00000000000000000000	10227.00000000000000000000	0.00000000000000000000	0.00000000000000000000	0.00000000000000000000	1757.00000000000000000000	719.00000000000000000000	4.00000000000000000000	4.00000000000000000000	4.00000000000000000000	4.00000000000000000000	4.00000000000000000000	4.00000000000000000000	4.00000000000000000000	4.00000000000000000000	4.00000000000000000000	4.00000000000000000000	4.00000000000000000000	4.00000000000000000000	4.00000000000000000000	4.00000000000000000000	4.00000000000000000000	4.00000000000000000000
91.00000000000000000000	0.00000000000000000000	4174.35888671875000000000	4165.12792968750000000000	4167.17919921875000000000	4241.53857421875000000000	4155.38427734375000000000	4139.48730468750000000000	4156.92285156250000000000	4161.53857421875000000000	4145.64111328125000000000	4153.33300781250000000000	4195.89746093750000000000	4188.71777343750000000000	4189.74365234375000000000	4192.30761718750000000000	3304.00000000000000000000	10245.00000000000000000000	10227.00000000000000000000	0.00000000000000000000	0.00000000000000000000	0.00000000000000000000	1757.00000000000000000000	727.00000000000000000000	4.00000000000000000000	4.00000000000000000000	4.00000000000000000000	4.00000000000000000000	4.00000000000000000000	4.00000000000000000000	4.00000000000000000000	4.00000000000000000000	4.00000000000000000000	4.00000000000000000000	4.00000000000000000000	4.00000000000000000000	4.00000000000000000000	4.00000000000000000000	4.00000000000000000000	4.00000000000000000000
92.00000000000000000000	0.00000000000000000000	4184.10253906250000000000	4182.56396484375000000000	4178.97412109375000000000	4244.61523437500000000000	4170.25634765625000000000	4155.38427734375000000000	4165.64111328125000000000	4173.33300781250000000000	4163.07666015625000000000	4168.20507812500000000000	4216.92285156250000000000	4201.53857421875000000000	4204.10253906250000000000	4203.58984375000000000000	2831.00000000000000000000	10245.00000000000000000000	10227.00000000000000000000	0.00000000000000000000	0.00000000000000000000	0.00000000000000000000	1757.00000000000000000000	734.00000000000000000000	4.00000000000000000000	4.00000000000000000000	4.00000000000000000000	4.00000000000000000000	4.00000000000000000000	4.00000000000000000000	4.00000000000000000000	4.00000000000000000000	4.00000000000000000000	4.00000000000000000000	4.00000000000000000000	4.00000000000000000000	4.00000000000000000000	4.00000000000000000000	4.00000000000000000000	4.00000000000000000000
93.00000000000000000000	0.00000000000000000000	4180.51269531250000000000	4193.33300781250000000000	4169.23046875000000000000	4253.33300781250000000000	4183.58984375000000000000	4181.02539062500000000000	4173.84619140625000000000	4171.28173828125000000000	4172.30761718750000000000	4175.89746093750000000000	4234.35888671875000000000	4195.89746093750000000000	4196.41015625000000000000	4205.12792968750000000000	2811.00000000000000000000	10244.00000000000000000000	10228.00000000000000000000	0.00000000000000000000	0.00000000000000000000	0.00000000000000000000	1757.00000000000000000000	741.00000000000000000000	4.00000000000000000000	4.00000000000000000000	4.00000000000000000000	4.00000000000000000000	4.00000000000000000000	4.00000000000000000000	4.00000000000000000000	4.00000000000000000000	4.00000000000000000000	4.00000000000000000000	4.00000000000000000000	4.00000000000000000000	4.00000000000000000000	4.00000000000000000000	4.00000000000000000000	4.00000000000000000000
94.00000000000000000000	0.00000000000000000000	4183.58984375000000000000	4179.48730468750000000000	4161.53857421875000000000	4244.61523437500000000000	4175.38427734375000000000	4174.35888671875000000000	4168.20507812500000000000	4170.76904296875000000000	4160.00000000000000000000	4157.94873046875000000000	4204.10253906250000000000	4180.00000000000000000000	4173.84619140625000000000	4187.69238281250000000000	3500.00000000000000000000	10244.00000000000000000000	10228.00000000000000000000	0.00000000000000000000	0.00000000000000000000	0.00000000000000000000	1757.00000000000000000000	749.00000000000000000000	4.00000000000000000000	4.00000000000000000000	4.00000000000000000000	4.00000000000000000000	4.00000000000000000000	4.00000000000000000000	4.00000000000000000000	4.00000000000000000000	4.00000000000000000000	4.00000000000000000000	4.00000000000000000000	4.00000000000000000000	4.00000000000000000000	4.00000000000000000000	4.00000000000000000000	4.00000000000000000000
95.00000000000000000000	0.00000000000000000000	4160.51269531250000000000	4156.92285156250000000000	4144.61523437500000000000	4231.79492187500000000000	4158.97412109375000000000	4162.05126953125000000000	4153.33300781250000000000	4169.74365234375000000000	4155.38427734375000000000	4147.69238281250000000000	4187.69238281250000000000	4162.05126953125000000000	4167.17919921875000000000	4166.66650390625000000000	3304.00000000000000000000	10244.00000000000000000000	10228.00000000000000000000	0.00000000000000000000	0.00000000000000000000	0.00000000000000000000	1757.00000000000000000000	756.00000000000000000000	4.00000000000000000000	4.00000000000000000000	4.00000000000000000000	4.00000000000000000000	4.00000000000000000000	4.00000000000000000000	4.00000000000000000000	4.00000000000000000000	4.00000000000000000000	4.00000000000000000000	4.00000000000000000000	4.00000000000000000000	4.00000000000000000000	4.00000000000000000000	4.00000000000000000000	4.00000000000000000000
96.00000000000000000000	0.00000000000000000000	4155.89746093750000000000	4135.38427734375000000000	4140.51269531250000000000	4212.82031250000000000000	4146.66650390625000000000	4157.43603515625000000000	4142.05126953125000000000	4155.38427734375000000000	4155.89746093750000000000	4137.94873046875000000000	4197.43603515625000000000	4160.51269531250000000000	4157.43603515625000000000	4160.51269531250000000000	2831.00000000000000000000	10244.00000000000000000000	10228.00000000000000000000	0.00000000000000000000	0.00000000000000000000	0.00000000000000000000	1757.00000000000000000000	763.00000000000000000000	4.00000000000000000000	4.00000000000000000000	4.00000000000000000000	4.00000000000000000000	4.00000000000000000000	4.00000000000000000000	4.00000000000000000000	4.00000000000000000000	4.00000000000000000000	4.00000000000000000000	4.00000000000000000000	4.00000000000000000000	4.00000000000000000000	4.00000000000000000000	4.00000000000000000000	4.00000000000000000000
97.00000000000000000000	0.00000000000000000000	4161.02539062500000000000	4148.20507812500000000000	4150.76904296875000000000	4212.30761718750000000000	4161.02539062500000000000	4163.58984375000000000000	4158.46142578125000000000	4166.15380859375000000000	4171.79492187500000000000	4145.64111328125000000000	4197.94873046875000000000	4171.79492187500000000000	4153.33300781250000000000	4173.84619140625000000000	2811.00000000000000000000	10244.00000000000000000000	10228.00000000000000000000	0.00000000000000000000	0.00000000000000000000	0.00000000000000000000	1757.00000000000000000000	771.00000000000000000000	4.00000000000000000000	4.00000000000000000000	4.00000000000000000000	4.00000000000000000000	4.00000000000000000000	4.00000000000000000000	4.00000000000000000000	4.00000000000000000000	4.00000000000000000000	4.00000000000000000000	4.00000000000000000000	4.00000000000000000000	4.00000000000000000000	4.00000000000000000000	4.00000000000000000000	4.00000000000000000000
98.00000000000000000000	0.00000000000000000000	4155.89746093750000000000	4163.07666015625000000000	4153.84619140625000000000	4236.92285156250000000000	4173.84619140625000000000	4178.97412109375000000000	4173.33300781250000000000	4177.43603515625000000000	4177.94873046875000000000	4166.66650390625000000000	4203.07666015625000000000	4177.94873046875000000000	4160.00000000000000000000	4177.94873046875000000000	3500.00000000000000000000	10244.00000000000000000000	10228.00000000000000000000	0.00000000000000000000	0.00000000000000000000	0.00000000000000000000	1757.00000000000000000000	778.00000000000000000000	4.00000000000000000000	4.00000000000000000000	4.00000000000000000000	4.00000000000000000000	4.00000000000000000000	4.00000000000000000000	4.00000000000000000000	4.00000000000000000000	4.00000000000000000000	4.00000000000000000000	4.00000000000000000000	4.00000000000000000000	4.00000000000000000000	4.00000000000000000000	4.00000000000000000000	4.00000000000000000000
99.00000000000000000000	0.00000000000000000000	4161.53857421875000000000	4144.61523437500000000000	4148.71777343750000000000	4232.82031250000000000000	4163.07666015625000000000	4182.05126953125000000000	4165.12792968750000000000	4156.41015625000000000000	4151.28173828125000000000	4153.84619140625000000000	4210.76904296875000000000	4166.66650390625000000000	4158.46142578125000000000	4161.02539062500000000000	3304.00000000000000000000	10244.00000000000000000000	10227.00000000000000000000	0.00000000000000000000	0.00000000000000000000	0.00000000000000000000	1757.00000000000000000000	785.00000000000000000000	4.00000000000000000000	4.00000000000000000000	4.00000000000000000000	4.00000000000000000000	4.00000000000000000000	4.00000000000000000000	4.00000000000000000000	4.00000000000000000000	4.00000000000000000000	4.00000000000000000000	4.00000000000000000000	4.00000000000000000000	4.00000000000000000000	4.00000000000000000000	4.00000000000000000000	4.00000000000000000000
100.00000000000000000000	0.00000000000000000000	4150.76904296875000000000	4143.58984375000000000000	4138.46142578125000000000	4220.00000000000000000000	4151.79492187500000000000	4163.07666015625000000000	4162.05126953125000000000	4153.84619140625000000000	4144.10253906250000000000	4140.51269531250000000000	4194.35888671875000000000	4155.89746093750000000000	4163.58984375000000000000	4158.46142578125000000000	2831.00000000000000000000	10244.00000000000000000000	10227.00000000000000000000	0.00000000000000000000	0.00000000000000000000	0.00000000000000000000	1757.00000000000000000000	793.00000000000000000000	4.00000000000000000000	4.00000000000000000000	4.00000000000000000000	4.00000000000000000000	4.00000000000000000000	4.00000000000000000000	4.00000000000000000000	4.00000000000000000000	4.00000000000000000000	4.00000000000000000000	4.00000000000000000000	4.00000000000000000000	4.00000000000000000000	4.00000000000000000000	4.00000000000000000000	4.00000000000000000000
101.00000000000000000000	0.00000000000000000000	4164.61523437500000000000	4164.10253906250000000000	4161.53857421875000000000	4237.43603515625000000000	4148.71777343750000000000	4146.15380859375000000000	4163.07666015625000000000	4169.23046875000000000000	4162.05126953125000000000	4153.33300781250000000000	4198.97412109375000000000	4176.92285156250000000000	4171.79492187500000000000	4176.92285156250000000000	2811.00000000000000000000	10245.00000000000000000000	10229.00000000000000000000	0.00000000000000000000	0.00000000000000000000	0.00000000000000000000	1757.00000000000000000000	800.00000000000000000000	4.00000000000000000000	4.00000000000000000000	4.00000000000000000000	4.00000000000000000000	4.00000000000000000000	4.00000000000000000000	4.00000000000000000000	4.00000000000000000000	4.00000000000000000000	4.00000000000000000000	4.00000000000000000000	4.00000000000000000000	4.00000000000000000000	4.00000000000000000000	4.00000000000000000000	4.00000000000000000000
102.00000000000000000000	0.00000000000000000000	4176.92285156250000000000	4172.30761718750000000000	4173.33300781250000000000	4239.48730468750000000000	4160.00000000000000000000	4168.20507812500000000000	4169.74365234375000000000	4171.79492187500000000000	4170.76904296875000000000	4164.10253906250000000000	4230.76904296875000000000	4192.30761718750000000000	4185.64111328125000000000	4190.25634765625000000000	3500.00000000000000000000	10245.00000000000000000000	10229.00000000000000000000	0.00000000000000000000	0.00000000000000000000	0.00000000000000000000	1757.00000000000000000000	808.00000000000000000000	4.00000000000000000000	4.00000000000000000000	4.00000000000000000000	4.00000000000000000000	4.00000000000000000000	4.00000000000000000000	4.00000000000000000000	4.00000000000000000000	4.00000000000000000000	4.00000000000000000000	4.00000000000000000000	4.00000000000000000000	4.00000000000000000000	4.00000000000000000000	4.00000000000000000000	4.00000000000000000000
103.00000000000000000000	0.00000000000000000000	4153.84619140625000000000	4162.05126953125000000000	4144.10253906250000000000	4227.69238281250000000000	4155.89746093750000000000	4178.46142578125000000000	4168.20507812500000000000	4159.48730468750000000000	4159.48730468750000000000	4154.35888671875000000000	4211.79492187500000000000	4173.33300781250000000000	4183.58984375000000000000	4174.87158203125000000000	3304.00000000000000000000	10244.00000000000000000000	10229.00000000000000000000	0.00000000000000000000	0.00000000000000000000	0.00000000000000000000	1757.00000000000000000000	815.00000000000000000000	4.00000000000000000000	4.00000000000000000000	4.00000000000000000000	4.00000000000000000000	4.00000000000000000000	4.00000000000000000000	4.00000000000000000000	4.00000000000000000000	4.00000000000000000000	4.00000000000000000000	4.00000000000000000000	4.00000000000000000000	4.00000000000000000000	4.00000000000000000000	4.00000000000000000000	4.00000000000000000000
104.00000000000000000000	0.00000000000000000000	4160.00000000000000000000	4161.02539062500000000000	4141.02539062500000000000	4241.53857421875000000000	4145.64111328125000000000	4153.33300781250000000000	4152.82031250000000000000	4144.10253906250000000000	4143.07666015625000000000	4144.10253906250000000000	4185.64111328125000000000	4158.97412109375000000000	4163.07666015625000000000	4157.94873046875000000000	2831.00000000000000000000	10244.00000000000000000000	10229.00000000000000000000	0.00000000000000000000	0.00000000000000000000	0.00000000000000000000	1757.00000000000000000000	822.00000000000000000000	4.00000000000000000000	4.00000000000000000000	4.00000000000000000000	4.00000000000000000000	4.00000000000000000000	4.00000000000000000000	4.00000000000000000000	4.00000000000000000000	4.00000000000000000000	4.00000000000000000000	4.00000000000000000000	4.00000000000000000000	4.00000000000000000000	4.00000000000000000000	4.00000000000000000000	4.00000000000000000000
105.00000000000000000000	0.00000000000000000000	4174.35888671875000000000	4178.97412109375000000000	4160.51269531250000000000	4247.69238281250000000000	4171.28173828125000000000	4162.56396484375000000000	4157.94873046875000000000	4150.25634765625000000000	4147.69238281250000000000	4150.76904296875000000000	4208.71777343750000000000	4168.71777343750000000000	4170.76904296875000000000	4174.87158203125000000000	2811.00000000000000000000	10245.00000000000000000000	10230.00000000000000000000	0.00000000000000000000	0.00000000000000000000	0.00000000000000000000	1757.00000000000000000000	830.00000000000000000000	4.00000000000000000000	4.00000000000000000000	4.00000000000000000000	4.00000000000000000000	4.00000000000000000000	4.00000000000000000000	4.00000000000000000000	4.00000000000000000000	4.00000000000000000000	4.00000000000000000000	4.00000000000000000000	4.00000000000000000000	4.00000000000000000000	4.00000000000000000000	4.00000000000000000000	4.00000000000000000000
106.00000000000000000000	0.00000000000000000000	4178.46142578125000000000	4168.20507812500000000000	4171.28173828125000000000	4230.76904296875000000000	4167.69238281250000000000	4167.17919921875000000000	4153.84619140625000000000	4151.79492187500000000000	4144.61523437500000000000	4150.25634765625000000000	4208.71777343750000000000	4186.15380859375000000000	4180.51269531250000000000	4195.89746093750000000000	3500.00000000000000000000	10245.00000000000000000000	10230.00000000000000000000	0.00000000000000000000	0.00000000000000000000	0.00000000000000000000	1757.00000000000000000000	837.00000000000000000000	4.00000000000000000000	4.00000000000000000000	4.00000000000000000000	4.00000000000000000000	4.00000000000000000000	4.00000000000000000000	4.00000000000000000000	4.00000000000000000000	4.00000000000000000000	4.00000000000000000000	4.00000000000000000000	4.00000000000000000000	4.00000000000000000000	4.00000000000000000000	4.00000000000000000000	4.00000000000000000000
107.00000000000000000000	0.00000000000000000000	4176.92285156250000000000	4157.43603515625000000000	4171.79492187500000000000	4237.43603515625000000000	4149.74365234375000000000	4149.74365234375000000000	4137.43603515625000000000	4148.71777343750000000000	4141.02539062500000000000	4154.87158203125000000000	4203.58984375000000000000	4193.33300781250000000000	4187.17919921875000000000	4203.58984375000000000000	3304.00000000000000000000	10244.00000000000000000000	10227.00000000000000000000	0.00000000000000000000	0.00000000000000000000	0.00000000000000000000	1757.00000000000000000000	844.00000000000000000000	4.00000000000000000000	4.00000000000000000000	4.00000000000000000000	4.00000000000000000000	4.00000000000000000000	4.00000000000000000000	4.00000000000000000000	4.00000000000000000000	4.00000000000000000000	4.00000000000000000000	4.00000000000000000000	4.00000000000000000000	4.00000000000000000000	4.00000000000000000000	4.00000000000000000000	4.00000000000000000000
108.00000000000000000000	0.00000000000000000000	4166.66650390625000000000	4171.79492187500000000000	4163.07666015625000000000	4260.51269531250000000000	4160.51269531250000000000	4157.43603515625000000000	4137.43603515625000000000	4155.89746093750000000000	4155.38427734375000000000	4159.48730468750000000000	4226.66650390625000000000	4187.69238281250000000000	4193.33300781250000000000	4198.97412109375000000000	2831.00000000000000000000	10244.00000000000000000000	10227.00000000000000000000	0.00000000000000000000	0.00000000000000000000	0.00000000000000000000	1757.00000000000000000000	852.00000000000000000000	4.00000000000000000000	4.00000000000000000000	4.00000000000000000000	4.00000000000000000000	4.00000000000000000000	4.00000000000000000000	4.00000000000000000000	4.00000000000000000000	4.00000000000000000000	4.00000000000000000000	4.00000000000000000000	4.00000000000000000000	4.00000000000000000000	4.00000000000000000000	4.00000000000000000000	4.00000000000000000000
109.00000000000000000000	0.00000000000000000000	4166.15380859375000000000	4160.51269531250000000000	4153.33300781250000000000	4252.30761718750000000000	4144.10253906250000000000	4164.10253906250000000000	4142.05126953125000000000	4156.41015625000000000000	4156.92285156250000000000	4148.20507812500000000000	4213.84619140625000000000	4167.69238281250000000000	4172.30761718750000000000	4175.38427734375000000000	2811.00000000000000000000	10245.00000000000000000000	10227.00000000000000000000	0.00000000000000000000	0.00000000000000000000	0.00000000000000000000	1757.00000000000000000000	859.00000000000000000000	4.00000000000000000000	4.00000000000000000000	4.00000000000000000000	4.00000000000000000000	4.00000000000000000000	4.00000000000000000000	4.00000000000000000000	4.00000000000000000000	4.00000000000000000000	4.00000000000000000000	4.00000000000000000000	4.00000000000000000000	4.00000000000000000000	4.00000000000000000000	4.00000000000000000000	4.00000000000000000000
110.00000000000000000000	0.00000000000000000000	4147.69238281250000000000	4135.38427734375000000000	4138.46142578125000000000	4217.43603515625000000000	4136.92285156250000000000	4176.41015625000000000000	4167.69238281250000000000	4171.28173828125000000000	4163.07666015625000000000	4157.94873046875000000000	4185.64111328125000000000	4150.76904296875000000000	4160.51269531250000000000	4158.46142578125000000000	3500.00000000000000000000	10245.00000000000000000000	10227.00000000000000000000	0.00000000000000000000	0.00000000000000000000	0.00000000000000000000	1757.00000000000000000000	866.00000000000000000000	4.00000000000000000000	4.00000000000000000000	4.00000000000000000000	4.00000000000000000000	4.00000000000000000000	4.00000000000000000000	4.00000000000000000000	4.00000000000000000000	4.00000000000000000000	4.00000000000000000000	4.00000000000000000000	4.00000000000000000000	4.00000000000000000000	4.00000000000000000000	4.00000000000000000000	4.00000000000000000000
111.00000000000000000000	0.00000000000000000000	4148.20507812500000000000	4127.17919921875000000000	4136.92285156250000000000	4201.53857421875000000000	4157.43603515625000000000	4181.53857421875000000000	4185.64111328125000000000	4180.51269531250000000000	4171.28173828125000000000	4163.07666015625000000000	4176.41015625000000000000	4163.07666015625000000000	4156.41015625000000000000	4156.41015625000000000000	3304.00000000000000000000	10247.00000000000000000000	10229.00000000000000000000	0.00000000000000000000	0.00000000000000000000	0.00000000000000000000	1757.00000000000000000000	874.00000000000000000000	4.00000000000000000000	4.00000000000000000000	4.00000000000000000000	4.00000000000000000000	4.00000000000000000000	4.00000000000000000000	4.00000000000000000000	4.00000000000000000000	4.00000000000000000000	4.00000000000000000000	4.00000000000000000000	4.00000000000000000000	4.00000000000000000000	4.00000000000000000000	4.00000000000000000000	4.00000000000000000000
112.00000000000000000000	0.00000000000000000000	4161.02539062500000000000	4137.43603515625000000000	4148.20507812500000000000	4214.87158203125000000000	4160.51269531250000000000	4176.41015625000000000000	4183.58984375000000000000	4174.87158203125000000000	4178.46142578125000000000	4153.33300781250000000000	4170.25634765625000000000	4172.30761718750000000000	4152.82031250000000000000	4165.64111328125000000000	2831.00000000000000000000	10247.00000000000000000000	10229.00000000000000000000	0.00000000000000000000	0.00000000000000000000	0.00000000000000000000	1757.00000000000000000000	881.00000000000000000000	4.00000000000000000000	4.00000000000000000000	4.00000000000000000000	4.00000000000000000000	4.00000000000000000000	4.00000000000000000000	4.00000000000000000000	4.00000000000000000000	4.00000000000000000000	4.00000000000000000000	4.00000000000000000000	4.00000000000000000000	4.00000000000000000000	4.00000000000000000000	4.00000000000000000000	4.00000000000000000000
113.00000000000000000000	0.00000000000000000000	4150.76904296875000000000	4147.69238281250000000000	4146.66650390625000000000	4226.66650390625000000000	4151.28173828125000000000	4178.46142578125000000000	4183.58984375000000000000	4178.46142578125000000000	4181.53857421875000000000	4164.10253906250000000000	4189.23046875000000000000	4164.10253906250000000000	4169.23046875000000000000	4175.38427734375000000000	2811.00000000000000000000	10245.00000000000000000000	10227.00000000000000000000	0.00000000000000000000	0.00000000000000000000	0.00000000000000000000	1757.00000000000000000000	888.00000000000000000000	4.00000000000000000000	4.00000000000000000000	4.00000000000000000000	4.00000000000000000000	4.00000000000000000000	4.00000000000000000000	4.00000000000000000000	4.00000000000000000000	4.00000000000000000000	4.00000000000000000000	4.00000000000000000000	4.00000000000000000000	4.00000000000000000000	4.00000000000000000000	4.00000000000000000000	4.00000000000000000000
114.00000000000000000000	0.00000000000000000000	4163.58984375000000000000	4149.74365234375000000000	4148.20507812500000000000	4240.51269531250000000000	4149.74365234375000000000	4170.76904296875000000000	4170.76904296875000000000	4176.41015625000000000000	4162.05126953125000000000	4160.51269531250000000000	4211.79492187500000000000	4167.17919921875000000000	4180.51269531250000000000	4175.38427734375000000000	3500.00000000000000000000	10245.00000000000000000000	10227.00000000000000000000	0.00000000000000000000	0.00000000000000000000	0.00000000000000000000	1757.00000000000000000000	896.00000000000000000000	4.00000000000000000000	4.00000000000000000000	4.00000000000000000000	4.00000000000000000000	4.00000000000000000000	4.00000000000000000000	4.00000000000000000000	4.00000000000000000000	4.00000000000000000000	4.00000000000000000000	4.00000000000000000000	4.00000000000000000000	4.00000000000000000000	4.00000000000000000000	4.00000000000000000000	4.00000000000000000000
115.00000000000000000000	0.00000000000000000000	4172.82031250000000000000	4166.66650390625000000000	4149.23046875000000000000	4256.92285156250000000000	4162.56396484375000000000	4169.23046875000000000000	4165.64111328125000000000	4185.64111328125000000000	4173.33300781250000000000	4160.51269531250000000000	4212.30761718750000000000	4186.66650390625000000000	4189.74365234375000000000	4187.17919921875000000000	3304.00000000000000000000	10246.00000000000000000000	10228.00000000000000000000	0.00000000000000000000	0.00000000000000000000	0.00000000000000000000	1757.00000000000000000000	903.00000000000000000000	4.00000000000000000000	4.00000000000000000000	4.00000000000000000000	4.00000000000000000000	4.00000000000000000000	4.00000000000000000000	4.00000000000000000000	4.00000000000000000000	4.00000000000000000000	4.00000000000000000000	4.00000000000000000000	4.00000000000000000000	4.00000000000000000000	4.00000000000000000000	4.00000000000000000000	4.00000000000000000000
116.00000000000000000000	0.00000000000000000000	4178.97412109375000000000	4168.20507812500000000000	4155.89746093750000000000	4236.92285156250000000000	4155.38427734375000000000	4160.51269531250000000000	4158.97412109375000000000	4179.48730468750000000000	4186.66650390625000000000	4172.82031250000000000000	4200.00000000000000000000	4201.53857421875000000000	4195.38427734375000000000	4198.46142578125000000000	2831.00000000000000000000	10246.00000000000000000000	10228.00000000000000000000	0.00000000000000000000	0.00000000000000000000	0.00000000000000000000	1757.00000000000000000000	910.00000000000000000000	4.00000000000000000000	4.00000000000000000000	4.00000000000000000000	4.00000000000000000000	4.00000000000000000000	4.00000000000000000000	4.00000000000000000000	4.00000000000000000000	4.00000000000000000000	4.00000000000000000000	4.00000000000000000000	4.00000000000000000000	4.00000000000000000000	4.00000000000000000000	4.00000000000000000000	4.00000000000000000000
117.00000000000000000000	0.00000000000000000000	4186.66650390625000000000	4166.15380859375000000000	4164.61523437500000000000	4223.58984375000000000000	4152.82031250000000000000	4152.30761718750000000000	4145.12792968750000000000	4152.82031250000000000000	4166.15380859375000000000	4168.71777343750000000000	4209.23046875000000000000	4197.43603515625000000000	4202.56396484375000000000	4192.82031250000000000000	2811.00000000000000000000	10244.00000000000000000000	10230.00000000000000000000	0.00000000000000000000	0.00000000000000000000	0.00000000000000000000	1757.00000000000000000000	918.00000000000000000000	4.00000000000000000000	4.00000000000000000000	4.00000000000000000000	4.00000000000000000000	4.00000000000000000000	4.00000000000000000000	4.00000000000000000000	4.00000000000000000000	4.00000000000000000000	4.00000000000000000000	4.00000000000000000000	4.00000000000000000000	4.00000000000000000000	4.00000000000000000000	4.00000000000000000000	4.00000000000000000000
118.00000000000000000000	0.00000000000000000000	4166.66650390625000000000	4181.53857421875000000000	4147.69238281250000000000	4250.25634765625000000000	4165.64111328125000000000	4156.92285156250000000000	4140.51269531250000000000	4140.51269531250000000000	4141.02539062500000000000	4163.07666015625000000000	4234.87158203125000000000	4182.05126953125000000000	4202.56396484375000000000	4182.05126953125000000000	3500.00000000000000000000	10244.00000000000000000000	10230.00000000000000000000	0.00000000000000000000	0.00000000000000000000	0.00000000000000000000	1757.00000000000000000000	925.00000000000000000000	4.00000000000000000000	4.00000000000000000000	4.00000000000000000000	4.00000000000000000000	4.00000000000000000000	4.00000000000000000000	4.00000000000000000000	4.00000000000000000000	4.00000000000000000000	4.00000000000000000000	4.00000000000000000000	4.00000000000000000000	4.00000000000000000000	4.00000000000000000000	4.00000000000000000000	4.00000000000000000000
119.00000000000000000000	0.00000000000000000000	4167.17919921875000000000	4171.79492187500000000000	4141.02539062500000000000	4248.71777343750000000000	4150.25634765625000000000	4152.82031250000000000000	4133.84619140625000000000	4131.79492187500000000000	4122.56396484375000000000	4145.64111328125000000000	4208.20507812500000000000	4176.92285156250000000000	4176.92285156250000000000	4175.38427734375000000000	3304.00000000000000000000	10246.00000000000000000000	10229.00000000000000000000	0.00000000000000000000	0.00000000000000000000	0.00000000000000000000	1757.00000000000000000000	932.00000000000000000000	4.00000000000000000000	4.00000000000000000000	4.00000000000000000000	4.00000000000000000000	4.00000000000000000000	4.00000000000000000000	4.00000000000000000000	4.00000000000000000000	4.00000000000000000000	4.00000000000000000000	4.00000000000000000000	4.00000000000000000000	4.00000000000000000000	4.00000000000000000000	4.00000000000000000000	4.00000000000000000000
120.00000000000000000000	0.00000000000000000000	4172.30761718750000000000	4167.17919921875000000000	4150.25634765625000000000	4231.28173828125000000000	4152.82031250000000000000	4155.89746093750000000000	4141.53857421875000000000	4143.07666015625000000000	4142.05126953125000000000	4136.92285156250000000000	4169.23046875000000000000	4183.58984375000000000000	4168.71777343750000000000	4180.51269531250000000000	2831.00000000000000000000	10246.00000000000000000000	10229.00000000000000000000	0.00000000000000000000	0.00000000000000000000	0.00000000000000000000	1757.00000000000000000000	940.00000000000000000000	4.00000000000000000000	4.00000000000000000000	4.00000000000000000000	4.00000000000000000000	4.00000000000000000000	4.00000000000000000000	4.00000000000000000000	4.00000000000000000000	4.00000000000000000000	4.00000000000000000000	4.00000000000000000000	4.00000000000000000000	4.00000000000000000000	4.00000000000000000000	4.00000000000000000000	4.00000000000000000000
121.00000000000000000000	0.00000000000000000000	4171.28173828125000000000	4175.89746093750000000000	4155.38427734375000000000	4245.64111328125000000000	4178.46142578125000000000	4167.69238281250000000000	4161.53857421875000000000	4165.12792968750000000000	4163.07666015625000000000	4154.87158203125000000000	4190.25634765625000000000	4187.69238281250000000000	4190.25634765625000000000	4178.46142578125000000000	2811.00000000000000000000	10248.00000000000000000000	10230.00000000000000000000	0.00000000000000000000	0.00000000000000000000	0.00000000000000000000	1757.00000000000000000000	947.00000000000000000000	4.00000000000000000000	4.00000000000000000000	4.00000000000000000000	4.00000000000000000000	4.00000000000000000000	4.00000000000000000000	4.00000000000000000000	4.00000000000000000000	4.00000000000000000000	4.00000000000000000000	4.00000000000000000000	4.00000000000000000000	4.00000000000000000000	4.00000000000000000000	4.00000000000000000000	4.00000000000000000000
122.00000000000000000000	0.00000000000000000000	4164.10253906250000000000	4156.41015625000000000000	4145.64111328125000000000	4233.33300781250000000000	4160.51269531250000000000	4171.28173828125000000000	4167.17919921875000000000	4160.00000000000000000000	4148.71777343750000000000	4164.10253906250000000000	4218.97412109375000000000	4170.25634765625000000000	4189.74365234375000000000	4156.41015625000000000000	3500.00000000000000000000	10248.00000000000000000000	10230.00000000000000000000	0.00000000000000000000	0.00000000000000000000	0.00000000000000000000	1757.00000000000000000000	954.00000000000000000000	4.00000000000000000000	4.00000000000000000000	4.00000000000000000000	4.00000000000000000000	4.00000000000000000000	4.00000000000000000000	4.00000000000000000000	4.00000000000000000000	4.00000000000000000000	4.00000000000000000000	4.00000000000000000000	4.00000000000000000000	4.00000000000000000000	4.00000000000000000000	4.00000000000000000000	4.00000000000000000000
123.00000000000000000000	0.00000000000000000000	4141.53857421875000000000	4127.69238281250000000000	4127.17919921875000000000	4202.05126953125000000000	4134.35888671875000000000	4169.74365234375000000000	4163.58984375000000000000	4145.64111328125000000000	4145.64111328125000000000	4151.28173828125000000000	4203.58984375000000000000	4148.71777343750000000000	4151.28173828125000000000	4137.94873046875000000000	3304.00000000000000000000	10247.00000000000000000000	10229.00000000000000000000	0.00000000000000000000	0.00000000000000000000	0.00000000000000000000	1757.00000000000000000000	962.00000000000000000000	4.00000000000000000000	4.00000000000000000000	4.00000000000000000000	4.00000000000000000000	4.00000000000000000000	4.00000000000000000000	4.00000000000000000000	4.00000000000000000000	4.00000000000000000000	4.00000000000000000000	4.00000000000000000000	4.00000000000000000000	4.00000000000000000000	4.00000000000000000000	4.00000000000000000000	4.00000000000000000000
124.00000000000000000000	0.00000000000000000000	4155.89746093750000000000	4126.66650390625000000000	4137.94873046875000000000	4213.33300781250000000000	4140.51269531250000000000	4165.64111328125000000000	4160.51269531250000000000	4149.23046875000000000000	4156.92285156250000000000	4134.35888671875000000000	4168.20507812500000000000	4160.51269531250000000000	4129.23046875000000000000	4146.66650390625000000000	2831.00000000000000000000	10247.00000000000000000000	10229.00000000000000000000	0.00000000000000000000	0.00000000000000000000	0.00000000000000000000	1757.00000000000000000000	969.00000000000000000000	4.00000000000000000000	4.00000000000000000000	4.00000000000000000000	4.00000000000000000000	4.00000000000000000000	4.00000000000000000000	4.00000000000000000000	4.00000000000000000000	4.00000000000000000000	4.00000000000000000000	4.00000000000000000000	4.00000000000000000000	4.00000000000000000000	4.00000000000000000000	4.00000000000000000000	4.00000000000000000000
125.00000000000000000000	0.00000000000000000000	4162.56396484375000000000	4151.79492187500000000000	4144.61523437500000000000	4228.71777343750000000000	4157.43603515625000000000	4158.97412109375000000000	4162.56396484375000000000	4161.53857421875000000000	4163.07666015625000000000	4144.10253906250000000000	4164.61523437500000000000	4176.41015625000000000000	4158.97412109375000000000	4165.12792968750000000000	2811.00000000000000000000	10246.00000000000000000000	10228.00000000000000000000	0.00000000000000000000	0.00000000000000000000	0.00000000000000000000	1757.00000000000000000000	977.00000000000000000000	4.00000000000000000000	4.00000000000000000000	4.00000000000000000000	4.00000000000000000000	4.00000000000000000000	4.00000000000000000000	4.00000000000000000000	4.00000000000000000000	4.00000000000000000000	4.00000000000000000000	4.00000000000000000000	4.00000000000000000000	4.00000000000000000000	4.00000000000000000000	4.00000000000000000000	4.00000000000000000000
126.00000000000000000000	0.00000000000000000000	4153.84619140625000000000	4167.17919921875000000000	4140.00000000000000000000	4226.15380859375000000000	4164.10253906250000000000	4144.61523437500000000000	4157.94873046875000000000	4160.51269531250000000000	4168.71777343750000000000	4160.51269531250000000000	4193.84619140625000000000	4169.74365234375000000000	4178.97412109375000000000	4166.66650390625000000000	3500.00000000000000000000	10246.00000000000000000000	10228.00000000000000000000	0.00000000000000000000	0.00000000000000000000	0.00000000000000000000	1757.00000000000000000000	984.00000000000000000000	4.00000000000000000000	4.00000000000000000000	4.00000000000000000000	4.00000000000000000000	4.00000000000000000000	4.00000000000000000000	4.00000000000000000000	4.00000000000000000000	4.00000000000000000000	4.00000000000000000000	4.00000000000000000000	4.00000000000000000000	4.00000000000000000000	4.00000000000000000000	4.00000000000000000000	4.00000000000000000000
127.00000000000000000000	0.00000000000000000000	4171.28173828125000000000	4173.33300781250000000000	4151.79492187500000000000	4246.66650390625000000000	4155.89746093750000000000	4136.92285156250000000000	4162.05126953125000000000	4167.69238281250000000000	4179.48730468750000000000	4171.28173828125000000000	4207.69238281250000000000	4166.15380859375000000000	4174.87158203125000000000	4167.17919921875000000000	52.00000000000000000000	10245.00000000000000000000	10228.00000000000000000000	0.00000000000000000000	0.00000000000000000000	0.00000000000000000000	1757.00000000000000000000	991.00000000000000000000	4.00000000000000000000	4.00000000000000000000	4.00000000000000000000	4.00000000000000000000	4.00000000000000000000	4.00000000000000000000	4.00000000000000000000	4.00000000000000000000	4.00000000000000000000	4.00000000000000000000	4.00000000000000000000	4.00000000000000000000	4.00000000000000000000	4.00000000000000000000	4.00000000000000000000	4.00000000000000000000
0.00000000000000000000	0.00000000000000000000	4176.92285156250000000000	4188.71777343750000000000	4158.46142578125000000000	4266.66650390625000000000	4146.15380859375000000000	4141.02539062500000000000	4178.46142578125000000000	4192.82031250000000000000	4195.38427734375000000000	4181.02539062500000000000	4213.33300781250000000000	4181.53857421875000000000	4186.66650390625000000000	4181.53857421875000000000	2815.00000000000000000000	10245.00000000000000000000	10228.00000000000000000000	0.00000000000000000000	0.00000000000000000000	0.00000000000000000000	1757.00000000000000000000	999.00000000000000000000	4.00000000000000000000	4.00000000000000000000	4.00000000000000000000	4.00000000000000000000	4.00000000000000000000	4.00000000000000000000	4.00000000000000000000	4.00000000000000000000	4.00000000000000000000	4.00000000000000000000	4.00000000000000000000	4.00000000000000000000	4.00000000000000000000	4.00000000000000000000	4.00000000000000000000	4.00000000000000000000
1.00000000000000000000	0.00000000000000000000	4190.76904296875000000000	4196.92285156250000000000	4173.33300781250000000000	4255.38427734375000000000	4156.92285156250000000000	4129.23046875000000000000	4167.17919921875000000000	4183.07666015625000000000	4191.28173828125000000000	4178.46142578125000000000	4214.35888671875000000000	4204.61523437500000000000	4194.35888671875000000000	4191.28173828125000000000	2774.00000000000000000000	10245.00000000000000000000	10229.00000000000000000000	0.00000000000000000000	0.00000000000000000000	0.00000000000000000000	1758.00000000000000000000	6.00000000000000000000	4.00000000000000000000	4.00000000000000000000	4.00000000000000000000	4.00000000000000000000	4.00000000000000000000	4.00000000000000000000	4.00000000000000000000	4.00000000000000000000	4.00000000000000000000	4.00000000000000000000	4.00000000000000000000	4.00000000000000000000	4.00000000000000000000	4.00000000000000000000	4.00000000000000000000	4.00000000000000000000
2.00000000000000000000	0.00000000000000000000	4187.69238281250000000000	4190.76904296875000000000	4175.89746093750000000000	4243.07666015625000000000	4191.28173828125000000000	4110.76904296875000000000	4143.07666015625000000000	4150.25634765625000000000	4164.10253906250000000000	4182.05126953125000000000	4194.35888671875000000000	4203.58984375000000000000	4190.76904296875000000000	4196.92285156250000000000	2388.00000000000000000000	10245.00000000000000000000	10229.00000000000000000000	0.00000000000000000000	0.00000000000000000000	0.00000000000000000000	1758.00000000000000000000	13.00000000000000000000	4.00000000000000000000	4.00000000000000000000	4.00000000000000000000	4.00000000000000000000	4.00000000000000000000	4.00000000000000000000	4.00000000000000000000	4.00000000000000000000	4.00000000000000000000	4.00000000000000000000	4.00000000000000000000	4.00000000000000000000	4.00000000000000000000	4.00000000000000000000	4.00000000000000000000	4.00000000000000000000
3.00000000000000000000	0.00000000000000000000	4170.25634765625000000000	4172.82031250000000000000	4157.94873046875000000000	4241.53857421875000000000	4187.69238281250000000000	4106.15380859375000000000	4134.87158203125000000000	4137.43603515625000000000	4147.17919921875000000000	4176.41015625000000000000	4197.43603515625000000000	4183.58984375000000000000	4186.15380859375000000000	4194.35888671875000000000	3484.00000000000000000000	10247.00000000000000000000	10229.00000000000000000000	0.00000000000000000000	0.00000000000000000000	0.00000000000000000000	1758.00000000000000000000	21.00000000000000000000	4.00000000000000000000	4.00000000000000000000	4.00000000000000000000	4.00000000000000000000	4.00000000000000000000	4.00000000000000000000	4.00000000000000000000	4.00000000000000000000	4.00000000000000000000	4.00000000000000000000	4.00000000000000000000	4.00000000000000000000	4.00000000000000000000	4.00000000000000000000	4.00000000000000000000	4.00000000000000000000
4.00000000000000000000	0.00000000000000000000	4174.35888671875000000000	4159.48730468750000000000	4151.79492187500000000000	4229.74365234375000000000	4154.87158203125000000000	4111.28173828125000000000	4138.46142578125000000000	4138.97412109375000000000	4151.28173828125000000000	4157.94873046875000000000	4220.00000000000000000000	4164.10253906250000000000	4173.33300781250000000000	4171.28173828125000000000	3544.00000000000000000000	10247.00000000000000000000	10229.00000000000000000000	0.00000000000000000000	0.00000000000000000000	0.00000000000000000000	1758.00000000000000000000	28.00000000000000000000	4.00000000000000000000	4.00000000000000000000	4.00000000000000000000	4.00000000000000000000	4.00000000000000000000	4.00000000000000000000	4.00000000000000000000	4.00000000000000000000	4.00000000000000000000	4.00000000000000000000	4.00000000000000000000	4.00000000000000000000	4.00000000000000000000	4.00000000000000000000	4.00000000000000000000	4.00000000000000000000
5.00000000000000000000	0.00000000000000000000	4154.35888671875000000000	4149.74365234375000000000	4137.94873046875000000000	4216.92285156250000000000	4151.79492187500000000000	4117.43603515625000000000	4149.74365234375000000000	4144.10253906250000000000	4157.43603515625000000000	4152.30761718750000000000	4200.00000000000000000000	4150.25634765625000000000	4154.87158203125000000000	4153.33300781250000000000	3414.00000000000000000000	10248.00000000000000000000	10228.00000000000000000000	0.00000000000000000000	0.00000000000000000000	0.00000000000000000000	1758.00000000000000000000	35.00000000000000000000	4.00000000000000000000	4.00000000000000000000	4.00000000000000000000	4.00000000000000000000	4.00000000000000000000	4.00000000000000000000	4.00000000000000000000	4.00000000000000000000	4.00000000000000000000	4.00000000000000000000	4.00000000000000000000	4.00000000000000000000	4.00000000000000000000	4.00000000000000000000	4.00000000000000000000	4.00000000000000000000
6.00000000000000000000	0.00000000000000000000	4146.15380859375000000000	4126.66650390625000000000	4128.20507812500000000000	4218.46142578125000000000	4149.23046875000000000000	4114.87158203125000000000	4151.79492187500000000000	4142.56396484375000000000	4145.12792968750000000000	4143.58984375000000000000	4171.28173828125000000000	4152.82031250000000000000	4130.76904296875000000000	4144.10253906250000000000	3474.00000000000000000000	10248.00000000000000000000	10228.00000000000000000000	0.00000000000000000000	0.00000000000000000000	0.00000000000000000000	1758.00000000000000000000	43.00000000000000000000	4.00000000000000000000	4.00000000000000000000	4.00000000000000000000	4.00000000000000000000	4.00000000000000000000	4.00000000000000000000	4.00000000000000000000	4.00000000000000000000	4.00000000000000000000	4.00000000000000000000	4.00000000000000000000	4.00000000000000000000	4.00000000000000000000	4.00000000000000000000	4.00000000000000000000	4.00000000000000000000
7.00000000000000000000	0.00000000000000000000	4158.46142578125000000000	4135.89746093750000000000	4136.41015625000000000000	4221.02539062500000000000	4159.48730468750000000000	4121.53857421875000000000	4164.10253906250000000000	4161.02539062500000000000	4162.05126953125000000000	4157.94873046875000000000	4179.48730468750000000000	4160.00000000000000000000	4138.46142578125000000000	4146.66650390625000000000	3431.00000000000000000000	10247.00000000000000000000	10229.00000000000000000000	0.00000000000000000000	0.00000000000000000000	0.00000000000000000000	1758.00000000000000000000	50.00000000000000000000	4.00000000000000000000	4.00000000000000000000	4.00000000000000000000	4.00000000000000000000	4.00000000000000000000	4.00000000000000000000	4.00000000000000000000	4.00000000000000000000	4.00000000000000000000	4.00000000000000000000	4.00000000000000000000	4.00000000000000000000	4.00000000000000000000	4.00000000000000000000	4.00000000000000000000	4.00000000000000000000
8.00000000000000000000	0.00000000000000000000	4162.05126953125000000000	4166.15380859375000000000	4141.53857421875000000000	4214.87158203125000000000	4172.82031250000000000000	4121.53857421875000000000	4177.43603515625000000000	4182.56396484375000000000	4189.74365234375000000000	4181.02539062500000000000	4183.58984375000000000000	4165.12792968750000000000	4171.79492187500000000000	4161.53857421875000000000	3421.00000000000000000000	10247.00000000000000000000	10229.00000000000000000000	0.00000000000000000000	0.00000000000000000000	0.00000000000000000000	1758.00000000000000000000	57.00000000000000000000	4.00000000000000000000	4.00000000000000000000	4.00000000000000000000	4.00000000000000000000	4.00000000000000000000	4.00000000000000000000	4.00000000000000000000	4.00000000000000000000	4.00000000000000000000	4.00000000000000000000	4.00000000000000000000	4.00000000000000000000	4.00000000000000000000	4.00000000000000000000	4.00000000000000000000	4.00000000000000000000
9.00000000000000000000	0.00000000000000000000	4171.79492187500000000000	4168.20507812500000000000	4137.43603515625000000000	4222.05126953125000000000	4156.41015625000000000000	4109.23046875000000000000	4170.25634765625000000000	4172.82031250000000000000	4180.00000000000000000000	4175.38427734375000000000	4201.53857421875000000000	4167.17919921875000000000	4182.56396484375000000000	4173.33300781250000000000	3081.00000000000000000000	10247.00000000000000000000	10230.00000000000000000000	0.00000000000000000000	0.00000000000000000000	0.00000000000000000000	1758.00000000000000000000	65.00000000000000000000	4.00000000000000000000	4.00000000000000000000	4.00000000000000000000	4.00000000000000000000	4.00000000000000000000	4.00000000000000000000	4.00000000000000000000	4.00000000000000000000	4.00000000000000000000	4.00000000000000000000	4.00000000000000000000	4.00000000000000000000	4.00000000000000000000	4.00000000000000000000	4.00000000000000000000	4.00000000000000000000
10.00000000000000000000	0.00000000000000000000	4167.17919921875000000000	4172.82031250000000000000	4130.25634765625000000000	4246.15380859375000000000	4161.02539062500000000000	4121.02539062500000000000	4171.28173828125000000000	4172.82031250000000000000	4178.46142578125000000000	4181.53857421875000000000	4231.79492187500000000000	4171.79492187500000000000	4183.07666015625000000000	4186.15380859375000000000	3500.00000000000000000000	10247.00000000000000000000	10230.00000000000000000000	0.00000000000000000000	0.00000000000000000000	0.00000000000000000000	1758.00000000000000000000	72.00000000000000000000	4.00000000000000000000	4.00000000000000000000	4.00000000000000000000	4.00000000000000000000	4.00000000000000000000	4.00000000000000000000	4.00000000000000000000	4.00000000000000000000	4.00000000000000000000	4.00000000000000000000	4.00000000000000000000	4.00000000000000000000	4.00000000000000000000	4.00000000000000000000	4.00000000000000000000	4.00000000000000000000
11.00000000000000000000	0.00000000000000000000	4172.30761718750000000000	4176.41015625000000000000	4136.41015625000000000000	4236.92285156250000000000	4166.15380859375000000000	4120.00000000000000000000	4168.71777343750000000000	4175.89746093750000000000	4180.00000000000000000000	4179.48730468750000000000	4202.05126953125000000000	4179.48730468750000000000	4168.71777343750000000000	4181.02539062500000000000	3301.00000000000000000000	10248.00000000000000000000	10229.00000000000000000000	0.00000000000000000000	0.00000000000000000000	0.00000000000000000000	1758.00000000000000000000	79.00000000000000000000	4.00000000000000000000	4.00000000000000000000	4.00000000000000000000	4.00000000000000000000	4.00000000000000000000	4.00000000000000000000	4.00000000000000000000	4.00000000000000000000	4.00000000000000000000	4.00000000000000000000	4.00000000000000000000	4.00000000000000000000	4.00000000000000000000	4.00000000000000000000	4.00000000000000000000	4.00000000000000000000
12.00000000000000000000	0.00000000000000000000	4176.41015625000000000000	4171.28173828125000000000	4138.46142578125000000000	4213.33300781250000000000	4157.94873046875000000000	4104.61523437500000000000	4162.56396484375000000000	4165.64111328125000000000	4172.30761718750000000000	4162.05126953125000000000	4178.97412109375000000000	4170.25634765625000000000	4160.51269531250000000000	4167.17919921875000000000	2734.00000000000000000000	10248.00000000000000000000	10229.00000000000000000000	0.00000000000000000000	0.00000000000000000000	0.00000000000000000000	1758.00000000000000000000	87.00000000000000000000	4.00000000000000000000	4.00000000000000000000	4.00000000000000000000	4.00000000000000000000	4.00000000000000000000	4.00000000000000000000	4.00000000000000000000	4.00000000000000000000	4.00000000000000000000	4.00000000000000000000	4.00000000000000000000	4.00000000000000000000	4.00000000000000000000	4.00000000000000000000	4.00000000000000000000	4.00000000000000000000
13.00000000000000000000	0.00000000000000000000	4165.12792968750000000000	4162.56396484375000000000	4131.79492187500000000000	4224.61523437500000000000	4151.79492187500000000000	4100.51269531250000000000	4163.07666015625000000000	4156.92285156250000000000	4159.48730468750000000000	4153.84619140625000000000	4192.82031250000000000000	4158.46142578125000000000	4170.25634765625000000000	4161.02539062500000000000	2818.00000000000000000000	10248.00000000000000000000	10231.00000000000000000000	0.00000000000000000000	0.00000000000000000000	0.00000000000000000000	1758.00000000000000000000	94.00000000000000000000	4.00000000000000000000	4.00000000000000000000	4.00000000000000000000	4.00000000000000000000	4.00000000000000000000	4.00000000000000000000	4.00000000000000000000	4.00000000000000000000	4.00000000000000000000	4.00000000000000000000	4.00000000000000000000	4.00000000000000000000	4.00000000000000000000	4.00000000000000000000	4.00000000000000000000	4.00000000000000000000
14.00000000000000000000	0.00000000000000000000	4174.35888671875000000000	4153.84619140625000000000	4142.05126953125000000000	4231.28173828125000000000	4146.15380859375000000000	4093.84594726562500000000	4160.00000000000000000000	4149.23046875000000000000	4133.33300781250000000000	4145.64111328125000000000	4202.05126953125000000000	4162.05126953125000000000	4166.66650390625000000000	4156.41015625000000000000	3500.00000000000000000000	10248.00000000000000000000	10231.00000000000000000000	0.00000000000000000000	0.00000000000000000000	0.00000000000000000000	1758.00000000000000000000	102.00000000000000000000	4.00000000000000000000	4.00000000000000000000	4.00000000000000000000	4.00000000000000000000	4.00000000000000000000	4.00000000000000000000	4.00000000000000000000	4.00000000000000000000	4.00000000000000000000	4.00000000000000000000	4.00000000000000000000	4.00000000000000000000	4.00000000000000000000	4.00000000000000000000	4.00000000000000000000	4.00000000000000000000
15.00000000000000000000	0.00000000000000000000	4176.92285156250000000000	4172.30761718750000000000	4149.74365234375000000000	4218.46142578125000000000	4169.74365234375000000000	4098.97412109375000000000	4169.23046875000000000000	4166.15380859375000000000	4143.58984375000000000000	4166.15380859375000000000	4229.74365234375000000000	4173.84619140625000000000	4176.41015625000000000000	4171.28173828125000000000	3301.00000000000000000000	10247.00000000000000000000	10230.00000000000000000000	0.00000000000000000000	0.00000000000000000000	0.00000000000000000000	1758.00000000000000000000	109.00000000000000000000	4.00000000000000000000	4.00000000000000000000	4.00000000000000000000	4.00000000000000000000	4.00000000000000000000	4.00000000000000000000	4.00000000000000000000	4.00000000000000000000	4.00000000000000000000	4.00000000000000000000	4.00000000000000000000	4.00000000000000000000	4.00000000000000000000	4.00000000000000000000	4.00000000000000000000	4.00000000000000000000
16.00000000000000000000	0.00000000000000000000	4177.43603515625000000000	4176.92285156250000000000	4154.35888671875000000000	4220.51269531250000000000	4178.46142578125000000000	4101.02539062500000000000	4171.28173828125000000000	4180.00000000000000000000	4162.56396484375000000000	4182.56396484375000000000	4213.33300781250000000000	4181.53857421875000000000	4180.51269531250000000000	4188.20507812500000000000	0.00000000000000000000	10247.00000000000000000000	10230.00000000000000000000	0.00000000000000000000	0.00000000000000000000	0.00000000000000000000	1758.00000000000000000000	116.00000000000000000000	4.00000000000000000000	4.00000000000000000000	4.00000000000000000000	4.00000000000000000000	4.00000000000000000000	4.00000000000000000000	4.00000000000000000000	4.00000000000000000000	4.00000000000000000000	4.00000000000000000000	4.00000000000000000000	4.00000000000000000000	4.00000000000000000000	4.00000000000000000000	4.00000000000000000000	4.00000000000000000000
17.00000000000000000000	0.00000000000000000000	4172.30761718750000000000	4155.89746093750000000000	4154.35888671875000000000	4226.66650390625000000000	4151.28173828125000000000	4096.41015625000000000000	4160.51269531250000000000	4162.56396484375000000000	4146.66650390625000000000	4161.53857421875000000000	4162.56396484375000000000	4174.87158203125000000000	4164.61523437500000000000	4178.97412109375000000000	0.00000000000000000000	10246.00000000000000000000	10230.00000000000000000000	0.00000000000000000000	0.00000000000000000000	0.00000000000000000000	1758.00000000000000000000	124.00000000000000000000	4.00000000000000000000	4.00000000000000000000	4.00000000000000000000	4.00000000000000000000	4.00000000000000000000	4.00000000000000000000	4.00000000000000000000	4.00000000000000000000	4.00000000000000000000	4.00000000000000000000	4.00000000000000000000	4.00000000000000000000	4.00000000000000000000	4.00000000000000000000	4.00000000000000000000	4.00000000000000000000
18.00000000000000000000	0.00000000000000000000	4156.92285156250000000000	4150.76904296875000000000	4140.00000000000000000000	4222.56396484375000000000	4142.05126953125000000000	4092.30761718750000000000	4153.33300781250000000000	4138.97412109375000000000	4131.28173828125000000000	4151.79492187500000000000	4172.82031250000000000000	4168.20507812500000000000	4157.94873046875000000000	4155.89746093750000000000	0.00000000000000000000	10246.00000000000000000000	10230.00000000000000000000	0.00000000000000000000	0.00000000000000000000	0.00000000000000000000	1758.00000000000000000000	131.00000000000000000000	4.00000000000000000000	4.00000000000000000000	4.00000000000000000000	4.00000000000000000000	4.00000000000000000000	4.00000000000000000000	4.00000000000000000000	4.00000000000000000000	4.00000000000000000000	4.00000000000000000000	4.00000000000000000000	4.00000000000000000000	4.00000000000000000000	4.00000000000000000000	4.00000000000000000000	4.00000000000000000000
19.00000000000000000000	0.00000000000000000000	4166.15380859375000000000	4149.74365234375000000000	4142.56396484375000000000	4210.25634765625000000000	4147.69238281250000000000	4086.15380859375000000000	4149.74365234375000000000	4137.94873046875000000000	4139.48730468750000000000	4148.71777343750000000000	4184.61523437500000000000	4167.17919921875000000000	4153.33300781250000000000	4148.71777343750000000000	0.00000000000000000000	10245.00000000000000000000	10229.00000000000000000000	0.00000000000000000000	0.00000000000000000000	0.00000000000000000000	1758.00000000000000000000	138.00000000000000000000	4.00000000000000000000	4.00000000000000000000	4.00000000000000000000	4.00000000000000000000	4.00000000000000000000	4.00000000000000000000	4.00000000000000000000	4.00000000000000000000	4.00000000000000000000	4.00000000000000000000	4.00000000000000000000	4.00000000000000000000	4.00000000000000000000	4.00000000000000000000	4.00000000000000000000	4.00000000000000000000
20.00000000000000000000	0.00000000000000000000	4159.48730468750000000000	4153.84619140625000000000	4140.00000000000000000000	4197.94873046875000000000	4154.87158203125000000000	4103.58984375000000000000	4158.46142578125000000000	4162.05126953125000000000	4162.56396484375000000000	4147.17919921875000000000	4193.84619140625000000000	4162.56396484375000000000	4158.97412109375000000000	4160.00000000000000000000	0.00000000000000000000	10245.00000000000000000000	10229.00000000000000000000	0.00000000000000000000	0.00000000000000000000	0.00000000000000000000	1758.00000000000000000000	146.00000000000000000000	4.00000000000000000000	4.00000000000000000000	4.00000000000000000000	4.00000000000000000000	4.00000000000000000000	4.00000000000000000000	4.00000000000000000000	4.00000000000000000000	4.00000000000000000000	4.00000000000000000000	4.00000000000000000000	4.00000000000000000000	4.00000000000000000000	4.00000000000000000000	4.00000000000000000000	4.00000000000000000000
21.00000000000000000000	0.00000000000000000000	4156.92285156250000000000	4156.92285156250000000000	4128.71777343750000000000	4197.43603515625000000000	4153.84619140625000000000	4108.71777343750000000000	4156.92285156250000000000	4157.94873046875000000000	4162.05126953125000000000	4160.51269531250000000000	4208.71777343750000000000	4156.92285156250000000000	4163.07666015625000000000	4152.30761718750000000000	0.00000000000000000000	10244.00000000000000000000	10230.00000000000000000000	0.00000000000000000000	0.00000000000000000000	0.00000000000000000000	1758.00000000000000000000	153.00000000000000000000	4.00000000000000000000	4.00000000000000000000	4.00000000000000000000	4.00000000000000000000	4.00000000000000000000	4.00000000000000000000	4.00000000000000000000	4.00000000000000000000	4.00000000000000000000	4.00000000000000000000	4.00000000000000000000	4.00000000000000000000	4.00000000000000000000	4.00000000000000000000	4.00000000000000000000	4.00000000000000000000
22.00000000000000000000	0.00000000000000000000	4164.10253906250000000000	4153.33300781250000000000	4126.66650390625000000000	4204.10253906250000000000	4157.43603515625000000000	4089.23071289062500000000	4154.87158203125000000000	4144.61523437500000000000	4150.76904296875000000000	4172.82031250000000000000	4182.05126953125000000000	4150.25634765625000000000	4160.51269531250000000000	4135.89746093750000000000	0.00000000000000000000	10244.00000000000000000000	10230.00000000000000000000	0.00000000000000000000	0.00000000000000000000	0.00000000000000000000	1758.00000000000000000000	160.00000000000000000000	4.00000000000000000000	4.00000000000000000000	4.00000000000000000000	4.00000000000000000000	4.00000000000000000000	4.00000000000000000000	4.00000000000000000000	4.00000000000000000000	4.00000000000000000000	4.00000000000000000000	4.00000000000000000000	4.00000000000000000000	4.00000000000000000000	4.00000000000000000000	4.00000000000000000000	4.00000000000000000000
23.00000000000000000000	0.00000000000000000000	4144.61523437500000000000	4148.71777343750000000000	4119.48730468750000000000	4208.71777343750000000000	4158.97412109375000000000	4090.76904296875000000000	4170.25634765625000000000	4163.58984375000000000000	4157.43603515625000000000	4166.15380859375000000000	4170.76904296875000000000	4146.15380859375000000000	4160.00000000000000000000	4138.97412109375000000000	0.00000000000000000000	10244.00000000000000000000	10230.00000000000000000000	0.00000000000000000000	0.00000000000000000000	0.00000000000000000000	1758.00000000000000000000	168.00000000000000000000	4.00000000000000000000	4.00000000000000000000	4.00000000000000000000	4.00000000000000000000	4.00000000000000000000	4.00000000000000000000	4.00000000000000000000	4.00000000000000000000	4.00000000000000000000	4.00000000000000000000	4.00000000000000000000	4.00000000000000000000	4.00000000000000000000	4.00000000000000000000	4.00000000000000000000	4.00000000000000000000
24.00000000000000000000	0.00000000000000000000	4157.43603515625000000000	4154.35888671875000000000	4128.71777343750000000000	4217.43603515625000000000	4154.87158203125000000000	4105.12792968750000000000	4177.43603515625000000000	4175.89746093750000000000	4159.48730468750000000000	4155.89746093750000000000	4198.46142578125000000000	4157.43603515625000000000	4164.61523437500000000000	4153.33300781250000000000	0.00000000000000000000	10244.00000000000000000000	10230.00000000000000000000	0.00000000000000000000	0.00000000000000000000	0.00000000000000000000	1758.00000000000000000000	175.00000000000000000000	4.00000000000000000000	4.00000000000000000000	4.00000000000000000000	4.00000000000000000000	4.00000000000000000000	4.00000000000000000000	4.00000000000000000000	4.00000000000000000000	4.00000000000000000000	4.00000000000000000000	4.00000000000000000000	4.00000000000000000000	4.00000000000000000000	4.00000000000000000000	4.00000000000000000000	4.00000000000000000000
25.00000000000000000000	0.00000000000000000000	4174.87158203125000000000	4178.46142578125000000000	4142.05126953125000000000	4224.61523437500000000000	4164.61523437500000000000	4106.66650390625000000000	4178.97412109375000000000	4182.05126953125000000000	4170.76904296875000000000	4174.35888671875000000000	4214.35888671875000000000	4175.38427734375000000000	4191.79492187500000000000	4168.71777343750000000000	0.00000000000000000000	10244.00000000000000000000	10231.00000000000000000000	0.00000000000000000000	0.00000000000000000000	0.00000000000000000000	1758.00000000000000000000	182.00000000000000000000	4.00000000000000000000	4.00000000000000000000	4.00000000000000000000	4.00000000000000000000	4.00000000000000000000	4.00000000000000000000	4.00000000000000000000	4.00000000000000000000	4.00000000000000000000	4.00000000000000000000	4.00000000000000000000	4.00000000000000000000	4.00000000000000000000	4.00000000000000000000	4.00000000000000000000	4.00000000000000000000
26.00000000000000000000	0.00000000000000000000	4180.00000000000000000000	4181.53857421875000000000	4151.28173828125000000000	4218.46142578125000000000	4163.58984375000000000000	4095.38452148437500000000	4168.71777343750000000000	4176.92285156250000000000	4174.87158203125000000000	4183.07666015625000000000	4215.89746093750000000000	4189.23046875000000000000	4204.10253906250000000000	4178.97412109375000000000	0.00000000000000000000	10244.00000000000000000000	10231.00000000000000000000	0.00000000000000000000	0.00000000000000000000	0.00000000000000000000	1758.00000000000000000000	190.00000000000000000000	4.00000000000000000000	4.00000000000000000000	4.00000000000000000000	4.00000000000000000000	4.00000000000000000000	4.00000000000000000000	4.00000000000000000000	4.00000000000000000000	4.00000000000000000000	4.00000000000000000000	4.00000000000000000000	4.00000000000000000000	4.00000000000000000000	4.00000000000000000000	4.00000000000000000000	4.00000000000000000000
27.00000000000000000000	0.00000000000000000000	4186.66650390625000000000	4170.25634765625000000000	4158.46142578125000000000	4213.84619140625000000000	4162.05126953125000000000	4094.35888671875000000000	4148.71777343750000000000	4154.35888671875000000000	4158.46142578125000000000	4172.82031250000000000000	4217.94873046875000000000	4192.30761718750000000000	4196.41015625000000000000	4187.17919921875000000000	0.00000000000000000000	10245.00000000000000000000	10231.00000000000000000000	0.00000000000000000000	0.00000000000000000000	0.00000000000000000000	1758.00000000000000000000	197.00000000000000000000	4.00000000000000000000	4.00000000000000000000	4.00000000000000000000	4.00000000000000000000	4.00000000000000000000	4.00000000000000000000	4.00000000000000000000	4.00000000000000000000	4.00000000000000000000	4.00000000000000000000	4.00000000000000000000	4.00000000000000000000	4.00000000000000000000	4.00000000000000000000	4.00000000000000000000	4.00000000000000000000
28.00000000000000000000	0.00000000000000000000	4170.25634765625000000000	4171.28173828125000000000	4146.15380859375000000000	4211.79492187500000000000	4158.46142578125000000000	4092.30761718750000000000	4138.46142578125000000000	4136.92285156250000000000	4140.51269531250000000000	4169.74365234375000000000	4202.56396484375000000000	4175.38427734375000000000	4196.92285156250000000000	4176.41015625000000000000	0.00000000000000000000	10245.00000000000000000000	10231.00000000000000000000	0.00000000000000000000	0.00000000000000000000	0.00000000000000000000	1758.00000000000000000000	204.00000000000000000000	4.00000000000000000000	4.00000000000000000000	4.00000000000000000000	4.00000000000000000000	4.00000000000000000000	4.00000000000000000000	4.00000000000000000000	4.00000000000000000000	4.00000000000000000000	4.00000000000000000000	4.00000000000000000000	4.00000000000000000000	4.00000000000000000000	4.00000000000000000000	4.00000000000000000000	4.00000000000000000000
29.00000000000000000000	0.00000000000000000000	4171.28173828125000000000	4167.69238281250000000000	4142.05126953125000000000	4213.33300781250000000000	4145.12792968750000000000	4073.33325195312500000000	4132.82031250000000000000	4126.15380859375000000000	4120.51269531250000000000	4148.20507812500000000000	4176.92285156250000000000	4162.05126953125000000000	4183.58984375000000000000	4151.28173828125000000000	0.00000000000000000000	10245.00000000000000000000	10228.00000000000000000000	0.00000000000000000000	0.00000000000000000000	0.00000000000000000000	1758.00000000000000000000	212.00000000000000000000	4.00000000000000000000	4.00000000000000000000	4.00000000000000000000	4.00000000000000000000	4.00000000000000000000	4.00000000000000000000	4.00000000000000000000	4.00000000000000000000	4.00000000000000000000	4.00000000000000000000	4.00000000000000000000	4.00000000000000000000	4.00000000000000000000	4.00000000000000000000	4.00000000000000000000	4.00000000000000000000
30.00000000000000000000	0.00000000000000000000	4167.69238281250000000000	4164.10253906250000000000	4134.87158203125000000000	4222.56396484375000000000	4163.07666015625000000000	4078.97436523437500000000	4142.56396484375000000000	4133.33300781250000000000	4127.69238281250000000000	4138.46142578125000000000	4173.33300781250000000000	4158.97412109375000000000	4165.64111328125000000000	4150.76904296875000000000	0.00000000000000000000	10245.00000000000000000000	10228.00000000000000000000	0.00000000000000000000	0.00000000000000000000	0.00000000000000000000	1758.00000000000000000000	219.00000000000000000000	4.00000000000000000000	4.00000000000000000000	4.00000000000000000000	4.00000000000000000000	4.00000000000000000000	4.00000000000000000000	4.00000000000000000000	4.00000000000000000000	4.00000000000000000000	4.00000000000000000000	4.00000000000000000000	4.00000000000000000000	4.00000000000000000000	4.00000000000000000000	4.00000000000000000000	4.00000000000000000000
31.00000000000000000000	0.00000000000000000000	4152.82031250000000000000	4151.28173828125000000000	4118.46142578125000000000	4204.10253906250000000000	4174.35888671875000000000	4096.92285156250000000000	4153.33300781250000000000	4138.97412109375000000000	4140.51269531250000000000	4150.76904296875000000000	4180.00000000000000000000	4149.74365234375000000000	4154.35888671875000000000	4148.71777343750000000000	0.00000000000000000000	10246.00000000000000000000	10229.00000000000000000000	0.00000000000000000000	0.00000000000000000000	0.00000000000000000000	1758.00000000000000000000	226.00000000000000000000	4.00000000000000000000	4.00000000000000000000	4.00000000000000000000	4.00000000000000000000	4.00000000000000000000	4.00000000000000000000	4.00000000000000000000	4.00000000000000000000	4.00000000000000000000	4.00000000000000000000	4.00000000000000000000	4.00000000000000000000	4.00000000000000000000	4.00000000000000000000	4.00000000000000000000	4.00000000000000000000
32.00000000000000000000	0.00000000000000000000	4155.38427734375000000000	4145.64111328125000000000	4120.00000000000000000000	4184.61523437500000000000	4151.79492187500000000000	4101.02539062500000000000	4150.76904296875000000000	4138.46142578125000000000	4138.97412109375000000000	4156.41015625000000000000	4197.43603515625000000000	4136.41015625000000000000	4157.94873046875000000000	4134.87158203125000000000	0.00000000000000000000	10246.00000000000000000000	10229.00000000000000000000	0.00000000000000000000	0.00000000000000000000	0.00000000000000000000	1758.00000000000000000000	234.00000000000000000000	4.00000000000000000000	4.00000000000000000000	4.00000000000000000000	4.00000000000000000000	4.00000000000000000000	4.00000000000000000000	4.00000000000000000000	4.00000000000000000000	4.00000000000000000000	4.00000000000000000000	4.00000000000000000000	4.00000000000000000000	4.00000000000000000000	4.00000000000000000000	4.00000000000000000000	4.00000000000000000000
33.00000000000000000000	0.00000000000000000000	4150.76904296875000000000	4162.05126953125000000000	4125.12792968750000000000	4210.76904296875000000000	4142.56396484375000000000	4107.69238281250000000000	4156.41015625000000000000	4151.79492187500000000000	4148.71777343750000000000	4158.46142578125000000000	4191.79492187500000000000	4136.41015625000000000000	4171.28173828125000000000	4139.48730468750000000000	0.00000000000000000000	10248.00000000000000000000	10227.00000000000000000000	0.00000000000000000000	0.00000000000000000000	0.00000000000000000000	1758.00000000000000000000	241.00000000000000000000	4.00000000000000000000	4.00000000000000000000	4.00000000000000000000	4.00000000000000000000	4.00000000000000000000	4.00000000000000000000	4.00000000000000000000	4.00000000000000000000	4.00000000000000000000	4.00000000000000000000	4.00000000000000000000	4.00000000000000000000	4.00000000000000000000	4.00000000000000000000	4.00000000000000000000	4.00000000000000000000
34.00000000000000000000	0.00000000000000000000	4163.07666015625000000000	4161.53857421875000000000	4138.97412109375000000000	4221.53857421875000000000	4150.25634765625000000000	4105.64111328125000000000	4164.61523437500000000000	4167.17919921875000000000	4157.94873046875000000000	4155.89746093750000000000	4165.12792968750000000000	4155.38427734375000000000	4161.02539062500000000000	4150.25634765625000000000	0.00000000000000000000	10248.00000000000000000000	10227.00000000000000000000	0.00000000000000000000	0.00000000000000000000	0.00000000000000000000	1758.00000000000000000000	249.00000000000000000000	4.00000000000000000000	4.00000000000000000000	4.00000000000000000000	4.00000000000000000000	4.00000000000000000000	4.00000000000000000000	4.00000000000000000000	4.00000000000000000000	4.00000000000000000000	4.00000000000000000000	4.00000000000000000000	4.00000000000000000000	4.00000000000000000000	4.00000000000000000000	4.00000000000000000000	4.00000000000000000000
35.00000000000000000000	0.00000000000000000000	4167.69238281250000000000	4159.48730468750000000000	4143.58984375000000000000	4197.94873046875000000000	4159.48730468750000000000	4106.15380859375000000000	4175.38427734375000000000	4187.17919921875000000000	4175.38427734375000000000	4164.61523437500000000000	4181.53857421875000000000	4164.61523437500000000000	4163.58984375000000000000	4158.46142578125000000000	0.00000000000000000000	10249.00000000000000000000	10226.00000000000000000000	0.00000000000000000000	0.00000000000000000000	0.00000000000000000000	1758.00000000000000000000	256.00000000000000000000	4.00000000000000000000	4.00000000000000000000	4.00000000000000000000	4.00000000000000000000	4.00000000000000000000	4.00000000000000000000	4.00000000000000000000	4.00000000000000000000	4.00000000000000000000	4.00000000000000000000	4.00000000000000000000	4.00000000000000000000	4.00000000000000000000	4.00000000000000000000	4.00000000000000000000	4.00000000000000000000
36.00000000000000000000	0.00000000000000000000	4163.07666015625000000000	4171.79492187500000000000	4135.89746093750000000000	4204.10253906250000000000	4160.00000000000000000000	4104.10253906250000000000	4173.84619140625000000000	4187.69238281250000000000	4183.07666015625000000000	4178.97412109375000000000	4214.35888671875000000000	4161.02539062500000000000	4187.69238281250000000000	4169.23046875000000000000	0.00000000000000000000	10249.00000000000000000000	10226.00000000000000000000	0.00000000000000000000	0.00000000000000000000	0.00000000000000000000	1758.00000000000000000000	263.00000000000000000000	4.00000000000000000000	4.00000000000000000000	4.00000000000000000000	4.00000000000000000000	4.00000000000000000000	4.00000000000000000000	4.00000000000000000000	4.00000000000000000000	4.00000000000000000000	4.00000000000000000000	4.00000000000000000000	4.00000000000000000000	4.00000000000000000000	4.00000000000000000000	4.00000000000000000000	4.00000000000000000000
37.00000000000000000000	0.00000000000000000000	4178.46142578125000000000	4177.94873046875000000000	4142.05126953125000000000	4226.15380859375000000000	4153.33300781250000000000	4094.35888671875000000000	4157.43603515625000000000	4166.15380859375000000000	4165.64111328125000000000	4176.92285156250000000000	4213.84619140625000000000	4163.07666015625000000000	4194.87158203125000000000	4176.41015625000000000000	0.00000000000000000000	10249.00000000000000000000	10227.00000000000000000000	0.00000000000000000000	0.00000000000000000000	0.00000000000000000000	1758.00000000000000000000	271.00000000000000000000	4.00000000000000000000	4.00000000000000000000	4.00000000000000000000	4.00000000000000000000	4.00000000000000000000	4.00000000000000000000	4.00000000000000000000	4.00000000000000000000	4.00000000000000000000	4.00000000000000000000	4.00000000000000000000	4.00000000000000000000	4.00000000000000000000	4.00000000000000000000	4.00000000000000000000	4.00000000000000000000
38.00000000000000000000	0.00000000000000000000	4170.25634765625000000000	4175.38427734375000000000	4142.05126953125000000000	4216.92285156250000000000	4158.97412109375000000000	4098.97412109375000000000	4156.41015625000000000000	4165.12792968750000000000	4156.92285156250000000000	4170.76904296875000000000	4196.41015625000000000000	4167.69238281250000000000	4184.10253906250000000000	4175.89746093750000000000	0.00000000000000000000	10249.00000000000000000000	10227.00000000000000000000	0.00000000000000000000	0.00000000000000000000	0.00000000000000000000	1758.00000000000000000000	278.00000000000000000000	4.00000000000000000000	4.00000000000000000000	4.00000000000000000000	4.00000000000000000000	4.00000000000000000000	4.00000000000000000000	4.00000000000000000000	4.00000000000000000000	4.00000000000000000000	4.00000000000000000000	4.00000000000000000000	4.00000000000000000000	4.00000000000000000000	4.00000000000000000000	4.00000000000000000000	4.00000000000000000000
39.00000000000000000000	0.00000000000000000000	4166.66650390625000000000	4158.46142578125000000000	4142.05126953125000000000	4200.51269531250000000000	4147.17919921875000000000	4095.38452148437500000000	4150.25634765625000000000	4162.56396484375000000000	4146.15380859375000000000	4153.33300781250000000000	4178.46142578125000000000	4171.79492187500000000000	4151.28173828125000000000	4166.15380859375000000000	0.00000000000000000000	10249.00000000000000000000	10228.00000000000000000000	0.00000000000000000000	0.00000000000000000000	0.00000000000000000000	1758.00000000000000000000	285.00000000000000000000	4.00000000000000000000	4.00000000000000000000	4.00000000000000000000	4.00000000000000000000	4.00000000000000000000	4.00000000000000000000	4.00000000000000000000	4.00000000000000000000	4.00000000000000000000	4.00000000000000000000	4.00000000000000000000	4.00000000000000000000	4.00000000000000000000	4.00000000000000000000	4.00000000000000000000	4.00000000000000000000
40.00000000000000000000	0.00000000000000000000	4172.82031250000000000000	4159.48730468750000000000	4145.64111328125000000000	4217.43603515625000000000	4143.58984375000000000000	4097.43603515625000000000	4155.89746093750000000000	4163.07666015625000000000	4146.15380859375000000000	4144.10253906250000000000	4180.51269531250000000000	4168.20507812500000000000	4142.05126953125000000000	4166.15380859375000000000	0.00000000000000000000	10249.00000000000000000000	10228.00000000000000000000	0.00000000000000000000	0.00000000000000000000	0.00000000000000000000	1758.00000000000000000000	293.00000000000000000000	4.00000000000000000000	4.00000000000000000000	4.00000000000000000000	4.00000000000000000000	4.00000000000000000000	4.00000000000000000000	4.00000000000000000000	4.00000000000000000000	4.00000000000000000000	4.00000000000000000000	4.00000000000000000000	4.00000000000000000000	4.00000000000000000000	4.00000000000000000000	4.00000000000000000000	4.00000000000000000000
41.00000000000000000000	0.00000000000000000000	4173.33300781250000000000	4178.46142578125000000000	4141.02539062500000000000	4242.05126953125000000000	4175.38427734375000000000	4122.56396484375000000000	4175.89746093750000000000	4176.41015625000000000000	4173.84619140625000000000	4166.15380859375000000000	4210.25634765625000000000	4167.69238281250000000000	4167.69238281250000000000	4173.33300781250000000000	0.00000000000000000000	10247.00000000000000000000	10228.00000000000000000000	0.00000000000000000000	0.00000000000000000000	0.00000000000000000000	1758.00000000000000000000	300.00000000000000000000	4.00000000000000000000	4.00000000000000000000	4.00000000000000000000	4.00000000000000000000	4.00000000000000000000	4.00000000000000000000	4.00000000000000000000	4.00000000000000000000	4.00000000000000000000	4.00000000000000000000	4.00000000000000000000	4.00000000000000000000	4.00000000000000000000	4.00000000000000000000	4.00000000000000000000	4.00000000000000000000
42.00000000000000000000	0.00000000000000000000	4171.79492187500000000000	4166.66650390625000000000	4127.69238281250000000000	4211.79492187500000000000	4168.20507812500000000000	4116.41015625000000000000	4164.61523437500000000000	4166.15380859375000000000	4173.33300781250000000000	4171.79492187500000000000	4210.76904296875000000000	4162.56396484375000000000	4162.56396484375000000000	4164.10253906250000000000	0.00000000000000000000	10247.00000000000000000000	10228.00000000000000000000	0.00000000000000000000	0.00000000000000000000	0.00000000000000000000	1758.00000000000000000000	307.00000000000000000000	4.00000000000000000000	4.00000000000000000000	4.00000000000000000000	4.00000000000000000000	4.00000000000000000000	4.00000000000000000000	4.00000000000000000000	4.00000000000000000000	4.00000000000000000000	4.00000000000000000000	4.00000000000000000000	4.00000000000000000000	4.00000000000000000000	4.00000000000000000000	4.00000000000000000000	4.00000000000000000000
43.00000000000000000000	0.00000000000000000000	4151.28173828125000000000	4145.64111328125000000000	4107.69238281250000000000	4173.33300781250000000000	4135.89746093750000000000	4092.30761718750000000000	4146.15380859375000000000	4150.25634765625000000000	4145.12792968750000000000	4148.71777343750000000000	4181.02539062500000000000	4146.66650390625000000000	4137.94873046875000000000	4153.33300781250000000000	0.00000000000000000000	10248.00000000000000000000	10226.00000000000000000000	0.00000000000000000000	0.00000000000000000000	0.00000000000000000000	1758.00000000000000000000	315.00000000000000000000	4.00000000000000000000	4.00000000000000000000	4.00000000000000000000	4.00000000000000000000	4.00000000000000000000	4.00000000000000000000	4.00000000000000000000	4.00000000000000000000	4.00000000000000000000	4.00000000000000000000	4.00000000000000000000	4.00000000000000000000	4.00000000000000000000	4.00000000000000000000	4.00000000000000000000	4.00000000000000000000
44.00000000000000000000	0.00000000000000000000	4161.53857421875000000000	4150.25634765625000000000	4114.35888671875000000000	4200.51269531250000000000	4132.30761718750000000000	4099.48730468750000000000	4154.35888671875000000000	4154.35888671875000000000	4133.84619140625000000000	4140.51269531250000000000	4174.87158203125000000000	4152.82031250000000000000	4135.89746093750000000000	4157.43603515625000000000	0.00000000000000000000	10248.00000000000000000000	10226.00000000000000000000	0.00000000000000000000	0.00000000000000000000	0.00000000000000000000	1758.00000000000000000000	322.00000000000000000000	4.00000000000000000000	4.00000000000000000000	4.00000000000000000000	4.00000000000000000000	4.00000000000000000000	4.00000000000000000000	4.00000000000000000000	4.00000000000000000000	4.00000000000000000000	4.00000000000000000000	4.00000000000000000000	4.00000000000000000000	4.00000000000000000000	4.00000000000000000000	4.00000000000000000000	4.00000000000000000000
45.00000000000000000000	0.00000000000000000000	4170.25634765625000000000	4163.58984375000000000000	4124.10253906250000000000	4226.15380859375000000000	4153.33300781250000000000	4118.97412109375000000000	4173.33300781250000000000	4168.20507812500000000000	4152.82031250000000000000	4159.48730468750000000000	4181.53857421875000000000	4166.15380859375000000000	4151.28173828125000000000	4166.66650390625000000000	0.00000000000000000000	10249.00000000000000000000	10227.00000000000000000000	0.00000000000000000000	0.00000000000000000000	0.00000000000000000000	1758.00000000000000000000	329.00000000000000000000	4.00000000000000000000	4.00000000000000000000	4.00000000000000000000	4.00000000000000000000	4.00000000000000000000	4.00000000000000000000	4.00000000000000000000	4.00000000000000000000	4.00000000000000000000	4.00000000000000000000	4.00000000000000000000	4.00000000000000000000	4.00000000000000000000	4.00000000000000000000	4.00000000000000000000	4.00000000000000000000
46.00000000000000000000	0.00000000000000000000	4155.38427734375000000000	4161.02539062500000000000	4120.00000000000000000000	4208.71777343750000000000	4167.69238281250000000000	4114.87158203125000000000	4176.41015625000000000000	4171.79492187500000000000	4167.17919921875000000000	4161.53857421875000000000	4184.10253906250000000000	4165.12792968750000000000	4154.87158203125000000000	4166.15380859375000000000	0.00000000000000000000	10249.00000000000000000000	10227.00000000000000000000	0.00000000000000000000	0.00000000000000000000	0.00000000000000000000	1758.00000000000000000000	337.00000000000000000000	4.00000000000000000000	4.00000000000000000000	4.00000000000000000000	4.00000000000000000000	4.00000000000000000000	4.00000000000000000000	4.00000000000000000000	4.00000000000000000000	4.00000000000000000000	4.00000000000000000000	4.00000000000000000000	4.00000000000000000000	4.00000000000000000000	4.00000000000000000000	4.00000000000000000000	4.00000000000000000000
47.00000000000000000000	0.00000000000000000000	4167.17919921875000000000	4165.64111328125000000000	4132.82031250000000000000	4214.35888671875000000000	4161.53857421875000000000	4114.35888671875000000000	4173.33300781250000000000	4168.20507812500000000000	4160.51269531250000000000	4154.87158203125000000000	4199.48730468750000000000	4165.12792968750000000000	4163.07666015625000000000	4165.12792968750000000000	0.00000000000000000000	10248.00000000000000000000	10228.00000000000000000000	0.00000000000000000000	0.00000000000000000000	0.00000000000000000000	1758.00000000000000000000	344.00000000000000000000	4.00000000000000000000	4.00000000000000000000	4.00000000000000000000	4.00000000000000000000	4.00000000000000000000	4.00000000000000000000	4.00000000000000000000	4.00000000000000000000	4.00000000000000000000	4.00000000000000000000	4.00000000000000000000	4.00000000000000000000	4.00000000000000000000	4.00000000000000000000	4.00000000000000000000	4.00000000000000000000
48.00000000000000000000	0.00000000000000000000	4161.02539062500000000000	4177.43603515625000000000	4133.33300781250000000000	4223.07666015625000000000	4155.38427734375000000000	4129.74365234375000000000	4182.56396484375000000000	4180.00000000000000000000	4163.58984375000000000000	4183.07666015625000000000	4215.89746093750000000000	4164.61523437500000000000	4180.00000000000000000000	4163.58984375000000000000	0.00000000000000000000	10248.00000000000000000000	10228.00000000000000000000	0.00000000000000000000	0.00000000000000000000	0.00000000000000000000	1758.00000000000000000000	351.00000000000000000000	4.00000000000000000000	4.00000000000000000000	4.00000000000000000000	4.00000000000000000000	4.00000000000000000000	4.00000000000000000000	4.00000000000000000000	4.00000000000000000000	4.00000000000000000000	4.00000000000000000000	4.00000000000000000000	4.00000000000000000000	4.00000000000000000000	4.00000000000000000000	4.00000000000000000000	4.00000000000000000000
49.00000000000000000000	0.00000000000000000000	4157.43603515625000000000	4156.92285156250000000000	4131.79492187500000000000	4200.00000000000000000000	4145.64111328125000000000	4113.33300781250000000000	4171.79492187500000000000	4177.94873046875000000000	4159.48730468750000000000	4183.07666015625000000000	4209.23046875000000000000	4163.58984375000000000000	4161.02539062500000000000	4150.76904296875000000000	0.00000000000000000000	10247.00000000000000000000	10225.00000000000000000000	0.00000000000000000000	0.00000000000000000000	0.00000000000000000000	1758.00000000000000000000	359.00000000000000000000	4.00000000000000000000	4.00000000000000000000	4.00000000000000000000	4.00000000000000000000	4.00000000000000000000	4.00000000000000000000	4.00000000000000000000	4.00000000000000000000	4.00000000000000000000	4.00000000000000000000	4.00000000000000000000	4.00000000000000000000	4.00000000000000000000	4.00000000000000000000	4.00000000000000000000	4.00000000000000000000
50.00000000000000000000	0.00000000000000000000	4175.89746093750000000000	4156.41015625000000000000	4148.71777343750000000000	4203.58984375000000000000	4161.02539062500000000000	4101.02539062500000000000	4168.20507812500000000000	4174.35888671875000000000	4163.07666015625000000000	4170.25634765625000000000	4197.94873046875000000000	4176.92285156250000000000	4157.94873046875000000000	4166.15380859375000000000	0.00000000000000000000	10247.00000000000000000000	10225.00000000000000000000	0.00000000000000000000	0.00000000000000000000	0.00000000000000000000	1758.00000000000000000000	366.00000000000000000000	4.00000000000000000000	4.00000000000000000000	4.00000000000000000000	4.00000000000000000000	4.00000000000000000000	4.00000000000000000000	4.00000000000000000000	4.00000000000000000000	4.00000000000000000000	4.00000000000000000000	4.00000000000000000000	4.00000000000000000000	4.00000000000000000000	4.00000000000000000000	4.00000000000000000000	4.00000000000000000000
51.00000000000000000000	0.00000000000000000000	4176.41015625000000000000	4191.79492187500000000000	4154.87158203125000000000	4239.48730468750000000000	4184.61523437500000000000	4108.71777343750000000000	4174.35888671875000000000	4184.61523437500000000000	4176.92285156250000000000	4187.69238281250000000000	4188.71777343750000000000	4193.33300781250000000000	4185.12792968750000000000	4195.89746093750000000000	0.00000000000000000000	10246.00000000000000000000	10224.00000000000000000000	0.00000000000000000000	0.00000000000000000000	0.00000000000000000000	1758.00000000000000000000	373.00000000000000000000	4.00000000000000000000	4.00000000000000000000	4.00000000000000000000	4.00000000000000000000	4.00000000000000000000	4.00000000000000000000	4.00000000000000000000	4.00000000000000000000	4.00000000000000000000	4.00000000000000000000	4.00000000000000000000	4.00000000000000000000	4.00000000000000000000	4.00000000000000000000	4.00000000000000000000	4.00000000000000000000
52.00000000000000000000	0.00000000000000000000	4179.48730468750000000000	4195.89746093750000000000	4155.38427734375000000000	4234.35888671875000000000	4163.07666015625000000000	4092.82031250000000000000	4145.12792968750000000000	4158.46142578125000000000	4147.69238281250000000000	4167.17919921875000000000	4190.25634765625000000000	4189.74365234375000000000	4172.30761718750000000000	4184.10253906250000000000	0.00000000000000000000	10246.00000000000000000000	10224.00000000000000000000	0.00000000000000000000	0.00000000000000000000	0.00000000000000000000	1758.00000000000000000000	381.00000000000000000000	4.00000000000000000000	4.00000000000000000000	4.00000000000000000000	4.00000000000000000000	4.00000000000000000000	4.00000000000000000000	4.00000000000000000000	4.00000000000000000000	4.00000000000000000000	4.00000000000000000000	4.00000000000000000000	4.00000000000000000000	4.00000000000000000000	4.00000000000000000000	4.00000000000000000000	4.00000000000000000000
53.00000000000000000000	0.00000000000000000000	4167.17919921875000000000	4174.35888671875000000000	4147.69238281250000000000	4203.58984375000000000000	4149.74365234375000000000	4094.35888671875000000000	4125.12792968750000000000	4127.69238281250000000000	4123.58984375000000000000	4142.05126953125000000000	4210.76904296875000000000	4172.30761718750000000000	4147.17919921875000000000	4156.41015625000000000000	0.00000000000000000000	10245.00000000000000000000	10225.00000000000000000000	0.00000000000000000000	0.00000000000000000000	0.00000000000000000000	1758.00000000000000000000	388.00000000000000000000	4.00000000000000000000	4.00000000000000000000	4.00000000000000000000	4.00000000000000000000	4.00000000000000000000	4.00000000000000000000	4.00000000000000000000	4.00000000000000000000	4.00000000000000000000	4.00000000000000000000	4.00000000000000000000	4.00000000000000000000	4.00000000000000000000	4.00000000000000000000	4.00000000000000000000	4.00000000000000000000
54.00000000000000000000	0.00000000000000000000	4157.94873046875000000000	4147.69238281250000000000	4134.35888671875000000000	4201.53857421875000000000	4151.28173828125000000000	4108.71777343750000000000	4127.17919921875000000000	4125.64111328125000000000	4131.79492187500000000000	4148.71777343750000000000	4185.64111328125000000000	4161.02539062500000000000	4133.84619140625000000000	4138.97412109375000000000	0.00000000000000000000	10245.00000000000000000000	10225.00000000000000000000	0.00000000000000000000	0.00000000000000000000	0.00000000000000000000	1758.00000000000000000000	396.00000000000000000000	4.00000000000000000000	4.00000000000000000000	4.00000000000000000000	4.00000000000000000000	4.00000000000000000000	4.00000000000000000000	4.00000000000000000000	4.00000000000000000000	4.00000000000000000000	4.00000000000000000000	4.00000000000000000000	4.00000000000000000000	4.00000000000000000000	4.00000000000000000000	4.00000000000000000000	4.00000000000000000000
55.00000000000000000000	0.00000000000000000000	4155.38427734375000000000	4136.41015625000000000000	4124.10253906250000000000	4207.69238281250000000000	4151.79492187500000000000	4109.74365234375000000000	4132.82031250000000000000	4141.53857421875000000000	4141.53857421875000000000	4151.28173828125000000000	4162.56396484375000000000	4154.35888671875000000000	4124.61523437500000000000	4127.69238281250000000000	0.00000000000000000000	10246.00000000000000000000	10227.00000000000000000000	0.00000000000000000000	0.00000000000000000000	0.00000000000000000000	1758.00000000000000000000	403.00000000000000000000	4.00000000000000000000	4.00000000000000000000	4.00000000000000000000	4.00000000000000000000	4.00000000000000000000	4.00000000000000000000	4.00000000000000000000	4.00000000000000000000	4.00000000000000000000	4.00000000000000000000	4.00000000000000000000	4.00000000000000000000	4.00000000000000000000	4.00000000000000000000	4.00000000000000000000	4.00000000000000000000
56.00000000000000000000	0.00000000000000000000	4138.97412109375000000000	4140.51269531250000000000	4114.35888671875000000000	4190.25634765625000000000	4143.58984375000000000000	4098.97412109375000000000	4137.43603515625000000000	4146.66650390625000000000	4135.38427734375000000000	4141.02539062500000000000	4182.05126953125000000000	4152.30761718750000000000	4125.64111328125000000000	4115.89746093750000000000	0.00000000000000000000	10246.00000000000000000000	10227.00000000000000000000	0.00000000000000000000	0.00000000000000000000	0.00000000000000000000	1758.00000000000000000000	410.00000000000000000000	4.00000000000000000000	4.00000000000000000000	4.00000000000000000000	4.00000000000000000000	4.00000000000000000000	4.00000000000000000000	4.00000000000000000000	4.00000000000000000000	4.00000000000000000000	4.00000000000000000000	4.00000000000000000000	4.00000000000000000000	4.00000000000000000000	4.00000000000000000000	4.00000000000000000000	4.00000000000000000000
57.00000000000000000000	0.00000000000000000000	4156.92285156250000000000	4146.15380859375000000000	4130.25634765625000000000	4183.58984375000000000000	4137.43603515625000000000	4098.46142578125000000000	4143.58984375000000000000	4144.10253906250000000000	4131.79492187500000000000	4140.51269531250000000000	4161.02539062500000000000	4161.02539062500000000000	4133.84619140625000000000	4122.56396484375000000000	0.00000000000000000000	10246.00000000000000000000	10228.00000000000000000000	0.00000000000000000000	0.00000000000000000000	0.00000000000000000000	1758.00000000000000000000	418.00000000000000000000	4.00000000000000000000	4.00000000000000000000	4.00000000000000000000	4.00000000000000000000	4.00000000000000000000	4.00000000000000000000	4.00000000000000000000	4.00000000000000000000	4.00000000000000000000	4.00000000000000000000	4.00000000000000000000	4.00000000000000000000	4.00000000000000000000	4.00000000000000000000	4.00000000000000000000	4.00000000000000000000
58.00000000000000000000	0.00000000000000000000	4171.79492187500000000000	4170.25634765625000000000	4148.20507812500000000000	4221.53857421875000000000	4163.58984375000000000000	4121.53857421875000000000	4166.15380859375000000000	4172.82031250000000000000	4164.10253906250000000000	4170.25634765625000000000	4166.15380859375000000000	4175.89746093750000000000	4158.97412109375000000000	4157.43603515625000000000	0.00000000000000000000	10246.00000000000000000000	10228.00000000000000000000	0.00000000000000000000	0.00000000000000000000	0.00000000000000000000	1758.00000000000000000000	425.00000000000000000000	4.00000000000000000000	4.00000000000000000000	4.00000000000000000000	4.00000000000000000000	4.00000000000000000000	4.00000000000000000000	4.00000000000000000000	4.00000000000000000000	4.00000000000000000000	4.00000000000000000000	4.00000000000000000000	4.00000000000000000000	4.00000000000000000000	4.00000000000000000000	4.00000000000000000000	4.00000000000000000000
59.00000000000000000000	0.00000000000000000000	4163.07666015625000000000	4168.71777343750000000000	4145.12792968750000000000	4235.89746093750000000000	4152.82031250000000000000	4105.64111328125000000000	4157.94873046875000000000	4174.35888671875000000000	4167.69238281250000000000	4175.38427734375000000000	4217.94873046875000000000	4179.48730468750000000000	4165.64111328125000000000	4157.43603515625000000000	0.00000000000000000000	10245.00000000000000000000	10228.00000000000000000000	0.00000000000000000000	0.00000000000000000000	0.00000000000000000000	1758.00000000000000000000	432.00000000000000000000	4.00000000000000000000	4.00000000000000000000	4.00000000000000000000	4.00000000000000000000	4.00000000000000000000	4.00000000000000000000	4.00000000000000000000	4.00000000000000000000	4.00000000000000000000	4.00000000000000000000	4.00000000000000000000	4.00000000000000000000	4.00000000000000000000	4.00000000000000000000	4.00000000000000000000	4.00000000000000000000
60.00000000000000000000	0.00000000000000000000	4164.61523437500000000000	4159.48730468750000000000	4145.12792968750000000000	4216.92285156250000000000	4131.79492187500000000000	4082.05126953125000000000	4140.00000000000000000000	4154.87158203125000000000	4149.23046875000000000000	4165.64111328125000000000	4216.92285156250000000000	4178.46142578125000000000	4165.12792968750000000000	4144.61523437500000000000	0.00000000000000000000	10245.00000000000000000000	10228.00000000000000000000	0.00000000000000000000	0.00000000000000000000	0.00000000000000000000	1758.00000000000000000000	440.00000000000000000000	4.00000000000000000000	4.00000000000000000000	4.00000000000000000000	4.00000000000000000000	4.00000000000000000000	4.00000000000000000000	4.00000000000000000000	4.00000000000000000000	4.00000000000000000000	4.00000000000000000000	4.00000000000000000000	4.00000000000000000000	4.00000000000000000000	4.00000000000000000000	4.00000000000000000000	4.00000000000000000000
61.00000000000000000000	0.00000000000000000000	4171.28173828125000000000	4184.10253906250000000000	4153.33300781250000000000	4215.89746093750000000000	4160.51269531250000000000	4100.00000000000000000000	4148.71777343750000000000	4162.56396484375000000000	4164.10253906250000000000	4186.15380859375000000000	4201.53857421875000000000	4193.84619140625000000000	4188.71777343750000000000	4171.79492187500000000000	0.00000000000000000000	10245.00000000000000000000	10229.00000000000000000000	0.00000000000000000000	0.00000000000000000000	0.00000000000000000000	1758.00000000000000000000	447.00000000000000000000	4.00000000000000000000	4.00000000000000000000	4.00000000000000000000	4.00000000000000000000	4.00000000000000000000	4.00000000000000000000	4.00000000000000000000	4.00000000000000000000	4.00000000000000000000	4.00000000000000000000	4.00000000000000000000	4.00000000000000000000	4.00000000000000000000	4.00000000000000000000	4.00000000000000000000	4.00000000000000000000
62.00000000000000000000	0.00000000000000000000	4184.10253906250000000000	4185.12792968750000000000	4160.51269531250000000000	4216.41015625000000000000	4171.79492187500000000000	4104.10253906250000000000	4143.58984375000000000000	4160.51269531250000000000	4167.69238281250000000000	4197.43603515625000000000	4195.89746093750000000000	4206.66650390625000000000	4192.82031250000000000000	4183.07666015625000000000	0.00000000000000000000	10245.00000000000000000000	10229.00000000000000000000	0.00000000000000000000	0.00000000000000000000	0.00000000000000000000	1758.00000000000000000000	454.00000000000000000000	4.00000000000000000000	4.00000000000000000000	4.00000000000000000000	4.00000000000000000000	4.00000000000000000000	4.00000000000000000000	4.00000000000000000000	4.00000000000000000000	4.00000000000000000000	4.00000000000000000000	4.00000000000000000000	4.00000000000000000000	4.00000000000000000000	4.00000000000000000000	4.00000000000000000000	4.00000000000000000000
63.00000000000000000000	0.00000000000000000000	4166.15380859375000000000	4167.17919921875000000000	4145.64111328125000000000	4211.28173828125000000000	4167.17919921875000000000	4102.05126953125000000000	4133.84619140625000000000	4153.33300781250000000000	4166.15380859375000000000	4188.71777343750000000000	4185.12792968750000000000	4188.71777343750000000000	4181.53857421875000000000	4165.12792968750000000000	0.00000000000000000000	10246.00000000000000000000	10229.00000000000000000000	0.00000000000000000000	0.00000000000000000000	0.00000000000000000000	1758.00000000000000000000	462.00000000000000000000	4.00000000000000000000	4.00000000000000000000	4.00000000000000000000	4.00000000000000000000	4.00000000000000000000	4.00000000000000000000	4.00000000000000000000	4.00000000000000000000	4.00000000000000000000	4.00000000000000000000	4.00000000000000000000	4.00000000000000000000	4.00000000000000000000	4.00000000000000000000	4.00000000000000000000	4.00000000000000000000
64.00000000000000000000	0.00000000000000000000	4149.23046875000000000000	4155.89746093750000000000	4130.76904296875000000000	4215.38427734375000000000	4160.00000000000000000000	4110.25634765625000000000	4130.76904296875000000000	4153.84619140625000000000	4164.10253906250000000000	4169.23046875000000000000	4195.38427734375000000000	4167.17919921875000000000	4158.97412109375000000000	4148.71777343750000000000	2818.00000000000000000000	10246.00000000000000000000	10229.00000000000000000000	0.00000000000000000000	0.00000000000000000000	0.00000000000000000000	1758.00000000000000000000	469.00000000000000000000	4.00000000000000000000	4.00000000000000000000	4.00000000000000000000	4.00000000000000000000	4.00000000000000000000	4.00000000000000000000	4.00000000000000000000	4.00000000000000000000	4.00000000000000000000	4.00000000000000000000	4.00000000000000000000	4.00000000000000000000	4.00000000000000000000	4.00000000000000000000	4.00000000000000000000	4.00000000000000000000
65.00000000000000000000	0.00000000000000000000	4151.28173828125000000000	4145.12792968750000000000	4126.15380859375000000000	4216.41015625000000000000	4143.58984375000000000000	4113.84619140625000000000	4130.76904296875000000000	4144.10253906250000000000	4145.12792968750000000000	4153.33300781250000000000	4209.23046875000000000000	4155.89746093750000000000	4133.33300781250000000000	4124.61523437500000000000	2803.00000000000000000000	10246.00000000000000000000	10229.00000000000000000000	0.00000000000000000000	0.00000000000000000000	0.00000000000000000000	1758.00000000000000000000	476.00000000000000000000	4.00000000000000000000	4.00000000000000000000	4.00000000000000000000	4.00000000000000000000	4.00000000000000000000	4.00000000000000000000	4.00000000000000000000	4.00000000000000000000	4.00000000000000000000	4.00000000000000000000	4.00000000000000000000	4.00000000000000000000	4.00000000000000000000	4.00000000000000000000	4.00000000000000000000	4.00000000000000000000
66.00000000000000000000	0.00000000000000000000	4132.30761718750000000000	4140.51269531250000000000	4109.23046875000000000000	4196.41015625000000000000	4141.53857421875000000000	4118.97412109375000000000	4143.07666015625000000000	4137.94873046875000000000	4132.30761718750000000000	4153.33300781250000000000	4180.51269531250000000000	4141.53857421875000000000	4131.79492187500000000000	4098.46142578125000000000	2391.00000000000000000000	10246.00000000000000000000	10229.00000000000000000000	0.00000000000000000000	0.00000000000000000000	0.00000000000000000000	1758.00000000000000000000	484.00000000000000000000	4.00000000000000000000	4.00000000000000000000	4.00000000000000000000	4.00000000000000000000	4.00000000000000000000	4.00000000000000000000	4.00000000000000000000	4.00000000000000000000	4.00000000000000000000	4.00000000000000000000	4.00000000000000000000	4.00000000000000000000	4.00000000000000000000	4.00000000000000000000	4.00000000000000000000	4.00000000000000000000
67.00000000000000000000	0.00000000000000000000	4136.41015625000000000000	4120.51269531250000000000	4105.64111328125000000000	4174.87158203125000000000	4132.82031250000000000000	4107.17919921875000000000	4147.17919921875000000000	4134.35888671875000000000	4124.61523437500000000000	4140.00000000000000000000	4130.25634765625000000000	4134.35888671875000000000	4121.02539062500000000000	4085.12817382812500000000	3469.00000000000000000000	10248.00000000000000000000	10228.00000000000000000000	0.00000000000000000000	0.00000000000000000000	0.00000000000000000000	1758.00000000000000000000	491.00000000000000000000	4.00000000000000000000	4.00000000000000000000	4.00000000000000000000	4.00000000000000000000	4.00000000000000000000	4.00000000000000000000	4.00000000000000000000	4.00000000000000000000	4.00000000000000000000	4.00000000000000000000	4.00000000000000000000	4.00000000000000000000	4.00000000000000000000	4.00000000000000000000	4.00000000000000000000	4.00000000000000000000
68.00000000000000000000	0.00000000000000000000	4150.25634765625000000000	4120.51269531250000000000	4116.92285156250000000000	4182.56396484375000000000	4131.79492187500000000000	4106.66650390625000000000	4154.35888671875000000000	4145.12792968750000000000	4139.48730468750000000000	4125.64111328125000000000	4128.20507812500000000000	4142.05126953125000000000	4116.92285156250000000000	4095.89721679687500000000	3554.00000000000000000000	10248.00000000000000000000	10228.00000000000000000000	0.00000000000000000000	0.00000000000000000000	0.00000000000000000000	1758.00000000000000000000	498.00000000000000000000	4.00000000000000000000	4.00000000000000000000	4.00000000000000000000	4.00000000000000000000	4.00000000000000000000	4.00000000000000000000	4.00000000000000000000	4.00000000000000000000	4.00000000000000000000	4.00000000000000000000	4.00000000000000000000	4.00000000000000000000	4.00000000000000000000	4.00000000000000000000	4.00000000000000000000	4.00000000000000000000
69.00000000000000000000	0.00000000000000000000	4158.46142578125000000000	4155.89746093750000000000	4131.79492187500000000000	4211.79492187500000000000	4160.51269531250000000000	4127.17919921875000000000	4167.17919921875000000000	4159.48730468750000000000	4154.87158203125000000000	4135.38427734375000000000	4170.25634765625000000000	4165.12792968750000000000	4140.51269531250000000000	4127.17919921875000000000	3409.00000000000000000000	10247.00000000000000000000	10228.00000000000000000000	0.00000000000000000000	0.00000000000000000000	0.00000000000000000000	1758.00000000000000000000	506.00000000000000000000	4.00000000000000000000	4.00000000000000000000	4.00000000000000000000	4.00000000000000000000	4.00000000000000000000	4.00000000000000000000	4.00000000000000000000	4.00000000000000000000	4.00000000000000000000	4.00000000000000000000	4.00000000000000000000	4.00000000000000000000	4.00000000000000000000	4.00000000000000000000	4.00000000000000000000	4.00000000000000000000
70.00000000000000000000	0.00000000000000000000	4168.20507812500000000000	4164.61523437500000000000	4143.07666015625000000000	4216.41015625000000000000	4168.20507812500000000000	4123.07666015625000000000	4162.05126953125000000000	4156.41015625000000000000	4142.56396484375000000000	4149.74365234375000000000	4196.92285156250000000000	4180.00000000000000000000	4155.89746093750000000000	4148.71777343750000000000	3478.00000000000000000000	10247.00000000000000000000	10228.00000000000000000000	0.00000000000000000000	0.00000000000000000000	0.00000000000000000000	1758.00000000000000000000	513.00000000000000000000	4.00000000000000000000	4.00000000000000000000	4.00000000000000000000	4.00000000000000000000	4.00000000000000000000	4.00000000000000000000	4.00000000000000000000	4.00000000000000000000	4.00000000000000000000	4.00000000000000000000	4.00000000000000000000	4.00000000000000000000	4.00000000000000000000	4.00000000000000000000	4.00000000000000000000	4.00000000000000000000
71.00000000000000000000	0.00000000000000000000	4157.94873046875000000000	4151.79492187500000000000	4140.51269531250000000000	4204.10253906250000000000	4152.82031250000000000000	4115.38427734375000000000	4160.51269531250000000000	4161.53857421875000000000	4148.71777343750000000000	4163.58984375000000000000	4173.84619140625000000000	4184.10253906250000000000	4163.07666015625000000000	4153.84619140625000000000	3430.00000000000000000000	10246.00000000000000000000	10228.00000000000000000000	0.00000000000000000000	0.00000000000000000000	0.00000000000000000000	1758.00000000000000000000	520.00000000000000000000	4.00000000000000000000	4.00000000000000000000	4.00000000000000000000	4.00000000000000000000	4.00000000000000000000	4.00000000000000000000	4.00000000000000000000	4.00000000000000000000	4.00000000000000000000	4.00000000000000000000	4.00000000000000000000	4.00000000000000000000	4.00000000000000000000	4.00000000000000000000	4.00000000000000000000	4.00000000000000000000
72.00000000000000000000	0.00000000000000000000	4172.30761718750000000000	4158.97412109375000000000	4149.74365234375000000000	4212.82031250000000000000	4149.74365234375000000000	4121.02539062500000000000	4158.97412109375000000000	4164.10253906250000000000	4168.71777343750000000000	4174.35888671875000000000	4156.41015625000000000000	4202.05126953125000000000	4164.61523437500000000000	4162.56396484375000000000	3425.00000000000000000000	10246.00000000000000000000	10228.00000000000000000000	0.00000000000000000000	0.00000000000000000000	0.00000000000000000000	1758.00000000000000000000	528.00000000000000000000	4.00000000000000000000	4.00000000000000000000	4.00000000000000000000	4.00000000000000000000	4.00000000000000000000	4.00000000000000000000	4.00000000000000000000	4.00000000000000000000	4.00000000000000000000	4.00000000000000000000	4.00000000000000000000	4.00000000000000000000	4.00000000000000000000	4.00000000000000000000	4.00000000000000000000	4.00000000000000000000
73.00000000000000000000	0.00000000000000000000	4166.15380859375000000000	4162.56396484375000000000	4137.94873046875000000000	4205.64111328125000000000	4152.82031250000000000000	4111.28173828125000000000	4142.56396484375000000000	4148.71777343750000000000	4161.02539062500000000000	4176.41015625000000000000	4194.35888671875000000000	4194.35888671875000000000	4158.97412109375000000000	4157.94873046875000000000	3097.00000000000000000000	10247.00000000000000000000	10227.00000000000000000000	0.00000000000000000000	0.00000000000000000000	0.00000000000000000000	1758.00000000000000000000	535.00000000000000000000	4.00000000000000000000	4.00000000000000000000	4.00000000000000000000	4.00000000000000000000	4.00000000000000000000	4.00000000000000000000	4.00000000000000000000	4.00000000000000000000	4.00000000000000000000	4.00000000000000000000	4.00000000000000000000	4.00000000000000000000	4.00000000000000000000	4.00000000000000000000	4.00000000000000000000	4.00000000000000000000
74.00000000000000000000	0.00000000000000000000	4142.05126953125000000000	4150.25634765625000000000	4118.97412109375000000000	4196.92285156250000000000	4155.89746093750000000000	4101.53857421875000000000	4134.87158203125000000000	4142.56396484375000000000	4148.71777343750000000000	4167.17919921875000000000	4193.84619140625000000000	4173.84619140625000000000	4160.51269531250000000000	4140.00000000000000000000	3504.00000000000000000000	10247.00000000000000000000	10227.00000000000000000000	0.00000000000000000000	0.00000000000000000000	0.00000000000000000000	1758.00000000000000000000	543.00000000000000000000	4.00000000000000000000	4.00000000000000000000	4.00000000000000000000	4.00000000000000000000	4.00000000000000000000	4.00000000000000000000	4.00000000000000000000	4.00000000000000000000	4.00000000000000000000	4.00000000000000000000	4.00000000000000000000	4.00000000000000000000	4.00000000000000000000	4.00000000000000000000	4.00000000000000000000	4.00000000000000000000
75.00000000000000000000	0.00000000000000000000	4155.89746093750000000000	4152.82031250000000000000	4129.23046875000000000000	4204.10253906250000000000	4154.87158203125000000000	4114.87158203125000000000	4145.64111328125000000000	4156.92285156250000000000	4163.07666015625000000000	4163.58984375000000000000	4160.51269531250000000000	4176.41015625000000000000	4167.69238281250000000000	4136.41015625000000000000	3308.00000000000000000000	10247.00000000000000000000	10228.00000000000000000000	0.00000000000000000000	0.00000000000000000000	0.00000000000000000000	1758.00000000000000000000	550.00000000000000000000	4.00000000000000000000	4.00000000000000000000	4.00000000000000000000	4.00000000000000000000	4.00000000000000000000	4.00000000000000000000	4.00000000000000000000	4.00000000000000000000	4.00000000000000000000	4.00000000000000000000	4.00000000000000000000	4.00000000000000000000	4.00000000000000000000	4.00000000000000000000	4.00000000000000000000	4.00000000000000000000
76.00000000000000000000	0.00000000000000000000	4146.66650390625000000000	4148.20507812500000000000	4116.41015625000000000000	4199.48730468750000000000	4138.97412109375000000000	4120.00000000000000000000	4147.69238281250000000000	4168.20507812500000000000	4173.84619140625000000000	4176.41015625000000000000	4169.74365234375000000000	4167.17919921875000000000	4158.97412109375000000000	4132.82031250000000000000	2771.00000000000000000000	10247.00000000000000000000	10228.00000000000000000000	0.00000000000000000000	0.00000000000000000000	0.00000000000000000000	1758.00000000000000000000	557.00000000000000000000	4.00000000000000000000	4.00000000000000000000	4.00000000000000000000	4.00000000000000000000	4.00000000000000000000	4.00000000000000000000	4.00000000000000000000	4.00000000000000000000	4.00000000000000000000	4.00000000000000000000	4.00000000000000000000	4.00000000000000000000	4.00000000000000000000	4.00000000000000000000	4.00000000000000000000	4.00000000000000000000
77.00000000000000000000	0.00000000000000000000	4146.66650390625000000000	4129.74365234375000000000	4109.23046875000000000000	4201.02539062500000000000	4144.10253906250000000000	4114.35888671875000000000	4144.10253906250000000000	4156.41015625000000000000	4153.33300781250000000000	4167.69238281250000000000	4170.25634765625000000000	4162.56396484375000000000	4141.02539062500000000000	4131.28173828125000000000	2823.00000000000000000000	10247.00000000000000000000	10228.00000000000000000000	0.00000000000000000000	0.00000000000000000000	0.00000000000000000000	1758.00000000000000000000	565.00000000000000000000	4.00000000000000000000	4.00000000000000000000	4.00000000000000000000	4.00000000000000000000	4.00000000000000000000	4.00000000000000000000	4.00000000000000000000	4.00000000000000000000	4.00000000000000000000	4.00000000000000000000	4.00000000000000000000	4.00000000000000000000	4.00000000000000000000	4.00000000000000000000	4.00000000000000000000	4.00000000000000000000
78.00000000000000000000	0.00000000000000000000	4163.58984375000000000000	4144.10253906250000000000	4130.25634765625000000000	4196.92285156250000000000	4172.30761718750000000000	4130.76904296875000000000	4166.66650390625000000000	4155.89746093750000000000	4144.61523437500000000000	4149.74365234375000000000	4153.84619140625000000000	4185.12792968750000000000	4144.10253906250000000000	4147.69238281250000000000	3504.00000000000000000000	10247.00000000000000000000	10228.00000000000000000000	0.00000000000000000000	0.00000000000000000000	0.00000000000000000000	1758.00000000000000000000	572.00000000000000000000	4.00000000000000000000	4.00000000000000000000	4.00000000000000000000	4.00000000000000000000	4.00000000000000000000	4.00000000000000000000	4.00000000000000000000	4.00000000000000000000	4.00000000000000000000	4.00000000000000000000	4.00000000000000000000	4.00000000000000000000	4.00000000000000000000	4.00000000000000000000	4.00000000000000000000	4.00000000000000000000
79.00000000000000000000	0.00000000000000000000	4156.41015625000000000000	4150.76904296875000000000	4133.33300781250000000000	4173.84619140625000000000	4143.58984375000000000000	4122.05126953125000000000	4165.64111328125000000000	4156.41015625000000000000	4137.94873046875000000000	4139.48730468750000000000	4161.02539062500000000000	4190.76904296875000000000	4140.00000000000000000000	4142.05126953125000000000	3308.00000000000000000000	10245.00000000000000000000	10226.00000000000000000000	0.00000000000000000000	0.00000000000000000000	0.00000000000000000000	1758.00000000000000000000	579.00000000000000000000	4.00000000000000000000	4.00000000000000000000	4.00000000000000000000	4.00000000000000000000	4.00000000000000000000	4.00000000000000000000	4.00000000000000000000	4.00000000000000000000	4.00000000000000000000	4.00000000000000000000	4.00000000000000000000	4.00000000000000000000	4.00000000000000000000	4.00000000000000000000	4.00000000000000000000	4.00000000000000000000
80.00000000000000000000	0.00000000000000000000	4160.51269531250000000000	4140.00000000000000000000	4133.84619140625000000000	4185.64111328125000000000	4116.41015625000000000000	4101.53857421875000000000	4139.48730468750000000000	4140.00000000000000000000	4115.38427734375000000000	4134.35888671875000000000	4170.25634765625000000000	4181.53857421875000000000	4130.25634765625000000000	4132.82031250000000000000	2771.00000000000000000000	10245.00000000000000000000	10226.00000000000000000000	0.00000000000000000000	0.00000000000000000000	0.00000000000000000000	1758.00000000000000000000	587.00000000000000000000	4.00000000000000000000	4.00000000000000000000	4.00000000000000000000	4.00000000000000000000	4.00000000000000000000	4.00000000000000000000	4.00000000000000000000	4.00000000000000000000	4.00000000000000000000	4.00000000000000000000	4.00000000000000000000	4.00000000000000000000	4.00000000000000000000	4.00000000000000000000	4.00000000000000000000	4.00000000000000000000
81.00000000000000000000	0.00000000000000000000	4161.02539062500000000000	4156.41015625000000000000	4132.82031250000000000000	4220.51269531250000000000	4166.66650390625000000000	4125.12792968750000000000	4151.28173828125000000000	4150.25634765625000000000	4132.30761718750000000000	4161.53857421875000000000	4154.35888671875000000000	4193.84619140625000000000	4149.74365234375000000000	4161.53857421875000000000	2823.00000000000000000000	10246.00000000000000000000	10227.00000000000000000000	0.00000000000000000000	0.00000000000000000000	0.00000000000000000000	1758.00000000000000000000	594.00000000000000000000	4.00000000000000000000	4.00000000000000000000	4.00000000000000000000	4.00000000000000000000	4.00000000000000000000	4.00000000000000000000	4.00000000000000000000	4.00000000000000000000	4.00000000000000000000	4.00000000000000000000	4.00000000000000000000	4.00000000000000000000	4.00000000000000000000	4.00000000000000000000	4.00000000000000000000	4.00000000000000000000
82.00000000000000000000	0.00000000000000000000	4157.43603515625000000000	4150.76904296875000000000	4126.15380859375000000000	4204.10253906250000000000	4171.28173828125000000000	4128.20507812500000000000	4153.84619140625000000000	4158.46142578125000000000	4149.23046875000000000000	4173.84619140625000000000	4151.79492187500000000000	4203.07666015625000000000	4153.33300781250000000000	4163.07666015625000000000	3504.00000000000000000000	10246.00000000000000000000	10227.00000000000000000000	0.00000000000000000000	0.00000000000000000000	0.00000000000000000000	1758.00000000000000000000	601.00000000000000000000	4.00000000000000000000	4.00000000000000000000	4.00000000000000000000	4.00000000000000000000	4.00000000000000000000	4.00000000000000000000	4.00000000000000000000	4.00000000000000000000	4.00000000000000000000	4.00000000000000000000	4.00000000000000000000	4.00000000000000000000	4.00000000000000000000	4.00000000000000000000	4.00000000000000000000	4.00000000000000000000
83.00000000000000000000	0.00000000000000000000	4152.82031250000000000000	4132.30761718750000000000	4125.12792968750000000000	4177.43603515625000000000	4131.79492187500000000000	4110.25634765625000000000	4137.94873046875000000000	4148.20507812500000000000	4137.43603515625000000000	4160.51269531250000000000	4184.61523437500000000000	4183.07666015625000000000	4140.51269531250000000000	4134.35888671875000000000	3308.00000000000000000000	10246.00000000000000000000	10229.00000000000000000000	0.00000000000000000000	0.00000000000000000000	0.00000000000000000000	1758.00000000000000000000	609.00000000000000000000	4.00000000000000000000	4.00000000000000000000	4.00000000000000000000	4.00000000000000000000	4.00000000000000000000	4.00000000000000000000	4.00000000000000000000	4.00000000000000000000	4.00000000000000000000	4.00000000000000000000	4.00000000000000000000	4.00000000000000000000	4.00000000000000000000	4.00000000000000000000	4.00000000000000000000	4.00000000000000000000
84.00000000000000000000	0.00000000000000000000	4149.74365234375000000000	4140.51269531250000000000	4130.25634765625000000000	4185.12792968750000000000	4144.61523437500000000000	4121.02539062500000000000	4149.23046875000000000000	4155.38427734375000000000	4137.94873046875000000000	4161.02539062500000000000	4197.94873046875000000000	4173.33300781250000000000	4143.58984375000000000000	4136.92285156250000000000	2771.00000000000000000000	10246.00000000000000000000	10229.00000000000000000000	0.00000000000000000000	0.00000000000000000000	0.00000000000000000000	1758.00000000000000000000	617.00000000000000000000	4.00000000000000000000	4.00000000000000000000	4.00000000000000000000	4.00000000000000000000	4.00000000000000000000	4.00000000000000000000	4.00000000000000000000	4.00000000000000000000	4.00000000000000000000	4.00000000000000000000	4.00000000000000000000	4.00000000000000000000	4.00000000000000000000	4.00000000000000000000	4.00000000000000000000	4.00000000000000000000
85.00000000000000000000	0.00000000000000000000	4160.00000000000000000000	4140.00000000000000000000	4138.46142578125000000000	4181.53857421875000000000	4145.64111328125000000000	4123.07666015625000000000	4157.94873046875000000000	4160.00000000000000000000	4140.00000000000000000000	4147.69238281250000000000	4157.43603515625000000000	4177.43603515625000000000	4131.28173828125000000000	4142.05126953125000000000	2823.00000000000000000000	10247.00000000000000000000	10229.00000000000000000000	0.00000000000000000000	0.00000000000000000000	0.00000000000000000000	1758.00000000000000000000	625.00000000000000000000	4.00000000000000000000	4.00000000000000000000	4.00000000000000000000	4.00000000000000000000	4.00000000000000000000	4.00000000000000000000	4.00000000000000000000	4.00000000000000000000	4.00000000000000000000	4.00000000000000000000	4.00000000000000000000	4.00000000000000000000	4.00000000000000000000	4.00000000000000000000	4.00000000000000000000	4.00000000000000000000
86.00000000000000000000	0.00000000000000000000	4150.25634765625000000000	4145.64111328125000000000	4136.41015625000000000000	4182.56396484375000000000	4134.35888671875000000000	4115.89746093750000000000	4156.92285156250000000000	4165.64111328125000000000	4148.71777343750000000000	4142.56396484375000000000	4131.28173828125000000000	4173.33300781250000000000	4121.53857421875000000000	4129.23046875000000000000	3504.00000000000000000000	10247.00000000000000000000	10229.00000000000000000000	0.00000000000000000000	0.00000000000000000000	0.00000000000000000000	1758.00000000000000000000	634.00000000000000000000	4.00000000000000000000	4.00000000000000000000	4.00000000000000000000	4.00000000000000000000	4.00000000000000000000	4.00000000000000000000	4.00000000000000000000	4.00000000000000000000	4.00000000000000000000	4.00000000000000000000	4.00000000000000000000	4.00000000000000000000	4.00000000000000000000	4.00000000000000000000	4.00000000000000000000	4.00000000000000000000
87.00000000000000000000	0.00000000000000000000	4158.46142578125000000000	4160.51269531250000000000	4142.05126953125000000000	4200.00000000000000000000	4156.92285156250000000000	4128.20507812500000000000	4163.58984375000000000000	4178.97412109375000000000	4158.46142578125000000000	4163.07666015625000000000	4146.15380859375000000000	4179.48730468750000000000	4130.25634765625000000000	4132.30761718750000000000	3308.00000000000000000000	10246.00000000000000000000	10227.00000000000000000000	0.00000000000000000000	0.00000000000000000000	0.00000000000000000000	1758.00000000000000000000	642.00000000000000000000	4.00000000000000000000	4.00000000000000000000	4.00000000000000000000	4.00000000000000000000	4.00000000000000000000	4.00000000000000000000	4.00000000000000000000	4.00000000000000000000	4.00000000000000000000	4.00000000000000000000	4.00000000000000000000	4.00000000000000000000	4.00000000000000000000	4.00000000000000000000	4.00000000000000000000	4.00000000000000000000
88.00000000000000000000	0.00000000000000000000	4170.25634765625000000000	4163.58984375000000000000	4145.64111328125000000000	4213.33300781250000000000	4179.48730468750000000000	4145.12792968750000000000	4174.35888671875000000000	4184.61523437500000000000	4157.94873046875000000000	4176.92285156250000000000	4155.38427734375000000000	4188.71777343750000000000	4144.61523437500000000000	4150.76904296875000000000	2771.00000000000000000000	10246.00000000000000000000	10227.00000000000000000000	0.00000000000000000000	0.00000000000000000000	0.00000000000000000000	1758.00000000000000000000	650.00000000000000000000	4.00000000000000000000	4.00000000000000000000	4.00000000000000000000	4.00000000000000000000	4.00000000000000000000	4.00000000000000000000	4.00000000000000000000	4.00000000000000000000	4.00000000000000000000	4.00000000000000000000	4.00000000000000000000	4.00000000000000000000	4.00000000000000000000	4.00000000000000000000	4.00000000000000000000	4.00000000000000000000
89.00000000000000000000	0.00000000000000000000	4152.82031250000000000000	4154.35888671875000000000	4136.92285156250000000000	4212.30761718750000000000	4171.79492187500000000000	4137.43603515625000000000	4170.76904296875000000000	4173.33300781250000000000	4148.71777343750000000000	4173.33300781250000000000	4178.46142578125000000000	4190.76904296875000000000	4146.15380859375000000000	4160.00000000000000000000	2823.00000000000000000000	10246.00000000000000000000	10226.00000000000000000000	0.00000000000000000000	0.00000000000000000000	0.00000000000000000000	1758.00000000000000000000	659.00000000000000000000	4.00000000000000000000	4.00000000000000000000	4.00000000000000000000	4.00000000000000000000	4.00000000000000000000	4.00000000000000000000	4.00000000000000000000	4.00000000000000000000	4.00000000000000000000	4.00000000000000000000	4.00000000000000000000	4.00000000000000000000	4.00000000000000000000	4.00000000000000000000	4.00000000000000000000	4.00000000000000000000
90.00000000000000000000	0.00000000000000000000	4156.92285156250000000000	4140.00000000000000000000	4140.51269531250000000000	4181.02539062500000000000	4139.48730468750000000000	4114.87158203125000000000	4149.23046875000000000000	4154.87158203125000000000	4133.33300781250000000000	4152.30761718750000000000	4190.25634765625000000000	4190.76904296875000000000	4129.74365234375000000000	4154.35888671875000000000	3504.00000000000000000000	10246.00000000000000000000	10226.00000000000000000000	0.00000000000000000000	0.00000000000000000000	0.00000000000000000000	1758.00000000000000000000	667.00000000000000000000	4.00000000000000000000	4.00000000000000000000	4.00000000000000000000	4.00000000000000000000	4.00000000000000000000	4.00000000000000000000	4.00000000000000000000	4.00000000000000000000	4.00000000000000000000	4.00000000000000000000	4.00000000000000000000	4.00000000000000000000	4.00000000000000000000	4.00000000000000000000	4.00000000000000000000	4.00000000000000000000
91.00000000000000000000	0.00000000000000000000	4155.89746093750000000000	4141.53857421875000000000	4135.89746093750000000000	4174.35888671875000000000	4136.92285156250000000000	4116.92285156250000000000	4145.12792968750000000000	4149.74365234375000000000	4138.97412109375000000000	4152.30761718750000000000	4152.82031250000000000000	4182.56396484375000000000	4138.46142578125000000000	4152.30761718750000000000	3308.00000000000000000000	10248.00000000000000000000	10226.00000000000000000000	0.00000000000000000000	0.00000000000000000000	0.00000000000000000000	1758.00000000000000000000	676.00000000000000000000	4.00000000000000000000	4.00000000000000000000	4.00000000000000000000	4.00000000000000000000	4.00000000000000000000	4.00000000000000000000	4.00000000000000000000	4.00000000000000000000	4.00000000000000000000	4.00000000000000000000	4.00000000000000000000	4.00000000000000000000	4.00000000000000000000	4.00000000000000000000	4.00000000000000000000	4.00000000000000000000
92.00000000000000000000	0.00000000000000000000	4156.92285156250000000000	4148.71777343750000000000	4126.15380859375000000000	4209.74365234375000000000	4154.87158203125000000000	4127.17919921875000000000	4153.84619140625000000000	4144.61523437500000000000	4145.64111328125000000000	4170.76904296875000000000	4136.92285156250000000000	4178.46142578125000000000	4143.58984375000000000000	4149.23046875000000000000	2771.00000000000000000000	10248.00000000000000000000	10226.00000000000000000000	0.00000000000000000000	0.00000000000000000000	0.00000000000000000000	1758.00000000000000000000	684.00000000000000000000	4.00000000000000000000	4.00000000000000000000	4.00000000000000000000	4.00000000000000000000	4.00000000000000000000	4.00000000000000000000	4.00000000000000000000	4.00000000000000000000	4.00000000000000000000	4.00000000000000000000	4.00000000000000000000	4.00000000000000000000	4.00000000000000000000	4.00000000000000000000	4.00000000000000000000	4.00000000000000000000
93.00000000000000000000	0.00000000000000000000	4168.20507812500000000000	4161.02539062500000000000	4123.58984375000000000000	4213.33300781250000000000	4169.23046875000000000000	4135.38427734375000000000	4162.56396484375000000000	4150.76904296875000000000	4150.76904296875000000000	4184.61523437500000000000	4171.28173828125000000000	4184.61523437500000000000	4136.41015625000000000000	4148.20507812500000000000	2823.00000000000000000000	10246.00000000000000000000	10227.00000000000000000000	0.00000000000000000000	0.00000000000000000000	0.00000000000000000000	1758.00000000000000000000	692.00000000000000000000	4.00000000000000000000	4.00000000000000000000	4.00000000000000000000	4.00000000000000000000	4.00000000000000000000	4.00000000000000000000	4.00000000000000000000	4.00000000000000000000	4.00000000000000000000	4.00000000000000000000	4.00000000000000000000	4.00000000000000000000	4.00000000000000000000	4.00000000000000000000	4.00000000000000000000	4.00000000000000000000
94.00000000000000000000	0.00000000000000000000	4151.28173828125000000000	4171.28173828125000000000	4114.35888671875000000000	4194.87158203125000000000	4170.76904296875000000000	4144.10253906250000000000	4171.28173828125000000000	4174.87158203125000000000	4158.46142578125000000000	4187.69238281250000000000	4191.79492187500000000000	4183.07666015625000000000	4149.74365234375000000000	4142.56396484375000000000	3504.00000000000000000000	10246.00000000000000000000	10227.00000000000000000000	0.00000000000000000000	0.00000000000000000000	0.00000000000000000000	1758.00000000000000000000	701.00000000000000000000	4.00000000000000000000	4.00000000000000000000	4.00000000000000000000	4.00000000000000000000	4.00000000000000000000	4.00000000000000000000	4.00000000000000000000	4.00000000000000000000	4.00000000000000000000	4.00000000000000000000	4.00000000000000000000	4.00000000000000000000	4.00000000000000000000	4.00000000000000000000	4.00000000000000000000	4.00000000000000000000
95.00000000000000000000	0.00000000000000000000	4147.69238281250000000000	4146.66650390625000000000	4116.92285156250000000000	4188.71777343750000000000	4144.10253906250000000000	4135.38427734375000000000	4167.69238281250000000000	4177.94873046875000000000	4148.71777343750000000000	4166.66650390625000000000	4173.33300781250000000000	4170.76904296875000000000	4143.07666015625000000000	4130.25634765625000000000	3308.00000000000000000000	10245.00000000000000000000	10228.00000000000000000000	0.00000000000000000000	0.00000000000000000000	0.00000000000000000000	1758.00000000000000000000	709.00000000000000000000	4.00000000000000000000	4.00000000000000000000	4.00000000000000000000	4.00000000000000000000	4.00000000000000000000	4.00000000000000000000	4.00000000000000000000	4.00000000000000000000	4.00000000000000000000	4.00000000000000000000	4.00000000000000000000	4.00000000000000000000	4.00000000000000000000	4.00000000000000000000	4.00000000000000000000	4.00000000000000000000
96.00000000000000000000	0.00000000000000000000	4152.82031250000000000000	4134.35888671875000000000	4124.10253906250000000000	4181.53857421875000000000	4151.79492187500000000000	4140.00000000000000000000	4183.07666015625000000000	4192.30761718750000000000	4164.61523437500000000000	4154.35888671875000000000	4161.53857421875000000000	4173.33300781250000000000	4131.28173828125000000000	4149.74365234375000000000	2771.00000000000000000000	10245.00000000000000000000	10228.00000000000000000000	0.00000000000000000000	0.00000000000000000000	0.00000000000000000000	1758.00000000000000000000	717.00000000000000000000	4.00000000000000000000	4.00000000000000000000	4.00000000000000000000	4.00000000000000000000	4.00000000000000000000	4.00000000000000000000	4.00000000000000000000	4.00000000000000000000	4.00000000000000000000	4.00000000000000000000	4.00000000000000000000	4.00000000000000000000	4.00000000000000000000	4.00000000000000000000	4.00000000000000000000	4.00000000000000000000
97.00000000000000000000	0.00000000000000000000	4155.89746093750000000000	4145.12792968750000000000	4127.69238281250000000000	4184.61523437500000000000	4163.58984375000000000000	4138.97412109375000000000	4188.71777343750000000000	4202.56396484375000000000	4178.97412109375000000000	4150.25634765625000000000	4148.71777343750000000000	4186.15380859375000000000	4123.58984375000000000000	4158.97412109375000000000	2823.00000000000000000000	10246.00000000000000000000	10230.00000000000000000000	0.00000000000000000000	0.00000000000000000000	0.00000000000000000000	1758.00000000000000000000	726.00000000000000000000	4.00000000000000000000	4.00000000000000000000	4.00000000000000000000	4.00000000000000000000	4.00000000000000000000	4.00000000000000000000	4.00000000000000000000	4.00000000000000000000	4.00000000000000000000	4.00000000000000000000	4.00000000000000000000	4.00000000000000000000	4.00000000000000000000	4.00000000000000000000	4.00000000000000000000	4.00000000000000000000
98.00000000000000000000	0.00000000000000000000	4159.48730468750000000000	4147.69238281250000000000	4132.30761718750000000000	4197.94873046875000000000	4147.17919921875000000000	4122.05126953125000000000	4163.07666015625000000000	4175.89746093750000000000	4150.25634765625000000000	4149.74365234375000000000	4131.28173828125000000000	4181.02539062500000000000	4119.48730468750000000000	4137.94873046875000000000	3504.00000000000000000000	10246.00000000000000000000	10230.00000000000000000000	0.00000000000000000000	0.00000000000000000000	0.00000000000000000000	1758.00000000000000000000	734.00000000000000000000	4.00000000000000000000	4.00000000000000000000	4.00000000000000000000	4.00000000000000000000	4.00000000000000000000	4.00000000000000000000	4.00000000000000000000	4.00000000000000000000	4.00000000000000000000	4.00000000000000000000	4.00000000000000000000	4.00000000000000000000	4.00000000000000000000	4.00000000000000000000	4.00000000000000000000	4.00000000000000000000
99.00000000000000000000	0.00000000000000000000	4150.25634765625000000000	4148.71777343750000000000	4131.79492187500000000000	4192.82031250000000000000	4152.30761718750000000000	4122.56396484375000000000	4151.79492187500000000000	4151.28173828125000000000	4133.84619140625000000000	4162.56396484375000000000	4145.64111328125000000000	4172.82031250000000000000	4128.71777343750000000000	4137.43603515625000000000	3308.00000000000000000000	10246.00000000000000000000	10228.00000000000000000000	0.00000000000000000000	0.00000000000000000000	0.00000000000000000000	1758.00000000000000000000	742.00000000000000000000	4.00000000000000000000	4.00000000000000000000	4.00000000000000000000	4.00000000000000000000	4.00000000000000000000	4.00000000000000000000	4.00000000000000000000	4.00000000000000000000	4.00000000000000000000	4.00000000000000000000	4.00000000000000000000	4.00000000000000000000	4.00000000000000000000	4.00000000000000000000	4.00000000000000000000	4.00000000000000000000
100.00000000000000000000	0.00000000000000000000	4157.43603515625000000000	4143.58984375000000000000	4132.30761718750000000000	4184.10253906250000000000	4149.74365234375000000000	4122.05126953125000000000	4145.64111328125000000000	4129.74365234375000000000	4132.30761718750000000000	4160.51269531250000000000	4165.12792968750000000000	4175.89746093750000000000	4131.28173828125000000000	4140.51269531250000000000	2771.00000000000000000000	10246.00000000000000000000	10228.00000000000000000000	0.00000000000000000000	0.00000000000000000000	0.00000000000000000000	1758.00000000000000000000	751.00000000000000000000	4.00000000000000000000	4.00000000000000000000	4.00000000000000000000	4.00000000000000000000	4.00000000000000000000	4.00000000000000000000	4.00000000000000000000	4.00000000000000000000	4.00000000000000000000	4.00000000000000000000	4.00000000000000000000	4.00000000000000000000	4.00000000000000000000	4.00000000000000000000	4.00000000000000000000	4.00000000000000000000
101.00000000000000000000	0.00000000000000000000	4155.38427734375000000000	4148.71777343750000000000	4116.92285156250000000000	4193.84619140625000000000	4146.66650390625000000000	4132.30761718750000000000	4146.15380859375000000000	4131.28173828125000000000	4138.97412109375000000000	4171.28173828125000000000	4186.15380859375000000000	4175.89746093750000000000	4146.66650390625000000000	4140.00000000000000000000	2823.00000000000000000000	10247.00000000000000000000	10230.00000000000000000000	0.00000000000000000000	0.00000000000000000000	0.00000000000000000000	1758.00000000000000000000	759.00000000000000000000	4.00000000000000000000	4.00000000000000000000	4.00000000000000000000	4.00000000000000000000	4.00000000000000000000	4.00000000000000000000	4.00000000000000000000	4.00000000000000000000	4.00000000000000000000	4.00000000000000000000	4.00000000000000000000	4.00000000000000000000	4.00000000000000000000	4.00000000000000000000	4.00000000000000000000	4.00000000000000000000
102.00000000000000000000	0.00000000000000000000	4152.30761718750000000000	4155.89746093750000000000	4107.17919921875000000000	4195.89746093750000000000	4165.64111328125000000000	4151.28173828125000000000	4165.12792968750000000000	4161.02539062500000000000	4156.41015625000000000000	4178.97412109375000000000	4183.58984375000000000000	4178.97412109375000000000	4159.48730468750000000000	4148.20507812500000000000	3504.00000000000000000000	10247.00000000000000000000	10230.00000000000000000000	0.00000000000000000000	0.00000000000000000000	0.00000000000000000000	1758.00000000000000000000	768.00000000000000000000	4.00000000000000000000	4.00000000000000000000	4.00000000000000000000	4.00000000000000000000	4.00000000000000000000	4.00000000000000000000	4.00000000000000000000	4.00000000000000000000	4.00000000000000000000	4.00000000000000000000	4.00000000000000000000	4.00000000000000000000	4.00000000000000000000	4.00000000000000000000	4.00000000000000000000	4.00000000000000000000
103.00000000000000000000	0.00000000000000000000	4166.66650390625000000000	4157.43603515625000000000	4121.02539062500000000000	4194.87158203125000000000	4177.94873046875000000000	4155.89746093750000000000	4188.71777343750000000000	4185.12792968750000000000	4170.25634765625000000000	4168.20507812500000000000	4145.12792968750000000000	4181.02539062500000000000	4153.33300781250000000000	4156.41015625000000000000	3308.00000000000000000000	10248.00000000000000000000	10229.00000000000000000000	0.00000000000000000000	0.00000000000000000000	0.00000000000000000000	1758.00000000000000000000	776.00000000000000000000	4.00000000000000000000	4.00000000000000000000	4.00000000000000000000	4.00000000000000000000	4.00000000000000000000	4.00000000000000000000	4.00000000000000000000	4.00000000000000000000	4.00000000000000000000	4.00000000000000000000	4.00000000000000000000	4.00000000000000000000	4.00000000000000000000	4.00000000000000000000	4.00000000000000000000	4.00000000000000000000
104.00000000000000000000	0.00000000000000000000	4156.41015625000000000000	4155.89746093750000000000	4120.51269531250000000000	4193.33300781250000000000	4166.66650390625000000000	4145.12792968750000000000	4185.64111328125000000000	4181.02539062500000000000	4170.76904296875000000000	4176.92285156250000000000	4160.00000000000000000000	4174.87158203125000000000	4156.92285156250000000000	4155.38427734375000000000	2771.00000000000000000000	10248.00000000000000000000	10229.00000000000000000000	0.00000000000000000000	0.00000000000000000000	0.00000000000000000000	1758.00000000000000000000	784.00000000000000000000	4.00000000000000000000	4.00000000000000000000	4.00000000000000000000	4.00000000000000000000	4.00000000000000000000	4.00000000000000000000	4.00000000000000000000	4.00000000000000000000	4.00000000000000000000	4.00000000000000000000	4.00000000000000000000	4.00000000000000000000	4.00000000000000000000	4.00000000000000000000	4.00000000000000000000	4.00000000000000000000
105.00000000000000000000	0.00000000000000000000	4158.97412109375000000000	4141.53857421875000000000	4122.56396484375000000000	4178.46142578125000000000	4141.02539062500000000000	4121.02539062500000000000	4155.89746093750000000000	4156.92285156250000000000	4153.84619140625000000000	4183.58984375000000000000	4184.10253906250000000000	4174.35888671875000000000	4154.35888671875000000000	4145.64111328125000000000	2823.00000000000000000000	10247.00000000000000000000	10228.00000000000000000000	0.00000000000000000000	0.00000000000000000000	0.00000000000000000000	1758.00000000000000000000	793.00000000000000000000	4.00000000000000000000	4.00000000000000000000	4.00000000000000000000	4.00000000000000000000	4.00000000000000000000	4.00000000000000000000	4.00000000000000000000	4.00000000000000000000	4.00000000000000000000	4.00000000000000000000	4.00000000000000000000	4.00000000000000000000	4.00000000000000000000	4.00000000000000000000	4.00000000000000000000	4.00000000000000000000
106.00000000000000000000	0.00000000000000000000	4166.66650390625000000000	4147.69238281250000000000	4136.41015625000000000000	4178.46142578125000000000	4148.71777343750000000000	4132.30761718750000000000	4163.58984375000000000000	4177.94873046875000000000	4167.69238281250000000000	4188.71777343750000000000	4156.92285156250000000000	4188.71777343750000000000	4159.48730468750000000000	4154.35888671875000000000	3504.00000000000000000000	10247.00000000000000000000	10228.00000000000000000000	0.00000000000000000000	0.00000000000000000000	0.00000000000000000000	1758.00000000000000000000	801.00000000000000000000	4.00000000000000000000	4.00000000000000000000	4.00000000000000000000	4.00000000000000000000	4.00000000000000000000	4.00000000000000000000	4.00000000000000000000	4.00000000000000000000	4.00000000000000000000	4.00000000000000000000	4.00000000000000000000	4.00000000000000000000	4.00000000000000000000	4.00000000000000000000	4.00000000000000000000	4.00000000000000000000
107.00000000000000000000	0.00000000000000000000	4165.64111328125000000000	4151.79492187500000000000	4141.53857421875000000000	4185.64111328125000000000	4163.07666015625000000000	4150.25634765625000000000	4176.41015625000000000000	4194.87158203125000000000	4182.05126953125000000000	4188.20507812500000000000	4148.71777343750000000000	4201.02539062500000000000	4166.15380859375000000000	4170.76904296875000000000	3308.00000000000000000000	10248.00000000000000000000	10227.00000000000000000000	0.00000000000000000000	0.00000000000000000000	0.00000000000000000000	1758.00000000000000000000	809.00000000000000000000	4.00000000000000000000	4.00000000000000000000	4.00000000000000000000	4.00000000000000000000	4.00000000000000000000	4.00000000000000000000	4.00000000000000000000	4.00000000000000000000	4.00000000000000000000	4.00000000000000000000	4.00000000000000000000	4.00000000000000000000	4.00000000000000000000	4.00000000000000000000	4.00000000000000000000	4.00000000000000000000
108.00000000000000000000	0.00000000000000000000	4175.89746093750000000000	4150.25634765625000000000	4140.51269531250000000000	4185.12792968750000000000	4152.82031250000000000000	4141.53857421875000000000	4161.02539062500000000000	4165.64111328125000000000	4160.00000000000000000000	4162.56396484375000000000	4157.94873046875000000000	4194.87158203125000000000	4155.38427734375000000000	4175.89746093750000000000	2771.00000000000000000000	10248.00000000000000000000	10227.00000000000000000000	0.00000000000000000000	0.00000000000000000000	0.00000000000000000000	1758.00000000000000000000	818.00000000000000000000	4.00000000000000000000	4.00000000000000000000	4.00000000000000000000	4.00000000000000000000	4.00000000000000000000	4.00000000000000000000	4.00000000000000000000	4.00000000000000000000	4.00000000000000000000	4.00000000000000000000	4.00000000000000000000	4.00000000000000000000	4.00000000000000000000	4.00000000000000000000	4.00000000000000000000	4.00000000000000000000
109.00000000000000000000	0.00000000000000000000	4163.07666015625000000000	4174.35888671875000000000	4124.61523437500000000000	4185.64111328125000000000	4150.25634765625000000000	4134.35888671875000000000	4159.48730468750000000000	4157.94873046875000000000	4148.20507812500000000000	4157.43603515625000000000	4157.94873046875000000000	4182.56396484375000000000	4152.82031250000000000000	4170.25634765625000000000	2823.00000000000000000000	10247.00000000000000000000	10228.00000000000000000000	0.00000000000000000000	0.00000000000000000000	0.00000000000000000000	1758.00000000000000000000	826.00000000000000000000	4.00000000000000000000	4.00000000000000000000	4.00000000000000000000	4.00000000000000000000	4.00000000000000000000	4.00000000000000000000	4.00000000000000000000	4.00000000000000000000	4.00000000000000000000	4.00000000000000000000	4.00000000000000000000	4.00000000000000000000	4.00000000000000000000	4.00000000000000000000	4.00000000000000000000	4.00000000000000000000
110.00000000000000000000	0.00000000000000000000	4161.02539062500000000000	4174.35888671875000000000	4118.97412109375000000000	4180.00000000000000000000	4148.71777343750000000000	4118.97412109375000000000	4156.92285156250000000000	4156.41015625000000000000	4145.12792968750000000000	4172.30761718750000000000	4171.28173828125000000000	4177.43603515625000000000	4149.74365234375000000000	4151.79492187500000000000	3504.00000000000000000000	10247.00000000000000000000	10228.00000000000000000000	0.00000000000000000000	0.00000000000000000000	0.00000000000000000000	1758.00000000000000000000	834.00000000000000000000	4.00000000000000000000	4.00000000000000000000	4.00000000000000000000	4.00000000000000000000	4.00000000000000000000	4.00000000000000000000	4.00000000000000000000	4.00000000000000000000	4.00000000000000000000	4.00000000000000000000	4.00000000000000000000	4.00000000000000000000	4.00000000000000000000	4.00000000000000000000	4.00000000000000000000	4.00000000000000000000
111.00000000000000000000	0.00000000000000000000	4156.41015625000000000000	4140.51269531250000000000	4122.05126953125000000000	4154.35888671875000000000	4141.02539062500000000000	4108.20507812500000000000	4143.58984375000000000000	4133.84619140625000000000	4140.51269531250000000000	4165.64111328125000000000	4157.94873046875000000000	4165.64111328125000000000	4141.02539062500000000000	4133.33300781250000000000	3308.00000000000000000000	10248.00000000000000000000	10229.00000000000000000000	0.00000000000000000000	0.00000000000000000000	0.00000000000000000000	1758.00000000000000000000	843.00000000000000000000	4.00000000000000000000	4.00000000000000000000	4.00000000000000000000	4.00000000000000000000	4.00000000000000000000	4.00000000000000000000	4.00000000000000000000	4.00000000000000000000	4.00000000000000000000	4.00000000000000000000	4.00000000000000000000	4.00000000000000000000	4.00000000000000000000	4.00000000000000000000	4.00000000000000000000	4.00000000000000000000
112.00000000000000000000	0.00000000000000000000	4146.15380859375000000000	4134.87158203125000000000	4119.48730468750000000000	4137.43603515625000000000	4137.94873046875000000000	4118.97412109375000000000	4140.00000000000000000000	4134.35888671875000000000	4144.61523437500000000000	4141.53857421875000000000	4127.17919921875000000000	4164.61523437500000000000	4145.12792968750000000000	4136.41015625000000000000	2771.00000000000000000000	10248.00000000000000000000	10229.00000000000000000000	0.00000000000000000000	0.00000000000000000000	0.00000000000000000000	1758.00000000000000000000	851.00000000000000000000	4.00000000000000000000	4.00000000000000000000	4.00000000000000000000	4.00000000000000000000	4.00000000000000000000	4.00000000000000000000	4.00000000000000000000	4.00000000000000000000	4.00000000000000000000	4.00000000000000000000	4.00000000000000000000	4.00000000000000000000	4.00000000000000000000	4.00000000000000000000	4.00000000000000000000	4.00000000000000000000
113.00000000000000000000	0.00000000000000000000	4171.79492187500000000000	4163.58984375000000000000	4132.82031250000000000000	4159.48730468750000000000	4153.33300781250000000000	4133.33300781250000000000	4153.84619140625000000000	4169.23046875000000000000	4162.05126953125000000000	4150.25634765625000000000	4171.28173828125000000000	4188.71777343750000000000	4165.64111328125000000000	4167.69238281250000000000	2823.00000000000000000000	10248.00000000000000000000	10229.00000000000000000000	0.00000000000000000000	0.00000000000000000000	0.00000000000000000000	1758.00000000000000000000	860.00000000000000000000	4.00000000000000000000	4.00000000000000000000	4.00000000000000000000	4.00000000000000000000	4.00000000000000000000	4.00000000000000000000	4.00000000000000000000	4.00000000000000000000	4.00000000000000000000	4.00000000000000000000	4.00000000000000000000	4.00000000000000000000	4.00000000000000000000	4.00000000000000000000	4.00000000000000000000	4.00000000000000000000
114.00000000000000000000	0.00000000000000000000	4166.15380859375000000000	4169.74365234375000000000	4125.12792968750000000000	4182.56396484375000000000	4164.61523437500000000000	4134.87158203125000000000	4169.23046875000000000000	4183.58984375000000000000	4175.38427734375000000000	4184.10253906250000000000	4203.07666015625000000000	4191.79492187500000000000	4168.20507812500000000000	4177.43603515625000000000	3504.00000000000000000000	10248.00000000000000000000	10229.00000000000000000000	0.00000000000000000000	0.00000000000000000000	0.00000000000000000000	1758.00000000000000000000	868.00000000000000000000	4.00000000000000000000	4.00000000000000000000	4.00000000000000000000	4.00000000000000000000	4.00000000000000000000	4.00000000000000000000	4.00000000000000000000	4.00000000000000000000	4.00000000000000000000	4.00000000000000000000	4.00000000000000000000	4.00000000000000000000	4.00000000000000000000	4.00000000000000000000	4.00000000000000000000	4.00000000000000000000
115.00000000000000000000	0.00000000000000000000	4156.41015625000000000000	4144.10253906250000000000	4108.71777343750000000000	4169.74365234375000000000	4146.66650390625000000000	4133.84619140625000000000	4164.10253906250000000000	4164.61523437500000000000	4164.61523437500000000000	4180.51269531250000000000	4157.94873046875000000000	4180.51269531250000000000	4140.00000000000000000000	4151.28173828125000000000	3308.00000000000000000000	10248.00000000000000000000	10229.00000000000000000000	0.00000000000000000000	0.00000000000000000000	0.00000000000000000000	1758.00000000000000000000	876.00000000000000000000	4.00000000000000000000	4.00000000000000000000	4.00000000000000000000	4.00000000000000000000	4.00000000000000000000	4.00000000000000000000	4.00000000000000000000	4.00000000000000000000	4.00000000000000000000	4.00000000000000000000	4.00000000000000000000	4.00000000000000000000	4.00000000000000000000	4.00000000000000000000	4.00000000000000000000	4.00000000000000000000
116.00000000000000000000	0.00000000000000000000	4165.12792968750000000000	4134.87158203125000000000	4113.33300781250000000000	4149.74365234375000000000	4139.48730468750000000000	4136.41015625000000000000	4152.82031250000000000000	4155.38427734375000000000	4157.94873046875000000000	4161.53857421875000000000	4158.97412109375000000000	4184.61523437500000000000	4143.07666015625000000000	4147.69238281250000000000	2771.00000000000000000000	10248.00000000000000000000	10229.00000000000000000000	0.00000000000000000000	0.00000000000000000000	0.00000000000000000000	1758.00000000000000000000	885.00000000000000000000	4.00000000000000000000	4.00000000000000000000	4.00000000000000000000	4.00000000000000000000	4.00000000000000000000	4.00000000000000000000	4.00000000000000000000	4.00000000000000000000	4.00000000000000000000	4.00000000000000000000	4.00000000000000000000	4.00000000000000000000	4.00000000000000000000	4.00000000000000000000	4.00000000000000000000	4.00000000000000000000
117.00000000000000000000	0.00000000000000000000	4161.02539062500000000000	4133.84619140625000000000	4122.56396484375000000000	4144.61523437500000000000	4137.94873046875000000000	4134.35888671875000000000	4149.23046875000000000000	4153.33300781250000000000	4152.82031250000000000000	4160.00000000000000000000	4176.41015625000000000000	4192.82031250000000000000	4159.48730468750000000000	4163.58984375000000000000	2823.00000000000000000000	10249.00000000000000000000	10229.00000000000000000000	0.00000000000000000000	0.00000000000000000000	0.00000000000000000000	1758.00000000000000000000	893.00000000000000000000	4.00000000000000000000	4.00000000000000000000	4.00000000000000000000	4.00000000000000000000	4.00000000000000000000	4.00000000000000000000	4.00000000000000000000	4.00000000000000000000	4.00000000000000000000	4.00000000000000000000	4.00000000000000000000	4.00000000000000000000	4.00000000000000000000	4.00000000000000000000	4.00000000000000000000	4.00000000000000000000
118.00000000000000000000	0.00000000000000000000	4175.89746093750000000000	4141.02539062500000000000	4141.02539062500000000000	4148.71777343750000000000	4134.87158203125000000000	4138.97412109375000000000	4158.46142578125000000000	4158.46142578125000000000	4153.33300781250000000000	4163.58984375000000000000	4168.71777343750000000000	4203.58984375000000000000	4150.25634765625000000000	4170.25634765625000000000	3504.00000000000000000000	10249.00000000000000000000	10229.00000000000000000000	0.00000000000000000000	0.00000000000000000000	0.00000000000000000000	1758.00000000000000000000	901.00000000000000000000	4.00000000000000000000	4.00000000000000000000	4.00000000000000000000	4.00000000000000000000	4.00000000000000000000	4.00000000000000000000	4.00000000000000000000	4.00000000000000000000	4.00000000000000000000	4.00000000000000000000	4.00000000000000000000	4.00000000000000000000	4.00000000000000000000	4.00000000000000000000	4.00000000000000000000	4.00000000000000000000
119.00000000000000000000	0.00000000000000000000	4175.38427734375000000000	4166.15380859375000000000	4142.56396484375000000000	4156.92285156250000000000	4153.84619140625000000000	4146.66650390625000000000	4172.82031250000000000000	4181.53857421875000000000	4180.51269531250000000000	4173.84619140625000000000	4173.84619140625000000000	4203.58984375000000000000	4150.25634765625000000000	4172.30761718750000000000	3308.00000000000000000000	10249.00000000000000000000	10230.00000000000000000000	0.00000000000000000000	0.00000000000000000000	0.00000000000000000000	1758.00000000000000000000	910.00000000000000000000	4.00000000000000000000	4.00000000000000000000	4.00000000000000000000	4.00000000000000000000	4.00000000000000000000	4.00000000000000000000	4.00000000000000000000	4.00000000000000000000	4.00000000000000000000	4.00000000000000000000	4.00000000000000000000	4.00000000000000000000	4.00000000000000000000	4.00000000000000000000	4.00000000000000000000	4.00000000000000000000
120.00000000000000000000	0.00000000000000000000	4165.12792968750000000000	4164.10253906250000000000	4129.23046875000000000000	4162.56396484375000000000	4155.89746093750000000000	4133.84619140625000000000	4162.56396484375000000000	4171.79492187500000000000	4175.89746093750000000000	4171.28173828125000000000	4150.25634765625000000000	4187.17919921875000000000	4145.12792968750000000000	4159.48730468750000000000	2771.00000000000000000000	10249.00000000000000000000	10230.00000000000000000000	0.00000000000000000000	0.00000000000000000000	0.00000000000000000000	1758.00000000000000000000	918.00000000000000000000	4.00000000000000000000	4.00000000000000000000	4.00000000000000000000	4.00000000000000000000	4.00000000000000000000	4.00000000000000000000	4.00000000000000000000	4.00000000000000000000	4.00000000000000000000	4.00000000000000000000	4.00000000000000000000	4.00000000000000000000	4.00000000000000000000	4.00000000000000000000	4.00000000000000000000	4.00000000000000000000
121.00000000000000000000	0.00000000000000000000	4155.38427734375000000000	4151.28173828125000000000	4119.48730468750000000000	4162.56396484375000000000	4139.48730468750000000000	4128.71777343750000000000	4157.43603515625000000000	4155.89746093750000000000	4149.74365234375000000000	4167.69238281250000000000	4155.38427734375000000000	4172.30761718750000000000	4132.82031250000000000000	4138.46142578125000000000	2823.00000000000000000000	10246.00000000000000000000	10230.00000000000000000000	0.00000000000000000000	0.00000000000000000000	0.00000000000000000000	1758.00000000000000000000	926.00000000000000000000	4.00000000000000000000	4.00000000000000000000	4.00000000000000000000	4.00000000000000000000	4.00000000000000000000	4.00000000000000000000	4.00000000000000000000	4.00000000000000000000	4.00000000000000000000	4.00000000000000000000	4.00000000000000000000	4.00000000000000000000	4.00000000000000000000	4.00000000000000000000	4.00000000000000000000	4.00000000000000000000
122.00000000000000000000	0.00000000000000000000	4150.25634765625000000000	4163.58984375000000000000	4118.97412109375000000000	4179.48730468750000000000	4154.87158203125000000000	4146.15380859375000000000	4171.28173828125000000000	4175.89746093750000000000	4165.64111328125000000000	4178.97412109375000000000	4201.02539062500000000000	4175.89746093750000000000	4140.00000000000000000000	4133.33300781250000000000	3504.00000000000000000000	10246.00000000000000000000	10230.00000000000000000000	0.00000000000000000000	0.00000000000000000000	0.00000000000000000000	1758.00000000000000000000	935.00000000000000000000	4.00000000000000000000	4.00000000000000000000	4.00000000000000000000	4.00000000000000000000	4.00000000000000000000	4.00000000000000000000	4.00000000000000000000	4.00000000000000000000	4.00000000000000000000	4.00000000000000000000	4.00000000000000000000	4.00000000000000000000	4.00000000000000000000	4.00000000000000000000	4.00000000000000000000	4.00000000000000000000
123.00000000000000000000	0.00000000000000000000	4175.38427734375000000000	4171.79492187500000000000	4138.46142578125000000000	4184.61523437500000000000	4180.51269531250000000000	4152.82031250000000000000	4172.30761718750000000000	4183.58984375000000000000	4181.53857421875000000000	4180.00000000000000000000	4178.46142578125000000000	4197.43603515625000000000	4152.82031250000000000000	4150.25634765625000000000	3308.00000000000000000000	10245.00000000000000000000	10231.00000000000000000000	0.00000000000000000000	0.00000000000000000000	0.00000000000000000000	1758.00000000000000000000	943.00000000000000000000	4.00000000000000000000	4.00000000000000000000	4.00000000000000000000	4.00000000000000000000	4.00000000000000000000	4.00000000000000000000	4.00000000000000000000	4.00000000000000000000	4.00000000000000000000	4.00000000000000000000	4.00000000000000000000	4.00000000000000000000	4.00000000000000000000	4.00000000000000000000	4.00000000000000000000	4.00000000000000000000
124.00000000000000000000	0.00000000000000000000	4174.35888671875000000000	4173.33300781250000000000	4139.48730468750000000000	4162.56396484375000000000	4178.97412109375000000000	4157.94873046875000000000	4175.89746093750000000000	4181.02539062500000000000	4178.97412109375000000000	4181.53857421875000000000	4158.97412109375000000000	4210.25634765625000000000	4166.66650390625000000000	4177.94873046875000000000	2771.00000000000000000000	10245.00000000000000000000	10231.00000000000000000000	0.00000000000000000000	0.00000000000000000000	0.00000000000000000000	1758.00000000000000000000	952.00000000000000000000	4.00000000000000000000	4.00000000000000000000	4.00000000000000000000	4.00000000000000000000	4.00000000000000000000	4.00000000000000000000	4.00000000000000000000	4.00000000000000000000	4.00000000000000000000	4.00000000000000000000	4.00000000000000000000	4.00000000000000000000	4.00000000000000000000	4.00000000000000000000	4.00000000000000000000	4.00000000000000000000
125.00000000000000000000	0.00000000000000000000	4155.89746093750000000000	4145.64111328125000000000	4121.53857421875000000000	4150.25634765625000000000	4134.87158203125000000000	4138.97412109375000000000	4167.69238281250000000000	4174.35888671875000000000	4161.53857421875000000000	4166.15380859375000000000	4168.71777343750000000000	4205.12792968750000000000	4151.28173828125000000000	4174.87158203125000000000	2823.00000000000000000000	10246.00000000000000000000	10231.00000000000000000000	0.00000000000000000000	0.00000000000000000000	0.00000000000000000000	1758.00000000000000000000	960.00000000000000000000	4.00000000000000000000	4.00000000000000000000	4.00000000000000000000	4.00000000000000000000	4.00000000000000000000	4.00000000000000000000	4.00000000000000000000	4.00000000000000000000	4.00000000000000000000	4.00000000000000000000	4.00000000000000000000	4.00000000000000000000	4.00000000000000000000	4.00000000000000000000	4.00000000000000000000	4.00000000000000000000
126.00000000000000000000	0.00000000000000000000	4152.82031250000000000000	4108.20507812500000000000	4112.82031250000000000000	4144.10253906250000000000	4115.38427734375000000000	4118.97412109375000000000	4153.84619140625000000000	4165.12792968750000000000	4148.71777343750000000000	4154.35888671875000000000	4161.53857421875000000000	4189.23046875000000000000	4129.23046875000000000000	4148.71777343750000000000	3504.00000000000000000000	10246.00000000000000000000	10231.00000000000000000000	0.00000000000000000000	0.00000000000000000000	0.00000000000000000000	1758.00000000000000000000	968.00000000000000000000	4.00000000000000000000	4.00000000000000000000	4.00000000000000000000	4.00000000000000000000	4.00000000000000000000	4.00000000000000000000	4.00000000000000000000	4.00000000000000000000	4.00000000000000000000	4.00000000000000000000	4.00000000000000000000	4.00000000000000000000	4.00000000000000000000	4.00000000000000000000	4.00000000000000000000	4.00000000000000000000
127.00000000000000000000	0.00000000000000000000	4160.51269531250000000000	4117.43603515625000000000	4115.38427734375000000000	4146.66650390625000000000	4145.12792968750000000000	4144.61523437500000000000	4174.35888671875000000000	4175.38427734375000000000	4168.20507812500000000000	4182.05126953125000000000	4177.94873046875000000000	4187.17919921875000000000	4143.58984375000000000000	4153.33300781250000000000	52.00000000000000000000	10246.00000000000000000000	10230.00000000000000000000	0.00000000000000000000	0.00000000000000000000	0.00000000000000000000	1758.00000000000000000000	977.00000000000000000000	4.00000000000000000000	4.00000000000000000000	4.00000000000000000000	4.00000000000000000000	4.00000000000000000000	4.00000000000000000000	4.00000000000000000000	4.00000000000000000000	4.00000000000000000000	4.00000000000000000000	4.00000000000000000000	4.00000000000000000000	4.00000000000000000000	4.00000000000000000000	4.00000000000000000000	4.00000000000000000000
0.00000000000000000000	0.00000000000000000000	4186.66650390625000000000	4146.15380859375000000000	4132.30761718750000000000	4168.71777343750000000000	4157.94873046875000000000	4165.12792968750000000000	4191.79492187500000000000	4188.20507812500000000000	4181.53857421875000000000	4195.89746093750000000000	4181.53857421875000000000	4202.05126953125000000000	4160.00000000000000000000	4170.25634765625000000000	2813.00000000000000000000	10246.00000000000000000000	10230.00000000000000000000	0.00000000000000000000	0.00000000000000000000	0.00000000000000000000	1758.00000000000000000000	985.00000000000000000000	4.00000000000000000000	4.00000000000000000000	4.00000000000000000000	4.00000000000000000000	4.00000000000000000000	4.00000000000000000000	4.00000000000000000000	4.00000000000000000000	4.00000000000000000000	4.00000000000000000000	4.00000000000000000000	4.00000000000000000000	4.00000000000000000000	4.00000000000000000000	4.00000000000000000000	4.00000000000000000000
1.00000000000000000000	0.00000000000000000000	4184.61523437500000000000	4165.64111328125000000000	4139.48730468750000000000	4184.10253906250000000000	4171.28173828125000000000	4163.58984375000000000000	4187.17919921875000000000	4194.35888671875000000000	4178.97412109375000000000	4183.58984375000000000000	4156.92285156250000000000	4206.66650390625000000000	4168.20507812500000000000	4173.84619140625000000000	2788.00000000000000000000	10245.00000000000000000000	10230.00000000000000000000	0.00000000000000000000	0.00000000000000000000	0.00000000000000000000	1758.00000000000000000000	993.00000000000000000000	4.00000000000000000000	4.00000000000000000000	4.00000000000000000000	4.00000000000000000000	4.00000000000000000000	4.00000000000000000000	4.00000000000000000000	4.00000000000000000000	4.00000000000000000000	4.00000000000000000000	4.00000000000000000000	4.00000000000000000000	4.00000000000000000000	4.00000000000000000000	4.00000000000000000000	4.00000000000000000000
2.00000000000000000000	0.00000000000000000000	4169.74365234375000000000	4164.10253906250000000000	4132.82031250000000000000	4174.87158203125000000000	4166.66650390625000000000	4141.53857421875000000000	4162.56396484375000000000	4169.74365234375000000000	4160.51269531250000000000	4150.76904296875000000000	4152.30761718750000000000	4196.41015625000000000000	4149.74365234375000000000	4163.58984375000000000000	2374.00000000000000000000	10245.00000000000000000000	10230.00000000000000000000	0.00000000000000000000	0.00000000000000000000	0.00000000000000000000	1759.00000000000000000000	2.00000000000000000000	4.00000000000000000000	4.00000000000000000000	4.00000000000000000000	4.00000000000000000000	4.00000000000000000000	4.00000000000000000000	4.00000000000000000000	4.00000000000000000000	4.00000000000000000000	4.00000000000000000000	4.00000000000000000000	4.00000000000000000000	4.00000000000000000000	4.00000000000000000000	4.00000000000000000000	4.00000000000000000000
3.00000000000000000000	0.00000000000000000000	4167.17919921875000000000	4150.25634765625000000000	4122.56396484375000000000	4157.94873046875000000000	4138.97412109375000000000	4128.71777343750000000000	4148.71777343750000000000	4141.53857421875000000000	4141.53857421875000000000	4131.79492187500000000000	4161.53857421875000000000	4181.02539062500000000000	4124.61523437500000000000	4149.23046875000000000000	3460.00000000000000000000	10244.00000000000000000000	10231.00000000000000000000	0.00000000000000000000	0.00000000000000000000	0.00000000000000000000	1759.00000000000000000000	10.00000000000000000000	4.00000000000000000000	4.00000000000000000000	4.00000000000000000000	4.00000000000000000000	4.00000000000000000000	4.00000000000000000000	4.00000000000000000000	4.00000000000000000000	4.00000000000000000000	4.00000000000000000000	4.00000000000000000000	4.00000000000000000000	4.00000000000000000000	4.00000000000000000000	4.00000000000000000000	4.00000000000000000000
4.00000000000000000000	0.00000000000000000000	4157.94873046875000000000	4151.79492187500000000000	4117.43603515625000000000	4153.84619140625000000000	4143.07666015625000000000	4141.02539062500000000000	4162.05126953125000000000	4158.46142578125000000000	4157.94873046875000000000	4164.10253906250000000000	4167.17919921875000000000	4174.35888671875000000000	4140.00000000000000000000	4150.25634765625000000000	3530.00000000000000000000	10244.00000000000000000000	10231.00000000000000000000	0.00000000000000000000	0.00000000000000000000	0.00000000000000000000	1759.00000000000000000000	18.00000000000000000000	4.00000000000000000000	4.00000000000000000000	4.00000000000000000000	4.00000000000000000000	4.00000000000000000000	4.00000000000000000000	4.00000000000000000000	4.00000000000000000000	4.00000000000000000000	4.00000000000000000000	4.00000000000000000000	4.00000000000000000000	4.00000000000000000000	4.00000000000000000000	4.00000000000000000000	4.00000000000000000000
5.00000000000000000000	0.00000000000000000000	4171.28173828125000000000	4162.05126953125000000000	4133.84619140625000000000	4158.97412109375000000000	4152.82031250000000000000	4136.92285156250000000000	4157.94873046875000000000	4168.20507812500000000000	4175.89746093750000000000	4186.15380859375000000000	4162.56396484375000000000	4179.48730468750000000000	4154.35888671875000000000	4156.41015625000000000000	3502.00000000000000000000	10245.00000000000000000000	10230.00000000000000000000	0.00000000000000000000	0.00000000000000000000	0.00000000000000000000	1759.00000000000000000000	27.00000000000000000000	4.00000000000000000000	4.00000000000000000000	4.00000000000000000000	4.00000000000000000000	4.00000000000000000000	4.00000000000000000000	4.00000000000000000000	4.00000000000000000000	4.00000000000000000000	4.00000000000000000000	4.00000000000000000000	4.00000000000000000000	4.00000000000000000000	4.00000000000000000000	4.00000000000000000000	4.00000000000000000000
6.00000000000000000000	0.00000000000000000000	4167.17919921875000000000	4173.84619140625000000000	4130.25634765625000000000	4171.79492187500000000000	4156.92285156250000000000	4132.30761718750000000000	4153.33300781250000000000	4159.48730468750000000000	4173.84619140625000000000	4180.00000000000000000000	4155.89746093750000000000	4173.84619140625000000000	4152.30761718750000000000	4153.33300781250000000000	3462.00000000000000000000	10245.00000000000000000000	10230.00000000000000000000	0.00000000000000000000	0.00000000000000000000	0.00000000000000000000	1759.00000000000000000000	35.00000000000000000000	4.00000000000000000000	4.00000000000000000000	4.00000000000000000000	4.00000000000000000000	4.00000000000000000000	4.00000000000000000000	4.00000000000000000000	4.00000000000000000000	4.00000000000000000000	4.00000000000000000000	4.00000000000000000000	4.00000000000000000000	4.00000000000000000000	4.00000000000000000000	4.00000000000000000000	4.00000000000000000000
7.00000000000000000000	0.00000000000000000000	4151.28173828125000000000	4155.89746093750000000000	4111.79492187500000000000	4163.58984375000000000000	4150.25634765625000000000	4136.92285156250000000000	4161.53857421875000000000	4157.43603515625000000000	4148.71777343750000000000	4160.00000000000000000000	4150.25634765625000000000	4167.69238281250000000000	4147.17919921875000000000	4138.97412109375000000000	3422.00000000000000000000	10246.00000000000000000000	10229.00000000000000000000	0.00000000000000000000	0.00000000000000000000	0.00000000000000000000	1759.00000000000000000000	44.00000000000000000000	4.00000000000000000000	4.00000000000000000000	4.00000000000000000000	4.00000000000000000000	4.00000000000000000000	4.00000000000000000000	4.00000000000000000000	4.00000000000000000000	4.00000000000000000000	4.00000000000000000000	4.00000000000000000000	4.00000000000000000000	4.00000000000000000000	4.00000000000000000000	4.00000000000000000000	4.00000000000000000000
8.00000000000000000000	0.00000000000000000000	4163.07666015625000000000	4140.00000000000000000000	4117.43603515625000000000	4140.51269531250000000000	4146.66650390625000000000	4143.58984375000000000000	4166.66650390625000000000	4160.00000000000000000000	4142.56396484375000000000	4149.23046875000000000000	4150.76904296875000000000	4177.43603515625000000000	4152.30761718750000000000	4144.10253906250000000000	3407.00000000000000000000	10246.00000000000000000000	10229.00000000000000000000	0.00000000000000000000	0.00000000000000000000	0.00000000000000000000	1759.00000000000000000000	52.00000000000000000000	4.00000000000000000000	4.00000000000000000000	4.00000000000000000000	4.00000000000000000000	4.00000000000000000000	4.00000000000000000000	4.00000000000000000000	4.00000000000000000000	4.00000000000000000000	4.00000000000000000000	4.00000000000000000000	4.00000000000000000000	4.00000000000000000000	4.00000000000000000000	4.00000000000000000000	4.00000000000000000000
9.00000000000000000000	0.00000000000000000000	4163.58984375000000000000	4154.87158203125000000000	4121.53857421875000000000	4146.15380859375000000000	4166.15380859375000000000	4155.38427734375000000000	4168.71777343750000000000	4170.25634765625000000000	4182.05126953125000000000	4176.92285156250000000000	4164.61523437500000000000	4187.17919921875000000000	4166.66650390625000000000	4167.17919921875000000000	3097.00000000000000000000	10248.00000000000000000000	10228.00000000000000000000	0.00000000000000000000	0.00000000000000000000	0.00000000000000000000	1759.00000000000000000000	60.00000000000000000000	4.00000000000000000000	4.00000000000000000000	4.00000000000000000000	4.00000000000000000000	4.00000000000000000000	4.00000000000000000000	4.00000000000000000000	4.00000000000000000000	4.00000000000000000000	4.00000000000000000000	4.00000000000000000000	4.00000000000000000000	4.00000000000000000000	4.00000000000000000000	4.00000000000000000000	4.00000000000000000000
10.00000000000000000000	0.00000000000000000000	4173.33300781250000000000	4146.66650390625000000000	4127.17919921875000000000	4165.64111328125000000000	4165.64111328125000000000	4157.43603515625000000000	4159.48730468750000000000	4167.69238281250000000000	4188.71777343750000000000	4193.84619140625000000000	4180.51269531250000000000	4187.69238281250000000000	4168.20507812500000000000	4167.17919921875000000000	3486.00000000000000000000	10248.00000000000000000000	10228.00000000000000000000	0.00000000000000000000	0.00000000000000000000	0.00000000000000000000	1759.00000000000000000000	69.00000000000000000000	4.00000000000000000000	4.00000000000000000000	4.00000000000000000000	4.00000000000000000000	4.00000000000000000000	4.00000000000000000000	4.00000000000000000000	4.00000000000000000000	4.00000000000000000000	4.00000000000000000000	4.00000000000000000000	4.00000000000000000000	4.00000000000000000000	4.00000000000000000000	4.00000000000000000000	4.00000000000000000000
11.00000000000000000000	0.00000000000000000000	4178.97412109375000000000	4145.64111328125000000000	4134.87158203125000000000	4171.28173828125000000000	4162.05126953125000000000	4155.38427734375000000000	4161.02539062500000000000	4163.07666015625000000000	4169.74365234375000000000	4182.05126953125000000000	4168.20507812500000000000	4186.66650390625000000000	4173.84619140625000000000	4170.25634765625000000000	3193.00000000000000000000	10247.00000000000000000000	10228.00000000000000000000	0.00000000000000000000	0.00000000000000000000	0.00000000000000000000	1759.00000000000000000000	77.00000000000000000000	4.00000000000000000000	4.00000000000000000000	4.00000000000000000000	4.00000000000000000000	4.00000000000000000000	4.00000000000000000000	4.00000000000000000000	4.00000000000000000000	4.00000000000000000000	4.00000000000000000000	4.00000000000000000000	4.00000000000000000000	4.00000000000000000000	4.00000000000000000000	4.00000000000000000000	4.00000000000000000000
12.00000000000000000000	0.00000000000000000000	4164.61523437500000000000	4158.46142578125000000000	4129.23046875000000000000	4155.89746093750000000000	4162.56396484375000000000	4132.82031250000000000000	4156.92285156250000000000	4155.38427734375000000000	4151.28173828125000000000	4164.61523437500000000000	4145.64111328125000000000	4183.58984375000000000000	4167.17919921875000000000	4169.23046875000000000000	2783.00000000000000000000	10247.00000000000000000000	10228.00000000000000000000	0.00000000000000000000	0.00000000000000000000	0.00000000000000000000	1759.00000000000000000000	85.00000000000000000000	4.00000000000000000000	4.00000000000000000000	4.00000000000000000000	4.00000000000000000000	4.00000000000000000000	4.00000000000000000000	4.00000000000000000000	4.00000000000000000000	4.00000000000000000000	4.00000000000000000000	4.00000000000000000000	4.00000000000000000000	4.00000000000000000000	4.00000000000000000000	4.00000000000000000000	4.00000000000000000000
13.00000000000000000000	0.00000000000000000000	4160.00000000000000000000	4153.84619140625000000000	4126.66650390625000000000	4149.74365234375000000000	4146.66650390625000000000	4116.41015625000000000000	4146.66650390625000000000	4146.66650390625000000000	4141.53857421875000000000	4152.82031250000000000000	4149.74365234375000000000	4176.41015625000000000000	4146.66650390625000000000	4149.23046875000000000000	2813.00000000000000000000	10247.00000000000000000000	10228.00000000000000000000	0.00000000000000000000	0.00000000000000000000	0.00000000000000000000	1759.00000000000000000000	94.00000000000000000000	4.00000000000000000000	4.00000000000000000000	4.00000000000000000000	4.00000000000000000000	4.00000000000000000000	4.00000000000000000000	4.00000000000000000000	4.00000000000000000000	4.00000000000000000000	4.00000000000000000000	4.00000000000000000000	4.00000000000000000000	4.00000000000000000000	4.00000000000000000000	4.00000000000000000000	4.00000000000000000000
14.00000000000000000000	0.00000000000000000000	4154.35888671875000000000	4157.94873046875000000000	4127.17919921875000000000	4166.66650390625000000000	4151.28173828125000000000	4150.25634765625000000000	4163.58984375000000000000	4163.58984375000000000000	4167.69238281250000000000	4162.56396484375000000000	4167.17919921875000000000	4174.35888671875000000000	4154.87158203125000000000	4148.20507812500000000000	3486.00000000000000000000	10247.00000000000000000000	10228.00000000000000000000	0.00000000000000000000	0.00000000000000000000	0.00000000000000000000	1759.00000000000000000000	102.00000000000000000000	4.00000000000000000000	4.00000000000000000000	4.00000000000000000000	4.00000000000000000000	4.00000000000000000000	4.00000000000000000000	4.00000000000000000000	4.00000000000000000000	4.00000000000000000000	4.00000000000000000000	4.00000000000000000000	4.00000000000000000000	4.00000000000000000000	4.00000000000000000000	4.00000000000000000000	4.00000000000000000000
15.00000000000000000000	0.00000000000000000000	4163.58984375000000000000	4157.43603515625000000000	4132.30761718750000000000	4167.17919921875000000000	4163.07666015625000000000	4168.71777343750000000000	4170.76904296875000000000	4172.30761718750000000000	4176.92285156250000000000	4175.38427734375000000000	4172.82031250000000000000	4173.33300781250000000000	4165.12792968750000000000	4153.33300781250000000000	3193.00000000000000000000	10247.00000000000000000000	10227.00000000000000000000	0.00000000000000000000	0.00000000000000000000	0.00000000000000000000	1759.00000000000000000000	110.00000000000000000000	4.00000000000000000000	4.00000000000000000000	4.00000000000000000000	4.00000000000000000000	4.00000000000000000000	4.00000000000000000000	4.00000000000000000000	4.00000000000000000000	4.00000000000000000000	4.00000000000000000000	4.00000000000000000000	4.00000000000000000000	4.00000000000000000000	4.00000000000000000000	4.00000000000000000000	4.00000000000000000000
16.00000000000000000000	0.00000000000000000000	4155.89746093750000000000	4148.71777343750000000000	4120.51269531250000000000	4155.38427734375000000000	4157.43603515625000000000	4144.61523437500000000000	4154.35888671875000000000	4163.07666015625000000000	4158.46142578125000000000	4177.43603515625000000000	4156.92285156250000000000	4160.00000000000000000000	4162.05126953125000000000	4138.46142578125000000000	0.00000000000000000000	10247.00000000000000000000	10227.00000000000000000000	0.00000000000000000000	0.00000000000000000000	0.00000000000000000000	1759.00000000000000000000	119.00000000000000000000	4.00000000000000000000	4.00000000000000000000	4.00000000000000000000	4.00000000000000000000	4.00000000000000000000	4.00000000000000000000	4.00000000000000000000	4.00000000000000000000	4.00000000000000000000	4.00000000000000000000	4.00000000000000000000	4.00000000000000000000	4.00000000000000000000	4.00000000000000000000	4.00000000000000000000	4.00000000000000000000
17.00000000000000000000	0.00000000000000000000	4148.20507812500000000000	4151.28173828125000000000	4108.20507812500000000000	4160.51269531250000000000	4153.33300781250000000000	4134.35888671875000000000	4148.71777343750000000000	4155.89746093750000000000	4154.35888671875000000000	4166.66650390625000000000	4143.58984375000000000000	4163.07666015625000000000	4158.97412109375000000000	4135.38427734375000000000	0.00000000000000000000	10248.00000000000000000000	10228.00000000000000000000	0.00000000000000000000	0.00000000000000000000	0.00000000000000000000	1759.00000000000000000000	127.00000000000000000000	4.00000000000000000000	4.00000000000000000000	4.00000000000000000000	4.00000000000000000000	4.00000000000000000000	4.00000000000000000000	4.00000000000000000000	4.00000000000000000000	4.00000000000000000000	4.00000000000000000000	4.00000000000000000000	4.00000000000000000000	4.00000000000000000000	4.00000000000000000000	4.00000000000000000000	4.00000000000000000000
18.00000000000000000000	0.00000000000000000000	4175.89746093750000000000	4163.07666015625000000000	4124.61523437500000000000	4162.56396484375000000000	4168.20507812500000000000	4150.25634765625000000000	4169.74365234375000000000	4159.48730468750000000000	4165.12792968750000000000	4163.58984375000000000000	4164.61523437500000000000	4186.66650390625000000000	4165.12792968750000000000	4163.07666015625000000000	0.00000000000000000000	10248.00000000000000000000	10228.00000000000000000000	0.00000000000000000000	0.00000000000000000000	0.00000000000000000000	1759.00000000000000000000	136.00000000000000000000	4.00000000000000000000	4.00000000000000000000	4.00000000000000000000	4.00000000000000000000	4.00000000000000000000	4.00000000000000000000	4.00000000000000000000	4.00000000000000000000	4.00000000000000000000	4.00000000000000000000	4.00000000000000000000	4.00000000000000000000	4.00000000000000000000	4.00000000000000000000	4.00000000000000000000	4.00000000000000000000
19.00000000000000000000	0.00000000000000000000	4176.92285156250000000000	4167.17919921875000000000	4131.28173828125000000000	4163.07666015625000000000	4184.61523437500000000000	4171.28173828125000000000	4202.05126953125000000000	4189.23046875000000000000	4191.28173828125000000000	4186.15380859375000000000	4189.23046875000000000000	4197.94873046875000000000	4186.15380859375000000000	4182.05126953125000000000	0.00000000000000000000	10246.00000000000000000000	10229.00000000000000000000	0.00000000000000000000	0.00000000000000000000	0.00000000000000000000	1759.00000000000000000000	144.00000000000000000000	4.00000000000000000000	4.00000000000000000000	4.00000000000000000000	4.00000000000000000000	4.00000000000000000000	4.00000000000000000000	4.00000000000000000000	4.00000000000000000000	4.00000000000000000000	4.00000000000000000000	4.00000000000000000000	4.00000000000000000000	4.00000000000000000000	4.00000000000000000000	4.00000000000000000000	4.00000000000000000000
20.00000000000000000000	0.00000000000000000000	4173.84619140625000000000	4154.35888671875000000000	4127.17919921875000000000	4162.56396484375000000000	4164.10253906250000000000	4168.71777343750000000000	4195.38427734375000000000	4200.00000000000000000000	4205.64111328125000000000	4191.28173828125000000000	4167.17919921875000000000	4199.48730468750000000000	4194.87158203125000000000	4175.38427734375000000000	0.00000000000000000000	10246.00000000000000000000	10229.00000000000000000000	0.00000000000000000000	0.00000000000000000000	0.00000000000000000000	1759.00000000000000000000	152.00000000000000000000	4.00000000000000000000	4.00000000000000000000	4.00000000000000000000	4.00000000000000000000	4.00000000000000000000	4.00000000000000000000	4.00000000000000000000	4.00000000000000000000	4.00000000000000000000	4.00000000000000000000	4.00000000000000000000	4.00000000000000000000	4.00000000000000000000	4.00000000000000000000	4.00000000000000000000	4.00000000000000000000
21.00000000000000000000	0.00000000000000000000	4172.82031250000000000000	4153.84619140625000000000	4117.43603515625000000000	4142.56396484375000000000	4147.69238281250000000000	4152.82031250000000000000	4167.17919921875000000000	4179.48730468750000000000	4190.25634765625000000000	4181.02539062500000000000	4148.20507812500000000000	4190.76904296875000000000	4189.23046875000000000000	4165.12792968750000000000	0.00000000000000000000	10246.00000000000000000000	10229.00000000000000000000	0.00000000000000000000	0.00000000000000000000	0.00000000000000000000	1759.00000000000000000000	161.00000000000000000000	4.00000000000000000000	4.00000000000000000000	4.00000000000000000000	4.00000000000000000000	4.00000000000000000000	4.00000000000000000000	4.00000000000000000000	4.00000000000000000000	4.00000000000000000000	4.00000000000000000000	4.00000000000000000000	4.00000000000000000000	4.00000000000000000000	4.00000000000000000000	4.00000000000000000000	4.00000000000000000000
22.00000000000000000000	0.00000000000000000000	4163.58984375000000000000	4163.58984375000000000000	4108.20507812500000000000	4148.71777343750000000000	4157.94873046875000000000	4147.17919921875000000000	4157.94873046875000000000	4164.10253906250000000000	4173.33300781250000000000	4176.92285156250000000000	4165.64111328125000000000	4178.97412109375000000000	4183.07666015625000000000	4154.87158203125000000000	0.00000000000000000000	10246.00000000000000000000	10229.00000000000000000000	0.00000000000000000000	0.00000000000000000000	0.00000000000000000000	1759.00000000000000000000	169.00000000000000000000	4.00000000000000000000	4.00000000000000000000	4.00000000000000000000	4.00000000000000000000	4.00000000000000000000	4.00000000000000000000	4.00000000000000000000	4.00000000000000000000	4.00000000000000000000	4.00000000000000000000	4.00000000000000000000	4.00000000000000000000	4.00000000000000000000	4.00000000000000000000	4.00000000000000000000	4.00000000000000000000
23.00000000000000000000	0.00000000000000000000	4175.38427734375000000000	4166.15380859375000000000	4120.51269531250000000000	4184.10253906250000000000	4162.05126953125000000000	4154.35888671875000000000	4165.12792968750000000000	4162.05126953125000000000	4175.38427734375000000000	4169.23046875000000000000	4170.76904296875000000000	4179.48730468750000000000	4176.92285156250000000000	4158.97412109375000000000	0.00000000000000000000	10246.00000000000000000000	10230.00000000000000000000	0.00000000000000000000	0.00000000000000000000	0.00000000000000000000	1759.00000000000000000000	177.00000000000000000000	4.00000000000000000000	4.00000000000000000000	4.00000000000000000000	4.00000000000000000000	4.00000000000000000000	4.00000000000000000000	4.00000000000000000000	4.00000000000000000000	4.00000000000000000000	4.00000000000000000000	4.00000000000000000000	4.00000000000000000000	4.00000000000000000000	4.00000000000000000000	4.00000000000000000000	4.00000000000000000000
24.00000000000000000000	0.00000000000000000000	4173.84619140625000000000	4174.87158203125000000000	4130.25634765625000000000	4180.51269531250000000000	4173.84619140625000000000	4174.35888671875000000000	4182.05126953125000000000	4176.41015625000000000000	4191.28173828125000000000	4181.02539062500000000000	4165.64111328125000000000	4187.17919921875000000000	4177.43603515625000000000	4178.97412109375000000000	0.00000000000000000000	10246.00000000000000000000	10230.00000000000000000000	0.00000000000000000000	0.00000000000000000000	0.00000000000000000000	1759.00000000000000000000	186.00000000000000000000	4.00000000000000000000	4.00000000000000000000	4.00000000000000000000	4.00000000000000000000	4.00000000000000000000	4.00000000000000000000	4.00000000000000000000	4.00000000000000000000	4.00000000000000000000	4.00000000000000000000	4.00000000000000000000	4.00000000000000000000	4.00000000000000000000	4.00000000000000000000	4.00000000000000000000	4.00000000000000000000
25.00000000000000000000	0.00000000000000000000	4178.46142578125000000000	4173.33300781250000000000	4140.51269531250000000000	4151.28173828125000000000	4176.41015625000000000000	4175.38427734375000000000	4180.00000000000000000000	4177.94873046875000000000	4190.25634765625000000000	4177.94873046875000000000	4160.00000000000000000000	4194.87158203125000000000	4172.82031250000000000000	4177.94873046875000000000	0.00000000000000000000	10245.00000000000000000000	10229.00000000000000000000	0.00000000000000000000	0.00000000000000000000	0.00000000000000000000	1759.00000000000000000000	194.00000000000000000000	4.00000000000000000000	4.00000000000000000000	4.00000000000000000000	4.00000000000000000000	4.00000000000000000000	4.00000000000000000000	4.00000000000000000000	4.00000000000000000000	4.00000000000000000000	4.00000000000000000000	4.00000000000000000000	4.00000000000000000000	4.00000000000000000000	4.00000000000000000000	4.00000000000000000000	4.00000000000000000000
26.00000000000000000000	0.00000000000000000000	4175.89746093750000000000	4160.00000000000000000000	4138.46142578125000000000	4147.69238281250000000000	4154.35888671875000000000	4153.33300781250000000000	4162.56396484375000000000	4162.56396484375000000000	4177.94873046875000000000	4152.30761718750000000000	4147.17919921875000000000	4182.05126953125000000000	4168.71777343750000000000	4155.38427734375000000000	0.00000000000000000000	10245.00000000000000000000	10229.00000000000000000000	0.00000000000000000000	0.00000000000000000000	0.00000000000000000000	1759.00000000000000000000	203.00000000000000000000	4.00000000000000000000	4.00000000000000000000	4.00000000000000000000	4.00000000000000000000	4.00000000000000000000	4.00000000000000000000	4.00000000000000000000	4.00000000000000000000	4.00000000000000000000	4.00000000000000000000	4.00000000000000000000	4.00000000000000000000	4.00000000000000000000	4.00000000000000000000	4.00000000000000000000	4.00000000000000000000
27.00000000000000000000	0.00000000000000000000	4156.92285156250000000000	4160.51269531250000000000	4120.51269531250000000000	4159.48730468750000000000	4151.28173828125000000000	4147.69238281250000000000	4160.51269531250000000000	4157.94873046875000000000	4175.38427734375000000000	4162.56396484375000000000	4148.20507812500000000000	4162.56396484375000000000	4173.84619140625000000000	4147.69238281250000000000	0.00000000000000000000	10246.00000000000000000000	10229.00000000000000000000	0.00000000000000000000	0.00000000000000000000	0.00000000000000000000	1759.00000000000000000000	211.00000000000000000000	4.00000000000000000000	4.00000000000000000000	4.00000000000000000000	4.00000000000000000000	4.00000000000000000000	4.00000000000000000000	4.00000000000000000000	4.00000000000000000000	4.00000000000000000000	4.00000000000000000000	4.00000000000000000000	4.00000000000000000000	4.00000000000000000000	4.00000000000000000000	4.00000000000000000000	4.00000000000000000000
28.00000000000000000000	0.00000000000000000000	4172.82031250000000000000	4164.61523437500000000000	4131.28173828125000000000	4172.82031250000000000000	4173.84619140625000000000	4162.05126953125000000000	4175.38427734375000000000	4169.23046875000000000000	4180.00000000000000000000	4183.58984375000000000000	4158.46142578125000000000	4171.79492187500000000000	4174.87158203125000000000	4158.46142578125000000000	0.00000000000000000000	10246.00000000000000000000	10229.00000000000000000000	0.00000000000000000000	0.00000000000000000000	0.00000000000000000000	1759.00000000000000000000	219.00000000000000000000	4.00000000000000000000	4.00000000000000000000	4.00000000000000000000	4.00000000000000000000	4.00000000000000000000	4.00000000000000000000	4.00000000000000000000	4.00000000000000000000	4.00000000000000000000	4.00000000000000000000	4.00000000000000000000	4.00000000000000000000	4.00000000000000000000	4.00000000000000000000	4.00000000000000000000	4.00000000000000000000
29.00000000000000000000	0.00000000000000000000	4173.84619140625000000000	4161.53857421875000000000	4143.58984375000000000000	4183.58984375000000000000	4177.94873046875000000000	4174.35888671875000000000	4189.74365234375000000000	4179.48730468750000000000	4190.25634765625000000000	4178.46142578125000000000	4182.56396484375000000000	4189.74365234375000000000	4186.15380859375000000000	4167.17919921875000000000	0.00000000000000000000	10246.00000000000000000000	10229.00000000000000000000	0.00000000000000000000	0.00000000000000000000	0.00000000000000000000	1759.00000000000000000000	228.00000000000000000000	4.00000000000000000000	4.00000000000000000000	4.00000000000000000000	4.00000000000000000000	4.00000000000000000000	4.00000000000000000000	4.00000000000000000000	4.00000000000000000000	4.00000000000000000000	4.00000000000000000000	4.00000000000000000000	4.00000000000000000000	4.00000000000000000000	4.00000000000000000000	4.00000000000000000000	4.00000000000000000000
30.00000000000000000000	0.00000000000000000000	4171.28173828125000000000	4153.33300781250000000000	4141.02539062500000000000	4168.71777343750000000000	4152.30761718750000000000	4165.64111328125000000000	4184.10253906250000000000	4166.15380859375000000000	4179.48730468750000000000	4165.64111328125000000000	4194.87158203125000000000	4191.79492187500000000000	4188.71777343750000000000	4161.53857421875000000000	0.00000000000000000000	10246.00000000000000000000	10229.00000000000000000000	0.00000000000000000000	0.00000000000000000000	0.00000000000000000000	1759.00000000000000000000	236.00000000000000000000	4.00000000000000000000	4.00000000000000000000	4.00000000000000000000	4.00000000000000000000	4.00000000000000000000	4.00000000000000000000	4.00000000000000000000	4.00000000000000000000	4.00000000000000000000	4.00000000000000000000	4.00000000000000000000	4.00000000000000000000	4.00000000000000000000	4.00000000000000000000	4.00000000000000000000	4.00000000000000000000
31.00000000000000000000	0.00000000000000000000	4186.66650390625000000000	4168.71777343750000000000	4141.02539062500000000000	4161.53857421875000000000	4154.87158203125000000000	4160.00000000000000000000	4181.02539062500000000000	4168.20507812500000000000	4175.38427734375000000000	4175.38427734375000000000	4160.51269531250000000000	4193.84619140625000000000	4186.66650390625000000000	4175.38427734375000000000	0.00000000000000000000	10245.00000000000000000000	10228.00000000000000000000	0.00000000000000000000	0.00000000000000000000	0.00000000000000000000	1759.00000000000000000000	244.00000000000000000000	4.00000000000000000000	4.00000000000000000000	4.00000000000000000000	4.00000000000000000000	4.00000000000000000000	4.00000000000000000000	4.00000000000000000000	4.00000000000000000000	4.00000000000000000000	4.00000000000000000000	4.00000000000000000000	4.00000000000000000000	4.00000000000000000000	4.00000000000000000000	4.00000000000000000000	4.00000000000000000000
32.00000000000000000000	0.00000000000000000000	4180.00000000000000000000	4178.97412109375000000000	4130.76904296875000000000	4168.20507812500000000000	4168.71777343750000000000	4149.23046875000000000000	4175.89746093750000000000	4178.97412109375000000000	4190.76904296875000000000	4184.10253906250000000000	4141.53857421875000000000	4196.92285156250000000000	4191.28173828125000000000	4189.74365234375000000000	0.00000000000000000000	10245.00000000000000000000	10228.00000000000000000000	0.00000000000000000000	0.00000000000000000000	0.00000000000000000000	1759.00000000000000000000	253.00000000000000000000	4.00000000000000000000	4.00000000000000000000	4.00000000000000000000	4.00000000000000000000	4.00000000000000000000	4.00000000000000000000	4.00000000000000000000	4.00000000000000000000	4.00000000000000000000	4.00000000000000000000	4.00000000000000000000	4.00000000000000000000	4.00000000000000000000	4.00000000000000000000	4.00000000000000000000	4.00000000000000000000
33.00000000000000000000	0.00000000000000000000	4180.00000000000000000000	4165.64111328125000000000	4128.20507812500000000000	4166.15380859375000000000	4156.41015625000000000000	4131.79492187500000000000	4157.43603515625000000000	4166.15380859375000000000	4185.64111328125000000000	4173.84619140625000000000	4179.48730468750000000000	4189.74365234375000000000	4189.23046875000000000000	4167.17919921875000000000	0.00000000000000000000	10245.00000000000000000000	10228.00000000000000000000	0.00000000000000000000	0.00000000000000000000	0.00000000000000000000	1759.00000000000000000000	261.00000000000000000000	4.00000000000000000000	4.00000000000000000000	4.00000000000000000000	4.00000000000000000000	4.00000000000000000000	4.00000000000000000000	4.00000000000000000000	4.00000000000000000000	4.00000000000000000000	4.00000000000000000000	4.00000000000000000000	4.00000000000000000000	4.00000000000000000000	4.00000000000000000000	4.00000000000000000000	4.00000000000000000000
34.00000000000000000000	0.00000000000000000000	4177.94873046875000000000	4179.48730468750000000000	4131.79492187500000000000	4183.58984375000000000000	4176.92285156250000000000	4162.56396484375000000000	4171.79492187500000000000	4178.46142578125000000000	4194.35888671875000000000	4188.71777343750000000000	4196.92285156250000000000	4183.58984375000000000000	4196.41015625000000000000	4159.48730468750000000000	0.00000000000000000000	10245.00000000000000000000	10228.00000000000000000000	0.00000000000000000000	0.00000000000000000000	0.00000000000000000000	1759.00000000000000000000	269.00000000000000000000	4.00000000000000000000	4.00000000000000000000	4.00000000000000000000	4.00000000000000000000	4.00000000000000000000	4.00000000000000000000	4.00000000000000000000	4.00000000000000000000	4.00000000000000000000	4.00000000000000000000	4.00000000000000000000	4.00000000000000000000	4.00000000000000000000	4.00000000000000000000	4.00000000000000000000	4.00000000000000000000
35.00000000000000000000	0.00000000000000000000	4176.41015625000000000000	4181.53857421875000000000	4128.71777343750000000000	4191.79492187500000000000	4191.79492187500000000000	4186.15380859375000000000	4194.35888671875000000000	4195.89746093750000000000	4207.69238281250000000000	4199.48730468750000000000	4161.53857421875000000000	4186.15380859375000000000	4186.66650390625000000000	4168.71777343750000000000	0.00000000000000000000	10244.00000000000000000000	10229.00000000000000000000	0.00000000000000000000	0.00000000000000000000	0.00000000000000000000	1759.00000000000000000000	278.00000000000000000000	4.00000000000000000000	4.00000000000000000000	4.00000000000000000000	4.00000000000000000000	4.00000000000000000000	4.00000000000000000000	4.00000000000000000000	4.00000000000000000000	4.00000000000000000000	4.00000000000000000000	4.00000000000000000000	4.00000000000000000000	4.00000000000000000000	4.00000000000000000000	4.00000000000000000000	4.00000000000000000000
36.00000000000000000000	0.00000000000000000000	4173.33300781250000000000	4155.89746093750000000000	4120.51269531250000000000	4163.58984375000000000000	4164.61523437500000000000	4166.66650390625000000000	4189.74365234375000000000	4187.17919921875000000000	4191.28173828125000000000	4186.66650390625000000000	4154.35888671875000000000	4172.30761718750000000000	4174.35888671875000000000	4155.89746093750000000000	0.00000000000000000000	10244.00000000000000000000	10229.00000000000000000000	0.00000000000000000000	0.00000000000000000000	0.00000000000000000000	1759.00000000000000000000	286.00000000000000000000	4.00000000000000000000	4.00000000000000000000	4.00000000000000000000	4.00000000000000000000	4.00000000000000000000	4.00000000000000000000	4.00000000000000000000	4.00000000000000000000	4.00000000000000000000	4.00000000000000000000	4.00000000000000000000	4.00000000000000000000	4.00000000000000000000	4.00000000000000000000	4.00000000000000000000	4.00000000000000000000
37.00000000000000000000	0.00000000000000000000	4159.48730468750000000000	4160.51269531250000000000	4116.92285156250000000000	4158.46142578125000000000	4156.92285156250000000000	4165.64111328125000000000	4184.61523437500000000000	4184.10253906250000000000	4179.48730468750000000000	4182.56396484375000000000	4167.17919921875000000000	4165.64111328125000000000	4180.51269531250000000000	4151.79492187500000000000	0.00000000000000000000	10247.00000000000000000000	10230.00000000000000000000	0.00000000000000000000	0.00000000000000000000	0.00000000000000000000	1759.00000000000000000000	295.00000000000000000000	4.00000000000000000000	4.00000000000000000000	4.00000000000000000000	4.00000000000000000000	4.00000000000000000000	4.00000000000000000000	4.00000000000000000000	4.00000000000000000000	4.00000000000000000000	4.00000000000000000000	4.00000000000000000000	4.00000000000000000000	4.00000000000000000000	4.00000000000000000000	4.00000000000000000000	4.00000000000000000000
38.00000000000000000000	0.00000000000000000000	4176.92285156250000000000	4163.58984375000000000000	4129.23046875000000000000	4178.97412109375000000000	4166.15380859375000000000	4173.33300781250000000000	4176.41015625000000000000	4173.84619140625000000000	4181.53857421875000000000	4171.28173828125000000000	4161.02539062500000000000	4181.53857421875000000000	4167.69238281250000000000	4164.10253906250000000000	0.00000000000000000000	10247.00000000000000000000	10230.00000000000000000000	0.00000000000000000000	0.00000000000000000000	0.00000000000000000000	1759.00000000000000000000	303.00000000000000000000	4.00000000000000000000	4.00000000000000000000	4.00000000000000000000	4.00000000000000000000	4.00000000000000000000	4.00000000000000000000	4.00000000000000000000	4.00000000000000000000	4.00000000000000000000	4.00000000000000000000	4.00000000000000000000	4.00000000000000000000	4.00000000000000000000	4.00000000000000000000	4.00000000000000000000	4.00000000000000000000
39.00000000000000000000	0.00000000000000000000	4173.84619140625000000000	4150.25634765625000000000	4123.58984375000000000000	4169.23046875000000000000	4170.76904296875000000000	4163.58984375000000000000	4172.30761718750000000000	4163.58984375000000000000	4184.10253906250000000000	4173.84619140625000000000	4171.79492187500000000000	4171.79492187500000000000	4162.56396484375000000000	4157.43603515625000000000	0.00000000000000000000	10249.00000000000000000000	10231.00000000000000000000	0.00000000000000000000	0.00000000000000000000	0.00000000000000000000	1759.00000000000000000000	311.00000000000000000000	4.00000000000000000000	4.00000000000000000000	4.00000000000000000000	4.00000000000000000000	4.00000000000000000000	4.00000000000000000000	4.00000000000000000000	4.00000000000000000000	4.00000000000000000000	4.00000000000000000000	4.00000000000000000000	4.00000000000000000000	4.00000000000000000000	4.00000000000000000000	4.00000000000000000000	4.00000000000000000000
40.00000000000000000000	0.00000000000000000000	4157.94873046875000000000	4144.61523437500000000000	4112.30761718750000000000	4148.71777343750000000000	4156.92285156250000000000	4149.74365234375000000000	4169.23046875000000000000	4167.69238281250000000000	4172.82031250000000000000	4188.20507812500000000000	4165.12792968750000000000	4162.05126953125000000000	4163.58984375000000000000	4145.12792968750000000000	0.00000000000000000000	10249.00000000000000000000	10231.00000000000000000000	0.00000000000000000000	0.00000000000000000000	0.00000000000000000000	1759.00000000000000000000	320.00000000000000000000	4.00000000000000000000	4.00000000000000000000	4.00000000000000000000	4.00000000000000000000	4.00000000000000000000	4.00000000000000000000	4.00000000000000000000	4.00000000000000000000	4.00000000000000000000	4.00000000000000000000	4.00000000000000000000	4.00000000000000000000	4.00000000000000000000	4.00000000000000000000	4.00000000000000000000	4.00000000000000000000
41.00000000000000000000	0.00000000000000000000	4170.25634765625000000000	4155.89746093750000000000	4125.12792968750000000000	4152.30761718750000000000	4150.76904296875000000000	4163.07666015625000000000	4172.30761718750000000000	4174.87158203125000000000	4180.51269531250000000000	4191.28173828125000000000	4151.28173828125000000000	4175.38427734375000000000	4150.25634765625000000000	4154.35888671875000000000	0.00000000000000000000	10249.00000000000000000000	10231.00000000000000000000	0.00000000000000000000	0.00000000000000000000	0.00000000000000000000	1759.00000000000000000000	328.00000000000000000000	4.00000000000000000000	4.00000000000000000000	4.00000000000000000000	4.00000000000000000000	4.00000000000000000000	4.00000000000000000000	4.00000000000000000000	4.00000000000000000000	4.00000000000000000000	4.00000000000000000000	4.00000000000000000000	4.00000000000000000000	4.00000000000000000000	4.00000000000000000000	4.00000000000000000000	4.00000000000000000000
42.00000000000000000000	0.00000000000000000000	4168.71777343750000000000	4160.00000000000000000000	4133.33300781250000000000	4159.48730468750000000000	4168.71777343750000000000	4178.97412109375000000000	4184.61523437500000000000	4174.35888671875000000000	4199.48730468750000000000	4191.79492187500000000000	4169.74365234375000000000	4174.35888671875000000000	4144.61523437500000000000	4157.43603515625000000000	0.00000000000000000000	10249.00000000000000000000	10231.00000000000000000000	0.00000000000000000000	0.00000000000000000000	0.00000000000000000000	1759.00000000000000000000	336.00000000000000000000	4.00000000000000000000	4.00000000000000000000	4.00000000000000000000	4.00000000000000000000	4.00000000000000000000	4.00000000000000000000	4.00000000000000000000	4.00000000000000000000	4.00000000000000000000	4.00000000000000000000	4.00000000000000000000	4.00000000000000000000	4.00000000000000000000	4.00000000000000000000	4.00000000000000000000	4.00000000000000000000
43.00000000000000000000	0.00000000000000000000	4174.87158203125000000000	4147.69238281250000000000	4141.02539062500000000000	4158.46142578125000000000	4171.79492187500000000000	4167.17919921875000000000	4181.02539062500000000000	4169.74365234375000000000	4180.51269531250000000000	4182.05126953125000000000	4158.46142578125000000000	4171.28173828125000000000	4141.53857421875000000000	4149.74365234375000000000	0.00000000000000000000	10248.00000000000000000000	10231.00000000000000000000	0.00000000000000000000	0.00000000000000000000	0.00000000000000000000	1759.00000000000000000000	345.00000000000000000000	4.00000000000000000000	4.00000000000000000000	4.00000000000000000000	4.00000000000000000000	4.00000000000000000000	4.00000000000000000000	4.00000000000000000000	4.00000000000000000000	4.00000000000000000000	4.00000000000000000000	4.00000000000000000000	4.00000000000000000000	4.00000000000000000000	4.00000000000000000000	4.00000000000000000000	4.00000000000000000000
44.00000000000000000000	0.00000000000000000000	4168.20507812500000000000	4140.51269531250000000000	4130.76904296875000000000	4148.71777343750000000000	4161.53857421875000000000	4163.58984375000000000000	4172.82031250000000000000	4172.82031250000000000000	4168.71777343750000000000	4175.38427734375000000000	4145.64111328125000000000	4173.33300781250000000000	4136.92285156250000000000	4154.87158203125000000000	0.00000000000000000000	10248.00000000000000000000	10231.00000000000000000000	0.00000000000000000000	0.00000000000000000000	0.00000000000000000000	1759.00000000000000000000	353.00000000000000000000	4.00000000000000000000	4.00000000000000000000	4.00000000000000000000	4.00000000000000000000	4.00000000000000000000	4.00000000000000000000	4.00000000000000000000	4.00000000000000000000	4.00000000000000000000	4.00000000000000000000	4.00000000000000000000	4.00000000000000000000	4.00000000000000000000	4.00000000000000000000	4.00000000000000000000	4.00000000000000000000
45.00000000000000000000	0.00000000000000000000	4154.87158203125000000000	4132.30761718750000000000	4115.38427734375000000000	4140.51269531250000000000	4150.76904296875000000000	4162.05126953125000000000	4167.17919921875000000000	4167.69238281250000000000	4171.79492187500000000000	4166.66650390625000000000	4170.76904296875000000000	4168.71777343750000000000	4132.82031250000000000000	4154.87158203125000000000	0.00000000000000000000	10248.00000000000000000000	10232.00000000000000000000	0.00000000000000000000	0.00000000000000000000	0.00000000000000000000	1759.00000000000000000000	361.00000000000000000000	4.00000000000000000000	4.00000000000000000000	4.00000000000000000000	4.00000000000000000000	4.00000000000000000000	4.00000000000000000000	4.00000000000000000000	4.00000000000000000000	4.00000000000000000000	4.00000000000000000000	4.00000000000000000000	4.00000000000000000000	4.00000000000000000000	4.00000000000000000000	4.00000000000000000000	4.00000000000000000000
46.00000000000000000000	0.00000000000000000000	4170.25634765625000000000	4145.64111328125000000000	4131.79492187500000000000	4152.30761718750000000000	4155.89746093750000000000	4159.48730468750000000000	4171.28173828125000000000	4165.64111328125000000000	4157.43603515625000000000	4162.56396484375000000000	4161.53857421875000000000	4169.74365234375000000000	4132.82031250000000000000	4154.35888671875000000000	0.00000000000000000000	10248.00000000000000000000	10232.00000000000000000000	0.00000000000000000000	0.00000000000000000000	0.00000000000000000000	1759.00000000000000000000	370.00000000000000000000	4.00000000000000000000	4.00000000000000000000	4.00000000000000000000	4.00000000000000000000	4.00000000000000000000	4.00000000000000000000	4.00000000000000000000	4.00000000000000000000	4.00000000000000000000	4.00000000000000000000	4.00000000000000000000	4.00000000000000000000	4.00000000000000000000	4.00000000000000000000	4.00000000000000000000	4.00000000000000000000
47.00000000000000000000	0.00000000000000000000	4169.23046875000000000000	4173.84619140625000000000	4136.92285156250000000000	4175.38427734375000000000	4178.46142578125000000000	4169.23046875000000000000	4180.51269531250000000000	4177.94873046875000000000	4160.51269531250000000000	4182.56396484375000000000	4142.56396484375000000000	4177.94873046875000000000	4140.00000000000000000000	4162.56396484375000000000	0.00000000000000000000	10250.00000000000000000000	10231.00000000000000000000	0.00000000000000000000	0.00000000000000000000	0.00000000000000000000	1759.00000000000000000000	378.00000000000000000000	4.00000000000000000000	4.00000000000000000000	4.00000000000000000000	4.00000000000000000000	4.00000000000000000000	4.00000000000000000000	4.00000000000000000000	4.00000000000000000000	4.00000000000000000000	4.00000000000000000000	4.00000000000000000000	4.00000000000000000000	4.00000000000000000000	4.00000000000000000000	4.00000000000000000000	4.00000000000000000000
48.00000000000000000000	0.00000000000000000000	4168.20507812500000000000	4162.05126953125000000000	4122.56396484375000000000	4170.76904296875000000000	4166.66650390625000000000	4160.00000000000000000000	4165.12792968750000000000	4159.48730468750000000000	4165.64111328125000000000	4178.97412109375000000000	4145.64111328125000000000	4166.15380859375000000000	4131.28173828125000000000	4147.69238281250000000000	0.00000000000000000000	10250.00000000000000000000	10231.00000000000000000000	0.00000000000000000000	0.00000000000000000000	0.00000000000000000000	1759.00000000000000000000	387.00000000000000000000	4.00000000000000000000	4.00000000000000000000	4.00000000000000000000	4.00000000000000000000	4.00000000000000000000	4.00000000000000000000	4.00000000000000000000	4.00000000000000000000	4.00000000000000000000	4.00000000000000000000	4.00000000000000000000	4.00000000000000000000	4.00000000000000000000	4.00000000000000000000	4.00000000000000000000	4.00000000000000000000
49.00000000000000000000	0.00000000000000000000	4164.61523437500000000000	4152.82031250000000000000	4121.02539062500000000000	4136.41015625000000000000	4147.17919921875000000000	4158.46142578125000000000	4162.05126953125000000000	4147.69238281250000000000	4155.38427734375000000000	4161.02539062500000000000	4142.05126953125000000000	4152.82031250000000000000	4133.84619140625000000000	4141.02539062500000000000	0.00000000000000000000	10249.00000000000000000000	10229.00000000000000000000	0.00000000000000000000	0.00000000000000000000	0.00000000000000000000	1759.00000000000000000000	395.00000000000000000000	4.00000000000000000000	4.00000000000000000000	4.00000000000000000000	4.00000000000000000000	4.00000000000000000000	4.00000000000000000000	4.00000000000000000000	4.00000000000000000000	4.00000000000000000000	4.00000000000000000000	4.00000000000000000000	4.00000000000000000000	4.00000000000000000000	4.00000000000000000000	4.00000000000000000000	4.00000000000000000000
50.00000000000000000000	0.00000000000000000000	4161.53857421875000000000	4165.64111328125000000000	4132.30761718750000000000	4134.35888671875000000000	4157.43603515625000000000	4175.38427734375000000000	4176.92285156250000000000	4163.58984375000000000000	4152.82031250000000000000	4170.76904296875000000000	4150.25634765625000000000	4169.74365234375000000000	4144.61523437500000000000	4159.48730468750000000000	0.00000000000000000000	10249.00000000000000000000	10229.00000000000000000000	0.00000000000000000000	0.00000000000000000000	0.00000000000000000000	1759.00000000000000000000	403.00000000000000000000	4.00000000000000000000	4.00000000000000000000	4.00000000000000000000	4.00000000000000000000	4.00000000000000000000	4.00000000000000000000	4.00000000000000000000	4.00000000000000000000	4.00000000000000000000	4.00000000000000000000	4.00000000000000000000	4.00000000000000000000	4.00000000000000000000	4.00000000000000000000	4.00000000000000000000	4.00000000000000000000
51.00000000000000000000	0.00000000000000000000	4174.87158203125000000000	4158.46142578125000000000	4134.87158203125000000000	4158.97412109375000000000	4170.76904296875000000000	4174.35888671875000000000	4172.30761718750000000000	4166.66650390625000000000	4163.07666015625000000000	4185.12792968750000000000	4181.02539062500000000000	4181.53857421875000000000	4137.94873046875000000000	4160.51269531250000000000	0.00000000000000000000	10247.00000000000000000000	10229.00000000000000000000	0.00000000000000000000	0.00000000000000000000	0.00000000000000000000	1759.00000000000000000000	412.00000000000000000000	4.00000000000000000000	4.00000000000000000000	4.00000000000000000000	4.00000000000000000000	4.00000000000000000000	4.00000000000000000000	4.00000000000000000000	4.00000000000000000000	4.00000000000000000000	4.00000000000000000000	4.00000000000000000000	4.00000000000000000000	4.00000000000000000000	4.00000000000000000000	4.00000000000000000000	4.00000000000000000000
52.00000000000000000000	0.00000000000000000000	4166.66650390625000000000	4145.64111328125000000000	4117.94873046875000000000	4151.79492187500000000000	4173.84619140625000000000	4168.20507812500000000000	4168.20507812500000000000	4169.74365234375000000000	4177.43603515625000000000	4179.48730468750000000000	4176.92285156250000000000	4175.38427734375000000000	4135.89746093750000000000	4150.76904296875000000000	0.00000000000000000000	10247.00000000000000000000	10229.00000000000000000000	0.00000000000000000000	0.00000000000000000000	0.00000000000000000000	1759.00000000000000000000	420.00000000000000000000	4.00000000000000000000	4.00000000000000000000	4.00000000000000000000	4.00000000000000000000	4.00000000000000000000	4.00000000000000000000	4.00000000000000000000	4.00000000000000000000	4.00000000000000000000	4.00000000000000000000	4.00000000000000000000	4.00000000000000000000	4.00000000000000000000	4.00000000000000000000	4.00000000000000000000	4.00000000000000000000
53.00000000000000000000	0.00000000000000000000	4167.17919921875000000000	4143.58984375000000000000	4115.38427734375000000000	4133.84619140625000000000	4164.61523437500000000000	4167.69238281250000000000	4172.82031250000000000000	4170.76904296875000000000	4164.61523437500000000000	4172.30761718750000000000	4129.74365234375000000000	4178.46142578125000000000	4136.92285156250000000000	4148.71777343750000000000	0.00000000000000000000	10245.00000000000000000000	10227.00000000000000000000	0.00000000000000000000	0.00000000000000000000	0.00000000000000000000	1759.00000000000000000000	428.00000000000000000000	4.00000000000000000000	4.00000000000000000000	4.00000000000000000000	4.00000000000000000000	4.00000000000000000000	4.00000000000000000000	4.00000000000000000000	4.00000000000000000000	4.00000000000000000000	4.00000000000000000000	4.00000000000000000000	4.00000000000000000000	4.00000000000000000000	4.00000000000000000000	4.00000000000000000000	4.00000000000000000000
54.00000000000000000000	0.00000000000000000000	4168.20507812500000000000	4149.23046875000000000000	4116.41015625000000000000	4150.76904296875000000000	4170.25634765625000000000	4172.30761718750000000000	4178.97412109375000000000	4167.17919921875000000000	4151.79492187500000000000	4180.00000000000000000000	4129.23046875000000000000	4179.48730468750000000000	4147.69238281250000000000	4155.38427734375000000000	0.00000000000000000000	10245.00000000000000000000	10227.00000000000000000000	0.00000000000000000000	0.00000000000000000000	0.00000000000000000000	1759.00000000000000000000	437.00000000000000000000	4.00000000000000000000	4.00000000000000000000	4.00000000000000000000	4.00000000000000000000	4.00000000000000000000	4.00000000000000000000	4.00000000000000000000	4.00000000000000000000	4.00000000000000000000	4.00000000000000000000	4.00000000000000000000	4.00000000000000000000	4.00000000000000000000	4.00000000000000000000	4.00000000000000000000	4.00000000000000000000
55.00000000000000000000	0.00000000000000000000	4162.56396484375000000000	4154.35888671875000000000	4112.82031250000000000000	4168.20507812500000000000	4171.79492187500000000000	4165.12792968750000000000	4171.79492187500000000000	4162.05126953125000000000	4148.20507812500000000000	4170.25634765625000000000	4164.61523437500000000000	4178.46142578125000000000	4157.43603515625000000000	4162.56396484375000000000	0.00000000000000000000	10246.00000000000000000000	10227.00000000000000000000	0.00000000000000000000	0.00000000000000000000	0.00000000000000000000	1759.00000000000000000000	445.00000000000000000000	4.00000000000000000000	4.00000000000000000000	4.00000000000000000000	4.00000000000000000000	4.00000000000000000000	4.00000000000000000000	4.00000000000000000000	4.00000000000000000000	4.00000000000000000000	4.00000000000000000000	4.00000000000000000000	4.00000000000000000000	4.00000000000000000000	4.00000000000000000000	4.00000000000000000000	4.00000000000000000000
56.00000000000000000000	0.00000000000000000000	4176.41015625000000000000	4152.30761718750000000000	4126.66650390625000000000	4144.10253906250000000000	4157.43603515625000000000	4155.38427734375000000000	4158.46142578125000000000	4150.25634765625000000000	4135.89746093750000000000	4154.35888671875000000000	4176.41015625000000000000	4188.20507812500000000000	4147.17919921875000000000	4167.69238281250000000000	0.00000000000000000000	10246.00000000000000000000	10227.00000000000000000000	0.00000000000000000000	0.00000000000000000000	0.00000000000000000000	1759.00000000000000000000	453.00000000000000000000	4.00000000000000000000	4.00000000000000000000	4.00000000000000000000	4.00000000000000000000	4.00000000000000000000	4.00000000000000000000	4.00000000000000000000	4.00000000000000000000	4.00000000000000000000	4.00000000000000000000	4.00000000000000000000	4.00000000000000000000	4.00000000000000000000	4.00000000000000000000	4.00000000000000000000	4.00000000000000000000
57.00000000000000000000	0.00000000000000000000	4166.15380859375000000000	4154.35888671875000000000	4125.64111328125000000000	4124.10253906250000000000	4167.69238281250000000000	4166.15380859375000000000	4165.12792968750000000000	4152.30761718750000000000	4150.76904296875000000000	4170.76904296875000000000	4181.02539062500000000000	4187.17919921875000000000	4144.61523437500000000000	4173.33300781250000000000	0.00000000000000000000	10246.00000000000000000000	10228.00000000000000000000	0.00000000000000000000	0.00000000000000000000	0.00000000000000000000	1759.00000000000000000000	462.00000000000000000000	4.00000000000000000000	4.00000000000000000000	4.00000000000000000000	4.00000000000000000000	4.00000000000000000000	4.00000000000000000000	4.00000000000000000000	4.00000000000000000000	4.00000000000000000000	4.00000000000000000000	4.00000000000000000000	4.00000000000000000000	4.00000000000000000000	4.00000000000000000000	4.00000000000000000000	4.00000000000000000000
58.00000000000000000000	0.00000000000000000000	4166.66650390625000000000	4154.35888671875000000000	4123.07666015625000000000	4147.69238281250000000000	4173.84619140625000000000	4168.20507812500000000000	4172.30761718750000000000	4163.58984375000000000000	4167.69238281250000000000	4168.71777343750000000000	4165.12792968750000000000	4181.02539062500000000000	4151.28173828125000000000	4172.30761718750000000000	0.00000000000000000000	10246.00000000000000000000	10228.00000000000000000000	0.00000000000000000000	0.00000000000000000000	0.00000000000000000000	1759.00000000000000000000	470.00000000000000000000	4.00000000000000000000	4.00000000000000000000	4.00000000000000000000	4.00000000000000000000	4.00000000000000000000	4.00000000000000000000	4.00000000000000000000	4.00000000000000000000	4.00000000000000000000	4.00000000000000000000	4.00000000000000000000	4.00000000000000000000	4.00000000000000000000	4.00000000000000000000	4.00000000000000000000	4.00000000000000000000
59.00000000000000000000	0.00000000000000000000	4171.79492187500000000000	4154.87158203125000000000	4126.15380859375000000000	4166.66650390625000000000	4166.66650390625000000000	4168.20507812500000000000	4175.38427734375000000000	4167.69238281250000000000	4153.33300781250000000000	4153.33300781250000000000	4137.43603515625000000000	4178.97412109375000000000	4156.92285156250000000000	4162.56396484375000000000	0.00000000000000000000	10246.00000000000000000000	10228.00000000000000000000	0.00000000000000000000	0.00000000000000000000	0.00000000000000000000	1759.00000000000000000000	479.00000000000000000000	4.00000000000000000000	4.00000000000000000000	4.00000000000000000000	4.00000000000000000000	4.00000000000000000000	4.00000000000000000000	4.00000000000000000000	4.00000000000000000000	4.00000000000000000000	4.00000000000000000000	4.00000000000000000000	4.00000000000000000000	4.00000000000000000000	4.00000000000000000000	4.00000000000000000000	4.00000000000000000000
60.00000000000000000000	0.00000000000000000000	4156.41015625000000000000	4152.30761718750000000000	4118.97412109375000000000	4150.76904296875000000000	4164.10253906250000000000	4172.82031250000000000000	4174.35888671875000000000	4154.87158203125000000000	4138.97412109375000000000	4161.53857421875000000000	4149.23046875000000000000	4170.76904296875000000000	4153.33300781250000000000	4144.61523437500000000000	0.00000000000000000000	10246.00000000000000000000	10228.00000000000000000000	0.00000000000000000000	0.00000000000000000000	0.00000000000000000000	1759.00000000000000000000	487.00000000000000000000	4.00000000000000000000	4.00000000000000000000	4.00000000000000000000	4.00000000000000000000	4.00000000000000000000	4.00000000000000000000	4.00000000000000000000	4.00000000000000000000	4.00000000000000000000	4.00000000000000000000	4.00000000000000000000	4.00000000000000000000	4.00000000000000000000	4.00000000000000000000	4.00000000000000000000	4.00000000000000000000
61.00000000000000000000	0.00000000000000000000	4167.69238281250000000000	4148.20507812500000000000	4121.02539062500000000000	4135.38427734375000000000	4160.51269531250000000000	4157.94873046875000000000	4161.53857421875000000000	4144.10253906250000000000	4149.74365234375000000000	4164.10253906250000000000	4158.97412109375000000000	4168.20507812500000000000	4147.17919921875000000000	4139.48730468750000000000	0.00000000000000000000	10245.00000000000000000000	10228.00000000000000000000	0.00000000000000000000	0.00000000000000000000	0.00000000000000000000	1759.00000000000000000000	495.00000000000000000000	4.00000000000000000000	4.00000000000000000000	4.00000000000000000000	4.00000000000000000000	4.00000000000000000000	4.00000000000000000000	4.00000000000000000000	4.00000000000000000000	4.00000000000000000000	4.00000000000000000000	4.00000000000000000000	4.00000000000000000000	4.00000000000000000000	4.00000000000000000000	4.00000000000000000000	4.00000000000000000000
62.00000000000000000000	0.00000000000000000000	4165.12792968750000000000	4160.00000000000000000000	4117.43603515625000000000	4137.94873046875000000000	4157.43603515625000000000	4154.35888671875000000000	4162.56396484375000000000	4162.05126953125000000000	4170.76904296875000000000	4165.12792968750000000000	4141.53857421875000000000	4172.82031250000000000000	4155.38427734375000000000	4160.51269531250000000000	0.00000000000000000000	10245.00000000000000000000	10228.00000000000000000000	0.00000000000000000000	0.00000000000000000000	0.00000000000000000000	1759.00000000000000000000	504.00000000000000000000	4.00000000000000000000	4.00000000000000000000	4.00000000000000000000	4.00000000000000000000	4.00000000000000000000	4.00000000000000000000	4.00000000000000000000	4.00000000000000000000	4.00000000000000000000	4.00000000000000000000	4.00000000000000000000	4.00000000000000000000	4.00000000000000000000	4.00000000000000000000	4.00000000000000000000	4.00000000000000000000
63.00000000000000000000	0.00000000000000000000	4160.51269531250000000000	4158.46142578125000000000	4115.89746093750000000000	4139.48730468750000000000	4152.30761718750000000000	4169.74365234375000000000	4166.66650390625000000000	4168.71777343750000000000	4161.53857421875000000000	4165.64111328125000000000	4163.58984375000000000000	4181.53857421875000000000	4155.38427734375000000000	4173.33300781250000000000	0.00000000000000000000	10246.00000000000000000000	10229.00000000000000000000	0.00000000000000000000	0.00000000000000000000	0.00000000000000000000	1759.00000000000000000000	512.00000000000000000000	4.00000000000000000000	4.00000000000000000000	4.00000000000000000000	4.00000000000000000000	4.00000000000000000000	4.00000000000000000000	4.00000000000000000000	4.00000000000000000000	4.00000000000000000000	4.00000000000000000000	4.00000000000000000000	4.00000000000000000000	4.00000000000000000000	4.00000000000000000000	4.00000000000000000000	4.00000000000000000000
64.00000000000000000000	0.00000000000000000000	4169.74365234375000000000	4151.79492187500000000000	4123.07666015625000000000	4149.74365234375000000000	4169.23046875000000000000	4178.97412109375000000000	4170.25634765625000000000	4166.66650390625000000000	4157.94873046875000000000	4172.82031250000000000000	4197.43603515625000000000	4187.17919921875000000000	4156.41015625000000000000	4170.25634765625000000000	2659.00000000000000000000	10246.00000000000000000000	10229.00000000000000000000	0.00000000000000000000	0.00000000000000000000	0.00000000000000000000	1759.00000000000000000000	520.00000000000000000000	4.00000000000000000000	4.00000000000000000000	4.00000000000000000000	4.00000000000000000000	4.00000000000000000000	4.00000000000000000000	4.00000000000000000000	4.00000000000000000000	4.00000000000000000000	4.00000000000000000000	4.00000000000000000000	4.00000000000000000000	4.00000000000000000000	4.00000000000000000000	4.00000000000000000000	4.00000000000000000000
65.00000000000000000000	0.00000000000000000000	4163.07666015625000000000	4155.89746093750000000000	4116.41015625000000000000	4158.97412109375000000000	4184.61523437500000000000	4180.00000000000000000000	4173.33300781250000000000	4172.82031250000000000000	4170.25634765625000000000	4189.23046875000000000000	4172.30761718750000000000	4185.64111328125000000000	4161.02539062500000000000	4169.74365234375000000000	2781.00000000000000000000	10247.00000000000000000000	10227.00000000000000000000	0.00000000000000000000	0.00000000000000000000	0.00000000000000000000	1759.00000000000000000000	529.00000000000000000000	4.00000000000000000000	4.00000000000000000000	4.00000000000000000000	4.00000000000000000000	4.00000000000000000000	4.00000000000000000000	4.00000000000000000000	4.00000000000000000000	4.00000000000000000000	4.00000000000000000000	4.00000000000000000000	4.00000000000000000000	4.00000000000000000000	4.00000000000000000000	4.00000000000000000000	4.00000000000000000000
66.00000000000000000000	0.00000000000000000000	4165.12792968750000000000	4148.20507812500000000000	4114.87158203125000000000	4146.15380859375000000000	4163.58984375000000000000	4170.76904296875000000000	4163.07666015625000000000	4161.02539062500000000000	4159.48730468750000000000	4177.43603515625000000000	4155.89746093750000000000	4185.12792968750000000000	4145.64111328125000000000	4166.15380859375000000000	2370.00000000000000000000	10247.00000000000000000000	10227.00000000000000000000	0.00000000000000000000	0.00000000000000000000	0.00000000000000000000	1759.00000000000000000000	537.00000000000000000000	4.00000000000000000000	4.00000000000000000000	4.00000000000000000000	4.00000000000000000000	4.00000000000000000000	4.00000000000000000000	4.00000000000000000000	4.00000000000000000000	4.00000000000000000000	4.00000000000000000000	4.00000000000000000000	4.00000000000000000000	4.00000000000000000000	4.00000000000000000000	4.00000000000000000000	4.00000000000000000000
67.00000000000000000000	0.00000000000000000000	4161.02539062500000000000	4151.28173828125000000000	4117.94873046875000000000	4145.12792968750000000000	4158.46142578125000000000	4164.61523437500000000000	4165.64111328125000000000	4156.92285156250000000000	4157.43603515625000000000	4167.17919921875000000000	4174.35888671875000000000	4182.56396484375000000000	4148.20507812500000000000	4157.43603515625000000000	3450.00000000000000000000	10247.00000000000000000000	10228.00000000000000000000	0.00000000000000000000	0.00000000000000000000	0.00000000000000000000	1759.00000000000000000000	545.00000000000000000000	4.00000000000000000000	4.00000000000000000000	4.00000000000000000000	4.00000000000000000000	4.00000000000000000000	4.00000000000000000000	4.00000000000000000000	4.00000000000000000000	4.00000000000000000000	4.00000000000000000000	4.00000000000000000000	4.00000000000000000000	4.00000000000000000000	4.00000000000000000000	4.00000000000000000000	4.00000000000000000000
68.00000000000000000000	0.00000000000000000000	4160.00000000000000000000	4151.28173828125000000000	4124.61523437500000000000	4141.02539062500000000000	4155.38427734375000000000	4158.46142578125000000000	4164.10253906250000000000	4152.30761718750000000000	4158.46142578125000000000	4170.76904296875000000000	4161.02539062500000000000	4178.97412109375000000000	4148.20507812500000000000	4143.58984375000000000000	3506.00000000000000000000	10247.00000000000000000000	10228.00000000000000000000	0.00000000000000000000	0.00000000000000000000	0.00000000000000000000	1759.00000000000000000000	554.00000000000000000000	4.00000000000000000000	4.00000000000000000000	4.00000000000000000000	4.00000000000000000000	4.00000000000000000000	4.00000000000000000000	4.00000000000000000000	4.00000000000000000000	4.00000000000000000000	4.00000000000000000000	4.00000000000000000000	4.00000000000000000000	4.00000000000000000000	4.00000000000000000000	4.00000000000000000000	4.00000000000000000000
69.00000000000000000000	0.00000000000000000000	4166.15380859375000000000	4146.66650390625000000000	4130.25634765625000000000	4128.71777343750000000000	4146.66650390625000000000	4165.12792968750000000000	4152.30761718750000000000	4145.12792968750000000000	4154.87158203125000000000	4171.28173828125000000000	4142.05126953125000000000	4180.00000000000000000000	4143.07666015625000000000	4148.71777343750000000000	3399.00000000000000000000	10247.00000000000000000000	10228.00000000000000000000	0.00000000000000000000	0.00000000000000000000	0.00000000000000000000	1759.00000000000000000000	562.00000000000000000000	4.00000000000000000000	4.00000000000000000000	4.00000000000000000000	4.00000000000000000000	4.00000000000000000000	4.00000000000000000000	4.00000000000000000000	4.00000000000000000000	4.00000000000000000000	4.00000000000000000000	4.00000000000000000000	4.00000000000000000000	4.00000000000000000000	4.00000000000000000000	4.00000000000000000000	4.00000000000000000000
70.00000000000000000000	0.00000000000000000000	4161.53857421875000000000	4161.02539062500000000000	4121.53857421875000000000	4154.87158203125000000000	4172.82031250000000000000	4181.53857421875000000000	4158.97412109375000000000	4162.05126953125000000000	4163.58984375000000000000	4175.89746093750000000000	4151.28173828125000000000	4192.82031250000000000000	4163.07666015625000000000	4172.82031250000000000000	3465.00000000000000000000	10247.00000000000000000000	10228.00000000000000000000	0.00000000000000000000	0.00000000000000000000	0.00000000000000000000	1759.00000000000000000000	571.00000000000000000000	4.00000000000000000000	4.00000000000000000000	4.00000000000000000000	4.00000000000000000000	4.00000000000000000000	4.00000000000000000000	4.00000000000000000000	4.00000000000000000000	4.00000000000000000000	4.00000000000000000000	4.00000000000000000000	4.00000000000000000000	4.00000000000000000000	4.00000000000000000000	4.00000000000000000000	4.00000000000000000000
71.00000000000000000000	0.00000000000000000000	4166.66650390625000000000	4161.53857421875000000000	4114.35888671875000000000	4172.30761718750000000000	4180.00000000000000000000	4167.69238281250000000000	4161.53857421875000000000	4161.53857421875000000000	4155.89746093750000000000	4168.71777343750000000000	4160.51269531250000000000	4192.82031250000000000000	4160.51269531250000000000	4164.61523437500000000000	3303.00000000000000000000	10247.00000000000000000000	10226.00000000000000000000	0.00000000000000000000	0.00000000000000000000	0.00000000000000000000	1759.00000000000000000000	579.00000000000000000000	4.00000000000000000000	4.00000000000000000000	4.00000000000000000000	4.00000000000000000000	4.00000000000000000000	4.00000000000000000000	4.00000000000000000000	4.00000000000000000000	4.00000000000000000000	4.00000000000000000000	4.00000000000000000000	4.00000000000000000000	4.00000000000000000000	4.00000000000000000000	4.00000000000000000000	4.00000000000000000000
72.00000000000000000000	0.00000000000000000000	4156.92285156250000000000	4154.35888671875000000000	4106.66650390625000000000	4150.76904296875000000000	4164.10253906250000000000	4158.46142578125000000000	4159.48730468750000000000	4149.74365234375000000000	4151.79492187500000000000	4161.02539062500000000000	4178.97412109375000000000	4172.30761718750000000000	4145.64111328125000000000	4148.71777343750000000000	3403.00000000000000000000	10247.00000000000000000000	10226.00000000000000000000	0.00000000000000000000	0.00000000000000000000	0.00000000000000000000	1759.00000000000000000000	587.00000000000000000000	4.00000000000000000000	4.00000000000000000000	4.00000000000000000000	4.00000000000000000000	4.00000000000000000000	4.00000000000000000000	4.00000000000000000000	4.00000000000000000000	4.00000000000000000000	4.00000000000000000000	4.00000000000000000000	4.00000000000000000000	4.00000000000000000000	4.00000000000000000000	4.00000000000000000000	4.00000000000000000000
73.00000000000000000000	0.00000000000000000000	4160.00000000000000000000	4157.43603515625000000000	4113.33300781250000000000	4147.69238281250000000000	4168.71777343750000000000	4180.00000000000000000000	4166.66650390625000000000	4154.87158203125000000000	4158.97412109375000000000	4154.35888671875000000000	4178.46142578125000000000	4176.41015625000000000000	4158.97412109375000000000	4163.58984375000000000000	3074.00000000000000000000	10247.00000000000000000000	10227.00000000000000000000	0.00000000000000000000	0.00000000000000000000	0.00000000000000000000	1759.00000000000000000000	596.00000000000000000000	4.00000000000000000000	4.00000000000000000000	4.00000000000000000000	4.00000000000000000000	4.00000000000000000000	4.00000000000000000000	4.00000000000000000000	4.00000000000000000000	4.00000000000000000000	4.00000000000000000000	4.00000000000000000000	4.00000000000000000000	4.00000000000000000000	4.00000000000000000000	4.00000000000000000000	4.00000000000000000000
74.00000000000000000000	0.00000000000000000000	4173.33300781250000000000	4156.41015625000000000000	4125.12792968750000000000	4143.07666015625000000000	4170.76904296875000000000	4194.35888671875000000000	4176.41015625000000000000	4166.15380859375000000000	4161.53857421875000000000	4154.87158203125000000000	4145.64111328125000000000	4187.17919921875000000000	4176.41015625000000000000	4169.74365234375000000000	3474.00000000000000000000	10247.00000000000000000000	10227.00000000000000000000	0.00000000000000000000	0.00000000000000000000	0.00000000000000000000	1759.00000000000000000000	604.00000000000000000000	4.00000000000000000000	4.00000000000000000000	4.00000000000000000000	4.00000000000000000000	4.00000000000000000000	4.00000000000000000000	4.00000000000000000000	4.00000000000000000000	4.00000000000000000000	4.00000000000000000000	4.00000000000000000000	4.00000000000000000000	4.00000000000000000000	4.00000000000000000000	4.00000000000000000000	4.00000000000000000000
75.00000000000000000000	0.00000000000000000000	4153.84619140625000000000	4147.17919921875000000000	4112.30761718750000000000	4127.69238281250000000000	4158.97412109375000000000	4180.00000000000000000000	4173.84619140625000000000	4165.12792968750000000000	4160.00000000000000000000	4172.82031250000000000000	4140.51269531250000000000	4177.94873046875000000000	4171.28173828125000000000	4154.87158203125000000000	3178.00000000000000000000	10248.00000000000000000000	10227.00000000000000000000	0.00000000000000000000	0.00000000000000000000	0.00000000000000000000	1759.00000000000000000000	612.00000000000000000000	4.00000000000000000000	4.00000000000000000000	4.00000000000000000000	4.00000000000000000000	4.00000000000000000000	4.00000000000000000000	4.00000000000000000000	4.00000000000000000000	4.00000000000000000000	4.00000000000000000000	4.00000000000000000000	4.00000000000000000000	4.00000000000000000000	4.00000000000000000000	4.00000000000000000000	4.00000000000000000000
76.00000000000000000000	0.00000000000000000000	4160.51269531250000000000	4143.58984375000000000000	4116.92285156250000000000	4147.17919921875000000000	4163.58984375000000000000	4165.12792968750000000000	4162.56396484375000000000	4156.41015625000000000000	4153.33300781250000000000	4178.97412109375000000000	4167.69238281250000000000	4182.56396484375000000000	4167.69238281250000000000	4154.87158203125000000000	2721.00000000000000000000	10248.00000000000000000000	10227.00000000000000000000	0.00000000000000000000	0.00000000000000000000	0.00000000000000000000	1759.00000000000000000000	621.00000000000000000000	4.00000000000000000000	4.00000000000000000000	4.00000000000000000000	4.00000000000000000000	4.00000000000000000000	4.00000000000000000000	4.00000000000000000000	4.00000000000000000000	4.00000000000000000000	4.00000000000000000000	4.00000000000000000000	4.00000000000000000000	4.00000000000000000000	4.00000000000000000000	4.00000000000000000000	4.00000000000000000000
77.00000000000000000000	0.00000000000000000000	4169.23046875000000000000	4157.43603515625000000000	4129.74365234375000000000	4163.07666015625000000000	4181.53857421875000000000	4172.30761718750000000000	4166.66650390625000000000	4160.51269531250000000000	4160.00000000000000000000	4172.30761718750000000000	4173.33300781250000000000	4191.79492187500000000000	4184.61523437500000000000	4165.64111328125000000000	2803.00000000000000000000	10247.00000000000000000000	10227.00000000000000000000	0.00000000000000000000	0.00000000000000000000	0.00000000000000000000	1759.00000000000000000000	629.00000000000000000000	4.00000000000000000000	4.00000000000000000000	4.00000000000000000000	4.00000000000000000000	4.00000000000000000000	4.00000000000000000000	4.00000000000000000000	4.00000000000000000000	4.00000000000000000000	4.00000000000000000000	4.00000000000000000000	4.00000000000000000000	4.00000000000000000000	4.00000000000000000000	4.00000000000000000000	4.00000000000000000000
78.00000000000000000000	0.00000000000000000000	4167.69238281250000000000	4161.53857421875000000000	4130.25634765625000000000	4149.74365234375000000000	4166.66650390625000000000	4160.51269531250000000000	4161.53857421875000000000	4153.33300781250000000000	4159.48730468750000000000	4163.58984375000000000000	4161.02539062500000000000	4186.15380859375000000000	4183.58984375000000000000	4153.84619140625000000000	3474.00000000000000000000	10247.00000000000000000000	10227.00000000000000000000	0.00000000000000000000	0.00000000000000000000	0.00000000000000000000	1759.00000000000000000000	638.00000000000000000000	4.00000000000000000000	4.00000000000000000000	4.00000000000000000000	4.00000000000000000000	4.00000000000000000000	4.00000000000000000000	4.00000000000000000000	4.00000000000000000000	4.00000000000000000000	4.00000000000000000000	4.00000000000000000000	4.00000000000000000000	4.00000000000000000000	4.00000000000000000000	4.00000000000000000000	4.00000000000000000000
79.00000000000000000000	0.00000000000000000000	4182.56396484375000000000	4164.10253906250000000000	4134.35888671875000000000	4163.58984375000000000000	4162.56396484375000000000	4155.89746093750000000000	4156.41015625000000000000	4149.74365234375000000000	4155.38427734375000000000	4164.61523437500000000000	4166.66650390625000000000	4188.20507812500000000000	4183.58984375000000000000	4159.48730468750000000000	3178.00000000000000000000	10246.00000000000000000000	10230.00000000000000000000	0.00000000000000000000	0.00000000000000000000	0.00000000000000000000	1759.00000000000000000000	646.00000000000000000000	4.00000000000000000000	4.00000000000000000000	4.00000000000000000000	4.00000000000000000000	4.00000000000000000000	4.00000000000000000000	4.00000000000000000000	4.00000000000000000000	4.00000000000000000000	4.00000000000000000000	4.00000000000000000000	4.00000000000000000000	4.00000000000000000000	4.00000000000000000000	4.00000000000000000000	4.00000000000000000000
80.00000000000000000000	0.00000000000000000000	4169.74365234375000000000	4166.66650390625000000000	4123.07666015625000000000	4166.66650390625000000000	4184.10253906250000000000	4185.64111328125000000000	4170.76904296875000000000	4168.71777343750000000000	4167.69238281250000000000	4173.33300781250000000000	4174.87158203125000000000	4196.41015625000000000000	4192.82031250000000000000	4185.64111328125000000000	2721.00000000000000000000	10246.00000000000000000000	10230.00000000000000000000	0.00000000000000000000	0.00000000000000000000	0.00000000000000000000	1759.00000000000000000000	654.00000000000000000000	4.00000000000000000000	4.00000000000000000000	4.00000000000000000000	4.00000000000000000000	4.00000000000000000000	4.00000000000000000000	4.00000000000000000000	4.00000000000000000000	4.00000000000000000000	4.00000000000000000000	4.00000000000000000000	4.00000000000000000000	4.00000000000000000000	4.00000000000000000000	4.00000000000000000000	4.00000000000000000000
81.00000000000000000000	0.00000000000000000000	4159.48730468750000000000	4146.15380859375000000000	4111.28173828125000000000	4129.23046875000000000000	4168.20507812500000000000	4173.84619140625000000000	4162.56396484375000000000	4160.51269531250000000000	4154.35888671875000000000	4166.15380859375000000000	4154.35888671875000000000	4187.17919921875000000000	4171.79492187500000000000	4165.12792968750000000000	2803.00000000000000000000	10247.00000000000000000000	10230.00000000000000000000	0.00000000000000000000	0.00000000000000000000	0.00000000000000000000	1759.00000000000000000000	663.00000000000000000000	4.00000000000000000000	4.00000000000000000000	4.00000000000000000000	4.00000000000000000000	4.00000000000000000000	4.00000000000000000000	4.00000000000000000000	4.00000000000000000000	4.00000000000000000000	4.00000000000000000000	4.00000000000000000000	4.00000000000000000000	4.00000000000000000000	4.00000000000000000000	4.00000000000000000000	4.00000000000000000000
82.00000000000000000000	0.00000000000000000000	4154.87158203125000000000	4146.15380859375000000000	4107.69238281250000000000	4132.82031250000000000000	4155.89746093750000000000	4147.69238281250000000000	4154.87158203125000000000	4150.25634765625000000000	4148.71777343750000000000	4162.05126953125000000000	4149.74365234375000000000	4167.69238281250000000000	4166.15380859375000000000	4130.25634765625000000000	3474.00000000000000000000	10247.00000000000000000000	10230.00000000000000000000	0.00000000000000000000	0.00000000000000000000	0.00000000000000000000	1759.00000000000000000000	671.00000000000000000000	4.00000000000000000000	4.00000000000000000000	4.00000000000000000000	4.00000000000000000000	4.00000000000000000000	4.00000000000000000000	4.00000000000000000000	4.00000000000000000000	4.00000000000000000000	4.00000000000000000000	4.00000000000000000000	4.00000000000000000000	4.00000000000000000000	4.00000000000000000000	4.00000000000000000000	4.00000000000000000000
83.00000000000000000000	0.00000000000000000000	4154.87158203125000000000	4155.89746093750000000000	4111.28173828125000000000	4162.56396484375000000000	4169.23046875000000000000	4164.61523437500000000000	4167.17919921875000000000	4166.15380859375000000000	4171.79492187500000000000	4169.23046875000000000000	4168.71777343750000000000	4170.25634765625000000000	4181.02539062500000000000	4133.33300781250000000000	3178.00000000000000000000	10248.00000000000000000000	10230.00000000000000000000	0.00000000000000000000	0.00000000000000000000	0.00000000000000000000	1759.00000000000000000000	679.00000000000000000000	4.00000000000000000000	4.00000000000000000000	4.00000000000000000000	4.00000000000000000000	4.00000000000000000000	4.00000000000000000000	4.00000000000000000000	4.00000000000000000000	4.00000000000000000000	4.00000000000000000000	4.00000000000000000000	4.00000000000000000000	4.00000000000000000000	4.00000000000000000000	4.00000000000000000000	4.00000000000000000000
84.00000000000000000000	0.00000000000000000000	4174.87158203125000000000	4151.79492187500000000000	4128.71777343750000000000	4157.94873046875000000000	4182.05126953125000000000	4183.07666015625000000000	4170.25634765625000000000	4173.84619140625000000000	4175.38427734375000000000	4179.48730468750000000000	4174.35888671875000000000	4186.15380859375000000000	4183.07666015625000000000	4151.28173828125000000000	2721.00000000000000000000	10248.00000000000000000000	10230.00000000000000000000	0.00000000000000000000	0.00000000000000000000	0.00000000000000000000	1759.00000000000000000000	688.00000000000000000000	4.00000000000000000000	4.00000000000000000000	4.00000000000000000000	4.00000000000000000000	4.00000000000000000000	4.00000000000000000000	4.00000000000000000000	4.00000000000000000000	4.00000000000000000000	4.00000000000000000000	4.00000000000000000000	4.00000000000000000000	4.00000000000000000000	4.00000000000000000000	4.00000000000000000000	4.00000000000000000000
85.00000000000000000000	0.00000000000000000000	4162.56396484375000000000	4153.84619140625000000000	4124.10253906250000000000	4156.41015625000000000000	4174.35888671875000000000	4175.38427734375000000000	4167.17919921875000000000	4169.74365234375000000000	4157.94873046875000000000	4175.89746093750000000000	4155.89746093750000000000	4182.05126953125000000000	4175.38427734375000000000	4143.58984375000000000000	2803.00000000000000000000	10247.00000000000000000000	10230.00000000000000000000	0.00000000000000000000	0.00000000000000000000	0.00000000000000000000	1759.00000000000000000000	696.00000000000000000000	4.00000000000000000000	4.00000000000000000000	4.00000000000000000000	4.00000000000000000000	4.00000000000000000000	4.00000000000000000000	4.00000000000000000000	4.00000000000000000000	4.00000000000000000000	4.00000000000000000000	4.00000000000000000000	4.00000000000000000000	4.00000000000000000000	4.00000000000000000000	4.00000000000000000000	4.00000000000000000000
86.00000000000000000000	0.00000000000000000000	4156.92285156250000000000	4145.64111328125000000000	4116.92285156250000000000	4162.56396484375000000000	4140.51269531250000000000	4156.92285156250000000000	4162.05126953125000000000	4158.97412109375000000000	4134.87158203125000000000	4151.28173828125000000000	4126.66650390625000000000	4172.30761718750000000000	4157.43603515625000000000	4127.69238281250000000000	3474.00000000000000000000	10247.00000000000000000000	10230.00000000000000000000	0.00000000000000000000	0.00000000000000000000	0.00000000000000000000	1759.00000000000000000000	704.00000000000000000000	4.00000000000000000000	4.00000000000000000000	4.00000000000000000000	4.00000000000000000000	4.00000000000000000000	4.00000000000000000000	4.00000000000000000000	4.00000000000000000000	4.00000000000000000000	4.00000000000000000000	4.00000000000000000000	4.00000000000000000000	4.00000000000000000000	4.00000000000000000000	4.00000000000000000000	4.00000000000000000000
87.00000000000000000000	0.00000000000000000000	4168.71777343750000000000	4147.69238281250000000000	4127.69238281250000000000	4146.15380859375000000000	4149.74365234375000000000	4167.17919921875000000000	4164.10253906250000000000	4154.35888671875000000000	4138.97412109375000000000	4162.05126953125000000000	4154.87158203125000000000	4181.02539062500000000000	4173.84619140625000000000	4150.25634765625000000000	3178.00000000000000000000	10246.00000000000000000000	10228.00000000000000000000	0.00000000000000000000	0.00000000000000000000	0.00000000000000000000	1759.00000000000000000000	713.00000000000000000000	4.00000000000000000000	4.00000000000000000000	4.00000000000000000000	4.00000000000000000000	4.00000000000000000000	4.00000000000000000000	4.00000000000000000000	4.00000000000000000000	4.00000000000000000000	4.00000000000000000000	4.00000000000000000000	4.00000000000000000000	4.00000000000000000000	4.00000000000000000000	4.00000000000000000000	4.00000000000000000000
88.00000000000000000000	0.00000000000000000000	4171.28173828125000000000	4161.53857421875000000000	4136.92285156250000000000	4137.94873046875000000000	4186.15380859375000000000	4183.07666015625000000000	4167.17919921875000000000	4154.35888671875000000000	4162.56396484375000000000	4188.20507812500000000000	4198.46142578125000000000	4197.94873046875000000000	4201.53857421875000000000	4173.33300781250000000000	2721.00000000000000000000	10246.00000000000000000000	10228.00000000000000000000	0.00000000000000000000	0.00000000000000000000	0.00000000000000000000	1759.00000000000000000000	721.00000000000000000000	4.00000000000000000000	4.00000000000000000000	4.00000000000000000000	4.00000000000000000000	4.00000000000000000000	4.00000000000000000000	4.00000000000000000000	4.00000000000000000000	4.00000000000000000000	4.00000000000000000000	4.00000000000000000000	4.00000000000000000000	4.00000000000000000000	4.00000000000000000000	4.00000000000000000000	4.00000000000000000000
89.00000000000000000000	0.00000000000000000000	4177.94873046875000000000	4153.84619140625000000000	4142.56396484375000000000	4152.82031250000000000000	4180.00000000000000000000	4175.38427734375000000000	4167.17919921875000000000	4162.05126953125000000000	4166.15380859375000000000	4176.41015625000000000000	4174.35888671875000000000	4205.64111328125000000000	4186.15380859375000000000	4163.58984375000000000000	2803.00000000000000000000	10247.00000000000000000000	10227.00000000000000000000	0.00000000000000000000	0.00000000000000000000	0.00000000000000000000	1759.00000000000000000000	729.00000000000000000000	4.00000000000000000000	4.00000000000000000000	4.00000000000000000000	4.00000000000000000000	4.00000000000000000000	4.00000000000000000000	4.00000000000000000000	4.00000000000000000000	4.00000000000000000000	4.00000000000000000000	4.00000000000000000000	4.00000000000000000000	4.00000000000000000000	4.00000000000000000000	4.00000000000000000000	4.00000000000000000000
90.00000000000000000000	0.00000000000000000000	4167.17919921875000000000	4149.74365234375000000000	4133.33300781250000000000	4166.66650390625000000000	4163.07666015625000000000	4168.20507812500000000000	4172.82031250000000000000	4173.33300781250000000000	4151.28173828125000000000	4166.15380859375000000000	4154.35888671875000000000	4197.43603515625000000000	4171.79492187500000000000	4147.69238281250000000000	3474.00000000000000000000	10247.00000000000000000000	10227.00000000000000000000	0.00000000000000000000	0.00000000000000000000	0.00000000000000000000	1759.00000000000000000000	738.00000000000000000000	4.00000000000000000000	4.00000000000000000000	4.00000000000000000000	4.00000000000000000000	4.00000000000000000000	4.00000000000000000000	4.00000000000000000000	4.00000000000000000000	4.00000000000000000000	4.00000000000000000000	4.00000000000000000000	4.00000000000000000000	4.00000000000000000000	4.00000000000000000000	4.00000000000000000000	4.00000000000000000000
91.00000000000000000000	0.00000000000000000000	4168.20507812500000000000	4156.41015625000000000000	4127.17919921875000000000	4167.69238281250000000000	4156.92285156250000000000	4160.00000000000000000000	4159.48730468750000000000	4151.79492187500000000000	4128.20507812500000000000	4158.46142578125000000000	4149.74365234375000000000	4190.25634765625000000000	4173.33300781250000000000	4138.97412109375000000000	3178.00000000000000000000	10247.00000000000000000000	10228.00000000000000000000	0.00000000000000000000	0.00000000000000000000	0.00000000000000000000	1759.00000000000000000000	746.00000000000000000000	4.00000000000000000000	4.00000000000000000000	4.00000000000000000000	4.00000000000000000000	4.00000000000000000000	4.00000000000000000000	4.00000000000000000000	4.00000000000000000000	4.00000000000000000000	4.00000000000000000000	4.00000000000000000000	4.00000000000000000000	4.00000000000000000000	4.00000000000000000000	4.00000000000000000000	4.00000000000000000000
92.00000000000000000000	0.00000000000000000000	4169.74365234375000000000	4159.48730468750000000000	4125.12792968750000000000	4158.46142578125000000000	4164.10253906250000000000	4171.79492187500000000000	4150.76904296875000000000	4138.46142578125000000000	4131.28173828125000000000	4160.51269531250000000000	4144.61523437500000000000	4189.23046875000000000000	4181.53857421875000000000	4147.69238281250000000000	2721.00000000000000000000	10247.00000000000000000000	10228.00000000000000000000	0.00000000000000000000	0.00000000000000000000	0.00000000000000000000	1759.00000000000000000000	755.00000000000000000000	4.00000000000000000000	4.00000000000000000000	4.00000000000000000000	4.00000000000000000000	4.00000000000000000000	4.00000000000000000000	4.00000000000000000000	4.00000000000000000000	4.00000000000000000000	4.00000000000000000000	4.00000000000000000000	4.00000000000000000000	4.00000000000000000000	4.00000000000000000000	4.00000000000000000000	4.00000000000000000000
93.00000000000000000000	0.00000000000000000000	4162.05126953125000000000	4154.87158203125000000000	4123.58984375000000000000	4157.43603515625000000000	4176.92285156250000000000	4185.64111328125000000000	4161.53857421875000000000	4157.43603515625000000000	4152.30761718750000000000	4176.41015625000000000000	4179.48730468750000000000	4194.87158203125000000000	4192.30761718750000000000	4163.07666015625000000000	2803.00000000000000000000	10247.00000000000000000000	10229.00000000000000000000	0.00000000000000000000	0.00000000000000000000	0.00000000000000000000	1759.00000000000000000000	763.00000000000000000000	4.00000000000000000000	4.00000000000000000000	4.00000000000000000000	4.00000000000000000000	4.00000000000000000000	4.00000000000000000000	4.00000000000000000000	4.00000000000000000000	4.00000000000000000000	4.00000000000000000000	4.00000000000000000000	4.00000000000000000000	4.00000000000000000000	4.00000000000000000000	4.00000000000000000000	4.00000000000000000000
94.00000000000000000000	0.00000000000000000000	4176.92285156250000000000	4149.74365234375000000000	4131.28173828125000000000	4155.89746093750000000000	4168.71777343750000000000	4172.30761718750000000000	4163.58984375000000000000	4160.00000000000000000000	4143.58984375000000000000	4163.58984375000000000000	4180.51269531250000000000	4205.64111328125000000000	4185.64111328125000000000	4164.10253906250000000000	3474.00000000000000000000	10247.00000000000000000000	10229.00000000000000000000	0.00000000000000000000	0.00000000000000000000	0.00000000000000000000	1759.00000000000000000000	771.00000000000000000000	4.00000000000000000000	4.00000000000000000000	4.00000000000000000000	4.00000000000000000000	4.00000000000000000000	4.00000000000000000000	4.00000000000000000000	4.00000000000000000000	4.00000000000000000000	4.00000000000000000000	4.00000000000000000000	4.00000000000000000000	4.00000000000000000000	4.00000000000000000000	4.00000000000000000000	4.00000000000000000000
95.00000000000000000000	0.00000000000000000000	4169.74365234375000000000	4156.92285156250000000000	4122.05126953125000000000	4144.10253906250000000000	4167.69238281250000000000	4167.69238281250000000000	4164.10253906250000000000	4155.38427734375000000000	4136.92285156250000000000	4161.02539062500000000000	4151.79492187500000000000	4209.23046875000000000000	4180.00000000000000000000	4163.07666015625000000000	3178.00000000000000000000	10247.00000000000000000000	10229.00000000000000000000	0.00000000000000000000	0.00000000000000000000	0.00000000000000000000	1759.00000000000000000000	780.00000000000000000000	4.00000000000000000000	4.00000000000000000000	4.00000000000000000000	4.00000000000000000000	4.00000000000000000000	4.00000000000000000000	4.00000000000000000000	4.00000000000000000000	4.00000000000000000000	4.00000000000000000000	4.00000000000000000000	4.00000000000000000000	4.00000000000000000000	4.00000000000000000000	4.00000000000000000000	4.00000000000000000000
96.00000000000000000000	0.00000000000000000000	4167.69238281250000000000	4156.92285156250000000000	4118.46142578125000000000	4148.71777343750000000000	4168.20507812500000000000	4173.33300781250000000000	4162.56396484375000000000	4158.46142578125000000000	4144.61523437500000000000	4170.25634765625000000000	4163.07666015625000000000	4207.17919921875000000000	4179.48730468750000000000	4163.07666015625000000000	2721.00000000000000000000	10247.00000000000000000000	10229.00000000000000000000	0.00000000000000000000	0.00000000000000000000	0.00000000000000000000	1759.00000000000000000000	788.00000000000000000000	4.00000000000000000000	4.00000000000000000000	4.00000000000000000000	4.00000000000000000000	4.00000000000000000000	4.00000000000000000000	4.00000000000000000000	4.00000000000000000000	4.00000000000000000000	4.00000000000000000000	4.00000000000000000000	4.00000000000000000000	4.00000000000000000000	4.00000000000000000000	4.00000000000000000000	4.00000000000000000000
97.00000000000000000000	0.00000000000000000000	4174.35888671875000000000	4151.28173828125000000000	4127.17919921875000000000	4164.10253906250000000000	4159.48730468750000000000	4182.05126953125000000000	4170.76904296875000000000	4168.71777343750000000000	4156.41015625000000000000	4164.10253906250000000000	4165.12792968750000000000	4200.00000000000000000000	4178.97412109375000000000	4162.56396484375000000000	2803.00000000000000000000	10247.00000000000000000000	10230.00000000000000000000	0.00000000000000000000	0.00000000000000000000	0.00000000000000000000	1759.00000000000000000000	796.00000000000000000000	4.00000000000000000000	4.00000000000000000000	4.00000000000000000000	4.00000000000000000000	4.00000000000000000000	4.00000000000000000000	4.00000000000000000000	4.00000000000000000000	4.00000000000000000000	4.00000000000000000000	4.00000000000000000000	4.00000000000000000000	4.00000000000000000000	4.00000000000000000000	4.00000000000000000000	4.00000000000000000000
98.00000000000000000000	0.00000000000000000000	4167.17919921875000000000	4155.38427734375000000000	4134.35888671875000000000	4165.12792968750000000000	4167.69238281250000000000	4177.94873046875000000000	4176.92285156250000000000	4173.33300781250000000000	4167.69238281250000000000	4171.79492187500000000000	4167.69238281250000000000	4207.17919921875000000000	4181.02539062500000000000	4164.61523437500000000000	3474.00000000000000000000	10247.00000000000000000000	10230.00000000000000000000	0.00000000000000000000	0.00000000000000000000	0.00000000000000000000	1759.00000000000000000000	805.00000000000000000000	4.00000000000000000000	4.00000000000000000000	4.00000000000000000000	4.00000000000000000000	4.00000000000000000000	4.00000000000000000000	4.00000000000000000000	4.00000000000000000000	4.00000000000000000000	4.00000000000000000000	4.00000000000000000000	4.00000000000000000000	4.00000000000000000000	4.00000000000000000000	4.00000000000000000000	4.00000000000000000000
99.00000000000000000000	0.00000000000000000000	4181.53857421875000000000	4161.53857421875000000000	4146.15380859375000000000	4157.94873046875000000000	4174.35888671875000000000	4157.94873046875000000000	4163.58984375000000000000	4163.58984375000000000000	4158.97412109375000000000	4188.71777343750000000000	4191.79492187500000000000	4222.05126953125000000000	4186.15380859375000000000	4166.15380859375000000000	3178.00000000000000000000	10247.00000000000000000000	10229.00000000000000000000	0.00000000000000000000	0.00000000000000000000	0.00000000000000000000	1759.00000000000000000000	813.00000000000000000000	4.00000000000000000000	4.00000000000000000000	4.00000000000000000000	4.00000000000000000000	4.00000000000000000000	4.00000000000000000000	4.00000000000000000000	4.00000000000000000000	4.00000000000000000000	4.00000000000000000000	4.00000000000000000000	4.00000000000000000000	4.00000000000000000000	4.00000000000000000000	4.00000000000000000000	4.00000000000000000000
100.00000000000000000000	0.00000000000000000000	4177.94873046875000000000	4160.00000000000000000000	4136.92285156250000000000	4154.87158203125000000000	4174.35888671875000000000	4173.33300781250000000000	4172.30761718750000000000	4180.00000000000000000000	4161.02539062500000000000	4196.92285156250000000000	4192.82031250000000000000	4213.84619140625000000000	4191.28173828125000000000	4168.71777343750000000000	2721.00000000000000000000	10247.00000000000000000000	10229.00000000000000000000	0.00000000000000000000	0.00000000000000000000	0.00000000000000000000	1759.00000000000000000000	822.00000000000000000000	4.00000000000000000000	4.00000000000000000000	4.00000000000000000000	4.00000000000000000000	4.00000000000000000000	4.00000000000000000000	4.00000000000000000000	4.00000000000000000000	4.00000000000000000000	4.00000000000000000000	4.00000000000000000000	4.00000000000000000000	4.00000000000000000000	4.00000000000000000000	4.00000000000000000000	4.00000000000000000000
101.00000000000000000000	0.00000000000000000000	4170.76904296875000000000	4148.20507812500000000000	4130.25634765625000000000	4155.89746093750000000000	4161.02539062500000000000	4188.71777343750000000000	4172.30761718750000000000	4184.10253906250000000000	4165.64111328125000000000	4185.64111328125000000000	4168.71777343750000000000	4206.15380859375000000000	4174.35888671875000000000	4166.66650390625000000000	2803.00000000000000000000	10248.00000000000000000000	10229.00000000000000000000	0.00000000000000000000	0.00000000000000000000	0.00000000000000000000	1759.00000000000000000000	830.00000000000000000000	4.00000000000000000000	4.00000000000000000000	4.00000000000000000000	4.00000000000000000000	4.00000000000000000000	4.00000000000000000000	4.00000000000000000000	4.00000000000000000000	4.00000000000000000000	4.00000000000000000000	4.00000000000000000000	4.00000000000000000000	4.00000000000000000000	4.00000000000000000000	4.00000000000000000000	4.00000000000000000000
102.00000000000000000000	0.00000000000000000000	4173.84619140625000000000	4152.30761718750000000000	4142.05126953125000000000	4155.38427734375000000000	4152.82031250000000000000	4167.17919921875000000000	4140.51269531250000000000	4141.53857421875000000000	4139.48730468750000000000	4159.48730468750000000000	4151.28173828125000000000	4206.15380859375000000000	4153.33300781250000000000	4161.02539062500000000000	3474.00000000000000000000	10248.00000000000000000000	10229.00000000000000000000	0.00000000000000000000	0.00000000000000000000	0.00000000000000000000	1759.00000000000000000000	838.00000000000000000000	4.00000000000000000000	4.00000000000000000000	4.00000000000000000000	4.00000000000000000000	4.00000000000000000000	4.00000000000000000000	4.00000000000000000000	4.00000000000000000000	4.00000000000000000000	4.00000000000000000000	4.00000000000000000000	4.00000000000000000000	4.00000000000000000000	4.00000000000000000000	4.00000000000000000000	4.00000000000000000000
103.00000000000000000000	0.00000000000000000000	4168.71777343750000000000	4168.71777343750000000000	4142.56396484375000000000	4160.51269531250000000000	4175.38427734375000000000	4158.97412109375000000000	4134.87158203125000000000	4127.17919921875000000000	4120.51269531250000000000	4150.25634765625000000000	4158.46142578125000000000	4207.17919921875000000000	4164.10253906250000000000	4163.58984375000000000000	3178.00000000000000000000	10245.00000000000000000000	10228.00000000000000000000	0.00000000000000000000	0.00000000000000000000	0.00000000000000000000	1759.00000000000000000000	847.00000000000000000000	4.00000000000000000000	4.00000000000000000000	4.00000000000000000000	4.00000000000000000000	4.00000000000000000000	4.00000000000000000000	4.00000000000000000000	4.00000000000000000000	4.00000000000000000000	4.00000000000000000000	4.00000000000000000000	4.00000000000000000000	4.00000000000000000000	4.00000000000000000000	4.00000000000000000000	4.00000000000000000000
104.00000000000000000000	0.00000000000000000000	4185.64111328125000000000	4172.30761718750000000000	4147.69238281250000000000	4170.76904296875000000000	4185.12792968750000000000	4172.30761718750000000000	4154.87158203125000000000	4148.20507812500000000000	4133.33300781250000000000	4161.02539062500000000000	4173.84619140625000000000	4220.51269531250000000000	4178.97412109375000000000	4174.87158203125000000000	2721.00000000000000000000	10245.00000000000000000000	10228.00000000000000000000	0.00000000000000000000	0.00000000000000000000	0.00000000000000000000	1759.00000000000000000000	855.00000000000000000000	4.00000000000000000000	4.00000000000000000000	4.00000000000000000000	4.00000000000000000000	4.00000000000000000000	4.00000000000000000000	4.00000000000000000000	4.00000000000000000000	4.00000000000000000000	4.00000000000000000000	4.00000000000000000000	4.00000000000000000000	4.00000000000000000000	4.00000000000000000000	4.00000000000000000000	4.00000000000000000000
105.00000000000000000000	0.00000000000000000000	4180.00000000000000000000	4169.74365234375000000000	4144.61523437500000000000	4166.15380859375000000000	4165.12792968750000000000	4172.30761718750000000000	4158.97412109375000000000	4152.30761718750000000000	4157.43603515625000000000	4185.12792968750000000000	4183.58984375000000000000	4221.53857421875000000000	4183.58984375000000000000	4178.97412109375000000000	2803.00000000000000000000	10245.00000000000000000000	10229.00000000000000000000	0.00000000000000000000	0.00000000000000000000	0.00000000000000000000	1759.00000000000000000000	863.00000000000000000000	4.00000000000000000000	4.00000000000000000000	4.00000000000000000000	4.00000000000000000000	4.00000000000000000000	4.00000000000000000000	4.00000000000000000000	4.00000000000000000000	4.00000000000000000000	4.00000000000000000000	4.00000000000000000000	4.00000000000000000000	4.00000000000000000000	4.00000000000000000000	4.00000000000000000000	4.00000000000000000000
106.00000000000000000000	0.00000000000000000000	4165.64111328125000000000	4147.17919921875000000000	4134.35888671875000000000	4148.20507812500000000000	4145.12792968750000000000	4164.10253906250000000000	4148.71777343750000000000	4138.97412109375000000000	4156.92285156250000000000	4183.07666015625000000000	4167.69238281250000000000	4204.61523437500000000000	4177.43603515625000000000	4157.94873046875000000000	3474.00000000000000000000	10245.00000000000000000000	10229.00000000000000000000	0.00000000000000000000	0.00000000000000000000	0.00000000000000000000	1759.00000000000000000000	872.00000000000000000000	4.00000000000000000000	4.00000000000000000000	4.00000000000000000000	4.00000000000000000000	4.00000000000000000000	4.00000000000000000000	4.00000000000000000000	4.00000000000000000000	4.00000000000000000000	4.00000000000000000000	4.00000000000000000000	4.00000000000000000000	4.00000000000000000000	4.00000000000000000000	4.00000000000000000000	4.00000000000000000000
107.00000000000000000000	0.00000000000000000000	4170.76904296875000000000	4133.84619140625000000000	4133.33300781250000000000	4149.74365234375000000000	4156.92285156250000000000	4172.30761718750000000000	4160.00000000000000000000	4151.28173828125000000000	4153.84619140625000000000	4160.51269531250000000000	4156.92285156250000000000	4201.53857421875000000000	4167.69238281250000000000	4144.61523437500000000000	3178.00000000000000000000	10244.00000000000000000000	10230.00000000000000000000	0.00000000000000000000	0.00000000000000000000	0.00000000000000000000	1759.00000000000000000000	880.00000000000000000000	4.00000000000000000000	4.00000000000000000000	4.00000000000000000000	4.00000000000000000000	4.00000000000000000000	4.00000000000000000000	4.00000000000000000000	4.00000000000000000000	4.00000000000000000000	4.00000000000000000000	4.00000000000000000000	4.00000000000000000000	4.00000000000000000000	4.00000000000000000000	4.00000000000000000000	4.00000000000000000000
108.00000000000000000000	0.00000000000000000000	4169.74365234375000000000	4157.94873046875000000000	4135.89746093750000000000	4165.12792968750000000000	4175.89746093750000000000	4185.12792968750000000000	4175.89746093750000000000	4180.51269531250000000000	4172.30761718750000000000	4167.69238281250000000000	4175.38427734375000000000	4216.92285156250000000000	4177.43603515625000000000	4166.15380859375000000000	2721.00000000000000000000	10244.00000000000000000000	10230.00000000000000000000	0.00000000000000000000	0.00000000000000000000	0.00000000000000000000	1759.00000000000000000000	888.00000000000000000000	4.00000000000000000000	4.00000000000000000000	4.00000000000000000000	4.00000000000000000000	4.00000000000000000000	4.00000000000000000000	4.00000000000000000000	4.00000000000000000000	4.00000000000000000000	4.00000000000000000000	4.00000000000000000000	4.00000000000000000000	4.00000000000000000000	4.00000000000000000000	4.00000000000000000000	4.00000000000000000000
109.00000000000000000000	0.00000000000000000000	4181.02539062500000000000	4163.07666015625000000000	4146.15380859375000000000	4160.51269531250000000000	4172.30761718750000000000	4185.64111328125000000000	4169.74365234375000000000	4184.10253906250000000000	4175.89746093750000000000	4179.48730468750000000000	4179.48730468750000000000	4216.92285156250000000000	4182.56396484375000000000	4172.82031250000000000000	2803.00000000000000000000	10244.00000000000000000000	10229.00000000000000000000	0.00000000000000000000	0.00000000000000000000	0.00000000000000000000	1759.00000000000000000000	897.00000000000000000000	4.00000000000000000000	4.00000000000000000000	4.00000000000000000000	4.00000000000000000000	4.00000000000000000000	4.00000000000000000000	4.00000000000000000000	4.00000000000000000000	4.00000000000000000000	4.00000000000000000000	4.00000000000000000000	4.00000000000000000000	4.00000000000000000000	4.00000000000000000000	4.00000000000000000000	4.00000000000000000000
110.00000000000000000000	0.00000000000000000000	4173.84619140625000000000	4148.71777343750000000000	4143.07666015625000000000	4148.20507812500000000000	4176.92285156250000000000	4191.28173828125000000000	4172.30761718750000000000	4180.51269531250000000000	4167.69238281250000000000	4174.35888671875000000000	4166.66650390625000000000	4204.10253906250000000000	4174.87158203125000000000	4154.35888671875000000000	3474.00000000000000000000	10244.00000000000000000000	10229.00000000000000000000	0.00000000000000000000	0.00000000000000000000	0.00000000000000000000	1759.00000000000000000000	905.00000000000000000000	4.00000000000000000000	4.00000000000000000000	4.00000000000000000000	4.00000000000000000000	4.00000000000000000000	4.00000000000000000000	4.00000000000000000000	4.00000000000000000000	4.00000000000000000000	4.00000000000000000000	4.00000000000000000000	4.00000000000000000000	4.00000000000000000000	4.00000000000000000000	4.00000000000000000000	4.00000000000000000000
111.00000000000000000000	0.00000000000000000000	4165.64111328125000000000	4142.05126953125000000000	4140.00000000000000000000	4146.15380859375000000000	4165.64111328125000000000	4180.51269531250000000000	4168.71777343750000000000	4169.23046875000000000000	4153.84619140625000000000	4167.17919921875000000000	4161.02539062500000000000	4209.23046875000000000000	4161.02539062500000000000	4152.82031250000000000000	3178.00000000000000000000	10244.00000000000000000000	10230.00000000000000000000	0.00000000000000000000	0.00000000000000000000	0.00000000000000000000	1759.00000000000000000000	914.00000000000000000000	4.00000000000000000000	4.00000000000000000000	4.00000000000000000000	4.00000000000000000000	4.00000000000000000000	4.00000000000000000000	4.00000000000000000000	4.00000000000000000000	4.00000000000000000000	4.00000000000000000000	4.00000000000000000000	4.00000000000000000000	4.00000000000000000000	4.00000000000000000000	4.00000000000000000000	4.00000000000000000000
112.00000000000000000000	0.00000000000000000000	4178.46142578125000000000	4144.10253906250000000000	4150.76904296875000000000	4157.43603515625000000000	4147.17919921875000000000	4158.46142578125000000000	4151.79492187500000000000	4151.28173828125000000000	4143.58984375000000000000	4169.23046875000000000000	4173.84619140625000000000	4218.46142578125000000000	4158.46142578125000000000	4166.15380859375000000000	2721.00000000000000000000	10244.00000000000000000000	10230.00000000000000000000	0.00000000000000000000	0.00000000000000000000	0.00000000000000000000	1759.00000000000000000000	922.00000000000000000000	4.00000000000000000000	4.00000000000000000000	4.00000000000000000000	4.00000000000000000000	4.00000000000000000000	4.00000000000000000000	4.00000000000000000000	4.00000000000000000000	4.00000000000000000000	4.00000000000000000000	4.00000000000000000000	4.00000000000000000000	4.00000000000000000000	4.00000000000000000000	4.00000000000000000000	4.00000000000000000000
113.00000000000000000000	0.00000000000000000000	4169.74365234375000000000	4151.28173828125000000000	4141.02539062500000000000	4173.84619140625000000000	4163.58984375000000000000	4170.76904296875000000000	4160.00000000000000000000	4164.10253906250000000000	4160.51269531250000000000	4171.79492187500000000000	4171.28173828125000000000	4217.94873046875000000000	4173.33300781250000000000	4169.74365234375000000000	2803.00000000000000000000	10245.00000000000000000000	10228.00000000000000000000	0.00000000000000000000	0.00000000000000000000	0.00000000000000000000	1759.00000000000000000000	930.00000000000000000000	4.00000000000000000000	4.00000000000000000000	4.00000000000000000000	4.00000000000000000000	4.00000000000000000000	4.00000000000000000000	4.00000000000000000000	4.00000000000000000000	4.00000000000000000000	4.00000000000000000000	4.00000000000000000000	4.00000000000000000000	4.00000000000000000000	4.00000000000000000000	4.00000000000000000000	4.00000000000000000000
114.00000000000000000000	0.00000000000000000000	4171.79492187500000000000	4138.97412109375000000000	4131.28173828125000000000	4163.58984375000000000000	4160.00000000000000000000	4175.38427734375000000000	4160.51269531250000000000	4173.84619140625000000000	4166.15380859375000000000	4157.43603515625000000000	4154.35888671875000000000	4211.28173828125000000000	4167.69238281250000000000	4156.92285156250000000000	3474.00000000000000000000	10245.00000000000000000000	10228.00000000000000000000	0.00000000000000000000	0.00000000000000000000	0.00000000000000000000	1759.00000000000000000000	939.00000000000000000000	4.00000000000000000000	4.00000000000000000000	4.00000000000000000000	4.00000000000000000000	4.00000000000000000000	4.00000000000000000000	4.00000000000000000000	4.00000000000000000000	4.00000000000000000000	4.00000000000000000000	4.00000000000000000000	4.00000000000000000000	4.00000000000000000000	4.00000000000000000000	4.00000000000000000000	4.00000000000000000000
115.00000000000000000000	0.00000000000000000000	4172.30761718750000000000	4137.43603515625000000000	4129.74365234375000000000	4151.28173828125000000000	4151.79492187500000000000	4158.97412109375000000000	4148.71777343750000000000	4162.56396484375000000000	4151.28173828125000000000	4167.69238281250000000000	4167.17919921875000000000	4198.97412109375000000000	4161.53857421875000000000	4151.79492187500000000000	3178.00000000000000000000	10245.00000000000000000000	10228.00000000000000000000	0.00000000000000000000	0.00000000000000000000	0.00000000000000000000	1759.00000000000000000000	947.00000000000000000000	4.00000000000000000000	4.00000000000000000000	4.00000000000000000000	4.00000000000000000000	4.00000000000000000000	4.00000000000000000000	4.00000000000000000000	4.00000000000000000000	4.00000000000000000000	4.00000000000000000000	4.00000000000000000000	4.00000000000000000000	4.00000000000000000000	4.00000000000000000000	4.00000000000000000000	4.00000000000000000000
116.00000000000000000000	0.00000000000000000000	4168.71777343750000000000	4149.74365234375000000000	4130.25634765625000000000	4156.92285156250000000000	4170.25634765625000000000	4161.53857421875000000000	4150.76904296875000000000	4151.79492187500000000000	4142.56396484375000000000	4182.05126953125000000000	4161.53857421875000000000	4198.46142578125000000000	4160.51269531250000000000	4153.33300781250000000000	2721.00000000000000000000	10245.00000000000000000000	10228.00000000000000000000	0.00000000000000000000	0.00000000000000000000	0.00000000000000000000	1759.00000000000000000000	955.00000000000000000000	4.00000000000000000000	4.00000000000000000000	4.00000000000000000000	4.00000000000000000000	4.00000000000000000000	4.00000000000000000000	4.00000000000000000000	4.00000000000000000000	4.00000000000000000000	4.00000000000000000000	4.00000000000000000000	4.00000000000000000000	4.00000000000000000000	4.00000000000000000000	4.00000000000000000000	4.00000000000000000000
117.00000000000000000000	0.00000000000000000000	4175.89746093750000000000	4147.69238281250000000000	4136.41015625000000000000	4149.74365234375000000000	4175.38427734375000000000	4175.89746093750000000000	4160.51269531250000000000	4160.51269531250000000000	4154.35888671875000000000	4171.28173828125000000000	4149.23046875000000000000	4197.43603515625000000000	4154.87158203125000000000	4146.15380859375000000000	2803.00000000000000000000	10248.00000000000000000000	10229.00000000000000000000	0.00000000000000000000	0.00000000000000000000	0.00000000000000000000	1759.00000000000000000000	964.00000000000000000000	4.00000000000000000000	4.00000000000000000000	4.00000000000000000000	4.00000000000000000000	4.00000000000000000000	4.00000000000000000000	4.00000000000000000000	4.00000000000000000000	4.00000000000000000000	4.00000000000000000000	4.00000000000000000000	4.00000000000000000000	4.00000000000000000000	4.00000000000000000000	4.00000000000000000000	4.00000000000000000000
118.00000000000000000000	0.00000000000000000000	4158.97412109375000000000	4142.05126953125000000000	4128.20507812500000000000	4141.53857421875000000000	4160.00000000000000000000	4175.38427734375000000000	4157.94873046875000000000	4169.74365234375000000000	4171.28173828125000000000	4167.17919921875000000000	4162.56396484375000000000	4182.56396484375000000000	4160.00000000000000000000	4147.17919921875000000000	3474.00000000000000000000	10248.00000000000000000000	10229.00000000000000000000	0.00000000000000000000	0.00000000000000000000	0.00000000000000000000	1759.00000000000000000000	972.00000000000000000000	4.00000000000000000000	4.00000000000000000000	4.00000000000000000000	4.00000000000000000000	4.00000000000000000000	4.00000000000000000000	4.00000000000000000000	4.00000000000000000000	4.00000000000000000000	4.00000000000000000000	4.00000000000000000000	4.00000000000000000000	4.00000000000000000000	4.00000000000000000000	4.00000000000000000000	4.00000000000000000000
119.00000000000000000000	0.00000000000000000000	4166.15380859375000000000	4140.00000000000000000000	4132.82031250000000000000	4154.35888671875000000000	4147.69238281250000000000	4165.64111328125000000000	4145.64111328125000000000	4151.28173828125000000000	4157.94873046875000000000	4160.51269531250000000000	4153.33300781250000000000	4196.41015625000000000000	4163.58984375000000000000	4162.05126953125000000000	3178.00000000000000000000	10248.00000000000000000000	10229.00000000000000000000	0.00000000000000000000	0.00000000000000000000	0.00000000000000000000	1759.00000000000000000000	980.00000000000000000000	4.00000000000000000000	4.00000000000000000000	4.00000000000000000000	4.00000000000000000000	4.00000000000000000000	4.00000000000000000000	4.00000000000000000000	4.00000000000000000000	4.00000000000000000000	4.00000000000000000000	4.00000000000000000000	4.00000000000000000000	4.00000000000000000000	4.00000000000000000000	4.00000000000000000000	4.00000000000000000000
120.00000000000000000000	0.00000000000000000000	4184.10253906250000000000	4157.43603515625000000000	4149.23046875000000000000	4176.41015625000000000000	4161.53857421875000000000	4173.84619140625000000000	4158.46142578125000000000	4158.46142578125000000000	4158.46142578125000000000	4172.30761718750000000000	4151.79492187500000000000	4220.51269531250000000000	4187.17919921875000000000	4175.89746093750000000000	2721.00000000000000000000	10248.00000000000000000000	10229.00000000000000000000	0.00000000000000000000	0.00000000000000000000	0.00000000000000000000	1759.00000000000000000000	989.00000000000000000000	4.00000000000000000000	4.00000000000000000000	4.00000000000000000000	4.00000000000000000000	4.00000000000000000000	4.00000000000000000000	4.00000000000000000000	4.00000000000000000000	4.00000000000000000000	4.00000000000000000000	4.00000000000000000000	4.00000000000000000000	4.00000000000000000000	4.00000000000000000000	4.00000000000000000000	4.00000000000000000000
121.00000000000000000000	0.00000000000000000000	4173.84619140625000000000	4162.05126953125000000000	4150.76904296875000000000	4173.33300781250000000000	4174.87158203125000000000	4165.64111328125000000000	4163.58984375000000000000	4178.97412109375000000000	4174.87158203125000000000	4187.17919921875000000000	4183.07666015625000000000	4210.25634765625000000000	4197.43603515625000000000	4161.53857421875000000000	2803.00000000000000000000	10250.00000000000000000000	10229.00000000000000000000	0.00000000000000000000	0.00000000000000000000	0.00000000000000000000	1759.00000000000000000000	997.00000000000000000000	4.00000000000000000000	4.00000000000000000000	4.00000000000000000000	4.00000000000000000000	4.00000000000000000000	4.00000000000000000000	4.00000000000000000000	4.00000000000000000000	4.00000000000000000000	4.00000000000000000000	4.00000000000000000000	4.00000000000000000000	4.00000000000000000000	4.00000000000000000000	4.00000000000000000000	4.00000000000000000000
122.00000000000000000000	0.00000000000000000000	4173.33300781250000000000	4153.33300781250000000000	4151.79492187500000000000	4149.74365234375000000000	4180.51269531250000000000	4158.46142578125000000000	4148.71777343750000000000	4165.64111328125000000000	4169.74365234375000000000	4175.89746093750000000000	4193.33300781250000000000	4193.84619140625000000000	4176.41015625000000000000	4146.66650390625000000000	3474.00000000000000000000	10250.00000000000000000000	10229.00000000000000000000	0.00000000000000000000	0.00000000000000000000	0.00000000000000000000	1760.00000000000000000000	6.00000000000000000000	4.00000000000000000000	4.00000000000000000000	4.00000000000000000000	4.00000000000000000000	4.00000000000000000000	4.00000000000000000000	4.00000000000000000000	4.00000000000000000000	4.00000000000000000000	4.00000000000000000000	4.00000000000000000000	4.00000000000000000000	4.00000000000000000000	4.00000000000000000000	4.00000000000000000000	4.00000000000000000000
123.00000000000000000000	0.00000000000000000000	4168.71777343750000000000	4171.28173828125000000000	4151.79492187500000000000	4151.28173828125000000000	4191.79492187500000000000	4188.71777343750000000000	4157.94873046875000000000	4162.56396484375000000000	4170.25634765625000000000	4188.71777343750000000000	4178.46142578125000000000	4197.94873046875000000000	4188.20507812500000000000	4166.66650390625000000000	3178.00000000000000000000	10249.00000000000000000000	10228.00000000000000000000	0.00000000000000000000	0.00000000000000000000	0.00000000000000000000	1760.00000000000000000000	14.00000000000000000000	4.00000000000000000000	4.00000000000000000000	4.00000000000000000000	4.00000000000000000000	4.00000000000000000000	4.00000000000000000000	4.00000000000000000000	4.00000000000000000000	4.00000000000000000000	4.00000000000000000000	4.00000000000000000000	4.00000000000000000000	4.00000000000000000000	4.00000000000000000000	4.00000000000000000000	4.00000000000000000000
124.00000000000000000000	0.00000000000000000000	4167.69238281250000000000	4163.07666015625000000000	4147.69238281250000000000	4156.41015625000000000000	4161.02539062500000000000	4183.58984375000000000000	4158.46142578125000000000	4158.97412109375000000000	4159.48730468750000000000	4189.74365234375000000000	4165.12792968750000000000	4195.89746093750000000000	4187.69238281250000000000	4167.69238281250000000000	2721.00000000000000000000	10249.00000000000000000000	10228.00000000000000000000	0.00000000000000000000	0.00000000000000000000	0.00000000000000000000	1760.00000000000000000000	22.00000000000000000000	4.00000000000000000000	4.00000000000000000000	4.00000000000000000000	4.00000000000000000000	4.00000000000000000000	4.00000000000000000000	4.00000000000000000000	4.00000000000000000000	4.00000000000000000000	4.00000000000000000000	4.00000000000000000000	4.00000000000000000000	4.00000000000000000000	4.00000000000000000000	4.00000000000000000000	4.00000000000000000000
125.00000000000000000000	0.00000000000000000000	4161.53857421875000000000	4136.41015625000000000000	4133.33300781250000000000	4142.56396484375000000000	4134.87158203125000000000	4158.97412109375000000000	4146.15380859375000000000	4146.15380859375000000000	4150.76904296875000000000	4162.05126953125000000000	4156.92285156250000000000	4180.00000000000000000000	4158.46142578125000000000	4144.10253906250000000000	2803.00000000000000000000	10250.00000000000000000000	10228.00000000000000000000	0.00000000000000000000	0.00000000000000000000	0.00000000000000000000	1760.00000000000000000000	31.00000000000000000000	4.00000000000000000000	4.00000000000000000000	4.00000000000000000000	4.00000000000000000000	4.00000000000000000000	4.00000000000000000000	4.00000000000000000000	4.00000000000000000000	4.00000000000000000000	4.00000000000000000000	4.00000000000000000000	4.00000000000000000000	4.00000000000000000000	4.00000000000000000000	4.00000000000000000000	4.00000000000000000000
126.00000000000000000000	0.00000000000000000000	4160.00000000000000000000	4141.53857421875000000000	4125.64111328125000000000	4149.74365234375000000000	4154.35888671875000000000	4164.10253906250000000000	4151.79492187500000000000	4156.41015625000000000000	4163.58984375000000000000	4163.07666015625000000000	4145.12792968750000000000	4181.02539062500000000000	4160.51269531250000000000	4141.53857421875000000000	3474.00000000000000000000	10250.00000000000000000000	10228.00000000000000000000	0.00000000000000000000	0.00000000000000000000	0.00000000000000000000	1760.00000000000000000000	39.00000000000000000000	4.00000000000000000000	4.00000000000000000000	4.00000000000000000000	4.00000000000000000000	4.00000000000000000000	4.00000000000000000000	4.00000000000000000000	4.00000000000000000000	4.00000000000000000000	4.00000000000000000000	4.00000000000000000000	4.00000000000000000000	4.00000000000000000000	4.00000000000000000000	4.00000000000000000000	4.00000000000000000000
127.00000000000000000000	0.00000000000000000000	4172.82031250000000000000	4148.71777343750000000000	4135.38427734375000000000	4167.17919921875000000000	4164.61523437500000000000	4174.35888671875000000000	4165.64111328125000000000	4168.20507812500000000000	4156.92285156250000000000	4176.41015625000000000000	4151.79492187500000000000	4189.74365234375000000000	4172.30761718750000000000	4146.15380859375000000000	52.00000000000000000000	10249.00000000000000000000	10228.00000000000000000000	0.00000000000000000000	0.00000000000000000000	0.00000000000000000000	1760.00000000000000000000	47.00000000000000000000	4.00000000000000000000	4.00000000000000000000	4.00000000000000000000	4.00000000000000000000	4.00000000000000000000	4.00000000000000000000	4.00000000000000000000	4.00000000000000000000	4.00000000000000000000	4.00000000000000000000	4.00000000000000000000	4.00000000000000000000	4.00000000000000000000	4.00000000000000000000	4.00000000000000000000	4.00000000000000000000
0.00000000000000000000	0.00000000000000000000	4162.56396484375000000000	4152.30761718750000000000	4133.33300781250000000000	4155.38427734375000000000	4178.46142578125000000000	4185.64111328125000000000	4173.33300781250000000000	4172.82031250000000000000	4159.48730468750000000000	4191.28173828125000000000	4191.28173828125000000000	4192.30761718750000000000	4175.38427734375000000000	4151.28173828125000000000	2784.00000000000000000000	10249.00000000000000000000	10228.00000000000000000000	0.00000000000000000000	0.00000000000000000000	0.00000000000000000000	1760.00000000000000000000	56.00000000000000000000	4.00000000000000000000	4.00000000000000000000	4.00000000000000000000	4.00000000000000000000	4.00000000000000000000	4.00000000000000000000	4.00000000000000000000	4.00000000000000000000	4.00000000000000000000	4.00000000000000000000	4.00000000000000000000	4.00000000000000000000	4.00000000000000000000	4.00000000000000000000	4.00000000000000000000	4.00000000000000000000
1.00000000000000000000	0.00000000000000000000	4173.84619140625000000000	4160.51269531250000000000	4140.51269531250000000000	4151.28173828125000000000	4182.05126953125000000000	4175.38427734375000000000	4155.89746093750000000000	4163.58984375000000000000	4172.82031250000000000000	4197.43603515625000000000	4200.00000000000000000000	4205.12792968750000000000	4180.00000000000000000000	4161.02539062500000000000	2762.00000000000000000000	10247.00000000000000000000	10226.00000000000000000000	0.00000000000000000000	0.00000000000000000000	0.00000000000000000000	1760.00000000000000000000	64.00000000000000000000	4.00000000000000000000	4.00000000000000000000	4.00000000000000000000	4.00000000000000000000	4.00000000000000000000	4.00000000000000000000	4.00000000000000000000	4.00000000000000000000	4.00000000000000000000	4.00000000000000000000	4.00000000000000000000	4.00000000000000000000	4.00000000000000000000	4.00000000000000000000	4.00000000000000000000	4.00000000000000000000
2.00000000000000000000	0.00000000000000000000	4182.05126953125000000000	4159.48730468750000000000	4147.69238281250000000000	4165.64111328125000000000	4155.89746093750000000000	4149.23046875000000000000	4142.56396484375000000000	4154.87158203125000000000	4167.17919921875000000000	4181.02539062500000000000	4158.97412109375000000000	4204.10253906250000000000	4180.00000000000000000000	4161.53857421875000000000	2377.00000000000000000000	10247.00000000000000000000	10226.00000000000000000000	0.00000000000000000000	0.00000000000000000000	0.00000000000000000000	1760.00000000000000000000	72.00000000000000000000	4.00000000000000000000	4.00000000000000000000	4.00000000000000000000	4.00000000000000000000	4.00000000000000000000	4.00000000000000000000	4.00000000000000000000	4.00000000000000000000	4.00000000000000000000	4.00000000000000000000	4.00000000000000000000	4.00000000000000000000	4.00000000000000000000	4.00000000000000000000	4.00000000000000000000	4.00000000000000000000
3.00000000000000000000	0.00000000000000000000	4157.94873046875000000000	4148.71777343750000000000	4130.76904296875000000000	4166.15380859375000000000	4145.12792968750000000000	4147.17919921875000000000	4148.71777343750000000000	4163.07666015625000000000	4155.89746093750000000000	4168.71777343750000000000	4137.94873046875000000000	4193.84619140625000000000	4162.05126953125000000000	4153.84619140625000000000	3458.00000000000000000000	10248.00000000000000000000	10227.00000000000000000000	0.00000000000000000000	0.00000000000000000000	0.00000000000000000000	1760.00000000000000000000	81.00000000000000000000	4.00000000000000000000	4.00000000000000000000	4.00000000000000000000	4.00000000000000000000	4.00000000000000000000	4.00000000000000000000	4.00000000000000000000	4.00000000000000000000	4.00000000000000000000	4.00000000000000000000	4.00000000000000000000	4.00000000000000000000	4.00000000000000000000	4.00000000000000000000	4.00000000000000000000	4.00000000000000000000
4.00000000000000000000	0.00000000000000000000	4161.53857421875000000000	4139.48730468750000000000	4125.64111328125000000000	4150.76904296875000000000	4148.20507812500000000000	4158.97412109375000000000	4147.17919921875000000000	4161.02539062500000000000	4151.79492187500000000000	4172.82031250000000000000	4149.23046875000000000000	4196.92285156250000000000	4150.76904296875000000000	4150.25634765625000000000	3506.00000000000000000000	10248.00000000000000000000	10227.00000000000000000000	0.00000000000000000000	0.00000000000000000000	0.00000000000000000000	1760.00000000000000000000	89.00000000000000000000	4.00000000000000000000	4.00000000000000000000	4.00000000000000000000	4.00000000000000000000	4.00000000000000000000	4.00000000000000000000	4.00000000000000000000	4.00000000000000000000	4.00000000000000000000	4.00000000000000000000	4.00000000000000000000	4.00000000000000000000	4.00000000000000000000	4.00000000000000000000	4.00000000000000000000	4.00000000000000000000
5.00000000000000000000	0.00000000000000000000	4166.66650390625000000000	4151.79492187500000000000	4131.79492187500000000000	4151.28173828125000000000	4155.38427734375000000000	4172.82031250000000000000	4159.48730468750000000000	4160.51269531250000000000	4171.79492187500000000000	4187.17919921875000000000	4179.48730468750000000000	4202.05126953125000000000	4174.35888671875000000000	4157.43603515625000000000	3392.00000000000000000000	10245.00000000000000000000	10226.00000000000000000000	0.00000000000000000000	0.00000000000000000000	0.00000000000000000000	1760.00000000000000000000	98.00000000000000000000	4.00000000000000000000	4.00000000000000000000	4.00000000000000000000	4.00000000000000000000	4.00000000000000000000	4.00000000000000000000	4.00000000000000000000	4.00000000000000000000	4.00000000000000000000	4.00000000000000000000	4.00000000000000000000	4.00000000000000000000	4.00000000000000000000	4.00000000000000000000	4.00000000000000000000	4.00000000000000000000
6.00000000000000000000	0.00000000000000000000	4175.89746093750000000000	4171.79492187500000000000	4150.76904296875000000000	4175.89746093750000000000	4174.35888671875000000000	4184.61523437500000000000	4172.30761718750000000000	4168.20507812500000000000	4184.61523437500000000000	4194.87158203125000000000	4201.53857421875000000000	4206.15380859375000000000	4193.33300781250000000000	4160.00000000000000000000	3466.00000000000000000000	10245.00000000000000000000	10226.00000000000000000000	0.00000000000000000000	0.00000000000000000000	0.00000000000000000000	1760.00000000000000000000	106.00000000000000000000	4.00000000000000000000	4.00000000000000000000	4.00000000000000000000	4.00000000000000000000	4.00000000000000000000	4.00000000000000000000	4.00000000000000000000	4.00000000000000000000	4.00000000000000000000	4.00000000000000000000	4.00000000000000000000	4.00000000000000000000	4.00000000000000000000	4.00000000000000000000	4.00000000000000000000	4.00000000000000000000
7.00000000000000000000	0.00000000000000000000	4182.05126953125000000000	4175.89746093750000000000	4160.51269531250000000000	4182.56396484375000000000	4187.69238281250000000000	4185.12792968750000000000	4164.61523437500000000000	4177.94873046875000000000	4178.46142578125000000000	4205.12792968750000000000	4173.84619140625000000000	4204.61523437500000000000	4185.12792968750000000000	4157.43603515625000000000	3396.00000000000000000000	10243.00000000000000000000	10228.00000000000000000000	0.00000000000000000000	0.00000000000000000000	0.00000000000000000000	1760.00000000000000000000	114.00000000000000000000	4.00000000000000000000	4.00000000000000000000	4.00000000000000000000	4.00000000000000000000	4.00000000000000000000	4.00000000000000000000	4.00000000000000000000	4.00000000000000000000	4.00000000000000000000	4.00000000000000000000	4.00000000000000000000	4.00000000000000000000	4.00000000000000000000	4.00000000000000000000	4.00000000000000000000	4.00000000000000000000
8.00000000000000000000	0.00000000000000000000	4163.58984375000000000000	4156.92285156250000000000	4138.46142578125000000000	4164.61523437500000000000	4168.20507812500000000000	4169.74365234375000000000	4157.94873046875000000000	4175.89746093750000000000	4162.56396484375000000000	4200.51269531250000000000	4143.07666015625000000000	4196.41015625000000000000	4165.12792968750000000000	4150.25634765625000000000	3403.00000000000000000000	10243.00000000000000000000	10228.00000000000000000000	0.00000000000000000000	0.00000000000000000000	0.00000000000000000000	1760.00000000000000000000	123.00000000000000000000	4.00000000000000000000	4.00000000000000000000	4.00000000000000000000	4.00000000000000000000	4.00000000000000000000	4.00000000000000000000	4.00000000000000000000	4.00000000000000000000	4.00000000000000000000	4.00000000000000000000	4.00000000000000000000	4.00000000000000000000	4.00000000000000000000	4.00000000000000000000	4.00000000000000000000	4.00000000000000000000
9.00000000000000000000	0.00000000000000000000	4171.79492187500000000000	4148.71777343750000000000	4136.41015625000000000000	4158.46142578125000000000	4155.38427734375000000000	4168.20507812500000000000	4156.41015625000000000000	4155.89746093750000000000	4148.20507812500000000000	4174.35888671875000000000	4149.23046875000000000000	4195.38427734375000000000	4155.38427734375000000000	4143.58984375000000000000	3112.00000000000000000000	10246.00000000000000000000	10229.00000000000000000000	0.00000000000000000000	0.00000000000000000000	0.00000000000000000000	1760.00000000000000000000	131.00000000000000000000	4.00000000000000000000	4.00000000000000000000	4.00000000000000000000	4.00000000000000000000	4.00000000000000000000	4.00000000000000000000	4.00000000000000000000	4.00000000000000000000	4.00000000000000000000	4.00000000000000000000	4.00000000000000000000	4.00000000000000000000	4.00000000000000000000	4.00000000000000000000	4.00000000000000000000	4.00000000000000000000
10.00000000000000000000	0.00000000000000000000	4172.30761718750000000000	4166.66650390625000000000	4146.15380859375000000000	4166.15380859375000000000	4176.41015625000000000000	4191.28173828125000000000	4162.56396484375000000000	4154.87158203125000000000	4168.71777343750000000000	4169.74365234375000000000	4168.71777343750000000000	4194.35888671875000000000	4170.25634765625000000000	4151.79492187500000000000	3500.00000000000000000000	10246.00000000000000000000	10229.00000000000000000000	0.00000000000000000000	0.00000000000000000000	0.00000000000000000000	1760.00000000000000000000	139.00000000000000000000	4.00000000000000000000	4.00000000000000000000	4.00000000000000000000	4.00000000000000000000	4.00000000000000000000	4.00000000000000000000	4.00000000000000000000	4.00000000000000000000	4.00000000000000000000	4.00000000000000000000	4.00000000000000000000	4.00000000000000000000	4.00000000000000000000	4.00000000000000000000	4.00000000000000000000	4.00000000000000000000
11.00000000000000000000	0.00000000000000000000	4162.56396484375000000000	4151.28173828125000000000	4141.53857421875000000000	4164.10253906250000000000	4161.02539062500000000000	4174.87158203125000000000	4155.89746093750000000000	4153.84619140625000000000	4173.84619140625000000000	4166.66650390625000000000	4171.28173828125000000000	4191.28173828125000000000	4164.61523437500000000000	4155.38427734375000000000	3294.00000000000000000000	10247.00000000000000000000	10228.00000000000000000000	0.00000000000000000000	0.00000000000000000000	0.00000000000000000000	1760.00000000000000000000	148.00000000000000000000	4.00000000000000000000	4.00000000000000000000	4.00000000000000000000	4.00000000000000000000	4.00000000000000000000	4.00000000000000000000	4.00000000000000000000	4.00000000000000000000	4.00000000000000000000	4.00000000000000000000	4.00000000000000000000	4.00000000000000000000	4.00000000000000000000	4.00000000000000000000	4.00000000000000000000	4.00000000000000000000
12.00000000000000000000	0.00000000000000000000	4168.20507812500000000000	4139.48730468750000000000	4144.10253906250000000000	4162.56396484375000000000	4149.23046875000000000000	4158.97412109375000000000	4152.82031250000000000000	4154.35888671875000000000	4161.02539062500000000000	4172.30761718750000000000	4167.69238281250000000000	4200.51269531250000000000	4160.00000000000000000000	4160.51269531250000000000	2774.00000000000000000000	10247.00000000000000000000	10228.00000000000000000000	0.00000000000000000000	0.00000000000000000000	0.00000000000000000000	1760.00000000000000000000	156.00000000000000000000	4.00000000000000000000	4.00000000000000000000	4.00000000000000000000	4.00000000000000000000	4.00000000000000000000	4.00000000000000000000	4.00000000000000000000	4.00000000000000000000	4.00000000000000000000	4.00000000000000000000	4.00000000000000000000	4.00000000000000000000	4.00000000000000000000	4.00000000000000000000	4.00000000000000000000	4.00000000000000000000
13.00000000000000000000	0.00000000000000000000	4161.02539062500000000000	4158.97412109375000000000	4145.12792968750000000000	4168.71777343750000000000	4162.05126953125000000000	4180.51269531250000000000	4163.07666015625000000000	4169.23046875000000000000	4172.82031250000000000000	4192.82031250000000000000	4157.94873046875000000000	4210.76904296875000000000	4176.41015625000000000000	4164.61523437500000000000	2812.00000000000000000000	10245.00000000000000000000	10227.00000000000000000000	0.00000000000000000000	0.00000000000000000000	0.00000000000000000000	1760.00000000000000000000	164.00000000000000000000	4.00000000000000000000	4.00000000000000000000	4.00000000000000000000	4.00000000000000000000	4.00000000000000000000	4.00000000000000000000	4.00000000000000000000	4.00000000000000000000	4.00000000000000000000	4.00000000000000000000	4.00000000000000000000	4.00000000000000000000	4.00000000000000000000	4.00000000000000000000	4.00000000000000000000	4.00000000000000000000
14.00000000000000000000	0.00000000000000000000	4169.74365234375000000000	4153.84619140625000000000	4148.71777343750000000000	4155.38427734375000000000	4143.58984375000000000000	4170.76904296875000000000	4154.87158203125000000000	4161.53857421875000000000	4169.23046875000000000000	4184.61523437500000000000	4133.84619140625000000000	4201.53857421875000000000	4169.23046875000000000000	4149.74365234375000000000	3500.00000000000000000000	10245.00000000000000000000	10227.00000000000000000000	0.00000000000000000000	0.00000000000000000000	0.00000000000000000000	1760.00000000000000000000	173.00000000000000000000	4.00000000000000000000	4.00000000000000000000	4.00000000000000000000	4.00000000000000000000	4.00000000000000000000	4.00000000000000000000	4.00000000000000000000	4.00000000000000000000	4.00000000000000000000	4.00000000000000000000	4.00000000000000000000	4.00000000000000000000	4.00000000000000000000	4.00000000000000000000	4.00000000000000000000	4.00000000000000000000
15.00000000000000000000	0.00000000000000000000	4175.38427734375000000000	4160.51269531250000000000	4152.82031250000000000000	4158.46142578125000000000	4154.35888671875000000000	4160.00000000000000000000	4155.38427734375000000000	4153.33300781250000000000	4157.43603515625000000000	4183.58984375000000000000	4156.92285156250000000000	4193.84619140625000000000	4175.89746093750000000000	4148.20507812500000000000	3294.00000000000000000000	10246.00000000000000000000	10226.00000000000000000000	0.00000000000000000000	0.00000000000000000000	0.00000000000000000000	1760.00000000000000000000	181.00000000000000000000	4.00000000000000000000	4.00000000000000000000	4.00000000000000000000	4.00000000000000000000	4.00000000000000000000	4.00000000000000000000	4.00000000000000000000	4.00000000000000000000	4.00000000000000000000	4.00000000000000000000	4.00000000000000000000	4.00000000000000000000	4.00000000000000000000	4.00000000000000000000	4.00000000000000000000	4.00000000000000000000
16.00000000000000000000	0.00000000000000000000	4173.33300781250000000000	4174.87158203125000000000	4151.28173828125000000000	4178.97412109375000000000	4183.58984375000000000000	4165.12792968750000000000	4162.05126953125000000000	4156.41015625000000000000	4153.84619140625000000000	4190.76904296875000000000	4201.53857421875000000000	4199.48730468750000000000	4185.12792968750000000000	4153.84619140625000000000	0.00000000000000000000	10246.00000000000000000000	10226.00000000000000000000	0.00000000000000000000	0.00000000000000000000	0.00000000000000000000	1760.00000000000000000000	190.00000000000000000000	4.00000000000000000000	4.00000000000000000000	4.00000000000000000000	4.00000000000000000000	4.00000000000000000000	4.00000000000000000000	4.00000000000000000000	4.00000000000000000000	4.00000000000000000000	4.00000000000000000000	4.00000000000000000000	4.00000000000000000000	4.00000000000000000000	4.00000000000000000000	4.00000000000000000000	4.00000000000000000000
17.00000000000000000000	0.00000000000000000000	4174.87158203125000000000	4162.05126953125000000000	4150.76904296875000000000	4172.30761718750000000000	4170.25634765625000000000	4161.53857421875000000000	4155.89746093750000000000	4161.53857421875000000000	4154.35888671875000000000	4177.94873046875000000000	4191.79492187500000000000	4197.43603515625000000000	4167.69238281250000000000	4151.79492187500000000000	0.00000000000000000000	10248.00000000000000000000	10228.00000000000000000000	0.00000000000000000000	0.00000000000000000000	0.00000000000000000000	1760.00000000000000000000	198.00000000000000000000	4.00000000000000000000	4.00000000000000000000	4.00000000000000000000	4.00000000000000000000	4.00000000000000000000	4.00000000000000000000	4.00000000000000000000	4.00000000000000000000	4.00000000000000000000	4.00000000000000000000	4.00000000000000000000	4.00000000000000000000	4.00000000000000000000	4.00000000000000000000	4.00000000000000000000	4.00000000000000000000
18.00000000000000000000	0.00000000000000000000	4157.43603515625000000000	4144.10253906250000000000	4140.51269531250000000000	4156.92285156250000000000	4138.97412109375000000000	4155.89746093750000000000	4141.02539062500000000000	4160.00000000000000000000	4147.69238281250000000000	4168.71777343750000000000	4142.05126953125000000000	4183.07666015625000000000	4150.25634765625000000000	4144.61523437500000000000	0.00000000000000000000	10248.00000000000000000000	10228.00000000000000000000	0.00000000000000000000	0.00000000000000000000	0.00000000000000000000	1760.00000000000000000000	206.00000000000000000000	4.00000000000000000000	4.00000000000000000000	4.00000000000000000000	4.00000000000000000000	4.00000000000000000000	4.00000000000000000000	4.00000000000000000000	4.00000000000000000000	4.00000000000000000000	4.00000000000000000000	4.00000000000000000000	4.00000000000000000000	4.00000000000000000000	4.00000000000000000000	4.00000000000000000000	4.00000000000000000000
19.00000000000000000000	0.00000000000000000000	4158.97412109375000000000	4138.46142578125000000000	4138.97412109375000000000	4151.28173828125000000000	4136.92285156250000000000	4164.10253906250000000000	4137.43603515625000000000	4142.05126953125000000000	4133.33300781250000000000	4161.53857421875000000000	4122.05126953125000000000	4181.53857421875000000000	4135.89746093750000000000	4135.89746093750000000000	0.00000000000000000000	10248.00000000000000000000	10229.00000000000000000000	0.00000000000000000000	0.00000000000000000000	0.00000000000000000000	1760.00000000000000000000	215.00000000000000000000	4.00000000000000000000	4.00000000000000000000	4.00000000000000000000	4.00000000000000000000	4.00000000000000000000	4.00000000000000000000	4.00000000000000000000	4.00000000000000000000	4.00000000000000000000	4.00000000000000000000	4.00000000000000000000	4.00000000000000000000	4.00000000000000000000	4.00000000000000000000	4.00000000000000000000	4.00000000000000000000
20.00000000000000000000	0.00000000000000000000	4152.82031250000000000000	4143.58984375000000000000	4130.76904296875000000000	4143.58984375000000000000	4164.10253906250000000000	4184.61523437500000000000	4152.30761718750000000000	4140.51269531250000000000	4143.07666015625000000000	4160.00000000000000000000	4147.17919921875000000000	4177.94873046875000000000	4132.82031250000000000000	4134.35888671875000000000	0.00000000000000000000	10248.00000000000000000000	10229.00000000000000000000	0.00000000000000000000	0.00000000000000000000	0.00000000000000000000	1760.00000000000000000000	223.00000000000000000000	4.00000000000000000000	4.00000000000000000000	4.00000000000000000000	4.00000000000000000000	4.00000000000000000000	4.00000000000000000000	4.00000000000000000000	4.00000000000000000000	4.00000000000000000000	4.00000000000000000000	4.00000000000000000000	4.00000000000000000000	4.00000000000000000000	4.00000000000000000000	4.00000000000000000000	4.00000000000000000000
21.00000000000000000000	0.00000000000000000000	4149.74365234375000000000	4141.53857421875000000000	4120.51269531250000000000	4145.12792968750000000000	4167.69238281250000000000	4174.87158203125000000000	4149.74365234375000000000	4146.15380859375000000000	4157.43603515625000000000	4161.02539062500000000000	4153.33300781250000000000	4171.28173828125000000000	4140.00000000000000000000	4134.87158203125000000000	0.00000000000000000000	10247.00000000000000000000	10229.00000000000000000000	0.00000000000000000000	0.00000000000000000000	0.00000000000000000000	1760.00000000000000000000	231.00000000000000000000	4.00000000000000000000	4.00000000000000000000	4.00000000000000000000	4.00000000000000000000	4.00000000000000000000	4.00000000000000000000	4.00000000000000000000	4.00000000000000000000	4.00000000000000000000	4.00000000000000000000	4.00000000000000000000	4.00000000000000000000	4.00000000000000000000	4.00000000000000000000	4.00000000000000000000	4.00000000000000000000
22.00000000000000000000	0.00000000000000000000	4174.35888671875000000000	4154.35888671875000000000	4136.41015625000000000000	4172.82031250000000000000	4167.69238281250000000000	4166.15380859375000000000	4155.89746093750000000000	4156.92285156250000000000	4163.58984375000000000000	4166.66650390625000000000	4157.94873046875000000000	4185.12792968750000000000	4156.41015625000000000000	4145.64111328125000000000	0.00000000000000000000	10247.00000000000000000000	10229.00000000000000000000	0.00000000000000000000	0.00000000000000000000	0.00000000000000000000	1760.00000000000000000000	240.00000000000000000000	4.00000000000000000000	4.00000000000000000000	4.00000000000000000000	4.00000000000000000000	4.00000000000000000000	4.00000000000000000000	4.00000000000000000000	4.00000000000000000000	4.00000000000000000000	4.00000000000000000000	4.00000000000000000000	4.00000000000000000000	4.00000000000000000000	4.00000000000000000000	4.00000000000000000000	4.00000000000000000000
23.00000000000000000000	0.00000000000000000000	4171.79492187500000000000	4170.25634765625000000000	4144.61523437500000000000	4181.02539062500000000000	4180.00000000000000000000	4187.17919921875000000000	4179.48730468750000000000	4170.76904296875000000000	4166.66650390625000000000	4185.64111328125000000000	4172.30761718750000000000	4193.84619140625000000000	4162.56396484375000000000	4154.35888671875000000000	0.00000000000000000000	10246.00000000000000000000	10227.00000000000000000000	0.00000000000000000000	0.00000000000000000000	0.00000000000000000000	1760.00000000000000000000	248.00000000000000000000	4.00000000000000000000	4.00000000000000000000	4.00000000000000000000	4.00000000000000000000	4.00000000000000000000	4.00000000000000000000	4.00000000000000000000	4.00000000000000000000	4.00000000000000000000	4.00000000000000000000	4.00000000000000000000	4.00000000000000000000	4.00000000000000000000	4.00000000000000000000	4.00000000000000000000	4.00000000000000000000
24.00000000000000000000	0.00000000000000000000	4168.20507812500000000000	4151.28173828125000000000	4143.58984375000000000000	4149.74365234375000000000	4153.33300781250000000000	4175.89746093750000000000	4158.97412109375000000000	4152.30761718750000000000	4145.64111328125000000000	4171.28173828125000000000	4147.17919921875000000000	4183.07666015625000000000	4139.48730468750000000000	4138.97412109375000000000	0.00000000000000000000	10246.00000000000000000000	10227.00000000000000000000	0.00000000000000000000	0.00000000000000000000	0.00000000000000000000	1760.00000000000000000000	257.00000000000000000000	4.00000000000000000000	4.00000000000000000000	4.00000000000000000000	4.00000000000000000000	4.00000000000000000000	4.00000000000000000000	4.00000000000000000000	4.00000000000000000000	4.00000000000000000000	4.00000000000000000000	4.00000000000000000000	4.00000000000000000000	4.00000000000000000000	4.00000000000000000000	4.00000000000000000000	4.00000000000000000000
25.00000000000000000000	0.00000000000000000000	4167.17919921875000000000	4153.84619140625000000000	4143.58984375000000000000	4153.33300781250000000000	4146.15380859375000000000	4156.92285156250000000000	4142.56396484375000000000	4148.71777343750000000000	4144.10253906250000000000	4151.28173828125000000000	4148.71777343750000000000	4181.53857421875000000000	4152.82031250000000000000	4143.07666015625000000000	0.00000000000000000000	10245.00000000000000000000	10227.00000000000000000000	0.00000000000000000000	0.00000000000000000000	0.00000000000000000000	1760.00000000000000000000	265.00000000000000000000	4.00000000000000000000	4.00000000000000000000	4.00000000000000000000	4.00000000000000000000	4.00000000000000000000	4.00000000000000000000	4.00000000000000000000	4.00000000000000000000	4.00000000000000000000	4.00000000000000000000	4.00000000000000000000	4.00000000000000000000	4.00000000000000000000	4.00000000000000000000	4.00000000000000000000	4.00000000000000000000
26.00000000000000000000	0.00000000000000000000	4164.10253906250000000000	4173.33300781250000000000	4148.71777343750000000000	4183.58984375000000000000	4177.43603515625000000000	4169.23046875000000000000	4164.10253906250000000000	4168.71777343750000000000	4160.00000000000000000000	4166.15380859375000000000	4202.56396484375000000000	4196.92285156250000000000	4181.02539062500000000000	4165.64111328125000000000	0.00000000000000000000	10245.00000000000000000000	10227.00000000000000000000	0.00000000000000000000	0.00000000000000000000	0.00000000000000000000	1760.00000000000000000000	273.00000000000000000000	4.00000000000000000000	4.00000000000000000000	4.00000000000000000000	4.00000000000000000000	4.00000000000000000000	4.00000000000000000000	4.00000000000000000000	4.00000000000000000000	4.00000000000000000000	4.00000000000000000000	4.00000000000000000000	4.00000000000000000000	4.00000000000000000000	4.00000000000000000000	4.00000000000000000000	4.00000000000000000000
[truncated: 236 more rows]
