# Supplementary material for: Discriminating three motor imagery states of the same joint for brain-computer interface
Source: PeerJ. 2021 Aug 24;9:e12027. doi: 10.7717/peerj.12027 (PMC8395581; doi:10.7717/peerj.12027)
Supplement: Supplemental Information 1 [file peerj-09-12027-s001.zip › dataset/C/01-04-04.11.17.17.31.20.csv]

title:04	recorded:04.11.17 17.31.20	sampling:128	subject:01	labels:COUNTER INTERPOLATED AF3 F7 F3 FC5 T7 P7 O1 O2 P8 T8 FC6 F4 F8 AF4 RAW_CQ GYROX GYROY MARKER MARKER_HARDWARE SYNC TIME_STAMP_s TIME_STAMP_ms CQ_AF3 CQ_F7 CQ_F3 CQ_FC5 CQ_T7 CQ_P7 CQ_O1 CQ_O2 CQ_P8 CQ_T8 CQ_FC6 CQ_F4 CQ_F8 CQ_AF4 CQ_CMS CQ_DRL	chan:40	units:emotiv
0.00000000000000000000	0.00000000000000000000	4150.25634765625000000000	4168.20507812500000000000	4156.41015625000000000000	4141.02539062500000000000	4137.43603515625000000000	4159.48730468750000000000	4189.74365234375000000000	4203.07666015625000000000	4193.84619140625000000000	4184.61523437500000000000	4164.61523437500000000000	4186.66650390625000000000	4182.05126953125000000000	4172.30761718750000000000	2660.00000000000000000000	10246.00000000000000000000	10228.00000000000000000000	0.00000000000000000000	0.00000000000000000000	0.00000000000000000000	2942.00000000000000000000	245.00000000000000000000	4.00000000000000000000	0.00000000000000000000	0.00000000000000000000	0.00000000000000000000	0.00000000000000000000	0.00000000000000000000	0.00000000000000000000	0.00000000000000000000	0.00000000000000000000	0.00000000000000000000	0.00000000000000000000	0.00000000000000000000	0.00000000000000000000	0.00000000000000000000	0.00000000000000000000	0.00000000000000000000
1.00000000000000000000	0.00000000000000000000	4174.87158203125000000000	4153.84619140625000000000	4161.02539062500000000000	4139.48730468750000000000	4127.69238281250000000000	4145.64111328125000000000	4169.74365234375000000000	4175.89746093750000000000	4162.56396484375000000000	4188.20507812500000000000	4161.02539062500000000000	4180.00000000000000000000	4153.84619140625000000000	4161.02539062500000000000	2512.00000000000000000000	10247.00000000000000000000	10228.00000000000000000000	0.00000000000000000000	0.00000000000000000000	0.00000000000000000000	2942.00000000000000000000	252.00000000000000000000	4.00000000000000000000	4.00000000000000000000	0.00000000000000000000	0.00000000000000000000	0.00000000000000000000	0.00000000000000000000	0.00000000000000000000	0.00000000000000000000	0.00000000000000000000	0.00000000000000000000	0.00000000000000000000	0.00000000000000000000	0.00000000000000000000	0.00000000000000000000	0.00000000000000000000	0.00000000000000000000
2.00000000000000000000	0.00000000000000000000	4165.12792968750000000000	4193.33300781250000000000	4164.61523437500000000000	4176.41015625000000000000	4161.02539062500000000000	4177.43603515625000000000	4181.53857421875000000000	4173.84619140625000000000	4172.30761718750000000000	4201.02539062500000000000	4162.56396484375000000000	4176.92285156250000000000	4163.07666015625000000000	4168.71777343750000000000	1451.00000000000000000000	10247.00000000000000000000	10228.00000000000000000000	0.00000000000000000000	0.00000000000000000000	0.00000000000000000000	2942.00000000000000000000	260.00000000000000000000	4.00000000000000000000	4.00000000000000000000	4.00000000000000000000	0.00000000000000000000	0.00000000000000000000	0.00000000000000000000	0.00000000000000000000	0.00000000000000000000	0.00000000000000000000	0.00000000000000000000	0.00000000000000000000	0.00000000000000000000	0.00000000000000000000	0.00000000000000000000	4.00000000000000000000	0.00000000000000000000
3.00000000000000000000	0.00000000000000000000	4163.07666015625000000000	4205.12792968750000000000	4148.20507812500000000000	4173.33300781250000000000	4165.12792968750000000000	4182.05126953125000000000	4186.15380859375000000000	4174.87158203125000000000	4184.10253906250000000000	4195.38427734375000000000	4160.00000000000000000000	4164.10253906250000000000	4170.76904296875000000000	4151.79492187500000000000	3465.00000000000000000000	10246.00000000000000000000	10227.00000000000000000000	0.00000000000000000000	0.00000000000000000000	0.00000000000000000000	2942.00000000000000000000	267.00000000000000000000	4.00000000000000000000	4.00000000000000000000	4.00000000000000000000	4.00000000000000000000	0.00000000000000000000	0.00000000000000000000	0.00000000000000000000	0.00000000000000000000	0.00000000000000000000	0.00000000000000000000	0.00000000000000000000	0.00000000000000000000	0.00000000000000000000	0.00000000000000000000	4.00000000000000000000	4.00000000000000000000
4.00000000000000000000	0.00000000000000000000	4177.94873046875000000000	4189.74365234375000000000	4153.33300781250000000000	4171.28173828125000000000	4176.92285156250000000000	4180.51269531250000000000	4182.05126953125000000000	4172.82031250000000000000	4181.02539062500000000000	4193.84619140625000000000	4155.89746093750000000000	4157.94873046875000000000	4174.35888671875000000000	4143.07666015625000000000	3538.00000000000000000000	10246.00000000000000000000	10227.00000000000000000000	0.00000000000000000000	0.00000000000000000000	0.00000000000000000000	2942.00000000000000000000	275.00000000000000000000	4.00000000000000000000	4.00000000000000000000	4.00000000000000000000	4.00000000000000000000	4.00000000000000000000	0.00000000000000000000	0.00000000000000000000	0.00000000000000000000	0.00000000000000000000	0.00000000000000000000	0.00000000000000000000	0.00000000000000000000	0.00000000000000000000	0.00000000000000000000	4.00000000000000000000	4.00000000000000000000
5.00000000000000000000	0.00000000000000000000	4151.28173828125000000000	4186.66650390625000000000	4150.76904296875000000000	4172.30761718750000000000	4200.00000000000000000000	4195.38427734375000000000	4178.97412109375000000000	4179.48730468750000000000	4188.20507812500000000000	4202.05126953125000000000	4154.87158203125000000000	4158.97412109375000000000	4184.10253906250000000000	4155.89746093750000000000	3411.00000000000000000000	10247.00000000000000000000	10229.00000000000000000000	0.00000000000000000000	0.00000000000000000000	0.00000000000000000000	2942.00000000000000000000	283.00000000000000000000	4.00000000000000000000	4.00000000000000000000	4.00000000000000000000	4.00000000000000000000	4.00000000000000000000	4.00000000000000000000	0.00000000000000000000	0.00000000000000000000	0.00000000000000000000	0.00000000000000000000	0.00000000000000000000	0.00000000000000000000	0.00000000000000000000	0.00000000000000000000	4.00000000000000000000	4.00000000000000000000
6.00000000000000000000	0.00000000000000000000	4162.05126953125000000000	4160.00000000000000000000	4133.84619140625000000000	4136.41015625000000000000	4167.69238281250000000000	4171.79492187500000000000	4150.25634765625000000000	4160.51269531250000000000	4163.58984375000000000000	4172.82031250000000000000	4145.64111328125000000000	4145.12792968750000000000	4161.02539062500000000000	4135.38427734375000000000	3485.00000000000000000000	10247.00000000000000000000	10229.00000000000000000000	0.00000000000000000000	0.00000000000000000000	0.00000000000000000000	2942.00000000000000000000	291.00000000000000000000	4.00000000000000000000	4.00000000000000000000	4.00000000000000000000	4.00000000000000000000	4.00000000000000000000	4.00000000000000000000	4.00000000000000000000	0.00000000000000000000	0.00000000000000000000	0.00000000000000000000	0.00000000000000000000	0.00000000000000000000	0.00000000000000000000	0.00000000000000000000	4.00000000000000000000	4.00000000000000000000
7.00000000000000000000	0.00000000000000000000	4154.35888671875000000000	4165.64111328125000000000	4131.79492187500000000000	4141.53857421875000000000	4170.25634765625000000000	4169.74365234375000000000	4163.07666015625000000000	4174.35888671875000000000	4166.15380859375000000000	4186.15380859375000000000	4155.38427734375000000000	4143.07666015625000000000	4170.25634765625000000000	4135.38427734375000000000	3415.00000000000000000000	10248.00000000000000000000	10228.00000000000000000000	0.00000000000000000000	0.00000000000000000000	0.00000000000000000000	2942.00000000000000000000	298.00000000000000000000	4.00000000000000000000	4.00000000000000000000	4.00000000000000000000	4.00000000000000000000	4.00000000000000000000	4.00000000000000000000	4.00000000000000000000	4.00000000000000000000	0.00000000000000000000	0.00000000000000000000	0.00000000000000000000	0.00000000000000000000	0.00000000000000000000	0.00000000000000000000	4.00000000000000000000	4.00000000000000000000
8.00000000000000000000	0.00000000000000000000	4154.35888671875000000000	4173.33300781250000000000	4135.38427734375000000000	4170.25634765625000000000	4164.10253906250000000000	4164.61523437500000000000	4166.15380859375000000000	4174.87158203125000000000	4162.05126953125000000000	4194.35888671875000000000	4146.66650390625000000000	4150.25634765625000000000	4161.02539062500000000000	4141.02539062500000000000	3453.00000000000000000000	10248.00000000000000000000	10228.00000000000000000000	0.00000000000000000000	0.00000000000000000000	0.00000000000000000000	2942.00000000000000000000	306.00000000000000000000	4.00000000000000000000	4.00000000000000000000	4.00000000000000000000	4.00000000000000000000	4.00000000000000000000	4.00000000000000000000	4.00000000000000000000	4.00000000000000000000	4.00000000000000000000	0.00000000000000000000	0.00000000000000000000	0.00000000000000000000	0.00000000000000000000	0.00000000000000000000	4.00000000000000000000	4.00000000000000000000
9.00000000000000000000	0.00000000000000000000	4167.69238281250000000000	4169.74365234375000000000	4142.56396484375000000000	4150.25634765625000000000	4135.38427734375000000000	4152.82031250000000000000	4148.71777343750000000000	4155.89746093750000000000	4144.61523437500000000000	4167.17919921875000000000	4143.07666015625000000000	4148.71777343750000000000	4149.74365234375000000000	4141.53857421875000000000	3131.00000000000000000000	10249.00000000000000000000	10226.00000000000000000000	0.00000000000000000000	0.00000000000000000000	0.00000000000000000000	2942.00000000000000000000	314.00000000000000000000	4.00000000000000000000	4.00000000000000000000	4.00000000000000000000	4.00000000000000000000	4.00000000000000000000	4.00000000000000000000	4.00000000000000000000	4.00000000000000000000	4.00000000000000000000	4.00000000000000000000	0.00000000000000000000	0.00000000000000000000	0.00000000000000000000	0.00000000000000000000	4.00000000000000000000	4.00000000000000000000
10.00000000000000000000	0.00000000000000000000	4150.25634765625000000000	4186.15380859375000000000	4146.15380859375000000000	4148.71777343750000000000	4162.56396484375000000000	4177.43603515625000000000	4172.30761718750000000000	4179.48730468750000000000	4169.23046875000000000000	4177.43603515625000000000	4173.33300781250000000000	4155.89746093750000000000	4192.82031250000000000000	4157.43603515625000000000	3491.00000000000000000000	10249.00000000000000000000	10226.00000000000000000000	0.00000000000000000000	0.00000000000000000000	0.00000000000000000000	2942.00000000000000000000	323.00000000000000000000	4.00000000000000000000	4.00000000000000000000	4.00000000000000000000	4.00000000000000000000	4.00000000000000000000	4.00000000000000000000	4.00000000000000000000	4.00000000000000000000	4.00000000000000000000	4.00000000000000000000	4.00000000000000000000	0.00000000000000000000	0.00000000000000000000	0.00000000000000000000	4.00000000000000000000	4.00000000000000000000
11.00000000000000000000	0.00000000000000000000	4173.84619140625000000000	4181.02539062500000000000	4150.25634765625000000000	4169.74365234375000000000	4177.94873046875000000000	4172.82031250000000000000	4168.71777343750000000000	4174.35888671875000000000	4163.07666015625000000000	4180.00000000000000000000	4162.05126953125000000000	4154.35888671875000000000	4189.23046875000000000000	4148.71777343750000000000	3317.00000000000000000000	10250.00000000000000000000	10226.00000000000000000000	0.00000000000000000000	0.00000000000000000000	0.00000000000000000000	2942.00000000000000000000	330.00000000000000000000	4.00000000000000000000	4.00000000000000000000	4.00000000000000000000	4.00000000000000000000	4.00000000000000000000	4.00000000000000000000	4.00000000000000000000	4.00000000000000000000	4.00000000000000000000	4.00000000000000000000	4.00000000000000000000	4.00000000000000000000	0.00000000000000000000	0.00000000000000000000	4.00000000000000000000	4.00000000000000000000
12.00000000000000000000	0.00000000000000000000	4161.53857421875000000000	4195.38427734375000000000	4145.64111328125000000000	4175.89746093750000000000	4178.97412109375000000000	4168.20507812500000000000	4157.43603515625000000000	4157.43603515625000000000	4151.79492187500000000000	4181.02539062500000000000	4147.17919921875000000000	4145.64111328125000000000	4167.17919921875000000000	4148.71777343750000000000	2684.00000000000000000000	10250.00000000000000000000	10226.00000000000000000000	0.00000000000000000000	0.00000000000000000000	0.00000000000000000000	2942.00000000000000000000	338.00000000000000000000	4.00000000000000000000	4.00000000000000000000	4.00000000000000000000	4.00000000000000000000	4.00000000000000000000	4.00000000000000000000	4.00000000000000000000	4.00000000000000000000	4.00000000000000000000	4.00000000000000000000	4.00000000000000000000	4.00000000000000000000	4.00000000000000000000	0.00000000000000000000	4.00000000000000000000	4.00000000000000000000
13.00000000000000000000	0.00000000000000000000	4149.23046875000000000000	4192.30761718750000000000	4134.87158203125000000000	4173.84619140625000000000	4163.07666015625000000000	4166.66650390625000000000	4147.69238281250000000000	4148.20507812500000000000	4151.79492187500000000000	4177.43603515625000000000	4146.66650390625000000000	4140.51269531250000000000	4165.12792968750000000000	4145.64111328125000000000	2615.00000000000000000000	10249.00000000000000000000	10226.00000000000000000000	0.00000000000000000000	0.00000000000000000000	0.00000000000000000000	2942.00000000000000000000	347.00000000000000000000	4.00000000000000000000	4.00000000000000000000	4.00000000000000000000	4.00000000000000000000	4.00000000000000000000	4.00000000000000000000	4.00000000000000000000	4.00000000000000000000	4.00000000000000000000	4.00000000000000000000	4.00000000000000000000	4.00000000000000000000	4.00000000000000000000	4.00000000000000000000	4.00000000000000000000	4.00000000000000000000
14.00000000000000000000	0.00000000000000000000	4168.71777343750000000000	4170.76904296875000000000	4141.02539062500000000000	4155.38427734375000000000	4153.33300781250000000000	4162.56396484375000000000	4148.71777343750000000000	4157.43603515625000000000	4153.84619140625000000000	4170.76904296875000000000	4120.51269531250000000000	4144.61523437500000000000	4162.56396484375000000000	4131.79492187500000000000	3491.00000000000000000000	10249.00000000000000000000	10226.00000000000000000000	0.00000000000000000000	0.00000000000000000000	0.00000000000000000000	2942.00000000000000000000	355.00000000000000000000	4.00000000000000000000	4.00000000000000000000	4.00000000000000000000	4.00000000000000000000	4.00000000000000000000	4.00000000000000000000	4.00000000000000000000	4.00000000000000000000	4.00000000000000000000	4.00000000000000000000	4.00000000000000000000	4.00000000000000000000	4.00000000000000000000	4.00000000000000000000	4.00000000000000000000	4.00000000000000000000
15.00000000000000000000	0.00000000000000000000	4153.33300781250000000000	4192.82031250000000000000	4143.58984375000000000000	4153.33300781250000000000	4187.17919921875000000000	4190.76904296875000000000	4184.61523437500000000000	4192.82031250000000000000	4175.38427734375000000000	4185.12792968750000000000	4122.56396484375000000000	4164.61523437500000000000	4170.25634765625000000000	4146.15380859375000000000	3317.00000000000000000000	10247.00000000000000000000	10226.00000000000000000000	0.00000000000000000000	0.00000000000000000000	0.00000000000000000000	2942.00000000000000000000	362.00000000000000000000	4.00000000000000000000	4.00000000000000000000	4.00000000000000000000	4.00000000000000000000	4.00000000000000000000	4.00000000000000000000	4.00000000000000000000	4.00000000000000000000	4.00000000000000000000	4.00000000000000000000	4.00000000000000000000	4.00000000000000000000	4.00000000000000000000	4.00000000000000000000	4.00000000000000000000	4.00000000000000000000
16.00000000000000000000	0.00000000000000000000	4173.84619140625000000000	4187.69238281250000000000	4146.66650390625000000000	4166.15380859375000000000	4170.76904296875000000000	4181.53857421875000000000	4177.94873046875000000000	4170.76904296875000000000	4152.30761718750000000000	4163.07666015625000000000	4148.20507812500000000000	4167.17919921875000000000	4151.79492187500000000000	4148.20507812500000000000	0.00000000000000000000	10247.00000000000000000000	10226.00000000000000000000	0.00000000000000000000	0.00000000000000000000	0.00000000000000000000	2942.00000000000000000000	370.00000000000000000000	4.00000000000000000000	4.00000000000000000000	4.00000000000000000000	4.00000000000000000000	4.00000000000000000000	4.00000000000000000000	4.00000000000000000000	4.00000000000000000000	4.00000000000000000000	4.00000000000000000000	4.00000000000000000000	4.00000000000000000000	4.00000000000000000000	4.00000000000000000000	4.00000000000000000000	4.00000000000000000000
17.00000000000000000000	0.00000000000000000000	4169.74365234375000000000	4183.58984375000000000000	4155.38427734375000000000	4170.25634765625000000000	4150.25634765625000000000	4163.07666015625000000000	4170.25634765625000000000	4165.12792968750000000000	4148.71777343750000000000	4160.00000000000000000000	4162.56396484375000000000	4166.66650390625000000000	4148.71777343750000000000	4154.87158203125000000000	0.00000000000000000000	10247.00000000000000000000	10227.00000000000000000000	0.00000000000000000000	0.00000000000000000000	0.00000000000000000000	2942.00000000000000000000	378.00000000000000000000	4.00000000000000000000	4.00000000000000000000	4.00000000000000000000	4.00000000000000000000	4.00000000000000000000	4.00000000000000000000	4.00000000000000000000	4.00000000000000000000	4.00000000000000000000	4.00000000000000000000	4.00000000000000000000	4.00000000000000000000	4.00000000000000000000	4.00000000000000000000	4.00000000000000000000	4.00000000000000000000
18.00000000000000000000	0.00000000000000000000	4161.53857421875000000000	4202.05126953125000000000	4157.94873046875000000000	4169.23046875000000000000	4171.79492187500000000000	4166.66650390625000000000	4180.51269531250000000000	4196.41015625000000000000	4175.38427734375000000000	4187.69238281250000000000	4159.48730468750000000000	4186.66650390625000000000	4157.94873046875000000000	4170.25634765625000000000	0.00000000000000000000	10247.00000000000000000000	10227.00000000000000000000	0.00000000000000000000	0.00000000000000000000	0.00000000000000000000	2942.00000000000000000000	386.00000000000000000000	4.00000000000000000000	4.00000000000000000000	4.00000000000000000000	4.00000000000000000000	4.00000000000000000000	4.00000000000000000000	4.00000000000000000000	4.00000000000000000000	4.00000000000000000000	4.00000000000000000000	4.00000000000000000000	4.00000000000000000000	4.00000000000000000000	4.00000000000000000000	4.00000000000000000000	4.00000000000000000000
19.00000000000000000000	0.00000000000000000000	4176.92285156250000000000	4190.76904296875000000000	4150.25634765625000000000	4156.92285156250000000000	4174.87158203125000000000	4165.12792968750000000000	4170.25634765625000000000	4178.97412109375000000000	4165.64111328125000000000	4188.20507812500000000000	4154.35888671875000000000	4182.05126953125000000000	4150.76904296875000000000	4165.64111328125000000000	0.00000000000000000000	10248.00000000000000000000	10227.00000000000000000000	0.00000000000000000000	0.00000000000000000000	0.00000000000000000000	2942.00000000000000000000	393.00000000000000000000	4.00000000000000000000	4.00000000000000000000	4.00000000000000000000	4.00000000000000000000	4.00000000000000000000	4.00000000000000000000	4.00000000000000000000	4.00000000000000000000	4.00000000000000000000	4.00000000000000000000	4.00000000000000000000	4.00000000000000000000	4.00000000000000000000	4.00000000000000000000	4.00000000000000000000	4.00000000000000000000
20.00000000000000000000	0.00000000000000000000	4151.28173828125000000000	4176.41015625000000000000	4136.41015625000000000000	4151.28173828125000000000	4167.17919921875000000000	4169.74365234375000000000	4164.10253906250000000000	4161.02539062500000000000	4164.10253906250000000000	4190.25634765625000000000	4164.10253906250000000000	4164.61523437500000000000	4155.89746093750000000000	4155.89746093750000000000	0.00000000000000000000	10248.00000000000000000000	10227.00000000000000000000	0.00000000000000000000	0.00000000000000000000	0.00000000000000000000	2942.00000000000000000000	401.00000000000000000000	4.00000000000000000000	4.00000000000000000000	4.00000000000000000000	4.00000000000000000000	4.00000000000000000000	4.00000000000000000000	4.00000000000000000000	4.00000000000000000000	4.00000000000000000000	4.00000000000000000000	4.00000000000000000000	4.00000000000000000000	4.00000000000000000000	4.00000000000000000000	4.00000000000000000000	4.00000000000000000000
21.00000000000000000000	0.00000000000000000000	4171.79492187500000000000	4178.46142578125000000000	4144.61523437500000000000	4167.69238281250000000000	4162.56396484375000000000	4163.07666015625000000000	4151.28173828125000000000	4158.46142578125000000000	4158.46142578125000000000	4183.58984375000000000000	4143.07666015625000000000	4170.76904296875000000000	4143.07666015625000000000	4143.58984375000000000000	0.00000000000000000000	10246.00000000000000000000	10228.00000000000000000000	0.00000000000000000000	0.00000000000000000000	0.00000000000000000000	2942.00000000000000000000	410.00000000000000000000	4.00000000000000000000	4.00000000000000000000	4.00000000000000000000	4.00000000000000000000	4.00000000000000000000	4.00000000000000000000	4.00000000000000000000	4.00000000000000000000	4.00000000000000000000	4.00000000000000000000	4.00000000000000000000	4.00000000000000000000	4.00000000000000000000	4.00000000000000000000	4.00000000000000000000	4.00000000000000000000
22.00000000000000000000	0.00000000000000000000	4173.33300781250000000000	4200.51269531250000000000	4164.10253906250000000000	4190.76904296875000000000	4195.89746093750000000000	4180.51269531250000000000	4167.69238281250000000000	4176.41015625000000000000	4166.15380859375000000000	4196.92285156250000000000	4137.94873046875000000000	4183.07666015625000000000	4155.89746093750000000000	4158.46142578125000000000	0.00000000000000000000	10246.00000000000000000000	10228.00000000000000000000	0.00000000000000000000	0.00000000000000000000	0.00000000000000000000	2942.00000000000000000000	418.00000000000000000000	4.00000000000000000000	4.00000000000000000000	4.00000000000000000000	4.00000000000000000000	4.00000000000000000000	4.00000000000000000000	4.00000000000000000000	4.00000000000000000000	4.00000000000000000000	4.00000000000000000000	4.00000000000000000000	4.00000000000000000000	4.00000000000000000000	4.00000000000000000000	4.00000000000000000000	4.00000000000000000000
23.00000000000000000000	0.00000000000000000000	4148.71777343750000000000	4176.92285156250000000000	4160.00000000000000000000	4162.56396484375000000000	4182.56396484375000000000	4174.87158203125000000000	4161.53857421875000000000	4174.87158203125000000000	4163.07666015625000000000	4185.12792968750000000000	4139.48730468750000000000	4170.25634765625000000000	4161.53857421875000000000	4153.33300781250000000000	0.00000000000000000000	10245.00000000000000000000	10227.00000000000000000000	0.00000000000000000000	0.00000000000000000000	0.00000000000000000000	2942.00000000000000000000	425.00000000000000000000	4.00000000000000000000	4.00000000000000000000	4.00000000000000000000	4.00000000000000000000	4.00000000000000000000	4.00000000000000000000	4.00000000000000000000	4.00000000000000000000	4.00000000000000000000	4.00000000000000000000	4.00000000000000000000	4.00000000000000000000	4.00000000000000000000	4.00000000000000000000	4.00000000000000000000	4.00000000000000000000
24.00000000000000000000	0.00000000000000000000	4165.12792968750000000000	4147.69238281250000000000	4153.84619140625000000000	4137.43603515625000000000	4134.35888671875000000000	4143.07666015625000000000	4125.64111328125000000000	4147.17919921875000000000	4140.00000000000000000000	4135.38427734375000000000	4123.58984375000000000000	4154.35888671875000000000	4136.92285156250000000000	4130.25634765625000000000	0.00000000000000000000	10245.00000000000000000000	10227.00000000000000000000	0.00000000000000000000	0.00000000000000000000	0.00000000000000000000	2942.00000000000000000000	432.00000000000000000000	4.00000000000000000000	4.00000000000000000000	4.00000000000000000000	4.00000000000000000000	4.00000000000000000000	4.00000000000000000000	4.00000000000000000000	4.00000000000000000000	4.00000000000000000000	4.00000000000000000000	4.00000000000000000000	4.00000000000000000000	4.00000000000000000000	4.00000000000000000000	4.00000000000000000000	4.00000000000000000000
25.00000000000000000000	0.00000000000000000000	4154.35888671875000000000	4188.20507812500000000000	4149.74365234375000000000	4167.17919921875000000000	4165.64111328125000000000	4168.20507812500000000000	4148.20507812500000000000	4159.48730468750000000000	4156.41015625000000000000	4161.53857421875000000000	4152.30761718750000000000	4171.28173828125000000000	4154.35888671875000000000	4151.28173828125000000000	0.00000000000000000000	10246.00000000000000000000	10228.00000000000000000000	0.00000000000000000000	0.00000000000000000000	0.00000000000000000000	2942.00000000000000000000	441.00000000000000000000	4.00000000000000000000	4.00000000000000000000	4.00000000000000000000	4.00000000000000000000	4.00000000000000000000	4.00000000000000000000	4.00000000000000000000	4.00000000000000000000	4.00000000000000000000	4.00000000000000000000	4.00000000000000000000	4.00000000000000000000	4.00000000000000000000	4.00000000000000000000	4.00000000000000000000	4.00000000000000000000
26.00000000000000000000	0.00000000000000000000	4170.25634765625000000000	4179.48730468750000000000	4149.23046875000000000000	4157.43603515625000000000	4166.66650390625000000000	4167.17919921875000000000	4163.07666015625000000000	4165.64111328125000000000	4147.17919921875000000000	4176.92285156250000000000	4155.38427734375000000000	4177.94873046875000000000	4141.02539062500000000000	4143.07666015625000000000	0.00000000000000000000	10246.00000000000000000000	10228.00000000000000000000	0.00000000000000000000	0.00000000000000000000	0.00000000000000000000	2942.00000000000000000000	449.00000000000000000000	4.00000000000000000000	4.00000000000000000000	4.00000000000000000000	4.00000000000000000000	4.00000000000000000000	4.00000000000000000000	4.00000000000000000000	4.00000000000000000000	4.00000000000000000000	4.00000000000000000000	4.00000000000000000000	4.00000000000000000000	4.00000000000000000000	4.00000000000000000000	4.00000000000000000000	4.00000000000000000000
27.00000000000000000000	0.00000000000000000000	4172.82031250000000000000	4157.94873046875000000000	4161.53857421875000000000	4138.46142578125000000000	4157.43603515625000000000	4157.94873046875000000000	4161.53857421875000000000	4167.17919921875000000000	4145.12792968750000000000	4161.02539062500000000000	4135.89746093750000000000	4174.35888671875000000000	4137.43603515625000000000	4141.02539062500000000000	0.00000000000000000000	10247.00000000000000000000	10228.00000000000000000000	0.00000000000000000000	0.00000000000000000000	0.00000000000000000000	2942.00000000000000000000	457.00000000000000000000	4.00000000000000000000	4.00000000000000000000	4.00000000000000000000	4.00000000000000000000	4.00000000000000000000	4.00000000000000000000	4.00000000000000000000	4.00000000000000000000	4.00000000000000000000	4.00000000000000000000	4.00000000000000000000	4.00000000000000000000	4.00000000000000000000	4.00000000000000000000	4.00000000000000000000	4.00000000000000000000
28.00000000000000000000	0.00000000000000000000	4152.30761718750000000000	4173.84619140625000000000	4159.48730468750000000000	4157.43603515625000000000	4169.74365234375000000000	4165.12792968750000000000	4152.30761718750000000000	4152.82031250000000000000	4154.35888671875000000000	4165.12792968750000000000	4141.02539062500000000000	4177.94873046875000000000	4163.07666015625000000000	4162.56396484375000000000	0.00000000000000000000	10247.00000000000000000000	10228.00000000000000000000	0.00000000000000000000	0.00000000000000000000	0.00000000000000000000	2942.00000000000000000000	465.00000000000000000000	4.00000000000000000000	4.00000000000000000000	4.00000000000000000000	4.00000000000000000000	4.00000000000000000000	4.00000000000000000000	4.00000000000000000000	4.00000000000000000000	4.00000000000000000000	4.00000000000000000000	4.00000000000000000000	4.00000000000000000000	4.00000000000000000000	4.00000000000000000000	4.00000000000000000000	4.00000000000000000000
29.00000000000000000000	0.00000000000000000000	4171.79492187500000000000	4171.79492187500000000000	4154.35888671875000000000	4167.69238281250000000000	4162.05126953125000000000	4160.51269531250000000000	4138.97412109375000000000	4133.33300781250000000000	4142.05126953125000000000	4172.82031250000000000000	4141.53857421875000000000	4171.28173828125000000000	4155.89746093750000000000	4152.30761718750000000000	0.00000000000000000000	10250.00000000000000000000	10229.00000000000000000000	0.00000000000000000000	0.00000000000000000000	0.00000000000000000000	2942.00000000000000000000	474.00000000000000000000	4.00000000000000000000	4.00000000000000000000	4.00000000000000000000	4.00000000000000000000	4.00000000000000000000	4.00000000000000000000	4.00000000000000000000	4.00000000000000000000	4.00000000000000000000	4.00000000000000000000	4.00000000000000000000	4.00000000000000000000	4.00000000000000000000	4.00000000000000000000	4.00000000000000000000	4.00000000000000000000
30.00000000000000000000	0.00000000000000000000	4154.35888671875000000000	4176.41015625000000000000	4154.87158203125000000000	4159.48730468750000000000	4177.43603515625000000000	4174.35888671875000000000	4165.64111328125000000000	4180.00000000000000000000	4172.30761718750000000000	4196.92285156250000000000	4146.66650390625000000000	4172.30761718750000000000	4168.71777343750000000000	4152.30761718750000000000	0.00000000000000000000	10250.00000000000000000000	10229.00000000000000000000	0.00000000000000000000	0.00000000000000000000	0.00000000000000000000	2942.00000000000000000000	482.00000000000000000000	4.00000000000000000000	4.00000000000000000000	4.00000000000000000000	4.00000000000000000000	4.00000000000000000000	4.00000000000000000000	4.00000000000000000000	4.00000000000000000000	4.00000000000000000000	4.00000000000000000000	4.00000000000000000000	4.00000000000000000000	4.00000000000000000000	4.00000000000000000000	4.00000000000000000000	4.00000000000000000000
31.00000000000000000000	0.00000000000000000000	4161.02539062500000000000	4160.51269531250000000000	4148.71777343750000000000	4143.58984375000000000000	4163.07666015625000000000	4155.89746093750000000000	4152.30761718750000000000	4185.12792968750000000000	4176.92285156250000000000	4189.23046875000000000000	4146.15380859375000000000	4178.97412109375000000000	4173.33300781250000000000	4151.79492187500000000000	0.00000000000000000000	10249.00000000000000000000	10230.00000000000000000000	0.00000000000000000000	0.00000000000000000000	0.00000000000000000000	2942.00000000000000000000	491.00000000000000000000	4.00000000000000000000	4.00000000000000000000	4.00000000000000000000	4.00000000000000000000	4.00000000000000000000	4.00000000000000000000	4.00000000000000000000	4.00000000000000000000	4.00000000000000000000	4.00000000000000000000	4.00000000000000000000	4.00000000000000000000	4.00000000000000000000	4.00000000000000000000	4.00000000000000000000	4.00000000000000000000
32.00000000000000000000	0.00000000000000000000	4172.30761718750000000000	4161.02539062500000000000	4150.25634765625000000000	4150.25634765625000000000	4145.64111328125000000000	4151.28173828125000000000	4136.92285156250000000000	4159.48730468750000000000	4157.94873046875000000000	4184.10253906250000000000	4164.10253906250000000000	4177.43603515625000000000	4176.92285156250000000000	4154.87158203125000000000	0.00000000000000000000	10249.00000000000000000000	10230.00000000000000000000	0.00000000000000000000	0.00000000000000000000	0.00000000000000000000	2942.00000000000000000000	498.00000000000000000000	4.00000000000000000000	4.00000000000000000000	4.00000000000000000000	4.00000000000000000000	4.00000000000000000000	4.00000000000000000000	4.00000000000000000000	4.00000000000000000000	4.00000000000000000000	4.00000000000000000000	4.00000000000000000000	4.00000000000000000000	4.00000000000000000000	4.00000000000000000000	4.00000000000000000000	4.00000000000000000000
33.00000000000000000000	0.00000000000000000000	4159.48730468750000000000	4184.10253906250000000000	4160.51269531250000000000	4175.38427734375000000000	4164.61523437500000000000	4176.41015625000000000000	4156.41015625000000000000	4173.33300781250000000000	4163.58984375000000000000	4194.35888671875000000000	4170.25634765625000000000	4175.38427734375000000000	4191.28173828125000000000	4159.48730468750000000000	0.00000000000000000000	10249.00000000000000000000	10229.00000000000000000000	0.00000000000000000000	0.00000000000000000000	0.00000000000000000000	2942.00000000000000000000	506.00000000000000000000	4.00000000000000000000	4.00000000000000000000	4.00000000000000000000	4.00000000000000000000	4.00000000000000000000	4.00000000000000000000	4.00000000000000000000	4.00000000000000000000	4.00000000000000000000	4.00000000000000000000	4.00000000000000000000	4.00000000000000000000	4.00000000000000000000	4.00000000000000000000	4.00000000000000000000	4.00000000000000000000
34.00000000000000000000	0.00000000000000000000	4180.00000000000000000000	4174.87158203125000000000	4167.69238281250000000000	4168.20507812500000000000	4163.58984375000000000000	4166.66650390625000000000	4151.28173828125000000000	4168.71777343750000000000	4155.89746093750000000000	4170.76904296875000000000	4134.87158203125000000000	4170.76904296875000000000	4167.17919921875000000000	4146.15380859375000000000	0.00000000000000000000	10249.00000000000000000000	10229.00000000000000000000	0.00000000000000000000	0.00000000000000000000	0.00000000000000000000	2942.00000000000000000000	513.00000000000000000000	4.00000000000000000000	4.00000000000000000000	4.00000000000000000000	4.00000000000000000000	4.00000000000000000000	4.00000000000000000000	4.00000000000000000000	4.00000000000000000000	4.00000000000000000000	4.00000000000000000000	4.00000000000000000000	4.00000000000000000000	4.00000000000000000000	4.00000000000000000000	4.00000000000000000000	4.00000000000000000000
35.00000000000000000000	0.00000000000000000000	4154.35888671875000000000	4170.25634765625000000000	4151.28173828125000000000	4137.94873046875000000000	4158.46142578125000000000	4154.87158203125000000000	4148.20507812500000000000	4167.17919921875000000000	4161.02539062500000000000	4165.12792968750000000000	4138.46142578125000000000	4167.69238281250000000000	4149.74365234375000000000	4151.28173828125000000000	0.00000000000000000000	10249.00000000000000000000	10229.00000000000000000000	0.00000000000000000000	0.00000000000000000000	0.00000000000000000000	2942.00000000000000000000	521.00000000000000000000	4.00000000000000000000	4.00000000000000000000	4.00000000000000000000	4.00000000000000000000	4.00000000000000000000	4.00000000000000000000	4.00000000000000000000	4.00000000000000000000	4.00000000000000000000	4.00000000000000000000	4.00000000000000000000	4.00000000000000000000	4.00000000000000000000	4.00000000000000000000	4.00000000000000000000	4.00000000000000000000
36.00000000000000000000	0.00000000000000000000	4158.97412109375000000000	4163.07666015625000000000	4145.12792968750000000000	4135.38427734375000000000	4165.12792968750000000000	4148.71777343750000000000	4136.92285156250000000000	4163.58984375000000000000	4158.46142578125000000000	4177.94873046875000000000	4158.97412109375000000000	4169.74365234375000000000	4148.20507812500000000000	4148.20507812500000000000	0.00000000000000000000	10249.00000000000000000000	10229.00000000000000000000	0.00000000000000000000	0.00000000000000000000	0.00000000000000000000	2942.00000000000000000000	528.00000000000000000000	4.00000000000000000000	4.00000000000000000000	4.00000000000000000000	4.00000000000000000000	4.00000000000000000000	4.00000000000000000000	4.00000000000000000000	4.00000000000000000000	4.00000000000000000000	4.00000000000000000000	4.00000000000000000000	4.00000000000000000000	4.00000000000000000000	4.00000000000000000000	4.00000000000000000000	4.00000000000000000000
37.00000000000000000000	0.00000000000000000000	4181.02539062500000000000	4174.35888671875000000000	4163.58984375000000000000	4155.89746093750000000000	4181.53857421875000000000	4172.30761718750000000000	4145.64111328125000000000	4163.07666015625000000000	4156.92285156250000000000	4195.89746093750000000000	4160.00000000000000000000	4175.38427734375000000000	4173.33300781250000000000	4146.66650390625000000000	0.00000000000000000000	10249.00000000000000000000	10229.00000000000000000000	0.00000000000000000000	0.00000000000000000000	0.00000000000000000000	2942.00000000000000000000	537.00000000000000000000	4.00000000000000000000	4.00000000000000000000	4.00000000000000000000	4.00000000000000000000	4.00000000000000000000	4.00000000000000000000	4.00000000000000000000	4.00000000000000000000	4.00000000000000000000	4.00000000000000000000	4.00000000000000000000	4.00000000000000000000	4.00000000000000000000	4.00000000000000000000	4.00000000000000000000	4.00000000000000000000
38.00000000000000000000	0.00000000000000000000	4153.33300781250000000000	4182.05126953125000000000	4145.12792968750000000000	4157.43603515625000000000	4155.38427734375000000000	4173.84619140625000000000	4158.46142578125000000000	4153.84619140625000000000	4146.15380859375000000000	4182.56396484375000000000	4136.41015625000000000000	4168.71777343750000000000	4174.35888671875000000000	4144.10253906250000000000	0.00000000000000000000	10249.00000000000000000000	10229.00000000000000000000	0.00000000000000000000	0.00000000000000000000	0.00000000000000000000	2942.00000000000000000000	544.00000000000000000000	4.00000000000000000000	4.00000000000000000000	4.00000000000000000000	4.00000000000000000000	4.00000000000000000000	4.00000000000000000000	4.00000000000000000000	4.00000000000000000000	4.00000000000000000000	4.00000000000000000000	4.00000000000000000000	4.00000000000000000000	4.00000000000000000000	4.00000000000000000000	4.00000000000000000000	4.00000000000000000000
39.00000000000000000000	0.00000000000000000000	4164.61523437500000000000	4158.46142578125000000000	4130.25634765625000000000	4146.66650390625000000000	4128.71777343750000000000	4137.94873046875000000000	4141.53857421875000000000	4136.92285156250000000000	4130.25634765625000000000	4159.48730468750000000000	4122.05126953125000000000	4160.00000000000000000000	4145.64111328125000000000	4130.76904296875000000000	0.00000000000000000000	10246.00000000000000000000	10230.00000000000000000000	0.00000000000000000000	0.00000000000000000000	0.00000000000000000000	2942.00000000000000000000	552.00000000000000000000	4.00000000000000000000	4.00000000000000000000	4.00000000000000000000	4.00000000000000000000	4.00000000000000000000	4.00000000000000000000	4.00000000000000000000	4.00000000000000000000	4.00000000000000000000	4.00000000000000000000	4.00000000000000000000	4.00000000000000000000	4.00000000000000000000	4.00000000000000000000	4.00000000000000000000	4.00000000000000000000
40.00000000000000000000	0.00000000000000000000	4153.84619140625000000000	4168.20507812500000000000	4139.48730468750000000000	4153.84619140625000000000	4173.84619140625000000000	4162.56396484375000000000	4154.35888671875000000000	4169.74365234375000000000	4168.71777343750000000000	4195.38427734375000000000	4158.97412109375000000000	4172.30761718750000000000	4176.41015625000000000000	4148.20507812500000000000	0.00000000000000000000	10246.00000000000000000000	10230.00000000000000000000	0.00000000000000000000	0.00000000000000000000	0.00000000000000000000	2942.00000000000000000000	559.00000000000000000000	4.00000000000000000000	4.00000000000000000000	4.00000000000000000000	4.00000000000000000000	4.00000000000000000000	4.00000000000000000000	4.00000000000000000000	4.00000000000000000000	4.00000000000000000000	4.00000000000000000000	4.00000000000000000000	4.00000000000000000000	4.00000000000000000000	4.00000000000000000000	4.00000000000000000000	4.00000000000000000000
41.00000000000000000000	0.00000000000000000000	4155.38427734375000000000	4167.17919921875000000000	4135.38427734375000000000	4154.35888671875000000000	4163.07666015625000000000	4169.74365234375000000000	4145.12792968750000000000	4167.17919921875000000000	4165.12792968750000000000	4189.23046875000000000000	4166.15380859375000000000	4172.82031250000000000000	4174.87158203125000000000	4145.12792968750000000000	0.00000000000000000000	10246.00000000000000000000	10229.00000000000000000000	0.00000000000000000000	0.00000000000000000000	0.00000000000000000000	2942.00000000000000000000	568.00000000000000000000	4.00000000000000000000	4.00000000000000000000	4.00000000000000000000	4.00000000000000000000	4.00000000000000000000	4.00000000000000000000	4.00000000000000000000	4.00000000000000000000	4.00000000000000000000	4.00000000000000000000	4.00000000000000000000	4.00000000000000000000	4.00000000000000000000	4.00000000000000000000	4.00000000000000000000	4.00000000000000000000
42.00000000000000000000	0.00000000000000000000	4174.35888671875000000000	4167.69238281250000000000	4145.12792968750000000000	4148.20507812500000000000	4148.71777343750000000000	4162.56396484375000000000	4138.46142578125000000000	4155.89746093750000000000	4150.76904296875000000000	4174.35888671875000000000	4156.92285156250000000000	4165.64111328125000000000	4160.00000000000000000000	4136.92285156250000000000	0.00000000000000000000	10246.00000000000000000000	10229.00000000000000000000	0.00000000000000000000	0.00000000000000000000	0.00000000000000000000	2942.00000000000000000000	575.00000000000000000000	4.00000000000000000000	4.00000000000000000000	4.00000000000000000000	4.00000000000000000000	4.00000000000000000000	4.00000000000000000000	4.00000000000000000000	4.00000000000000000000	4.00000000000000000000	4.00000000000000000000	4.00000000000000000000	4.00000000000000000000	4.00000000000000000000	4.00000000000000000000	4.00000000000000000000	4.00000000000000000000
43.00000000000000000000	0.00000000000000000000	4155.89746093750000000000	4177.43603515625000000000	4150.25634765625000000000	4158.97412109375000000000	4199.48730468750000000000	4181.53857421875000000000	4159.48730468750000000000	4181.02539062500000000000	4185.64111328125000000000	4212.82031250000000000000	4167.69238281250000000000	4169.23046875000000000000	4187.17919921875000000000	4147.69238281250000000000	0.00000000000000000000	10247.00000000000000000000	10230.00000000000000000000	0.00000000000000000000	0.00000000000000000000	0.00000000000000000000	2942.00000000000000000000	583.00000000000000000000	4.00000000000000000000	4.00000000000000000000	4.00000000000000000000	4.00000000000000000000	4.00000000000000000000	4.00000000000000000000	4.00000000000000000000	4.00000000000000000000	4.00000000000000000000	4.00000000000000000000	4.00000000000000000000	4.00000000000000000000	4.00000000000000000000	4.00000000000000000000	4.00000000000000000000	4.00000000000000000000
44.00000000000000000000	0.00000000000000000000	4169.23046875000000000000	4152.82031250000000000000	4138.97412109375000000000	4156.41015625000000000000	4179.48730468750000000000	4162.56396484375000000000	4140.51269531250000000000	4162.05126953125000000000	4165.12792968750000000000	4191.79492187500000000000	4144.10253906250000000000	4157.43603515625000000000	4164.61523437500000000000	4132.82031250000000000000	0.00000000000000000000	10247.00000000000000000000	10230.00000000000000000000	0.00000000000000000000	0.00000000000000000000	0.00000000000000000000	2942.00000000000000000000	591.00000000000000000000	4.00000000000000000000	4.00000000000000000000	4.00000000000000000000	4.00000000000000000000	4.00000000000000000000	4.00000000000000000000	4.00000000000000000000	4.00000000000000000000	4.00000000000000000000	4.00000000000000000000	4.00000000000000000000	4.00000000000000000000	4.00000000000000000000	4.00000000000000000000	4.00000000000000000000	4.00000000000000000000
45.00000000000000000000	0.00000000000000000000	4160.51269531250000000000	4171.79492187500000000000	4146.66650390625000000000	4168.20507812500000000000	4153.33300781250000000000	4166.15380859375000000000	4146.15380859375000000000	4169.74365234375000000000	4156.92285156250000000000	4178.97412109375000000000	4147.17919921875000000000	4157.94873046875000000000	4162.56396484375000000000	4151.28173828125000000000	0.00000000000000000000	10247.00000000000000000000	10230.00000000000000000000	0.00000000000000000000	0.00000000000000000000	0.00000000000000000000	2942.00000000000000000000	599.00000000000000000000	4.00000000000000000000	4.00000000000000000000	4.00000000000000000000	4.00000000000000000000	4.00000000000000000000	4.00000000000000000000	4.00000000000000000000	4.00000000000000000000	4.00000000000000000000	4.00000000000000000000	4.00000000000000000000	4.00000000000000000000	4.00000000000000000000	4.00000000000000000000	4.00000000000000000000	4.00000000000000000000
46.00000000000000000000	0.00000000000000000000	4161.53857421875000000000	4172.30761718750000000000	4162.56396484375000000000	4171.28173828125000000000	4156.41015625000000000000	4167.69238281250000000000	4150.25634765625000000000	4183.07666015625000000000	4167.17919921875000000000	4196.41015625000000000000	4157.43603515625000000000	4171.28173828125000000000	4181.02539062500000000000	4164.10253906250000000000	0.00000000000000000000	10247.00000000000000000000	10230.00000000000000000000	0.00000000000000000000	0.00000000000000000000	0.00000000000000000000	2942.00000000000000000000	607.00000000000000000000	4.00000000000000000000	4.00000000000000000000	4.00000000000000000000	4.00000000000000000000	4.00000000000000000000	4.00000000000000000000	4.00000000000000000000	4.00000000000000000000	4.00000000000000000000	4.00000000000000000000	4.00000000000000000000	4.00000000000000000000	4.00000000000000000000	4.00000000000000000000	4.00000000000000000000	4.00000000000000000000
47.00000000000000000000	0.00000000000000000000	4174.87158203125000000000	4147.69238281250000000000	4159.48730468750000000000	4147.17919921875000000000	4154.87158203125000000000	4150.25634765625000000000	4135.38427734375000000000	4154.35888671875000000000	4149.74365234375000000000	4178.46142578125000000000	4129.74365234375000000000	4168.71777343750000000000	4169.23046875000000000000	4146.66650390625000000000	0.00000000000000000000	10249.00000000000000000000	10230.00000000000000000000	0.00000000000000000000	0.00000000000000000000	0.00000000000000000000	2942.00000000000000000000	615.00000000000000000000	4.00000000000000000000	4.00000000000000000000	4.00000000000000000000	4.00000000000000000000	4.00000000000000000000	4.00000000000000000000	4.00000000000000000000	4.00000000000000000000	4.00000000000000000000	4.00000000000000000000	4.00000000000000000000	4.00000000000000000000	4.00000000000000000000	4.00000000000000000000	4.00000000000000000000	4.00000000000000000000
48.00000000000000000000	0.00000000000000000000	4151.79492187500000000000	4173.84619140625000000000	4136.92285156250000000000	4152.30761718750000000000	4169.74365234375000000000	4167.69238281250000000000	4151.79492187500000000000	4150.76904296875000000000	4156.92285156250000000000	4183.07666015625000000000	4144.61523437500000000000	4167.17919921875000000000	4170.76904296875000000000	4149.74365234375000000000	0.00000000000000000000	10249.00000000000000000000	10230.00000000000000000000	0.00000000000000000000	0.00000000000000000000	0.00000000000000000000	2942.00000000000000000000	623.00000000000000000000	4.00000000000000000000	4.00000000000000000000	4.00000000000000000000	4.00000000000000000000	4.00000000000000000000	4.00000000000000000000	4.00000000000000000000	4.00000000000000000000	4.00000000000000000000	4.00000000000000000000	4.00000000000000000000	4.00000000000000000000	4.00000000000000000000	4.00000000000000000000	4.00000000000000000000	4.00000000000000000000
49.00000000000000000000	0.00000000000000000000	4172.30761718750000000000	4172.82031250000000000000	4140.51269531250000000000	4163.58984375000000000000	4157.94873046875000000000	4169.74365234375000000000	4147.17919921875000000000	4143.07666015625000000000	4152.30761718750000000000	4193.33300781250000000000	4169.74365234375000000000	4157.94873046875000000000	4168.20507812500000000000	4136.41015625000000000000	0.00000000000000000000	10249.00000000000000000000	10229.00000000000000000000	0.00000000000000000000	0.00000000000000000000	0.00000000000000000000	2942.00000000000000000000	630.00000000000000000000	4.00000000000000000000	4.00000000000000000000	4.00000000000000000000	4.00000000000000000000	4.00000000000000000000	4.00000000000000000000	4.00000000000000000000	4.00000000000000000000	4.00000000000000000000	4.00000000000000000000	4.00000000000000000000	4.00000000000000000000	4.00000000000000000000	4.00000000000000000000	4.00000000000000000000	4.00000000000000000000
50.00000000000000000000	0.00000000000000000000	4163.58984375000000000000	4158.46142578125000000000	4153.33300781250000000000	4157.43603515625000000000	4165.12792968750000000000	4167.17919921875000000000	4143.58984375000000000000	4146.66650390625000000000	4152.30761718750000000000	4198.97412109375000000000	4158.46142578125000000000	4145.12792968750000000000	4178.97412109375000000000	4132.30761718750000000000	0.00000000000000000000	10249.00000000000000000000	10229.00000000000000000000	0.00000000000000000000	0.00000000000000000000	0.00000000000000000000	2942.00000000000000000000	638.00000000000000000000	4.00000000000000000000	4.00000000000000000000	4.00000000000000000000	4.00000000000000000000	4.00000000000000000000	4.00000000000000000000	4.00000000000000000000	4.00000000000000000000	4.00000000000000000000	4.00000000000000000000	4.00000000000000000000	4.00000000000000000000	4.00000000000000000000	4.00000000000000000000	4.00000000000000000000	4.00000000000000000000
51.00000000000000000000	0.00000000000000000000	4149.74365234375000000000	4158.97412109375000000000	4143.07666015625000000000	4147.17919921875000000000	4172.30761718750000000000	4164.10253906250000000000	4146.66650390625000000000	4166.15380859375000000000	4165.64111328125000000000	4196.41015625000000000000	4149.74365234375000000000	4144.61523437500000000000	4174.35888671875000000000	4145.64111328125000000000	0.00000000000000000000	10249.00000000000000000000	10229.00000000000000000000	0.00000000000000000000	0.00000000000000000000	0.00000000000000000000	2942.00000000000000000000	646.00000000000000000000	4.00000000000000000000	4.00000000000000000000	4.00000000000000000000	4.00000000000000000000	4.00000000000000000000	4.00000000000000000000	4.00000000000000000000	4.00000000000000000000	4.00000000000000000000	4.00000000000000000000	4.00000000000000000000	4.00000000000000000000	4.00000000000000000000	4.00000000000000000000	4.00000000000000000000	4.00000000000000000000
52.00000000000000000000	0.00000000000000000000	4165.12792968750000000000	4151.28173828125000000000	4147.17919921875000000000	4146.66650390625000000000	4156.41015625000000000000	4159.48730468750000000000	4149.23046875000000000000	4184.10253906250000000000	4175.38427734375000000000	4189.23046875000000000000	4162.05126953125000000000	4148.20507812500000000000	4162.56396484375000000000	4144.61523437500000000000	0.00000000000000000000	10249.00000000000000000000	10229.00000000000000000000	0.00000000000000000000	0.00000000000000000000	0.00000000000000000000	2942.00000000000000000000	654.00000000000000000000	4.00000000000000000000	4.00000000000000000000	4.00000000000000000000	4.00000000000000000000	4.00000000000000000000	4.00000000000000000000	4.00000000000000000000	4.00000000000000000000	4.00000000000000000000	4.00000000000000000000	4.00000000000000000000	4.00000000000000000000	4.00000000000000000000	4.00000000000000000000	4.00000000000000000000	4.00000000000000000000
53.00000000000000000000	0.00000000000000000000	4141.53857421875000000000	4135.38427734375000000000	4150.25634765625000000000	4137.43603515625000000000	4152.82031250000000000000	4168.20507812500000000000	4163.07666015625000000000	4196.92285156250000000000	4183.58984375000000000000	4197.94873046875000000000	4146.66650390625000000000	4146.66650390625000000000	4169.23046875000000000000	4132.82031250000000000000	0.00000000000000000000	10250.00000000000000000000	10228.00000000000000000000	0.00000000000000000000	0.00000000000000000000	0.00000000000000000000	2942.00000000000000000000	662.00000000000000000000	4.00000000000000000000	4.00000000000000000000	4.00000000000000000000	4.00000000000000000000	4.00000000000000000000	4.00000000000000000000	4.00000000000000000000	4.00000000000000000000	4.00000000000000000000	4.00000000000000000000	4.00000000000000000000	4.00000000000000000000	4.00000000000000000000	4.00000000000000000000	4.00000000000000000000	4.00000000000000000000
54.00000000000000000000	0.00000000000000000000	4163.07666015625000000000	4127.17919921875000000000	4146.66650390625000000000	4128.71777343750000000000	4136.92285156250000000000	4157.43603515625000000000	4152.30761718750000000000	4180.00000000000000000000	4165.12792968750000000000	4184.61523437500000000000	4111.79492187500000000000	4143.58984375000000000000	4141.53857421875000000000	4122.05126953125000000000	0.00000000000000000000	10250.00000000000000000000	10228.00000000000000000000	0.00000000000000000000	0.00000000000000000000	0.00000000000000000000	2942.00000000000000000000	670.00000000000000000000	4.00000000000000000000	4.00000000000000000000	4.00000000000000000000	4.00000000000000000000	4.00000000000000000000	4.00000000000000000000	4.00000000000000000000	4.00000000000000000000	4.00000000000000000000	4.00000000000000000000	4.00000000000000000000	4.00000000000000000000	4.00000000000000000000	4.00000000000000000000	4.00000000000000000000	4.00000000000000000000
55.00000000000000000000	0.00000000000000000000	4165.12792968750000000000	4171.79492187500000000000	4150.76904296875000000000	4155.89746093750000000000	4147.69238281250000000000	4161.02539062500000000000	4156.41015625000000000000	4181.02539062500000000000	4169.74365234375000000000	4185.12792968750000000000	4152.82031250000000000000	4151.79492187500000000000	4142.56396484375000000000	4145.64111328125000000000	0.00000000000000000000	10250.00000000000000000000	10225.00000000000000000000	0.00000000000000000000	0.00000000000000000000	0.00000000000000000000	2942.00000000000000000000	677.00000000000000000000	4.00000000000000000000	4.00000000000000000000	4.00000000000000000000	4.00000000000000000000	4.00000000000000000000	4.00000000000000000000	4.00000000000000000000	4.00000000000000000000	4.00000000000000000000	4.00000000000000000000	4.00000000000000000000	4.00000000000000000000	4.00000000000000000000	4.00000000000000000000	4.00000000000000000000	4.00000000000000000000
56.00000000000000000000	0.00000000000000000000	4150.76904296875000000000	4181.53857421875000000000	4153.33300781250000000000	4169.74365234375000000000	4161.53857421875000000000	4162.56396484375000000000	4150.76904296875000000000	4170.25634765625000000000	4164.61523437500000000000	4169.23046875000000000000	4181.02539062500000000000	4155.89746093750000000000	4163.07666015625000000000	4150.76904296875000000000	0.00000000000000000000	10250.00000000000000000000	10225.00000000000000000000	0.00000000000000000000	0.00000000000000000000	0.00000000000000000000	2942.00000000000000000000	685.00000000000000000000	4.00000000000000000000	4.00000000000000000000	4.00000000000000000000	4.00000000000000000000	4.00000000000000000000	4.00000000000000000000	4.00000000000000000000	4.00000000000000000000	4.00000000000000000000	4.00000000000000000000	4.00000000000000000000	4.00000000000000000000	4.00000000000000000000	4.00000000000000000000	4.00000000000000000000	4.00000000000000000000
57.00000000000000000000	0.00000000000000000000	4173.33300781250000000000	4143.58984375000000000000	4158.97412109375000000000	4144.10253906250000000000	4153.33300781250000000000	4156.41015625000000000000	4133.84619140625000000000	4150.25634765625000000000	4144.10253906250000000000	4142.05126953125000000000	4146.66650390625000000000	4154.87158203125000000000	4161.53857421875000000000	4138.46142578125000000000	0.00000000000000000000	10251.00000000000000000000	10226.00000000000000000000	0.00000000000000000000	0.00000000000000000000	0.00000000000000000000	2942.00000000000000000000	693.00000000000000000000	4.00000000000000000000	4.00000000000000000000	4.00000000000000000000	4.00000000000000000000	4.00000000000000000000	4.00000000000000000000	4.00000000000000000000	4.00000000000000000000	4.00000000000000000000	4.00000000000000000000	4.00000000000000000000	4.00000000000000000000	4.00000000000000000000	4.00000000000000000000	4.00000000000000000000	4.00000000000000000000
58.00000000000000000000	0.00000000000000000000	4156.92285156250000000000	4156.92285156250000000000	4154.35888671875000000000	4137.94873046875000000000	4163.07666015625000000000	4173.84619140625000000000	4155.38427734375000000000	4174.35888671875000000000	4169.23046875000000000000	4177.94873046875000000000	4158.97412109375000000000	4170.25634765625000000000	4179.48730468750000000000	4158.46142578125000000000	0.00000000000000000000	10251.00000000000000000000	10226.00000000000000000000	0.00000000000000000000	0.00000000000000000000	0.00000000000000000000	2942.00000000000000000000	701.00000000000000000000	4.00000000000000000000	4.00000000000000000000	4.00000000000000000000	4.00000000000000000000	4.00000000000000000000	4.00000000000000000000	4.00000000000000000000	4.00000000000000000000	4.00000000000000000000	4.00000000000000000000	4.00000000000000000000	4.00000000000000000000	4.00000000000000000000	4.00000000000000000000	4.00000000000000000000	4.00000000000000000000
59.00000000000000000000	0.00000000000000000000	4168.20507812500000000000	4156.41015625000000000000	4142.56396484375000000000	4160.51269531250000000000	4150.25634765625000000000	4163.07666015625000000000	4148.20507812500000000000	4160.51269531250000000000	4166.15380859375000000000	4189.74365234375000000000	4166.66650390625000000000	4169.74365234375000000000	4173.84619140625000000000	4152.82031250000000000000	0.00000000000000000000	10247.00000000000000000000	10226.00000000000000000000	0.00000000000000000000	0.00000000000000000000	0.00000000000000000000	2942.00000000000000000000	708.00000000000000000000	4.00000000000000000000	4.00000000000000000000	4.00000000000000000000	4.00000000000000000000	4.00000000000000000000	4.00000000000000000000	4.00000000000000000000	4.00000000000000000000	4.00000000000000000000	4.00000000000000000000	4.00000000000000000000	4.00000000000000000000	4.00000000000000000000	4.00000000000000000000	4.00000000000000000000	4.00000000000000000000
60.00000000000000000000	0.00000000000000000000	4165.64111328125000000000	4155.89746093750000000000	4137.94873046875000000000	4166.15380859375000000000	4169.74365234375000000000	4174.87158203125000000000	4153.33300781250000000000	4155.89746093750000000000	4172.30761718750000000000	4181.02539062500000000000	4141.02539062500000000000	4165.64111328125000000000	4176.92285156250000000000	4146.66650390625000000000	0.00000000000000000000	10247.00000000000000000000	10226.00000000000000000000	0.00000000000000000000	0.00000000000000000000	0.00000000000000000000	2942.00000000000000000000	717.00000000000000000000	4.00000000000000000000	4.00000000000000000000	4.00000000000000000000	4.00000000000000000000	4.00000000000000000000	4.00000000000000000000	4.00000000000000000000	4.00000000000000000000	4.00000000000000000000	4.00000000000000000000	4.00000000000000000000	4.00000000000000000000	4.00000000000000000000	4.00000000000000000000	4.00000000000000000000	4.00000000000000000000
61.00000000000000000000	0.00000000000000000000	4148.71777343750000000000	4159.48730468750000000000	4132.30761718750000000000	4136.92285156250000000000	4176.41015625000000000000	4185.12792968750000000000	4168.20507812500000000000	4173.33300781250000000000	4192.30761718750000000000	4180.51269531250000000000	4139.48730468750000000000	4168.20507812500000000000	4170.76904296875000000000	4143.07666015625000000000	0.00000000000000000000	10245.00000000000000000000	10225.00000000000000000000	0.00000000000000000000	0.00000000000000000000	0.00000000000000000000	2942.00000000000000000000	725.00000000000000000000	4.00000000000000000000	4.00000000000000000000	4.00000000000000000000	4.00000000000000000000	4.00000000000000000000	4.00000000000000000000	4.00000000000000000000	4.00000000000000000000	4.00000000000000000000	4.00000000000000000000	4.00000000000000000000	4.00000000000000000000	4.00000000000000000000	4.00000000000000000000	4.00000000000000000000	4.00000000000000000000
62.00000000000000000000	0.00000000000000000000	4165.64111328125000000000	4133.33300781250000000000	4127.69238281250000000000	4115.38427734375000000000	4126.66650390625000000000	4154.35888671875000000000	4145.12792968750000000000	4148.20507812500000000000	4158.46142578125000000000	4158.97412109375000000000	4151.28173828125000000000	4147.69238281250000000000	4135.38427734375000000000	4120.00000000000000000000	0.00000000000000000000	10245.00000000000000000000	10225.00000000000000000000	0.00000000000000000000	0.00000000000000000000	0.00000000000000000000	2942.00000000000000000000	733.00000000000000000000	4.00000000000000000000	4.00000000000000000000	4.00000000000000000000	4.00000000000000000000	4.00000000000000000000	4.00000000000000000000	4.00000000000000000000	4.00000000000000000000	4.00000000000000000000	4.00000000000000000000	4.00000000000000000000	4.00000000000000000000	4.00000000000000000000	4.00000000000000000000	4.00000000000000000000	4.00000000000000000000
63.00000000000000000000	0.00000000000000000000	4146.15380859375000000000	4137.94873046875000000000	4131.79492187500000000000	4142.05126953125000000000	4137.94873046875000000000	4162.05126953125000000000	4148.20507812500000000000	4152.82031250000000000000	4155.89746093750000000000	4163.07666015625000000000	4160.00000000000000000000	4148.20507812500000000000	4149.74365234375000000000	4134.87158203125000000000	0.00000000000000000000	10243.00000000000000000000	10228.00000000000000000000	0.00000000000000000000	0.00000000000000000000	0.00000000000000000000	2942.00000000000000000000	742.00000000000000000000	4.00000000000000000000	4.00000000000000000000	4.00000000000000000000	4.00000000000000000000	4.00000000000000000000	4.00000000000000000000	4.00000000000000000000	4.00000000000000000000	4.00000000000000000000	4.00000000000000000000	4.00000000000000000000	4.00000000000000000000	4.00000000000000000000	4.00000000000000000000	4.00000000000000000000	4.00000000000000000000
64.00000000000000000000	0.00000000000000000000	4161.53857421875000000000	4151.28173828125000000000	4148.71777343750000000000	4169.23046875000000000000	4162.05126953125000000000	4165.12792968750000000000	4151.28173828125000000000	4170.76904296875000000000	4171.28173828125000000000	4162.56396484375000000000	4144.61523437500000000000	4171.79492187500000000000	4159.48730468750000000000	4144.61523437500000000000	2693.00000000000000000000	10243.00000000000000000000	10228.00000000000000000000	0.00000000000000000000	0.00000000000000000000	0.00000000000000000000	2942.00000000000000000000	750.00000000000000000000	4.00000000000000000000	4.00000000000000000000	4.00000000000000000000	4.00000000000000000000	4.00000000000000000000	4.00000000000000000000	4.00000000000000000000	4.00000000000000000000	4.00000000000000000000	4.00000000000000000000	4.00000000000000000000	4.00000000000000000000	4.00000000000000000000	4.00000000000000000000	4.00000000000000000000	4.00000000000000000000
65.00000000000000000000	0.00000000000000000000	4166.15380859375000000000	4164.61523437500000000000	4150.76904296875000000000	4146.66650390625000000000	4160.51269531250000000000	4160.51269531250000000000	4148.20507812500000000000	4167.17919921875000000000	4170.25634765625000000000	4159.48730468750000000000	4148.71777343750000000000	4166.15380859375000000000	4158.97412109375000000000	4137.43603515625000000000	2450.00000000000000000000	10244.00000000000000000000	10230.00000000000000000000	0.00000000000000000000	0.00000000000000000000	0.00000000000000000000	2942.00000000000000000000	758.00000000000000000000	4.00000000000000000000	4.00000000000000000000	4.00000000000000000000	4.00000000000000000000	4.00000000000000000000	4.00000000000000000000	4.00000000000000000000	4.00000000000000000000	4.00000000000000000000	4.00000000000000000000	4.00000000000000000000	4.00000000000000000000	4.00000000000000000000	4.00000000000000000000	4.00000000000000000000	4.00000000000000000000
66.00000000000000000000	0.00000000000000000000	4150.76904296875000000000	4164.61523437500000000000	4134.35888671875000000000	4128.71777343750000000000	4168.71777343750000000000	4161.02539062500000000000	4144.10253906250000000000	4151.79492187500000000000	4161.53857421875000000000	4169.23046875000000000000	4164.61523437500000000000	4151.79492187500000000000	4168.71777343750000000000	4141.53857421875000000000	1462.00000000000000000000	10244.00000000000000000000	10230.00000000000000000000	0.00000000000000000000	0.00000000000000000000	0.00000000000000000000	2942.00000000000000000000	765.00000000000000000000	4.00000000000000000000	4.00000000000000000000	4.00000000000000000000	4.00000000000000000000	4.00000000000000000000	4.00000000000000000000	4.00000000000000000000	4.00000000000000000000	4.00000000000000000000	4.00000000000000000000	4.00000000000000000000	4.00000000000000000000	4.00000000000000000000	4.00000000000000000000	4.00000000000000000000	4.00000000000000000000
67.00000000000000000000	0.00000000000000000000	4177.43603515625000000000	4160.00000000000000000000	4144.61523437500000000000	4165.64111328125000000000	4166.66650390625000000000	4150.76904296875000000000	4132.82031250000000000000	4140.00000000000000000000	4150.25634765625000000000	4167.17919921875000000000	4144.10253906250000000000	4162.56396484375000000000	4158.97412109375000000000	4148.71777343750000000000	3462.00000000000000000000	10245.00000000000000000000	10229.00000000000000000000	0.00000000000000000000	0.00000000000000000000	0.00000000000000000000	2942.00000000000000000000	773.00000000000000000000	4.00000000000000000000	4.00000000000000000000	4.00000000000000000000	4.00000000000000000000	4.00000000000000000000	4.00000000000000000000	4.00000000000000000000	4.00000000000000000000	4.00000000000000000000	4.00000000000000000000	4.00000000000000000000	4.00000000000000000000	4.00000000000000000000	4.00000000000000000000	4.00000000000000000000	4.00000000000000000000
68.00000000000000000000	0.00000000000000000000	4156.92285156250000000000	4181.53857421875000000000	4160.00000000000000000000	4188.71777343750000000000	4166.66650390625000000000	4166.15380859375000000000	4151.28173828125000000000	4174.35888671875000000000	4175.38427734375000000000	4177.43603515625000000000	4140.51269531250000000000	4177.94873046875000000000	4174.35888671875000000000	4162.05126953125000000000	3559.00000000000000000000	10245.00000000000000000000	10229.00000000000000000000	0.00000000000000000000	0.00000000000000000000	0.00000000000000000000	2942.00000000000000000000	780.00000000000000000000	4.00000000000000000000	4.00000000000000000000	4.00000000000000000000	4.00000000000000000000	4.00000000000000000000	4.00000000000000000000	4.00000000000000000000	4.00000000000000000000	4.00000000000000000000	4.00000000000000000000	4.00000000000000000000	4.00000000000000000000	4.00000000000000000000	4.00000000000000000000	4.00000000000000000000	4.00000000000000000000
69.00000000000000000000	0.00000000000000000000	4158.46142578125000000000	4155.89746093750000000000	4159.48730468750000000000	4142.05126953125000000000	4143.07666015625000000000	4153.33300781250000000000	4143.58984375000000000000	4172.30761718750000000000	4161.53857421875000000000	4161.53857421875000000000	4152.82031250000000000000	4171.79492187500000000000	4181.02539062500000000000	4148.20507812500000000000	3415.00000000000000000000	10246.00000000000000000000	10229.00000000000000000000	0.00000000000000000000	0.00000000000000000000	0.00000000000000000000	2942.00000000000000000000	787.00000000000000000000	4.00000000000000000000	4.00000000000000000000	4.00000000000000000000	4.00000000000000000000	4.00000000000000000000	4.00000000000000000000	4.00000000000000000000	4.00000000000000000000	4.00000000000000000000	4.00000000000000000000	4.00000000000000000000	4.00000000000000000000	4.00000000000000000000	4.00000000000000000000	4.00000000000000000000	4.00000000000000000000
70.00000000000000000000	0.00000000000000000000	4171.79492187500000000000	4142.05126953125000000000	4161.02539062500000000000	4142.05126953125000000000	4152.82031250000000000000	4154.35888671875000000000	4147.17919921875000000000	4162.05126953125000000000	4161.02539062500000000000	4184.10253906250000000000	4181.02539062500000000000	4177.43603515625000000000	4187.17919921875000000000	4153.84619140625000000000	3505.00000000000000000000	10246.00000000000000000000	10229.00000000000000000000	0.00000000000000000000	0.00000000000000000000	0.00000000000000000000	2942.00000000000000000000	795.00000000000000000000	4.00000000000000000000	4.00000000000000000000	4.00000000000000000000	4.00000000000000000000	4.00000000000000000000	4.00000000000000000000	4.00000000000000000000	4.00000000000000000000	4.00000000000000000000	4.00000000000000000000	4.00000000000000000000	4.00000000000000000000	4.00000000000000000000	4.00000000000000000000	4.00000000000000000000	4.00000000000000000000
71.00000000000000000000	0.00000000000000000000	4154.87158203125000000000	4155.38427734375000000000	4148.20507812500000000000	4173.84619140625000000000	4173.84619140625000000000	4177.94873046875000000000	4168.20507812500000000000	4175.89746093750000000000	4193.84619140625000000000	4226.66650390625000000000	4194.35888671875000000000	4188.20507812500000000000	4193.33300781250000000000	4164.61523437500000000000	3437.00000000000000000000	10248.00000000000000000000	10229.00000000000000000000	0.00000000000000000000	0.00000000000000000000	0.00000000000000000000	2942.00000000000000000000	803.00000000000000000000	4.00000000000000000000	4.00000000000000000000	4.00000000000000000000	4.00000000000000000000	4.00000000000000000000	4.00000000000000000000	4.00000000000000000000	4.00000000000000000000	4.00000000000000000000	4.00000000000000000000	4.00000000000000000000	4.00000000000000000000	4.00000000000000000000	4.00000000000000000000	4.00000000000000000000	4.00000000000000000000
72.00000000000000000000	0.00000000000000000000	4170.25634765625000000000	4133.33300781250000000000	4144.10253906250000000000	4132.82031250000000000000	4144.61523437500000000000	4161.02539062500000000000	4147.69238281250000000000	4157.94873046875000000000	4164.61523437500000000000	4178.97412109375000000000	4149.23046875000000000000	4170.25634765625000000000	4158.46142578125000000000	4132.82031250000000000000	3471.00000000000000000000	10248.00000000000000000000	10229.00000000000000000000	0.00000000000000000000	0.00000000000000000000	0.00000000000000000000	2942.00000000000000000000	812.00000000000000000000	4.00000000000000000000	4.00000000000000000000	4.00000000000000000000	4.00000000000000000000	4.00000000000000000000	4.00000000000000000000	4.00000000000000000000	4.00000000000000000000	4.00000000000000000000	4.00000000000000000000	4.00000000000000000000	4.00000000000000000000	4.00000000000000000000	4.00000000000000000000	4.00000000000000000000	4.00000000000000000000
73.00000000000000000000	0.00000000000000000000	4155.89746093750000000000	4162.56396484375000000000	4158.46142578125000000000	4132.30761718750000000000	4164.10253906250000000000	4169.74365234375000000000	4154.35888671875000000000	4166.15380859375000000000	4161.53857421875000000000	4167.17919921875000000000	4139.48730468750000000000	4164.61523437500000000000	4166.15380859375000000000	4143.07666015625000000000	3151.00000000000000000000	10248.00000000000000000000	10226.00000000000000000000	0.00000000000000000000	0.00000000000000000000	0.00000000000000000000	2942.00000000000000000000	820.00000000000000000000	4.00000000000000000000	4.00000000000000000000	4.00000000000000000000	4.00000000000000000000	4.00000000000000000000	4.00000000000000000000	4.00000000000000000000	4.00000000000000000000	4.00000000000000000000	4.00000000000000000000	4.00000000000000000000	4.00000000000000000000	4.00000000000000000000	4.00000000000000000000	4.00000000000000000000	4.00000000000000000000
74.00000000000000000000	0.00000000000000000000	4163.58984375000000000000	4201.02539062500000000000	4166.66650390625000000000	4191.79492187500000000000	4188.71777343750000000000	4177.94873046875000000000	4156.41015625000000000000	4169.23046875000000000000	4176.92285156250000000000	4195.38427734375000000000	4156.41015625000000000000	4178.97412109375000000000	4177.94873046875000000000	4167.69238281250000000000	3510.00000000000000000000	10248.00000000000000000000	10226.00000000000000000000	0.00000000000000000000	0.00000000000000000000	0.00000000000000000000	2942.00000000000000000000	828.00000000000000000000	4.00000000000000000000	4.00000000000000000000	4.00000000000000000000	4.00000000000000000000	4.00000000000000000000	4.00000000000000000000	4.00000000000000000000	4.00000000000000000000	4.00000000000000000000	4.00000000000000000000	4.00000000000000000000	4.00000000000000000000	4.00000000000000000000	4.00000000000000000000	4.00000000000000000000	4.00000000000000000000
75.00000000000000000000	0.00000000000000000000	4177.94873046875000000000	4196.92285156250000000000	4174.35888671875000000000	4194.35888671875000000000	4181.53857421875000000000	4176.92285156250000000000	4156.92285156250000000000	4168.20507812500000000000	4174.35888671875000000000	4197.94873046875000000000	4159.48730468750000000000	4191.79492187500000000000	4176.92285156250000000000	4172.30761718750000000000	3336.00000000000000000000	10249.00000000000000000000	10226.00000000000000000000	0.00000000000000000000	0.00000000000000000000	0.00000000000000000000	2942.00000000000000000000	836.00000000000000000000	4.00000000000000000000	4.00000000000000000000	4.00000000000000000000	4.00000000000000000000	4.00000000000000000000	4.00000000000000000000	4.00000000000000000000	4.00000000000000000000	4.00000000000000000000	4.00000000000000000000	4.00000000000000000000	4.00000000000000000000	4.00000000000000000000	4.00000000000000000000	4.00000000000000000000	4.00000000000000000000
76.00000000000000000000	0.00000000000000000000	4149.23046875000000000000	4164.10253906250000000000	4160.00000000000000000000	4143.58984375000000000000	4151.28173828125000000000	4167.69238281250000000000	4161.02539062500000000000	4175.89746093750000000000	4166.15380859375000000000	4187.17919921875000000000	4155.89746093750000000000	4182.56396484375000000000	4174.35888671875000000000	4156.92285156250000000000	2655.00000000000000000000	10249.00000000000000000000	10226.00000000000000000000	0.00000000000000000000	0.00000000000000000000	0.00000000000000000000	2942.00000000000000000000	843.00000000000000000000	4.00000000000000000000	4.00000000000000000000	4.00000000000000000000	4.00000000000000000000	4.00000000000000000000	4.00000000000000000000	4.00000000000000000000	4.00000000000000000000	4.00000000000000000000	4.00000000000000000000	4.00000000000000000000	4.00000000000000000000	4.00000000000000000000	4.00000000000000000000	4.00000000000000000000	4.00000000000000000000
77.00000000000000000000	0.00000000000000000000	4163.58984375000000000000	4127.17919921875000000000	4144.10253906250000000000	4127.69238281250000000000	4119.48730468750000000000	4140.51269531250000000000	4130.76904296875000000000	4147.69238281250000000000	4141.02539062500000000000	4163.58984375000000000000	4146.15380859375000000000	4156.41015625000000000000	4150.25634765625000000000	4128.20507812500000000000	2633.00000000000000000000	10249.00000000000000000000	10228.00000000000000000000	0.00000000000000000000	0.00000000000000000000	0.00000000000000000000	2942.00000000000000000000	851.00000000000000000000	4.00000000000000000000	4.00000000000000000000	4.00000000000000000000	4.00000000000000000000	4.00000000000000000000	4.00000000000000000000	4.00000000000000000000	4.00000000000000000000	4.00000000000000000000	4.00000000000000000000	4.00000000000000000000	4.00000000000000000000	4.00000000000000000000	4.00000000000000000000	4.00000000000000000000	4.00000000000000000000
78.00000000000000000000	0.00000000000000000000	4161.53857421875000000000	4166.15380859375000000000	4158.46142578125000000000	4172.82031250000000000000	4175.89746093750000000000	4171.28173828125000000000	4150.76904296875000000000	4153.33300781250000000000	4167.69238281250000000000	4196.92285156250000000000	4173.84619140625000000000	4170.76904296875000000000	4187.17919921875000000000	4159.48730468750000000000	3510.00000000000000000000	10249.00000000000000000000	10228.00000000000000000000	0.00000000000000000000	0.00000000000000000000	0.00000000000000000000	2942.00000000000000000000	859.00000000000000000000	4.00000000000000000000	4.00000000000000000000	4.00000000000000000000	4.00000000000000000000	4.00000000000000000000	4.00000000000000000000	4.00000000000000000000	4.00000000000000000000	4.00000000000000000000	4.00000000000000000000	4.00000000000000000000	4.00000000000000000000	4.00000000000000000000	4.00000000000000000000	4.00000000000000000000	4.00000000000000000000
79.00000000000000000000	0.00000000000000000000	4168.71777343750000000000	4186.15380859375000000000	4176.41015625000000000000	4172.30761718750000000000	4193.84619140625000000000	4187.17919921875000000000	4171.28173828125000000000	4168.20507812500000000000	4181.02539062500000000000	4214.35888671875000000000	4177.43603515625000000000	4200.00000000000000000000	4207.69238281250000000000	4181.02539062500000000000	3336.00000000000000000000	10250.00000000000000000000	10228.00000000000000000000	0.00000000000000000000	0.00000000000000000000	0.00000000000000000000	2942.00000000000000000000	866.00000000000000000000	4.00000000000000000000	4.00000000000000000000	4.00000000000000000000	4.00000000000000000000	4.00000000000000000000	4.00000000000000000000	4.00000000000000000000	4.00000000000000000000	4.00000000000000000000	4.00000000000000000000	4.00000000000000000000	4.00000000000000000000	4.00000000000000000000	4.00000000000000000000	4.00000000000000000000	4.00000000000000000000
80.00000000000000000000	0.00000000000000000000	4176.92285156250000000000	4153.84619140625000000000	4176.41015625000000000000	4131.28173828125000000000	4146.66650390625000000000	4166.15380859375000000000	4158.46142578125000000000	4169.74365234375000000000	4165.12792968750000000000	4192.82031250000000000000	4152.30761718750000000000	4197.94873046875000000000	4183.58984375000000000000	4165.64111328125000000000	2655.00000000000000000000	10250.00000000000000000000	10228.00000000000000000000	0.00000000000000000000	0.00000000000000000000	0.00000000000000000000	2942.00000000000000000000	874.00000000000000000000	4.00000000000000000000	4.00000000000000000000	4.00000000000000000000	4.00000000000000000000	4.00000000000000000000	4.00000000000000000000	4.00000000000000000000	4.00000000000000000000	4.00000000000000000000	4.00000000000000000000	4.00000000000000000000	4.00000000000000000000	4.00000000000000000000	4.00000000000000000000	4.00000000000000000000	4.00000000000000000000
81.00000000000000000000	0.00000000000000000000	4143.58984375000000000000	4150.76904296875000000000	4159.48730468750000000000	4147.69238281250000000000	4154.87158203125000000000	4167.17919921875000000000	4161.02539062500000000000	4182.56396484375000000000	4177.94873046875000000000	4200.51269531250000000000	4171.28173828125000000000	4193.84619140625000000000	4186.15380859375000000000	4171.28173828125000000000	2633.00000000000000000000	10249.00000000000000000000	10227.00000000000000000000	0.00000000000000000000	0.00000000000000000000	0.00000000000000000000	2942.00000000000000000000	882.00000000000000000000	4.00000000000000000000	4.00000000000000000000	4.00000000000000000000	4.00000000000000000000	4.00000000000000000000	4.00000000000000000000	4.00000000000000000000	4.00000000000000000000	4.00000000000000000000	4.00000000000000000000	4.00000000000000000000	4.00000000000000000000	4.00000000000000000000	4.00000000000000000000	4.00000000000000000000	4.00000000000000000000
82.00000000000000000000	0.00000000000000000000	4163.07666015625000000000	4147.17919921875000000000	4157.43603515625000000000	4176.92285156250000000000	4164.61523437500000000000	4160.00000000000000000000	4154.35888671875000000000	4169.74365234375000000000	4171.28173828125000000000	4192.82031250000000000000	4185.12792968750000000000	4194.35888671875000000000	4172.82031250000000000000	4162.56396484375000000000	3510.00000000000000000000	10249.00000000000000000000	10227.00000000000000000000	0.00000000000000000000	0.00000000000000000000	0.00000000000000000000	2942.00000000000000000000	890.00000000000000000000	4.00000000000000000000	4.00000000000000000000	4.00000000000000000000	4.00000000000000000000	4.00000000000000000000	4.00000000000000000000	4.00000000000000000000	4.00000000000000000000	4.00000000000000000000	4.00000000000000000000	4.00000000000000000000	4.00000000000000000000	4.00000000000000000000	4.00000000000000000000	4.00000000000000000000	4.00000000000000000000
83.00000000000000000000	0.00000000000000000000	4161.53857421875000000000	4150.25634765625000000000	4164.10253906250000000000	4168.71777343750000000000	4165.64111328125000000000	4173.33300781250000000000	4164.10253906250000000000	4165.64111328125000000000	4166.15380859375000000000	4191.28173828125000000000	4168.20507812500000000000	4187.17919921875000000000	4163.58984375000000000000	4147.69238281250000000000	3336.00000000000000000000	10248.00000000000000000000	10227.00000000000000000000	0.00000000000000000000	0.00000000000000000000	0.00000000000000000000	2942.00000000000000000000	898.00000000000000000000	4.00000000000000000000	4.00000000000000000000	4.00000000000000000000	4.00000000000000000000	4.00000000000000000000	4.00000000000000000000	4.00000000000000000000	4.00000000000000000000	4.00000000000000000000	4.00000000000000000000	4.00000000000000000000	4.00000000000000000000	4.00000000000000000000	4.00000000000000000000	4.00000000000000000000	4.00000000000000000000
84.00000000000000000000	0.00000000000000000000	4163.07666015625000000000	4156.92285156250000000000	4169.74365234375000000000	4149.74365234375000000000	4164.10253906250000000000	4175.38427734375000000000	4162.05126953125000000000	4159.48730468750000000000	4164.61523437500000000000	4194.87158203125000000000	4143.58984375000000000000	4182.56396484375000000000	4152.30761718750000000000	4142.05126953125000000000	2655.00000000000000000000	10248.00000000000000000000	10227.00000000000000000000	0.00000000000000000000	0.00000000000000000000	0.00000000000000000000	2942.00000000000000000000	906.00000000000000000000	4.00000000000000000000	4.00000000000000000000	4.00000000000000000000	4.00000000000000000000	4.00000000000000000000	4.00000000000000000000	4.00000000000000000000	4.00000000000000000000	4.00000000000000000000	4.00000000000000000000	4.00000000000000000000	4.00000000000000000000	4.00000000000000000000	4.00000000000000000000	4.00000000000000000000	4.00000000000000000000
85.00000000000000000000	0.00000000000000000000	4182.05126953125000000000	4165.64111328125000000000	4184.61523437500000000000	4148.71777343750000000000	4160.51269531250000000000	4151.28173828125000000000	4141.53857421875000000000	4146.66650390625000000000	4160.00000000000000000000	4190.25634765625000000000	4130.25634765625000000000	4184.10253906250000000000	4153.84619140625000000000	4152.30761718750000000000	2633.00000000000000000000	10246.00000000000000000000	10228.00000000000000000000	0.00000000000000000000	0.00000000000000000000	0.00000000000000000000	2942.00000000000000000000	914.00000000000000000000	4.00000000000000000000	4.00000000000000000000	4.00000000000000000000	4.00000000000000000000	4.00000000000000000000	4.00000000000000000000	4.00000000000000000000	4.00000000000000000000	4.00000000000000000000	4.00000000000000000000	4.00000000000000000000	4.00000000000000000000	4.00000000000000000000	4.00000000000000000000	4.00000000000000000000	4.00000000000000000000
91.00000000000000000000	0.00000000000000000000	4148.20507812500000000000	4160.00000000000000000000	4155.38427734375000000000	4135.89746093750000000000	4162.05126953125000000000	4161.02539062500000000000	4159.48730468750000000000	4174.35888671875000000000	4175.38427734375000000000	4206.66650390625000000000	6445.12792968750000000000	4172.82031250000000000000	4152.82031250000000000000	4151.28173828125000000000	3336.00000000000000000000	10247.00000000000000000000	10230.00000000000000000000	0.00000000000000000000	0.00000000000000000000	0.00000000000000000000	2942.00000000000000000000	922.00000000000000000000	4.00000000000000000000	4.00000000000000000000	4.00000000000000000000	4.00000000000000000000	4.00000000000000000000	4.00000000000000000000	4.00000000000000000000	4.00000000000000000000	4.00000000000000000000	4.00000000000000000000	4.00000000000000000000	4.00000000000000000000	4.00000000000000000000	4.00000000000000000000	4.00000000000000000000	4.00000000000000000000
92.00000000000000000000	0.00000000000000000000	4161.02539062500000000000	4124.61523437500000000000	4157.94873046875000000000	4134.35888671875000000000	4138.46142578125000000000	4143.07666015625000000000	4142.05126953125000000000	4153.84619140625000000000	4144.10253906250000000000	4176.92285156250000000000	7586.15380859375000000000	4156.92285156250000000000	4141.53857421875000000000	4137.94873046875000000000	2655.00000000000000000000	10247.00000000000000000000	10230.00000000000000000000	0.00000000000000000000	0.00000000000000000000	0.00000000000000000000	2942.00000000000000000000	931.00000000000000000000	4.00000000000000000000	4.00000000000000000000	4.00000000000000000000	4.00000000000000000000	4.00000000000000000000	4.00000000000000000000	4.00000000000000000000	4.00000000000000000000	4.00000000000000000000	4.00000000000000000000	4.00000000000000000000	4.00000000000000000000	4.00000000000000000000	4.00000000000000000000	4.00000000000000000000	4.00000000000000000000
93.00000000000000000000	0.00000000000000000000	4162.56396484375000000000	4120.51269531250000000000	4162.56396484375000000000	4144.61523437500000000000	4151.28173828125000000000	4156.41015625000000000000	4152.30761718750000000000	4155.89746093750000000000	4149.23046875000000000000	4176.41015625000000000000	6807.69238281250000000000	4158.97412109375000000000	4146.66650390625000000000	4143.07666015625000000000	2633.00000000000000000000	10248.00000000000000000000	10227.00000000000000000000	0.00000000000000000000	0.00000000000000000000	0.00000000000000000000	2942.00000000000000000000	939.00000000000000000000	4.00000000000000000000	4.00000000000000000000	4.00000000000000000000	4.00000000000000000000	4.00000000000000000000	4.00000000000000000000	4.00000000000000000000	4.00000000000000000000	4.00000000000000000000	4.00000000000000000000	4.00000000000000000000	4.00000000000000000000	4.00000000000000000000	4.00000000000000000000	4.00000000000000000000	4.00000000000000000000
94.00000000000000000000	0.00000000000000000000	4156.92285156250000000000	4146.15380859375000000000	4163.07666015625000000000	4159.48730468750000000000	4192.82031250000000000000	4187.17919921875000000000	4175.89746093750000000000	4190.25634765625000000000	4192.30761718750000000000	4206.66650390625000000000	6245.12792968750000000000	4175.38427734375000000000	4161.02539062500000000000	4157.94873046875000000000	3510.00000000000000000000	10248.00000000000000000000	10227.00000000000000000000	0.00000000000000000000	0.00000000000000000000	0.00000000000000000000	2942.00000000000000000000	947.00000000000000000000	4.00000000000000000000	4.00000000000000000000	4.00000000000000000000	4.00000000000000000000	4.00000000000000000000	4.00000000000000000000	4.00000000000000000000	4.00000000000000000000	4.00000000000000000000	4.00000000000000000000	4.00000000000000000000	4.00000000000000000000	4.00000000000000000000	4.00000000000000000000	4.00000000000000000000	4.00000000000000000000
95.00000000000000000000	0.00000000000000000000	4175.89746093750000000000	4134.35888671875000000000	4166.15380859375000000000	4156.41015625000000000000	4172.82031250000000000000	4172.82031250000000000000	4153.84619140625000000000	4172.82031250000000000000	4175.38427734375000000000	4188.71777343750000000000	6362.56396484375000000000	4168.71777343750000000000	4144.10253906250000000000	4143.58984375000000000000	3336.00000000000000000000	10247.00000000000000000000	10228.00000000000000000000	0.00000000000000000000	0.00000000000000000000	0.00000000000000000000	2942.00000000000000000000	956.00000000000000000000	4.00000000000000000000	4.00000000000000000000	4.00000000000000000000	4.00000000000000000000	4.00000000000000000000	4.00000000000000000000	4.00000000000000000000	4.00000000000000000000	4.00000000000000000000	4.00000000000000000000	4.00000000000000000000	4.00000000000000000000	4.00000000000000000000	4.00000000000000000000	4.00000000000000000000	4.00000000000000000000
96.00000000000000000000	0.00000000000000000000	4146.66650390625000000000	4152.30761718750000000000	4155.38427734375000000000	4154.87158203125000000000	4153.33300781250000000000	4165.64111328125000000000	4149.23046875000000000000	4158.97412109375000000000	4161.53857421875000000000	4178.97412109375000000000	6151.79492187500000000000	4166.15380859375000000000	4152.30761718750000000000	4148.20507812500000000000	2655.00000000000000000000	10247.00000000000000000000	10228.00000000000000000000	0.00000000000000000000	0.00000000000000000000	0.00000000000000000000	2942.00000000000000000000	964.00000000000000000000	4.00000000000000000000	4.00000000000000000000	4.00000000000000000000	4.00000000000000000000	4.00000000000000000000	4.00000000000000000000	4.00000000000000000000	4.00000000000000000000	4.00000000000000000000	4.00000000000000000000	4.00000000000000000000	4.00000000000000000000	4.00000000000000000000	4.00000000000000000000	4.00000000000000000000	4.00000000000000000000
97.00000000000000000000	0.00000000000000000000	4158.46142578125000000000	4158.46142578125000000000	4145.12792968750000000000	4146.66650390625000000000	4136.41015625000000000000	4151.79492187500000000000	4140.00000000000000000000	4146.15380859375000000000	4151.28173828125000000000	4181.02539062500000000000	5931.79492187500000000000	4170.25634765625000000000	4153.84619140625000000000	4151.79492187500000000000	2633.00000000000000000000	10246.00000000000000000000	10228.00000000000000000000	0.00000000000000000000	0.00000000000000000000	0.00000000000000000000	2942.00000000000000000000	973.00000000000000000000	4.00000000000000000000	4.00000000000000000000	4.00000000000000000000	4.00000000000000000000	4.00000000000000000000	4.00000000000000000000	4.00000000000000000000	4.00000000000000000000	4.00000000000000000000	4.00000000000000000000	4.00000000000000000000	4.00000000000000000000	4.00000000000000000000	4.00000000000000000000	4.00000000000000000000	4.00000000000000000000
98.00000000000000000000	0.00000000000000000000	4166.66650390625000000000	4144.61523437500000000000	4155.38427734375000000000	4127.69238281250000000000	4145.12792968750000000000	4149.74365234375000000000	4141.02539062500000000000	4151.79492187500000000000	4155.38427734375000000000	4194.35888671875000000000	5931.28173828125000000000	4169.74365234375000000000	4159.48730468750000000000	4159.48730468750000000000	3510.00000000000000000000	10246.00000000000000000000	10228.00000000000000000000	0.00000000000000000000	0.00000000000000000000	0.00000000000000000000	2942.00000000000000000000	981.00000000000000000000	4.00000000000000000000	4.00000000000000000000	4.00000000000000000000	4.00000000000000000000	4.00000000000000000000	4.00000000000000000000	4.00000000000000000000	4.00000000000000000000	4.00000000000000000000	4.00000000000000000000	4.00000000000000000000	4.00000000000000000000	4.00000000000000000000	4.00000000000000000000	4.00000000000000000000	4.00000000000000000000
99.00000000000000000000	0.00000000000000000000	4148.71777343750000000000	4139.48730468750000000000	4158.97412109375000000000	4144.10253906250000000000	4170.25634765625000000000	4156.41015625000000000000	4152.82031250000000000000	4172.30761718750000000000	4170.76904296875000000000	4197.43603515625000000000	5877.94873046875000000000	4172.30761718750000000000	4168.71777343750000000000	4158.97412109375000000000	3336.00000000000000000000	10250.00000000000000000000	10229.00000000000000000000	0.00000000000000000000	0.00000000000000000000	0.00000000000000000000	2942.00000000000000000000	989.00000000000000000000	4.00000000000000000000	4.00000000000000000000	4.00000000000000000000	4.00000000000000000000	4.00000000000000000000	4.00000000000000000000	4.00000000000000000000	4.00000000000000000000	4.00000000000000000000	4.00000000000000000000	4.00000000000000000000	4.00000000000000000000	4.00000000000000000000	4.00000000000000000000	4.00000000000000000000	4.00000000000000000000
100.00000000000000000000	0.00000000000000000000	4171.79492187500000000000	4148.71777343750000000000	4163.58984375000000000000	4171.79492187500000000000	4181.02539062500000000000	4164.10253906250000000000	4156.41015625000000000000	4174.87158203125000000000	4169.23046875000000000000	4190.76904296875000000000	5824.10253906250000000000	4176.41015625000000000000	4156.92285156250000000000	4147.69238281250000000000	2655.00000000000000000000	10250.00000000000000000000	10229.00000000000000000000	0.00000000000000000000	0.00000000000000000000	0.00000000000000000000	2942.00000000000000000000	998.00000000000000000000	4.00000000000000000000	4.00000000000000000000	4.00000000000000000000	4.00000000000000000000	4.00000000000000000000	4.00000000000000000000	4.00000000000000000000	4.00000000000000000000	4.00000000000000000000	4.00000000000000000000	4.00000000000000000000	4.00000000000000000000	4.00000000000000000000	4.00000000000000000000	4.00000000000000000000	4.00000000000000000000
101.00000000000000000000	0.00000000000000000000	4158.97412109375000000000	4167.17919921875000000000	4171.28173828125000000000	4160.00000000000000000000	4192.30761718750000000000	4186.66650390625000000000	4175.89746093750000000000	4182.05126953125000000000	4182.05126953125000000000	4213.33300781250000000000	5802.56396484375000000000	4183.07666015625000000000	4165.64111328125000000000	4163.58984375000000000000	2633.00000000000000000000	10249.00000000000000000000	10230.00000000000000000000	0.00000000000000000000	0.00000000000000000000	0.00000000000000000000	2943.00000000000000000000	5.00000000000000000000	4.00000000000000000000	4.00000000000000000000	4.00000000000000000000	4.00000000000000000000	4.00000000000000000000	4.00000000000000000000	4.00000000000000000000	4.00000000000000000000	4.00000000000000000000	4.00000000000000000000	4.00000000000000000000	4.00000000000000000000	4.00000000000000000000	4.00000000000000000000	4.00000000000000000000	4.00000000000000000000
102.00000000000000000000	0.00000000000000000000	4165.12792968750000000000	4148.71777343750000000000	4176.92285156250000000000	4145.64111328125000000000	4170.76904296875000000000	4162.56396484375000000000	4151.28173828125000000000	4153.84619140625000000000	4156.92285156250000000000	4192.30761718750000000000	5762.05126953125000000000	4181.02539062500000000000	4159.48730468750000000000	4152.30761718750000000000	3510.00000000000000000000	10249.00000000000000000000	10230.00000000000000000000	0.00000000000000000000	0.00000000000000000000	0.00000000000000000000	2943.00000000000000000000	13.00000000000000000000	4.00000000000000000000	4.00000000000000000000	4.00000000000000000000	4.00000000000000000000	4.00000000000000000000	4.00000000000000000000	4.00000000000000000000	4.00000000000000000000	4.00000000000000000000	4.00000000000000000000	4.00000000000000000000	4.00000000000000000000	4.00000000000000000000	4.00000000000000000000	4.00000000000000000000	4.00000000000000000000
103.00000000000000000000	0.00000000000000000000	4166.15380859375000000000	4141.53857421875000000000	4172.82031250000000000000	4165.12792968750000000000	4168.20507812500000000000	4155.38427734375000000000	4137.43603515625000000000	4145.12792968750000000000	4149.74365234375000000000	4186.66650390625000000000	5703.58984375000000000000	4179.48730468750000000000	4162.56396484375000000000	4148.20507812500000000000	3336.00000000000000000000	10249.00000000000000000000	10231.00000000000000000000	0.00000000000000000000	0.00000000000000000000	0.00000000000000000000	2943.00000000000000000000	21.00000000000000000000	4.00000000000000000000	4.00000000000000000000	4.00000000000000000000	4.00000000000000000000	4.00000000000000000000	4.00000000000000000000	4.00000000000000000000	4.00000000000000000000	4.00000000000000000000	4.00000000000000000000	4.00000000000000000000	4.00000000000000000000	4.00000000000000000000	4.00000000000000000000	4.00000000000000000000	4.00000000000000000000
104.00000000000000000000	0.00000000000000000000	4143.58984375000000000000	4132.30761718750000000000	4149.23046875000000000000	4157.43603515625000000000	4163.07666015625000000000	4173.33300781250000000000	4150.76904296875000000000	4169.74365234375000000000	4174.87158203125000000000	4213.33300781250000000000	5663.07666015625000000000	4183.07666015625000000000	4162.56396484375000000000	4162.05126953125000000000	2655.00000000000000000000	10249.00000000000000000000	10231.00000000000000000000	0.00000000000000000000	0.00000000000000000000	0.00000000000000000000	2943.00000000000000000000	29.00000000000000000000	4.00000000000000000000	4.00000000000000000000	4.00000000000000000000	4.00000000000000000000	4.00000000000000000000	4.00000000000000000000	4.00000000000000000000	4.00000000000000000000	4.00000000000000000000	4.00000000000000000000	4.00000000000000000000	4.00000000000000000000	4.00000000000000000000	4.00000000000000000000	4.00000000000000000000	4.00000000000000000000
105.00000000000000000000	0.00000000000000000000	4161.53857421875000000000	4103.58984375000000000000	4147.17919921875000000000	4108.20507812500000000000	4122.05126953125000000000	4148.20507812500000000000	4135.89746093750000000000	4153.33300781250000000000	4146.15380859375000000000	4181.53857421875000000000	5621.02539062500000000000	4174.87158203125000000000	4124.10253906250000000000	4145.64111328125000000000	2633.00000000000000000000	10250.00000000000000000000	10230.00000000000000000000	0.00000000000000000000	0.00000000000000000000	0.00000000000000000000	2943.00000000000000000000	36.00000000000000000000	4.00000000000000000000	4.00000000000000000000	4.00000000000000000000	4.00000000000000000000	4.00000000000000000000	4.00000000000000000000	4.00000000000000000000	4.00000000000000000000	4.00000000000000000000	4.00000000000000000000	4.00000000000000000000	4.00000000000000000000	4.00000000000000000000	4.00000000000000000000	4.00000000000000000000	4.00000000000000000000
106.00000000000000000000	0.00000000000000000000	4149.74365234375000000000	4130.76904296875000000000	4160.00000000000000000000	4122.05126953125000000000	4153.33300781250000000000	4155.38427734375000000000	4149.23046875000000000000	4149.23046875000000000000	4137.94873046875000000000	4164.10253906250000000000	5602.05126953125000000000	4173.33300781250000000000	4129.74365234375000000000	4147.69238281250000000000	3510.00000000000000000000	10250.00000000000000000000	10230.00000000000000000000	0.00000000000000000000	0.00000000000000000000	0.00000000000000000000	2943.00000000000000000000	44.00000000000000000000	4.00000000000000000000	4.00000000000000000000	4.00000000000000000000	4.00000000000000000000	4.00000000000000000000	4.00000000000000000000	4.00000000000000000000	4.00000000000000000000	4.00000000000000000000	4.00000000000000000000	4.00000000000000000000	4.00000000000000000000	4.00000000000000000000	4.00000000000000000000	4.00000000000000000000	4.00000000000000000000
107.00000000000000000000	0.00000000000000000000	4162.05126953125000000000	4148.71777343750000000000	4162.56396484375000000000	4172.82031250000000000000	4182.56396484375000000000	4165.12792968750000000000	4158.46142578125000000000	4151.79492187500000000000	4144.61523437500000000000	4170.25634765625000000000	5577.43554687500000000000	4180.00000000000000000000	4131.28173828125000000000	4147.17919921875000000000	3336.00000000000000000000	10249.00000000000000000000	10229.00000000000000000000	0.00000000000000000000	0.00000000000000000000	0.00000000000000000000	2943.00000000000000000000	51.00000000000000000000	4.00000000000000000000	4.00000000000000000000	4.00000000000000000000	4.00000000000000000000	4.00000000000000000000	4.00000000000000000000	4.00000000000000000000	4.00000000000000000000	4.00000000000000000000	4.00000000000000000000	4.00000000000000000000	4.00000000000000000000	4.00000000000000000000	4.00000000000000000000	4.00000000000000000000	4.00000000000000000000
108.00000000000000000000	0.00000000000000000000	4173.33300781250000000000	4163.58984375000000000000	4178.46142578125000000000	4187.69238281250000000000	4186.15380859375000000000	4166.15380859375000000000	4164.61523437500000000000	4166.66650390625000000000	4156.41015625000000000000	4179.48730468750000000000	5547.17919921875000000000	4190.25634765625000000000	4135.38427734375000000000	4158.97412109375000000000	2655.00000000000000000000	10249.00000000000000000000	10229.00000000000000000000	0.00000000000000000000	0.00000000000000000000	0.00000000000000000000	2943.00000000000000000000	58.00000000000000000000	4.00000000000000000000	4.00000000000000000000	4.00000000000000000000	4.00000000000000000000	4.00000000000000000000	4.00000000000000000000	4.00000000000000000000	4.00000000000000000000	4.00000000000000000000	4.00000000000000000000	4.00000000000000000000	4.00000000000000000000	4.00000000000000000000	4.00000000000000000000	4.00000000000000000000	4.00000000000000000000
109.00000000000000000000	0.00000000000000000000	4147.69238281250000000000	4184.61523437500000000000	4184.61523437500000000000	4174.35888671875000000000	4193.33300781250000000000	4171.28173828125000000000	4168.20507812500000000000	4182.05126953125000000000	4168.20507812500000000000	4184.61523437500000000000	5526.66650390625000000000	4197.94873046875000000000	4162.56396484375000000000	4184.61523437500000000000	2633.00000000000000000000	10249.00000000000000000000	10230.00000000000000000000	0.00000000000000000000	0.00000000000000000000	0.00000000000000000000	2943.00000000000000000000	66.00000000000000000000	4.00000000000000000000	4.00000000000000000000	4.00000000000000000000	4.00000000000000000000	4.00000000000000000000	4.00000000000000000000	4.00000000000000000000	4.00000000000000000000	4.00000000000000000000	4.00000000000000000000	4.00000000000000000000	4.00000000000000000000	4.00000000000000000000	4.00000000000000000000	4.00000000000000000000	4.00000000000000000000
110.00000000000000000000	0.00000000000000000000	4164.10253906250000000000	4141.53857421875000000000	4169.23046875000000000000	4138.97412109375000000000	4147.17919921875000000000	4146.66650390625000000000	4133.33300781250000000000	4147.69238281250000000000	4132.82031250000000000000	4165.64111328125000000000	5490.76904296875000000000	4184.10253906250000000000	4141.02539062500000000000	4163.07666015625000000000	3510.00000000000000000000	10249.00000000000000000000	10230.00000000000000000000	0.00000000000000000000	0.00000000000000000000	0.00000000000000000000	2943.00000000000000000000	73.00000000000000000000	4.00000000000000000000	4.00000000000000000000	4.00000000000000000000	4.00000000000000000000	4.00000000000000000000	4.00000000000000000000	4.00000000000000000000	4.00000000000000000000	4.00000000000000000000	4.00000000000000000000	4.00000000000000000000	4.00000000000000000000	4.00000000000000000000	4.00000000000000000000	4.00000000000000000000	4.00000000000000000000
111.00000000000000000000	0.00000000000000000000	4154.35888671875000000000	4131.79492187500000000000	4164.10253906250000000000	4132.30761718750000000000	4151.28173828125000000000	4158.97412109375000000000	4141.53857421875000000000	4155.38427734375000000000	4142.05126953125000000000	4196.92285156250000000000	5474.87158203125000000000	4188.71777343750000000000	4146.66650390625000000000	4161.02539062500000000000	3336.00000000000000000000	10248.00000000000000000000	10229.00000000000000000000	0.00000000000000000000	0.00000000000000000000	0.00000000000000000000	2943.00000000000000000000	81.00000000000000000000	4.00000000000000000000	4.00000000000000000000	4.00000000000000000000	4.00000000000000000000	4.00000000000000000000	4.00000000000000000000	4.00000000000000000000	4.00000000000000000000	4.00000000000000000000	4.00000000000000000000	4.00000000000000000000	4.00000000000000000000	4.00000000000000000000	4.00000000000000000000	4.00000000000000000000	4.00000000000000000000
112.00000000000000000000	0.00000000000000000000	4166.15380859375000000000	4155.89746093750000000000	4178.46142578125000000000	4166.66650390625000000000	4195.38427734375000000000	4182.05126953125000000000	4159.48730468750000000000	4174.87158203125000000000	4173.84619140625000000000	4228.20507812500000000000	5449.74365234375000000000	4213.84619140625000000000	4177.94873046875000000000	4184.61523437500000000000	2655.00000000000000000000	10248.00000000000000000000	10229.00000000000000000000	0.00000000000000000000	0.00000000000000000000	0.00000000000000000000	2943.00000000000000000000	88.00000000000000000000	4.00000000000000000000	4.00000000000000000000	4.00000000000000000000	4.00000000000000000000	4.00000000000000000000	4.00000000000000000000	4.00000000000000000000	4.00000000000000000000	4.00000000000000000000	4.00000000000000000000	4.00000000000000000000	4.00000000000000000000	4.00000000000000000000	4.00000000000000000000	4.00000000000000000000	4.00000000000000000000
113.00000000000000000000	0.00000000000000000000	4178.97412109375000000000	4160.51269531250000000000	4184.61523437500000000000	4201.02539062500000000000	4197.94873046875000000000	4177.94873046875000000000	4149.74365234375000000000	4160.00000000000000000000	4174.87158203125000000000	4210.76904296875000000000	5422.05126953125000000000	4208.71777343750000000000	4178.46142578125000000000	4189.23046875000000000000	2633.00000000000000000000	10247.00000000000000000000	10229.00000000000000000000	0.00000000000000000000	0.00000000000000000000	0.00000000000000000000	2943.00000000000000000000	97.00000000000000000000	4.00000000000000000000	4.00000000000000000000	4.00000000000000000000	4.00000000000000000000	4.00000000000000000000	4.00000000000000000000	4.00000000000000000000	4.00000000000000000000	4.00000000000000000000	4.00000000000000000000	4.00000000000000000000	4.00000000000000000000	4.00000000000000000000	4.00000000000000000000	4.00000000000000000000	4.00000000000000000000
114.00000000000000000000	0.00000000000000000000	4145.12792968750000000000	4142.05126953125000000000	4164.61523437500000000000	4188.71777343750000000000	4168.71777343750000000000	4153.84619140625000000000	4134.87158203125000000000	4138.97412109375000000000	4148.71777343750000000000	4183.07666015625000000000	5409.23046875000000000000	4185.64111328125000000000	4146.15380859375000000000	4169.74365234375000000000	3510.00000000000000000000	10247.00000000000000000000	10229.00000000000000000000	0.00000000000000000000	0.00000000000000000000	0.00000000000000000000	2943.00000000000000000000	105.00000000000000000000	4.00000000000000000000	4.00000000000000000000	4.00000000000000000000	4.00000000000000000000	4.00000000000000000000	4.00000000000000000000	4.00000000000000000000	4.00000000000000000000	4.00000000000000000000	4.00000000000000000000	4.00000000000000000000	4.00000000000000000000	4.00000000000000000000	4.00000000000000000000	4.00000000000000000000	4.00000000000000000000
115.00000000000000000000	0.00000000000000000000	4163.07666015625000000000	4120.00000000000000000000	4164.10253906250000000000	4142.56396484375000000000	4148.71777343750000000000	4136.41015625000000000000	4126.66650390625000000000	4125.12792968750000000000	4113.33300781250000000000	4156.41015625000000000000	5364.61523437500000000000	4183.07666015625000000000	4113.84619140625000000000	4148.20507812500000000000	3336.00000000000000000000	10245.00000000000000000000	10230.00000000000000000000	0.00000000000000000000	0.00000000000000000000	0.00000000000000000000	2943.00000000000000000000	114.00000000000000000000	4.00000000000000000000	4.00000000000000000000	4.00000000000000000000	4.00000000000000000000	4.00000000000000000000	4.00000000000000000000	4.00000000000000000000	4.00000000000000000000	4.00000000000000000000	4.00000000000000000000	4.00000000000000000000	4.00000000000000000000	4.00000000000000000000	4.00000000000000000000	4.00000000000000000000	4.00000000000000000000
116.00000000000000000000	0.00000000000000000000	4159.48730468750000000000	4148.71777343750000000000	4175.38427734375000000000	4143.58984375000000000000	4177.94873046875000000000	4167.69238281250000000000	4163.07666015625000000000	4160.00000000000000000000	4141.02539062500000000000	4173.84619140625000000000	5338.97412109375000000000	4196.92285156250000000000	4141.53857421875000000000	4168.71777343750000000000	2655.00000000000000000000	10245.00000000000000000000	10230.00000000000000000000	0.00000000000000000000	0.00000000000000000000	0.00000000000000000000	2943.00000000000000000000	122.00000000000000000000	4.00000000000000000000	4.00000000000000000000	4.00000000000000000000	4.00000000000000000000	4.00000000000000000000	4.00000000000000000000	4.00000000000000000000	4.00000000000000000000	4.00000000000000000000	4.00000000000000000000	4.00000000000000000000	4.00000000000000000000	4.00000000000000000000	4.00000000000000000000	4.00000000000000000000	4.00000000000000000000
117.00000000000000000000	0.00000000000000000000	4152.82031250000000000000	4145.64111328125000000000	4154.87158203125000000000	4156.92285156250000000000	4158.97412109375000000000	4154.35888671875000000000	4157.43603515625000000000	4153.33300781250000000000	4141.53857421875000000000	4174.87158203125000000000	5312.82031250000000000000	4183.07666015625000000000	4130.76904296875000000000	4156.92285156250000000000	2633.00000000000000000000	10246.00000000000000000000	10228.00000000000000000000	0.00000000000000000000	0.00000000000000000000	0.00000000000000000000	2943.00000000000000000000	130.00000000000000000000	4.00000000000000000000	4.00000000000000000000	4.00000000000000000000	4.00000000000000000000	4.00000000000000000000	4.00000000000000000000	4.00000000000000000000	4.00000000000000000000	4.00000000000000000000	4.00000000000000000000	4.00000000000000000000	4.00000000000000000000	4.00000000000000000000	4.00000000000000000000	4.00000000000000000000	4.00000000000000000000
118.00000000000000000000	0.00000000000000000000	4166.15380859375000000000	4130.25634765625000000000	4151.79492187500000000000	4150.76904296875000000000	4147.17919921875000000000	4138.46142578125000000000	4141.02539062500000000000	4133.33300781250000000000	4122.56396484375000000000	4170.25634765625000000000	5274.35888671875000000000	4175.38427734375000000000	4112.30761718750000000000	4140.51269531250000000000	3510.00000000000000000000	10246.00000000000000000000	10228.00000000000000000000	0.00000000000000000000	0.00000000000000000000	0.00000000000000000000	2943.00000000000000000000	138.00000000000000000000	4.00000000000000000000	4.00000000000000000000	4.00000000000000000000	4.00000000000000000000	4.00000000000000000000	4.00000000000000000000	4.00000000000000000000	4.00000000000000000000	4.00000000000000000000	4.00000000000000000000	4.00000000000000000000	4.00000000000000000000	4.00000000000000000000	4.00000000000000000000	4.00000000000000000000	4.00000000000000000000
119.00000000000000000000	0.00000000000000000000	4153.84619140625000000000	4160.00000000000000000000	4174.87158203125000000000	4171.79492187500000000000	4196.41015625000000000000	4172.82031250000000000000	4175.38427734375000000000	4171.79492187500000000000	4157.43603515625000000000	4202.56396484375000000000	5266.15380859375000000000	4198.97412109375000000000	4161.02539062500000000000	4169.23046875000000000000	3336.00000000000000000000	10247.00000000000000000000	10230.00000000000000000000	0.00000000000000000000	0.00000000000000000000	0.00000000000000000000	2943.00000000000000000000	145.00000000000000000000	4.00000000000000000000	4.00000000000000000000	4.00000000000000000000	4.00000000000000000000	4.00000000000000000000	4.00000000000000000000	4.00000000000000000000	4.00000000000000000000	4.00000000000000000000	4.00000000000000000000	4.00000000000000000000	4.00000000000000000000	4.00000000000000000000	4.00000000000000000000	4.00000000000000000000	4.00000000000000000000
120.00000000000000000000	0.00000000000000000000	4176.92285156250000000000	4169.74365234375000000000	4185.64111328125000000000	4203.58984375000000000000	4199.48730468750000000000	4171.79492187500000000000	4173.33300781250000000000	4180.00000000000000000000	4167.17919921875000000000	4198.97412109375000000000	5265.64111328125000000000	4208.20507812500000000000	4172.82031250000000000000	4175.38427734375000000000	2655.00000000000000000000	10247.00000000000000000000	10230.00000000000000000000	0.00000000000000000000	0.00000000000000000000	0.00000000000000000000	2943.00000000000000000000	152.00000000000000000000	4.00000000000000000000	4.00000000000000000000	4.00000000000000000000	4.00000000000000000000	4.00000000000000000000	4.00000000000000000000	4.00000000000000000000	4.00000000000000000000	4.00000000000000000000	4.00000000000000000000	4.00000000000000000000	4.00000000000000000000	4.00000000000000000000	4.00000000000000000000	4.00000000000000000000	4.00000000000000000000
121.00000000000000000000	0.00000000000000000000	4162.56396484375000000000	4163.07666015625000000000	4173.84619140625000000000	4189.74365234375000000000	4182.56396484375000000000	4167.17919921875000000000	4161.02539062500000000000	4174.35888671875000000000	4172.30761718750000000000	4201.53857421875000000000	5281.02539062500000000000	4210.76904296875000000000	4169.74365234375000000000	4183.07666015625000000000	2633.00000000000000000000	10247.00000000000000000000	10229.00000000000000000000	0.00000000000000000000	0.00000000000000000000	0.00000000000000000000	2943.00000000000000000000	160.00000000000000000000	4.00000000000000000000	4.00000000000000000000	4.00000000000000000000	4.00000000000000000000	4.00000000000000000000	4.00000000000000000000	4.00000000000000000000	4.00000000000000000000	4.00000000000000000000	4.00000000000000000000	4.00000000000000000000	4.00000000000000000000	4.00000000000000000000	4.00000000000000000000	4.00000000000000000000	4.00000000000000000000
122.00000000000000000000	0.00000000000000000000	4149.74365234375000000000	4136.92285156250000000000	4160.51269531250000000000	4155.89746093750000000000	4152.30761718750000000000	4158.46142578125000000000	4147.17919921875000000000	4164.10253906250000000000	4164.61523437500000000000	4198.46142578125000000000	5265.12792968750000000000	4211.79492187500000000000	4173.33300781250000000000	4185.64111328125000000000	3510.00000000000000000000	10247.00000000000000000000	10229.00000000000000000000	0.00000000000000000000	0.00000000000000000000	0.00000000000000000000	2943.00000000000000000000	167.00000000000000000000	4.00000000000000000000	4.00000000000000000000	4.00000000000000000000	4.00000000000000000000	4.00000000000000000000	4.00000000000000000000	4.00000000000000000000	4.00000000000000000000	4.00000000000000000000	4.00000000000000000000	4.00000000000000000000	4.00000000000000000000	4.00000000000000000000	4.00000000000000000000	4.00000000000000000000	4.00000000000000000000
123.00000000000000000000	0.00000000000000000000	4169.74365234375000000000	4134.87158203125000000000	4164.10253906250000000000	4162.56396484375000000000	4134.87158203125000000000	4146.66650390625000000000	4134.87158203125000000000	4150.25634765625000000000	4137.43603515625000000000	4181.53857421875000000000	5227.69238281250000000000	4199.48730468750000000000	4169.74365234375000000000	4173.84619140625000000000	3336.00000000000000000000	10247.00000000000000000000	10227.00000000000000000000	0.00000000000000000000	0.00000000000000000000	0.00000000000000000000	2943.00000000000000000000	175.00000000000000000000	4.00000000000000000000	4.00000000000000000000	4.00000000000000000000	4.00000000000000000000	4.00000000000000000000	4.00000000000000000000	4.00000000000000000000	4.00000000000000000000	4.00000000000000000000	4.00000000000000000000	4.00000000000000000000	4.00000000000000000000	4.00000000000000000000	4.00000000000000000000	4.00000000000000000000	4.00000000000000000000
124.00000000000000000000	0.00000000000000000000	4155.89746093750000000000	4168.20507812500000000000	4166.15380859375000000000	4176.41015625000000000000	4180.51269531250000000000	4168.71777343750000000000	4153.84619140625000000000	4156.92285156250000000000	4147.17919921875000000000	4206.66650390625000000000	5213.84619140625000000000	4202.05126953125000000000	4175.38427734375000000000	4178.46142578125000000000	2655.00000000000000000000	10247.00000000000000000000	10227.00000000000000000000	0.00000000000000000000	0.00000000000000000000	0.00000000000000000000	2943.00000000000000000000	182.00000000000000000000	4.00000000000000000000	4.00000000000000000000	4.00000000000000000000	4.00000000000000000000	4.00000000000000000000	4.00000000000000000000	4.00000000000000000000	4.00000000000000000000	4.00000000000000000000	4.00000000000000000000	4.00000000000000000000	4.00000000000000000000	4.00000000000000000000	4.00000000000000000000	4.00000000000000000000	4.00000000000000000000
125.00000000000000000000	0.00000000000000000000	4176.92285156250000000000	4151.28173828125000000000	4173.84619140625000000000	4170.76904296875000000000	4200.00000000000000000000	4166.15380859375000000000	4153.33300781250000000000	4140.00000000000000000000	4138.46142578125000000000	4200.51269531250000000000	5168.20507812500000000000	4208.71777343750000000000	4164.10253906250000000000	4176.92285156250000000000	2633.00000000000000000000	10249.00000000000000000000	10225.00000000000000000000	0.00000000000000000000	0.00000000000000000000	0.00000000000000000000	2943.00000000000000000000	191.00000000000000000000	4.00000000000000000000	4.00000000000000000000	4.00000000000000000000	4.00000000000000000000	4.00000000000000000000	4.00000000000000000000	4.00000000000000000000	4.00000000000000000000	4.00000000000000000000	4.00000000000000000000	4.00000000000000000000	4.00000000000000000000	4.00000000000000000000	4.00000000000000000000	4.00000000000000000000	4.00000000000000000000
126.00000000000000000000	0.00000000000000000000	4165.12792968750000000000	4141.02539062500000000000	4171.79492187500000000000	4182.05126953125000000000	4181.02539062500000000000	4160.00000000000000000000	4153.84619140625000000000	4141.02539062500000000000	4124.10253906250000000000	4175.89746093750000000000	5141.53857421875000000000	4196.41015625000000000000	4162.56396484375000000000	4182.56396484375000000000	3510.00000000000000000000	10249.00000000000000000000	10225.00000000000000000000	0.00000000000000000000	0.00000000000000000000	0.00000000000000000000	2943.00000000000000000000	199.00000000000000000000	4.00000000000000000000	4.00000000000000000000	4.00000000000000000000	4.00000000000000000000	4.00000000000000000000	4.00000000000000000000	4.00000000000000000000	4.00000000000000000000	4.00000000000000000000	4.00000000000000000000	4.00000000000000000000	4.00000000000000000000	4.00000000000000000000	4.00000000000000000000	4.00000000000000000000	4.00000000000000000000
127.00000000000000000000	0.00000000000000000000	4151.79492187500000000000	4157.43603515625000000000	4161.02539062500000000000	4184.10253906250000000000	4169.74365234375000000000	4160.51269531250000000000	4155.89746093750000000000	4154.35888671875000000000	4125.64111328125000000000	4176.41015625000000000000	5156.92285156250000000000	4185.64111328125000000000	4157.94873046875000000000	4182.05126953125000000000	52.00000000000000000000	10249.00000000000000000000	10225.00000000000000000000	0.00000000000000000000	0.00000000000000000000	0.00000000000000000000	2943.00000000000000000000	208.00000000000000000000	4.00000000000000000000	4.00000000000000000000	4.00000000000000000000	4.00000000000000000000	4.00000000000000000000	4.00000000000000000000	4.00000000000000000000	4.00000000000000000000	4.00000000000000000000	4.00000000000000000000	4.00000000000000000000	4.00000000000000000000	4.00000000000000000000	4.00000000000000000000	4.00000000000000000000	4.00000000000000000000
0.00000000000000000000	0.00000000000000000000	4178.46142578125000000000	4156.92285156250000000000	4175.89746093750000000000	4173.33300781250000000000	4181.53857421875000000000	4154.35888671875000000000	4141.53857421875000000000	4136.92285156250000000000	4116.92285156250000000000	4174.87158203125000000000	5146.15380859375000000000	4187.17919921875000000000	4155.89746093750000000000	4171.28173828125000000000	2659.00000000000000000000	10249.00000000000000000000	10225.00000000000000000000	0.00000000000000000000	0.00000000000000000000	0.00000000000000000000	2943.00000000000000000000	216.00000000000000000000	4.00000000000000000000	4.00000000000000000000	4.00000000000000000000	4.00000000000000000000	4.00000000000000000000	4.00000000000000000000	4.00000000000000000000	4.00000000000000000000	4.00000000000000000000	4.00000000000000000000	4.00000000000000000000	4.00000000000000000000	4.00000000000000000000	4.00000000000000000000	4.00000000000000000000	4.00000000000000000000
1.00000000000000000000	0.00000000000000000000	4156.41015625000000000000	4161.53857421875000000000	4178.97412109375000000000	4180.00000000000000000000	4193.33300781250000000000	4162.56396484375000000000	4144.61523437500000000000	4139.48730468750000000000	4123.07666015625000000000	4173.33300781250000000000	5118.46142578125000000000	4194.35888671875000000000	4171.28173828125000000000	4183.58984375000000000000	2478.00000000000000000000	10248.00000000000000000000	10226.00000000000000000000	0.00000000000000000000	0.00000000000000000000	0.00000000000000000000	2943.00000000000000000000	224.00000000000000000000	4.00000000000000000000	4.00000000000000000000	4.00000000000000000000	4.00000000000000000000	4.00000000000000000000	4.00000000000000000000	4.00000000000000000000	4.00000000000000000000	4.00000000000000000000	4.00000000000000000000	4.00000000000000000000	4.00000000000000000000	4.00000000000000000000	4.00000000000000000000	4.00000000000000000000	4.00000000000000000000
2.00000000000000000000	0.00000000000000000000	4168.20507812500000000000	4152.82031250000000000000	4174.35888671875000000000	4174.87158203125000000000	4156.92285156250000000000	4154.35888671875000000000	4147.17919921875000000000	4151.79492187500000000000	4126.15380859375000000000	4168.71777343750000000000	5086.15380859375000000000	4200.51269531250000000000	4148.71777343750000000000	4182.56396484375000000000	1441.00000000000000000000	10248.00000000000000000000	10226.00000000000000000000	0.00000000000000000000	0.00000000000000000000	0.00000000000000000000	2943.00000000000000000000	233.00000000000000000000	4.00000000000000000000	4.00000000000000000000	4.00000000000000000000	4.00000000000000000000	4.00000000000000000000	4.00000000000000000000	4.00000000000000000000	4.00000000000000000000	4.00000000000000000000	4.00000000000000000000	4.00000000000000000000	4.00000000000000000000	4.00000000000000000000	4.00000000000000000000	4.00000000000000000000	4.00000000000000000000
3.00000000000000000000	0.00000000000000000000	4170.25634765625000000000	4162.56396484375000000000	4186.15380859375000000000	4170.76904296875000000000	4166.66650390625000000000	4166.66650390625000000000	4169.74365234375000000000	4172.82031250000000000000	4147.17919921875000000000	4203.58984375000000000000	5080.00000000000000000000	4210.25634765625000000000	4168.20507812500000000000	4187.17919921875000000000	3462.00000000000000000000	10249.00000000000000000000	10226.00000000000000000000	0.00000000000000000000	0.00000000000000000000	0.00000000000000000000	2943.00000000000000000000	241.00000000000000000000	4.00000000000000000000	4.00000000000000000000	4.00000000000000000000	4.00000000000000000000	4.00000000000000000000	4.00000000000000000000	4.00000000000000000000	4.00000000000000000000	4.00000000000000000000	4.00000000000000000000	4.00000000000000000000	4.00000000000000000000	4.00000000000000000000	4.00000000000000000000	4.00000000000000000000	4.00000000000000000000
4.00000000000000000000	0.00000000000000000000	4150.76904296875000000000	4151.79492187500000000000	4188.71777343750000000000	4171.28173828125000000000	4188.71777343750000000000	4173.84619140625000000000	4177.43603515625000000000	4178.97412109375000000000	4157.94873046875000000000	4222.05126953125000000000	5083.07666015625000000000	4211.79492187500000000000	4198.97412109375000000000	4196.41015625000000000000	3508.00000000000000000000	10249.00000000000000000000	10226.00000000000000000000	0.00000000000000000000	0.00000000000000000000	0.00000000000000000000	2943.00000000000000000000	249.00000000000000000000	4.00000000000000000000	4.00000000000000000000	4.00000000000000000000	4.00000000000000000000	4.00000000000000000000	4.00000000000000000000	4.00000000000000000000	4.00000000000000000000	4.00000000000000000000	4.00000000000000000000	4.00000000000000000000	4.00000000000000000000	4.00000000000000000000	4.00000000000000000000	4.00000000000000000000	4.00000000000000000000
5.00000000000000000000	0.00000000000000000000	4168.20507812500000000000	4111.28173828125000000000	4188.20507812500000000000	4176.92285156250000000000	4172.30761718750000000000	4162.05126953125000000000	4170.25634765625000000000	4178.97412109375000000000	4151.28173828125000000000	4196.41015625000000000000	5069.74365234375000000000	4201.02539062500000000000	4174.35888671875000000000	4192.82031250000000000000	3385.00000000000000000000	10248.00000000000000000000	10226.00000000000000000000	0.00000000000000000000	0.00000000000000000000	0.00000000000000000000	2943.00000000000000000000	256.00000000000000000000	4.00000000000000000000	4.00000000000000000000	4.00000000000000000000	4.00000000000000000000	4.00000000000000000000	4.00000000000000000000	4.00000000000000000000	4.00000000000000000000	4.00000000000000000000	4.00000000000000000000	4.00000000000000000000	4.00000000000000000000	4.00000000000000000000	4.00000000000000000000	4.00000000000000000000	4.00000000000000000000
6.00000000000000000000	0.00000000000000000000	4153.33300781250000000000	4114.87158203125000000000	4171.28173828125000000000	4183.07666015625000000000	4187.69238281250000000000	4182.05126953125000000000	4194.35888671875000000000	4201.53857421875000000000	4172.82031250000000000000	4209.74365234375000000000	5061.53857421875000000000	4201.53857421875000000000	4174.35888671875000000000	4194.87158203125000000000	3466.00000000000000000000	10248.00000000000000000000	10226.00000000000000000000	0.00000000000000000000	0.00000000000000000000	0.00000000000000000000	2943.00000000000000000000	263.00000000000000000000	4.00000000000000000000	4.00000000000000000000	4.00000000000000000000	4.00000000000000000000	4.00000000000000000000	4.00000000000000000000	4.00000000000000000000	4.00000000000000000000	4.00000000000000000000	4.00000000000000000000	4.00000000000000000000	4.00000000000000000000	4.00000000000000000000	4.00000000000000000000	4.00000000000000000000	4.00000000000000000000
7.00000000000000000000	0.00000000000000000000	4162.05126953125000000000	4102.05126953125000000000	4150.76904296875000000000	4154.35888671875000000000	4170.25634765625000000000	4169.23046875000000000000	4178.46142578125000000000	4171.79492187500000000000	4148.71777343750000000000	4196.41015625000000000000	5033.33300781250000000000	4192.82031250000000000000	4164.10253906250000000000	4166.15380859375000000000	3383.00000000000000000000	10249.00000000000000000000	10226.00000000000000000000	0.00000000000000000000	0.00000000000000000000	0.00000000000000000000	2943.00000000000000000000	271.00000000000000000000	4.00000000000000000000	4.00000000000000000000	4.00000000000000000000	4.00000000000000000000	4.00000000000000000000	4.00000000000000000000	4.00000000000000000000	4.00000000000000000000	4.00000000000000000000	4.00000000000000000000	4.00000000000000000000	4.00000000000000000000	4.00000000000000000000	4.00000000000000000000	4.00000000000000000000	4.00000000000000000000
8.00000000000000000000	0.00000000000000000000	4162.56396484375000000000	4109.74365234375000000000	4159.48730468750000000000	4151.28173828125000000000	4163.07666015625000000000	4169.74365234375000000000	4174.35888671875000000000	4162.05126953125000000000	4141.53857421875000000000	4184.61523437500000000000	5011.79492187500000000000	4181.02539062500000000000	4168.71777343750000000000	4160.00000000000000000000	3418.00000000000000000000	10249.00000000000000000000	10226.00000000000000000000	0.00000000000000000000	0.00000000000000000000	0.00000000000000000000	2943.00000000000000000000	278.00000000000000000000	4.00000000000000000000	4.00000000000000000000	4.00000000000000000000	4.00000000000000000000	4.00000000000000000000	4.00000000000000000000	4.00000000000000000000	4.00000000000000000000	4.00000000000000000000	4.00000000000000000000	4.00000000000000000000	4.00000000000000000000	4.00000000000000000000	4.00000000000000000000	4.00000000000000000000	4.00000000000000000000
9.00000000000000000000	0.00000000000000000000	4145.64111328125000000000	4138.46142578125000000000	4169.23046875000000000000	4181.02539062500000000000	4180.00000000000000000000	4188.20507812500000000000	4187.17919921875000000000	4179.48730468750000000000	4159.48730468750000000000	4201.53857421875000000000	4992.82031250000000000000	4183.07666015625000000000	4181.53857421875000000000	4182.05126953125000000000	3101.00000000000000000000	10246.00000000000000000000	10227.00000000000000000000	0.00000000000000000000	0.00000000000000000000	0.00000000000000000000	2943.00000000000000000000	285.00000000000000000000	4.00000000000000000000	4.00000000000000000000	4.00000000000000000000	4.00000000000000000000	4.00000000000000000000	4.00000000000000000000	4.00000000000000000000	4.00000000000000000000	4.00000000000000000000	4.00000000000000000000	4.00000000000000000000	4.00000000000000000000	4.00000000000000000000	4.00000000000000000000	4.00000000000000000000	4.00000000000000000000
10.00000000000000000000	0.00000000000000000000	4166.66650390625000000000	4120.51269531250000000000	4172.82031250000000000000	4164.10253906250000000000	4168.20507812500000000000	4165.12792968750000000000	4155.89746093750000000000	4148.71777343750000000000	4131.28173828125000000000	4187.69238281250000000000	4966.15380859375000000000	4184.61523437500000000000	4154.87158203125000000000	4182.56396484375000000000	3478.00000000000000000000	10246.00000000000000000000	10227.00000000000000000000	0.00000000000000000000	0.00000000000000000000	0.00000000000000000000	2943.00000000000000000000	293.00000000000000000000	4.00000000000000000000	4.00000000000000000000	4.00000000000000000000	4.00000000000000000000	4.00000000000000000000	4.00000000000000000000	4.00000000000000000000	4.00000000000000000000	4.00000000000000000000	4.00000000000000000000	4.00000000000000000000	4.00000000000000000000	4.00000000000000000000	4.00000000000000000000	4.00000000000000000000	4.00000000000000000000
11.00000000000000000000	0.00000000000000000000	4153.33300781250000000000	4117.43603515625000000000	4176.92285156250000000000	4143.58984375000000000000	4188.71777343750000000000	4160.51269531250000000000	4156.41015625000000000000	4152.30761718750000000000	4141.53857421875000000000	4201.02539062500000000000	4982.05126953125000000000	4186.15380859375000000000	4162.05126953125000000000	4186.15380859375000000000	3294.00000000000000000000	10246.00000000000000000000	10228.00000000000000000000	0.00000000000000000000	0.00000000000000000000	0.00000000000000000000	2943.00000000000000000000	300.00000000000000000000	4.00000000000000000000	4.00000000000000000000	4.00000000000000000000	4.00000000000000000000	4.00000000000000000000	4.00000000000000000000	4.00000000000000000000	4.00000000000000000000	4.00000000000000000000	4.00000000000000000000	4.00000000000000000000	4.00000000000000000000	4.00000000000000000000	4.00000000000000000000	4.00000000000000000000	4.00000000000000000000
12.00000000000000000000	0.00000000000000000000	4164.10253906250000000000	4112.82031250000000000000	4175.89746093750000000000	4157.43603515625000000000	4183.07666015625000000000	4152.30761718750000000000	4158.97412109375000000000	4164.61523437500000000000	4147.17919921875000000000	4203.58984375000000000000	4974.35888671875000000000	4174.87158203125000000000	4161.02539062500000000000	4161.53857421875000000000	2608.00000000000000000000	10246.00000000000000000000	10228.00000000000000000000	0.00000000000000000000	0.00000000000000000000	0.00000000000000000000	2943.00000000000000000000	308.00000000000000000000	4.00000000000000000000	4.00000000000000000000	4.00000000000000000000	4.00000000000000000000	4.00000000000000000000	4.00000000000000000000	4.00000000000000000000	4.00000000000000000000	4.00000000000000000000	4.00000000000000000000	4.00000000000000000000	4.00000000000000000000	4.00000000000000000000	4.00000000000000000000	4.00000000000000000000	4.00000000000000000000
13.00000000000000000000	0.00000000000000000000	4166.66650390625000000000	4116.92285156250000000000	4173.33300781250000000000	4168.20507812500000000000	4163.58984375000000000000	4156.92285156250000000000	4157.94873046875000000000	4159.48730468750000000000	4131.79492187500000000000	4184.61523437500000000000	4938.46142578125000000000	4166.66650390625000000000	4142.56396484375000000000	4154.87158203125000000000	2608.00000000000000000000	10246.00000000000000000000	10229.00000000000000000000	0.00000000000000000000	0.00000000000000000000	0.00000000000000000000	2943.00000000000000000000	316.00000000000000000000	4.00000000000000000000	4.00000000000000000000	4.00000000000000000000	4.00000000000000000000	4.00000000000000000000	4.00000000000000000000	4.00000000000000000000	4.00000000000000000000	4.00000000000000000000	4.00000000000000000000	4.00000000000000000000	4.00000000000000000000	4.00000000000000000000	4.00000000000000000000	4.00000000000000000000	4.00000000000000000000
14.00000000000000000000	0.00000000000000000000	4146.15380859375000000000	4133.84619140625000000000	4174.35888671875000000000	4166.15380859375000000000	4177.94873046875000000000	4179.48730468750000000000	4172.30761718750000000000	4158.97412109375000000000	4140.00000000000000000000	4191.79492187500000000000	4929.23046875000000000000	4178.97412109375000000000	4152.30761718750000000000	4180.51269531250000000000	3478.00000000000000000000	10246.00000000000000000000	10229.00000000000000000000	0.00000000000000000000	0.00000000000000000000	0.00000000000000000000	2943.00000000000000000000	324.00000000000000000000	4.00000000000000000000	4.00000000000000000000	4.00000000000000000000	4.00000000000000000000	4.00000000000000000000	4.00000000000000000000	4.00000000000000000000	4.00000000000000000000	4.00000000000000000000	4.00000000000000000000	4.00000000000000000000	4.00000000000000000000	4.00000000000000000000	4.00000000000000000000	4.00000000000000000000	4.00000000000000000000
15.00000000000000000000	0.00000000000000000000	4174.35888671875000000000	4124.61523437500000000000	4188.71777343750000000000	4156.92285156250000000000	4186.66650390625000000000	4173.84619140625000000000	4172.82031250000000000000	4167.69238281250000000000	4154.35888671875000000000	4198.97412109375000000000	4926.66650390625000000000	4189.74365234375000000000	4165.64111328125000000000	4185.12792968750000000000	3294.00000000000000000000	10246.00000000000000000000	10230.00000000000000000000	0.00000000000000000000	0.00000000000000000000	0.00000000000000000000	2943.00000000000000000000	333.00000000000000000000	4.00000000000000000000	4.00000000000000000000	4.00000000000000000000	4.00000000000000000000	4.00000000000000000000	4.00000000000000000000	4.00000000000000000000	4.00000000000000000000	4.00000000000000000000	4.00000000000000000000	4.00000000000000000000	4.00000000000000000000	4.00000000000000000000	4.00000000000000000000	4.00000000000000000000	4.00000000000000000000
16.00000000000000000000	0.00000000000000000000	4159.48730468750000000000	4126.15380859375000000000	4186.15380859375000000000	4166.66650390625000000000	4195.38427734375000000000	4174.87158203125000000000	4182.56396484375000000000	4205.12792968750000000000	4185.64111328125000000000	4222.56396484375000000000	4940.51269531250000000000	4195.38427734375000000000	4187.17919921875000000000	4199.48730468750000000000	0.00000000000000000000	10246.00000000000000000000	10230.00000000000000000000	0.00000000000000000000	0.00000000000000000000	0.00000000000000000000	2943.00000000000000000000	341.00000000000000000000	4.00000000000000000000	4.00000000000000000000	4.00000000000000000000	4.00000000000000000000	4.00000000000000000000	4.00000000000000000000	4.00000000000000000000	4.00000000000000000000	4.00000000000000000000	4.00000000000000000000	4.00000000000000000000	4.00000000000000000000	4.00000000000000000000	4.00000000000000000000	4.00000000000000000000	4.00000000000000000000
17.00000000000000000000	0.00000000000000000000	4153.33300781250000000000	4108.20507812500000000000	4171.28173828125000000000	4155.38427734375000000000	4158.97412109375000000000	4157.94873046875000000000	4160.51269531250000000000	4184.10253906250000000000	4163.07666015625000000000	4215.38427734375000000000	4910.25634765625000000000	4189.23046875000000000000	4168.20507812500000000000	4192.82031250000000000000	0.00000000000000000000	10246.00000000000000000000	10229.00000000000000000000	0.00000000000000000000	0.00000000000000000000	0.00000000000000000000	2943.00000000000000000000	350.00000000000000000000	4.00000000000000000000	4.00000000000000000000	4.00000000000000000000	4.00000000000000000000	4.00000000000000000000	4.00000000000000000000	4.00000000000000000000	4.00000000000000000000	4.00000000000000000000	4.00000000000000000000	4.00000000000000000000	4.00000000000000000000	4.00000000000000000000	4.00000000000000000000	4.00000000000000000000	4.00000000000000000000
18.00000000000000000000	0.00000000000000000000	4156.92285156250000000000	4093.33325195312500000000	4174.87158203125000000000	4107.17919921875000000000	4128.71777343750000000000	4149.74365234375000000000	4141.53857421875000000000	4145.64111328125000000000	4124.61523437500000000000	4186.15380859375000000000	4860.00000000000000000000	4177.43603515625000000000	4143.58984375000000000000	4171.28173828125000000000	0.00000000000000000000	10246.00000000000000000000	10229.00000000000000000000	0.00000000000000000000	0.00000000000000000000	0.00000000000000000000	2943.00000000000000000000	358.00000000000000000000	4.00000000000000000000	4.00000000000000000000	4.00000000000000000000	4.00000000000000000000	4.00000000000000000000	4.00000000000000000000	4.00000000000000000000	4.00000000000000000000	4.00000000000000000000	4.00000000000000000000	4.00000000000000000000	4.00000000000000000000	4.00000000000000000000	4.00000000000000000000	4.00000000000000000000	4.00000000000000000000
19.00000000000000000000	0.00000000000000000000	4147.69238281250000000000	4122.56396484375000000000	4182.05126953125000000000	4121.53857421875000000000	4168.20507812500000000000	4170.25634765625000000000	4161.53857421875000000000	4161.02539062500000000000	4143.07666015625000000000	4195.38427734375000000000	4871.28173828125000000000	4184.61523437500000000000	4161.02539062500000000000	4175.38427734375000000000	0.00000000000000000000	10248.00000000000000000000	10229.00000000000000000000	0.00000000000000000000	0.00000000000000000000	0.00000000000000000000	2943.00000000000000000000	366.00000000000000000000	4.00000000000000000000	4.00000000000000000000	4.00000000000000000000	4.00000000000000000000	4.00000000000000000000	4.00000000000000000000	4.00000000000000000000	4.00000000000000000000	4.00000000000000000000	4.00000000000000000000	4.00000000000000000000	4.00000000000000000000	4.00000000000000000000	4.00000000000000000000	4.00000000000000000000	4.00000000000000000000
20.00000000000000000000	0.00000000000000000000	4183.07666015625000000000	4154.87158203125000000000	4197.43603515625000000000	4178.97412109375000000000	4212.30761718750000000000	4170.76904296875000000000	4168.71777343750000000000	4164.10253906250000000000	4159.48730468750000000000	4205.12792968750000000000	4889.23046875000000000000	4203.58984375000000000000	4164.10253906250000000000	4190.76904296875000000000	0.00000000000000000000	10248.00000000000000000000	10229.00000000000000000000	0.00000000000000000000	0.00000000000000000000	0.00000000000000000000	2943.00000000000000000000	375.00000000000000000000	4.00000000000000000000	4.00000000000000000000	4.00000000000000000000	4.00000000000000000000	4.00000000000000000000	4.00000000000000000000	4.00000000000000000000	4.00000000000000000000	4.00000000000000000000	4.00000000000000000000	4.00000000000000000000	4.00000000000000000000	4.00000000000000000000	4.00000000000000000000	4.00000000000000000000	4.00000000000000000000
21.00000000000000000000	0.00000000000000000000	4164.61523437500000000000	4164.10253906250000000000	4201.02539062500000000000	4184.10253906250000000000	4222.56396484375000000000	4177.43603515625000000000	4181.02539062500000000000	4178.97412109375000000000	4167.17919921875000000000	4214.87158203125000000000	4873.84619140625000000000	4213.84619140625000000000	4179.48730468750000000000	4213.33300781250000000000	0.00000000000000000000	10248.00000000000000000000	10229.00000000000000000000	0.00000000000000000000	0.00000000000000000000	0.00000000000000000000	2943.00000000000000000000	383.00000000000000000000	4.00000000000000000000	4.00000000000000000000	4.00000000000000000000	4.00000000000000000000	4.00000000000000000000	4.00000000000000000000	4.00000000000000000000	4.00000000000000000000	4.00000000000000000000	4.00000000000000000000	4.00000000000000000000	4.00000000000000000000	4.00000000000000000000	4.00000000000000000000	4.00000000000000000000	4.00000000000000000000
22.00000000000000000000	0.00000000000000000000	4152.30761718750000000000	4116.92285156250000000000	4187.69238281250000000000	4146.66650390625000000000	4159.48730468750000000000	4153.84619140625000000000	4158.46142578125000000000	4168.71777343750000000000	4136.41015625000000000000	4195.89746093750000000000	4835.89746093750000000000	4200.51269531250000000000	4173.33300781250000000000	4193.33300781250000000000	0.00000000000000000000	10248.00000000000000000000	10229.00000000000000000000	0.00000000000000000000	0.00000000000000000000	0.00000000000000000000	2943.00000000000000000000	391.00000000000000000000	4.00000000000000000000	4.00000000000000000000	4.00000000000000000000	4.00000000000000000000	4.00000000000000000000	4.00000000000000000000	4.00000000000000000000	4.00000000000000000000	4.00000000000000000000	4.00000000000000000000	4.00000000000000000000	4.00000000000000000000	4.00000000000000000000	4.00000000000000000000	4.00000000000000000000	4.00000000000000000000
23.00000000000000000000	0.00000000000000000000	4174.35888671875000000000	4114.87158203125000000000	4195.38427734375000000000	4152.30761718750000000000	4138.46142578125000000000	4148.20507812500000000000	4151.79492187500000000000	4159.48730468750000000000	4130.76904296875000000000	4193.33300781250000000000	4832.82031250000000000000	4200.00000000000000000000	4169.74365234375000000000	4187.17919921875000000000	0.00000000000000000000	10247.00000000000000000000	10230.00000000000000000000	0.00000000000000000000	0.00000000000000000000	0.00000000000000000000	2943.00000000000000000000	400.00000000000000000000	4.00000000000000000000	4.00000000000000000000	4.00000000000000000000	4.00000000000000000000	4.00000000000000000000	4.00000000000000000000	4.00000000000000000000	4.00000000000000000000	4.00000000000000000000	4.00000000000000000000	4.00000000000000000000	4.00000000000000000000	4.00000000000000000000	4.00000000000000000000	4.00000000000000000000	4.00000000000000000000
24.00000000000000000000	0.00000000000000000000	4162.05126953125000000000	4150.25634765625000000000	4198.97412109375000000000	4158.46142578125000000000	4180.00000000000000000000	4182.05126953125000000000	4187.17919921875000000000	4188.20507812500000000000	4171.79492187500000000000	4219.48730468750000000000	4833.33300781250000000000	4221.53857421875000000000	4187.69238281250000000000	4209.74365234375000000000	0.00000000000000000000	10247.00000000000000000000	10230.00000000000000000000	0.00000000000000000000	0.00000000000000000000	0.00000000000000000000	2943.00000000000000000000	407.00000000000000000000	4.00000000000000000000	4.00000000000000000000	4.00000000000000000000	4.00000000000000000000	4.00000000000000000000	4.00000000000000000000	4.00000000000000000000	4.00000000000000000000	4.00000000000000000000	4.00000000000000000000	4.00000000000000000000	4.00000000000000000000	4.00000000000000000000	4.00000000000000000000	4.00000000000000000000	4.00000000000000000000
25.00000000000000000000	0.00000000000000000000	4174.87158203125000000000	4113.84619140625000000000	4193.84619140625000000000	4125.64111328125000000000	4161.02539062500000000000	4165.12792968750000000000	4171.79492187500000000000	4176.92285156250000000000	4154.87158203125000000000	4195.89746093750000000000	4800.51269531250000000000	4214.87158203125000000000	4158.97412109375000000000	4184.61523437500000000000	0.00000000000000000000	10246.00000000000000000000	10229.00000000000000000000	0.00000000000000000000	0.00000000000000000000	0.00000000000000000000	2943.00000000000000000000	416.00000000000000000000	4.00000000000000000000	4.00000000000000000000	4.00000000000000000000	4.00000000000000000000	4.00000000000000000000	4.00000000000000000000	4.00000000000000000000	4.00000000000000000000	4.00000000000000000000	4.00000000000000000000	4.00000000000000000000	4.00000000000000000000	4.00000000000000000000	4.00000000000000000000	4.00000000000000000000	4.00000000000000000000
26.00000000000000000000	0.00000000000000000000	4156.92285156250000000000	4116.92285156250000000000	4188.20507812500000000000	4148.20507812500000000000	4166.66650390625000000000	4157.94873046875000000000	4163.58984375000000000000	4169.74365234375000000000	4141.02539062500000000000	4196.41015625000000000000	4802.05126953125000000000	4195.89746093750000000000	4158.46142578125000000000	4178.97412109375000000000	0.00000000000000000000	10246.00000000000000000000	10229.00000000000000000000	0.00000000000000000000	0.00000000000000000000	0.00000000000000000000	2943.00000000000000000000	424.00000000000000000000	4.00000000000000000000	4.00000000000000000000	4.00000000000000000000	4.00000000000000000000	4.00000000000000000000	4.00000000000000000000	4.00000000000000000000	4.00000000000000000000	4.00000000000000000000	4.00000000000000000000	4.00000000000000000000	4.00000000000000000000	4.00000000000000000000	4.00000000000000000000	4.00000000000000000000	4.00000000000000000000
27.00000000000000000000	0.00000000000000000000	4152.82031250000000000000	4141.53857421875000000000	4180.00000000000000000000	4184.10253906250000000000	4197.94873046875000000000	4164.10253906250000000000	4166.15380859375000000000	4173.33300781250000000000	4146.15380859375000000000	4193.33300781250000000000	4787.17919921875000000000	4196.92285156250000000000	4167.17919921875000000000	4192.30761718750000000000	0.00000000000000000000	10246.00000000000000000000	10230.00000000000000000000	0.00000000000000000000	0.00000000000000000000	0.00000000000000000000	2943.00000000000000000000	432.00000000000000000000	4.00000000000000000000	4.00000000000000000000	4.00000000000000000000	4.00000000000000000000	4.00000000000000000000	4.00000000000000000000	4.00000000000000000000	4.00000000000000000000	4.00000000000000000000	4.00000000000000000000	4.00000000000000000000	4.00000000000000000000	4.00000000000000000000	4.00000000000000000000	4.00000000000000000000	4.00000000000000000000
28.00000000000000000000	0.00000000000000000000	4173.84619140625000000000	4134.35888671875000000000	4182.56396484375000000000	4169.74365234375000000000	4209.74365234375000000000	4168.71777343750000000000	4165.12792968750000000000	4167.69238281250000000000	4151.79492187500000000000	4176.41015625000000000000	4763.07666015625000000000	4207.69238281250000000000	4168.71777343750000000000	4188.20507812500000000000	0.00000000000000000000	10246.00000000000000000000	10230.00000000000000000000	0.00000000000000000000	0.00000000000000000000	0.00000000000000000000	2943.00000000000000000000	440.00000000000000000000	4.00000000000000000000	4.00000000000000000000	4.00000000000000000000	4.00000000000000000000	4.00000000000000000000	4.00000000000000000000	4.00000000000000000000	4.00000000000000000000	4.00000000000000000000	4.00000000000000000000	4.00000000000000000000	4.00000000000000000000	4.00000000000000000000	4.00000000000000000000	4.00000000000000000000	4.00000000000000000000
29.00000000000000000000	0.00000000000000000000	4151.79492187500000000000	4138.46142578125000000000	4174.87158203125000000000	4160.00000000000000000000	4204.10253906250000000000	4181.02539062500000000000	4180.51269531250000000000	4178.46142578125000000000	4173.33300781250000000000	4209.74365234375000000000	4781.53857421875000000000	4211.28173828125000000000	4186.66650390625000000000	4186.66650390625000000000	0.00000000000000000000	10248.00000000000000000000	10231.00000000000000000000	0.00000000000000000000	0.00000000000000000000	0.00000000000000000000	2943.00000000000000000000	447.00000000000000000000	4.00000000000000000000	4.00000000000000000000	4.00000000000000000000	4.00000000000000000000	4.00000000000000000000	4.00000000000000000000	4.00000000000000000000	4.00000000000000000000	4.00000000000000000000	4.00000000000000000000	4.00000000000000000000	4.00000000000000000000	4.00000000000000000000	4.00000000000000000000	4.00000000000000000000	4.00000000000000000000
30.00000000000000000000	0.00000000000000000000	4166.15380859375000000000	4116.92285156250000000000	4170.76904296875000000000	4157.94873046875000000000	4149.74365234375000000000	4151.79492187500000000000	4160.51269531250000000000	4167.17919921875000000000	4150.76904296875000000000	4206.15380859375000000000	4771.79492187500000000000	4206.15380859375000000000	4165.64111328125000000000	4175.38427734375000000000	0.00000000000000000000	10248.00000000000000000000	10231.00000000000000000000	0.00000000000000000000	0.00000000000000000000	0.00000000000000000000	2943.00000000000000000000	455.00000000000000000000	4.00000000000000000000	4.00000000000000000000	4.00000000000000000000	4.00000000000000000000	4.00000000000000000000	4.00000000000000000000	4.00000000000000000000	4.00000000000000000000	4.00000000000000000000	4.00000000000000000000	4.00000000000000000000	4.00000000000000000000	4.00000000000000000000	4.00000000000000000000	4.00000000000000000000	4.00000000000000000000
31.00000000000000000000	0.00000000000000000000	4163.58984375000000000000	4113.84619140625000000000	4189.23046875000000000000	4144.10253906250000000000	4149.74365234375000000000	4148.20507812500000000000	4155.38427734375000000000	4164.10253906250000000000	4138.97412109375000000000	4191.28173828125000000000	4745.12792968750000000000	4218.46142578125000000000	4169.74365234375000000000	4194.35888671875000000000	0.00000000000000000000	10249.00000000000000000000	10231.00000000000000000000	0.00000000000000000000	0.00000000000000000000	0.00000000000000000000	2943.00000000000000000000	462.00000000000000000000	4.00000000000000000000	4.00000000000000000000	4.00000000000000000000	4.00000000000000000000	4.00000000000000000000	4.00000000000000000000	4.00000000000000000000	4.00000000000000000000	4.00000000000000000000	4.00000000000000000000	4.00000000000000000000	4.00000000000000000000	4.00000000000000000000	4.00000000000000000000	4.00000000000000000000	4.00000000000000000000
32.00000000000000000000	0.00000000000000000000	4157.94873046875000000000	4124.10253906250000000000	4196.92285156250000000000	4135.38427734375000000000	4181.53857421875000000000	4163.58984375000000000000	4161.02539062500000000000	4158.46142578125000000000	4143.58984375000000000000	4196.41015625000000000000	4726.66650390625000000000	4227.69238281250000000000	4185.64111328125000000000	4207.17919921875000000000	0.00000000000000000000	10249.00000000000000000000	10231.00000000000000000000	0.00000000000000000000	0.00000000000000000000	0.00000000000000000000	2943.00000000000000000000	469.00000000000000000000	4.00000000000000000000	4.00000000000000000000	4.00000000000000000000	4.00000000000000000000	4.00000000000000000000	4.00000000000000000000	4.00000000000000000000	4.00000000000000000000	4.00000000000000000000	4.00000000000000000000	4.00000000000000000000	4.00000000000000000000	4.00000000000000000000	4.00000000000000000000	4.00000000000000000000	4.00000000000000000000
33.00000000000000000000	0.00000000000000000000	4172.30761718750000000000	4114.35888671875000000000	4186.66650390625000000000	4146.66650390625000000000	4162.05126953125000000000	4153.84619140625000000000	4153.84619140625000000000	4149.23046875000000000000	4138.97412109375000000000	4190.76904296875000000000	4716.41015625000000000000	4213.33300781250000000000	4170.25634765625000000000	4194.87158203125000000000	0.00000000000000000000	10248.00000000000000000000	10231.00000000000000000000	0.00000000000000000000	0.00000000000000000000	0.00000000000000000000	2943.00000000000000000000	477.00000000000000000000	4.00000000000000000000	4.00000000000000000000	4.00000000000000000000	4.00000000000000000000	4.00000000000000000000	4.00000000000000000000	4.00000000000000000000	4.00000000000000000000	4.00000000000000000000	4.00000000000000000000	4.00000000000000000000	4.00000000000000000000	4.00000000000000000000	4.00000000000000000000	4.00000000000000000000	4.00000000000000000000
34.00000000000000000000	0.00000000000000000000	4152.30761718750000000000	4116.41015625000000000000	4177.43603515625000000000	4173.33300781250000000000	4156.92285156250000000000	4154.87158203125000000000	4159.48730468750000000000	4175.89746093750000000000	4158.97412109375000000000	4188.71777343750000000000	4714.35888671875000000000	4216.41015625000000000000	4167.17919921875000000000	4200.00000000000000000000	0.00000000000000000000	10248.00000000000000000000	10231.00000000000000000000	0.00000000000000000000	0.00000000000000000000	0.00000000000000000000	2943.00000000000000000000	484.00000000000000000000	4.00000000000000000000	4.00000000000000000000	4.00000000000000000000	4.00000000000000000000	4.00000000000000000000	4.00000000000000000000	4.00000000000000000000	4.00000000000000000000	4.00000000000000000000	4.00000000000000000000	4.00000000000000000000	4.00000000000000000000	4.00000000000000000000	4.00000000000000000000	4.00000000000000000000	4.00000000000000000000
35.00000000000000000000	0.00000000000000000000	4171.79492187500000000000	4114.35888671875000000000	4181.53857421875000000000	4169.23046875000000000000	4170.25634765625000000000	4149.74365234375000000000	4149.23046875000000000000	4174.35888671875000000000	4153.33300781250000000000	4178.46142578125000000000	4686.66650390625000000000	4226.15380859375000000000	4154.35888671875000000000	4190.76904296875000000000	0.00000000000000000000	10248.00000000000000000000	10230.00000000000000000000	0.00000000000000000000	0.00000000000000000000	0.00000000000000000000	2943.00000000000000000000	491.00000000000000000000	4.00000000000000000000	4.00000000000000000000	4.00000000000000000000	4.00000000000000000000	4.00000000000000000000	4.00000000000000000000	4.00000000000000000000	4.00000000000000000000	4.00000000000000000000	4.00000000000000000000	4.00000000000000000000	4.00000000000000000000	4.00000000000000000000	4.00000000000000000000	4.00000000000000000000	4.00000000000000000000
36.00000000000000000000	0.00000000000000000000	4167.69238281250000000000	4130.25634765625000000000	4184.61523437500000000000	4148.20507812500000000000	4189.23046875000000000000	4161.53857421875000000000	4162.56396484375000000000	4170.76904296875000000000	4148.71777343750000000000	4191.28173828125000000000	4687.17919921875000000000	4223.58984375000000000000	4160.00000000000000000000	4188.71777343750000000000	0.00000000000000000000	10248.00000000000000000000	10230.00000000000000000000	0.00000000000000000000	0.00000000000000000000	0.00000000000000000000	2943.00000000000000000000	499.00000000000000000000	4.00000000000000000000	4.00000000000000000000	4.00000000000000000000	4.00000000000000000000	4.00000000000000000000	4.00000000000000000000	4.00000000000000000000	4.00000000000000000000	4.00000000000000000000	4.00000000000000000000	4.00000000000000000000	4.00000000000000000000	4.00000000000000000000	4.00000000000000000000	4.00000000000000000000	4.00000000000000000000
37.00000000000000000000	0.00000000000000000000	4156.41015625000000000000	4125.64111328125000000000	4180.00000000000000000000	4142.05126953125000000000	4168.71777343750000000000	4158.46142578125000000000	4163.58984375000000000000	4163.07666015625000000000	4144.61523437500000000000	4190.25634765625000000000	4694.87158203125000000000	4216.41015625000000000000	4164.10253906250000000000	4182.05126953125000000000	0.00000000000000000000	10249.00000000000000000000	10228.00000000000000000000	0.00000000000000000000	0.00000000000000000000	0.00000000000000000000	2943.00000000000000000000	506.00000000000000000000	4.00000000000000000000	4.00000000000000000000	4.00000000000000000000	4.00000000000000000000	4.00000000000000000000	4.00000000000000000000	4.00000000000000000000	4.00000000000000000000	4.00000000000000000000	4.00000000000000000000	4.00000000000000000000	4.00000000000000000000	4.00000000000000000000	4.00000000000000000000	4.00000000000000000000	4.00000000000000000000
38.00000000000000000000	0.00000000000000000000	4178.46142578125000000000	4110.25634765625000000000	4192.82031250000000000000	4150.25634765625000000000	4144.61523437500000000000	4148.20507812500000000000	4142.56396484375000000000	4143.07666015625000000000	4134.35888671875000000000	4178.97412109375000000000	4667.17919921875000000000	4210.25634765625000000000	4163.58984375000000000000	4173.33300781250000000000	0.00000000000000000000	10249.00000000000000000000	10228.00000000000000000000	0.00000000000000000000	0.00000000000000000000	0.00000000000000000000	2943.00000000000000000000	514.00000000000000000000	4.00000000000000000000	4.00000000000000000000	4.00000000000000000000	4.00000000000000000000	4.00000000000000000000	4.00000000000000000000	4.00000000000000000000	4.00000000000000000000	4.00000000000000000000	4.00000000000000000000	4.00000000000000000000	4.00000000000000000000	4.00000000000000000000	4.00000000000000000000	4.00000000000000000000	4.00000000000000000000
39.00000000000000000000	0.00000000000000000000	4157.43603515625000000000	4136.41015625000000000000	4203.58984375000000000000	4167.17919921875000000000	4184.61523437500000000000	4174.35888671875000000000	4161.02539062500000000000	4168.71777343750000000000	4165.64111328125000000000	4215.38427734375000000000	4663.58984375000000000000	4225.12792968750000000000	4193.33300781250000000000	4206.15380859375000000000	0.00000000000000000000	10250.00000000000000000000	10227.00000000000000000000	0.00000000000000000000	0.00000000000000000000	0.00000000000000000000	2943.00000000000000000000	521.00000000000000000000	4.00000000000000000000	4.00000000000000000000	4.00000000000000000000	4.00000000000000000000	4.00000000000000000000	4.00000000000000000000	4.00000000000000000000	4.00000000000000000000	4.00000000000000000000	4.00000000000000000000	4.00000000000000000000	4.00000000000000000000	4.00000000000000000000	4.00000000000000000000	4.00000000000000000000	4.00000000000000000000
40.00000000000000000000	0.00000000000000000000	4174.35888671875000000000	4146.15380859375000000000	4208.20507812500000000000	4177.94873046875000000000	4196.41015625000000000000	4167.17919921875000000000	4164.61523437500000000000	4174.87158203125000000000	4160.51269531250000000000	4212.82031250000000000000	4650.25634765625000000000	4245.12792968750000000000	4184.61523437500000000000	4222.05126953125000000000	0.00000000000000000000	10250.00000000000000000000	10227.00000000000000000000	0.00000000000000000000	0.00000000000000000000	0.00000000000000000000	2943.00000000000000000000	528.00000000000000000000	4.00000000000000000000	4.00000000000000000000	4.00000000000000000000	4.00000000000000000000	4.00000000000000000000	4.00000000000000000000	4.00000000000000000000	4.00000000000000000000	4.00000000000000000000	4.00000000000000000000	4.00000000000000000000	4.00000000000000000000	4.00000000000000000000	4.00000000000000000000	4.00000000000000000000	4.00000000000000000000
41.00000000000000000000	0.00000000000000000000	4177.94873046875000000000	4150.76904296875000000000	4209.23046875000000000000	4182.05126953125000000000	4188.71777343750000000000	4167.69238281250000000000	4176.41015625000000000000	4178.46142578125000000000	4154.35888671875000000000	4198.46142578125000000000	4629.23046875000000000000	4247.17919921875000000000	4178.97412109375000000000	4217.94873046875000000000	0.00000000000000000000	10247.00000000000000000000	10226.00000000000000000000	0.00000000000000000000	0.00000000000000000000	0.00000000000000000000	2943.00000000000000000000	536.00000000000000000000	4.00000000000000000000	4.00000000000000000000	4.00000000000000000000	4.00000000000000000000	4.00000000000000000000	4.00000000000000000000	4.00000000000000000000	4.00000000000000000000	4.00000000000000000000	4.00000000000000000000	4.00000000000000000000	4.00000000000000000000	4.00000000000000000000	4.00000000000000000000	4.00000000000000000000	4.00000000000000000000
42.00000000000000000000	0.00000000000000000000	4154.87158203125000000000	4137.43603515625000000000	4190.76904296875000000000	4162.56396484375000000000	4178.46142578125000000000	4176.41015625000000000000	4174.87158203125000000000	4175.38427734375000000000	4158.46142578125000000000	4200.00000000000000000000	4633.84619140625000000000	4225.64111328125000000000	4173.84619140625000000000	4194.35888671875000000000	0.00000000000000000000	10247.00000000000000000000	10226.00000000000000000000	0.00000000000000000000	0.00000000000000000000	0.00000000000000000000	2943.00000000000000000000	543.00000000000000000000	4.00000000000000000000	4.00000000000000000000	4.00000000000000000000	4.00000000000000000000	4.00000000000000000000	4.00000000000000000000	4.00000000000000000000	4.00000000000000000000	4.00000000000000000000	4.00000000000000000000	4.00000000000000000000	4.00000000000000000000	4.00000000000000000000	4.00000000000000000000	4.00000000000000000000	4.00000000000000000000
43.00000000000000000000	0.00000000000000000000	4173.84619140625000000000	4117.94873046875000000000	4187.69238281250000000000	4155.89746093750000000000	4168.71777343750000000000	4163.07666015625000000000	4146.15380859375000000000	4142.56396484375000000000	4137.94873046875000000000	4179.48730468750000000000	4636.41015625000000000000	4207.69238281250000000000	4156.92285156250000000000	4177.43603515625000000000	0.00000000000000000000	10248.00000000000000000000	10227.00000000000000000000	0.00000000000000000000	0.00000000000000000000	0.00000000000000000000	2943.00000000000000000000	551.00000000000000000000	4.00000000000000000000	4.00000000000000000000	4.00000000000000000000	4.00000000000000000000	4.00000000000000000000	4.00000000000000000000	4.00000000000000000000	4.00000000000000000000	4.00000000000000000000	4.00000000000000000000	4.00000000000000000000	4.00000000000000000000	4.00000000000000000000	4.00000000000000000000	4.00000000000000000000	4.00000000000000000000
44.00000000000000000000	0.00000000000000000000	4153.33300781250000000000	4140.51269531250000000000	4186.66650390625000000000	4170.76904296875000000000	4186.15380859375000000000	4165.64111328125000000000	4156.41015625000000000000	4146.15380859375000000000	4149.74365234375000000000	4180.51269531250000000000	4612.82031250000000000000	4209.23046875000000000000	4179.48730468750000000000	4197.43603515625000000000	0.00000000000000000000	10248.00000000000000000000	10227.00000000000000000000	0.00000000000000000000	0.00000000000000000000	0.00000000000000000000	2943.00000000000000000000	559.00000000000000000000	4.00000000000000000000	4.00000000000000000000	4.00000000000000000000	4.00000000000000000000	4.00000000000000000000	4.00000000000000000000	4.00000000000000000000	4.00000000000000000000	4.00000000000000000000	4.00000000000000000000	4.00000000000000000000	4.00000000000000000000	4.00000000000000000000	4.00000000000000000000	4.00000000000000000000	4.00000000000000000000
45.00000000000000000000	0.00000000000000000000	4154.35888671875000000000	4116.92285156250000000000	4173.84619140625000000000	4148.71777343750000000000	4154.87158203125000000000	4145.12792968750000000000	4148.71777343750000000000	4148.71777343750000000000	4141.02539062500000000000	4177.94873046875000000000	4567.17919921875000000000	4195.38427734375000000000	4164.10253906250000000000	4177.94873046875000000000	0.00000000000000000000	10247.00000000000000000000	10226.00000000000000000000	0.00000000000000000000	0.00000000000000000000	0.00000000000000000000	2943.00000000000000000000	568.00000000000000000000	4.00000000000000000000	4.00000000000000000000	4.00000000000000000000	4.00000000000000000000	4.00000000000000000000	4.00000000000000000000	4.00000000000000000000	4.00000000000000000000	4.00000000000000000000	4.00000000000000000000	4.00000000000000000000	4.00000000000000000000	4.00000000000000000000	4.00000000000000000000	4.00000000000000000000	4.00000000000000000000
46.00000000000000000000	0.00000000000000000000	4161.02539062500000000000	4099.48730468750000000000	4176.41015625000000000000	4137.94873046875000000000	4152.82031250000000000000	4152.82031250000000000000	4156.92285156250000000000	4163.07666015625000000000	4138.97412109375000000000	4186.15380859375000000000	4573.84619140625000000000	4189.74365234375000000000	4153.33300781250000000000	4166.15380859375000000000	0.00000000000000000000	10247.00000000000000000000	10226.00000000000000000000	0.00000000000000000000	0.00000000000000000000	0.00000000000000000000	2943.00000000000000000000	576.00000000000000000000	4.00000000000000000000	4.00000000000000000000	4.00000000000000000000	4.00000000000000000000	4.00000000000000000000	4.00000000000000000000	4.00000000000000000000	4.00000000000000000000	4.00000000000000000000	4.00000000000000000000	4.00000000000000000000	4.00000000000000000000	4.00000000000000000000	4.00000000000000000000	4.00000000000000000000	4.00000000000000000000
47.00000000000000000000	0.00000000000000000000	4156.92285156250000000000	4129.23046875000000000000	4180.00000000000000000000	4160.51269531250000000000	4195.38427734375000000000	4180.00000000000000000000	4183.07666015625000000000	4181.53857421875000000000	4163.07666015625000000000	4202.05126953125000000000	4591.79492187500000000000	4218.46142578125000000000	4180.51269531250000000000	4194.87158203125000000000	0.00000000000000000000	10244.00000000000000000000	10226.00000000000000000000	0.00000000000000000000	0.00000000000000000000	0.00000000000000000000	2943.00000000000000000000	584.00000000000000000000	4.00000000000000000000	4.00000000000000000000	4.00000000000000000000	4.00000000000000000000	4.00000000000000000000	4.00000000000000000000	4.00000000000000000000	4.00000000000000000000	4.00000000000000000000	4.00000000000000000000	4.00000000000000000000	4.00000000000000000000	4.00000000000000000000	4.00000000000000000000	4.00000000000000000000	4.00000000000000000000
48.00000000000000000000	0.00000000000000000000	4186.15380859375000000000	4134.35888671875000000000	4187.17919921875000000000	4173.84619140625000000000	4178.97412109375000000000	4163.58984375000000000000	4164.10253906250000000000	4161.02539062500000000000	4154.35888671875000000000	4192.82031250000000000000	4566.15380859375000000000	4231.28173828125000000000	4173.84619140625000000000	4201.02539062500000000000	0.00000000000000000000	10244.00000000000000000000	10226.00000000000000000000	0.00000000000000000000	0.00000000000000000000	0.00000000000000000000	2943.00000000000000000000	593.00000000000000000000	4.00000000000000000000	4.00000000000000000000	4.00000000000000000000	4.00000000000000000000	4.00000000000000000000	4.00000000000000000000	4.00000000000000000000	4.00000000000000000000	4.00000000000000000000	4.00000000000000000000	4.00000000000000000000	4.00000000000000000000	4.00000000000000000000	4.00000000000000000000	4.00000000000000000000	4.00000000000000000000
49.00000000000000000000	0.00000000000000000000	4160.51269531250000000000	4138.46142578125000000000	4194.87158203125000000000	4178.46142578125000000000	4163.07666015625000000000	4162.56396484375000000000	4157.94873046875000000000	4157.43603515625000000000	4151.79492187500000000000	4207.69238281250000000000	4574.35888671875000000000	4219.48730468750000000000	4176.92285156250000000000	4201.53857421875000000000	0.00000000000000000000	10245.00000000000000000000	10227.00000000000000000000	0.00000000000000000000	0.00000000000000000000	0.00000000000000000000	2943.00000000000000000000	601.00000000000000000000	4.00000000000000000000	4.00000000000000000000	4.00000000000000000000	4.00000000000000000000	4.00000000000000000000	4.00000000000000000000	4.00000000000000000000	4.00000000000000000000	4.00000000000000000000	4.00000000000000000000	4.00000000000000000000	4.00000000000000000000	4.00000000000000000000	4.00000000000000000000	4.00000000000000000000	4.00000000000000000000
50.00000000000000000000	0.00000000000000000000	4157.94873046875000000000	4121.02539062500000000000	4198.46142578125000000000	4168.20507812500000000000	4159.48730468750000000000	4155.89746093750000000000	4155.89746093750000000000	4154.87158203125000000000	4137.94873046875000000000	4194.35888671875000000000	4566.66650390625000000000	4211.28173828125000000000	4177.43603515625000000000	4197.43603515625000000000	0.00000000000000000000	10245.00000000000000000000	10227.00000000000000000000	0.00000000000000000000	0.00000000000000000000	0.00000000000000000000	2943.00000000000000000000	610.00000000000000000000	4.00000000000000000000	4.00000000000000000000	4.00000000000000000000	4.00000000000000000000	4.00000000000000000000	4.00000000000000000000	4.00000000000000000000	4.00000000000000000000	4.00000000000000000000	4.00000000000000000000	4.00000000000000000000	4.00000000000000000000	4.00000000000000000000	4.00000000000000000000	4.00000000000000000000	4.00000000000000000000
51.00000000000000000000	0.00000000000000000000	4167.17919921875000000000	4102.56396484375000000000	4194.87158203125000000000	4151.28173828125000000000	4155.89746093750000000000	4146.66650390625000000000	4155.38427734375000000000	4164.10253906250000000000	4138.97412109375000000000	4167.17919921875000000000	4519.48730468750000000000	4210.25634765625000000000	4171.28173828125000000000	4188.20507812500000000000	0.00000000000000000000	10245.00000000000000000000	10228.00000000000000000000	0.00000000000000000000	0.00000000000000000000	0.00000000000000000000	2943.00000000000000000000	618.00000000000000000000	4.00000000000000000000	4.00000000000000000000	4.00000000000000000000	4.00000000000000000000	4.00000000000000000000	4.00000000000000000000	4.00000000000000000000	4.00000000000000000000	4.00000000000000000000	4.00000000000000000000	4.00000000000000000000	4.00000000000000000000	4.00000000000000000000	4.00000000000000000000	4.00000000000000000000	4.00000000000000000000
52.00000000000000000000	0.00000000000000000000	4150.25634765625000000000	4114.87158203125000000000	4181.02539062500000000000	4155.89746093750000000000	4164.10253906250000000000	4155.38427734375000000000	4154.35888671875000000000	4170.76904296875000000000	4155.38427734375000000000	4184.10253906250000000000	4514.35888671875000000000	4212.82031250000000000000	4169.23046875000000000000	4179.48730468750000000000	0.00000000000000000000	10245.00000000000000000000	10228.00000000000000000000	0.00000000000000000000	0.00000000000000000000	0.00000000000000000000	2943.00000000000000000000	626.00000000000000000000	4.00000000000000000000	4.00000000000000000000	4.00000000000000000000	4.00000000000000000000	4.00000000000000000000	4.00000000000000000000	4.00000000000000000000	4.00000000000000000000	4.00000000000000000000	4.00000000000000000000	4.00000000000000000000	4.00000000000000000000	4.00000000000000000000	4.00000000000000000000	4.00000000000000000000	4.00000000000000000000
53.00000000000000000000	0.00000000000000000000	4175.38427734375000000000	4133.33300781250000000000	4190.25634765625000000000	4167.17919921875000000000	4180.51269531250000000000	4163.58984375000000000000	4144.61523437500000000000	4146.66650390625000000000	4142.05126953125000000000	4197.43603515625000000000	4526.66650390625000000000	4216.41015625000000000000	4160.51269531250000000000	4175.38427734375000000000	0.00000000000000000000	10248.00000000000000000000	10227.00000000000000000000	0.00000000000000000000	0.00000000000000000000	0.00000000000000000000	2943.00000000000000000000	635.00000000000000000000	4.00000000000000000000	4.00000000000000000000	4.00000000000000000000	4.00000000000000000000	4.00000000000000000000	4.00000000000000000000	4.00000000000000000000	4.00000000000000000000	4.00000000000000000000	4.00000000000000000000	4.00000000000000000000	4.00000000000000000000	4.00000000000000000000	4.00000000000000000000	4.00000000000000000000	4.00000000000000000000
54.00000000000000000000	0.00000000000000000000	4158.46142578125000000000	4155.38427734375000000000	4196.92285156250000000000	4174.87158203125000000000	4191.79492187500000000000	4177.43603515625000000000	4158.97412109375000000000	4151.28173828125000000000	4145.64111328125000000000	4201.02539062500000000000	4523.07666015625000000000	4220.00000000000000000000	4176.41015625000000000000	4197.43603515625000000000	0.00000000000000000000	10248.00000000000000000000	10227.00000000000000000000	0.00000000000000000000	0.00000000000000000000	0.00000000000000000000	2943.00000000000000000000	643.00000000000000000000	4.00000000000000000000	4.00000000000000000000	4.00000000000000000000	4.00000000000000000000	4.00000000000000000000	4.00000000000000000000	4.00000000000000000000	4.00000000000000000000	4.00000000000000000000	4.00000000000000000000	4.00000000000000000000	4.00000000000000000000	4.00000000000000000000	4.00000000000000000000	4.00000000000000000000	4.00000000000000000000
55.00000000000000000000	0.00000000000000000000	4153.33300781250000000000	4132.30761718750000000000	4186.15380859375000000000	4162.56396484375000000000	4146.66650390625000000000	4152.82031250000000000000	4153.84619140625000000000	4149.74365234375000000000	4138.97412109375000000000	4180.00000000000000000000	4494.35888671875000000000	4206.15380859375000000000	4171.28173828125000000000	4189.74365234375000000000	0.00000000000000000000	10248.00000000000000000000	10230.00000000000000000000	0.00000000000000000000	0.00000000000000000000	0.00000000000000000000	2943.00000000000000000000	652.00000000000000000000	4.00000000000000000000	4.00000000000000000000	4.00000000000000000000	4.00000000000000000000	4.00000000000000000000	4.00000000000000000000	4.00000000000000000000	4.00000000000000000000	4.00000000000000000000	4.00000000000000000000	4.00000000000000000000	4.00000000000000000000	4.00000000000000000000	4.00000000000000000000	4.00000000000000000000	4.00000000000000000000
56.00000000000000000000	0.00000000000000000000	4168.71777343750000000000	4121.53857421875000000000	4188.20507812500000000000	4151.28173828125000000000	4149.74365234375000000000	4155.38427734375000000000	4161.02539062500000000000	4152.82031250000000000000	4147.17919921875000000000	4192.30761718750000000000	4483.58984375000000000000	4195.89746093750000000000	4174.35888671875000000000	4176.41015625000000000000	0.00000000000000000000	10248.00000000000000000000	10230.00000000000000000000	0.00000000000000000000	0.00000000000000000000	0.00000000000000000000	2943.00000000000000000000	660.00000000000000000000	4.00000000000000000000	4.00000000000000000000	4.00000000000000000000	4.00000000000000000000	4.00000000000000000000	4.00000000000000000000	4.00000000000000000000	4.00000000000000000000	4.00000000000000000000	4.00000000000000000000	4.00000000000000000000	4.00000000000000000000	4.00000000000000000000	4.00000000000000000000	4.00000000000000000000	4.00000000000000000000
57.00000000000000000000	0.00000000000000000000	4154.87158203125000000000	4129.74365234375000000000	4191.28173828125000000000	4163.58984375000000000000	4203.07666015625000000000	4190.25634765625000000000	4189.74365234375000000000	4183.58984375000000000000	4178.97412109375000000000	4225.12792968750000000000	4502.56396484375000000000	4209.74365234375000000000	4194.35888671875000000000	4189.23046875000000000000	0.00000000000000000000	10248.00000000000000000000	10226.00000000000000000000	0.00000000000000000000	0.00000000000000000000	0.00000000000000000000	2943.00000000000000000000	668.00000000000000000000	4.00000000000000000000	4.00000000000000000000	4.00000000000000000000	4.00000000000000000000	4.00000000000000000000	4.00000000000000000000	4.00000000000000000000	4.00000000000000000000	4.00000000000000000000	4.00000000000000000000	4.00000000000000000000	4.00000000000000000000	4.00000000000000000000	4.00000000000000000000	4.00000000000000000000	4.00000000000000000000
58.00000000000000000000	0.00000000000000000000	4174.35888671875000000000	4112.30761718750000000000	4195.38427734375000000000	4172.30761718750000000000	4184.10253906250000000000	4174.87158203125000000000	4172.30761718750000000000	4174.87158203125000000000	4162.56396484375000000000	4200.00000000000000000000	4497.94873046875000000000	4216.41015625000000000000	4174.87158203125000000000	4188.20507812500000000000	0.00000000000000000000	10248.00000000000000000000	10226.00000000000000000000	0.00000000000000000000	0.00000000000000000000	0.00000000000000000000	2943.00000000000000000000	677.00000000000000000000	4.00000000000000000000	4.00000000000000000000	4.00000000000000000000	4.00000000000000000000	4.00000000000000000000	4.00000000000000000000	4.00000000000000000000	4.00000000000000000000	4.00000000000000000000	4.00000000000000000000	4.00000000000000000000	4.00000000000000000000	4.00000000000000000000	4.00000000000000000000	4.00000000000000000000	4.00000000000000000000
59.00000000000000000000	0.00000000000000000000	4162.56396484375000000000	4140.00000000000000000000	4199.48730468750000000000	4177.43603515625000000000	4167.69238281250000000000	4167.69238281250000000000	4165.12792968750000000000	4161.02539062500000000000	4157.43603515625000000000	4199.48730468750000000000	4488.20507812500000000000	4217.94873046875000000000	4182.56396484375000000000	4195.38427734375000000000	0.00000000000000000000	10249.00000000000000000000	10227.00000000000000000000	0.00000000000000000000	0.00000000000000000000	0.00000000000000000000	2943.00000000000000000000	685.00000000000000000000	4.00000000000000000000	4.00000000000000000000	4.00000000000000000000	4.00000000000000000000	4.00000000000000000000	4.00000000000000000000	4.00000000000000000000	4.00000000000000000000	4.00000000000000000000	4.00000000000000000000	4.00000000000000000000	4.00000000000000000000	4.00000000000000000000	4.00000000000000000000	4.00000000000000000000	4.00000000000000000000
60.00000000000000000000	0.00000000000000000000	4160.51269531250000000000	4136.41015625000000000000	4191.79492187500000000000	4163.58984375000000000000	4157.43603515625000000000	4162.56396484375000000000	4158.46142578125000000000	4139.48730468750000000000	4150.25634765625000000000	4204.10253906250000000000	4450.25634765625000000000	4218.97412109375000000000	4177.43603515625000000000	4189.23046875000000000000	0.00000000000000000000	10249.00000000000000000000	10227.00000000000000000000	0.00000000000000000000	0.00000000000000000000	0.00000000000000000000	2943.00000000000000000000	692.00000000000000000000	4.00000000000000000000	4.00000000000000000000	4.00000000000000000000	4.00000000000000000000	4.00000000000000000000	4.00000000000000000000	4.00000000000000000000	4.00000000000000000000	4.00000000000000000000	4.00000000000000000000	4.00000000000000000000	4.00000000000000000000	4.00000000000000000000	4.00000000000000000000	4.00000000000000000000	4.00000000000000000000
61.00000000000000000000	0.00000000000000000000	4174.35888671875000000000	4112.82031250000000000000	4194.35888671875000000000	4156.41015625000000000000	4160.51269531250000000000	4167.69238281250000000000	4163.58984375000000000000	4149.74365234375000000000	4148.20507812500000000000	4201.02539062500000000000	4429.23046875000000000000	4222.05126953125000000000	4175.89746093750000000000	4190.76904296875000000000	0.00000000000000000000	10249.00000000000000000000	10228.00000000000000000000	0.00000000000000000000	0.00000000000000000000	0.00000000000000000000	2943.00000000000000000000	700.00000000000000000000	4.00000000000000000000	4.00000000000000000000	4.00000000000000000000	4.00000000000000000000	4.00000000000000000000	4.00000000000000000000	4.00000000000000000000	4.00000000000000000000	4.00000000000000000000	4.00000000000000000000	4.00000000000000000000	4.00000000000000000000	4.00000000000000000000	4.00000000000000000000	4.00000000000000000000	4.00000000000000000000
62.00000000000000000000	0.00000000000000000000	4156.41015625000000000000	4139.48730468750000000000	4196.92285156250000000000	4173.84619140625000000000	4190.76904296875000000000	4188.20507812500000000000	4184.61523437500000000000	4195.38427734375000000000	4177.43603515625000000000	4221.02539062500000000000	4470.76904296875000000000	4232.30761718750000000000	4209.74365234375000000000	4215.89746093750000000000	0.00000000000000000000	10249.00000000000000000000	10228.00000000000000000000	0.00000000000000000000	0.00000000000000000000	0.00000000000000000000	2943.00000000000000000000	707.00000000000000000000	4.00000000000000000000	4.00000000000000000000	4.00000000000000000000	4.00000000000000000000	4.00000000000000000000	4.00000000000000000000	4.00000000000000000000	4.00000000000000000000	4.00000000000000000000	4.00000000000000000000	4.00000000000000000000	4.00000000000000000000	4.00000000000000000000	4.00000000000000000000	4.00000000000000000000	4.00000000000000000000
63.00000000000000000000	0.00000000000000000000	4172.82031250000000000000	4129.74365234375000000000	4187.17919921875000000000	4170.25634765625000000000	4167.69238281250000000000	4155.38427734375000000000	4151.79492187500000000000	4168.71777343750000000000	4155.89746093750000000000	4198.97412109375000000000	4470.76904296875000000000	4225.64111328125000000000	4185.64111328125000000000	4197.94873046875000000000	0.00000000000000000000	10249.00000000000000000000	10229.00000000000000000000	0.00000000000000000000	0.00000000000000000000	0.00000000000000000000	2943.00000000000000000000	714.00000000000000000000	4.00000000000000000000	4.00000000000000000000	4.00000000000000000000	4.00000000000000000000	4.00000000000000000000	4.00000000000000000000	4.00000000000000000000	4.00000000000000000000	4.00000000000000000000	4.00000000000000000000	4.00000000000000000000	4.00000000000000000000	4.00000000000000000000	4.00000000000000000000	4.00000000000000000000	4.00000000000000000000
64.00000000000000000000	0.00000000000000000000	4158.97412109375000000000	4132.82031250000000000000	4180.00000000000000000000	4172.82031250000000000000	4174.35888671875000000000	4155.38427734375000000000	4151.28173828125000000000	4148.71777343750000000000	4144.61523437500000000000	4192.82031250000000000000	4438.97412109375000000000	4216.41015625000000000000	4171.28173828125000000000	4186.15380859375000000000	2656.00000000000000000000	10249.00000000000000000000	10229.00000000000000000000	0.00000000000000000000	0.00000000000000000000	0.00000000000000000000	2943.00000000000000000000	722.00000000000000000000	4.00000000000000000000	4.00000000000000000000	4.00000000000000000000	4.00000000000000000000	4.00000000000000000000	4.00000000000000000000	4.00000000000000000000	4.00000000000000000000	4.00000000000000000000	4.00000000000000000000	4.00000000000000000000	4.00000000000000000000	4.00000000000000000000	4.00000000000000000000	4.00000000000000000000	4.00000000000000000000
65.00000000000000000000	0.00000000000000000000	4157.94873046875000000000	4161.53857421875000000000	4180.00000000000000000000	4186.15380859375000000000	4194.87158203125000000000	4177.94873046875000000000	4178.46142578125000000000	4163.58984375000000000000	4152.30761718750000000000	4201.53857421875000000000	4416.41015625000000000000	4215.89746093750000000000	4178.46142578125000000000	4183.07666015625000000000	2495.00000000000000000000	10250.00000000000000000000	10228.00000000000000000000	0.00000000000000000000	0.00000000000000000000	0.00000000000000000000	2943.00000000000000000000	729.00000000000000000000	4.00000000000000000000	4.00000000000000000000	4.00000000000000000000	4.00000000000000000000	4.00000000000000000000	4.00000000000000000000	4.00000000000000000000	4.00000000000000000000	4.00000000000000000000	4.00000000000000000000	4.00000000000000000000	4.00000000000000000000	4.00000000000000000000	4.00000000000000000000	4.00000000000000000000	4.00000000000000000000
66.00000000000000000000	0.00000000000000000000	4177.94873046875000000000	4156.41015625000000000000	4185.64111328125000000000	4180.51269531250000000000	4166.15380859375000000000	4165.64111328125000000000	4172.30761718750000000000	4158.97412109375000000000	4138.97412109375000000000	4184.61523437500000000000	4385.12792968750000000000	4212.30761718750000000000	4173.33300781250000000000	4175.38427734375000000000	1448.00000000000000000000	10250.00000000000000000000	10228.00000000000000000000	0.00000000000000000000	0.00000000000000000000	0.00000000000000000000	2943.00000000000000000000	737.00000000000000000000	4.00000000000000000000	4.00000000000000000000	4.00000000000000000000	4.00000000000000000000	4.00000000000000000000	4.00000000000000000000	4.00000000000000000000	4.00000000000000000000	4.00000000000000000000	4.00000000000000000000	4.00000000000000000000	4.00000000000000000000	4.00000000000000000000	4.00000000000000000000	4.00000000000000000000	4.00000000000000000000
67.00000000000000000000	0.00000000000000000000	4152.82031250000000000000	4142.56396484375000000000	4187.69238281250000000000	4176.92285156250000000000	4166.66650390625000000000	4164.61523437500000000000	4171.28173828125000000000	4164.10253906250000000000	4153.33300781250000000000	4193.33300781250000000000	4369.74365234375000000000	4212.30761718750000000000	4192.30761718750000000000	4192.82031250000000000000	3478.00000000000000000000	10248.00000000000000000000	10228.00000000000000000000	0.00000000000000000000	0.00000000000000000000	0.00000000000000000000	2943.00000000000000000000	744.00000000000000000000	4.00000000000000000000	4.00000000000000000000	4.00000000000000000000	4.00000000000000000000	4.00000000000000000000	4.00000000000000000000	4.00000000000000000000	4.00000000000000000000	4.00000000000000000000	4.00000000000000000000	4.00000000000000000000	4.00000000000000000000	4.00000000000000000000	4.00000000000000000000	4.00000000000000000000	4.00000000000000000000
68.00000000000000000000	0.00000000000000000000	4171.28173828125000000000	4127.69238281250000000000	4191.28173828125000000000	4170.25634765625000000000	4168.71777343750000000000	4159.48730468750000000000	4165.12792968750000000000	4159.48730468750000000000	4156.41015625000000000000	4205.64111328125000000000	4376.92285156250000000000	4205.12792968750000000000	4189.74365234375000000000	4194.35888671875000000000	3529.00000000000000000000	10248.00000000000000000000	10228.00000000000000000000	0.00000000000000000000	0.00000000000000000000	0.00000000000000000000	2943.00000000000000000000	751.00000000000000000000	4.00000000000000000000	4.00000000000000000000	4.00000000000000000000	4.00000000000000000000	4.00000000000000000000	4.00000000000000000000	4.00000000000000000000	4.00000000000000000000	4.00000000000000000000	4.00000000000000000000	4.00000000000000000000	4.00000000000000000000	4.00000000000000000000	4.00000000000000000000	4.00000000000000000000	4.00000000000000000000
69.00000000000000000000	0.00000000000000000000	4165.64111328125000000000	4126.66650390625000000000	4186.66650390625000000000	4151.28173828125000000000	4162.05126953125000000000	4168.71777343750000000000	4172.82031250000000000000	4158.97412109375000000000	4156.92285156250000000000	4215.89746093750000000000	4397.94873046875000000000	4200.51269531250000000000	4182.05126953125000000000	4193.84619140625000000000	3410.00000000000000000000	10249.00000000000000000000	10229.00000000000000000000	0.00000000000000000000	0.00000000000000000000	0.00000000000000000000	2943.00000000000000000000	759.00000000000000000000	4.00000000000000000000	4.00000000000000000000	4.00000000000000000000	4.00000000000000000000	4.00000000000000000000	4.00000000000000000000	4.00000000000000000000	4.00000000000000000000	4.00000000000000000000	4.00000000000000000000	4.00000000000000000000	4.00000000000000000000	4.00000000000000000000	4.00000000000000000000	4.00000000000000000000	4.00000000000000000000
70.00000000000000000000	0.00000000000000000000	4152.82031250000000000000	4118.97412109375000000000	4174.35888671875000000000	4153.33300781250000000000	4156.92285156250000000000	4168.20507812500000000000	4169.74365234375000000000	4151.28173828125000000000	4153.84619140625000000000	4203.58984375000000000000	4388.71777343750000000000	4205.12792968750000000000	4170.76904296875000000000	4186.66650390625000000000	3467.00000000000000000000	10249.00000000000000000000	10229.00000000000000000000	0.00000000000000000000	0.00000000000000000000	0.00000000000000000000	2943.00000000000000000000	766.00000000000000000000	4.00000000000000000000	4.00000000000000000000	4.00000000000000000000	4.00000000000000000000	4.00000000000000000000	4.00000000000000000000	4.00000000000000000000	4.00000000000000000000	4.00000000000000000000	4.00000000000000000000	4.00000000000000000000	4.00000000000000000000	4.00000000000000000000	4.00000000000000000000	4.00000000000000000000	4.00000000000000000000
71.00000000000000000000	0.00000000000000000000	4174.87158203125000000000	4125.64111328125000000000	4186.15380859375000000000	4176.92285156250000000000	4165.64111328125000000000	4165.12792968750000000000	4166.66650390625000000000	4148.71777343750000000000	4151.79492187500000000000	4190.25634765625000000000	4363.58984375000000000000	4208.71777343750000000000	4174.35888671875000000000	4182.05126953125000000000	3388.00000000000000000000	10249.00000000000000000000	10228.00000000000000000000	0.00000000000000000000	0.00000000000000000000	0.00000000000000000000	2943.00000000000000000000	773.00000000000000000000	4.00000000000000000000	4.00000000000000000000	4.00000000000000000000	4.00000000000000000000	4.00000000000000000000	4.00000000000000000000	4.00000000000000000000	4.00000000000000000000	4.00000000000000000000	4.00000000000000000000	4.00000000000000000000	4.00000000000000000000	4.00000000000000000000	4.00000000000000000000	4.00000000000000000000	4.00000000000000000000
72.00000000000000000000	0.00000000000000000000	4156.92285156250000000000	4153.33300781250000000000	4195.38427734375000000000	4177.94873046875000000000	4189.23046875000000000000	4188.71777343750000000000	4185.64111328125000000000	4174.35888671875000000000	4173.33300781250000000000	4215.89746093750000000000	4358.46142578125000000000	4223.07666015625000000000	4207.17919921875000000000	4207.17919921875000000000	3427.00000000000000000000	10249.00000000000000000000	10228.00000000000000000000	0.00000000000000000000	0.00000000000000000000	0.00000000000000000000	2943.00000000000000000000	781.00000000000000000000	4.00000000000000000000	4.00000000000000000000	4.00000000000000000000	4.00000000000000000000	4.00000000000000000000	4.00000000000000000000	4.00000000000000000000	4.00000000000000000000	4.00000000000000000000	4.00000000000000000000	4.00000000000000000000	4.00000000000000000000	4.00000000000000000000	4.00000000000000000000	4.00000000000000000000	4.00000000000000000000
73.00000000000000000000	0.00000000000000000000	4168.20507812500000000000	4131.79492187500000000000	4192.30761718750000000000	4159.48730468750000000000	4166.15380859375000000000	4168.20507812500000000000	4161.53857421875000000000	4157.43603515625000000000	4154.87158203125000000000	4200.00000000000000000000	4328.71777343750000000000	4227.69238281250000000000	4186.15380859375000000000	4195.89746093750000000000	3113.00000000000000000000	10249.00000000000000000000	10229.00000000000000000000	0.00000000000000000000	0.00000000000000000000	0.00000000000000000000	2943.00000000000000000000	788.00000000000000000000	4.00000000000000000000	4.00000000000000000000	4.00000000000000000000	4.00000000000000000000	4.00000000000000000000	4.00000000000000000000	4.00000000000000000000	4.00000000000000000000	4.00000000000000000000	4.00000000000000000000	4.00000000000000000000	4.00000000000000000000	4.00000000000000000000	4.00000000000000000000	4.00000000000000000000	4.00000000000000000000
74.00000000000000000000	0.00000000000000000000	4163.07666015625000000000	4132.30761718750000000000	4191.28173828125000000000	4170.25634765625000000000	4173.33300781250000000000	4166.15380859375000000000	4165.64111328125000000000	4165.64111328125000000000	4157.43603515625000000000	4196.92285156250000000000	4325.12792968750000000000	4222.05126953125000000000	4176.41015625000000000000	4182.56396484375000000000	3486.00000000000000000000	10249.00000000000000000000	10229.00000000000000000000	0.00000000000000000000	0.00000000000000000000	0.00000000000000000000	2943.00000000000000000000	795.00000000000000000000	4.00000000000000000000	4.00000000000000000000	4.00000000000000000000	4.00000000000000000000	4.00000000000000000000	4.00000000000000000000	4.00000000000000000000	4.00000000000000000000	4.00000000000000000000	4.00000000000000000000	4.00000000000000000000	4.00000000000000000000	4.00000000000000000000	4.00000000000000000000	4.00000000000000000000	4.00000000000000000000
75.00000000000000000000	0.00000000000000000000	4152.30761718750000000000	4155.38427734375000000000	4182.56396484375000000000	4185.12792968750000000000	4192.82031250000000000000	4182.56396484375000000000	4189.74365234375000000000	4195.38427734375000000000	4176.92285156250000000000	4222.05126953125000000000	4343.07666015625000000000	4227.69238281250000000000	4191.79492187500000000000	4187.69238281250000000000	3312.00000000000000000000	10249.00000000000000000000	10228.00000000000000000000	0.00000000000000000000	0.00000000000000000000	0.00000000000000000000	2943.00000000000000000000	804.00000000000000000000	4.00000000000000000000	4.00000000000000000000	4.00000000000000000000	4.00000000000000000000	4.00000000000000000000	4.00000000000000000000	4.00000000000000000000	4.00000000000000000000	4.00000000000000000000	4.00000000000000000000	4.00000000000000000000	4.00000000000000000000	4.00000000000000000000	4.00000000000000000000	4.00000000000000000000	4.00000000000000000000
76.00000000000000000000	0.00000000000000000000	4175.38427734375000000000	4136.41015625000000000000	4178.46142578125000000000	4172.30761718750000000000	4159.48730468750000000000	4156.92285156250000000000	4166.15380859375000000000	4163.07666015625000000000	4141.53857421875000000000	4199.48730468750000000000	4324.61523437500000000000	4228.71777343750000000000	4165.64111328125000000000	4176.92285156250000000000	2670.00000000000000000000	10249.00000000000000000000	10228.00000000000000000000	0.00000000000000000000	0.00000000000000000000	0.00000000000000000000	2943.00000000000000000000	812.00000000000000000000	4.00000000000000000000	4.00000000000000000000	4.00000000000000000000	4.00000000000000000000	4.00000000000000000000	4.00000000000000000000	4.00000000000000000000	4.00000000000000000000	4.00000000000000000000	4.00000000000000000000	4.00000000000000000000	4.00000000000000000000	4.00000000000000000000	4.00000000000000000000	4.00000000000000000000	4.00000000000000000000
77.00000000000000000000	0.00000000000000000000	4152.82031250000000000000	4136.92285156250000000000	4179.48730468750000000000	4163.07666015625000000000	4162.05126953125000000000	4153.84619140625000000000	4158.46142578125000000000	4143.07666015625000000000	4129.23046875000000000000	4185.12792968750000000000	4313.84619140625000000000	4227.69238281250000000000	4156.92285156250000000000	4177.94873046875000000000	2599.00000000000000000000	10249.00000000000000000000	10226.00000000000000000000	0.00000000000000000000	0.00000000000000000000	0.00000000000000000000	2943.00000000000000000000	820.00000000000000000000	4.00000000000000000000	4.00000000000000000000	4.00000000000000000000	4.00000000000000000000	4.00000000000000000000	4.00000000000000000000	4.00000000000000000000	4.00000000000000000000	4.00000000000000000000	4.00000000000000000000	4.00000000000000000000	4.00000000000000000000	4.00000000000000000000	4.00000000000000000000	4.00000000000000000000	4.00000000000000000000
78.00000000000000000000	0.00000000000000000000	4165.64111328125000000000	4152.82031250000000000000	4182.56396484375000000000	4163.58984375000000000000	4171.79492187500000000000	4158.46142578125000000000	4157.94873046875000000000	4148.20507812500000000000	4138.97412109375000000000	4185.12792968750000000000	4294.87158203125000000000	4231.28173828125000000000	4162.56396484375000000000	4178.46142578125000000000	3486.00000000000000000000	10249.00000000000000000000	10226.00000000000000000000	0.00000000000000000000	0.00000000000000000000	0.00000000000000000000	2943.00000000000000000000	829.00000000000000000000	4.00000000000000000000	4.00000000000000000000	4.00000000000000000000	4.00000000000000000000	4.00000000000000000000	4.00000000000000000000	4.00000000000000000000	4.00000000000000000000	4.00000000000000000000	4.00000000000000000000	4.00000000000000000000	4.00000000000000000000	4.00000000000000000000	4.00000000000000000000	4.00000000000000000000	4.00000000000000000000
79.00000000000000000000	0.00000000000000000000	4167.17919921875000000000	4167.69238281250000000000	4183.07666015625000000000	4174.87158203125000000000	4166.15380859375000000000	4162.05126953125000000000	4165.12792968750000000000	4162.05126953125000000000	4150.76904296875000000000	4198.46142578125000000000	4288.71777343750000000000	4235.38427734375000000000	4181.02539062500000000000	4184.10253906250000000000	3312.00000000000000000000	10249.00000000000000000000	10225.00000000000000000000	0.00000000000000000000	0.00000000000000000000	0.00000000000000000000	2943.00000000000000000000	837.00000000000000000000	4.00000000000000000000	4.00000000000000000000	4.00000000000000000000	4.00000000000000000000	4.00000000000000000000	4.00000000000000000000	4.00000000000000000000	4.00000000000000000000	4.00000000000000000000	4.00000000000000000000	4.00000000000000000000	4.00000000000000000000	4.00000000000000000000	4.00000000000000000000	4.00000000000000000000	4.00000000000000000000
80.00000000000000000000	0.00000000000000000000	4146.15380859375000000000	4151.79492187500000000000	4174.87158203125000000000	4177.43603515625000000000	4163.58984375000000000000	4158.97412109375000000000	4168.71777343750000000000	4161.53857421875000000000	4150.76904296875000000000	4204.10253906250000000000	4292.82031250000000000000	4236.41015625000000000000	4188.20507812500000000000	4178.46142578125000000000	2670.00000000000000000000	10249.00000000000000000000	10225.00000000000000000000	0.00000000000000000000	0.00000000000000000000	0.00000000000000000000	2943.00000000000000000000	846.00000000000000000000	4.00000000000000000000	4.00000000000000000000	4.00000000000000000000	4.00000000000000000000	4.00000000000000000000	4.00000000000000000000	4.00000000000000000000	4.00000000000000000000	4.00000000000000000000	4.00000000000000000000	4.00000000000000000000	4.00000000000000000000	4.00000000000000000000	4.00000000000000000000	4.00000000000000000000	4.00000000000000000000
81.00000000000000000000	0.00000000000000000000	4172.30761718750000000000	4129.74365234375000000000	4182.05126953125000000000	4169.23046875000000000000	4172.30761718750000000000	4167.69238281250000000000	4172.30761718750000000000	4160.51269531250000000000	4152.30761718750000000000	4198.97412109375000000000	4285.64111328125000000000	4243.07666015625000000000	4170.25634765625000000000	4166.66650390625000000000	2599.00000000000000000000	10250.00000000000000000000	10226.00000000000000000000	0.00000000000000000000	0.00000000000000000000	0.00000000000000000000	2943.00000000000000000000	854.00000000000000000000	4.00000000000000000000	4.00000000000000000000	4.00000000000000000000	4.00000000000000000000	4.00000000000000000000	4.00000000000000000000	4.00000000000000000000	4.00000000000000000000	4.00000000000000000000	4.00000000000000000000	4.00000000000000000000	4.00000000000000000000	4.00000000000000000000	4.00000000000000000000	4.00000000000000000000	4.00000000000000000000
82.00000000000000000000	0.00000000000000000000	4161.53857421875000000000	4149.23046875000000000000	4185.64111328125000000000	4170.25634765625000000000	4193.33300781250000000000	4195.89746093750000000000	4196.92285156250000000000	4186.15380859375000000000	4181.53857421875000000000	4225.64111328125000000000	4292.82031250000000000000	4257.43603515625000000000	4179.48730468750000000000	4184.10253906250000000000	3486.00000000000000000000	10250.00000000000000000000	10226.00000000000000000000	0.00000000000000000000	0.00000000000000000000	0.00000000000000000000	2943.00000000000000000000	862.00000000000000000000	4.00000000000000000000	4.00000000000000000000	4.00000000000000000000	4.00000000000000000000	4.00000000000000000000	4.00000000000000000000	4.00000000000000000000	4.00000000000000000000	4.00000000000000000000	4.00000000000000000000	4.00000000000000000000	4.00000000000000000000	4.00000000000000000000	4.00000000000000000000	4.00000000000000000000	4.00000000000000000000
83.00000000000000000000	0.00000000000000000000	4162.56396484375000000000	4132.82031250000000000000	4182.05126953125000000000	4161.53857421875000000000	4161.02539062500000000000	4166.66650390625000000000	4173.33300781250000000000	4160.00000000000000000000	4153.33300781250000000000	4204.61523437500000000000	4280.51269531250000000000	4256.41015625000000000000	4169.74365234375000000000	4176.92285156250000000000	3312.00000000000000000000	10251.00000000000000000000	10226.00000000000000000000	0.00000000000000000000	0.00000000000000000000	0.00000000000000000000	2943.00000000000000000000	871.00000000000000000000	4.00000000000000000000	4.00000000000000000000	4.00000000000000000000	4.00000000000000000000	4.00000000000000000000	4.00000000000000000000	4.00000000000000000000	4.00000000000000000000	4.00000000000000000000	4.00000000000000000000	4.00000000000000000000	4.00000000000000000000	4.00000000000000000000	4.00000000000000000000	4.00000000000000000000	4.00000000000000000000
84.00000000000000000000	0.00000000000000000000	4162.05126953125000000000	4135.89746093750000000000	4188.71777343750000000000	4169.23046875000000000000	4158.97412109375000000000	4163.58984375000000000000	4171.28173828125000000000	4158.97412109375000000000	4143.07666015625000000000	4185.12792968750000000000	4273.84619140625000000000	4260.00000000000000000000	4169.23046875000000000000	4184.61523437500000000000	2670.00000000000000000000	10251.00000000000000000000	10226.00000000000000000000	0.00000000000000000000	0.00000000000000000000	0.00000000000000000000	2943.00000000000000000000	879.00000000000000000000	4.00000000000000000000	4.00000000000000000000	4.00000000000000000000	4.00000000000000000000	4.00000000000000000000	4.00000000000000000000	4.00000000000000000000	4.00000000000000000000	4.00000000000000000000	4.00000000000000000000	4.00000000000000000000	4.00000000000000000000	4.00000000000000000000	4.00000000000000000000	4.00000000000000000000	4.00000000000000000000
85.00000000000000000000	0.00000000000000000000	4145.64111328125000000000	4152.82031250000000000000	4188.71777343750000000000	4181.53857421875000000000	4180.51269531250000000000	4191.79492187500000000000	4195.38427734375000000000	4196.41015625000000000000	4178.97412109375000000000	4216.92285156250000000000	4269.23046875000000000000	4268.20507812500000000000	4180.00000000000000000000	4199.48730468750000000000	2599.00000000000000000000	10249.00000000000000000000	10228.00000000000000000000	0.00000000000000000000	0.00000000000000000000	0.00000000000000000000	2943.00000000000000000000	887.00000000000000000000	4.00000000000000000000	4.00000000000000000000	4.00000000000000000000	4.00000000000000000000	4.00000000000000000000	4.00000000000000000000	4.00000000000000000000	4.00000000000000000000	4.00000000000000000000	4.00000000000000000000	4.00000000000000000000	4.00000000000000000000	4.00000000000000000000	4.00000000000000000000	4.00000000000000000000	4.00000000000000000000
86.00000000000000000000	0.00000000000000000000	4169.23046875000000000000	4126.15380859375000000000	4194.35888671875000000000	4161.53857421875000000000	4148.71777343750000000000	4164.61523437500000000000	4171.79492187500000000000	4176.41015625000000000000	4163.07666015625000000000	4211.28173828125000000000	4248.71777343750000000000	4257.43603515625000000000	4161.02539062500000000000	4177.43603515625000000000	3486.00000000000000000000	10249.00000000000000000000	10228.00000000000000000000	0.00000000000000000000	0.00000000000000000000	0.00000000000000000000	2943.00000000000000000000	896.00000000000000000000	4.00000000000000000000	4.00000000000000000000	4.00000000000000000000	4.00000000000000000000	4.00000000000000000000	4.00000000000000000000	4.00000000000000000000	4.00000000000000000000	4.00000000000000000000	4.00000000000000000000	4.00000000000000000000	4.00000000000000000000	4.00000000000000000000	4.00000000000000000000	4.00000000000000000000	4.00000000000000000000
87.00000000000000000000	0.00000000000000000000	4154.35888671875000000000	4138.46142578125000000000	4199.48730468750000000000	4163.58984375000000000000	4165.64111328125000000000	4160.00000000000000000000	4170.76904296875000000000	4163.58984375000000000000	4156.41015625000000000000	4199.48730468750000000000	4262.56396484375000000000	4263.58984375000000000000	4176.41015625000000000000	4185.64111328125000000000	3312.00000000000000000000	10250.00000000000000000000	10227.00000000000000000000	0.00000000000000000000	0.00000000000000000000	0.00000000000000000000	2943.00000000000000000000	904.00000000000000000000	4.00000000000000000000	4.00000000000000000000	4.00000000000000000000	4.00000000000000000000	4.00000000000000000000	4.00000000000000000000	4.00000000000000000000	4.00000000000000000000	4.00000000000000000000	4.00000000000000000000	4.00000000000000000000	4.00000000000000000000	4.00000000000000000000	4.00000000000000000000	4.00000000000000000000	4.00000000000000000000
88.00000000000000000000	0.00000000000000000000	4163.58984375000000000000	4146.15380859375000000000	4192.82031250000000000000	4186.66650390625000000000	4188.20507812500000000000	4175.89746093750000000000	4173.33300781250000000000	4154.87158203125000000000	4152.82031250000000000000	4192.30761718750000000000	4248.20507812500000000000	4270.25634765625000000000	4174.87158203125000000000	4185.64111328125000000000	2670.00000000000000000000	10250.00000000000000000000	10227.00000000000000000000	0.00000000000000000000	0.00000000000000000000	0.00000000000000000000	2943.00000000000000000000	913.00000000000000000000	4.00000000000000000000	4.00000000000000000000	4.00000000000000000000	4.00000000000000000000	4.00000000000000000000	4.00000000000000000000	4.00000000000000000000	4.00000000000000000000	4.00000000000000000000	4.00000000000000000000	4.00000000000000000000	4.00000000000000000000	4.00000000000000000000	4.00000000000000000000	4.00000000000000000000	4.00000000000000000000
89.00000000000000000000	0.00000000000000000000	4174.35888671875000000000	4151.79492187500000000000	4192.30761718750000000000	4193.33300781250000000000	4184.10253906250000000000	4181.53857421875000000000	4171.28173828125000000000	4152.82031250000000000000	4157.43603515625000000000	4201.02539062500000000000	4220.51269531250000000000	4260.00000000000000000000	4172.30761718750000000000	4175.38427734375000000000	2599.00000000000000000000	10248.00000000000000000000	10227.00000000000000000000	0.00000000000000000000	0.00000000000000000000	0.00000000000000000000	2943.00000000000000000000	921.00000000000000000000	4.00000000000000000000	4.00000000000000000000	4.00000000000000000000	4.00000000000000000000	4.00000000000000000000	4.00000000000000000000	4.00000000000000000000	4.00000000000000000000	4.00000000000000000000	4.00000000000000000000	4.00000000000000000000	4.00000000000000000000	4.00000000000000000000	4.00000000000000000000	4.00000000000000000000	4.00000000000000000000
90.00000000000000000000	0.00000000000000000000	4147.69238281250000000000	4164.61523437500000000000	4183.07666015625000000000	4174.35888671875000000000	4161.53857421875000000000	4168.20507812500000000000	4172.30761718750000000000	4164.10253906250000000000	4166.66650390625000000000	4208.71777343750000000000	4233.33300781250000000000	4256.92285156250000000000	4178.46142578125000000000	4179.48730468750000000000	3486.00000000000000000000	10248.00000000000000000000	10227.00000000000000000000	0.00000000000000000000	0.00000000000000000000	0.00000000000000000000	2943.00000000000000000000	929.00000000000000000000	4.00000000000000000000	4.00000000000000000000	4.00000000000000000000	4.00000000000000000000	4.00000000000000000000	4.00000000000000000000	4.00000000000000000000	4.00000000000000000000	4.00000000000000000000	4.00000000000000000000	4.00000000000000000000	4.00000000000000000000	4.00000000000000000000	4.00000000000000000000	4.00000000000000000000	4.00000000000000000000
91.00000000000000000000	0.00000000000000000000	4169.74365234375000000000	4143.07666015625000000000	4186.66650390625000000000	4163.07666015625000000000	4134.87158203125000000000	4151.28173828125000000000	4159.48730468750000000000	4156.41015625000000000000	4146.66650390625000000000	4182.05126953125000000000	4225.64111328125000000000	4260.51269531250000000000	4154.35888671875000000000	4180.51269531250000000000	3312.00000000000000000000	10249.00000000000000000000	10229.00000000000000000000	0.00000000000000000000	0.00000000000000000000	0.00000000000000000000	2943.00000000000000000000	938.00000000000000000000	4.00000000000000000000	4.00000000000000000000	4.00000000000000000000	4.00000000000000000000	4.00000000000000000000	4.00000000000000000000	4.00000000000000000000	4.00000000000000000000	4.00000000000000000000	4.00000000000000000000	4.00000000000000000000	4.00000000000000000000	4.00000000000000000000	4.00000000000000000000	4.00000000000000000000	4.00000000000000000000
92.00000000000000000000	0.00000000000000000000	4163.58984375000000000000	4150.25634765625000000000	4192.30761718750000000000	4184.61523437500000000000	4169.74365234375000000000	4176.92285156250000000000	4184.61523437500000000000	4173.84619140625000000000	4164.10253906250000000000	4195.89746093750000000000	4213.84619140625000000000	4264.61523437500000000000	4165.64111328125000000000	4194.87158203125000000000	2670.00000000000000000000	10249.00000000000000000000	10229.00000000000000000000	0.00000000000000000000	0.00000000000000000000	0.00000000000000000000	2943.00000000000000000000	945.00000000000000000000	4.00000000000000000000	4.00000000000000000000	4.00000000000000000000	4.00000000000000000000	4.00000000000000000000	4.00000000000000000000	4.00000000000000000000	4.00000000000000000000	4.00000000000000000000	4.00000000000000000000	4.00000000000000000000	4.00000000000000000000	4.00000000000000000000	4.00000000000000000000	4.00000000000000000000	4.00000000000000000000
93.00000000000000000000	0.00000000000000000000	4163.07666015625000000000	4152.82031250000000000000	4177.94873046875000000000	4182.05126953125000000000	4172.30761718750000000000	4167.17919921875000000000	4188.71777343750000000000	4172.82031250000000000000	4165.12792968750000000000	4200.51269531250000000000	4212.82031250000000000000	4255.38427734375000000000	4168.20507812500000000000	4178.97412109375000000000	2599.00000000000000000000	10248.00000000000000000000	10229.00000000000000000000	0.00000000000000000000	0.00000000000000000000	0.00000000000000000000	2943.00000000000000000000	953.00000000000000000000	4.00000000000000000000	4.00000000000000000000	4.00000000000000000000	4.00000000000000000000	4.00000000000000000000	4.00000000000000000000	4.00000000000000000000	4.00000000000000000000	4.00000000000000000000	4.00000000000000000000	4.00000000000000000000	4.00000000000000000000	4.00000000000000000000	4.00000000000000000000	4.00000000000000000000	4.00000000000000000000
94.00000000000000000000	0.00000000000000000000	4174.87158203125000000000	4145.12792968750000000000	4183.58984375000000000000	4166.15380859375000000000	4154.87158203125000000000	4152.30761718750000000000	4174.87158203125000000000	4160.00000000000000000000	4150.25634765625000000000	4186.66650390625000000000	4224.10253906250000000000	4253.84619140625000000000	4168.20507812500000000000	4172.82031250000000000000	3486.00000000000000000000	10248.00000000000000000000	10229.00000000000000000000	0.00000000000000000000	0.00000000000000000000	0.00000000000000000000	2943.00000000000000000000	960.00000000000000000000	4.00000000000000000000	4.00000000000000000000	4.00000000000000000000	4.00000000000000000000	4.00000000000000000000	4.00000000000000000000	4.00000000000000000000	4.00000000000000000000	4.00000000000000000000	4.00000000000000000000	4.00000000000000000000	4.00000000000000000000	4.00000000000000000000	4.00000000000000000000	4.00000000000000000000	4.00000000000000000000
95.00000000000000000000	0.00000000000000000000	4156.41015625000000000000	4150.25634765625000000000	4196.41015625000000000000	4182.05126953125000000000	4183.58984375000000000000	4178.97412109375000000000	4185.12792968750000000000	4173.33300781250000000000	4168.20507812500000000000	4203.07666015625000000000	4221.02539062500000000000	4272.30761718750000000000	4193.33300781250000000000	4201.02539062500000000000	3312.00000000000000000000	10249.00000000000000000000	10230.00000000000000000000	0.00000000000000000000	0.00000000000000000000	0.00000000000000000000	2943.00000000000000000000	968.00000000000000000000	4.00000000000000000000	4.00000000000000000000	4.00000000000000000000	4.00000000000000000000	4.00000000000000000000	4.00000000000000000000	4.00000000000000000000	4.00000000000000000000	4.00000000000000000000	4.00000000000000000000	4.00000000000000000000	4.00000000000000000000	4.00000000000000000000	4.00000000000000000000	4.00000000000000000000	4.00000000000000000000
96.00000000000000000000	0.00000000000000000000	4168.20507812500000000000	4128.71777343750000000000	4185.12792968750000000000	4169.74365234375000000000	4160.51269531250000000000	4160.51269531250000000000	4172.82031250000000000000	4161.02539062500000000000	4152.30761718750000000000	4189.74365234375000000000	4181.53857421875000000000	4257.94873046875000000000	4157.43603515625000000000	4179.48730468750000000000	2670.00000000000000000000	10249.00000000000000000000	10230.00000000000000000000	0.00000000000000000000	0.00000000000000000000	0.00000000000000000000	2943.00000000000000000000	975.00000000000000000000	4.00000000000000000000	4.00000000000000000000	4.00000000000000000000	4.00000000000000000000	4.00000000000000000000	4.00000000000000000000	4.00000000000000000000	4.00000000000000000000	4.00000000000000000000	4.00000000000000000000	4.00000000000000000000	4.00000000000000000000	4.00000000000000000000	4.00000000000000000000	4.00000000000000000000	4.00000000000000000000
97.00000000000000000000	0.00000000000000000000	4154.35888671875000000000	4137.43603515625000000000	4169.74365234375000000000	4157.94873046875000000000	4144.61523437500000000000	4161.02539062500000000000	4180.51269531250000000000	4170.25634765625000000000	4153.33300781250000000000	4194.35888671875000000000	4195.38427734375000000000	4238.46142578125000000000	4138.46142578125000000000	4166.66650390625000000000	2599.00000000000000000000	10247.00000000000000000000	10230.00000000000000000000	0.00000000000000000000	0.00000000000000000000	0.00000000000000000000	2943.00000000000000000000	982.00000000000000000000	4.00000000000000000000	4.00000000000000000000	4.00000000000000000000	4.00000000000000000000	4.00000000000000000000	4.00000000000000000000	4.00000000000000000000	4.00000000000000000000	4.00000000000000000000	4.00000000000000000000	4.00000000000000000000	4.00000000000000000000	4.00000000000000000000	4.00000000000000000000	4.00000000000000000000	4.00000000000000000000
98.00000000000000000000	0.00000000000000000000	4162.05126953125000000000	4149.23046875000000000000	4175.89746093750000000000	4177.94873046875000000000	4166.15380859375000000000	4183.07666015625000000000	4181.53857421875000000000	4178.97412109375000000000	4171.28173828125000000000	4212.30761718750000000000	4213.33300781250000000000	4254.87158203125000000000	4157.94873046875000000000	4180.51269531250000000000	3486.00000000000000000000	10247.00000000000000000000	10230.00000000000000000000	0.00000000000000000000	0.00000000000000000000	0.00000000000000000000	2943.00000000000000000000	990.00000000000000000000	4.00000000000000000000	4.00000000000000000000	4.00000000000000000000	4.00000000000000000000	4.00000000000000000000	4.00000000000000000000	4.00000000000000000000	4.00000000000000000000	4.00000000000000000000	4.00000000000000000000	4.00000000000000000000	4.00000000000000000000	4.00000000000000000000	4.00000000000000000000	4.00000000000000000000	4.00000000000000000000
99.00000000000000000000	0.00000000000000000000	4176.41015625000000000000	4133.33300781250000000000	4180.00000000000000000000	4165.12792968750000000000	4171.79492187500000000000	4180.51269531250000000000	4168.20507812500000000000	4157.43603515625000000000	4167.69238281250000000000	4198.46142578125000000000	4178.46142578125000000000	4260.51269531250000000000	4161.02539062500000000000	4177.43603515625000000000	3312.00000000000000000000	10246.00000000000000000000	10230.00000000000000000000	0.00000000000000000000	0.00000000000000000000	0.00000000000000000000	2943.00000000000000000000	997.00000000000000000000	4.00000000000000000000	4.00000000000000000000	4.00000000000000000000	4.00000000000000000000	4.00000000000000000000	4.00000000000000000000	4.00000000000000000000	4.00000000000000000000	4.00000000000000000000	4.00000000000000000000	4.00000000000000000000	4.00000000000000000000	4.00000000000000000000	4.00000000000000000000	4.00000000000000000000	4.00000000000000000000
100.00000000000000000000	0.00000000000000000000	4149.23046875000000000000	4134.35888671875000000000	4169.74365234375000000000	4149.74365234375000000000	4172.82031250000000000000	4171.28173828125000000000	4177.43603515625000000000	4159.48730468750000000000	4169.23046875000000000000	4192.82031250000000000000	4176.92285156250000000000	4249.74365234375000000000	4157.43603515625000000000	4175.89746093750000000000	2670.00000000000000000000	10246.00000000000000000000	10230.00000000000000000000	0.00000000000000000000	0.00000000000000000000	0.00000000000000000000	2944.00000000000000000000	4.00000000000000000000	4.00000000000000000000	4.00000000000000000000	4.00000000000000000000	4.00000000000000000000	4.00000000000000000000	4.00000000000000000000	4.00000000000000000000	4.00000000000000000000	4.00000000000000000000	4.00000000000000000000	4.00000000000000000000	4.00000000000000000000	4.00000000000000000000	4.00000000000000000000	4.00000000000000000000	4.00000000000000000000
101.00000000000000000000	0.00000000000000000000	4177.43603515625000000000	4143.07666015625000000000	4177.94873046875000000000	4180.00000000000000000000	4164.61523437500000000000	4154.87158203125000000000	4168.20507812500000000000	4161.02539062500000000000	4155.38427734375000000000	4191.28173828125000000000	4181.53857421875000000000	4254.35888671875000000000	4145.12792968750000000000	4178.46142578125000000000	2599.00000000000000000000	10246.00000000000000000000	10230.00000000000000000000	0.00000000000000000000	0.00000000000000000000	0.00000000000000000000	2944.00000000000000000000	12.00000000000000000000	4.00000000000000000000	4.00000000000000000000	4.00000000000000000000	4.00000000000000000000	4.00000000000000000000	4.00000000000000000000	4.00000000000000000000	4.00000000000000000000	4.00000000000000000000	4.00000000000000000000	4.00000000000000000000	4.00000000000000000000	4.00000000000000000000	4.00000000000000000000	4.00000000000000000000	4.00000000000000000000
102.00000000000000000000	0.00000000000000000000	4171.28173828125000000000	4160.51269531250000000000	4178.97412109375000000000	4192.30761718750000000000	4166.66650390625000000000	4160.00000000000000000000	4168.71777343750000000000	4171.28173828125000000000	4158.46142578125000000000	4199.48730468750000000000	4162.05126953125000000000	4265.12792968750000000000	4152.82031250000000000000	4191.79492187500000000000	3486.00000000000000000000	10246.00000000000000000000	10230.00000000000000000000	0.00000000000000000000	0.00000000000000000000	0.00000000000000000000	2944.00000000000000000000	19.00000000000000000000	4.00000000000000000000	4.00000000000000000000	4.00000000000000000000	4.00000000000000000000	4.00000000000000000000	4.00000000000000000000	4.00000000000000000000	4.00000000000000000000	4.00000000000000000000	4.00000000000000000000	4.00000000000000000000	4.00000000000000000000	4.00000000000000000000	4.00000000000000000000	4.00000000000000000000	4.00000000000000000000
103.00000000000000000000	0.00000000000000000000	4152.82031250000000000000	4144.10253906250000000000	4158.46142578125000000000	4166.66650390625000000000	4149.74365234375000000000	4146.15380859375000000000	4162.05126953125000000000	4161.53857421875000000000	4152.82031250000000000000	4183.07666015625000000000	4152.82031250000000000000	4254.35888671875000000000	4139.48730468750000000000	4181.02539062500000000000	3312.00000000000000000000	10246.00000000000000000000	10230.00000000000000000000	0.00000000000000000000	0.00000000000000000000	0.00000000000000000000	2944.00000000000000000000	26.00000000000000000000	4.00000000000000000000	4.00000000000000000000	4.00000000000000000000	4.00000000000000000000	4.00000000000000000000	4.00000000000000000000	4.00000000000000000000	4.00000000000000000000	4.00000000000000000000	4.00000000000000000000	4.00000000000000000000	4.00000000000000000000	4.00000000000000000000	4.00000000000000000000	4.00000000000000000000	4.00000000000000000000
104.00000000000000000000	0.00000000000000000000	4176.41015625000000000000	4145.64111328125000000000	4167.17919921875000000000	4182.56396484375000000000	4157.43603515625000000000	4147.17919921875000000000	4162.05126953125000000000	4149.74365234375000000000	4149.74365234375000000000	4173.33300781250000000000	4169.23046875000000000000	4252.82031250000000000000	4140.51269531250000000000	4180.51269531250000000000	2670.00000000000000000000	10246.00000000000000000000	10230.00000000000000000000	0.00000000000000000000	0.00000000000000000000	0.00000000000000000000	2944.00000000000000000000	34.00000000000000000000	4.00000000000000000000	4.00000000000000000000	4.00000000000000000000	4.00000000000000000000	4.00000000000000000000	4.00000000000000000000	4.00000000000000000000	4.00000000000000000000	4.00000000000000000000	4.00000000000000000000	4.00000000000000000000	4.00000000000000000000	4.00000000000000000000	4.00000000000000000000	4.00000000000000000000	4.00000000000000000000
105.00000000000000000000	0.00000000000000000000	4162.56396484375000000000	4180.51269531250000000000	4173.84619140625000000000	4201.53857421875000000000	4196.92285156250000000000	4196.92285156250000000000	4196.41015625000000000000	4174.87158203125000000000	4180.00000000000000000000	4209.23046875000000000000	4177.94873046875000000000	4269.23046875000000000000	4183.07666015625000000000	4200.51269531250000000000	2599.00000000000000000000	10247.00000000000000000000	10229.00000000000000000000	0.00000000000000000000	0.00000000000000000000	0.00000000000000000000	2944.00000000000000000000	41.00000000000000000000	4.00000000000000000000	4.00000000000000000000	4.00000000000000000000	4.00000000000000000000	4.00000000000000000000	4.00000000000000000000	4.00000000000000000000	4.00000000000000000000	4.00000000000000000000	4.00000000000000000000	4.00000000000000000000	4.00000000000000000000	4.00000000000000000000	4.00000000000000000000	4.00000000000000000000	4.00000000000000000000
106.00000000000000000000	0.00000000000000000000	4171.28173828125000000000	4143.07666015625000000000	4163.58984375000000000000	4154.35888671875000000000	4159.48730468750000000000	4184.10253906250000000000	4184.61523437500000000000	4157.43603515625000000000	4155.89746093750000000000	4193.33300781250000000000	4137.94873046875000000000	4255.89746093750000000000	4157.43603515625000000000	4173.84619140625000000000	3486.00000000000000000000	10247.00000000000000000000	10229.00000000000000000000	0.00000000000000000000	0.00000000000000000000	0.00000000000000000000	2944.00000000000000000000	49.00000000000000000000	4.00000000000000000000	4.00000000000000000000	4.00000000000000000000	4.00000000000000000000	4.00000000000000000000	4.00000000000000000000	4.00000000000000000000	4.00000000000000000000	4.00000000000000000000	4.00000000000000000000	4.00000000000000000000	4.00000000000000000000	4.00000000000000000000	4.00000000000000000000	4.00000000000000000000	4.00000000000000000000
107.00000000000000000000	0.00000000000000000000	4161.02539062500000000000	4119.48730468750000000000	4164.10253906250000000000	4131.79492187500000000000	4134.87158203125000000000	4153.84619140625000000000	4165.64111328125000000000	4145.12792968750000000000	4134.35888671875000000000	4171.28173828125000000000	4129.74365234375000000000	4236.92285156250000000000	4134.87158203125000000000	4170.76904296875000000000	3312.00000000000000000000	10248.00000000000000000000	10228.00000000000000000000	0.00000000000000000000	0.00000000000000000000	0.00000000000000000000	2944.00000000000000000000	57.00000000000000000000	4.00000000000000000000	4.00000000000000000000	4.00000000000000000000	4.00000000000000000000	4.00000000000000000000	4.00000000000000000000	4.00000000000000000000	4.00000000000000000000	4.00000000000000000000	4.00000000000000000000	4.00000000000000000000	4.00000000000000000000	4.00000000000000000000	4.00000000000000000000	4.00000000000000000000	4.00000000000000000000
108.00000000000000000000	0.00000000000000000000	4150.76904296875000000000	4143.07666015625000000000	4162.56396484375000000000	4170.76904296875000000000	4151.79492187500000000000	4152.82031250000000000000	4161.53857421875000000000	4159.48730468750000000000	4152.30761718750000000000	4181.02539062500000000000	4152.30761718750000000000	4236.92285156250000000000	4150.25634765625000000000	4188.71777343750000000000	2670.00000000000000000000	10248.00000000000000000000	10228.00000000000000000000	0.00000000000000000000	0.00000000000000000000	0.00000000000000000000	2944.00000000000000000000	65.00000000000000000000	4.00000000000000000000	4.00000000000000000000	4.00000000000000000000	4.00000000000000000000	4.00000000000000000000	4.00000000000000000000	4.00000000000000000000	4.00000000000000000000	4.00000000000000000000	4.00000000000000000000	4.00000000000000000000	4.00000000000000000000	4.00000000000000000000	4.00000000000000000000	4.00000000000000000000	4.00000000000000000000
109.00000000000000000000	0.00000000000000000000	4174.87158203125000000000	4160.00000000000000000000	4168.71777343750000000000	4198.46142578125000000000	4161.53857421875000000000	4162.56396484375000000000	4161.53857421875000000000	4162.56396484375000000000	4167.17919921875000000000	4192.82031250000000000000	4138.46142578125000000000	4236.41015625000000000000	4153.84619140625000000000	4177.43603515625000000000	2599.00000000000000000000	10248.00000000000000000000	10227.00000000000000000000	0.00000000000000000000	0.00000000000000000000	0.00000000000000000000	2944.00000000000000000000	74.00000000000000000000	4.00000000000000000000	4.00000000000000000000	4.00000000000000000000	4.00000000000000000000	4.00000000000000000000	4.00000000000000000000	4.00000000000000000000	4.00000000000000000000	4.00000000000000000000	4.00000000000000000000	4.00000000000000000000	4.00000000000000000000	4.00000000000000000000	4.00000000000000000000	4.00000000000000000000	4.00000000000000000000
110.00000000000000000000	0.00000000000000000000	4160.00000000000000000000	4167.69238281250000000000	4173.33300781250000000000	4195.38427734375000000000	4181.02539062500000000000	4179.48730468750000000000	4181.02539062500000000000	4176.41015625000000000000	4184.10253906250000000000	4206.66650390625000000000	4124.61523437500000000000	4234.87158203125000000000	4154.35888671875000000000	4180.51269531250000000000	3486.00000000000000000000	10248.00000000000000000000	10227.00000000000000000000	0.00000000000000000000	0.00000000000000000000	0.00000000000000000000	2944.00000000000000000000	82.00000000000000000000	4.00000000000000000000	4.00000000000000000000	4.00000000000000000000	4.00000000000000000000	4.00000000000000000000	4.00000000000000000000	4.00000000000000000000	4.00000000000000000000	4.00000000000000000000	4.00000000000000000000	4.00000000000000000000	4.00000000000000000000	4.00000000000000000000	4.00000000000000000000	4.00000000000000000000	4.00000000000000000000
111.00000000000000000000	0.00000000000000000000	4179.48730468750000000000	4155.38427734375000000000	4177.43603515625000000000	4183.58984375000000000000	4177.43603515625000000000	4172.30761718750000000000	4180.51269531250000000000	4167.17919921875000000000	4170.76904296875000000000	4182.56396484375000000000	4124.61523437500000000000	4234.35888671875000000000	4138.97412109375000000000	4185.64111328125000000000	3312.00000000000000000000	10249.00000000000000000000	10227.00000000000000000000	0.00000000000000000000	0.00000000000000000000	0.00000000000000000000	2944.00000000000000000000	90.00000000000000000000	4.00000000000000000000	4.00000000000000000000	4.00000000000000000000	4.00000000000000000000	4.00000000000000000000	4.00000000000000000000	4.00000000000000000000	4.00000000000000000000	4.00000000000000000000	4.00000000000000000000	4.00000000000000000000	4.00000000000000000000	4.00000000000000000000	4.00000000000000000000	4.00000000000000000000	4.00000000000000000000
112.00000000000000000000	0.00000000000000000000	4180.51269531250000000000	4178.46142578125000000000	4188.20507812500000000000	4190.25634765625000000000	4188.71777343750000000000	4187.17919921875000000000	4195.38427734375000000000	4178.46142578125000000000	4179.48730468750000000000	4195.89746093750000000000	4144.10253906250000000000	4241.02539062500000000000	4168.71777343750000000000	4196.41015625000000000000	2670.00000000000000000000	10249.00000000000000000000	10227.00000000000000000000	0.00000000000000000000	0.00000000000000000000	0.00000000000000000000	2944.00000000000000000000	98.00000000000000000000	4.00000000000000000000	4.00000000000000000000	4.00000000000000000000	4.00000000000000000000	4.00000000000000000000	4.00000000000000000000	4.00000000000000000000	4.00000000000000000000	4.00000000000000000000	4.00000000000000000000	4.00000000000000000000	4.00000000000000000000	4.00000000000000000000	4.00000000000000000000	4.00000000000000000000	4.00000000000000000000
113.00000000000000000000	0.00000000000000000000	4157.94873046875000000000	4179.48730468750000000000	4181.02539062500000000000	4188.20507812500000000000	4172.82031250000000000000	4183.07666015625000000000	4187.69238281250000000000	4181.02539062500000000000	4180.51269531250000000000	4215.89746093750000000000	4134.35888671875000000000	4234.35888671875000000000	4187.17919921875000000000	4190.25634765625000000000	2599.00000000000000000000	10250.00000000000000000000	10226.00000000000000000000	0.00000000000000000000	0.00000000000000000000	0.00000000000000000000	2944.00000000000000000000	106.00000000000000000000	4.00000000000000000000	4.00000000000000000000	4.00000000000000000000	4.00000000000000000000	4.00000000000000000000	4.00000000000000000000	4.00000000000000000000	4.00000000000000000000	4.00000000000000000000	4.00000000000000000000	4.00000000000000000000	4.00000000000000000000	4.00000000000000000000	4.00000000000000000000	4.00000000000000000000	4.00000000000000000000
114.00000000000000000000	0.00000000000000000000	4172.30761718750000000000	4135.89746093750000000000	4172.30761718750000000000	4162.05126953125000000000	4133.84619140625000000000	4145.12792968750000000000	4143.58984375000000000000	4143.07666015625000000000	4143.07666015625000000000	4178.46142578125000000000	4100.00000000000000000000	4217.43603515625000000000	4149.74365234375000000000	4171.28173828125000000000	3486.00000000000000000000	10250.00000000000000000000	10226.00000000000000000000	0.00000000000000000000	0.00000000000000000000	0.00000000000000000000	2944.00000000000000000000	114.00000000000000000000	4.00000000000000000000	4.00000000000000000000	4.00000000000000000000	4.00000000000000000000	4.00000000000000000000	4.00000000000000000000	4.00000000000000000000	4.00000000000000000000	4.00000000000000000000	4.00000000000000000000	4.00000000000000000000	4.00000000000000000000	4.00000000000000000000	4.00000000000000000000	4.00000000000000000000	4.00000000000000000000
115.00000000000000000000	0.00000000000000000000	4158.46142578125000000000	4144.61523437500000000000	4168.20507812500000000000	4163.58984375000000000000	4160.51269531250000000000	4156.92285156250000000000	4154.87158203125000000000	4147.17919921875000000000	4150.25634765625000000000	4181.53857421875000000000	4114.87158203125000000000	4227.17919921875000000000	4149.23046875000000000000	4188.20507812500000000000	3312.00000000000000000000	10249.00000000000000000000	10226.00000000000000000000	0.00000000000000000000	0.00000000000000000000	0.00000000000000000000	2944.00000000000000000000	123.00000000000000000000	4.00000000000000000000	4.00000000000000000000	4.00000000000000000000	4.00000000000000000000	4.00000000000000000000	4.00000000000000000000	4.00000000000000000000	4.00000000000000000000	4.00000000000000000000	4.00000000000000000000	4.00000000000000000000	4.00000000000000000000	4.00000000000000000000	4.00000000000000000000	4.00000000000000000000	4.00000000000000000000
116.00000000000000000000	0.00000000000000000000	4175.38427734375000000000	4154.35888671875000000000	4173.33300781250000000000	4174.87158203125000000000	4169.23046875000000000000	4163.07666015625000000000	4170.25634765625000000000	4157.43603515625000000000	4156.92285156250000000000	4194.87158203125000000000	4122.05126953125000000000	4238.46142578125000000000	4151.79492187500000000000	4191.79492187500000000000	2670.00000000000000000000	10249.00000000000000000000	10226.00000000000000000000	0.00000000000000000000	0.00000000000000000000	0.00000000000000000000	2944.00000000000000000000	131.00000000000000000000	4.00000000000000000000	4.00000000000000000000	4.00000000000000000000	4.00000000000000000000	4.00000000000000000000	4.00000000000000000000	4.00000000000000000000	4.00000000000000000000	4.00000000000000000000	4.00000000000000000000	4.00000000000000000000	4.00000000000000000000	4.00000000000000000000	4.00000000000000000000	4.00000000000000000000	4.00000000000000000000
117.00000000000000000000	0.00000000000000000000	4182.56396484375000000000	4171.79492187500000000000	4182.56396484375000000000	4190.76904296875000000000	4177.94873046875000000000	4177.94873046875000000000	4186.15380859375000000000	4178.97412109375000000000	4170.76904296875000000000	4205.12792968750000000000	4125.12792968750000000000	4238.46142578125000000000	4170.76904296875000000000	4199.48730468750000000000	2599.00000000000000000000	10249.00000000000000000000	10225.00000000000000000000	0.00000000000000000000	0.00000000000000000000	0.00000000000000000000	2944.00000000000000000000	138.00000000000000000000	4.00000000000000000000	4.00000000000000000000	4.00000000000000000000	4.00000000000000000000	4.00000000000000000000	4.00000000000000000000	4.00000000000000000000	4.00000000000000000000	4.00000000000000000000	4.00000000000000000000	4.00000000000000000000	4.00000000000000000000	4.00000000000000000000	4.00000000000000000000	4.00000000000000000000	4.00000000000000000000
118.00000000000000000000	0.00000000000000000000	4164.61523437500000000000	4189.23046875000000000000	4178.46142578125000000000	4198.46142578125000000000	4197.43603515625000000000	4197.43603515625000000000	4193.84619140625000000000	4188.71777343750000000000	4181.02539062500000000000	4208.71777343750000000000	4126.15380859375000000000	4240.51269531250000000000	4193.33300781250000000000	4214.87158203125000000000	3486.00000000000000000000	10249.00000000000000000000	10225.00000000000000000000	0.00000000000000000000	0.00000000000000000000	0.00000000000000000000	2944.00000000000000000000	146.00000000000000000000	4.00000000000000000000	4.00000000000000000000	4.00000000000000000000	4.00000000000000000000	4.00000000000000000000	4.00000000000000000000	4.00000000000000000000	4.00000000000000000000	4.00000000000000000000	4.00000000000000000000	4.00000000000000000000	4.00000000000000000000	4.00000000000000000000	4.00000000000000000000	4.00000000000000000000	4.00000000000000000000
119.00000000000000000000	0.00000000000000000000	4176.41015625000000000000	4146.15380859375000000000	4169.74365234375000000000	4161.02539062500000000000	4154.35888671875000000000	4164.10253906250000000000	4160.00000000000000000000	4150.76904296875000000000	4141.53857421875000000000	4173.84619140625000000000	4096.92285156250000000000	4225.64111328125000000000	4161.53857421875000000000	4190.76904296875000000000	3312.00000000000000000000	10250.00000000000000000000	10224.00000000000000000000	0.00000000000000000000	0.00000000000000000000	0.00000000000000000000	2944.00000000000000000000	154.00000000000000000000	4.00000000000000000000	4.00000000000000000000	4.00000000000000000000	4.00000000000000000000	4.00000000000000000000	4.00000000000000000000	4.00000000000000000000	4.00000000000000000000	4.00000000000000000000	4.00000000000000000000	4.00000000000000000000	4.00000000000000000000	4.00000000000000000000	4.00000000000000000000	4.00000000000000000000	4.00000000000000000000
120.00000000000000000000	0.00000000000000000000	4155.38427734375000000000	4127.17919921875000000000	4155.38427734375000000000	4146.66650390625000000000	4135.89746093750000000000	4154.87158203125000000000	4161.53857421875000000000	4157.94873046875000000000	4145.64111328125000000000	4182.56396484375000000000	4098.97412109375000000000	4214.35888671875000000000	4156.41015625000000000000	4174.87158203125000000000	2670.00000000000000000000	10250.00000000000000000000	10224.00000000000000000000	0.00000000000000000000	0.00000000000000000000	0.00000000000000000000	2944.00000000000000000000	162.00000000000000000000	4.00000000000000000000	4.00000000000000000000	4.00000000000000000000	4.00000000000000000000	4.00000000000000000000	4.00000000000000000000	4.00000000000000000000	4.00000000000000000000	4.00000000000000000000	4.00000000000000000000	4.00000000000000000000	4.00000000000000000000	4.00000000000000000000	4.00000000000000000000	4.00000000000000000000	4.00000000000000000000
121.00000000000000000000	0.00000000000000000000	4170.25634765625000000000	4151.79492187500000000000	4152.30761718750000000000	4179.48730468750000000000	4157.94873046875000000000	4168.20507812500000000000	4168.20507812500000000000	4167.69238281250000000000	4160.51269531250000000000	4202.05126953125000000000	4110.25634765625000000000	4225.12792968750000000000	4164.10253906250000000000	4177.43603515625000000000	2599.00000000000000000000	10249.00000000000000000000	10224.00000000000000000000	0.00000000000000000000	0.00000000000000000000	0.00000000000000000000	2944.00000000000000000000	169.00000000000000000000	4.00000000000000000000	4.00000000000000000000	4.00000000000000000000	4.00000000000000000000	4.00000000000000000000	4.00000000000000000000	4.00000000000000000000	4.00000000000000000000	4.00000000000000000000	4.00000000000000000000	4.00000000000000000000	4.00000000000000000000	4.00000000000000000000	4.00000000000000000000	4.00000000000000000000	4.00000000000000000000
122.00000000000000000000	0.00000000000000000000	4181.02539062500000000000	4177.94873046875000000000	4171.28173828125000000000	4199.48730468750000000000	4180.51269531250000000000	4182.56396484375000000000	4176.41015625000000000000	4163.07666015625000000000	4162.05126953125000000000	4204.61523437500000000000	4111.79492187500000000000	4241.53857421875000000000	4172.30761718750000000000	4198.46142578125000000000	3486.00000000000000000000	10249.00000000000000000000	10224.00000000000000000000	0.00000000000000000000	0.00000000000000000000	0.00000000000000000000	2944.00000000000000000000	176.00000000000000000000	4.00000000000000000000	4.00000000000000000000	4.00000000000000000000	4.00000000000000000000	4.00000000000000000000	4.00000000000000000000	4.00000000000000000000	4.00000000000000000000	4.00000000000000000000	4.00000000000000000000	4.00000000000000000000	4.00000000000000000000	4.00000000000000000000	4.00000000000000000000	4.00000000000000000000	4.00000000000000000000
123.00000000000000000000	0.00000000000000000000	4157.94873046875000000000	4167.17919921875000000000	4172.82031250000000000000	4175.38427734375000000000	4183.58984375000000000000	4179.48730468750000000000	4187.17919921875000000000	4166.66650390625000000000	4164.10253906250000000000	4206.66650390625000000000	4099.48730468750000000000	4236.41015625000000000000	4181.53857421875000000000	4201.53857421875000000000	3312.00000000000000000000	10250.00000000000000000000	10223.00000000000000000000	0.00000000000000000000	0.00000000000000000000	0.00000000000000000000	2944.00000000000000000000	184.00000000000000000000	4.00000000000000000000	4.00000000000000000000	4.00000000000000000000	4.00000000000000000000	4.00000000000000000000	4.00000000000000000000	4.00000000000000000000	4.00000000000000000000	4.00000000000000000000	4.00000000000000000000	4.00000000000000000000	4.00000000000000000000	4.00000000000000000000	4.00000000000000000000	4.00000000000000000000	4.00000000000000000000
124.00000000000000000000	0.00000000000000000000	4178.97412109375000000000	4151.28173828125000000000	4166.66650390625000000000	4167.69238281250000000000	4183.07666015625000000000	4166.15380859375000000000	4175.89746093750000000000	4156.92285156250000000000	4148.71777343750000000000	4193.33300781250000000000	4075.89721679687500000000	4221.53857421875000000000	4173.33300781250000000000	4182.56396484375000000000	2670.00000000000000000000	10250.00000000000000000000	10223.00000000000000000000	0.00000000000000000000	0.00000000000000000000	0.00000000000000000000	2944.00000000000000000000	191.00000000000000000000	4.00000000000000000000	4.00000000000000000000	4.00000000000000000000	4.00000000000000000000	4.00000000000000000000	4.00000000000000000000	4.00000000000000000000	4.00000000000000000000	4.00000000000000000000	4.00000000000000000000	4.00000000000000000000	4.00000000000000000000	4.00000000000000000000	4.00000000000000000000	4.00000000000000000000	4.00000000000000000000
125.00000000000000000000	0.00000000000000000000	4162.05126953125000000000	4173.33300781250000000000	4163.07666015625000000000	4200.51269531250000000000	4196.41015625000000000000	4189.23046875000000000000	4185.64111328125000000000	4176.41015625000000000000	4171.79492187500000000000	4201.02539062500000000000	4092.30761718750000000000	4226.66650390625000000000	4180.51269531250000000000	4192.30761718750000000000	2599.00000000000000000000	10249.00000000000000000000	10226.00000000000000000000	0.00000000000000000000	0.00000000000000000000	0.00000000000000000000	2944.00000000000000000000	198.00000000000000000000	4.00000000000000000000	4.00000000000000000000	4.00000000000000000000	4.00000000000000000000	4.00000000000000000000	4.00000000000000000000	4.00000000000000000000	4.00000000000000000000	4.00000000000000000000	4.00000000000000000000	4.00000000000000000000	4.00000000000000000000	4.00000000000000000000	4.00000000000000000000	4.00000000000000000000	4.00000000000000000000
126.00000000000000000000	0.00000000000000000000	4160.51269531250000000000	4151.79492187500000000000	4157.43603515625000000000	4178.97412109375000000000	4149.74365234375000000000	4169.74365234375000000000	4168.71777343750000000000	4175.38427734375000000000	4170.76904296875000000000	4196.92285156250000000000	4098.46142578125000000000	4224.61523437500000000000	4157.43603515625000000000	4173.33300781250000000000	3486.00000000000000000000	10249.00000000000000000000	10226.00000000000000000000	0.00000000000000000000	0.00000000000000000000	0.00000000000000000000	2944.00000000000000000000	207.00000000000000000000	4.00000000000000000000	4.00000000000000000000	4.00000000000000000000	4.00000000000000000000	4.00000000000000000000	4.00000000000000000000	4.00000000000000000000	4.00000000000000000000	4.00000000000000000000	4.00000000000000000000	4.00000000000000000000	4.00000000000000000000	4.00000000000000000000	4.00000000000000000000	4.00000000000000000000	4.00000000000000000000
127.00000000000000000000	0.00000000000000000000	4175.89746093750000000000	4137.43603515625000000000	4166.15380859375000000000	4137.43603515625000000000	4134.35888671875000000000	4147.69238281250000000000	4155.89746093750000000000	4160.00000000000000000000	4152.30761718750000000000	4198.97412109375000000000	4093.84594726562500000000	4218.97412109375000000000	4155.38427734375000000000	4165.64111328125000000000	52.00000000000000000000	10247.00000000000000000000	10226.00000000000000000000	0.00000000000000000000	0.00000000000000000000	0.00000000000000000000	2944.00000000000000000000	215.00000000000000000000	4.00000000000000000000	4.00000000000000000000	4.00000000000000000000	4.00000000000000000000	4.00000000000000000000	4.00000000000000000000	4.00000000000000000000	4.00000000000000000000	4.00000000000000000000	4.00000000000000000000	4.00000000000000000000	4.00000000000000000000	4.00000000000000000000	4.00000000000000000000	4.00000000000000000000	4.00000000000000000000
0.00000000000000000000	0.00000000000000000000	4159.48730468750000000000	4158.97412109375000000000	4163.07666015625000000000	4162.56396484375000000000	4175.38427734375000000000	4168.20507812500000000000	4177.43603515625000000000	4172.82031250000000000000	4165.64111328125000000000	4207.69238281250000000000	4089.23071289062500000000	4226.15380859375000000000	4177.43603515625000000000	4187.69238281250000000000	2654.00000000000000000000	10247.00000000000000000000	10226.00000000000000000000	0.00000000000000000000	0.00000000000000000000	0.00000000000000000000	2944.00000000000000000000	223.00000000000000000000	4.00000000000000000000	4.00000000000000000000	4.00000000000000000000	4.00000000000000000000	4.00000000000000000000	4.00000000000000000000	4.00000000000000000000	4.00000000000000000000	4.00000000000000000000	4.00000000000000000000	4.00000000000000000000	4.00000000000000000000	4.00000000000000000000	4.00000000000000000000	4.00000000000000000000	4.00000000000000000000
1.00000000000000000000	0.00000000000000000000	4179.48730468750000000000	4147.69238281250000000000	4155.38427734375000000000	4195.38427734375000000000	4173.33300781250000000000	4171.28173828125000000000	4175.89746093750000000000	4172.30761718750000000000	4162.05126953125000000000	4186.15380859375000000000	4052.30761718750000000000	4224.61523437500000000000	4156.92285156250000000000	4174.87158203125000000000	2443.00000000000000000000	10246.00000000000000000000	10227.00000000000000000000	0.00000000000000000000	0.00000000000000000000	0.00000000000000000000	2944.00000000000000000000	232.00000000000000000000	4.00000000000000000000	4.00000000000000000000	4.00000000000000000000	4.00000000000000000000	4.00000000000000000000	4.00000000000000000000	4.00000000000000000000	4.00000000000000000000	4.00000000000000000000	4.00000000000000000000	4.00000000000000000000	4.00000000000000000000	4.00000000000000000000	4.00000000000000000000	4.00000000000000000000	4.00000000000000000000
2.00000000000000000000	0.00000000000000000000	4164.10253906250000000000	4151.79492187500000000000	4158.97412109375000000000	4185.12792968750000000000	4176.41015625000000000000	4177.94873046875000000000	4185.64111328125000000000	4185.64111328125000000000	4168.20507812500000000000	4201.53857421875000000000	4053.84594726562500000000	4224.10253906250000000000	4168.20507812500000000000	4183.58984375000000000000	1447.00000000000000000000	10246.00000000000000000000	10227.00000000000000000000	0.00000000000000000000	0.00000000000000000000	0.00000000000000000000	2944.00000000000000000000	240.00000000000000000000	4.00000000000000000000	4.00000000000000000000	4.00000000000000000000	4.00000000000000000000	4.00000000000000000000	4.00000000000000000000	4.00000000000000000000	4.00000000000000000000	4.00000000000000000000	4.00000000000000000000	4.00000000000000000000	4.00000000000000000000	4.00000000000000000000	4.00000000000000000000	4.00000000000000000000	4.00000000000000000000
3.00000000000000000000	0.00000000000000000000	4161.02539062500000000000	4148.20507812500000000000	4161.53857421875000000000	4168.71777343750000000000	4158.46142578125000000000	4164.61523437500000000000	4181.53857421875000000000	4187.17919921875000000000	4159.48730468750000000000	4197.94873046875000000000	4085.64086914062500000000	4222.05126953125000000000	4176.41015625000000000000	4189.23046875000000000000	3452.00000000000000000000	10246.00000000000000000000	10226.00000000000000000000	0.00000000000000000000	0.00000000000000000000	0.00000000000000000000	2944.00000000000000000000	248.00000000000000000000	4.00000000000000000000	4.00000000000000000000	4.00000000000000000000	4.00000000000000000000	4.00000000000000000000	4.00000000000000000000	4.00000000000000000000	4.00000000000000000000	4.00000000000000000000	4.00000000000000000000	4.00000000000000000000	4.00000000000000000000	4.00000000000000000000	4.00000000000000000000	4.00000000000000000000	4.00000000000000000000
4.00000000000000000000	0.00000000000000000000	4178.46142578125000000000	4146.66650390625000000000	4170.25634765625000000000	4183.07666015625000000000	4152.82031250000000000000	4168.71777343750000000000	4184.61523437500000000000	4186.66650390625000000000	4159.48730468750000000000	4190.25634765625000000000	4091.28198242187500000000	4220.51269531250000000000	4170.76904296875000000000	4176.92285156250000000000	3531.00000000000000000000	10246.00000000000000000000	10226.00000000000000000000	0.00000000000000000000	0.00000000000000000000	0.00000000000000000000	2944.00000000000000000000	257.00000000000000000000	4.00000000000000000000	4.00000000000000000000	4.00000000000000000000	4.00000000000000000000	4.00000000000000000000	4.00000000000000000000	4.00000000000000000000	4.00000000000000000000	4.00000000000000000000	4.00000000000000000000	4.00000000000000000000	4.00000000000000000000	4.00000000000000000000	4.00000000000000000000	4.00000000000000000000	4.00000000000000000000
5.00000000000000000000	0.00000000000000000000	4158.97412109375000000000	4154.35888671875000000000	4163.58984375000000000000	4173.33300781250000000000	4186.15380859375000000000	4191.79492187500000000000	4203.58984375000000000000	4191.28173828125000000000	4183.07666015625000000000	4221.53857421875000000000	4072.82031250000000000000	4226.66650390625000000000	4174.87158203125000000000	4172.82031250000000000000	3400.00000000000000000000	10246.00000000000000000000	10228.00000000000000000000	0.00000000000000000000	0.00000000000000000000	0.00000000000000000000	2944.00000000000000000000	265.00000000000000000000	4.00000000000000000000	4.00000000000000000000	4.00000000000000000000	4.00000000000000000000	4.00000000000000000000	4.00000000000000000000	4.00000000000000000000	4.00000000000000000000	4.00000000000000000000	4.00000000000000000000	4.00000000000000000000	4.00000000000000000000	4.00000000000000000000	4.00000000000000000000	4.00000000000000000000	4.00000000000000000000
6.00000000000000000000	0.00000000000000000000	4171.79492187500000000000	4120.51269531250000000000	4151.79492187500000000000	4132.82031250000000000000	4163.07666015625000000000	4163.07666015625000000000	4182.05126953125000000000	4162.56396484375000000000	4154.87158203125000000000	4205.64111328125000000000	4056.92309570312500000000	4218.97412109375000000000	4145.12792968750000000000	4154.35888671875000000000	3457.00000000000000000000	10246.00000000000000000000	10228.00000000000000000000	0.00000000000000000000	0.00000000000000000000	0.00000000000000000000	2944.00000000000000000000	273.00000000000000000000	4.00000000000000000000	4.00000000000000000000	4.00000000000000000000	4.00000000000000000000	4.00000000000000000000	4.00000000000000000000	4.00000000000000000000	4.00000000000000000000	4.00000000000000000000	4.00000000000000000000	4.00000000000000000000	4.00000000000000000000	4.00000000000000000000	4.00000000000000000000	4.00000000000000000000	4.00000000000000000000
7.00000000000000000000	0.00000000000000000000	4158.46142578125000000000	4135.38427734375000000000	4150.25634765625000000000	4150.25634765625000000000	4152.82031250000000000000	4164.61523437500000000000	4183.58984375000000000000	4171.79492187500000000000	4152.30761718750000000000	4195.89746093750000000000	4069.23071289062500000000	4216.92285156250000000000	4150.76904296875000000000	4166.15380859375000000000	3206.00000000000000000000	10248.00000000000000000000	10231.00000000000000000000	0.00000000000000000000	0.00000000000000000000	0.00000000000000000000	2944.00000000000000000000	282.00000000000000000000	4.00000000000000000000	4.00000000000000000000	4.00000000000000000000	4.00000000000000000000	4.00000000000000000000	4.00000000000000000000	4.00000000000000000000	4.00000000000000000000	4.00000000000000000000	4.00000000000000000000	4.00000000000000000000	4.00000000000000000000	4.00000000000000000000	4.00000000000000000000	4.00000000000000000000	4.00000000000000000000
8.00000000000000000000	0.00000000000000000000	4158.46142578125000000000	4173.33300781250000000000	4157.43603515625000000000	4199.48730468750000000000	4183.07666015625000000000	4183.58984375000000000000	4187.69238281250000000000	4181.02539062500000000000	4170.76904296875000000000	4205.64111328125000000000	4060.51269531250000000000	4222.56396484375000000000	4170.76904296875000000000	4183.07666015625000000000	3407.00000000000000000000	10248.00000000000000000000	10231.00000000000000000000	0.00000000000000000000	0.00000000000000000000	0.00000000000000000000	2944.00000000000000000000	289.00000000000000000000	4.00000000000000000000	4.00000000000000000000	4.00000000000000000000	4.00000000000000000000	4.00000000000000000000	4.00000000000000000000	4.00000000000000000000	4.00000000000000000000	4.00000000000000000000	4.00000000000000000000	4.00000000000000000000	4.00000000000000000000	4.00000000000000000000	4.00000000000000000000	4.00000000000000000000	4.00000000000000000000
9.00000000000000000000	0.00000000000000000000	4178.97412109375000000000	4169.23046875000000000000	4165.12792968750000000000	4186.66650390625000000000	4185.12792968750000000000	4174.87158203125000000000	4175.38427734375000000000	4170.76904296875000000000	4167.69238281250000000000	4188.20507812500000000000	4052.82031250000000000000	4212.30761718750000000000	4160.00000000000000000000	4173.33300781250000000000	3112.00000000000000000000	10250.00000000000000000000	10232.00000000000000000000	0.00000000000000000000	0.00000000000000000000	0.00000000000000000000	2944.00000000000000000000	297.00000000000000000000	4.00000000000000000000	4.00000000000000000000	4.00000000000000000000	4.00000000000000000000	4.00000000000000000000	4.00000000000000000000	4.00000000000000000000	4.00000000000000000000	4.00000000000000000000	4.00000000000000000000	4.00000000000000000000	4.00000000000000000000	4.00000000000000000000	4.00000000000000000000	4.00000000000000000000	4.00000000000000000000
10.00000000000000000000	0.00000000000000000000	4154.87158203125000000000	4153.84619140625000000000	4153.33300781250000000000	4160.00000000000000000000	4160.51269531250000000000	4165.64111328125000000000	4173.84619140625000000000	4175.38427734375000000000	4165.12792968750000000000	4172.82031250000000000000	4065.12817382812500000000	4207.17919921875000000000	4150.76904296875000000000	4167.69238281250000000000	3298.00000000000000000000	10250.00000000000000000000	10232.00000000000000000000	0.00000000000000000000	0.00000000000000000000	0.00000000000000000000	2944.00000000000000000000	304.00000000000000000000	4.00000000000000000000	4.00000000000000000000	4.00000000000000000000	4.00000000000000000000	4.00000000000000000000	4.00000000000000000000	4.00000000000000000000	4.00000000000000000000	4.00000000000000000000	4.00000000000000000000	4.00000000000000000000	4.00000000000000000000	4.00000000000000000000	4.00000000000000000000	4.00000000000000000000	4.00000000000000000000
11.00000000000000000000	0.00000000000000000000	4175.38427734375000000000	4138.46142578125000000000	4152.82031250000000000000	4175.89746093750000000000	4146.15380859375000000000	4148.20507812500000000000	4155.89746093750000000000	4154.87158203125000000000	4148.20507812500000000000	4171.79492187500000000000	4052.30761718750000000000	4220.00000000000000000000	4144.10253906250000000000	4168.71777343750000000000	3286.00000000000000000000	10249.00000000000000000000	10231.00000000000000000000	0.00000000000000000000	0.00000000000000000000	0.00000000000000000000	2944.00000000000000000000	311.00000000000000000000	4.00000000000000000000	4.00000000000000000000	4.00000000000000000000	4.00000000000000000000	4.00000000000000000000	4.00000000000000000000	4.00000000000000000000	4.00000000000000000000	4.00000000000000000000	4.00000000000000000000	4.00000000000000000000	4.00000000000000000000	4.00000000000000000000	4.00000000000000000000	4.00000000000000000000	4.00000000000000000000
12.00000000000000000000	0.00000000000000000000	4175.38427734375000000000	4169.74365234375000000000	4165.64111328125000000000	4195.38427734375000000000	4196.92285156250000000000	4170.25634765625000000000	4173.33300781250000000000	4167.69238281250000000000	4169.74365234375000000000	4212.30761718750000000000	4084.61523437500000000000	4238.97412109375000000000	4178.46142578125000000000	4198.46142578125000000000	2512.00000000000000000000	10249.00000000000000000000	10231.00000000000000000000	0.00000000000000000000	0.00000000000000000000	0.00000000000000000000	2944.00000000000000000000	319.00000000000000000000	4.00000000000000000000	4.00000000000000000000	4.00000000000000000000	4.00000000000000000000	4.00000000000000000000	4.00000000000000000000	4.00000000000000000000	4.00000000000000000000	4.00000000000000000000	4.00000000000000000000	4.00000000000000000000	4.00000000000000000000	4.00000000000000000000	4.00000000000000000000	4.00000000000000000000	4.00000000000000000000
13.00000000000000000000	0.00000000000000000000	4166.66650390625000000000	4176.92285156250000000000	4156.92285156250000000000	4187.17919921875000000000	4199.48730468750000000000	4180.51269531250000000000	4176.41015625000000000000	4178.97412109375000000000	4176.92285156250000000000	4217.43603515625000000000	4100.00000000000000000000	4239.48730468750000000000	4190.25634765625000000000	4201.02539062500000000000	2587.00000000000000000000	10248.00000000000000000000	10231.00000000000000000000	0.00000000000000000000	0.00000000000000000000	0.00000000000000000000	2944.00000000000000000000	326.00000000000000000000	4.00000000000000000000	4.00000000000000000000	4.00000000000000000000	4.00000000000000000000	4.00000000000000000000	4.00000000000000000000	4.00000000000000000000	4.00000000000000000000	4.00000000000000000000	4.00000000000000000000	4.00000000000000000000	4.00000000000000000000	4.00000000000000000000	4.00000000000000000000	4.00000000000000000000	4.00000000000000000000
14.00000000000000000000	0.00000000000000000000	4177.94873046875000000000	4135.38427734375000000000	4142.05126953125000000000	4167.69238281250000000000	4133.84619140625000000000	4146.15380859375000000000	4141.53857421875000000000	4149.74365234375000000000	4135.89746093750000000000	4176.92285156250000000000	4037.43579101562500000000	4219.48730468750000000000	4153.33300781250000000000	4172.30761718750000000000	3298.00000000000000000000	10248.00000000000000000000	10231.00000000000000000000	0.00000000000000000000	0.00000000000000000000	0.00000000000000000000	2944.00000000000000000000	333.00000000000000000000	4.00000000000000000000	4.00000000000000000000	4.00000000000000000000	4.00000000000000000000	4.00000000000000000000	4.00000000000000000000	4.00000000000000000000	4.00000000000000000000	4.00000000000000000000	4.00000000000000000000	4.00000000000000000000	4.00000000000000000000	4.00000000000000000000	4.00000000000000000000	4.00000000000000000000	4.00000000000000000000
15.00000000000000000000	0.00000000000000000000	4158.46142578125000000000	4144.10253906250000000000	4143.07666015625000000000	4164.61523437500000000000	4142.56396484375000000000	4155.89746093750000000000	4157.94873046875000000000	4162.56396484375000000000	4153.84619140625000000000	4192.30761718750000000000	4036.41015625000000000000	4222.05126953125000000000	4161.02539062500000000000	4184.10253906250000000000	3286.00000000000000000000	10248.00000000000000000000	10230.00000000000000000000	0.00000000000000000000	0.00000000000000000000	0.00000000000000000000	2944.00000000000000000000	342.00000000000000000000	4.00000000000000000000	4.00000000000000000000	4.00000000000000000000	4.00000000000000000000	4.00000000000000000000	4.00000000000000000000	4.00000000000000000000	4.00000000000000000000	4.00000000000000000000	4.00000000000000000000	4.00000000000000000000	4.00000000000000000000	4.00000000000000000000	4.00000000000000000000	4.00000000000000000000	4.00000000000000000000
16.00000000000000000000	0.00000000000000000000	4180.51269531250000000000	4158.97412109375000000000	4152.30761718750000000000	4162.56396484375000000000	4160.51269531250000000000	4173.84619140625000000000	4180.00000000000000000000	4181.53857421875000000000	4180.00000000000000000000	4201.02539062500000000000	4068.71777343750000000000	4234.35888671875000000000	4174.35888671875000000000	4188.71777343750000000000	0.00000000000000000000	10248.00000000000000000000	10230.00000000000000000000	0.00000000000000000000	0.00000000000000000000	0.00000000000000000000	2944.00000000000000000000	350.00000000000000000000	4.00000000000000000000	4.00000000000000000000	4.00000000000000000000	4.00000000000000000000	4.00000000000000000000	4.00000000000000000000	4.00000000000000000000	4.00000000000000000000	4.00000000000000000000	4.00000000000000000000	4.00000000000000000000	4.00000000000000000000	4.00000000000000000000	4.00000000000000000000	4.00000000000000000000	4.00000000000000000000
17.00000000000000000000	0.00000000000000000000	4173.84619140625000000000	4154.87158203125000000000	4141.02539062500000000000	4168.71777343750000000000	4162.05126953125000000000	4171.28173828125000000000	4180.00000000000000000000	4177.43603515625000000000	4172.82031250000000000000	4185.64111328125000000000	4061.53833007812500000000	4229.23046875000000000000	4171.79492187500000000000	4181.53857421875000000000	0.00000000000000000000	10248.00000000000000000000	10229.00000000000000000000	0.00000000000000000000	0.00000000000000000000	0.00000000000000000000	2944.00000000000000000000	358.00000000000000000000	4.00000000000000000000	4.00000000000000000000	4.00000000000000000000	4.00000000000000000000	4.00000000000000000000	4.00000000000000000000	4.00000000000000000000	4.00000000000000000000	4.00000000000000000000	4.00000000000000000000	4.00000000000000000000	4.00000000000000000000	4.00000000000000000000	4.00000000000000000000	4.00000000000000000000	4.00000000000000000000
18.00000000000000000000	0.00000000000000000000	4158.46142578125000000000	4150.25634765625000000000	4126.66650390625000000000	4163.58984375000000000000	4172.30761718750000000000	4157.94873046875000000000	4167.69238281250000000000	4161.02539062500000000000	4152.82031250000000000000	4190.25634765625000000000	4060.00000000000000000000	4221.02539062500000000000	4161.02539062500000000000	4178.46142578125000000000	0.00000000000000000000	10248.00000000000000000000	10229.00000000000000000000	0.00000000000000000000	0.00000000000000000000	0.00000000000000000000	2944.00000000000000000000	367.00000000000000000000	4.00000000000000000000	4.00000000000000000000	4.00000000000000000000	4.00000000000000000000	4.00000000000000000000	4.00000000000000000000	4.00000000000000000000	4.00000000000000000000	4.00000000000000000000	4.00000000000000000000	4.00000000000000000000	4.00000000000000000000	4.00000000000000000000	4.00000000000000000000	4.00000000000000000000	4.00000000000000000000
19.00000000000000000000	0.00000000000000000000	4186.66650390625000000000	4162.56396484375000000000	4151.79492187500000000000	4137.43603515625000000000	4181.53857421875000000000	4163.58984375000000000000	4169.23046875000000000000	4164.61523437500000000000	4157.94873046875000000000	4203.58984375000000000000	4062.05126953125000000000	4225.12792968750000000000	4160.00000000000000000000	4188.71777343750000000000	0.00000000000000000000	10249.00000000000000000000	10227.00000000000000000000	0.00000000000000000000	0.00000000000000000000	0.00000000000000000000	2944.00000000000000000000	375.00000000000000000000	4.00000000000000000000	4.00000000000000000000	4.00000000000000000000	4.00000000000000000000	4.00000000000000000000	4.00000000000000000000	4.00000000000000000000	4.00000000000000000000	4.00000000000000000000	4.00000000000000000000	4.00000000000000000000	4.00000000000000000000	4.00000000000000000000	4.00000000000000000000	4.00000000000000000000	4.00000000000000000000
20.00000000000000000000	0.00000000000000000000	4161.53857421875000000000	4169.74365234375000000000	4149.23046875000000000000	4146.15380859375000000000	4177.43603515625000000000	4177.43603515625000000000	4183.58984375000000000000	4187.17919921875000000000	4180.00000000000000000000	4200.51269531250000000000	4028.71777343750000000000	4222.05126953125000000000	4172.82031250000000000000	4200.51269531250000000000	0.00000000000000000000	10249.00000000000000000000	10227.00000000000000000000	0.00000000000000000000	0.00000000000000000000	0.00000000000000000000	2944.00000000000000000000	383.00000000000000000000	4.00000000000000000000	4.00000000000000000000	4.00000000000000000000	4.00000000000000000000	4.00000000000000000000	4.00000000000000000000	4.00000000000000000000	4.00000000000000000000	4.00000000000000000000	4.00000000000000000000	4.00000000000000000000	4.00000000000000000000	4.00000000000000000000	4.00000000000000000000	4.00000000000000000000	4.00000000000000000000
21.00000000000000000000	0.00000000000000000000	4153.33300781250000000000	4117.43603515625000000000	4109.74365234375000000000	4157.43603515625000000000	4120.00000000000000000000	4146.66650390625000000000	4156.41015625000000000000	4154.35888671875000000000	4146.15380859375000000000	4160.51269531250000000000	3994.87158203125000000000	4186.15380859375000000000	4131.28173828125000000000	4153.33300781250000000000	0.00000000000000000000	10249.00000000000000000000	10228.00000000000000000000	0.00000000000000000000	0.00000000000000000000	0.00000000000000000000	2944.00000000000000000000	391.00000000000000000000	4.00000000000000000000	4.00000000000000000000	4.00000000000000000000	4.00000000000000000000	4.00000000000000000000	4.00000000000000000000	4.00000000000000000000	4.00000000000000000000	4.00000000000000000000	4.00000000000000000000	4.00000000000000000000	4.00000000000000000000	4.00000000000000000000	4.00000000000000000000	4.00000000000000000000	4.00000000000000000000
22.00000000000000000000	0.00000000000000000000	4157.43603515625000000000	4126.15380859375000000000	4109.23046875000000000000	4154.87158203125000000000	4140.51269531250000000000	4164.61523437500000000000	4173.33300781250000000000	4161.02539062500000000000	4155.89746093750000000000	4176.41015625000000000000	4043.07690429687500000000	4183.07666015625000000000	4135.38427734375000000000	4145.64111328125000000000	0.00000000000000000000	10249.00000000000000000000	10228.00000000000000000000	0.00000000000000000000	0.00000000000000000000	0.00000000000000000000	2944.00000000000000000000	400.00000000000000000000	4.00000000000000000000	4.00000000000000000000	4.00000000000000000000	4.00000000000000000000	4.00000000000000000000	4.00000000000000000000	4.00000000000000000000	4.00000000000000000000	4.00000000000000000000	4.00000000000000000000	4.00000000000000000000	4.00000000000000000000	4.00000000000000000000	4.00000000000000000000	4.00000000000000000000	4.00000000000000000000
23.00000000000000000000	0.00000000000000000000	4164.10253906250000000000	4167.69238281250000000000	4133.84619140625000000000	4145.64111328125000000000	4202.56396484375000000000	4194.87158203125000000000	4209.23046875000000000000	4202.05126953125000000000	4192.82031250000000000000	4216.92285156250000000000	4074.87158203125000000000	4224.10253906250000000000	4176.92285156250000000000	4188.20507812500000000000	0.00000000000000000000	10247.00000000000000000000	10227.00000000000000000000	0.00000000000000000000	0.00000000000000000000	0.00000000000000000000	2944.00000000000000000000	408.00000000000000000000	4.00000000000000000000	4.00000000000000000000	4.00000000000000000000	4.00000000000000000000	4.00000000000000000000	4.00000000000000000000	4.00000000000000000000	4.00000000000000000000	4.00000000000000000000	4.00000000000000000000	4.00000000000000000000	4.00000000000000000000	4.00000000000000000000	4.00000000000000000000	4.00000000000000000000	4.00000000000000000000
24.00000000000000000000	0.00000000000000000000	4186.15380859375000000000	4150.25634765625000000000	4136.92285156250000000000	4137.43603515625000000000	4170.76904296875000000000	4168.20507812500000000000	4180.51269531250000000000	4170.25634765625000000000	4164.10253906250000000000	4199.48730468750000000000	4032.30761718750000000000	4226.15380859375000000000	4152.82031250000000000000	4185.12792968750000000000	0.00000000000000000000	10247.00000000000000000000	10227.00000000000000000000	0.00000000000000000000	0.00000000000000000000	0.00000000000000000000	2944.00000000000000000000	415.00000000000000000000	4.00000000000000000000	4.00000000000000000000	4.00000000000000000000	4.00000000000000000000	4.00000000000000000000	4.00000000000000000000	4.00000000000000000000	4.00000000000000000000	4.00000000000000000000	4.00000000000000000000	4.00000000000000000000	4.00000000000000000000	4.00000000000000000000	4.00000000000000000000	4.00000000000000000000	4.00000000000000000000
25.00000000000000000000	0.00000000000000000000	4153.84619140625000000000	4150.25634765625000000000	4120.00000000000000000000	4143.07666015625000000000	4149.74365234375000000000	4170.25634765625000000000	4166.15380859375000000000	4151.79492187500000000000	4164.61523437500000000000	4194.35888671875000000000	4014.35888671875000000000	4204.10253906250000000000	4147.17919921875000000000	4174.35888671875000000000	0.00000000000000000000	10246.00000000000000000000	10225.00000000000000000000	0.00000000000000000000	0.00000000000000000000	0.00000000000000000000	2944.00000000000000000000	423.00000000000000000000	4.00000000000000000000	4.00000000000000000000	4.00000000000000000000	4.00000000000000000000	4.00000000000000000000	4.00000000000000000000	4.00000000000000000000	4.00000000000000000000	4.00000000000000000000	4.00000000000000000000	4.00000000000000000000	4.00000000000000000000	4.00000000000000000000	4.00000000000000000000	4.00000000000000000000	4.00000000000000000000
26.00000000000000000000	0.00000000000000000000	4159.48730468750000000000	4138.97412109375000000000	4120.51269531250000000000	4132.30761718750000000000	4147.69238281250000000000	4156.41015625000000000000	4149.23046875000000000000	4148.71777343750000000000	4164.61523437500000000000	4178.46142578125000000000	4002.56396484375000000000	4203.58984375000000000000	4151.79492187500000000000	4167.69238281250000000000	0.00000000000000000000	10246.00000000000000000000	10225.00000000000000000000	0.00000000000000000000	0.00000000000000000000	0.00000000000000000000	2944.00000000000000000000	430.00000000000000000000	4.00000000000000000000	4.00000000000000000000	4.00000000000000000000	4.00000000000000000000	4.00000000000000000000	4.00000000000000000000	4.00000000000000000000	4.00000000000000000000	4.00000000000000000000	4.00000000000000000000	4.00000000000000000000	4.00000000000000000000	4.00000000000000000000	4.00000000000000000000	4.00000000000000000000	4.00000000000000000000
27.00000000000000000000	0.00000000000000000000	4173.33300781250000000000	4143.07666015625000000000	4133.33300781250000000000	4139.48730468750000000000	4162.56396484375000000000	4153.33300781250000000000	4156.41015625000000000000	4154.87158203125000000000	4159.48730468750000000000	4176.92285156250000000000	4015.89721679687500000000	4216.92285156250000000000	4158.97412109375000000000	4174.87158203125000000000	0.00000000000000000000	10247.00000000000000000000	10226.00000000000000000000	0.00000000000000000000	0.00000000000000000000	0.00000000000000000000	2944.00000000000000000000	439.00000000000000000000	4.00000000000000000000	4.00000000000000000000	4.00000000000000000000	4.00000000000000000000	4.00000000000000000000	4.00000000000000000000	4.00000000000000000000	4.00000000000000000000	4.00000000000000000000	4.00000000000000000000	4.00000000000000000000	4.00000000000000000000	4.00000000000000000000	4.00000000000000000000	4.00000000000000000000	4.00000000000000000000
28.00000000000000000000	0.00000000000000000000	4163.58984375000000000000	4180.00000000000000000000	4127.17919921875000000000	4164.61523437500000000000	4178.97412109375000000000	4177.94873046875000000000	4182.05126953125000000000	4175.38427734375000000000	4179.48730468750000000000	4197.94873046875000000000	4049.74340820312500000000	4224.10253906250000000000	4166.15380859375000000000	4182.56396484375000000000	0.00000000000000000000	10247.00000000000000000000	10226.00000000000000000000	0.00000000000000000000	0.00000000000000000000	0.00000000000000000000	2944.00000000000000000000	446.00000000000000000000	4.00000000000000000000	4.00000000000000000000	4.00000000000000000000	4.00000000000000000000	4.00000000000000000000	4.00000000000000000000	4.00000000000000000000	4.00000000000000000000	4.00000000000000000000	4.00000000000000000000	4.00000000000000000000	4.00000000000000000000	4.00000000000000000000	4.00000000000000000000	4.00000000000000000000	4.00000000000000000000
29.00000000000000000000	0.00000000000000000000	4187.17919921875000000000	4170.25634765625000000000	4128.71777343750000000000	4153.84619140625000000000	4151.28173828125000000000	4161.53857421875000000000	4160.00000000000000000000	4156.41015625000000000000	4161.53857421875000000000	4175.89746093750000000000	4027.69213867187500000000	4216.41015625000000000000	4139.48730468750000000000	4167.69238281250000000000	0.00000000000000000000	10246.00000000000000000000	10226.00000000000000000000	0.00000000000000000000	0.00000000000000000000	0.00000000000000000000	2944.00000000000000000000	454.00000000000000000000	4.00000000000000000000	4.00000000000000000000	4.00000000000000000000	4.00000000000000000000	4.00000000000000000000	4.00000000000000000000	4.00000000000000000000	4.00000000000000000000	4.00000000000000000000	4.00000000000000000000	4.00000000000000000000	4.00000000000000000000	4.00000000000000000000	4.00000000000000000000	4.00000000000000000000	4.00000000000000000000
30.00000000000000000000	0.00000000000000000000	4173.33300781250000000000	4164.10253906250000000000	4143.58984375000000000000	4144.61523437500000000000	4163.58984375000000000000	4165.64111328125000000000	4168.71777343750000000000	4157.94873046875000000000	4158.97412109375000000000	4192.82031250000000000000	4027.69213867187500000000	4226.15380859375000000000	4153.33300781250000000000	4188.20507812500000000000	0.00000000000000000000	10246.00000000000000000000	10226.00000000000000000000	0.00000000000000000000	0.00000000000000000000	0.00000000000000000000	2944.00000000000000000000	462.00000000000000000000	4.00000000000000000000	4.00000000000000000000	4.00000000000000000000	4.00000000000000000000	4.00000000000000000000	4.00000000000000000000	4.00000000000000000000	4.00000000000000000000	4.00000000000000000000	4.00000000000000000000	4.00000000000000000000	4.00000000000000000000	4.00000000000000000000	4.00000000000000000000	4.00000000000000000000	4.00000000000000000000
31.00000000000000000000	0.00000000000000000000	4182.56396484375000000000	4175.89746093750000000000	4153.84619140625000000000	4155.89746093750000000000	4189.23046875000000000000	4175.38427734375000000000	4186.66650390625000000000	4172.30761718750000000000	4173.33300781250000000000	4218.97412109375000000000	4045.64086914062500000000	4241.02539062500000000000	4177.94873046875000000000	4210.76904296875000000000	0.00000000000000000000	10248.00000000000000000000	10226.00000000000000000000	0.00000000000000000000	0.00000000000000000000	0.00000000000000000000	2944.00000000000000000000	471.00000000000000000000	4.00000000000000000000	4.00000000000000000000	4.00000000000000000000	4.00000000000000000000	4.00000000000000000000	4.00000000000000000000	4.00000000000000000000	4.00000000000000000000	4.00000000000000000000	4.00000000000000000000	4.00000000000000000000	4.00000000000000000000	4.00000000000000000000	4.00000000000000000000	4.00000000000000000000	4.00000000000000000000
32.00000000000000000000	0.00000000000000000000	4188.71777343750000000000	4177.94873046875000000000	4151.79492187500000000000	4167.17919921875000000000	4188.71777343750000000000	4172.82031250000000000000	4179.48730468750000000000	4174.87158203125000000000	4179.48730468750000000000	4209.23046875000000000000	4023.07690429687500000000	4237.43603515625000000000	4181.02539062500000000000	4203.58984375000000000000	0.00000000000000000000	10248.00000000000000000000	10226.00000000000000000000	0.00000000000000000000	0.00000000000000000000	0.00000000000000000000	2944.00000000000000000000	478.00000000000000000000	4.00000000000000000000	4.00000000000000000000	4.00000000000000000000	4.00000000000000000000	4.00000000000000000000	4.00000000000000000000	4.00000000000000000000	4.00000000000000000000	4.00000000000000000000	4.00000000000000000000	4.00000000000000000000	4.00000000000000000000	4.00000000000000000000	4.00000000000000000000	4.00000000000000000000	4.00000000000000000000
33.00000000000000000000	0.00000000000000000000	4165.12792968750000000000	4157.43603515625000000000	4133.33300781250000000000	4142.05126953125000000000	4168.71777343750000000000	4171.79492187500000000000	4177.43603515625000000000	4175.38427734375000000000	4173.84619140625000000000	4210.76904296875000000000	4009.74340820312500000000	4232.30761718750000000000	4162.56396484375000000000	4184.10253906250000000000	0.00000000000000000000	10248.00000000000000000000	10227.00000000000000000000	0.00000000000000000000	0.00000000000000000000	0.00000000000000000000	2944.00000000000000000000	485.00000000000000000000	4.00000000000000000000	4.00000000000000000000	4.00000000000000000000	4.00000000000000000000	4.00000000000000000000	4.00000000000000000000	4.00000000000000000000	4.00000000000000000000	4.00000000000000000000	4.00000000000000000000	4.00000000000000000000	4.00000000000000000000	4.00000000000000000000	4.00000000000000000000	4.00000000000000000000	4.00000000000000000000
34.00000000000000000000	0.00000000000000000000	4186.66650390625000000000	4142.05126953125000000000	4132.82031250000000000000	4108.20507812500000000000	4149.74365234375000000000	4166.15380859375000000000	4179.48730468750000000000	4172.30761718750000000000	4163.07666015625000000000	4201.53857421875000000000	4019.48706054687500000000	4227.17919921875000000000	4137.94873046875000000000	4170.25634765625000000000	0.00000000000000000000	10248.00000000000000000000	10227.00000000000000000000	0.00000000000000000000	0.00000000000000000000	0.00000000000000000000	2944.00000000000000000000	493.00000000000000000000	4.00000000000000000000	4.00000000000000000000	4.00000000000000000000	4.00000000000000000000	4.00000000000000000000	4.00000000000000000000	4.00000000000000000000	4.00000000000000000000	4.00000000000000000000	4.00000000000000000000	4.00000000000000000000	4.00000000000000000000	4.00000000000000000000	4.00000000000000000000	4.00000000000000000000	4.00000000000000000000
35.00000000000000000000	0.00000000000000000000	4171.79492187500000000000	4176.41015625000000000000	4141.02539062500000000000	4137.43603515625000000000	4171.79492187500000000000	4175.89746093750000000000	4182.56396484375000000000	4186.15380859375000000000	4189.23046875000000000000	4197.94873046875000000000	4031.28198242187500000000	4232.82031250000000000000	4162.05126953125000000000	4192.30761718750000000000	0.00000000000000000000	10247.00000000000000000000	10228.00000000000000000000	0.00000000000000000000	0.00000000000000000000	0.00000000000000000000	2944.00000000000000000000	501.00000000000000000000	4.00000000000000000000	4.00000000000000000000	4.00000000000000000000	4.00000000000000000000	4.00000000000000000000	4.00000000000000000000	4.00000000000000000000	4.00000000000000000000	4.00000000000000000000	4.00000000000000000000	4.00000000000000000000	4.00000000000000000000	4.00000000000000000000	4.00000000000000000000	4.00000000000000000000	4.00000000000000000000
36.00000000000000000000	0.00000000000000000000	4175.38427734375000000000	4187.69238281250000000000	4138.46142578125000000000	4182.56396484375000000000	4177.43603515625000000000	4167.69238281250000000000	4153.33300781250000000000	4158.97412109375000000000	4176.92285156250000000000	4188.71777343750000000000	4016.92309570312500000000	4241.02539062500000000000	4161.53857421875000000000	4191.79492187500000000000	0.00000000000000000000	10247.00000000000000000000	10228.00000000000000000000	0.00000000000000000000	0.00000000000000000000	0.00000000000000000000	2944.00000000000000000000	508.00000000000000000000	4.00000000000000000000	4.00000000000000000000	4.00000000000000000000	4.00000000000000000000	4.00000000000000000000	4.00000000000000000000	4.00000000000000000000	4.00000000000000000000	4.00000000000000000000	4.00000000000000000000	4.00000000000000000000	4.00000000000000000000	4.00000000000000000000	4.00000000000000000000	4.00000000000000000000	4.00000000000000000000
37.00000000000000000000	0.00000000000000000000	4188.71777343750000000000	4182.56396484375000000000	4138.46142578125000000000	4174.87158203125000000000	4176.41015625000000000000	4173.84619140625000000000	4156.92285156250000000000	4147.17919921875000000000	4155.89746093750000000000	4189.74365234375000000000	4005.12817382812500000000	4236.92285156250000000000	4154.87158203125000000000	4180.51269531250000000000	0.00000000000000000000	10246.00000000000000000000	10227.00000000000000000000	0.00000000000000000000	0.00000000000000000000	0.00000000000000000000	2944.00000000000000000000	516.00000000000000000000	4.00000000000000000000	4.00000000000000000000	4.00000000000000000000	4.00000000000000000000	4.00000000000000000000	4.00000000000000000000	4.00000000000000000000	4.00000000000000000000	4.00000000000000000000	4.00000000000000000000	4.00000000000000000000	4.00000000000000000000	4.00000000000000000000	4.00000000000000000000	4.00000000000000000000	4.00000000000000000000
38.00000000000000000000	0.00000000000000000000	4156.92285156250000000000	4164.10253906250000000000	4121.02539062500000000000	4136.92285156250000000000	4165.12792968750000000000	4173.33300781250000000000	4170.25634765625000000000	4165.64111328125000000000	4164.10253906250000000000	4193.33300781250000000000	3992.82031250000000000000	4220.51269531250000000000	4161.02539062500000000000	4173.84619140625000000000	0.00000000000000000000	10246.00000000000000000000	10227.00000000000000000000	0.00000000000000000000	0.00000000000000000000	0.00000000000000000000	2944.00000000000000000000	524.00000000000000000000	4.00000000000000000000	4.00000000000000000000	4.00000000000000000000	4.00000000000000000000	4.00000000000000000000	4.00000000000000000000	4.00000000000000000000	4.00000000000000000000	4.00000000000000000000	4.00000000000000000000	4.00000000000000000000	4.00000000000000000000	4.00000000000000000000	4.00000000000000000000	4.00000000000000000000	4.00000000000000000000
39.00000000000000000000	0.00000000000000000000	4177.43603515625000000000	4134.35888671875000000000	4115.38427734375000000000	4139.48730468750000000000	4137.94873046875000000000	4137.43603515625000000000	4139.48730468750000000000	4146.15380859375000000000	4149.23046875000000000000	4182.56396484375000000000	3983.07690429687500000000	4214.87158203125000000000	4139.48730468750000000000	4158.46142578125000000000	0.00000000000000000000	10246.00000000000000000000	10228.00000000000000000000	0.00000000000000000000	0.00000000000000000000	0.00000000000000000000	2944.00000000000000000000	532.00000000000000000000	4.00000000000000000000	4.00000000000000000000	4.00000000000000000000	4.00000000000000000000	4.00000000000000000000	4.00000000000000000000	4.00000000000000000000	4.00000000000000000000	4.00000000000000000000	4.00000000000000000000	4.00000000000000000000	4.00000000000000000000	4.00000000000000000000	4.00000000000000000000	4.00000000000000000000	4.00000000000000000000
40.00000000000000000000	0.00000000000000000000	4180.51269531250000000000	4166.66650390625000000000	4136.41015625000000000000	4163.07666015625000000000	4178.46142578125000000000	4166.15380859375000000000	4167.17919921875000000000	4166.66650390625000000000	4176.41015625000000000000	4217.43603515625000000000	4025.12817382812500000000	4237.94873046875000000000	4165.12792968750000000000	4187.69238281250000000000	0.00000000000000000000	10246.00000000000000000000	10228.00000000000000000000	0.00000000000000000000	0.00000000000000000000	0.00000000000000000000	2944.00000000000000000000	541.00000000000000000000	4.00000000000000000000	4.00000000000000000000	4.00000000000000000000	4.00000000000000000000	4.00000000000000000000	4.00000000000000000000	4.00000000000000000000	4.00000000000000000000	4.00000000000000000000	4.00000000000000000000	4.00000000000000000000	4.00000000000000000000	4.00000000000000000000	4.00000000000000000000	4.00000000000000000000	4.00000000000000000000
41.00000000000000000000	0.00000000000000000000	4177.94873046875000000000	4160.00000000000000000000	4141.02539062500000000000	4124.61523437500000000000	4189.74365234375000000000	4191.79492187500000000000	4189.74365234375000000000	4181.53857421875000000000	4188.71777343750000000000	4216.41015625000000000000	4027.69213867187500000000	4235.89746093750000000000	4172.82031250000000000000	4192.30761718750000000000	0.00000000000000000000	10247.00000000000000000000	10230.00000000000000000000	0.00000000000000000000	0.00000000000000000000	0.00000000000000000000	2944.00000000000000000000	549.00000000000000000000	4.00000000000000000000	4.00000000000000000000	4.00000000000000000000	4.00000000000000000000	4.00000000000000000000	4.00000000000000000000	4.00000000000000000000	4.00000000000000000000	4.00000000000000000000	4.00000000000000000000	4.00000000000000000000	4.00000000000000000000	4.00000000000000000000	4.00000000000000000000	4.00000000000000000000	4.00000000000000000000
42.00000000000000000000	0.00000000000000000000	4184.61523437500000000000	4129.74365234375000000000	4136.41015625000000000000	4112.82031250000000000000	4148.20507812500000000000	4166.15380859375000000000	4165.64111328125000000000	4157.94873046875000000000	4159.48730468750000000000	4178.97412109375000000000	3991.28198242187500000000	4209.74365234375000000000	4146.15380859375000000000	4171.28173828125000000000	0.00000000000000000000	10247.00000000000000000000	10230.00000000000000000000	0.00000000000000000000	0.00000000000000000000	0.00000000000000000000	2944.00000000000000000000	557.00000000000000000000	4.00000000000000000000	4.00000000000000000000	4.00000000000000000000	4.00000000000000000000	4.00000000000000000000	4.00000000000000000000	4.00000000000000000000	4.00000000000000000000	4.00000000000000000000	4.00000000000000000000	4.00000000000000000000	4.00000000000000000000	4.00000000000000000000	4.00000000000000000000	4.00000000000000000000	4.00000000000000000000
43.00000000000000000000	0.00000000000000000000	4166.66650390625000000000	4174.87158203125000000000	4136.41015625000000000000	4188.20507812500000000000	4148.20507812500000000000	4163.07666015625000000000	4157.94873046875000000000	4158.97412109375000000000	4166.66650390625000000000	4194.87158203125000000000	3998.46142578125000000000	4211.28173828125000000000	4164.10253906250000000000	4184.10253906250000000000	0.00000000000000000000	10247.00000000000000000000	10228.00000000000000000000	0.00000000000000000000	0.00000000000000000000	0.00000000000000000000	2944.00000000000000000000	566.00000000000000000000	4.00000000000000000000	4.00000000000000000000	4.00000000000000000000	4.00000000000000000000	4.00000000000000000000	4.00000000000000000000	4.00000000000000000000	4.00000000000000000000	4.00000000000000000000	4.00000000000000000000	4.00000000000000000000	4.00000000000000000000	4.00000000000000000000	4.00000000000000000000	4.00000000000000000000	4.00000000000000000000
44.00000000000000000000	0.00000000000000000000	4190.25634765625000000000	4195.38427734375000000000	4142.05126953125000000000	4202.05126953125000000000	4160.00000000000000000000	4163.07666015625000000000	4147.69238281250000000000	4150.25634765625000000000	4166.15380859375000000000	4198.46142578125000000000	3995.38452148437500000000	4213.84619140625000000000	4172.30761718750000000000	4182.56396484375000000000	0.00000000000000000000	10247.00000000000000000000	10228.00000000000000000000	0.00000000000000000000	0.00000000000000000000	0.00000000000000000000	2944.00000000000000000000	573.00000000000000000000	4.00000000000000000000	4.00000000000000000000	4.00000000000000000000	4.00000000000000000000	4.00000000000000000000	4.00000000000000000000	4.00000000000000000000	4.00000000000000000000	4.00000000000000000000	4.00000000000000000000	4.00000000000000000000	4.00000000000000000000	4.00000000000000000000	4.00000000000000000000	4.00000000000000000000	4.00000000000000000000
45.00000000000000000000	0.00000000000000000000	4176.41015625000000000000	4171.28173828125000000000	4137.43603515625000000000	4135.38427734375000000000	4179.48730468750000000000	4165.64111328125000000000	4164.10253906250000000000	4155.89746093750000000000	4161.02539062500000000000	4194.87158203125000000000	3980.00000000000000000000	4203.58984375000000000000	4165.12792968750000000000	4176.41015625000000000000	0.00000000000000000000	10248.00000000000000000000	10229.00000000000000000000	0.00000000000000000000	0.00000000000000000000	0.00000000000000000000	2944.00000000000000000000	581.00000000000000000000	4.00000000000000000000	4.00000000000000000000	4.00000000000000000000	4.00000000000000000000	4.00000000000000000000	4.00000000000000000000	4.00000000000000000000	4.00000000000000000000	4.00000000000000000000	4.00000000000000000000	4.00000000000000000000	4.00000000000000000000	4.00000000000000000000	4.00000000000000000000	4.00000000000000000000	4.00000000000000000000
46.00000000000000000000	0.00000000000000000000	4170.25634765625000000000	4153.33300781250000000000	4124.61523437500000000000	4134.35888671875000000000	4173.84619140625000000000	4156.92285156250000000000	4170.25634765625000000000	4156.41015625000000000000	4151.79492187500000000000	4191.28173828125000000000	3982.56396484375000000000	4198.97412109375000000000	4143.07666015625000000000	4166.15380859375000000000	0.00000000000000000000	10248.00000000000000000000	10229.00000000000000000000	0.00000000000000000000	0.00000000000000000000	0.00000000000000000000	2944.00000000000000000000	588.00000000000000000000	4.00000000000000000000	4.00000000000000000000	4.00000000000000000000	4.00000000000000000000	4.00000000000000000000	4.00000000000000000000	4.00000000000000000000	4.00000000000000000000	4.00000000000000000000	4.00000000000000000000	4.00000000000000000000	4.00000000000000000000	4.00000000000000000000	4.00000000000000000000	4.00000000000000000000	4.00000000000000000000
47.00000000000000000000	0.00000000000000000000	4194.87158203125000000000	4181.02539062500000000000	4136.92285156250000000000	4176.92285156250000000000	4161.53857421875000000000	4158.46142578125000000000	4158.46142578125000000000	4144.61523437500000000000	4153.33300781250000000000	4189.74365234375000000000	4003.07690429687500000000	4203.58984375000000000000	4145.12792968750000000000	4168.20507812500000000000	0.00000000000000000000	10247.00000000000000000000	10229.00000000000000000000	0.00000000000000000000	0.00000000000000000000	0.00000000000000000000	2944.00000000000000000000	595.00000000000000000000	4.00000000000000000000	4.00000000000000000000	4.00000000000000000000	4.00000000000000000000	4.00000000000000000000	4.00000000000000000000	4.00000000000000000000	4.00000000000000000000	4.00000000000000000000	4.00000000000000000000	4.00000000000000000000	4.00000000000000000000	4.00000000000000000000	4.00000000000000000000	4.00000000000000000000	4.00000000000000000000
48.00000000000000000000	0.00000000000000000000	4170.25634765625000000000	4205.64111328125000000000	4150.25634765625000000000	4165.12792968750000000000	4175.38427734375000000000	4183.58984375000000000000	4172.30761718750000000000	4157.43603515625000000000	4173.84619140625000000000	4207.17919921875000000000	4008.71777343750000000000	4211.28173828125000000000	4182.56396484375000000000	4193.84619140625000000000	0.00000000000000000000	10247.00000000000000000000	10229.00000000000000000000	0.00000000000000000000	0.00000000000000000000	0.00000000000000000000	2944.00000000000000000000	603.00000000000000000000	4.00000000000000000000	4.00000000000000000000	4.00000000000000000000	4.00000000000000000000	4.00000000000000000000	4.00000000000000000000	4.00000000000000000000	4.00000000000000000000	4.00000000000000000000	4.00000000000000000000	4.00000000000000000000	4.00000000000000000000	4.00000000000000000000	4.00000000000000000000	4.00000000000000000000	4.00000000000000000000
49.00000000000000000000	0.00000000000000000000	4183.07666015625000000000	4167.69238281250000000000	4148.71777343750000000000	4151.28173828125000000000	4162.56396484375000000000	4170.25634765625000000000	4172.82031250000000000000	4157.43603515625000000000	4159.48730468750000000000	4196.92285156250000000000	3983.07690429687500000000	4211.79492187500000000000	4173.33300781250000000000	4191.79492187500000000000	0.00000000000000000000	10247.00000000000000000000	10231.00000000000000000000	0.00000000000000000000	0.00000000000000000000	0.00000000000000000000	2944.00000000000000000000	610.00000000000000000000	4.00000000000000000000	4.00000000000000000000	4.00000000000000000000	4.00000000000000000000	4.00000000000000000000	4.00000000000000000000	4.00000000000000000000	4.00000000000000000000	4.00000000000000000000	4.00000000000000000000	4.00000000000000000000	4.00000000000000000000	4.00000000000000000000	4.00000000000000000000	4.00000000000000000000	4.00000000000000000000
50.00000000000000000000	0.00000000000000000000	4183.07666015625000000000	4171.79492187500000000000	4140.51269531250000000000	4183.07666015625000000000	4181.02539062500000000000	4179.48730468750000000000	4187.69238281250000000000	4176.92285156250000000000	4173.84619140625000000000	4208.20507812500000000000	4002.05126953125000000000	4224.10253906250000000000	4174.87158203125000000000	4199.48730468750000000000	0.00000000000000000000	10247.00000000000000000000	10231.00000000000000000000	0.00000000000000000000	0.00000000000000000000	0.00000000000000000000	2944.00000000000000000000	617.00000000000000000000	4.00000000000000000000	4.00000000000000000000	4.00000000000000000000	4.00000000000000000000	4.00000000000000000000	4.00000000000000000000	4.00000000000000000000	4.00000000000000000000	4.00000000000000000000	4.00000000000000000000	4.00000000000000000000	4.00000000000000000000	4.00000000000000000000	4.00000000000000000000	4.00000000000000000000	4.00000000000000000000
51.00000000000000000000	0.00000000000000000000	4177.43603515625000000000	4170.25634765625000000000	4133.84619140625000000000	4172.82031250000000000000	4180.51269531250000000000	4183.58984375000000000000	4184.61523437500000000000	4175.89746093750000000000	4182.56396484375000000000	4211.28173828125000000000	4009.23071289062500000000	4238.46142578125000000000	4172.82031250000000000000	4197.94873046875000000000	0.00000000000000000000	10247.00000000000000000000	10230.00000000000000000000	0.00000000000000000000	0.00000000000000000000	0.00000000000000000000	2944.00000000000000000000	626.00000000000000000000	4.00000000000000000000	4.00000000000000000000	4.00000000000000000000	4.00000000000000000000	4.00000000000000000000	4.00000000000000000000	4.00000000000000000000	4.00000000000000000000	4.00000000000000000000	4.00000000000000000000	4.00000000000000000000	4.00000000000000000000	4.00000000000000000000	4.00000000000000000000	4.00000000000000000000	4.00000000000000000000
52.00000000000000000000	0.00000000000000000000	4197.94873046875000000000	4140.51269531250000000000	4148.20507812500000000000	4139.48730468750000000000	4148.71777343750000000000	4163.07666015625000000000	4162.56396484375000000000	4149.74365234375000000000	4163.58984375000000000000	4183.58984375000000000000	3976.41015625000000000000	4237.94873046875000000000	4144.10253906250000000000	4183.58984375000000000000	0.00000000000000000000	10247.00000000000000000000	10230.00000000000000000000	0.00000000000000000000	0.00000000000000000000	0.00000000000000000000	2944.00000000000000000000	633.00000000000000000000	4.00000000000000000000	4.00000000000000000000	4.00000000000000000000	4.00000000000000000000	4.00000000000000000000	4.00000000000000000000	4.00000000000000000000	4.00000000000000000000	4.00000000000000000000	4.00000000000000000000	4.00000000000000000000	4.00000000000000000000	4.00000000000000000000	4.00000000000000000000	4.00000000000000000000	4.00000000000000000000
53.00000000000000000000	0.00000000000000000000	4175.89746093750000000000	4181.53857421875000000000	4152.82031250000000000000	4172.30761718750000000000	4181.53857421875000000000	4176.41015625000000000000	4182.56396484375000000000	4173.84619140625000000000	4184.10253906250000000000	4191.79492187500000000000	3994.35888671875000000000	4236.92285156250000000000	4154.87158203125000000000	4202.05126953125000000000	0.00000000000000000000	10247.00000000000000000000	10230.00000000000000000000	0.00000000000000000000	0.00000000000000000000	0.00000000000000000000	2944.00000000000000000000	641.00000000000000000000	4.00000000000000000000	4.00000000000000000000	4.00000000000000000000	4.00000000000000000000	4.00000000000000000000	4.00000000000000000000	4.00000000000000000000	4.00000000000000000000	4.00000000000000000000	4.00000000000000000000	4.00000000000000000000	4.00000000000000000000	4.00000000000000000000	4.00000000000000000000	4.00000000000000000000	4.00000000000000000000
54.00000000000000000000	0.00000000000000000000	4188.71777343750000000000	4199.48730468750000000000	4151.28173828125000000000	4191.79492187500000000000	4186.15380859375000000000	4168.20507812500000000000	4176.92285156250000000000	4181.02539062500000000000	4175.38427734375000000000	4190.25634765625000000000	4008.20507812500000000000	4232.82031250000000000000	4163.07666015625000000000	4205.64111328125000000000	0.00000000000000000000	10247.00000000000000000000	10230.00000000000000000000	0.00000000000000000000	0.00000000000000000000	0.00000000000000000000	2944.00000000000000000000	650.00000000000000000000	4.00000000000000000000	4.00000000000000000000	4.00000000000000000000	4.00000000000000000000	4.00000000000000000000	4.00000000000000000000	4.00000000000000000000	4.00000000000000000000	4.00000000000000000000	4.00000000000000000000	4.00000000000000000000	4.00000000000000000000	4.00000000000000000000	4.00000000000000000000	4.00000000000000000000	4.00000000000000000000
55.00000000000000000000	0.00000000000000000000	4188.20507812500000000000	4175.89746093750000000000	4155.38427734375000000000	4160.51269531250000000000	4166.15380859375000000000	4168.20507812500000000000	4165.64111328125000000000	4165.64111328125000000000	4166.66650390625000000000	4197.94873046875000000000	3994.87158203125000000000	4233.84619140625000000000	4178.97412109375000000000	4202.05126953125000000000	0.00000000000000000000	10248.00000000000000000000	10228.00000000000000000000	0.00000000000000000000	0.00000000000000000000	0.00000000000000000000	2944.00000000000000000000	658.00000000000000000000	4.00000000000000000000	4.00000000000000000000	4.00000000000000000000	4.00000000000000000000	4.00000000000000000000	4.00000000000000000000	4.00000000000000000000	4.00000000000000000000	4.00000000000000000000	4.00000000000000000000	4.00000000000000000000	4.00000000000000000000	4.00000000000000000000	4.00000000000000000000	4.00000000000000000000	4.00000000000000000000
56.00000000000000000000	0.00000000000000000000	4171.79492187500000000000	4164.61523437500000000000	4141.53857421875000000000	4148.20507812500000000000	4157.43603515625000000000	4166.15380859375000000000	4167.69238281250000000000	4145.12792968750000000000	4164.61523437500000000000	4202.56396484375000000000	3988.71777343750000000000	4231.79492187500000000000	4175.89746093750000000000	4187.69238281250000000000	0.00000000000000000000	10248.00000000000000000000	10228.00000000000000000000	0.00000000000000000000	0.00000000000000000000	0.00000000000000000000	2944.00000000000000000000	665.00000000000000000000	4.00000000000000000000	4.00000000000000000000	4.00000000000000000000	4.00000000000000000000	4.00000000000000000000	4.00000000000000000000	4.00000000000000000000	4.00000000000000000000	4.00000000000000000000	4.00000000000000000000	4.00000000000000000000	4.00000000000000000000	4.00000000000000000000	4.00000000000000000000	4.00000000000000000000	4.00000000000000000000
57.00000000000000000000	0.00000000000000000000	4189.74365234375000000000	4166.15380859375000000000	4134.87158203125000000000	4160.51269531250000000000	4158.46142578125000000000	4148.20507812500000000000	4172.82031250000000000000	4141.02539062500000000000	4149.23046875000000000000	4183.07666015625000000000	3976.92309570312500000000	4222.05126953125000000000	4144.61523437500000000000	4173.33300781250000000000	0.00000000000000000000	10246.00000000000000000000	10227.00000000000000000000	0.00000000000000000000	0.00000000000000000000	0.00000000000000000000	2944.00000000000000000000	673.00000000000000000000	4.00000000000000000000	4.00000000000000000000	4.00000000000000000000	4.00000000000000000000	4.00000000000000000000	4.00000000000000000000	4.00000000000000000000	4.00000000000000000000	4.00000000000000000000	4.00000000000000000000	4.00000000000000000000	4.00000000000000000000	4.00000000000000000000	4.00000000000000000000	4.00000000000000000000	4.00000000000000000000
58.00000000000000000000	0.00000000000000000000	4175.89746093750000000000	4184.61523437500000000000	4143.07666015625000000000	4178.46142578125000000000	4195.38427734375000000000	4177.94873046875000000000	4197.94873046875000000000	4179.48730468750000000000	4178.97412109375000000000	4208.71777343750000000000	3978.97436523437500000000	4231.28173828125000000000	4154.87158203125000000000	4196.41015625000000000000	0.00000000000000000000	10246.00000000000000000000	10227.00000000000000000000	0.00000000000000000000	0.00000000000000000000	0.00000000000000000000	2944.00000000000000000000	681.00000000000000000000	4.00000000000000000000	4.00000000000000000000	4.00000000000000000000	4.00000000000000000000	4.00000000000000000000	4.00000000000000000000	4.00000000000000000000	4.00000000000000000000	4.00000000000000000000	4.00000000000000000000	4.00000000000000000000	4.00000000000000000000	4.00000000000000000000	4.00000000000000000000	4.00000000000000000000	4.00000000000000000000
59.00000000000000000000	0.00000000000000000000	4190.25634765625000000000	4179.48730468750000000000	4146.66650390625000000000	4173.33300781250000000000	4184.10253906250000000000	4185.64111328125000000000	4184.61523437500000000000	4172.30761718750000000000	4188.20507812500000000000	4210.76904296875000000000	3981.02563476562500000000	4237.94873046875000000000	4153.84619140625000000000	4190.76904296875000000000	0.00000000000000000000	10246.00000000000000000000	10227.00000000000000000000	0.00000000000000000000	0.00000000000000000000	0.00000000000000000000	2944.00000000000000000000	690.00000000000000000000	4.00000000000000000000	4.00000000000000000000	4.00000000000000000000	4.00000000000000000000	4.00000000000000000000	4.00000000000000000000	4.00000000000000000000	4.00000000000000000000	4.00000000000000000000	4.00000000000000000000	4.00000000000000000000	4.00000000000000000000	4.00000000000000000000	4.00000000000000000000	4.00000000000000000000	4.00000000000000000000
60.00000000000000000000	0.00000000000000000000	4184.61523437500000000000	4180.00000000000000000000	4140.00000000000000000000	4157.43603515625000000000	4161.02539062500000000000	4178.97412109375000000000	4174.87158203125000000000	4156.92285156250000000000	4178.97412109375000000000	4186.66650390625000000000	3988.20507812500000000000	4231.28173828125000000000	4158.46142578125000000000	4178.97412109375000000000	0.00000000000000000000	10246.00000000000000000000	10227.00000000000000000000	0.00000000000000000000	0.00000000000000000000	0.00000000000000000000	2944.00000000000000000000	697.00000000000000000000	4.00000000000000000000	4.00000000000000000000	4.00000000000000000000	4.00000000000000000000	4.00000000000000000000	4.00000000000000000000	4.00000000000000000000	4.00000000000000000000	4.00000000000000000000	4.00000000000000000000	4.00000000000000000000	4.00000000000000000000	4.00000000000000000000	4.00000000000000000000	4.00000000000000000000	4.00000000000000000000
61.00000000000000000000	0.00000000000000000000	4166.66650390625000000000	4180.51269531250000000000	4137.94873046875000000000	4153.84619140625000000000	4172.30761718750000000000	4178.97412109375000000000	4183.07666015625000000000	4170.76904296875000000000	4177.94873046875000000000	4190.76904296875000000000	3997.43579101562500000000	4236.41015625000000000000	4173.33300781250000000000	4189.23046875000000000000	0.00000000000000000000	10247.00000000000000000000	10227.00000000000000000000	0.00000000000000000000	0.00000000000000000000	0.00000000000000000000	2944.00000000000000000000	705.00000000000000000000	4.00000000000000000000	4.00000000000000000000	4.00000000000000000000	4.00000000000000000000	4.00000000000000000000	4.00000000000000000000	4.00000000000000000000	4.00000000000000000000	4.00000000000000000000	4.00000000000000000000	4.00000000000000000000	4.00000000000000000000	4.00000000000000000000	4.00000000000000000000	4.00000000000000000000	4.00000000000000000000
62.00000000000000000000	0.00000000000000000000	4194.35888671875000000000	4164.61523437500000000000	4149.74365234375000000000	4145.64111328125000000000	4169.23046875000000000000	4165.64111328125000000000	4182.05126953125000000000	4175.89746093750000000000	4171.28173828125000000000	4203.58984375000000000000	3989.74340820312500000000	4245.12792968750000000000	4160.51269531250000000000	4191.79492187500000000000	0.00000000000000000000	10247.00000000000000000000	10227.00000000000000000000	0.00000000000000000000	0.00000000000000000000	0.00000000000000000000	2944.00000000000000000000	714.00000000000000000000	4.00000000000000000000	4.00000000000000000000	4.00000000000000000000	4.00000000000000000000	4.00000000000000000000	4.00000000000000000000	4.00000000000000000000	4.00000000000000000000	4.00000000000000000000	4.00000000000000000000	4.00000000000000000000	4.00000000000000000000	4.00000000000000000000	4.00000000000000000000	4.00000000000000000000	4.00000000000000000000
63.00000000000000000000	0.00000000000000000000	4177.94873046875000000000	4163.58984375000000000000	4145.12792968750000000000	4128.71777343750000000000	4163.58984375000000000000	4176.92285156250000000000	4198.97412109375000000000	4181.02539062500000000000	4187.69238281250000000000	4217.43603515625000000000	3976.92309570312500000000	4241.53857421875000000000	4169.74365234375000000000	4190.76904296875000000000	0.00000000000000000000	10247.00000000000000000000	10228.00000000000000000000	0.00000000000000000000	0.00000000000000000000	0.00000000000000000000	2944.00000000000000000000	722.00000000000000000000	4.00000000000000000000	4.00000000000000000000	4.00000000000000000000	4.00000000000000000000	4.00000000000000000000	4.00000000000000000000	4.00000000000000000000	4.00000000000000000000	4.00000000000000000000	4.00000000000000000000	4.00000000000000000000	4.00000000000000000000	4.00000000000000000000	4.00000000000000000000	4.00000000000000000000	4.00000000000000000000
64.00000000000000000000	0.00000000000000000000	4188.20507812500000000000	4152.30761718750000000000	4144.61523437500000000000	4143.58984375000000000000	4161.02539062500000000000	4187.17919921875000000000	4193.33300781250000000000	4162.56396484375000000000	4180.00000000000000000000	4200.51269531250000000000	3962.05126953125000000000	4237.43603515625000000000	4168.71777343750000000000	4185.12792968750000000000	2649.00000000000000000000	10247.00000000000000000000	10228.00000000000000000000	0.00000000000000000000	0.00000000000000000000	0.00000000000000000000	2944.00000000000000000000	730.00000000000000000000	4.00000000000000000000	4.00000000000000000000	4.00000000000000000000	4.00000000000000000000	4.00000000000000000000	4.00000000000000000000	4.00000000000000000000	4.00000000000000000000	4.00000000000000000000	4.00000000000000000000	4.00000000000000000000	4.00000000000000000000	4.00000000000000000000	4.00000000000000000000	4.00000000000000000000	4.00000000000000000000
65.00000000000000000000	0.00000000000000000000	4196.92285156250000000000	4175.38427734375000000000	4156.41015625000000000000	4180.51269531250000000000	4194.35888671875000000000	4197.94873046875000000000	4201.02539062500000000000	4173.33300781250000000000	4180.00000000000000000000	4202.56396484375000000000	3994.35888671875000000000	4252.30761718750000000000	4175.38427734375000000000	4207.69238281250000000000	2477.00000000000000000000	10247.00000000000000000000	10229.00000000000000000000	0.00000000000000000000	0.00000000000000000000	0.00000000000000000000	2944.00000000000000000000	739.00000000000000000000	4.00000000000000000000	4.00000000000000000000	4.00000000000000000000	4.00000000000000000000	4.00000000000000000000	4.00000000000000000000	4.00000000000000000000	4.00000000000000000000	4.00000000000000000000	4.00000000000000000000	4.00000000000000000000	4.00000000000000000000	4.00000000000000000000	4.00000000000000000000	4.00000000000000000000	4.00000000000000000000
66.00000000000000000000	0.00000000000000000000	4172.82031250000000000000	4189.23046875000000000000	4139.48730468750000000000	4166.15380859375000000000	4197.94873046875000000000	4184.61523437500000000000	4204.10253906250000000000	4195.38427734375000000000	4195.38427734375000000000	4210.76904296875000000000	3998.46142578125000000000	4258.97412109375000000000	4191.28173828125000000000	4217.94873046875000000000	1437.00000000000000000000	10247.00000000000000000000	10229.00000000000000000000	0.00000000000000000000	0.00000000000000000000	0.00000000000000000000	2944.00000000000000000000	747.00000000000000000000	4.00000000000000000000	4.00000000000000000000	4.00000000000000000000	4.00000000000000000000	4.00000000000000000000	4.00000000000000000000	4.00000000000000000000	4.00000000000000000000	4.00000000000000000000	4.00000000000000000000	4.00000000000000000000	4.00000000000000000000	4.00000000000000000000	4.00000000000000000000	4.00000000000000000000	4.00000000000000000000
67.00000000000000000000	0.00000000000000000000	4194.87158203125000000000	4161.53857421875000000000	4134.35888671875000000000	4148.20507812500000000000	4160.00000000000000000000	4156.92285156250000000000	4169.23046875000000000000	4170.76904296875000000000	4184.61523437500000000000	4184.10253906250000000000	3941.02563476562500000000	4249.23046875000000000000	4177.94873046875000000000	4195.38427734375000000000	3438.00000000000000000000	10248.00000000000000000000	10229.00000000000000000000	0.00000000000000000000	0.00000000000000000000	0.00000000000000000000	2944.00000000000000000000	754.00000000000000000000	4.00000000000000000000	4.00000000000000000000	4.00000000000000000000	4.00000000000000000000	4.00000000000000000000	4.00000000000000000000	4.00000000000000000000	4.00000000000000000000	4.00000000000000000000	4.00000000000000000000	4.00000000000000000000	4.00000000000000000000	4.00000000000000000000	4.00000000000000000000	4.00000000000000000000	4.00000000000000000000
68.00000000000000000000	0.00000000000000000000	4182.56396484375000000000	4171.28173828125000000000	4138.46142578125000000000	4163.58984375000000000000	4166.15380859375000000000	4167.69238281250000000000	4173.84619140625000000000	4168.20507812500000000000	4190.25634765625000000000	4196.92285156250000000000	3958.46142578125000000000	4247.69238281250000000000	4177.94873046875000000000	4197.94873046875000000000	3514.00000000000000000000	10248.00000000000000000000	10229.00000000000000000000	0.00000000000000000000	0.00000000000000000000	0.00000000000000000000	2944.00000000000000000000	762.00000000000000000000	4.00000000000000000000	4.00000000000000000000	4.00000000000000000000	4.00000000000000000000	4.00000000000000000000	4.00000000000000000000	4.00000000000000000000	4.00000000000000000000	4.00000000000000000000	4.00000000000000000000	4.00000000000000000000	4.00000000000000000000	4.00000000000000000000	4.00000000000000000000	4.00000000000000000000	4.00000000000000000000
69.00000000000000000000	0.00000000000000000000	4181.53857421875000000000	4168.20507812500000000000	4128.71777343750000000000	4138.97412109375000000000	4160.00000000000000000000	4163.58984375000000000000	4182.05126953125000000000	4167.69238281250000000000	4176.41015625000000000000	4198.97412109375000000000	3978.97436523437500000000	4239.48730468750000000000	4162.56396484375000000000	4187.69238281250000000000	3372.00000000000000000000	10247.00000000000000000000	10229.00000000000000000000	0.00000000000000000000	0.00000000000000000000	0.00000000000000000000	2944.00000000000000000000	769.00000000000000000000	4.00000000000000000000	4.00000000000000000000	4.00000000000000000000	4.00000000000000000000	4.00000000000000000000	4.00000000000000000000	4.00000000000000000000	4.00000000000000000000	4.00000000000000000000	4.00000000000000000000	4.00000000000000000000	4.00000000000000000000	4.00000000000000000000	4.00000000000000000000	4.00000000000000000000	4.00000000000000000000
70.00000000000000000000	0.00000000000000000000	4191.28173828125000000000	4184.10253906250000000000	4137.94873046875000000000	4143.58984375000000000000	4178.46142578125000000000	4173.33300781250000000000	4187.17919921875000000000	4175.38427734375000000000	4176.92285156250000000000	4185.64111328125000000000	3959.48706054687500000000	4238.46142578125000000000	4166.15380859375000000000	4192.82031250000000000000	3448.00000000000000000000	10247.00000000000000000000	10229.00000000000000000000	0.00000000000000000000	0.00000000000000000000	0.00000000000000000000	2944.00000000000000000000	777.00000000000000000000	4.00000000000000000000	4.00000000000000000000	4.00000000000000000000	4.00000000000000000000	4.00000000000000000000	4.00000000000000000000	4.00000000000000000000	4.00000000000000000000	4.00000000000000000000	4.00000000000000000000	4.00000000000000000000	4.00000000000000000000	4.00000000000000000000	4.00000000000000000000	4.00000000000000000000	4.00000000000000000000
71.00000000000000000000	0.00000000000000000000	4176.41015625000000000000	4222.05126953125000000000	4144.61523437500000000000	4190.25634765625000000000	4210.25634765625000000000	4188.20507812500000000000	4191.79492187500000000000	4187.69238281250000000000	4197.94873046875000000000	4187.69238281250000000000	3956.41015625000000000000	4246.15380859375000000000	4182.05126953125000000000	4211.28173828125000000000	3356.00000000000000000000	10247.00000000000000000000	10229.00000000000000000000	0.00000000000000000000	0.00000000000000000000	0.00000000000000000000	2944.00000000000000000000	784.00000000000000000000	4.00000000000000000000	4.00000000000000000000	4.00000000000000000000	4.00000000000000000000	4.00000000000000000000	4.00000000000000000000	4.00000000000000000000	4.00000000000000000000	4.00000000000000000000	4.00000000000000000000	4.00000000000000000000	4.00000000000000000000	4.00000000000000000000	4.00000000000000000000	4.00000000000000000000	4.00000000000000000000
72.00000000000000000000	0.00000000000000000000	4196.41015625000000000000	4188.71777343750000000000	4133.84619140625000000000	4171.28173828125000000000	4171.79492187500000000000	4161.02539062500000000000	4165.12792968750000000000	4153.33300781250000000000	4164.10253906250000000000	4159.48730468750000000000	3932.82031250000000000000	4227.69238281250000000000	4153.33300781250000000000	4186.15380859375000000000	3412.00000000000000000000	10247.00000000000000000000	10229.00000000000000000000	0.00000000000000000000	0.00000000000000000000	0.00000000000000000000	2944.00000000000000000000	791.00000000000000000000	4.00000000000000000000	4.00000000000000000000	4.00000000000000000000	4.00000000000000000000	4.00000000000000000000	4.00000000000000000000	4.00000000000000000000	4.00000000000000000000	4.00000000000000000000	4.00000000000000000000	4.00000000000000000000	4.00000000000000000000	4.00000000000000000000	4.00000000000000000000	4.00000000000000000000	4.00000000000000000000
73.00000000000000000000	0.00000000000000000000	4178.46142578125000000000	4162.05126953125000000000	4123.58984375000000000000	4147.17919921875000000000	4163.58984375000000000000	4167.17919921875000000000	4177.43603515625000000000	4162.05126953125000000000	4158.46142578125000000000	4149.23046875000000000000	3927.17944335937500000000	4222.05126953125000000000	4154.35888671875000000000	4180.00000000000000000000	3111.00000000000000000000	10247.00000000000000000000	10230.00000000000000000000	0.00000000000000000000	0.00000000000000000000	0.00000000000000000000	2944.00000000000000000000	799.00000000000000000000	4.00000000000000000000	4.00000000000000000000	4.00000000000000000000	4.00000000000000000000	4.00000000000000000000	4.00000000000000000000	4.00000000000000000000	4.00000000000000000000	4.00000000000000000000	4.00000000000000000000	4.00000000000000000000	4.00000000000000000000	4.00000000000000000000	4.00000000000000000000	4.00000000000000000000	4.00000000000000000000
74.00000000000000000000	0.00000000000000000000	4173.33300781250000000000	4158.46142578125000000000	4119.48730468750000000000	4160.51269531250000000000	4164.10253906250000000000	4165.12792968750000000000	4188.71777343750000000000	4186.66650390625000000000	4174.87158203125000000000	4144.61523437500000000000	3950.76904296875000000000	4228.20507812500000000000	4150.25634765625000000000	4175.38427734375000000000	3437.00000000000000000000	10247.00000000000000000000	10230.00000000000000000000	0.00000000000000000000	0.00000000000000000000	0.00000000000000000000	2944.00000000000000000000	806.00000000000000000000	4.00000000000000000000	4.00000000000000000000	4.00000000000000000000	4.00000000000000000000	4.00000000000000000000	4.00000000000000000000	4.00000000000000000000	4.00000000000000000000	4.00000000000000000000	4.00000000000000000000	4.00000000000000000000	4.00000000000000000000	4.00000000000000000000	4.00000000000000000000	4.00000000000000000000	4.00000000000000000000
75.00000000000000000000	0.00000000000000000000	4186.15380859375000000000	4162.56396484375000000000	4128.20507812500000000000	4147.17919921875000000000	4161.53857421875000000000	4161.02539062500000000000	4184.10253906250000000000	4175.38427734375000000000	4178.46142578125000000000	4154.87158203125000000000	3968.20507812500000000000	4217.94873046875000000000	4148.71777343750000000000	4171.28173828125000000000	3295.00000000000000000000	10247.00000000000000000000	10232.00000000000000000000	0.00000000000000000000	0.00000000000000000000	0.00000000000000000000	2944.00000000000000000000	814.00000000000000000000	4.00000000000000000000	4.00000000000000000000	4.00000000000000000000	4.00000000000000000000	4.00000000000000000000	4.00000000000000000000	4.00000000000000000000	4.00000000000000000000	4.00000000000000000000	4.00000000000000000000	4.00000000000000000000	4.00000000000000000000	4.00000000000000000000	4.00000000000000000000	4.00000000000000000000	4.00000000000000000000
76.00000000000000000000	0.00000000000000000000	4171.28173828125000000000	4180.51269531250000000000	4136.41015625000000000000	4138.97412109375000000000	4198.97412109375000000000	4196.92285156250000000000	4200.00000000000000000000	4169.74365234375000000000	4190.76904296875000000000	4193.84619140625000000000	3970.76904296875000000000	4225.12792968750000000000	4188.71777343750000000000	4200.00000000000000000000	2670.00000000000000000000	10247.00000000000000000000	10232.00000000000000000000	0.00000000000000000000	0.00000000000000000000	0.00000000000000000000	2944.00000000000000000000	822.00000000000000000000	4.00000000000000000000	4.00000000000000000000	4.00000000000000000000	4.00000000000000000000	4.00000000000000000000	4.00000000000000000000	4.00000000000000000000	4.00000000000000000000	4.00000000000000000000	4.00000000000000000000	4.00000000000000000000	4.00000000000000000000	4.00000000000000000000	4.00000000000000000000	4.00000000000000000000	4.00000000000000000000
77.00000000000000000000	0.00000000000000000000	4189.74365234375000000000	4171.28173828125000000000	4134.35888671875000000000	4161.53857421875000000000	4196.92285156250000000000	4187.17919921875000000000	4187.69238281250000000000	4162.56396484375000000000	4171.79492187500000000000	4183.07666015625000000000	3945.12817382812500000000	4235.38427734375000000000	4184.61523437500000000000	4201.53857421875000000000	2591.00000000000000000000	10245.00000000000000000000	10232.00000000000000000000	0.00000000000000000000	0.00000000000000000000	0.00000000000000000000	2944.00000000000000000000	830.00000000000000000000	4.00000000000000000000	4.00000000000000000000	4.00000000000000000000	4.00000000000000000000	4.00000000000000000000	4.00000000000000000000	4.00000000000000000000	4.00000000000000000000	4.00000000000000000000	4.00000000000000000000	4.00000000000000000000	4.00000000000000000000	4.00000000000000000000	4.00000000000000000000	4.00000000000000000000	4.00000000000000000000
78.00000000000000000000	0.00000000000000000000	4175.89746093750000000000	4179.48730468750000000000	4127.69238281250000000000	4176.41015625000000000000	4188.71777343750000000000	4175.89746093750000000000	4192.30761718750000000000	4184.61523437500000000000	4184.61523437500000000000	4181.53857421875000000000	3939.48706054687500000000	4231.79492187500000000000	4178.46142578125000000000	4197.43603515625000000000	3437.00000000000000000000	10245.00000000000000000000	10232.00000000000000000000	0.00000000000000000000	0.00000000000000000000	0.00000000000000000000	2944.00000000000000000000	838.00000000000000000000	4.00000000000000000000	4.00000000000000000000	4.00000000000000000000	4.00000000000000000000	4.00000000000000000000	4.00000000000000000000	4.00000000000000000000	4.00000000000000000000	4.00000000000000000000	4.00000000000000000000	4.00000000000000000000	4.00000000000000000000	4.00000000000000000000	4.00000000000000000000	4.00000000000000000000	4.00000000000000000000
79.00000000000000000000	0.00000000000000000000	4174.87158203125000000000	4176.41015625000000000000	4127.69238281250000000000	4152.82031250000000000000	4174.35888671875000000000	4165.12792968750000000000	4184.61523437500000000000	4178.46142578125000000000	4192.82031250000000000000	4171.28173828125000000000	3941.53833007812500000000	4226.15380859375000000000	4174.87158203125000000000	4193.84619140625000000000	3295.00000000000000000000	10245.00000000000000000000	10231.00000000000000000000	0.00000000000000000000	0.00000000000000000000	0.00000000000000000000	2944.00000000000000000000	847.00000000000000000000	4.00000000000000000000	4.00000000000000000000	4.00000000000000000000	4.00000000000000000000	4.00000000000000000000	4.00000000000000000000	4.00000000000000000000	4.00000000000000000000	4.00000000000000000000	4.00000000000000000000	4.00000000000000000000	4.00000000000000000000	4.00000000000000000000	4.00000000000000000000	4.00000000000000000000	4.00000000000000000000
80.00000000000000000000	0.00000000000000000000	4194.87158203125000000000	4166.66650390625000000000	4133.84619140625000000000	4146.66650390625000000000	4155.89746093750000000000	4152.82031250000000000000	4167.17919921875000000000	4146.15380859375000000000	4165.64111328125000000000	4140.00000000000000000000	3951.79467773437500000000	4221.53857421875000000000	4165.12792968750000000000	4186.15380859375000000000	2670.00000000000000000000	10245.00000000000000000000	10231.00000000000000000000	0.00000000000000000000	0.00000000000000000000	0.00000000000000000000	2944.00000000000000000000	854.00000000000000000000	4.00000000000000000000	4.00000000000000000000	4.00000000000000000000	4.00000000000000000000	4.00000000000000000000	4.00000000000000000000	4.00000000000000000000	4.00000000000000000000	4.00000000000000000000	4.00000000000000000000	4.00000000000000000000	4.00000000000000000000	4.00000000000000000000	4.00000000000000000000	4.00000000000000000000	4.00000000000000000000
81.00000000000000000000	0.00000000000000000000	4174.87158203125000000000	4190.76904296875000000000	4128.71777343750000000000	4167.69238281250000000000	4177.94873046875000000000	4176.92285156250000000000	4186.15380859375000000000	4161.02539062500000000000	4171.28173828125000000000	4162.56396484375000000000	3975.38452148437500000000	4221.53857421875000000000	4176.92285156250000000000	4192.82031250000000000000	2591.00000000000000000000	10246.00000000000000000000	10230.00000000000000000000	0.00000000000000000000	0.00000000000000000000	0.00000000000000000000	2944.00000000000000000000	861.00000000000000000000	4.00000000000000000000	4.00000000000000000000	4.00000000000000000000	4.00000000000000000000	4.00000000000000000000	4.00000000000000000000	4.00000000000000000000	4.00000000000000000000	4.00000000000000000000	4.00000000000000000000	4.00000000000000000000	4.00000000000000000000	4.00000000000000000000	4.00000000000000000000	4.00000000000000000000	4.00000000000000000000
82.00000000000000000000	0.00000000000000000000	4183.58984375000000000000	4178.46142578125000000000	4118.46142578125000000000	4143.07666015625000000000	4159.48730468750000000000	4158.97412109375000000000	4174.87158203125000000000	4152.82031250000000000000	4150.25634765625000000000	4153.84619140625000000000	3930.25634765625000000000	4210.76904296875000000000	4154.87158203125000000000	4173.33300781250000000000	3437.00000000000000000000	10246.00000000000000000000	10230.00000000000000000000	0.00000000000000000000	0.00000000000000000000	0.00000000000000000000	2944.00000000000000000000	869.00000000000000000000	4.00000000000000000000	4.00000000000000000000	4.00000000000000000000	4.00000000000000000000	4.00000000000000000000	4.00000000000000000000	4.00000000000000000000	4.00000000000000000000	4.00000000000000000000	4.00000000000000000000	4.00000000000000000000	4.00000000000000000000	4.00000000000000000000	4.00000000000000000000	4.00000000000000000000	4.00000000000000000000
83.00000000000000000000	0.00000000000000000000	4169.74365234375000000000	4168.71777343750000000000	4124.10253906250000000000	4113.33300781250000000000	4160.00000000000000000000	4152.82031250000000000000	4178.46142578125000000000	4152.82031250000000000000	4144.61523437500000000000	4139.48730468750000000000	3902.05126953125000000000	4207.69238281250000000000	4162.05126953125000000000	4177.94873046875000000000	3295.00000000000000000000	10248.00000000000000000000	10230.00000000000000000000	0.00000000000000000000	0.00000000000000000000	0.00000000000000000000	2944.00000000000000000000	878.00000000000000000000	4.00000000000000000000	4.00000000000000000000	4.00000000000000000000	4.00000000000000000000	4.00000000000000000000	4.00000000000000000000	4.00000000000000000000	4.00000000000000000000	4.00000000000000000000	4.00000000000000000000	4.00000000000000000000	4.00000000000000000000	4.00000000000000000000	4.00000000000000000000	4.00000000000000000000	4.00000000000000000000
84.00000000000000000000	0.00000000000000000000	4174.87158203125000000000	4182.05126953125000000000	4142.56396484375000000000	4142.56396484375000000000	4201.53857421875000000000	4178.97412109375000000000	4194.87158203125000000000	4182.05126953125000000000	4176.41015625000000000000	4169.23046875000000000000	3952.30761718750000000000	4227.17919921875000000000	4196.92285156250000000000	4209.23046875000000000000	2670.00000000000000000000	10248.00000000000000000000	10230.00000000000000000000	0.00000000000000000000	0.00000000000000000000	0.00000000000000000000	2944.00000000000000000000	885.00000000000000000000	4.00000000000000000000	4.00000000000000000000	4.00000000000000000000	4.00000000000000000000	4.00000000000000000000	4.00000000000000000000	4.00000000000000000000	4.00000000000000000000	4.00000000000000000000	4.00000000000000000000	4.00000000000000000000	4.00000000000000000000	4.00000000000000000000	4.00000000000000000000	4.00000000000000000000	4.00000000000000000000
85.00000000000000000000	0.00000000000000000000	4200.51269531250000000000	4185.12792968750000000000	4144.61523437500000000000	4172.82031250000000000000	4197.94873046875000000000	4175.38427734375000000000	4179.48730468750000000000	4174.35888671875000000000	4175.89746093750000000000	4169.74365234375000000000	3983.07690429687500000000	4229.74365234375000000000	4190.76904296875000000000	4209.23046875000000000000	2591.00000000000000000000	10248.00000000000000000000	10230.00000000000000000000	0.00000000000000000000	0.00000000000000000000	0.00000000000000000000	2944.00000000000000000000	892.00000000000000000000	4.00000000000000000000	4.00000000000000000000	4.00000000000000000000	4.00000000000000000000	4.00000000000000000000	4.00000000000000000000	4.00000000000000000000	4.00000000000000000000	4.00000000000000000000	4.00000000000000000000	4.00000000000000000000	4.00000000000000000000	4.00000000000000000000	4.00000000000000000000	4.00000000000000000000	4.00000000000000000000
86.00000000000000000000	0.00000000000000000000	4167.69238281250000000000	4179.48730468750000000000	4118.97412109375000000000	4163.07666015625000000000	4173.33300781250000000000	4164.10253906250000000000	4178.46142578125000000000	4159.48730468750000000000	4164.10253906250000000000	4149.74365234375000000000	3957.94873046875000000000	4212.82031250000000000000	4173.84619140625000000000	4191.79492187500000000000	3437.00000000000000000000	10248.00000000000000000000	10230.00000000000000000000	0.00000000000000000000	0.00000000000000000000	0.00000000000000000000	2944.00000000000000000000	901.00000000000000000000	4.00000000000000000000	4.00000000000000000000	4.00000000000000000000	4.00000000000000000000	4.00000000000000000000	4.00000000000000000000	4.00000000000000000000	4.00000000000000000000	4.00000000000000000000	4.00000000000000000000	4.00000000000000000000	4.00000000000000000000	4.00000000000000000000	4.00000000000000000000	4.00000000000000000000	4.00000000000000000000
87.00000000000000000000	0.00000000000000000000	4179.48730468750000000000	4168.71777343750000000000	4119.48730468750000000000	4141.02539062500000000000	4150.25634765625000000000	4159.48730468750000000000	4183.58984375000000000000	4159.48730468750000000000	4161.02539062500000000000	4148.20507812500000000000	3922.56396484375000000000	4208.71777343750000000000	4151.28173828125000000000	4173.33300781250000000000	3295.00000000000000000000	10247.00000000000000000000	10229.00000000000000000000	0.00000000000000000000	0.00000000000000000000	0.00000000000000000000	2944.00000000000000000000	909.00000000000000000000	4.00000000000000000000	4.00000000000000000000	4.00000000000000000000	4.00000000000000000000	4.00000000000000000000	4.00000000000000000000	4.00000000000000000000	4.00000000000000000000	4.00000000000000000000	4.00000000000000000000	4.00000000000000000000	4.00000000000000000000	4.00000000000000000000	4.00000000000000000000	4.00000000000000000000	4.00000000000000000000
88.00000000000000000000	0.00000000000000000000	4177.94873046875000000000	4191.28173828125000000000	4134.35888671875000000000	4136.92285156250000000000	4158.97412109375000000000	4166.66650390625000000000	4182.56396484375000000000	4166.15380859375000000000	4172.82031250000000000000	4173.33300781250000000000	3930.76904296875000000000	4216.41015625000000000000	4163.58984375000000000000	4188.20507812500000000000	2670.00000000000000000000	10247.00000000000000000000	10229.00000000000000000000	0.00000000000000000000	0.00000000000000000000	0.00000000000000000000	2944.00000000000000000000	916.00000000000000000000	4.00000000000000000000	4.00000000000000000000	4.00000000000000000000	4.00000000000000000000	4.00000000000000000000	4.00000000000000000000	4.00000000000000000000	4.00000000000000000000	4.00000000000000000000	4.00000000000000000000	4.00000000000000000000	4.00000000000000000000	4.00000000000000000000	4.00000000000000000000	4.00000000000000000000	4.00000000000000000000
89.00000000000000000000	0.00000000000000000000	4167.17919921875000000000	4192.30761718750000000000	4127.17919921875000000000	4150.25634765625000000000	4178.97412109375000000000	4156.41015625000000000000	4166.15380859375000000000	4145.64111328125000000000	4154.35888671875000000000	4167.17919921875000000000	3940.00000000000000000000	4215.38427734375000000000	4184.61523437500000000000	4206.66650390625000000000	2591.00000000000000000000	10247.00000000000000000000	10228.00000000000000000000	0.00000000000000000000	0.00000000000000000000	0.00000000000000000000	2944.00000000000000000000	925.00000000000000000000	4.00000000000000000000	4.00000000000000000000	4.00000000000000000000	4.00000000000000000000	4.00000000000000000000	4.00000000000000000000	4.00000000000000000000	4.00000000000000000000	4.00000000000000000000	4.00000000000000000000	4.00000000000000000000	4.00000000000000000000	4.00000000000000000000	4.00000000000000000000	4.00000000000000000000	4.00000000000000000000
90.00000000000000000000	0.00000000000000000000	4195.89746093750000000000	4180.00000000000000000000	4131.79492187500000000000	4162.56396484375000000000	4193.33300781250000000000	4162.05126953125000000000	4174.87158203125000000000	4148.71777343750000000000	4144.61523437500000000000	4156.41015625000000000000	3932.82031250000000000000	4221.53857421875000000000	4191.28173828125000000000	4212.82031250000000000000	3437.00000000000000000000	10247.00000000000000000000	10228.00000000000000000000	0.00000000000000000000	0.00000000000000000000	0.00000000000000000000	2944.00000000000000000000	933.00000000000000000000	4.00000000000000000000	4.00000000000000000000	4.00000000000000000000	4.00000000000000000000	4.00000000000000000000	4.00000000000000000000	4.00000000000000000000	4.00000000000000000000	4.00000000000000000000	4.00000000000000000000	4.00000000000000000000	4.00000000000000000000	4.00000000000000000000	4.00000000000000000000	4.00000000000000000000	4.00000000000000000000
91.00000000000000000000	0.00000000000000000000	4178.46142578125000000000	4192.30761718750000000000	4130.76904296875000000000	4159.48730468750000000000	4200.51269531250000000000	4191.79492187500000000000	4210.25634765625000000000	4196.41015625000000000000	4191.79492187500000000000	4192.30761718750000000000	3963.58959960937500000000	4233.84619140625000000000	4203.07666015625000000000	4214.35888671875000000000	3295.00000000000000000000	10248.00000000000000000000	10228.00000000000000000000	0.00000000000000000000	0.00000000000000000000	0.00000000000000000000	2944.00000000000000000000	941.00000000000000000000	4.00000000000000000000	4.00000000000000000000	4.00000000000000000000	4.00000000000000000000	4.00000000000000000000	4.00000000000000000000	4.00000000000000000000	4.00000000000000000000	4.00000000000000000000	4.00000000000000000000	4.00000000000000000000	4.00000000000000000000	4.00000000000000000000	4.00000000000000000000	4.00000000000000000000	4.00000000000000000000
92.00000000000000000000	0.00000000000000000000	4183.58984375000000000000	4160.00000000000000000000	4115.89746093750000000000	4140.51269531250000000000	4159.48730468750000000000	4168.71777343750000000000	4193.84619140625000000000	4182.56396484375000000000	4181.02539062500000000000	4179.48730468750000000000	3956.41015625000000000000	4215.89746093750000000000	4168.71777343750000000000	4179.48730468750000000000	2670.00000000000000000000	10248.00000000000000000000	10228.00000000000000000000	0.00000000000000000000	0.00000000000000000000	0.00000000000000000000	2944.00000000000000000000	949.00000000000000000000	4.00000000000000000000	4.00000000000000000000	4.00000000000000000000	4.00000000000000000000	4.00000000000000000000	4.00000000000000000000	4.00000000000000000000	4.00000000000000000000	4.00000000000000000000	4.00000000000000000000	4.00000000000000000000	4.00000000000000000000	4.00000000000000000000	4.00000000000000000000	4.00000000000000000000	4.00000000000000000000
93.00000000000000000000	0.00000000000000000000	4181.53857421875000000000	4166.15380859375000000000	4123.07666015625000000000	4148.20507812500000000000	4171.79492187500000000000	4173.84619140625000000000	4204.10253906250000000000	4176.92285156250000000000	4165.12792968750000000000	4168.71777343750000000000	3925.12817382812500000000	4211.28173828125000000000	4160.51269531250000000000	4188.20507812500000000000	2591.00000000000000000000	10248.00000000000000000000	10228.00000000000000000000	0.00000000000000000000	0.00000000000000000000	0.00000000000000000000	2944.00000000000000000000	957.00000000000000000000	4.00000000000000000000	4.00000000000000000000	4.00000000000000000000	4.00000000000000000000	4.00000000000000000000	4.00000000000000000000	4.00000000000000000000	4.00000000000000000000	4.00000000000000000000	4.00000000000000000000	4.00000000000000000000	4.00000000000000000000	4.00000000000000000000	4.00000000000000000000	4.00000000000000000000	4.00000000000000000000
94.00000000000000000000	0.00000000000000000000	4167.17919921875000000000	4189.74365234375000000000	4128.71777343750000000000	4162.56396484375000000000	4191.28173828125000000000	4185.12792968750000000000	4221.53857421875000000000	4199.48730468750000000000	4180.51269531250000000000	4181.53857421875000000000	3927.17944335937500000000	4223.07666015625000000000	4176.41015625000000000000	4208.71777343750000000000	3437.00000000000000000000	10248.00000000000000000000	10228.00000000000000000000	0.00000000000000000000	0.00000000000000000000	0.00000000000000000000	2944.00000000000000000000	966.00000000000000000000	4.00000000000000000000	4.00000000000000000000	4.00000000000000000000	4.00000000000000000000	4.00000000000000000000	4.00000000000000000000	4.00000000000000000000	4.00000000000000000000	4.00000000000000000000	4.00000000000000000000	4.00000000000000000000	4.00000000000000000000	4.00000000000000000000	4.00000000000000000000	4.00000000000000000000	4.00000000000000000000
95.00000000000000000000	0.00000000000000000000	4182.05126953125000000000	4148.20507812500000000000	4121.53857421875000000000	4130.25634765625000000000	4147.17919921875000000000	4150.25634765625000000000	4186.15380859375000000000	4174.87158203125000000000	4167.69238281250000000000	4162.56396484375000000000	3940.00000000000000000000	4202.56396484375000000000	4157.94873046875000000000	4174.35888671875000000000	3295.00000000000000000000	10248.00000000000000000000	10226.00000000000000000000	0.00000000000000000000	0.00000000000000000000	0.00000000000000000000	2944.00000000000000000000	974.00000000000000000000	4.00000000000000000000	4.00000000000000000000	4.00000000000000000000	4.00000000000000000000	4.00000000000000000000	4.00000000000000000000	4.00000000000000000000	4.00000000000000000000	4.00000000000000000000	4.00000000000000000000	4.00000000000000000000	4.00000000000000000000	4.00000000000000000000	4.00000000000000000000	4.00000000000000000000	4.00000000000000000000
96.00000000000000000000	0.00000000000000000000	4163.07666015625000000000	4151.28173828125000000000	4115.89746093750000000000	4129.23046875000000000000	4158.97412109375000000000	4162.05126953125000000000	4197.43603515625000000000	4183.58984375000000000000	4185.12792968750000000000	4175.89746093750000000000	3942.05126953125000000000	4197.94873046875000000000	4164.61523437500000000000	4172.82031250000000000000	2670.00000000000000000000	10248.00000000000000000000	10226.00000000000000000000	0.00000000000000000000	0.00000000000000000000	0.00000000000000000000	2944.00000000000000000000	981.00000000000000000000	4.00000000000000000000	4.00000000000000000000	4.00000000000000000000	4.00000000000000000000	4.00000000000000000000	4.00000000000000000000	4.00000000000000000000	4.00000000000000000000	4.00000000000000000000	4.00000000000000000000	4.00000000000000000000	4.00000000000000000000	4.00000000000000000000	4.00000000000000000000	4.00000000000000000000	4.00000000000000000000
97.00000000000000000000	0.00000000000000000000	4178.97412109375000000000	4181.53857421875000000000	4120.00000000000000000000	4165.12792968750000000000	4178.46142578125000000000	4178.46142578125000000000	4209.74365234375000000000	4190.76904296875000000000	4186.15380859375000000000	4183.58984375000000000000	3914.35888671875000000000	4212.30761718750000000000	4158.97412109375000000000	4185.12792968750000000000	2591.00000000000000000000	10249.00000000000000000000	10226.00000000000000000000	0.00000000000000000000	0.00000000000000000000	0.00000000000000000000	2944.00000000000000000000	989.00000000000000000000	4.00000000000000000000	4.00000000000000000000	4.00000000000000000000	4.00000000000000000000	4.00000000000000000000	4.00000000000000000000	4.00000000000000000000	4.00000000000000000000	4.00000000000000000000	4.00000000000000000000	4.00000000000000000000	4.00000000000000000000	4.00000000000000000000	4.00000000000000000000	4.00000000000000000000	4.00000000000000000000
98.00000000000000000000	0.00000000000000000000	4182.56396484375000000000	4189.74365234375000000000	4130.25634765625000000000	4165.64111328125000000000	4181.53857421875000000000	4174.87158203125000000000	4200.00000000000000000000	4168.20507812500000000000	4167.17919921875000000000	4176.41015625000000000000	3907.69213867187500000000	4210.76904296875000000000	4154.35888671875000000000	4178.46142578125000000000	3437.00000000000000000000	10249.00000000000000000000	10226.00000000000000000000	0.00000000000000000000	0.00000000000000000000	0.00000000000000000000	2944.00000000000000000000	996.00000000000000000000	4.00000000000000000000	4.00000000000000000000	4.00000000000000000000	4.00000000000000000000	4.00000000000000000000	4.00000000000000000000	4.00000000000000000000	4.00000000000000000000	4.00000000000000000000	4.00000000000000000000	4.00000000000000000000	4.00000000000000000000	4.00000000000000000000	4.00000000000000000000	4.00000000000000000000	4.00000000000000000000
99.00000000000000000000	0.00000000000000000000	4163.07666015625000000000	4172.30761718750000000000	4127.69238281250000000000	4138.97412109375000000000	4177.43603515625000000000	4162.05126953125000000000	4186.66650390625000000000	4141.53857421875000000000	4153.33300781250000000000	4162.56396484375000000000	3917.43579101562500000000	4203.07666015625000000000	4152.82031250000000000000	4166.66650390625000000000	3295.00000000000000000000	10248.00000000000000000000	10227.00000000000000000000	0.00000000000000000000	0.00000000000000000000	0.00000000000000000000	2945.00000000000000000000	4.00000000000000000000	4.00000000000000000000	4.00000000000000000000	4.00000000000000000000	4.00000000000000000000	4.00000000000000000000	4.00000000000000000000	4.00000000000000000000	4.00000000000000000000	4.00000000000000000000	4.00000000000000000000	4.00000000000000000000	4.00000000000000000000	4.00000000000000000000	4.00000000000000000000	4.00000000000000000000	4.00000000000000000000
100.00000000000000000000	0.00000000000000000000	4192.30761718750000000000	4167.17919921875000000000	4133.33300781250000000000	4153.84619140625000000000	4178.97412109375000000000	4162.56396484375000000000	4178.97412109375000000000	4135.89746093750000000000	4151.28173828125000000000	4160.51269531250000000000	3932.82031250000000000000	4207.69238281250000000000	4145.12792968750000000000	4174.87158203125000000000	2670.00000000000000000000	10248.00000000000000000000	10227.00000000000000000000	0.00000000000000000000	0.00000000000000000000	0.00000000000000000000	2945.00000000000000000000	11.00000000000000000000	4.00000000000000000000	4.00000000000000000000	4.00000000000000000000	4.00000000000000000000	4.00000000000000000000	4.00000000000000000000	4.00000000000000000000	4.00000000000000000000	4.00000000000000000000	4.00000000000000000000	4.00000000000000000000	4.00000000000000000000	4.00000000000000000000	4.00000000000000000000	4.00000000000000000000	4.00000000000000000000
101.00000000000000000000	0.00000000000000000000	4174.35888671875000000000	4192.30761718750000000000	4129.23046875000000000000	4174.87158203125000000000	4198.97412109375000000000	4188.20507812500000000000	4202.05126953125000000000	4181.02539062500000000000	4189.74365234375000000000	4196.41015625000000000000	3963.58959960937500000000	4217.94873046875000000000	4173.33300781250000000000	4203.58984375000000000000	2591.00000000000000000000	10250.00000000000000000000	10227.00000000000000000000	0.00000000000000000000	0.00000000000000000000	0.00000000000000000000	2945.00000000000000000000	18.00000000000000000000	4.00000000000000000000	4.00000000000000000000	4.00000000000000000000	4.00000000000000000000	4.00000000000000000000	4.00000000000000000000	4.00000000000000000000	4.00000000000000000000	4.00000000000000000000	4.00000000000000000000	4.00000000000000000000	4.00000000000000000000	4.00000000000000000000	4.00000000000000000000	4.00000000000000000000	4.00000000000000000000
102.00000000000000000000	0.00000000000000000000	4167.17919921875000000000	4168.71777343750000000000	4112.30761718750000000000	4132.30761718750000000000	4154.35888671875000000000	4153.84619140625000000000	4183.07666015625000000000	4174.87158203125000000000	4172.30761718750000000000	4173.33300781250000000000	3921.53833007812500000000	4207.17919921875000000000	4160.51269531250000000000	4173.33300781250000000000	3437.00000000000000000000	10250.00000000000000000000	10227.00000000000000000000	0.00000000000000000000	0.00000000000000000000	0.00000000000000000000	2945.00000000000000000000	27.00000000000000000000	4.00000000000000000000	4.00000000000000000000	4.00000000000000000000	4.00000000000000000000	4.00000000000000000000	4.00000000000000000000	4.00000000000000000000	4.00000000000000000000	4.00000000000000000000	4.00000000000000000000	4.00000000000000000000	4.00000000000000000000	4.00000000000000000000	4.00000000000000000000	4.00000000000000000000	4.00000000000000000000
103.00000000000000000000	0.00000000000000000000	4172.82031250000000000000	4153.33300781250000000000	4115.38427734375000000000	4120.51269531250000000000	4136.92285156250000000000	4138.97412109375000000000	4174.87158203125000000000	4160.51269531250000000000	4149.74365234375000000000	4148.71777343750000000000	3884.61523437500000000000	4202.56396484375000000000	4142.56396484375000000000	4155.89746093750000000000	3295.00000000000000000000	10247.00000000000000000000	10226.00000000000000000000	0.00000000000000000000	0.00000000000000000000	0.00000000000000000000	2945.00000000000000000000	35.00000000000000000000	4.00000000000000000000	4.00000000000000000000	4.00000000000000000000	4.00000000000000000000	4.00000000000000000000	4.00000000000000000000	4.00000000000000000000	4.00000000000000000000	4.00000000000000000000	4.00000000000000000000	4.00000000000000000000	4.00000000000000000000	4.00000000000000000000	4.00000000000000000000	4.00000000000000000000	4.00000000000000000000
104.00000000000000000000	0.00000000000000000000	4166.66650390625000000000	4161.53857421875000000000	4123.07666015625000000000	4152.30761718750000000000	4176.41015625000000000000	4171.28173828125000000000	4198.97412109375000000000	4176.92285156250000000000	4168.71777343750000000000	4174.35888671875000000000	3922.56396484375000000000	4215.38427734375000000000	4148.20507812500000000000	4176.92285156250000000000	2670.00000000000000000000	10247.00000000000000000000	10226.00000000000000000000	0.00000000000000000000	0.00000000000000000000	0.00000000000000000000	2945.00000000000000000000	43.00000000000000000000	4.00000000000000000000	4.00000000000000000000	4.00000000000000000000	4.00000000000000000000	4.00000000000000000000	4.00000000000000000000	4.00000000000000000000	4.00000000000000000000	4.00000000000000000000	4.00000000000000000000	4.00000000000000000000	4.00000000000000000000	4.00000000000000000000	4.00000000000000000000	4.00000000000000000000	4.00000000000000000000
105.00000000000000000000	0.00000000000000000000	4194.35888671875000000000	4160.00000000000000000000	4131.79492187500000000000	4157.94873046875000000000	4175.89746093750000000000	4161.02539062500000000000	4187.69238281250000000000	4158.97412109375000000000	4161.02539062500000000000	4171.28173828125000000000	3935.38452148437500000000	4208.71777343750000000000	4132.82031250000000000000	4170.76904296875000000000	2591.00000000000000000000	10245.00000000000000000000	10226.00000000000000000000	0.00000000000000000000	0.00000000000000000000	0.00000000000000000000	2945.00000000000000000000	52.00000000000000000000	4.00000000000000000000	4.00000000000000000000	4.00000000000000000000	4.00000000000000000000	4.00000000000000000000	4.00000000000000000000	4.00000000000000000000	4.00000000000000000000	4.00000000000000000000	4.00000000000000000000	4.00000000000000000000	4.00000000000000000000	4.00000000000000000000	4.00000000000000000000	4.00000000000000000000	4.00000000000000000000
106.00000000000000000000	0.00000000000000000000	4169.23046875000000000000	4195.89746093750000000000	4126.15380859375000000000	4167.69238281250000000000	4179.48730468750000000000	4160.00000000000000000000	4186.15380859375000000000	4157.94873046875000000000	4164.61523437500000000000	4162.56396484375000000000	3920.51269531250000000000	4195.89746093750000000000	4147.69238281250000000000	4173.33300781250000000000	3437.00000000000000000000	10245.00000000000000000000	10226.00000000000000000000	0.00000000000000000000	0.00000000000000000000	0.00000000000000000000	2945.00000000000000000000	60.00000000000000000000	4.00000000000000000000	4.00000000000000000000	4.00000000000000000000	4.00000000000000000000	4.00000000000000000000	4.00000000000000000000	4.00000000000000000000	4.00000000000000000000	4.00000000000000000000	4.00000000000000000000	4.00000000000000000000	4.00000000000000000000	4.00000000000000000000	4.00000000000000000000	4.00000000000000000000	4.00000000000000000000
107.00000000000000000000	0.00000000000000000000	4167.17919921875000000000	4200.00000000000000000000	4118.97412109375000000000	4169.23046875000000000000	4172.30761718750000000000	4161.53857421875000000000	4183.58984375000000000000	4162.56396484375000000000	4160.51269531250000000000	4156.41015625000000000000	3923.07690429687500000000	4196.41015625000000000000	4152.82031250000000000000	4173.33300781250000000000	3295.00000000000000000000	10246.00000000000000000000	10230.00000000000000000000	0.00000000000000000000	0.00000000000000000000	0.00000000000000000000	2945.00000000000000000000	69.00000000000000000000	4.00000000000000000000	4.00000000000000000000	4.00000000000000000000	4.00000000000000000000	4.00000000000000000000	4.00000000000000000000	4.00000000000000000000	4.00000000000000000000	4.00000000000000000000	4.00000000000000000000	4.00000000000000000000	4.00000000000000000000	4.00000000000000000000	4.00000000000000000000	4.00000000000000000000	4.00000000000000000000
108.00000000000000000000	0.00000000000000000000	4187.69238281250000000000	4176.41015625000000000000	4135.89746093750000000000	4140.00000000000000000000	4163.58984375000000000000	4156.41015625000000000000	4189.23046875000000000000	4171.28173828125000000000	4163.58984375000000000000	4176.92285156250000000000	3939.48706054687500000000	4206.15380859375000000000	4160.00000000000000000000	4180.00000000000000000000	2670.00000000000000000000	10246.00000000000000000000	10230.00000000000000000000	0.00000000000000000000	0.00000000000000000000	0.00000000000000000000	2945.00000000000000000000	76.00000000000000000000	4.00000000000000000000	4.00000000000000000000	4.00000000000000000000	4.00000000000000000000	4.00000000000000000000	4.00000000000000000000	4.00000000000000000000	4.00000000000000000000	4.00000000000000000000	4.00000000000000000000	4.00000000000000000000	4.00000000000000000000	4.00000000000000000000	4.00000000000000000000	4.00000000000000000000	4.00000000000000000000
109.00000000000000000000	0.00000000000000000000	4173.33300781250000000000	4182.56396484375000000000	4136.41015625000000000000	4139.48730468750000000000	4176.92285156250000000000	4164.61523437500000000000	4199.48730468750000000000	4175.89746093750000000000	4183.58984375000000000000	4206.66650390625000000000	3918.46142578125000000000	4215.89746093750000000000	4184.61523437500000000000	4189.74365234375000000000	2591.00000000000000000000	10248.00000000000000000000	10231.00000000000000000000	0.00000000000000000000	0.00000000000000000000	0.00000000000000000000	2945.00000000000000000000	83.00000000000000000000	4.00000000000000000000	4.00000000000000000000	4.00000000000000000000	4.00000000000000000000	4.00000000000000000000	4.00000000000000000000	4.00000000000000000000	4.00000000000000000000	4.00000000000000000000	4.00000000000000000000	4.00000000000000000000	4.00000000000000000000	4.00000000000000000000	4.00000000000000000000	4.00000000000000000000	4.00000000000000000000
110.00000000000000000000	0.00000000000000000000	4191.28173828125000000000	4176.41015625000000000000	4129.23046875000000000000	4170.25634765625000000000	4163.58984375000000000000	4160.51269531250000000000	4181.53857421875000000000	4151.28173828125000000000	4167.69238281250000000000	4179.48730468750000000000	3893.84594726562500000000	4216.92285156250000000000	4167.17919921875000000000	4172.82031250000000000000	3437.00000000000000000000	10248.00000000000000000000	10231.00000000000000000000	0.00000000000000000000	0.00000000000000000000	0.00000000000000000000	2945.00000000000000000000	91.00000000000000000000	4.00000000000000000000	4.00000000000000000000	4.00000000000000000000	4.00000000000000000000	4.00000000000000000000	4.00000000000000000000	4.00000000000000000000	4.00000000000000000000	4.00000000000000000000	4.00000000000000000000	4.00000000000000000000	4.00000000000000000000	4.00000000000000000000	4.00000000000000000000	4.00000000000000000000	4.00000000000000000000
111.00000000000000000000	0.00000000000000000000	4177.94873046875000000000	4174.35888671875000000000	4138.97412109375000000000	4172.30761718750000000000	4168.20507812500000000000	4170.76904296875000000000	4198.97412109375000000000	4170.25634765625000000000	4174.87158203125000000000	4180.00000000000000000000	3949.23071289062500000000	4217.94873046875000000000	4171.28173828125000000000	4186.66650390625000000000	3295.00000000000000000000	10245.00000000000000000000	10233.00000000000000000000	0.00000000000000000000	0.00000000000000000000	0.00000000000000000000	2945.00000000000000000000	99.00000000000000000000	4.00000000000000000000	4.00000000000000000000	4.00000000000000000000	4.00000000000000000000	4.00000000000000000000	4.00000000000000000000	4.00000000000000000000	4.00000000000000000000	4.00000000000000000000	4.00000000000000000000	4.00000000000000000000	4.00000000000000000000	4.00000000000000000000	4.00000000000000000000	4.00000000000000000000	4.00000000000000000000
112.00000000000000000000	0.00000000000000000000	4175.89746093750000000000	4164.61523437500000000000	4147.69238281250000000000	4149.74365234375000000000	4172.30761718750000000000	4159.48730468750000000000	4204.10253906250000000000	4183.58984375000000000000	4176.41015625000000000000	4196.41015625000000000000	3976.41015625000000000000	4215.38427734375000000000	4172.82031250000000000000	4192.82031250000000000000	2670.00000000000000000000	10245.00000000000000000000	10233.00000000000000000000	0.00000000000000000000	0.00000000000000000000	0.00000000000000000000	2945.00000000000000000000	106.00000000000000000000	4.00000000000000000000	4.00000000000000000000	4.00000000000000000000	4.00000000000000000000	4.00000000000000000000	4.00000000000000000000	4.00000000000000000000	4.00000000000000000000	4.00000000000000000000	4.00000000000000000000	4.00000000000000000000	4.00000000000000000000	4.00000000000000000000	4.00000000000000000000	4.00000000000000000000	4.00000000000000000000
113.00000000000000000000	0.00000000000000000000	4187.17919921875000000000	4162.56396484375000000000	4144.61523437500000000000	4156.92285156250000000000	4166.15380859375000000000	4149.74365234375000000000	4188.71777343750000000000	4170.76904296875000000000	4163.58984375000000000000	4180.51269531250000000000	3933.84594726562500000000	4212.82031250000000000000	4158.97412109375000000000	4175.89746093750000000000	2591.00000000000000000000	10246.00000000000000000000	10232.00000000000000000000	0.00000000000000000000	0.00000000000000000000	0.00000000000000000000	2945.00000000000000000000	114.00000000000000000000	4.00000000000000000000	4.00000000000000000000	4.00000000000000000000	4.00000000000000000000	4.00000000000000000000	4.00000000000000000000	4.00000000000000000000	4.00000000000000000000	4.00000000000000000000	4.00000000000000000000	4.00000000000000000000	4.00000000000000000000	4.00000000000000000000	4.00000000000000000000	4.00000000000000000000	4.00000000000000000000
114.00000000000000000000	0.00000000000000000000	4166.66650390625000000000	4189.74365234375000000000	4130.76904296875000000000	4179.48730468750000000000	4178.46142578125000000000	4164.61523437500000000000	4191.79492187500000000000	4174.35888671875000000000	4175.89746093750000000000	4187.69238281250000000000	3921.02563476562500000000	4221.02539062500000000000	4166.66650390625000000000	4179.48730468750000000000	3437.00000000000000000000	10246.00000000000000000000	10232.00000000000000000000	0.00000000000000000000	0.00000000000000000000	0.00000000000000000000	2945.00000000000000000000	122.00000000000000000000	4.00000000000000000000	4.00000000000000000000	4.00000000000000000000	4.00000000000000000000	4.00000000000000000000	4.00000000000000000000	4.00000000000000000000	4.00000000000000000000	4.00000000000000000000	4.00000000000000000000	4.00000000000000000000	4.00000000000000000000	4.00000000000000000000	4.00000000000000000000	4.00000000000000000000	4.00000000000000000000
115.00000000000000000000	0.00000000000000000000	4184.10253906250000000000	4182.05126953125000000000	4128.71777343750000000000	4148.71777343750000000000	4159.48730468750000000000	4147.17919921875000000000	4170.25634765625000000000	4149.74365234375000000000	4158.46142578125000000000	4181.53857421875000000000	3914.35888671875000000000	4213.33300781250000000000	4144.61523437500000000000	4163.58984375000000000000	3295.00000000000000000000	10246.00000000000000000000	10232.00000000000000000000	0.00000000000000000000	0.00000000000000000000	0.00000000000000000000	2945.00000000000000000000	130.00000000000000000000	4.00000000000000000000	4.00000000000000000000	4.00000000000000000000	4.00000000000000000000	4.00000000000000000000	4.00000000000000000000	4.00000000000000000000	4.00000000000000000000	4.00000000000000000000	4.00000000000000000000	4.00000000000000000000	4.00000000000000000000	4.00000000000000000000	4.00000000000000000000	4.00000000000000000000	4.00000000000000000000
116.00000000000000000000	0.00000000000000000000	4171.79492187500000000000	4183.07666015625000000000	4141.53857421875000000000	4141.53857421875000000000	4164.61523437500000000000	4165.64111328125000000000	4183.07666015625000000000	4148.71777343750000000000	4164.10253906250000000000	4182.56396484375000000000	3909.74340820312500000000	4207.69238281250000000000	4141.53857421875000000000	4156.41015625000000000000	2670.00000000000000000000	10246.00000000000000000000	10232.00000000000000000000	0.00000000000000000000	0.00000000000000000000	0.00000000000000000000	2945.00000000000000000000	138.00000000000000000000	4.00000000000000000000	4.00000000000000000000	4.00000000000000000000	4.00000000000000000000	4.00000000000000000000	4.00000000000000000000	4.00000000000000000000	4.00000000000000000000	4.00000000000000000000	4.00000000000000000000	4.00000000000000000000	4.00000000000000000000	4.00000000000000000000	4.00000000000000000000	4.00000000000000000000	4.00000000000000000000
117.00000000000000000000	0.00000000000000000000	4170.25634765625000000000	4192.30761718750000000000	4148.20507812500000000000	4178.46142578125000000000	4186.66650390625000000000	4184.61523437500000000000	4200.51269531250000000000	4170.25634765625000000000	4182.05126953125000000000	4186.15380859375000000000	3925.64086914062500000000	4215.38427734375000000000	4148.71777343750000000000	4167.17919921875000000000	2591.00000000000000000000	10247.00000000000000000000	10230.00000000000000000000	0.00000000000000000000	0.00000000000000000000	0.00000000000000000000	2945.00000000000000000000	146.00000000000000000000	4.00000000000000000000	4.00000000000000000000	4.00000000000000000000	4.00000000000000000000	4.00000000000000000000	4.00000000000000000000	4.00000000000000000000	4.00000000000000000000	4.00000000000000000000	4.00000000000000000000	4.00000000000000000000	4.00000000000000000000	4.00000000000000000000	4.00000000000000000000	4.00000000000000000000	4.00000000000000000000
118.00000000000000000000	0.00000000000000000000	4186.15380859375000000000	4184.10253906250000000000	4147.69238281250000000000	4160.51269531250000000000	4178.97412109375000000000	4161.53857421875000000000	4181.53857421875000000000	4162.56396484375000000000	4168.71777343750000000000	4172.30761718750000000000	3938.46142578125000000000	4212.82031250000000000000	4143.07666015625000000000	4174.87158203125000000000	3437.00000000000000000000	10247.00000000000000000000	10230.00000000000000000000	0.00000000000000000000	0.00000000000000000000	0.00000000000000000000	2945.00000000000000000000	154.00000000000000000000	4.00000000000000000000	4.00000000000000000000	4.00000000000000000000	4.00000000000000000000	4.00000000000000000000	4.00000000000000000000	4.00000000000000000000	4.00000000000000000000	4.00000000000000000000	4.00000000000000000000	4.00000000000000000000	4.00000000000000000000	4.00000000000000000000	4.00000000000000000000	4.00000000000000000000	4.00000000000000000000
119.00000000000000000000	0.00000000000000000000	4158.97412109375000000000	4180.51269531250000000000	4138.97412109375000000000	4140.00000000000000000000	4163.58984375000000000000	4158.97412109375000000000	4180.00000000000000000000	4155.38427734375000000000	4165.12792968750000000000	4170.76904296875000000000	3937.94873046875000000000	4211.79492187500000000000	4153.33300781250000000000	4181.53857421875000000000	3295.00000000000000000000	10246.00000000000000000000	10229.00000000000000000000	0.00000000000000000000	0.00000000000000000000	0.00000000000000000000	2945.00000000000000000000	163.00000000000000000000	4.00000000000000000000	4.00000000000000000000	4.00000000000000000000	4.00000000000000000000	4.00000000000000000000	4.00000000000000000000	4.00000000000000000000	4.00000000000000000000	4.00000000000000000000	4.00000000000000000000	4.00000000000000000000	4.00000000000000000000	4.00000000000000000000	4.00000000000000000000	4.00000000000000000000	4.00000000000000000000
120.00000000000000000000	0.00000000000000000000	4179.48730468750000000000	4168.20507812500000000000	4142.05126953125000000000	4162.05126953125000000000	4160.51269531250000000000	4165.64111328125000000000	4185.12792968750000000000	4153.84619140625000000000	4165.12792968750000000000	4172.30761718750000000000	3927.17944335937500000000	4222.05126953125000000000	4152.82031250000000000000	4176.41015625000000000000	2670.00000000000000000000	10246.00000000000000000000	10229.00000000000000000000	0.00000000000000000000	0.00000000000000000000	0.00000000000000000000	2945.00000000000000000000	170.00000000000000000000	4.00000000000000000000	4.00000000000000000000	4.00000000000000000000	4.00000000000000000000	4.00000000000000000000	4.00000000000000000000	4.00000000000000000000	4.00000000000000000000	4.00000000000000000000	4.00000000000000000000	4.00000000000000000000	4.00000000000000000000	4.00000000000000000000	4.00000000000000000000	4.00000000000000000000	4.00000000000000000000
121.00000000000000000000	0.00000000000000000000	4178.46142578125000000000	4177.43603515625000000000	4148.71777343750000000000	4155.38427734375000000000	4187.17919921875000000000	4184.61523437500000000000	4205.64111328125000000000	4183.07666015625000000000	4191.28173828125000000000	4202.56396484375000000000	3942.56396484375000000000	4228.71777343750000000000	4162.56396484375000000000	4184.10253906250000000000	2591.00000000000000000000	10247.00000000000000000000	10229.00000000000000000000	0.00000000000000000000	0.00000000000000000000	0.00000000000000000000	2945.00000000000000000000	177.00000000000000000000	4.00000000000000000000	4.00000000000000000000	4.00000000000000000000	4.00000000000000000000	4.00000000000000000000	4.00000000000000000000	4.00000000000000000000	4.00000000000000000000	4.00000000000000000000	4.00000000000000000000	4.00000000000000000000	4.00000000000000000000	4.00000000000000000000	4.00000000000000000000	4.00000000000000000000	4.00000000000000000000
122.00000000000000000000	0.00000000000000000000	4163.07666015625000000000	4157.94873046875000000000	4141.02539062500000000000	4123.58984375000000000000	4161.53857421875000000000	4167.69238281250000000000	4194.87158203125000000000	4172.82031250000000000000	4178.46142578125000000000	4194.35888671875000000000	3936.41015625000000000000	4213.33300781250000000000	4143.58984375000000000000	4170.76904296875000000000	3437.00000000000000000000	10247.00000000000000000000	10229.00000000000000000000	0.00000000000000000000	0.00000000000000000000	0.00000000000000000000	2945.00000000000000000000	185.00000000000000000000	4.00000000000000000000	4.00000000000000000000	4.00000000000000000000	4.00000000000000000000	4.00000000000000000000	4.00000000000000000000	4.00000000000000000000	4.00000000000000000000	4.00000000000000000000	4.00000000000000000000	4.00000000000000000000	4.00000000000000000000	4.00000000000000000000	4.00000000000000000000	4.00000000000000000000	4.00000000000000000000
123.00000000000000000000	0.00000000000000000000	4180.51269531250000000000	4138.97412109375000000000	4147.17919921875000000000	4145.12792968750000000000	4136.41015625000000000000	4146.66650390625000000000	4178.46142578125000000000	4144.61523437500000000000	4145.64111328125000000000	4157.43603515625000000000	3912.30761718750000000000	4205.12792968750000000000	4124.10253906250000000000	4160.00000000000000000000	3295.00000000000000000000	10245.00000000000000000000	10228.00000000000000000000	0.00000000000000000000	0.00000000000000000000	0.00000000000000000000	2945.00000000000000000000	193.00000000000000000000	4.00000000000000000000	4.00000000000000000000	4.00000000000000000000	4.00000000000000000000	4.00000000000000000000	4.00000000000000000000	4.00000000000000000000	4.00000000000000000000	4.00000000000000000000	4.00000000000000000000	4.00000000000000000000	4.00000000000000000000	4.00000000000000000000	4.00000000000000000000	4.00000000000000000000	4.00000000000000000000
124.00000000000000000000	0.00000000000000000000	4160.00000000000000000000	4165.64111328125000000000	4150.76904296875000000000	4161.53857421875000000000	4174.35888671875000000000	4170.76904296875000000000	4203.58984375000000000000	4181.53857421875000000000	4176.92285156250000000000	4178.46142578125000000000	3931.28198242187500000000	4222.56396484375000000000	4152.82031250000000000000	4186.66650390625000000000	2670.00000000000000000000	10245.00000000000000000000	10228.00000000000000000000	0.00000000000000000000	0.00000000000000000000	0.00000000000000000000	2945.00000000000000000000	200.00000000000000000000	4.00000000000000000000	4.00000000000000000000	4.00000000000000000000	4.00000000000000000000	4.00000000000000000000	4.00000000000000000000	4.00000000000000000000	4.00000000000000000000	4.00000000000000000000	4.00000000000000000000	4.00000000000000000000	4.00000000000000000000	4.00000000000000000000	4.00000000000000000000	4.00000000000000000000	4.00000000000000000000
125.00000000000000000000	0.00000000000000000000	4170.25634765625000000000	4151.79492187500000000000	4145.64111328125000000000	4123.07666015625000000000	4159.48730468750000000000	4164.10253906250000000000	4187.69238281250000000000	4175.38427734375000000000	4177.94873046875000000000	4174.35888671875000000000	3925.64086914062500000000	4220.51269531250000000000	4143.58984375000000000000	4175.89746093750000000000	2591.00000000000000000000	10245.00000000000000000000	10228.00000000000000000000	0.00000000000000000000	0.00000000000000000000	0.00000000000000000000	2945.00000000000000000000	209.00000000000000000000	4.00000000000000000000	4.00000000000000000000	4.00000000000000000000	4.00000000000000000000	4.00000000000000000000	4.00000000000000000000	4.00000000000000000000	4.00000000000000000000	4.00000000000000000000	4.00000000000000000000	4.00000000000000000000	4.00000000000000000000	4.00000000000000000000	4.00000000000000000000	4.00000000000000000000	4.00000000000000000000
126.00000000000000000000	0.00000000000000000000	4176.41015625000000000000	4169.74365234375000000000	4150.76904296875000000000	4137.43603515625000000000	4167.17919921875000000000	4175.38427734375000000000	4191.79492187500000000000	4158.97412109375000000000	4175.38427734375000000000	4178.97412109375000000000	3931.28198242187500000000	4216.92285156250000000000	4143.58984375000000000000	4176.92285156250000000000	3437.00000000000000000000	10245.00000000000000000000	10228.00000000000000000000	0.00000000000000000000	0.00000000000000000000	0.00000000000000000000	2945.00000000000000000000	217.00000000000000000000	4.00000000000000000000	4.00000000000000000000	4.00000000000000000000	4.00000000000000000000	4.00000000000000000000	4.00000000000000000000	4.00000000000000000000	4.00000000000000000000	4.00000000000000000000	4.00000000000000000000	4.00000000000000000000	4.00000000000000000000	4.00000000000000000000	4.00000000000000000000	4.00000000000000000000	4.00000000000000000000
127.00000000000000000000	0.00000000000000000000	4170.76904296875000000000	4187.17919921875000000000	4151.79492187500000000000	4151.28173828125000000000	4176.41015625000000000000	4173.84619140625000000000	4200.00000000000000000000	4158.97412109375000000000	4178.46142578125000000000	4188.20507812500000000000	3943.58959960937500000000	4223.07666015625000000000	4147.17919921875000000000	4181.53857421875000000000	52.00000000000000000000	10246.00000000000000000000	10228.00000000000000000000	0.00000000000000000000	0.00000000000000000000	0.00000000000000000000	2945.00000000000000000000	225.00000000000000000000	4.00000000000000000000	4.00000000000000000000	4.00000000000000000000	4.00000000000000000000	4.00000000000000000000	4.00000000000000000000	4.00000000000000000000	4.00000000000000000000	4.00000000000000000000	4.00000000000000000000	4.00000000000000000000	4.00000000000000000000	4.00000000000000000000	4.00000000000000000000	4.00000000000000000000	4.00000000000000000000
0.00000000000000000000	0.00000000000000000000	4188.20507812500000000000	4157.94873046875000000000	4158.46142578125000000000	4130.25634765625000000000	4146.66650390625000000000	4139.48730468750000000000	4170.76904296875000000000	4137.43603515625000000000	4154.87158203125000000000	4168.71777343750000000000	3928.20507812500000000000	4216.92285156250000000000	4136.41015625000000000000	4173.84619140625000000000	2665.00000000000000000000	10246.00000000000000000000	10228.00000000000000000000	0.00000000000000000000	0.00000000000000000000	0.00000000000000000000	2945.00000000000000000000	234.00000000000000000000	4.00000000000000000000	4.00000000000000000000	4.00000000000000000000	4.00000000000000000000	4.00000000000000000000	4.00000000000000000000	4.00000000000000000000	4.00000000000000000000	4.00000000000000000000	4.00000000000000000000	4.00000000000000000000	4.00000000000000000000	4.00000000000000000000	4.00000000000000000000	4.00000000000000000000	4.00000000000000000000
1.00000000000000000000	0.00000000000000000000	4169.23046875000000000000	4181.53857421875000000000	4164.61523437500000000000	4159.48730468750000000000	4178.97412109375000000000	4164.61523437500000000000	4183.07666015625000000000	4151.79492187500000000000	4174.35888671875000000000	4193.33300781250000000000	3944.61523437500000000000	4224.61523437500000000000	4178.97412109375000000000	4204.61523437500000000000	2536.00000000000000000000	10245.00000000000000000000	10229.00000000000000000000	0.00000000000000000000	0.00000000000000000000	0.00000000000000000000	2945.00000000000000000000	242.00000000000000000000	4.00000000000000000000	4.00000000000000000000	4.00000000000000000000	4.00000000000000000000	4.00000000000000000000	4.00000000000000000000	4.00000000000000000000	4.00000000000000000000	4.00000000000000000000	4.00000000000000000000	4.00000000000000000000	4.00000000000000000000	4.00000000000000000000	4.00000000000000000000	4.00000000000000000000	4.00000000000000000000
2.00000000000000000000	0.00000000000000000000	4180.00000000000000000000	4195.38427734375000000000	4160.00000000000000000000	4172.30761718750000000000	4180.00000000000000000000	4168.20507812500000000000	4191.79492187500000000000	4165.64111328125000000000	4184.10253906250000000000	4194.87158203125000000000	3941.53833007812500000000	4231.28173828125000000000	4180.00000000000000000000	4199.48730468750000000000	1455.00000000000000000000	10245.00000000000000000000	10229.00000000000000000000	0.00000000000000000000	0.00000000000000000000	0.00000000000000000000	2945.00000000000000000000	251.00000000000000000000	4.00000000000000000000	4.00000000000000000000	4.00000000000000000000	4.00000000000000000000	4.00000000000000000000	4.00000000000000000000	4.00000000000000000000	4.00000000000000000000	4.00000000000000000000	4.00000000000000000000	4.00000000000000000000	4.00000000000000000000	4.00000000000000000000	4.00000000000000000000	4.00000000000000000000	4.00000000000000000000
3.00000000000000000000	0.00000000000000000000	4178.46142578125000000000	4190.25634765625000000000	4154.87158203125000000000	4152.82031250000000000000	4165.12792968750000000000	4158.97412109375000000000	4200.51269531250000000000	4183.07666015625000000000	4186.15380859375000000000	4185.64111328125000000000	3935.38452148437500000000	4226.15380859375000000000	4156.92285156250000000000	4178.97412109375000000000	3452.00000000000000000000	10245.00000000000000000000	10228.00000000000000000000	0.00000000000000000000	0.00000000000000000000	0.00000000000000000000	2945.00000000000000000000	259.00000000000000000000	4.00000000000000000000	4.00000000000000000000	4.00000000000000000000	4.00000000000000000000	4.00000000000000000000	4.00000000000000000000	4.00000000000000000000	4.00000000000000000000	4.00000000000000000000	4.00000000000000000000	4.00000000000000000000	4.00000000000000000000	4.00000000000000000000	4.00000000000000000000	4.00000000000000000000	4.00000000000000000000
4.00000000000000000000	0.00000000000000000000	4167.69238281250000000000	4185.64111328125000000000	4149.74365234375000000000	4153.84619140625000000000	4188.71777343750000000000	4173.84619140625000000000	4206.15380859375000000000	4186.66650390625000000000	4187.69238281250000000000	4200.00000000000000000000	3961.02563476562500000000	4224.61523437500000000000	4162.56396484375000000000	4186.15380859375000000000	3566.00000000000000000000	10245.00000000000000000000	10228.00000000000000000000	0.00000000000000000000	0.00000000000000000000	0.00000000000000000000	2945.00000000000000000000	267.00000000000000000000	4.00000000000000000000	4.00000000000000000000	4.00000000000000000000	4.00000000000000000000	4.00000000000000000000	4.00000000000000000000	4.00000000000000000000	4.00000000000000000000	4.00000000000000000000	4.00000000000000000000	4.00000000000000000000	4.00000000000000000000	4.00000000000000000000	4.00000000000000000000	4.00000000000000000000	4.00000000000000000000
5.00000000000000000000	0.00000000000000000000	4190.76904296875000000000	4158.46142578125000000000	4153.84619140625000000000	4143.58984375000000000000	4178.46142578125000000000	4164.10253906250000000000	4181.53857421875000000000	4151.79492187500000000000	4160.51269531250000000000	4180.00000000000000000000	3942.05126953125000000000	4215.38427734375000000000	4156.41015625000000000000	4182.56396484375000000000	3400.00000000000000000000	10247.00000000000000000000	10229.00000000000000000000	0.00000000000000000000	0.00000000000000000000	0.00000000000000000000	2945.00000000000000000000	276.00000000000000000000	4.00000000000000000000	4.00000000000000000000	4.00000000000000000000	4.00000000000000000000	4.00000000000000000000	4.00000000000000000000	4.00000000000000000000	4.00000000000000000000	4.00000000000000000000	4.00000000000000000000	4.00000000000000000000	4.00000000000000000000	4.00000000000000000000	4.00000000000000000000	4.00000000000000000000	4.00000000000000000000
6.00000000000000000000	0.00000000000000000000	4163.07666015625000000000	4152.82031250000000000000	4147.69238281250000000000	4126.15380859375000000000	4159.48730468750000000000	4154.87158203125000000000	4180.51269531250000000000	4148.20507812500000000000	4157.94873046875000000000	4163.07666015625000000000	3915.89746093750000000000	4201.53857421875000000000	4150.25634765625000000000	4177.94873046875000000000	3467.00000000000000000000	10247.00000000000000000000	10229.00000000000000000000	0.00000000000000000000	0.00000000000000000000	0.00000000000000000000	2945.00000000000000000000	284.00000000000000000000	4.00000000000000000000	4.00000000000000000000	4.00000000000000000000	4.00000000000000000000	4.00000000000000000000	4.00000000000000000000	4.00000000000000000000	4.00000000000000000000	4.00000000000000000000	4.00000000000000000000	4.00000000000000000000	4.00000000000000000000	4.00000000000000000000	4.00000000000000000000	4.00000000000000000000	4.00000000000000000000
7.00000000000000000000	0.00000000000000000000	4170.76904296875000000000	4159.48730468750000000000	4144.10253906250000000000	4140.51269531250000000000	4160.51269531250000000000	4152.30761718750000000000	4177.43603515625000000000	4147.17919921875000000000	4162.05126953125000000000	4166.66650390625000000000	3929.23071289062500000000	4201.53857421875000000000	4149.74365234375000000000	4176.92285156250000000000	3393.00000000000000000000	10248.00000000000000000000	10228.00000000000000000000	0.00000000000000000000	0.00000000000000000000	0.00000000000000000000	2945.00000000000000000000	292.00000000000000000000	4.00000000000000000000	4.00000000000000000000	4.00000000000000000000	4.00000000000000000000	4.00000000000000000000	4.00000000000000000000	4.00000000000000000000	4.00000000000000000000	4.00000000000000000000	4.00000000000000000000	4.00000000000000000000	4.00000000000000000000	4.00000000000000000000	4.00000000000000000000	4.00000000000000000000	4.00000000000000000000
8.00000000000000000000	0.00000000000000000000	4181.53857421875000000000	4177.43603515625000000000	4155.38427734375000000000	4164.10253906250000000000	4184.10253906250000000000	4166.66650390625000000000	4183.07666015625000000000	4159.48730468750000000000	4182.05126953125000000000	4192.30761718750000000000	3951.79467773437500000000	4214.35888671875000000000	4181.53857421875000000000	4190.25634765625000000000	3428.00000000000000000000	10248.00000000000000000000	10228.00000000000000000000	0.00000000000000000000	0.00000000000000000000	0.00000000000000000000	2945.00000000000000000000	300.00000000000000000000	4.00000000000000000000	4.00000000000000000000	4.00000000000000000000	4.00000000000000000000	4.00000000000000000000	4.00000000000000000000	4.00000000000000000000	4.00000000000000000000	4.00000000000000000000	4.00000000000000000000	4.00000000000000000000	4.00000000000000000000	4.00000000000000000000	4.00000000000000000000	4.00000000000000000000	4.00000000000000000000
9.00000000000000000000	0.00000000000000000000	4165.12792968750000000000	4180.00000000000000000000	4150.76904296875000000000	4161.02539062500000000000	4183.58984375000000000000	4165.12792968750000000000	4189.23046875000000000000	4175.89746093750000000000	4196.92285156250000000000	4205.64111328125000000000	3950.76904296875000000000	4218.46142578125000000000	4193.84619140625000000000	4189.74365234375000000000	3121.00000000000000000000	10247.00000000000000000000	10228.00000000000000000000	0.00000000000000000000	0.00000000000000000000	0.00000000000000000000	2945.00000000000000000000	307.00000000000000000000	4.00000000000000000000	4.00000000000000000000	4.00000000000000000000	4.00000000000000000000	4.00000000000000000000	4.00000000000000000000	4.00000000000000000000	4.00000000000000000000	4.00000000000000000000	4.00000000000000000000	4.00000000000000000000	4.00000000000000000000	4.00000000000000000000	4.00000000000000000000	4.00000000000000000000	4.00000000000000000000
10.00000000000000000000	0.00000000000000000000	4190.25634765625000000000	4177.94873046875000000000	4149.74365234375000000000	4160.51269531250000000000	4166.15380859375000000000	4154.87158203125000000000	4181.53857421875000000000	4159.48730468750000000000	4171.28173828125000000000	4194.87158203125000000000	3954.87158203125000000000	4214.87158203125000000000	4171.79492187500000000000	4179.48730468750000000000	3478.00000000000000000000	10247.00000000000000000000	10228.00000000000000000000	0.00000000000000000000	0.00000000000000000000	0.00000000000000000000	2945.00000000000000000000	314.00000000000000000000	4.00000000000000000000	4.00000000000000000000	4.00000000000000000000	4.00000000000000000000	4.00000000000000000000	4.00000000000000000000	4.00000000000000000000	4.00000000000000000000	4.00000000000000000000	4.00000000000000000000	4.00000000000000000000	4.00000000000000000000	4.00000000000000000000	4.00000000000000000000	4.00000000000000000000	4.00000000000000000000
11.00000000000000000000	0.00000000000000000000	4173.84619140625000000000	4206.66650390625000000000	4153.84619140625000000000	4170.76904296875000000000	4192.30761718750000000000	4179.48730468750000000000	4198.97412109375000000000	4157.43603515625000000000	4173.33300781250000000000	4202.56396484375000000000	3969.23071289062500000000	4213.33300781250000000000	4188.71777343750000000000	4189.74365234375000000000	3315.00000000000000000000	10247.00000000000000000000	10226.00000000000000000000	0.00000000000000000000	0.00000000000000000000	0.00000000000000000000	2945.00000000000000000000	322.00000000000000000000	4.00000000000000000000	4.00000000000000000000	4.00000000000000000000	4.00000000000000000000	4.00000000000000000000	4.00000000000000000000	4.00000000000000000000	4.00000000000000000000	4.00000000000000000000	4.00000000000000000000	4.00000000000000000000	4.00000000000000000000	4.00000000000000000000	4.00000000000000000000	4.00000000000000000000	4.00000000000000000000
12.00000000000000000000	0.00000000000000000000	4173.84619140625000000000	4191.79492187500000000000	4148.71777343750000000000	4154.87158203125000000000	4184.61523437500000000000	4162.56396484375000000000	4184.61523437500000000000	4144.10253906250000000000	4164.10253906250000000000	4178.97412109375000000000	3923.07690429687500000000	4201.53857421875000000000	4169.74365234375000000000	4172.30761718750000000000	2696.00000000000000000000	10247.00000000000000000000	10226.00000000000000000000	0.00000000000000000000	0.00000000000000000000	0.00000000000000000000	2945.00000000000000000000	329.00000000000000000000	4.00000000000000000000	4.00000000000000000000	4.00000000000000000000	4.00000000000000000000	4.00000000000000000000	4.00000000000000000000	4.00000000000000000000	4.00000000000000000000	4.00000000000000000000	4.00000000000000000000	4.00000000000000000000	4.00000000000000000000	4.00000000000000000000	4.00000000000000000000	4.00000000000000000000	4.00000000000000000000
13.00000000000000000000	0.00000000000000000000	4178.46142578125000000000	4181.02539062500000000000	4143.58984375000000000000	4149.74365234375000000000	4166.15380859375000000000	4140.00000000000000000000	4175.38427734375000000000	4146.15380859375000000000	4151.28173828125000000000	4163.58984375000000000000	3904.61523437500000000000	4200.00000000000000000000	4144.61523437500000000000	4171.28173828125000000000	2613.00000000000000000000	10247.00000000000000000000	10228.00000000000000000000	0.00000000000000000000	0.00000000000000000000	0.00000000000000000000	2945.00000000000000000000	336.00000000000000000000	4.00000000000000000000	4.00000000000000000000	4.00000000000000000000	4.00000000000000000000	4.00000000000000000000	4.00000000000000000000	4.00000000000000000000	4.00000000000000000000	4.00000000000000000000	4.00000000000000000000	4.00000000000000000000	4.00000000000000000000	4.00000000000000000000	4.00000000000000000000	4.00000000000000000000	4.00000000000000000000
14.00000000000000000000	0.00000000000000000000	4159.48730468750000000000	4200.51269531250000000000	4137.94873046875000000000	4180.00000000000000000000	4183.07666015625000000000	4160.00000000000000000000	4195.89746093750000000000	4172.82031250000000000000	4171.79492187500000000000	4192.30761718750000000000	3954.87158203125000000000	4212.30761718750000000000	4180.51269531250000000000	4196.92285156250000000000	3478.00000000000000000000	10247.00000000000000000000	10228.00000000000000000000	0.00000000000000000000	0.00000000000000000000	0.00000000000000000000	2945.00000000000000000000	344.00000000000000000000	4.00000000000000000000	4.00000000000000000000	4.00000000000000000000	4.00000000000000000000	4.00000000000000000000	4.00000000000000000000	4.00000000000000000000	4.00000000000000000000	4.00000000000000000000	4.00000000000000000000	4.00000000000000000000	4.00000000000000000000	4.00000000000000000000	4.00000000000000000000	4.00000000000000000000	4.00000000000000000000
15.00000000000000000000	0.00000000000000000000	4184.10253906250000000000	4187.17919921875000000000	4147.69238281250000000000	4174.35888671875000000000	4185.64111328125000000000	4165.64111328125000000000	4189.74365234375000000000	4163.58984375000000000000	4173.33300781250000000000	4195.38427734375000000000	3961.53833007812500000000	4213.33300781250000000000	4193.84619140625000000000	4186.15380859375000000000	3315.00000000000000000000	10247.00000000000000000000	10229.00000000000000000000	0.00000000000000000000	0.00000000000000000000	0.00000000000000000000	2945.00000000000000000000	351.00000000000000000000	4.00000000000000000000	4.00000000000000000000	4.00000000000000000000	4.00000000000000000000	4.00000000000000000000	4.00000000000000000000	4.00000000000000000000	4.00000000000000000000	4.00000000000000000000	4.00000000000000000000	4.00000000000000000000	4.00000000000000000000	4.00000000000000000000	4.00000000000000000000	4.00000000000000000000	4.00000000000000000000
16.00000000000000000000	0.00000000000000000000	4171.79492187500000000000	4187.69238281250000000000	4151.79492187500000000000	4151.79492187500000000000	4193.84619140625000000000	4168.71777343750000000000	4190.76904296875000000000	4160.00000000000000000000	4180.00000000000000000000	4201.02539062500000000000	3946.66650390625000000000	4213.33300781250000000000	4186.15380859375000000000	4186.15380859375000000000	0.00000000000000000000	10247.00000000000000000000	10229.00000000000000000000	0.00000000000000000000	0.00000000000000000000	0.00000000000000000000	2945.00000000000000000000	359.00000000000000000000	4.00000000000000000000	4.00000000000000000000	4.00000000000000000000	4.00000000000000000000	4.00000000000000000000	4.00000000000000000000	4.00000000000000000000	4.00000000000000000000	4.00000000000000000000	4.00000000000000000000	4.00000000000000000000	4.00000000000000000000	4.00000000000000000000	4.00000000000000000000	4.00000000000000000000	4.00000000000000000000
17.00000000000000000000	0.00000000000000000000	4168.71777343750000000000	4177.43603515625000000000	4141.53857421875000000000	4160.00000000000000000000	4171.79492187500000000000	4147.69238281250000000000	4171.79492187500000000000	4135.89746093750000000000	4160.00000000000000000000	4184.10253906250000000000	3936.92309570312500000000	4205.64111328125000000000	4162.56396484375000000000	4180.51269531250000000000	0.00000000000000000000	10248.00000000000000000000	10227.00000000000000000000	0.00000000000000000000	0.00000000000000000000	0.00000000000000000000	2945.00000000000000000000	366.00000000000000000000	4.00000000000000000000	4.00000000000000000000	4.00000000000000000000	4.00000000000000000000	4.00000000000000000000	4.00000000000000000000	4.00000000000000000000	4.00000000000000000000	4.00000000000000000000	4.00000000000000000000	4.00000000000000000000	4.00000000000000000000	4.00000000000000000000	4.00000000000000000000	4.00000000000000000000	4.00000000000000000000
18.00000000000000000000	0.00000000000000000000	4181.53857421875000000000	4183.58984375000000000000	4148.71777343750000000000	4184.10253906250000000000	4170.25634765625000000000	4146.66650390625000000000	4169.23046875000000000000	4127.69238281250000000000	4148.71777343750000000000	4175.89746093750000000000	3944.61523437500000000000	4197.43603515625000000000	4167.17919921875000000000	4179.48730468750000000000	0.00000000000000000000	10248.00000000000000000000	10227.00000000000000000000	0.00000000000000000000	0.00000000000000000000	0.00000000000000000000	2945.00000000000000000000	373.00000000000000000000	4.00000000000000000000	4.00000000000000000000	4.00000000000000000000	4.00000000000000000000	4.00000000000000000000	4.00000000000000000000	4.00000000000000000000	4.00000000000000000000	4.00000000000000000000	4.00000000000000000000	4.00000000000000000000	4.00000000000000000000	4.00000000000000000000	4.00000000000000000000	4.00000000000000000000	4.00000000000000000000
19.00000000000000000000	0.00000000000000000000	4168.20507812500000000000	4219.48730468750000000000	4160.00000000000000000000	4191.28173828125000000000	4213.33300781250000000000	4175.38427734375000000000	4205.12792968750000000000	4169.74365234375000000000	4182.56396484375000000000	4203.07666015625000000000	3950.76904296875000000000	4215.38427734375000000000	4201.53857421875000000000	4206.66650390625000000000	0.00000000000000000000	10246.00000000000000000000	10229.00000000000000000000	0.00000000000000000000	0.00000000000000000000	0.00000000000000000000	2945.00000000000000000000	382.00000000000000000000	4.00000000000000000000	4.00000000000000000000	4.00000000000000000000	4.00000000000000000000	4.00000000000000000000	4.00000000000000000000	4.00000000000000000000	4.00000000000000000000	4.00000000000000000000	4.00000000000000000000	4.00000000000000000000	4.00000000000000000000	4.00000000000000000000	4.00000000000000000000	4.00000000000000000000	4.00000000000000000000
20.00000000000000000000	0.00000000000000000000	4186.66650390625000000000	4189.74365234375000000000	4157.43603515625000000000	4164.10253906250000000000	4185.64111328125000000000	4157.94873046875000000000	4198.97412109375000000000	4165.12792968750000000000	4172.30761718750000000000	4173.84619140625000000000	3919.48706054687500000000	4217.43603515625000000000	4176.92285156250000000000	4200.51269531250000000000	0.00000000000000000000	10246.00000000000000000000	10229.00000000000000000000	0.00000000000000000000	0.00000000000000000000	0.00000000000000000000	2945.00000000000000000000	390.00000000000000000000	4.00000000000000000000	4.00000000000000000000	4.00000000000000000000	4.00000000000000000000	4.00000000000000000000	4.00000000000000000000	4.00000000000000000000	4.00000000000000000000	4.00000000000000000000	4.00000000000000000000	4.00000000000000000000	4.00000000000000000000	4.00000000000000000000	4.00000000000000000000	4.00000000000000000000	4.00000000000000000000
21.00000000000000000000	0.00000000000000000000	4167.69238281250000000000	4162.05126953125000000000	4141.53857421875000000000	4150.25634765625000000000	4157.43603515625000000000	4156.92285156250000000000	4202.56396484375000000000	4149.23046875000000000000	4157.43603515625000000000	4157.43603515625000000000	3930.25634765625000000000	4201.02539062500000000000	4156.92285156250000000000	4187.69238281250000000000	0.00000000000000000000	10246.00000000000000000000	10231.00000000000000000000	0.00000000000000000000	0.00000000000000000000	0.00000000000000000000	2945.00000000000000000000	398.00000000000000000000	4.00000000000000000000	4.00000000000000000000	4.00000000000000000000	4.00000000000000000000	4.00000000000000000000	4.00000000000000000000	4.00000000000000000000	4.00000000000000000000	4.00000000000000000000	4.00000000000000000000	4.00000000000000000000	4.00000000000000000000	4.00000000000000000000	4.00000000000000000000	4.00000000000000000000	4.00000000000000000000
22.00000000000000000000	0.00000000000000000000	4170.25634765625000000000	4180.51269531250000000000	4136.41015625000000000000	4168.71777343750000000000	4180.00000000000000000000	4163.58984375000000000000	4216.92285156250000000000	4156.41015625000000000000	4160.51269531250000000000	4184.10253906250000000000	3962.56396484375000000000	4208.20507812500000000000	4170.76904296875000000000	4183.58984375000000000000	0.00000000000000000000	10246.00000000000000000000	10231.00000000000000000000	0.00000000000000000000	0.00000000000000000000	0.00000000000000000000	2945.00000000000000000000	407.00000000000000000000	4.00000000000000000000	4.00000000000000000000	4.00000000000000000000	4.00000000000000000000	4.00000000000000000000	4.00000000000000000000	4.00000000000000000000	4.00000000000000000000	4.00000000000000000000	4.00000000000000000000	4.00000000000000000000	4.00000000000000000000	4.00000000000000000000	4.00000000000000000000	4.00000000000000000000	4.00000000000000000000
23.00000000000000000000	0.00000000000000000000	4190.25634765625000000000	4208.20507812500000000000	4153.84619140625000000000	4190.76904296875000000000	4203.07666015625000000000	4161.53857421875000000000	4221.02539062500000000000	4166.15380859375000000000	4169.74365234375000000000	4199.48730468750000000000	3947.69213867187500000000	4223.07666015625000000000	4187.17919921875000000000	4188.71777343750000000000	0.00000000000000000000	10247.00000000000000000000	10231.00000000000000000000	0.00000000000000000000	0.00000000000000000000	0.00000000000000000000	2945.00000000000000000000	415.00000000000000000000	4.00000000000000000000	4.00000000000000000000	4.00000000000000000000	4.00000000000000000000	4.00000000000000000000	4.00000000000000000000	4.00000000000000000000	4.00000000000000000000	4.00000000000000000000	4.00000000000000000000	4.00000000000000000000	4.00000000000000000000	4.00000000000000000000	4.00000000000000000000	4.00000000000000000000	4.00000000000000000000
24.00000000000000000000	0.00000000000000000000	4161.02539062500000000000	4207.17919921875000000000	4153.84619140625000000000	4192.30761718750000000000	4198.46142578125000000000	4162.05126953125000000000	4222.05126953125000000000	4165.12792968750000000000	4174.35888671875000000000	4195.89746093750000000000	3935.38452148437500000000	4221.02539062500000000000	4186.66650390625000000000	4198.97412109375000000000	0.00000000000000000000	10247.00000000000000000000	10231.00000000000000000000	0.00000000000000000000	0.00000000000000000000	0.00000000000000000000	2945.00000000000000000000	422.00000000000000000000	4.00000000000000000000	4.00000000000000000000	4.00000000000000000000	4.00000000000000000000	4.00000000000000000000	4.00000000000000000000	4.00000000000000000000	4.00000000000000000000	4.00000000000000000000	4.00000000000000000000	4.00000000000000000000	4.00000000000000000000	4.00000000000000000000	4.00000000000000000000	4.00000000000000000000	4.00000000000000000000
[truncated: 236 more rows]
