# Supplementary material for: Discriminating three motor imagery states of the same joint for brain-computer interface
Source: PeerJ. 2021 Aug 24;9:e12027. doi: 10.7717/peerj.12027 (PMC8395581; doi:10.7717/peerj.12027)
Supplement: Supplemental Information 1 [file peerj-09-12027-s001.zip › dataset/C/01-04-04.11.17.17.47.45.csv]

title:04	recorded:04.11.17 17.47.45	sampling:128	subject:01	labels:COUNTER INTERPOLATED AF3 F7 F3 FC5 T7 P7 O1 O2 P8 T8 FC6 F4 F8 AF4 RAW_CQ GYROX GYROY MARKER MARKER_HARDWARE SYNC TIME_STAMP_s TIME_STAMP_ms CQ_AF3 CQ_F7 CQ_F3 CQ_FC5 CQ_T7 CQ_P7 CQ_O1 CQ_O2 CQ_P8 CQ_T8 CQ_FC6 CQ_F4 CQ_F8 CQ_AF4 CQ_CMS CQ_DRL	chan:40	units:emotiv
30.00000000000000000000	0.00000000000000000000	4196.92285156250000000000	4185.64111328125000000000	4176.92285156250000000000	4175.38427734375000000000	4187.17919921875000000000	4173.84619140625000000000	4180.00000000000000000000	4175.38427734375000000000	4176.41015625000000000000	4183.58984375000000000000	4218.46142578125000000000	4198.46142578125000000000	4189.23046875000000000000	4183.07666015625000000000	0.00000000000000000000	10248.00000000000000000000	10228.00000000000000000000	0.00000000000000000000	0.00000000000000000000	0.00000000000000000000	498.00000000000000000000	603.00000000000000000000	0.00000000000000000000	0.00000000000000000000	0.00000000000000000000	0.00000000000000000000	0.00000000000000000000	0.00000000000000000000	0.00000000000000000000	0.00000000000000000000	0.00000000000000000000	0.00000000000000000000	0.00000000000000000000	0.00000000000000000000	0.00000000000000000000	0.00000000000000000000	0.00000000000000000000	0.00000000000000000000
31.00000000000000000000	0.00000000000000000000	4168.20507812500000000000	4180.00000000000000000000	4146.66650390625000000000	4162.56396484375000000000	4164.61523437500000000000	4171.79492187500000000000	4181.53857421875000000000	4175.89746093750000000000	4169.74365234375000000000	4154.87158203125000000000	4200.51269531250000000000	4189.74365234375000000000	4171.28173828125000000000	4186.15380859375000000000	0.00000000000000000000	10247.00000000000000000000	10230.00000000000000000000	0.00000000000000000000	0.00000000000000000000	0.00000000000000000000	498.00000000000000000000	612.00000000000000000000	0.00000000000000000000	0.00000000000000000000	0.00000000000000000000	0.00000000000000000000	0.00000000000000000000	0.00000000000000000000	0.00000000000000000000	0.00000000000000000000	0.00000000000000000000	0.00000000000000000000	0.00000000000000000000	0.00000000000000000000	0.00000000000000000000	0.00000000000000000000	0.00000000000000000000	0.00000000000000000000
32.00000000000000000000	0.00000000000000000000	4177.94873046875000000000	4157.43603515625000000000	4158.46142578125000000000	4165.12792968750000000000	4157.94873046875000000000	4159.48730468750000000000	4161.53857421875000000000	4152.30761718750000000000	4152.82031250000000000000	4142.05126953125000000000	4190.76904296875000000000	4178.46142578125000000000	4150.25634765625000000000	4172.30761718750000000000	0.00000000000000000000	10247.00000000000000000000	10230.00000000000000000000	0.00000000000000000000	0.00000000000000000000	0.00000000000000000000	498.00000000000000000000	620.00000000000000000000	0.00000000000000000000	0.00000000000000000000	0.00000000000000000000	0.00000000000000000000	0.00000000000000000000	0.00000000000000000000	0.00000000000000000000	0.00000000000000000000	0.00000000000000000000	0.00000000000000000000	0.00000000000000000000	0.00000000000000000000	0.00000000000000000000	0.00000000000000000000	0.00000000000000000000	0.00000000000000000000
33.00000000000000000000	0.00000000000000000000	4178.46142578125000000000	4171.79492187500000000000	4163.07666015625000000000	4168.71777343750000000000	4185.64111328125000000000	4180.00000000000000000000	4177.94873046875000000000	4162.05126953125000000000	4173.84619140625000000000	4157.43603515625000000000	4185.64111328125000000000	4182.56396484375000000000	4167.69238281250000000000	4171.79492187500000000000	0.00000000000000000000	10245.00000000000000000000	10230.00000000000000000000	0.00000000000000000000	0.00000000000000000000	0.00000000000000000000	498.00000000000000000000	628.00000000000000000000	0.00000000000000000000	0.00000000000000000000	0.00000000000000000000	0.00000000000000000000	0.00000000000000000000	0.00000000000000000000	0.00000000000000000000	0.00000000000000000000	0.00000000000000000000	0.00000000000000000000	0.00000000000000000000	0.00000000000000000000	0.00000000000000000000	0.00000000000000000000	0.00000000000000000000	0.00000000000000000000
34.00000000000000000000	0.00000000000000000000	4167.17919921875000000000	4170.25634765625000000000	4159.48730468750000000000	4162.56396484375000000000	4183.07666015625000000000	4181.02539062500000000000	4182.05126953125000000000	4166.66650390625000000000	4180.51269531250000000000	4165.64111328125000000000	4189.74365234375000000000	4180.51269531250000000000	4155.38427734375000000000	4153.84619140625000000000	0.00000000000000000000	10245.00000000000000000000	10230.00000000000000000000	0.00000000000000000000	0.00000000000000000000	0.00000000000000000000	498.00000000000000000000	635.00000000000000000000	0.00000000000000000000	0.00000000000000000000	0.00000000000000000000	0.00000000000000000000	0.00000000000000000000	0.00000000000000000000	0.00000000000000000000	0.00000000000000000000	0.00000000000000000000	0.00000000000000000000	0.00000000000000000000	0.00000000000000000000	0.00000000000000000000	0.00000000000000000000	0.00000000000000000000	0.00000000000000000000
35.00000000000000000000	0.00000000000000000000	4190.25634765625000000000	4155.38427734375000000000	4171.28173828125000000000	4164.10253906250000000000	4168.20507812500000000000	4162.56396484375000000000	4162.56396484375000000000	4146.66650390625000000000	4158.46142578125000000000	4166.66650390625000000000	4204.10253906250000000000	4168.20507812500000000000	4131.28173828125000000000	4138.46142578125000000000	0.00000000000000000000	10245.00000000000000000000	10230.00000000000000000000	0.00000000000000000000	0.00000000000000000000	0.00000000000000000000	498.00000000000000000000	642.00000000000000000000	0.00000000000000000000	0.00000000000000000000	0.00000000000000000000	0.00000000000000000000	0.00000000000000000000	0.00000000000000000000	0.00000000000000000000	0.00000000000000000000	0.00000000000000000000	0.00000000000000000000	0.00000000000000000000	0.00000000000000000000	0.00000000000000000000	0.00000000000000000000	0.00000000000000000000	0.00000000000000000000
36.00000000000000000000	0.00000000000000000000	4180.00000000000000000000	4184.61523437500000000000	4152.30761718750000000000	4178.46142578125000000000	4193.33300781250000000000	4184.61523437500000000000	4182.56396484375000000000	4166.66650390625000000000	4185.64111328125000000000	4189.23046875000000000000	4227.69238281250000000000	4184.61523437500000000000	4167.17919921875000000000	4183.07666015625000000000	0.00000000000000000000	10245.00000000000000000000	10230.00000000000000000000	0.00000000000000000000	0.00000000000000000000	0.00000000000000000000	498.00000000000000000000	650.00000000000000000000	0.00000000000000000000	0.00000000000000000000	0.00000000000000000000	0.00000000000000000000	0.00000000000000000000	0.00000000000000000000	0.00000000000000000000	0.00000000000000000000	0.00000000000000000000	0.00000000000000000000	0.00000000000000000000	0.00000000000000000000	0.00000000000000000000	0.00000000000000000000	0.00000000000000000000	0.00000000000000000000
37.00000000000000000000	0.00000000000000000000	4177.43603515625000000000	4172.82031250000000000000	4159.48730468750000000000	4168.20507812500000000000	4164.61523437500000000000	4162.05126953125000000000	4166.66650390625000000000	4156.41015625000000000000	4172.30761718750000000000	4164.61523437500000000000	4196.41015625000000000000	4187.69238281250000000000	4160.51269531250000000000	4182.05126953125000000000	0.00000000000000000000	10245.00000000000000000000	10230.00000000000000000000	0.00000000000000000000	0.00000000000000000000	0.00000000000000000000	498.00000000000000000000	657.00000000000000000000	0.00000000000000000000	0.00000000000000000000	0.00000000000000000000	0.00000000000000000000	0.00000000000000000000	0.00000000000000000000	0.00000000000000000000	0.00000000000000000000	0.00000000000000000000	0.00000000000000000000	0.00000000000000000000	0.00000000000000000000	0.00000000000000000000	0.00000000000000000000	0.00000000000000000000	0.00000000000000000000
38.00000000000000000000	0.00000000000000000000	4170.25634765625000000000	4167.17919921875000000000	4164.10253906250000000000	4164.61523437500000000000	4160.51269531250000000000	4156.41015625000000000000	4169.74365234375000000000	4168.71777343750000000000	4169.74365234375000000000	4163.07666015625000000000	4178.46142578125000000000	4178.46142578125000000000	4165.64111328125000000000	4173.84619140625000000000	0.00000000000000000000	10245.00000000000000000000	10230.00000000000000000000	0.00000000000000000000	0.00000000000000000000	0.00000000000000000000	498.00000000000000000000	664.00000000000000000000	0.00000000000000000000	0.00000000000000000000	0.00000000000000000000	0.00000000000000000000	0.00000000000000000000	0.00000000000000000000	0.00000000000000000000	0.00000000000000000000	0.00000000000000000000	0.00000000000000000000	0.00000000000000000000	0.00000000000000000000	0.00000000000000000000	0.00000000000000000000	0.00000000000000000000	0.00000000000000000000
39.00000000000000000000	0.00000000000000000000	4167.69238281250000000000	4170.25634765625000000000	4161.02539062500000000000	4174.35888671875000000000	4177.43603515625000000000	4172.82031250000000000000	4183.58984375000000000000	4192.30761718750000000000	4194.35888671875000000000	4176.41015625000000000000	4215.38427734375000000000	4174.87158203125000000000	4180.51269531250000000000	4184.61523437500000000000	0.00000000000000000000	10246.00000000000000000000	10228.00000000000000000000	0.00000000000000000000	0.00000000000000000000	0.00000000000000000000	498.00000000000000000000	672.00000000000000000000	0.00000000000000000000	0.00000000000000000000	0.00000000000000000000	0.00000000000000000000	0.00000000000000000000	0.00000000000000000000	0.00000000000000000000	0.00000000000000000000	0.00000000000000000000	0.00000000000000000000	0.00000000000000000000	0.00000000000000000000	0.00000000000000000000	0.00000000000000000000	0.00000000000000000000	0.00000000000000000000
40.00000000000000000000	0.00000000000000000000	4189.74365234375000000000	4161.02539062500000000000	4177.43603515625000000000	4170.76904296875000000000	4170.76904296875000000000	4170.76904296875000000000	4171.28173828125000000000	4171.79492187500000000000	4185.12792968750000000000	4164.61523437500000000000	4229.74365234375000000000	4168.71777343750000000000	4156.41015625000000000000	4174.87158203125000000000	0.00000000000000000000	10246.00000000000000000000	10228.00000000000000000000	0.00000000000000000000	0.00000000000000000000	0.00000000000000000000	498.00000000000000000000	679.00000000000000000000	0.00000000000000000000	0.00000000000000000000	0.00000000000000000000	0.00000000000000000000	0.00000000000000000000	0.00000000000000000000	0.00000000000000000000	0.00000000000000000000	0.00000000000000000000	0.00000000000000000000	0.00000000000000000000	0.00000000000000000000	0.00000000000000000000	0.00000000000000000000	0.00000000000000000000	0.00000000000000000000
41.00000000000000000000	0.00000000000000000000	4175.38427734375000000000	4190.25634765625000000000	4160.00000000000000000000	4179.48730468750000000000	4203.07666015625000000000	4192.30761718750000000000	4187.17919921875000000000	4172.82031250000000000000	4190.76904296875000000000	4190.76904296875000000000	4209.74365234375000000000	4174.35888671875000000000	4172.30761718750000000000	4183.58984375000000000000	0.00000000000000000000	10246.00000000000000000000	10228.00000000000000000000	0.00000000000000000000	0.00000000000000000000	0.00000000000000000000	498.00000000000000000000	686.00000000000000000000	0.00000000000000000000	0.00000000000000000000	0.00000000000000000000	0.00000000000000000000	0.00000000000000000000	0.00000000000000000000	0.00000000000000000000	0.00000000000000000000	0.00000000000000000000	0.00000000000000000000	0.00000000000000000000	0.00000000000000000000	0.00000000000000000000	0.00000000000000000000	0.00000000000000000000	0.00000000000000000000
42.00000000000000000000	0.00000000000000000000	4184.61523437500000000000	4183.58984375000000000000	4164.10253906250000000000	4180.00000000000000000000	4188.20507812500000000000	4179.48730468750000000000	4174.87158203125000000000	4159.48730468750000000000	4172.82031250000000000000	4169.23046875000000000000	4190.76904296875000000000	4170.25634765625000000000	4164.61523437500000000000	4177.94873046875000000000	0.00000000000000000000	10246.00000000000000000000	10228.00000000000000000000	0.00000000000000000000	0.00000000000000000000	0.00000000000000000000	498.00000000000000000000	694.00000000000000000000	0.00000000000000000000	0.00000000000000000000	0.00000000000000000000	0.00000000000000000000	0.00000000000000000000	0.00000000000000000000	0.00000000000000000000	0.00000000000000000000	0.00000000000000000000	0.00000000000000000000	0.00000000000000000000	0.00000000000000000000	0.00000000000000000000	0.00000000000000000000	0.00000000000000000000	0.00000000000000000000
43.00000000000000000000	0.00000000000000000000	4183.07666015625000000000	4171.28173828125000000000	4164.61523437500000000000	4169.74365234375000000000	4160.00000000000000000000	4171.79492187500000000000	4170.25634765625000000000	4157.94873046875000000000	4169.23046875000000000000	4145.12792968750000000000	4203.07666015625000000000	4167.69238281250000000000	4158.46142578125000000000	4186.66650390625000000000	0.00000000000000000000	10248.00000000000000000000	10229.00000000000000000000	0.00000000000000000000	0.00000000000000000000	0.00000000000000000000	498.00000000000000000000	701.00000000000000000000	0.00000000000000000000	0.00000000000000000000	0.00000000000000000000	0.00000000000000000000	0.00000000000000000000	0.00000000000000000000	0.00000000000000000000	0.00000000000000000000	0.00000000000000000000	0.00000000000000000000	0.00000000000000000000	0.00000000000000000000	0.00000000000000000000	0.00000000000000000000	0.00000000000000000000	0.00000000000000000000
44.00000000000000000000	0.00000000000000000000	4160.00000000000000000000	4165.12792968750000000000	4152.30761718750000000000	4171.79492187500000000000	4151.79492187500000000000	4166.15380859375000000000	4168.71777343750000000000	4164.61523437500000000000	4177.94873046875000000000	4164.10253906250000000000	4200.00000000000000000000	4174.87158203125000000000	4172.82031250000000000000	4198.97412109375000000000	0.00000000000000000000	10248.00000000000000000000	10229.00000000000000000000	0.00000000000000000000	0.00000000000000000000	0.00000000000000000000	498.00000000000000000000	708.00000000000000000000	0.00000000000000000000	0.00000000000000000000	0.00000000000000000000	0.00000000000000000000	0.00000000000000000000	0.00000000000000000000	0.00000000000000000000	0.00000000000000000000	0.00000000000000000000	0.00000000000000000000	0.00000000000000000000	0.00000000000000000000	0.00000000000000000000	0.00000000000000000000	0.00000000000000000000	0.00000000000000000000
45.00000000000000000000	0.00000000000000000000	4180.51269531250000000000	4148.20507812500000000000	4169.74365234375000000000	4176.41015625000000000000	4145.64111328125000000000	4143.58984375000000000000	4152.30761718750000000000	4147.17919921875000000000	4158.46142578125000000000	4157.43603515625000000000	4206.66650390625000000000	4171.28173828125000000000	4163.58984375000000000000	4183.07666015625000000000	0.00000000000000000000	10247.00000000000000000000	10228.00000000000000000000	0.00000000000000000000	0.00000000000000000000	0.00000000000000000000	498.00000000000000000000	716.00000000000000000000	0.00000000000000000000	0.00000000000000000000	0.00000000000000000000	0.00000000000000000000	0.00000000000000000000	0.00000000000000000000	0.00000000000000000000	0.00000000000000000000	0.00000000000000000000	0.00000000000000000000	0.00000000000000000000	0.00000000000000000000	0.00000000000000000000	0.00000000000000000000	0.00000000000000000000	0.00000000000000000000
46.00000000000000000000	0.00000000000000000000	4179.48730468750000000000	4187.69238281250000000000	4163.07666015625000000000	4181.53857421875000000000	4186.66650390625000000000	4176.41015625000000000000	4184.61523437500000000000	4166.66650390625000000000	4176.92285156250000000000	4162.05126953125000000000	4236.92285156250000000000	4183.07666015625000000000	4174.35888671875000000000	4192.82031250000000000000	0.00000000000000000000	10247.00000000000000000000	10228.00000000000000000000	0.00000000000000000000	0.00000000000000000000	0.00000000000000000000	498.00000000000000000000	723.00000000000000000000	0.00000000000000000000	0.00000000000000000000	0.00000000000000000000	0.00000000000000000000	0.00000000000000000000	0.00000000000000000000	0.00000000000000000000	0.00000000000000000000	0.00000000000000000000	0.00000000000000000000	0.00000000000000000000	0.00000000000000000000	0.00000000000000000000	0.00000000000000000000	0.00000000000000000000	0.00000000000000000000
47.00000000000000000000	0.00000000000000000000	4192.82031250000000000000	4200.51269531250000000000	4173.33300781250000000000	4183.58984375000000000000	4189.74365234375000000000	4187.17919921875000000000	4181.53857421875000000000	4162.56396484375000000000	4177.43603515625000000000	4158.97412109375000000000	4197.94873046875000000000	4186.15380859375000000000	4164.10253906250000000000	4192.82031250000000000000	0.00000000000000000000	10249.00000000000000000000	10228.00000000000000000000	0.00000000000000000000	0.00000000000000000000	0.00000000000000000000	498.00000000000000000000	731.00000000000000000000	0.00000000000000000000	0.00000000000000000000	0.00000000000000000000	0.00000000000000000000	0.00000000000000000000	0.00000000000000000000	0.00000000000000000000	0.00000000000000000000	0.00000000000000000000	0.00000000000000000000	0.00000000000000000000	0.00000000000000000000	0.00000000000000000000	0.00000000000000000000	0.00000000000000000000	0.00000000000000000000
48.00000000000000000000	0.00000000000000000000	4196.92285156250000000000	4188.71777343750000000000	4175.38427734375000000000	4193.33300781250000000000	4181.02539062500000000000	4180.51269531250000000000	4166.66650390625000000000	4161.02539062500000000000	4177.94873046875000000000	4172.30761718750000000000	4180.51269531250000000000	4170.76904296875000000000	4171.28173828125000000000	4201.02539062500000000000	0.00000000000000000000	10249.00000000000000000000	10228.00000000000000000000	0.00000000000000000000	0.00000000000000000000	0.00000000000000000000	498.00000000000000000000	738.00000000000000000000	0.00000000000000000000	0.00000000000000000000	0.00000000000000000000	0.00000000000000000000	0.00000000000000000000	0.00000000000000000000	0.00000000000000000000	0.00000000000000000000	0.00000000000000000000	0.00000000000000000000	0.00000000000000000000	0.00000000000000000000	0.00000000000000000000	0.00000000000000000000	0.00000000000000000000	0.00000000000000000000
49.00000000000000000000	0.00000000000000000000	4170.76904296875000000000	4179.48730468750000000000	4151.79492187500000000000	4184.61523437500000000000	4174.87158203125000000000	4171.79492187500000000000	4165.64111328125000000000	4168.20507812500000000000	4181.02539062500000000000	4175.38427734375000000000	4217.43603515625000000000	4162.56396484375000000000	4182.05126953125000000000	4213.84619140625000000000	0.00000000000000000000	10249.00000000000000000000	10228.00000000000000000000	0.00000000000000000000	0.00000000000000000000	0.00000000000000000000	498.00000000000000000000	745.00000000000000000000	0.00000000000000000000	0.00000000000000000000	0.00000000000000000000	0.00000000000000000000	0.00000000000000000000	0.00000000000000000000	0.00000000000000000000	0.00000000000000000000	0.00000000000000000000	0.00000000000000000000	0.00000000000000000000	0.00000000000000000000	0.00000000000000000000	0.00000000000000000000	0.00000000000000000000	0.00000000000000000000
50.00000000000000000000	0.00000000000000000000	4182.56396484375000000000	4160.51269531250000000000	4164.10253906250000000000	4171.28173828125000000000	4143.58984375000000000000	4149.74365234375000000000	4146.66650390625000000000	4144.10253906250000000000	4146.66650390625000000000	4140.00000000000000000000	4213.33300781250000000000	4158.97412109375000000000	4157.94873046875000000000	4198.97412109375000000000	0.00000000000000000000	10249.00000000000000000000	10228.00000000000000000000	0.00000000000000000000	0.00000000000000000000	0.00000000000000000000	498.00000000000000000000	753.00000000000000000000	0.00000000000000000000	0.00000000000000000000	0.00000000000000000000	0.00000000000000000000	0.00000000000000000000	0.00000000000000000000	0.00000000000000000000	0.00000000000000000000	0.00000000000000000000	0.00000000000000000000	0.00000000000000000000	0.00000000000000000000	0.00000000000000000000	0.00000000000000000000	0.00000000000000000000	0.00000000000000000000
51.00000000000000000000	0.00000000000000000000	4175.38427734375000000000	4180.51269531250000000000	4160.00000000000000000000	4187.17919921875000000000	4180.00000000000000000000	4177.94873046875000000000	4178.97412109375000000000	4170.25634765625000000000	4173.84619140625000000000	4170.76904296875000000000	4205.64111328125000000000	4165.64111328125000000000	4177.43603515625000000000	4200.51269531250000000000	0.00000000000000000000	10249.00000000000000000000	10226.00000000000000000000	0.00000000000000000000	0.00000000000000000000	0.00000000000000000000	498.00000000000000000000	761.00000000000000000000	0.00000000000000000000	0.00000000000000000000	0.00000000000000000000	0.00000000000000000000	0.00000000000000000000	0.00000000000000000000	0.00000000000000000000	0.00000000000000000000	0.00000000000000000000	0.00000000000000000000	0.00000000000000000000	0.00000000000000000000	0.00000000000000000000	0.00000000000000000000	0.00000000000000000000	0.00000000000000000000
52.00000000000000000000	0.00000000000000000000	4184.10253906250000000000	4167.17919921875000000000	4164.61523437500000000000	4180.51269531250000000000	4189.23046875000000000000	4174.87158203125000000000	4188.71777343750000000000	4180.00000000000000000000	4187.17919921875000000000	4177.94873046875000000000	4196.41015625000000000000	4168.71777343750000000000	4164.10253906250000000000	4179.48730468750000000000	0.00000000000000000000	10249.00000000000000000000	10226.00000000000000000000	0.00000000000000000000	0.00000000000000000000	0.00000000000000000000	498.00000000000000000000	770.00000000000000000000	0.00000000000000000000	0.00000000000000000000	0.00000000000000000000	0.00000000000000000000	0.00000000000000000000	0.00000000000000000000	0.00000000000000000000	0.00000000000000000000	0.00000000000000000000	0.00000000000000000000	0.00000000000000000000	0.00000000000000000000	0.00000000000000000000	0.00000000000000000000	0.00000000000000000000	0.00000000000000000000
53.00000000000000000000	0.00000000000000000000	4190.76904296875000000000	4158.97412109375000000000	4166.15380859375000000000	4178.97412109375000000000	4165.12792968750000000000	4164.10253906250000000000	4179.48730468750000000000	4165.64111328125000000000	4164.10253906250000000000	4149.23046875000000000000	4201.02539062500000000000	4177.94873046875000000000	4154.35888671875000000000	4181.53857421875000000000	0.00000000000000000000	10249.00000000000000000000	10227.00000000000000000000	0.00000000000000000000	0.00000000000000000000	0.00000000000000000000	498.00000000000000000000	778.00000000000000000000	0.00000000000000000000	0.00000000000000000000	0.00000000000000000000	0.00000000000000000000	0.00000000000000000000	0.00000000000000000000	0.00000000000000000000	0.00000000000000000000	0.00000000000000000000	0.00000000000000000000	0.00000000000000000000	0.00000000000000000000	0.00000000000000000000	0.00000000000000000000	0.00000000000000000000	0.00000000000000000000
54.00000000000000000000	0.00000000000000000000	4166.66650390625000000000	4176.92285156250000000000	4147.69238281250000000000	4184.10253906250000000000	4174.35888671875000000000	4177.43603515625000000000	4185.12792968750000000000	4166.66650390625000000000	4158.97412109375000000000	4157.43603515625000000000	4212.82031250000000000000	4187.17919921875000000000	4185.12792968750000000000	4209.23046875000000000000	0.00000000000000000000	10249.00000000000000000000	10227.00000000000000000000	0.00000000000000000000	0.00000000000000000000	0.00000000000000000000	498.00000000000000000000	787.00000000000000000000	0.00000000000000000000	0.00000000000000000000	0.00000000000000000000	0.00000000000000000000	0.00000000000000000000	0.00000000000000000000	0.00000000000000000000	0.00000000000000000000	0.00000000000000000000	0.00000000000000000000	0.00000000000000000000	0.00000000000000000000	0.00000000000000000000	0.00000000000000000000	0.00000000000000000000	0.00000000000000000000
55.00000000000000000000	0.00000000000000000000	4182.05126953125000000000	4146.66650390625000000000	4164.61523437500000000000	4155.89746093750000000000	4148.71777343750000000000	4150.76904296875000000000	4154.35888671875000000000	4137.43603515625000000000	4133.84619140625000000000	4141.53857421875000000000	4179.48730468750000000000	4169.23046875000000000000	4153.84619140625000000000	4184.10253906250000000000	0.00000000000000000000	10248.00000000000000000000	10226.00000000000000000000	0.00000000000000000000	0.00000000000000000000	0.00000000000000000000	498.00000000000000000000	795.00000000000000000000	0.00000000000000000000	0.00000000000000000000	0.00000000000000000000	0.00000000000000000000	0.00000000000000000000	0.00000000000000000000	0.00000000000000000000	0.00000000000000000000	0.00000000000000000000	0.00000000000000000000	0.00000000000000000000	0.00000000000000000000	0.00000000000000000000	0.00000000000000000000	0.00000000000000000000	0.00000000000000000000
56.00000000000000000000	0.00000000000000000000	4176.92285156250000000000	4152.30761718750000000000	4158.46142578125000000000	4160.51269531250000000000	4150.76904296875000000000	4157.94873046875000000000	4161.02539062500000000000	4152.82031250000000000000	4150.25634765625000000000	4148.20507812500000000000	4184.10253906250000000000	4175.89746093750000000000	4148.71777343750000000000	4185.12792968750000000000	0.00000000000000000000	10248.00000000000000000000	10226.00000000000000000000	0.00000000000000000000	0.00000000000000000000	0.00000000000000000000	498.00000000000000000000	803.00000000000000000000	0.00000000000000000000	0.00000000000000000000	0.00000000000000000000	0.00000000000000000000	0.00000000000000000000	0.00000000000000000000	0.00000000000000000000	0.00000000000000000000	0.00000000000000000000	0.00000000000000000000	0.00000000000000000000	0.00000000000000000000	0.00000000000000000000	0.00000000000000000000	0.00000000000000000000	0.00000000000000000000
57.00000000000000000000	0.00000000000000000000	4177.94873046875000000000	4168.71777343750000000000	4163.58984375000000000000	4189.74365234375000000000	4171.79492187500000000000	4164.61523437500000000000	4165.64111328125000000000	4172.30761718750000000000	4166.15380859375000000000	4162.05126953125000000000	4203.58984375000000000000	4198.46142578125000000000	4170.76904296875000000000	4202.05126953125000000000	0.00000000000000000000	10248.00000000000000000000	10228.00000000000000000000	0.00000000000000000000	0.00000000000000000000	0.00000000000000000000	498.00000000000000000000	812.00000000000000000000	0.00000000000000000000	0.00000000000000000000	0.00000000000000000000	0.00000000000000000000	0.00000000000000000000	0.00000000000000000000	0.00000000000000000000	0.00000000000000000000	0.00000000000000000000	0.00000000000000000000	0.00000000000000000000	0.00000000000000000000	0.00000000000000000000	0.00000000000000000000	0.00000000000000000000	0.00000000000000000000
58.00000000000000000000	0.00000000000000000000	4190.25634765625000000000	4177.43603515625000000000	4175.89746093750000000000	4191.28173828125000000000	4185.12792968750000000000	4170.25634765625000000000	4163.07666015625000000000	4170.25634765625000000000	4174.35888671875000000000	4165.12792968750000000000	4207.69238281250000000000	4201.53857421875000000000	4176.92285156250000000000	4205.64111328125000000000	0.00000000000000000000	10248.00000000000000000000	10228.00000000000000000000	0.00000000000000000000	0.00000000000000000000	0.00000000000000000000	498.00000000000000000000	820.00000000000000000000	0.00000000000000000000	0.00000000000000000000	0.00000000000000000000	0.00000000000000000000	0.00000000000000000000	0.00000000000000000000	0.00000000000000000000	0.00000000000000000000	0.00000000000000000000	0.00000000000000000000	0.00000000000000000000	0.00000000000000000000	0.00000000000000000000	0.00000000000000000000	0.00000000000000000000	0.00000000000000000000
59.00000000000000000000	0.00000000000000000000	4171.79492187500000000000	4184.10253906250000000000	4153.84619140625000000000	4182.05126953125000000000	4186.15380859375000000000	4184.10253906250000000000	4174.35888671875000000000	4170.76904296875000000000	4181.02539062500000000000	4162.05126953125000000000	4213.84619140625000000000	4189.74365234375000000000	4168.20507812500000000000	4200.51269531250000000000	0.00000000000000000000	10248.00000000000000000000	10226.00000000000000000000	0.00000000000000000000	0.00000000000000000000	0.00000000000000000000	498.00000000000000000000	828.00000000000000000000	0.00000000000000000000	0.00000000000000000000	0.00000000000000000000	0.00000000000000000000	0.00000000000000000000	0.00000000000000000000	0.00000000000000000000	0.00000000000000000000	0.00000000000000000000	0.00000000000000000000	0.00000000000000000000	0.00000000000000000000	0.00000000000000000000	0.00000000000000000000	0.00000000000000000000	0.00000000000000000000
60.00000000000000000000	0.00000000000000000000	4186.66650390625000000000	4165.12792968750000000000	4164.61523437500000000000	4174.35888671875000000000	4163.58984375000000000000	4156.92285156250000000000	4155.38427734375000000000	4147.17919921875000000000	4145.12792968750000000000	4127.17919921875000000000	4188.71777343750000000000	4181.02539062500000000000	4143.58984375000000000000	4173.33300781250000000000	0.00000000000000000000	10248.00000000000000000000	10226.00000000000000000000	0.00000000000000000000	0.00000000000000000000	0.00000000000000000000	498.00000000000000000000	837.00000000000000000000	0.00000000000000000000	0.00000000000000000000	0.00000000000000000000	0.00000000000000000000	0.00000000000000000000	0.00000000000000000000	0.00000000000000000000	0.00000000000000000000	0.00000000000000000000	0.00000000000000000000	0.00000000000000000000	0.00000000000000000000	0.00000000000000000000	0.00000000000000000000	0.00000000000000000000	0.00000000000000000000
61.00000000000000000000	0.00000000000000000000	4181.02539062500000000000	4183.58984375000000000000	4163.58984375000000000000	4169.74365234375000000000	4184.10253906250000000000	4165.64111328125000000000	4174.35888671875000000000	4172.30761718750000000000	4166.66650390625000000000	4153.33300781250000000000	4200.51269531250000000000	4197.94873046875000000000	4179.48730468750000000000	4193.33300781250000000000	0.00000000000000000000	10246.00000000000000000000	10227.00000000000000000000	0.00000000000000000000	0.00000000000000000000	0.00000000000000000000	498.00000000000000000000	845.00000000000000000000	0.00000000000000000000	0.00000000000000000000	0.00000000000000000000	0.00000000000000000000	0.00000000000000000000	0.00000000000000000000	0.00000000000000000000	0.00000000000000000000	0.00000000000000000000	0.00000000000000000000	0.00000000000000000000	0.00000000000000000000	0.00000000000000000000	0.00000000000000000000	0.00000000000000000000	0.00000000000000000000
62.00000000000000000000	0.00000000000000000000	4172.82031250000000000000	4165.64111328125000000000	4162.56396484375000000000	4158.46142578125000000000	4159.48730468750000000000	4161.53857421875000000000	4173.84619140625000000000	4182.56396484375000000000	4181.02539062500000000000	4174.35888671875000000000	4211.28173828125000000000	4197.43603515625000000000	4183.07666015625000000000	4194.87158203125000000000	0.00000000000000000000	10246.00000000000000000000	10227.00000000000000000000	0.00000000000000000000	0.00000000000000000000	0.00000000000000000000	498.00000000000000000000	853.00000000000000000000	0.00000000000000000000	0.00000000000000000000	0.00000000000000000000	0.00000000000000000000	0.00000000000000000000	0.00000000000000000000	0.00000000000000000000	0.00000000000000000000	0.00000000000000000000	0.00000000000000000000	0.00000000000000000000	0.00000000000000000000	0.00000000000000000000	0.00000000000000000000	0.00000000000000000000	0.00000000000000000000
63.00000000000000000000	0.00000000000000000000	4184.10253906250000000000	4137.43603515625000000000	4169.23046875000000000000	4161.53857421875000000000	4132.82031250000000000000	4145.64111328125000000000	4152.30761718750000000000	4160.00000000000000000000	4152.30761718750000000000	4145.12792968750000000000	4182.05126953125000000000	4180.51269531250000000000	4153.33300781250000000000	4181.53857421875000000000	0.00000000000000000000	10246.00000000000000000000	10227.00000000000000000000	0.00000000000000000000	0.00000000000000000000	0.00000000000000000000	498.00000000000000000000	862.00000000000000000000	0.00000000000000000000	0.00000000000000000000	0.00000000000000000000	0.00000000000000000000	0.00000000000000000000	0.00000000000000000000	0.00000000000000000000	0.00000000000000000000	0.00000000000000000000	0.00000000000000000000	0.00000000000000000000	0.00000000000000000000	0.00000000000000000000	0.00000000000000000000	0.00000000000000000000	0.00000000000000000000
64.00000000000000000000	0.00000000000000000000	4172.30761718750000000000	4175.38427734375000000000	4154.35888671875000000000	4180.51269531250000000000	4180.51269531250000000000	4170.25634765625000000000	4168.20507812500000000000	4168.20507812500000000000	4161.02539062500000000000	4154.87158203125000000000	4188.71777343750000000000	4181.02539062500000000000	4175.38427734375000000000	4200.51269531250000000000	1144.00000000000000000000	10246.00000000000000000000	10227.00000000000000000000	0.00000000000000000000	0.00000000000000000000	0.00000000000000000000	498.00000000000000000000	870.00000000000000000000	4.00000000000000000000	0.00000000000000000000	0.00000000000000000000	0.00000000000000000000	0.00000000000000000000	0.00000000000000000000	0.00000000000000000000	0.00000000000000000000	0.00000000000000000000	0.00000000000000000000	0.00000000000000000000	0.00000000000000000000	0.00000000000000000000	0.00000000000000000000	0.00000000000000000000	0.00000000000000000000
65.00000000000000000000	0.00000000000000000000	4193.33300781250000000000	4185.12792968750000000000	4172.82031250000000000000	4184.10253906250000000000	4188.20507812500000000000	4169.74365234375000000000	4165.64111328125000000000	4158.46142578125000000000	4162.56396484375000000000	4156.41015625000000000000	4207.17919921875000000000	4178.46142578125000000000	4170.76904296875000000000	4190.25634765625000000000	2155.00000000000000000000	10248.00000000000000000000	10228.00000000000000000000	0.00000000000000000000	0.00000000000000000000	0.00000000000000000000	498.00000000000000000000	879.00000000000000000000	4.00000000000000000000	4.00000000000000000000	0.00000000000000000000	0.00000000000000000000	0.00000000000000000000	0.00000000000000000000	0.00000000000000000000	0.00000000000000000000	0.00000000000000000000	0.00000000000000000000	0.00000000000000000000	0.00000000000000000000	0.00000000000000000000	0.00000000000000000000	0.00000000000000000000	0.00000000000000000000
66.00000000000000000000	0.00000000000000000000	4181.53857421875000000000	4181.53857421875000000000	4162.56396484375000000000	4184.61523437500000000000	4182.56396484375000000000	4171.28173828125000000000	4171.28173828125000000000	4163.07666015625000000000	4167.69238281250000000000	4156.92285156250000000000	4210.76904296875000000000	4178.46142578125000000000	4168.20507812500000000000	4192.82031250000000000000	1406.00000000000000000000	10248.00000000000000000000	10228.00000000000000000000	0.00000000000000000000	0.00000000000000000000	0.00000000000000000000	498.00000000000000000000	886.00000000000000000000	4.00000000000000000000	4.00000000000000000000	4.00000000000000000000	0.00000000000000000000	0.00000000000000000000	0.00000000000000000000	0.00000000000000000000	0.00000000000000000000	0.00000000000000000000	0.00000000000000000000	0.00000000000000000000	0.00000000000000000000	0.00000000000000000000	0.00000000000000000000	4.00000000000000000000	0.00000000000000000000
67.00000000000000000000	0.00000000000000000000	4161.53857421875000000000	4157.94873046875000000000	4148.71777343750000000000	4165.12792968750000000000	4154.35888671875000000000	4149.23046875000000000000	4145.64111328125000000000	4150.76904296875000000000	4146.66650390625000000000	4146.15380859375000000000	4188.20507812500000000000	4174.87158203125000000000	4167.17919921875000000000	4189.74365234375000000000	3446.00000000000000000000	10248.00000000000000000000	10228.00000000000000000000	0.00000000000000000000	0.00000000000000000000	0.00000000000000000000	498.00000000000000000000	894.00000000000000000000	4.00000000000000000000	4.00000000000000000000	4.00000000000000000000	4.00000000000000000000	0.00000000000000000000	0.00000000000000000000	0.00000000000000000000	0.00000000000000000000	0.00000000000000000000	0.00000000000000000000	0.00000000000000000000	0.00000000000000000000	0.00000000000000000000	0.00000000000000000000	4.00000000000000000000	4.00000000000000000000
68.00000000000000000000	0.00000000000000000000	4184.61523437500000000000	4146.15380859375000000000	4168.20507812500000000000	4156.41015625000000000000	4142.56396484375000000000	4136.92285156250000000000	4135.38427734375000000000	4138.97412109375000000000	4138.46142578125000000000	4144.10253906250000000000	4193.84619140625000000000	4175.89746093750000000000	4176.92285156250000000000	4186.66650390625000000000	3505.00000000000000000000	10248.00000000000000000000	10228.00000000000000000000	0.00000000000000000000	0.00000000000000000000	0.00000000000000000000	498.00000000000000000000	901.00000000000000000000	4.00000000000000000000	4.00000000000000000000	4.00000000000000000000	4.00000000000000000000	4.00000000000000000000	0.00000000000000000000	0.00000000000000000000	0.00000000000000000000	0.00000000000000000000	0.00000000000000000000	0.00000000000000000000	0.00000000000000000000	0.00000000000000000000	0.00000000000000000000	4.00000000000000000000	4.00000000000000000000
69.00000000000000000000	0.00000000000000000000	4174.87158203125000000000	4172.82031250000000000000	4160.51269531250000000000	4180.51269531250000000000	4177.94873046875000000000	4169.74365234375000000000	4175.38427734375000000000	4167.69238281250000000000	4175.89746093750000000000	4173.33300781250000000000	4222.05126953125000000000	4191.28173828125000000000	4201.53857421875000000000	4202.05126953125000000000	3407.00000000000000000000	10248.00000000000000000000	10229.00000000000000000000	0.00000000000000000000	0.00000000000000000000	0.00000000000000000000	498.00000000000000000000	908.00000000000000000000	4.00000000000000000000	4.00000000000000000000	4.00000000000000000000	4.00000000000000000000	4.00000000000000000000	4.00000000000000000000	0.00000000000000000000	0.00000000000000000000	0.00000000000000000000	0.00000000000000000000	0.00000000000000000000	0.00000000000000000000	0.00000000000000000000	0.00000000000000000000	4.00000000000000000000	4.00000000000000000000
70.00000000000000000000	0.00000000000000000000	4181.53857421875000000000	4155.38427734375000000000	4167.69238281250000000000	4181.53857421875000000000	4166.66650390625000000000	4165.12792968750000000000	4164.10253906250000000000	4153.84619140625000000000	4159.48730468750000000000	4153.33300781250000000000	4177.43603515625000000000	4192.30761718750000000000	4171.28173828125000000000	4179.48730468750000000000	3468.00000000000000000000	10248.00000000000000000000	10229.00000000000000000000	0.00000000000000000000	0.00000000000000000000	0.00000000000000000000	498.00000000000000000000	916.00000000000000000000	4.00000000000000000000	4.00000000000000000000	4.00000000000000000000	4.00000000000000000000	4.00000000000000000000	4.00000000000000000000	4.00000000000000000000	0.00000000000000000000	0.00000000000000000000	0.00000000000000000000	0.00000000000000000000	0.00000000000000000000	0.00000000000000000000	0.00000000000000000000	4.00000000000000000000	4.00000000000000000000
71.00000000000000000000	0.00000000000000000000	4180.51269531250000000000	4163.07666015625000000000	4158.97412109375000000000	4176.41015625000000000000	4177.43603515625000000000	4184.10253906250000000000	4172.30761718750000000000	4159.48730468750000000000	4161.53857421875000000000	4150.76904296875000000000	4176.92285156250000000000	4184.61523437500000000000	4163.07666015625000000000	4185.12792968750000000000	3366.00000000000000000000	10248.00000000000000000000	10230.00000000000000000000	0.00000000000000000000	0.00000000000000000000	0.00000000000000000000	498.00000000000000000000	923.00000000000000000000	4.00000000000000000000	4.00000000000000000000	4.00000000000000000000	4.00000000000000000000	4.00000000000000000000	4.00000000000000000000	4.00000000000000000000	4.00000000000000000000	0.00000000000000000000	0.00000000000000000000	0.00000000000000000000	0.00000000000000000000	0.00000000000000000000	0.00000000000000000000	4.00000000000000000000	4.00000000000000000000
72.00000000000000000000	0.00000000000000000000	4170.76904296875000000000	4175.38427734375000000000	4148.71777343750000000000	4170.25634765625000000000	4177.43603515625000000000	4189.74365234375000000000	4183.07666015625000000000	4170.76904296875000000000	4173.33300781250000000000	4160.51269531250000000000	4228.71777343750000000000	4176.41015625000000000000	4169.74365234375000000000	4195.38427734375000000000	3414.00000000000000000000	10248.00000000000000000000	10230.00000000000000000000	0.00000000000000000000	0.00000000000000000000	0.00000000000000000000	498.00000000000000000000	930.00000000000000000000	4.00000000000000000000	4.00000000000000000000	4.00000000000000000000	4.00000000000000000000	4.00000000000000000000	4.00000000000000000000	4.00000000000000000000	4.00000000000000000000	4.00000000000000000000	0.00000000000000000000	0.00000000000000000000	0.00000000000000000000	0.00000000000000000000	0.00000000000000000000	4.00000000000000000000	4.00000000000000000000
73.00000000000000000000	0.00000000000000000000	4179.48730468750000000000	4149.74365234375000000000	4163.07666015625000000000	4162.05126953125000000000	4138.97412109375000000000	4149.23046875000000000000	4158.46142578125000000000	4152.82031250000000000000	4153.84619140625000000000	4149.74365234375000000000	4195.38427734375000000000	4176.92285156250000000000	4166.66650390625000000000	4172.82031250000000000000	3124.00000000000000000000	10249.00000000000000000000	10228.00000000000000000000	0.00000000000000000000	0.00000000000000000000	0.00000000000000000000	498.00000000000000000000	938.00000000000000000000	4.00000000000000000000	4.00000000000000000000	4.00000000000000000000	4.00000000000000000000	4.00000000000000000000	4.00000000000000000000	4.00000000000000000000	4.00000000000000000000	4.00000000000000000000	4.00000000000000000000	0.00000000000000000000	0.00000000000000000000	0.00000000000000000000	0.00000000000000000000	4.00000000000000000000	4.00000000000000000000
74.00000000000000000000	0.00000000000000000000	4161.53857421875000000000	4154.35888671875000000000	4150.76904296875000000000	4166.15380859375000000000	4153.84619140625000000000	4152.30761718750000000000	4170.25634765625000000000	4172.82031250000000000000	4175.38427734375000000000	4168.71777343750000000000	4154.87158203125000000000	4181.02539062500000000000	4183.58984375000000000000	4172.82031250000000000000	3485.00000000000000000000	10249.00000000000000000000	10228.00000000000000000000	0.00000000000000000000	0.00000000000000000000	0.00000000000000000000	498.00000000000000000000	945.00000000000000000000	4.00000000000000000000	4.00000000000000000000	4.00000000000000000000	4.00000000000000000000	4.00000000000000000000	4.00000000000000000000	4.00000000000000000000	4.00000000000000000000	4.00000000000000000000	4.00000000000000000000	4.00000000000000000000	0.00000000000000000000	0.00000000000000000000	0.00000000000000000000	4.00000000000000000000	4.00000000000000000000
75.00000000000000000000	0.00000000000000000000	4177.94873046875000000000	4148.20507812500000000000	4164.61523437500000000000	4157.43603515625000000000	4152.30761718750000000000	4150.25634765625000000000	4163.07666015625000000000	4164.10253906250000000000	4167.17919921875000000000	4155.89746093750000000000	4171.79492187500000000000	4160.00000000000000000000	4151.79492187500000000000	4165.12792968750000000000	3285.00000000000000000000	10249.00000000000000000000	10229.00000000000000000000	0.00000000000000000000	0.00000000000000000000	0.00000000000000000000	498.00000000000000000000	953.00000000000000000000	4.00000000000000000000	4.00000000000000000000	4.00000000000000000000	4.00000000000000000000	4.00000000000000000000	4.00000000000000000000	4.00000000000000000000	4.00000000000000000000	4.00000000000000000000	4.00000000000000000000	4.00000000000000000000	4.00000000000000000000	0.00000000000000000000	0.00000000000000000000	4.00000000000000000000	4.00000000000000000000
76.00000000000000000000	0.00000000000000000000	4181.53857421875000000000	4160.51269531250000000000	4166.66650390625000000000	4164.10253906250000000000	4153.33300781250000000000	4160.51269531250000000000	4162.05126953125000000000	4157.94873046875000000000	4157.43603515625000000000	4148.71777343750000000000	4208.20507812500000000000	4151.28173828125000000000	4150.76904296875000000000	4172.82031250000000000000	2573.00000000000000000000	10249.00000000000000000000	10229.00000000000000000000	0.00000000000000000000	0.00000000000000000000	0.00000000000000000000	498.00000000000000000000	960.00000000000000000000	4.00000000000000000000	4.00000000000000000000	4.00000000000000000000	4.00000000000000000000	4.00000000000000000000	4.00000000000000000000	4.00000000000000000000	4.00000000000000000000	4.00000000000000000000	4.00000000000000000000	4.00000000000000000000	4.00000000000000000000	4.00000000000000000000	0.00000000000000000000	4.00000000000000000000	4.00000000000000000000
77.00000000000000000000	0.00000000000000000000	4163.58984375000000000000	4166.15380859375000000000	4151.79492187500000000000	4185.64111328125000000000	4166.15380859375000000000	4173.84619140625000000000	4166.15380859375000000000	4163.07666015625000000000	4163.07666015625000000000	4152.30761718750000000000	4204.10253906250000000000	4160.51269531250000000000	4175.38427734375000000000	4180.00000000000000000000	2475.00000000000000000000	10249.00000000000000000000	10229.00000000000000000000	0.00000000000000000000	0.00000000000000000000	0.00000000000000000000	498.00000000000000000000	967.00000000000000000000	4.00000000000000000000	4.00000000000000000000	4.00000000000000000000	4.00000000000000000000	4.00000000000000000000	4.00000000000000000000	4.00000000000000000000	4.00000000000000000000	4.00000000000000000000	4.00000000000000000000	4.00000000000000000000	4.00000000000000000000	4.00000000000000000000	4.00000000000000000000	4.00000000000000000000	4.00000000000000000000
78.00000000000000000000	0.00000000000000000000	4183.07666015625000000000	4146.15380859375000000000	4165.12792968750000000000	4176.41015625000000000000	4156.92285156250000000000	4162.56396484375000000000	4153.33300781250000000000	4149.23046875000000000000	4147.69238281250000000000	4135.89746093750000000000	4175.89746093750000000000	4156.92285156250000000000	4163.07666015625000000000	4168.71777343750000000000	3485.00000000000000000000	10249.00000000000000000000	10229.00000000000000000000	0.00000000000000000000	0.00000000000000000000	0.00000000000000000000	498.00000000000000000000	975.00000000000000000000	4.00000000000000000000	4.00000000000000000000	4.00000000000000000000	4.00000000000000000000	4.00000000000000000000	4.00000000000000000000	4.00000000000000000000	4.00000000000000000000	4.00000000000000000000	4.00000000000000000000	4.00000000000000000000	4.00000000000000000000	4.00000000000000000000	4.00000000000000000000	4.00000000000000000000	4.00000000000000000000
79.00000000000000000000	0.00000000000000000000	4166.15380859375000000000	4158.46142578125000000000	4150.76904296875000000000	4160.00000000000000000000	4157.94873046875000000000	4166.66650390625000000000	4166.15380859375000000000	4168.20507812500000000000	4159.48730468750000000000	4151.28173828125000000000	4177.43603515625000000000	4163.58984375000000000000	4170.25634765625000000000	4180.51269531250000000000	3285.00000000000000000000	10249.00000000000000000000	10229.00000000000000000000	0.00000000000000000000	0.00000000000000000000	0.00000000000000000000	498.00000000000000000000	983.00000000000000000000	4.00000000000000000000	4.00000000000000000000	4.00000000000000000000	4.00000000000000000000	4.00000000000000000000	4.00000000000000000000	4.00000000000000000000	4.00000000000000000000	4.00000000000000000000	4.00000000000000000000	4.00000000000000000000	4.00000000000000000000	4.00000000000000000000	4.00000000000000000000	4.00000000000000000000	4.00000000000000000000
80.00000000000000000000	0.00000000000000000000	4166.66650390625000000000	4138.97412109375000000000	4157.94873046875000000000	4158.97412109375000000000	4133.33300781250000000000	4144.61523437500000000000	4158.97412109375000000000	4166.66650390625000000000	4153.33300781250000000000	4145.64111328125000000000	4181.53857421875000000000	4170.76904296875000000000	4149.74365234375000000000	4166.66650390625000000000	2573.00000000000000000000	10249.00000000000000000000	10229.00000000000000000000	0.00000000000000000000	0.00000000000000000000	0.00000000000000000000	498.00000000000000000000	991.00000000000000000000	4.00000000000000000000	4.00000000000000000000	4.00000000000000000000	4.00000000000000000000	4.00000000000000000000	4.00000000000000000000	4.00000000000000000000	4.00000000000000000000	4.00000000000000000000	4.00000000000000000000	4.00000000000000000000	4.00000000000000000000	4.00000000000000000000	4.00000000000000000000	4.00000000000000000000	4.00000000000000000000
81.00000000000000000000	0.00000000000000000000	4177.94873046875000000000	4135.38427734375000000000	4168.71777343750000000000	4164.10253906250000000000	4139.48730468750000000000	4157.94873046875000000000	4179.48730468750000000000	4170.76904296875000000000	4161.53857421875000000000	4154.35888671875000000000	4200.51269531250000000000	4181.53857421875000000000	4146.66650390625000000000	4165.64111328125000000000	2475.00000000000000000000	10245.00000000000000000000	10231.00000000000000000000	0.00000000000000000000	0.00000000000000000000	0.00000000000000000000	498.00000000000000000000	1000.00000000000000000000	4.00000000000000000000	4.00000000000000000000	4.00000000000000000000	4.00000000000000000000	4.00000000000000000000	4.00000000000000000000	4.00000000000000000000	4.00000000000000000000	4.00000000000000000000	4.00000000000000000000	4.00000000000000000000	4.00000000000000000000	4.00000000000000000000	4.00000000000000000000	4.00000000000000000000	4.00000000000000000000
82.00000000000000000000	0.00000000000000000000	4169.74365234375000000000	4155.38427734375000000000	4157.43603515625000000000	4158.97412109375000000000	4160.00000000000000000000	4186.15380859375000000000	4197.94873046875000000000	4175.38427734375000000000	4171.28173828125000000000	4170.25634765625000000000	4193.33300781250000000000	4192.82031250000000000000	4162.05126953125000000000	4169.23046875000000000000	3485.00000000000000000000	10245.00000000000000000000	10231.00000000000000000000	0.00000000000000000000	0.00000000000000000000	0.00000000000000000000	499.00000000000000000000	8.00000000000000000000	4.00000000000000000000	4.00000000000000000000	4.00000000000000000000	4.00000000000000000000	4.00000000000000000000	4.00000000000000000000	4.00000000000000000000	4.00000000000000000000	4.00000000000000000000	4.00000000000000000000	4.00000000000000000000	4.00000000000000000000	4.00000000000000000000	4.00000000000000000000	4.00000000000000000000	4.00000000000000000000
83.00000000000000000000	0.00000000000000000000	4182.56396484375000000000	4151.79492187500000000000	4166.15380859375000000000	4161.02539062500000000000	4145.12792968750000000000	4162.56396484375000000000	4166.66650390625000000000	4145.12792968750000000000	4142.05126953125000000000	4137.43603515625000000000	4161.53857421875000000000	4185.64111328125000000000	4145.64111328125000000000	4149.74365234375000000000	3285.00000000000000000000	10244.00000000000000000000	10230.00000000000000000000	0.00000000000000000000	0.00000000000000000000	0.00000000000000000000	499.00000000000000000000	16.00000000000000000000	4.00000000000000000000	4.00000000000000000000	4.00000000000000000000	4.00000000000000000000	4.00000000000000000000	4.00000000000000000000	4.00000000000000000000	4.00000000000000000000	4.00000000000000000000	4.00000000000000000000	4.00000000000000000000	4.00000000000000000000	4.00000000000000000000	4.00000000000000000000	4.00000000000000000000	4.00000000000000000000
84.00000000000000000000	0.00000000000000000000	4169.74365234375000000000	4175.89746093750000000000	4154.35888671875000000000	4185.12792968750000000000	4170.76904296875000000000	4174.87158203125000000000	4176.41015625000000000000	4165.12792968750000000000	4167.17919921875000000000	4155.38427734375000000000	4200.00000000000000000000	4197.94873046875000000000	4181.02539062500000000000	4185.64111328125000000000	2573.00000000000000000000	10244.00000000000000000000	10230.00000000000000000000	0.00000000000000000000	0.00000000000000000000	0.00000000000000000000	499.00000000000000000000	25.00000000000000000000	4.00000000000000000000	4.00000000000000000000	4.00000000000000000000	4.00000000000000000000	4.00000000000000000000	4.00000000000000000000	4.00000000000000000000	4.00000000000000000000	4.00000000000000000000	4.00000000000000000000	4.00000000000000000000	4.00000000000000000000	4.00000000000000000000	4.00000000000000000000	4.00000000000000000000	4.00000000000000000000
85.00000000000000000000	0.00000000000000000000	4176.41015625000000000000	4160.51269531250000000000	4160.51269531250000000000	4177.43603515625000000000	4157.94873046875000000000	4161.53857421875000000000	4162.56396484375000000000	4165.12792968750000000000	4168.71777343750000000000	4164.61523437500000000000	4203.58984375000000000000	4210.76904296875000000000	4188.71777343750000000000	4200.51269531250000000000	2475.00000000000000000000	10245.00000000000000000000	10228.00000000000000000000	0.00000000000000000000	0.00000000000000000000	0.00000000000000000000	499.00000000000000000000	33.00000000000000000000	4.00000000000000000000	4.00000000000000000000	4.00000000000000000000	4.00000000000000000000	4.00000000000000000000	4.00000000000000000000	4.00000000000000000000	4.00000000000000000000	4.00000000000000000000	4.00000000000000000000	4.00000000000000000000	4.00000000000000000000	4.00000000000000000000	4.00000000000000000000	4.00000000000000000000	4.00000000000000000000
86.00000000000000000000	0.00000000000000000000	4176.41015625000000000000	4144.10253906250000000000	4163.58984375000000000000	4158.46142578125000000000	4131.28173828125000000000	4143.07666015625000000000	4147.69238281250000000000	4148.71777343750000000000	4145.64111328125000000000	4147.69238281250000000000	4164.10253906250000000000	4206.66650390625000000000	4161.02539062500000000000	4183.58984375000000000000	3485.00000000000000000000	10245.00000000000000000000	10228.00000000000000000000	0.00000000000000000000	0.00000000000000000000	0.00000000000000000000	499.00000000000000000000	41.00000000000000000000	4.00000000000000000000	4.00000000000000000000	4.00000000000000000000	4.00000000000000000000	4.00000000000000000000	4.00000000000000000000	4.00000000000000000000	4.00000000000000000000	4.00000000000000000000	4.00000000000000000000	4.00000000000000000000	4.00000000000000000000	4.00000000000000000000	4.00000000000000000000	4.00000000000000000000	4.00000000000000000000
87.00000000000000000000	0.00000000000000000000	4161.53857421875000000000	4164.10253906250000000000	4154.35888671875000000000	4166.66650390625000000000	4157.94873046875000000000	4171.28173828125000000000	4174.35888671875000000000	4166.15380859375000000000	4166.66650390625000000000	4164.10253906250000000000	4188.71777343750000000000	4210.76904296875000000000	4157.94873046875000000000	4181.02539062500000000000	3285.00000000000000000000	10248.00000000000000000000	10228.00000000000000000000	0.00000000000000000000	0.00000000000000000000	0.00000000000000000000	499.00000000000000000000	50.00000000000000000000	4.00000000000000000000	4.00000000000000000000	4.00000000000000000000	4.00000000000000000000	4.00000000000000000000	4.00000000000000000000	4.00000000000000000000	4.00000000000000000000	4.00000000000000000000	4.00000000000000000000	4.00000000000000000000	4.00000000000000000000	4.00000000000000000000	4.00000000000000000000	4.00000000000000000000	4.00000000000000000000
88.00000000000000000000	0.00000000000000000000	4187.17919921875000000000	4153.33300781250000000000	4175.89746093750000000000	4168.71777343750000000000	4160.00000000000000000000	4173.84619140625000000000	4170.25634765625000000000	4162.05126953125000000000	4162.56396484375000000000	4148.20507812500000000000	4213.33300781250000000000	4209.23046875000000000000	4151.28173828125000000000	4165.12792968750000000000	2573.00000000000000000000	10248.00000000000000000000	10228.00000000000000000000	0.00000000000000000000	0.00000000000000000000	0.00000000000000000000	499.00000000000000000000	58.00000000000000000000	4.00000000000000000000	4.00000000000000000000	4.00000000000000000000	4.00000000000000000000	4.00000000000000000000	4.00000000000000000000	4.00000000000000000000	4.00000000000000000000	4.00000000000000000000	4.00000000000000000000	4.00000000000000000000	4.00000000000000000000	4.00000000000000000000	4.00000000000000000000	4.00000000000000000000	4.00000000000000000000
89.00000000000000000000	0.00000000000000000000	4170.76904296875000000000	4159.48730468750000000000	4155.38427734375000000000	4173.33300781250000000000	4157.94873046875000000000	4169.74365234375000000000	4172.30761718750000000000	4164.10253906250000000000	4157.43603515625000000000	4134.87158203125000000000	4189.74365234375000000000	4210.76904296875000000000	4176.41015625000000000000	4177.94873046875000000000	2475.00000000000000000000	10249.00000000000000000000	10229.00000000000000000000	0.00000000000000000000	0.00000000000000000000	0.00000000000000000000	499.00000000000000000000	65.00000000000000000000	4.00000000000000000000	4.00000000000000000000	4.00000000000000000000	4.00000000000000000000	4.00000000000000000000	4.00000000000000000000	4.00000000000000000000	4.00000000000000000000	4.00000000000000000000	4.00000000000000000000	4.00000000000000000000	4.00000000000000000000	4.00000000000000000000	4.00000000000000000000	4.00000000000000000000	4.00000000000000000000
90.00000000000000000000	0.00000000000000000000	4166.66650390625000000000	4155.38427734375000000000	4149.23046875000000000000	4176.41015625000000000000	4148.71777343750000000000	4149.74365234375000000000	4160.51269531250000000000	4150.76904296875000000000	4142.56396484375000000000	4135.38427734375000000000	4173.33300781250000000000	4212.82031250000000000000	4177.94873046875000000000	4188.20507812500000000000	3485.00000000000000000000	10249.00000000000000000000	10229.00000000000000000000	0.00000000000000000000	0.00000000000000000000	0.00000000000000000000	499.00000000000000000000	72.00000000000000000000	4.00000000000000000000	4.00000000000000000000	4.00000000000000000000	4.00000000000000000000	4.00000000000000000000	4.00000000000000000000	4.00000000000000000000	4.00000000000000000000	4.00000000000000000000	4.00000000000000000000	4.00000000000000000000	4.00000000000000000000	4.00000000000000000000	4.00000000000000000000	4.00000000000000000000	4.00000000000000000000
91.00000000000000000000	0.00000000000000000000	4181.53857421875000000000	4145.64111328125000000000	4166.15380859375000000000	4170.25634765625000000000	4158.46142578125000000000	4155.38427734375000000000	4162.56396484375000000000	4152.82031250000000000000	4147.17919921875000000000	4150.25634765625000000000	4197.43603515625000000000	4209.23046875000000000000	4169.74365234375000000000	4188.20507812500000000000	3285.00000000000000000000	10248.00000000000000000000	10229.00000000000000000000	0.00000000000000000000	0.00000000000000000000	0.00000000000000000000	499.00000000000000000000	80.00000000000000000000	4.00000000000000000000	4.00000000000000000000	4.00000000000000000000	4.00000000000000000000	4.00000000000000000000	4.00000000000000000000	4.00000000000000000000	4.00000000000000000000	4.00000000000000000000	4.00000000000000000000	4.00000000000000000000	4.00000000000000000000	4.00000000000000000000	4.00000000000000000000	4.00000000000000000000	4.00000000000000000000
92.00000000000000000000	0.00000000000000000000	4165.64111328125000000000	4149.74365234375000000000	4154.87158203125000000000	4165.64111328125000000000	4176.41015625000000000000	4183.07666015625000000000	4185.12792968750000000000	4183.58984375000000000000	4180.51269531250000000000	4170.25634765625000000000	4199.48730468750000000000	4205.64111328125000000000	4179.48730468750000000000	4187.17919921875000000000	2573.00000000000000000000	10248.00000000000000000000	10229.00000000000000000000	0.00000000000000000000	0.00000000000000000000	0.00000000000000000000	499.00000000000000000000	87.00000000000000000000	4.00000000000000000000	4.00000000000000000000	4.00000000000000000000	4.00000000000000000000	4.00000000000000000000	4.00000000000000000000	4.00000000000000000000	4.00000000000000000000	4.00000000000000000000	4.00000000000000000000	4.00000000000000000000	4.00000000000000000000	4.00000000000000000000	4.00000000000000000000	4.00000000000000000000	4.00000000000000000000
93.00000000000000000000	0.00000000000000000000	4181.53857421875000000000	4143.07666015625000000000	4165.64111328125000000000	4171.79492187500000000000	4158.97412109375000000000	4171.28173828125000000000	4174.35888671875000000000	4174.35888671875000000000	4170.76904296875000000000	4152.82031250000000000000	4182.05126953125000000000	4197.94873046875000000000	4175.38427734375000000000	4170.76904296875000000000	2475.00000000000000000000	10247.00000000000000000000	10231.00000000000000000000	0.00000000000000000000	0.00000000000000000000	0.00000000000000000000	499.00000000000000000000	94.00000000000000000000	4.00000000000000000000	4.00000000000000000000	4.00000000000000000000	4.00000000000000000000	4.00000000000000000000	4.00000000000000000000	4.00000000000000000000	4.00000000000000000000	4.00000000000000000000	4.00000000000000000000	4.00000000000000000000	4.00000000000000000000	4.00000000000000000000	4.00000000000000000000	4.00000000000000000000	4.00000000000000000000
94.00000000000000000000	0.00000000000000000000	4175.89746093750000000000	4177.94873046875000000000	4154.87158203125000000000	4183.58984375000000000000	4182.05126953125000000000	4188.20507812500000000000	4191.79492187500000000000	4186.15380859375000000000	4177.94873046875000000000	4152.82031250000000000000	4221.53857421875000000000	4203.07666015625000000000	4205.64111328125000000000	4188.71777343750000000000	3485.00000000000000000000	10247.00000000000000000000	10231.00000000000000000000	0.00000000000000000000	0.00000000000000000000	0.00000000000000000000	499.00000000000000000000	102.00000000000000000000	4.00000000000000000000	4.00000000000000000000	4.00000000000000000000	4.00000000000000000000	4.00000000000000000000	4.00000000000000000000	4.00000000000000000000	4.00000000000000000000	4.00000000000000000000	4.00000000000000000000	4.00000000000000000000	4.00000000000000000000	4.00000000000000000000	4.00000000000000000000	4.00000000000000000000	4.00000000000000000000
95.00000000000000000000	0.00000000000000000000	4168.20507812500000000000	4168.71777343750000000000	4151.79492187500000000000	4165.64111328125000000000	4165.64111328125000000000	4182.05126953125000000000	4181.53857421875000000000	4174.35888671875000000000	4164.10253906250000000000	4127.17919921875000000000	4194.35888671875000000000	4204.61523437500000000000	4190.76904296875000000000	4175.38427734375000000000	3285.00000000000000000000	10248.00000000000000000000	10230.00000000000000000000	0.00000000000000000000	0.00000000000000000000	0.00000000000000000000	499.00000000000000000000	111.00000000000000000000	4.00000000000000000000	4.00000000000000000000	4.00000000000000000000	4.00000000000000000000	4.00000000000000000000	4.00000000000000000000	4.00000000000000000000	4.00000000000000000000	4.00000000000000000000	4.00000000000000000000	4.00000000000000000000	4.00000000000000000000	4.00000000000000000000	4.00000000000000000000	4.00000000000000000000	4.00000000000000000000
96.00000000000000000000	0.00000000000000000000	4180.51269531250000000000	4143.07666015625000000000	4165.12792968750000000000	4160.51269531250000000000	4144.61523437500000000000	4168.71777343750000000000	4171.79492187500000000000	4162.05126953125000000000	4154.35888671875000000000	4123.58984375000000000000	4149.23046875000000000000	4209.74365234375000000000	4168.71777343750000000000	4170.25634765625000000000	2573.00000000000000000000	10248.00000000000000000000	10230.00000000000000000000	0.00000000000000000000	0.00000000000000000000	0.00000000000000000000	499.00000000000000000000	119.00000000000000000000	4.00000000000000000000	4.00000000000000000000	4.00000000000000000000	4.00000000000000000000	4.00000000000000000000	4.00000000000000000000	4.00000000000000000000	4.00000000000000000000	4.00000000000000000000	4.00000000000000000000	4.00000000000000000000	4.00000000000000000000	4.00000000000000000000	4.00000000000000000000	4.00000000000000000000	4.00000000000000000000
97.00000000000000000000	0.00000000000000000000	4164.61523437500000000000	4155.89746093750000000000	4153.33300781250000000000	4170.76904296875000000000	4172.30761718750000000000	4183.58984375000000000000	4201.53857421875000000000	4195.89746093750000000000	4189.74365234375000000000	4172.82031250000000000000	4204.61523437500000000000	4228.20507812500000000000	4196.41015625000000000000	4208.20507812500000000000	2475.00000000000000000000	10250.00000000000000000000	10229.00000000000000000000	0.00000000000000000000	0.00000000000000000000	0.00000000000000000000	499.00000000000000000000	127.00000000000000000000	4.00000000000000000000	4.00000000000000000000	4.00000000000000000000	4.00000000000000000000	4.00000000000000000000	4.00000000000000000000	4.00000000000000000000	4.00000000000000000000	4.00000000000000000000	4.00000000000000000000	4.00000000000000000000	4.00000000000000000000	4.00000000000000000000	4.00000000000000000000	4.00000000000000000000	4.00000000000000000000
98.00000000000000000000	0.00000000000000000000	4173.84619140625000000000	4136.92285156250000000000	4164.61523437500000000000	4156.41015625000000000000	4154.35888671875000000000	4165.12792968750000000000	4184.61523437500000000000	4183.58984375000000000000	4171.79492187500000000000	4151.79492187500000000000	4220.00000000000000000000	4219.48730468750000000000	4185.12792968750000000000	4187.17919921875000000000	3485.00000000000000000000	10250.00000000000000000000	10229.00000000000000000000	0.00000000000000000000	0.00000000000000000000	0.00000000000000000000	499.00000000000000000000	135.00000000000000000000	4.00000000000000000000	4.00000000000000000000	4.00000000000000000000	4.00000000000000000000	4.00000000000000000000	4.00000000000000000000	4.00000000000000000000	4.00000000000000000000	4.00000000000000000000	4.00000000000000000000	4.00000000000000000000	4.00000000000000000000	4.00000000000000000000	4.00000000000000000000	4.00000000000000000000	4.00000000000000000000
99.00000000000000000000	0.00000000000000000000	4172.30761718750000000000	4156.41015625000000000000	4158.46142578125000000000	4166.15380859375000000000	4168.71777343750000000000	4180.51269531250000000000	4193.33300781250000000000	4180.00000000000000000000	4169.74365234375000000000	4142.05126953125000000000	4188.71777343750000000000	4215.89746093750000000000	4185.64111328125000000000	4168.71777343750000000000	3285.00000000000000000000	10250.00000000000000000000	10229.00000000000000000000	0.00000000000000000000	0.00000000000000000000	0.00000000000000000000	499.00000000000000000000	144.00000000000000000000	4.00000000000000000000	4.00000000000000000000	4.00000000000000000000	4.00000000000000000000	4.00000000000000000000	4.00000000000000000000	4.00000000000000000000	4.00000000000000000000	4.00000000000000000000	4.00000000000000000000	4.00000000000000000000	4.00000000000000000000	4.00000000000000000000	4.00000000000000000000	4.00000000000000000000	4.00000000000000000000
100.00000000000000000000	0.00000000000000000000	4172.30761718750000000000	4166.66650390625000000000	4157.94873046875000000000	4178.46142578125000000000	4178.97412109375000000000	4185.12792968750000000000	4195.89746093750000000000	4168.71777343750000000000	4165.12792968750000000000	4137.94873046875000000000	4181.53857421875000000000	4217.94873046875000000000	4164.10253906250000000000	4161.02539062500000000000	2573.00000000000000000000	10250.00000000000000000000	10229.00000000000000000000	0.00000000000000000000	0.00000000000000000000	0.00000000000000000000	499.00000000000000000000	152.00000000000000000000	4.00000000000000000000	4.00000000000000000000	4.00000000000000000000	4.00000000000000000000	4.00000000000000000000	4.00000000000000000000	4.00000000000000000000	4.00000000000000000000	4.00000000000000000000	4.00000000000000000000	4.00000000000000000000	4.00000000000000000000	4.00000000000000000000	4.00000000000000000000	4.00000000000000000000	4.00000000000000000000
101.00000000000000000000	0.00000000000000000000	4184.10253906250000000000	4155.38427734375000000000	4170.25634765625000000000	4166.66650390625000000000	4160.51269531250000000000	4167.17919921875000000000	4172.82031250000000000000	4146.66650390625000000000	4145.12792968750000000000	4127.17919921875000000000	4188.71777343750000000000	4206.66650390625000000000	4148.71777343750000000000	4155.89746093750000000000	2475.00000000000000000000	10247.00000000000000000000	10226.00000000000000000000	0.00000000000000000000	0.00000000000000000000	0.00000000000000000000	499.00000000000000000000	159.00000000000000000000	4.00000000000000000000	4.00000000000000000000	4.00000000000000000000	4.00000000000000000000	4.00000000000000000000	4.00000000000000000000	4.00000000000000000000	4.00000000000000000000	4.00000000000000000000	4.00000000000000000000	4.00000000000000000000	4.00000000000000000000	4.00000000000000000000	4.00000000000000000000	4.00000000000000000000	4.00000000000000000000
102.00000000000000000000	0.00000000000000000000	4163.58984375000000000000	4174.87158203125000000000	4152.30761718750000000000	4158.46142578125000000000	4172.82031250000000000000	4177.43603515625000000000	4177.94873046875000000000	4170.76904296875000000000	4167.69238281250000000000	4149.23046875000000000000	4180.51269531250000000000	4213.84619140625000000000	4195.38427734375000000000	4182.05126953125000000000	3485.00000000000000000000	10247.00000000000000000000	10226.00000000000000000000	0.00000000000000000000	0.00000000000000000000	0.00000000000000000000	499.00000000000000000000	167.00000000000000000000	4.00000000000000000000	4.00000000000000000000	4.00000000000000000000	4.00000000000000000000	4.00000000000000000000	4.00000000000000000000	4.00000000000000000000	4.00000000000000000000	4.00000000000000000000	4.00000000000000000000	4.00000000000000000000	4.00000000000000000000	4.00000000000000000000	4.00000000000000000000	4.00000000000000000000	4.00000000000000000000
103.00000000000000000000	0.00000000000000000000	4179.48730468750000000000	4153.84619140625000000000	4162.56396484375000000000	4154.87158203125000000000	4157.94873046875000000000	4163.58984375000000000000	4164.10253906250000000000	4168.71777343750000000000	4154.35888671875000000000	4125.12792968750000000000	4150.25634765625000000000	4221.02539062500000000000	4191.28173828125000000000	4182.56396484375000000000	3285.00000000000000000000	10244.00000000000000000000	10225.00000000000000000000	0.00000000000000000000	0.00000000000000000000	0.00000000000000000000	499.00000000000000000000	174.00000000000000000000	4.00000000000000000000	4.00000000000000000000	4.00000000000000000000	4.00000000000000000000	4.00000000000000000000	4.00000000000000000000	4.00000000000000000000	4.00000000000000000000	4.00000000000000000000	4.00000000000000000000	4.00000000000000000000	4.00000000000000000000	4.00000000000000000000	4.00000000000000000000	4.00000000000000000000	4.00000000000000000000
104.00000000000000000000	0.00000000000000000000	4179.48730468750000000000	4160.00000000000000000000	4161.53857421875000000000	4168.20507812500000000000	4170.25634765625000000000	4184.10253906250000000000	4183.07666015625000000000	4178.97412109375000000000	4163.07666015625000000000	4131.28173828125000000000	4191.79492187500000000000	4210.76904296875000000000	4184.10253906250000000000	4188.71777343750000000000	2573.00000000000000000000	10244.00000000000000000000	10225.00000000000000000000	0.00000000000000000000	0.00000000000000000000	0.00000000000000000000	499.00000000000000000000	182.00000000000000000000	4.00000000000000000000	4.00000000000000000000	4.00000000000000000000	4.00000000000000000000	4.00000000000000000000	4.00000000000000000000	4.00000000000000000000	4.00000000000000000000	4.00000000000000000000	4.00000000000000000000	4.00000000000000000000	4.00000000000000000000	4.00000000000000000000	4.00000000000000000000	4.00000000000000000000	4.00000000000000000000
105.00000000000000000000	0.00000000000000000000	4174.35888671875000000000	4177.94873046875000000000	4160.00000000000000000000	4176.41015625000000000000	4182.05126953125000000000	4199.48730468750000000000	4197.43603515625000000000	4184.10253906250000000000	4185.12792968750000000000	4164.10253906250000000000	4226.15380859375000000000	4189.23046875000000000000	4181.02539062500000000000	4185.64111328125000000000	2475.00000000000000000000	10246.00000000000000000000	10227.00000000000000000000	0.00000000000000000000	0.00000000000000000000	0.00000000000000000000	499.00000000000000000000	189.00000000000000000000	4.00000000000000000000	4.00000000000000000000	4.00000000000000000000	4.00000000000000000000	4.00000000000000000000	4.00000000000000000000	4.00000000000000000000	4.00000000000000000000	4.00000000000000000000	4.00000000000000000000	4.00000000000000000000	4.00000000000000000000	4.00000000000000000000	4.00000000000000000000	4.00000000000000000000	4.00000000000000000000
106.00000000000000000000	0.00000000000000000000	4192.82031250000000000000	4165.64111328125000000000	4172.30761718750000000000	4170.25634765625000000000	4178.97412109375000000000	4185.64111328125000000000	4187.17919921875000000000	4169.23046875000000000000	4173.33300781250000000000	4152.82031250000000000000	4197.43603515625000000000	4186.15380859375000000000	4172.82031250000000000000	4177.43603515625000000000	3485.00000000000000000000	10246.00000000000000000000	10227.00000000000000000000	0.00000000000000000000	0.00000000000000000000	0.00000000000000000000	499.00000000000000000000	197.00000000000000000000	4.00000000000000000000	4.00000000000000000000	4.00000000000000000000	4.00000000000000000000	4.00000000000000000000	4.00000000000000000000	4.00000000000000000000	4.00000000000000000000	4.00000000000000000000	4.00000000000000000000	4.00000000000000000000	4.00000000000000000000	4.00000000000000000000	4.00000000000000000000	4.00000000000000000000	4.00000000000000000000
107.00000000000000000000	0.00000000000000000000	4163.58984375000000000000	4168.20507812500000000000	4148.71777343750000000000	4169.74365234375000000000	4194.87158203125000000000	4194.35888671875000000000	4200.51269531250000000000	4184.10253906250000000000	4176.92285156250000000000	4150.76904296875000000000	4194.87158203125000000000	4205.64111328125000000000	4211.28173828125000000000	4198.46142578125000000000	3285.00000000000000000000	10245.00000000000000000000	10227.00000000000000000000	0.00000000000000000000	0.00000000000000000000	0.00000000000000000000	499.00000000000000000000	205.00000000000000000000	4.00000000000000000000	4.00000000000000000000	4.00000000000000000000	4.00000000000000000000	4.00000000000000000000	4.00000000000000000000	4.00000000000000000000	4.00000000000000000000	4.00000000000000000000	4.00000000000000000000	4.00000000000000000000	4.00000000000000000000	4.00000000000000000000	4.00000000000000000000	4.00000000000000000000	4.00000000000000000000
113.00000000000000000000	0.00000000000000000000	4180.00000000000000000000	4191.28173828125000000000	4162.56396484375000000000	4175.38427734375000000000	4172.82031250000000000000	4171.28173828125000000000	4175.89746093750000000000	4170.76904296875000000000	4157.94873046875000000000	4144.61523437500000000000	4200.51269531250000000000	4221.53857421875000000000	4211.28173828125000000000	4201.02539062500000000000	2475.00000000000000000000	10248.00000000000000000000	10228.00000000000000000000	0.00000000000000000000	0.00000000000000000000	0.00000000000000000000	499.00000000000000000000	214.00000000000000000000	4.00000000000000000000	4.00000000000000000000	4.00000000000000000000	4.00000000000000000000	4.00000000000000000000	4.00000000000000000000	4.00000000000000000000	4.00000000000000000000	4.00000000000000000000	4.00000000000000000000	4.00000000000000000000	4.00000000000000000000	4.00000000000000000000	4.00000000000000000000	4.00000000000000000000	4.00000000000000000000
114.00000000000000000000	0.00000000000000000000	4180.00000000000000000000	4167.17919921875000000000	4164.10253906250000000000	4163.58984375000000000000	4148.20507812500000000000	4154.35888671875000000000	4171.28173828125000000000	4161.53857421875000000000	4147.69238281250000000000	4136.92285156250000000000	4210.25634765625000000000	4220.00000000000000000000	4204.61523437500000000000	4201.53857421875000000000	3485.00000000000000000000	10248.00000000000000000000	10228.00000000000000000000	0.00000000000000000000	0.00000000000000000000	0.00000000000000000000	499.00000000000000000000	222.00000000000000000000	4.00000000000000000000	4.00000000000000000000	4.00000000000000000000	4.00000000000000000000	4.00000000000000000000	4.00000000000000000000	4.00000000000000000000	4.00000000000000000000	4.00000000000000000000	4.00000000000000000000	4.00000000000000000000	4.00000000000000000000	4.00000000000000000000	4.00000000000000000000	4.00000000000000000000	4.00000000000000000000
115.00000000000000000000	0.00000000000000000000	4164.61523437500000000000	4154.87158203125000000000	4155.38427734375000000000	4147.17919921875000000000	4144.10253906250000000000	4163.07666015625000000000	4187.17919921875000000000	4182.05126953125000000000	4171.28173828125000000000	4154.87158203125000000000	4196.41015625000000000000	4226.15380859375000000000	4192.30761718750000000000	4209.74365234375000000000	3285.00000000000000000000	10249.00000000000000000000	10231.00000000000000000000	0.00000000000000000000	0.00000000000000000000	0.00000000000000000000	499.00000000000000000000	231.00000000000000000000	4.00000000000000000000	4.00000000000000000000	4.00000000000000000000	4.00000000000000000000	4.00000000000000000000	4.00000000000000000000	4.00000000000000000000	4.00000000000000000000	4.00000000000000000000	4.00000000000000000000	4.00000000000000000000	4.00000000000000000000	4.00000000000000000000	4.00000000000000000000	4.00000000000000000000	4.00000000000000000000
116.00000000000000000000	0.00000000000000000000	4185.12792968750000000000	4141.02539062500000000000	4173.84619140625000000000	4131.79492187500000000000	4150.25634765625000000000	4160.00000000000000000000	4182.05126953125000000000	4177.94873046875000000000	4161.02539062500000000000	4143.07666015625000000000	4197.43603515625000000000	4229.23046875000000000000	4171.79492187500000000000	4193.84619140625000000000	2573.00000000000000000000	10249.00000000000000000000	10231.00000000000000000000	0.00000000000000000000	0.00000000000000000000	0.00000000000000000000	499.00000000000000000000	239.00000000000000000000	4.00000000000000000000	4.00000000000000000000	4.00000000000000000000	4.00000000000000000000	4.00000000000000000000	4.00000000000000000000	4.00000000000000000000	4.00000000000000000000	4.00000000000000000000	4.00000000000000000000	4.00000000000000000000	4.00000000000000000000	4.00000000000000000000	4.00000000000000000000	4.00000000000000000000	4.00000000000000000000
117.00000000000000000000	0.00000000000000000000	4172.30761718750000000000	4176.41015625000000000000	4158.97412109375000000000	4151.79492187500000000000	4188.71777343750000000000	4184.61523437500000000000	4203.58984375000000000000	4189.23046875000000000000	4172.82031250000000000000	4157.94873046875000000000	4230.25634765625000000000	4230.25634765625000000000	4208.20507812500000000000	4192.82031250000000000000	2475.00000000000000000000	10248.00000000000000000000	10231.00000000000000000000	0.00000000000000000000	0.00000000000000000000	0.00000000000000000000	499.00000000000000000000	247.00000000000000000000	4.00000000000000000000	4.00000000000000000000	4.00000000000000000000	4.00000000000000000000	4.00000000000000000000	4.00000000000000000000	4.00000000000000000000	4.00000000000000000000	4.00000000000000000000	4.00000000000000000000	4.00000000000000000000	4.00000000000000000000	4.00000000000000000000	4.00000000000000000000	4.00000000000000000000	4.00000000000000000000
118.00000000000000000000	0.00000000000000000000	4177.94873046875000000000	4184.10253906250000000000	4161.53857421875000000000	4172.82031250000000000000	4174.35888671875000000000	4173.84619140625000000000	4189.74365234375000000000	4172.82031250000000000000	4166.66650390625000000000	4146.15380859375000000000	4193.33300781250000000000	4221.02539062500000000000	4205.64111328125000000000	4182.56396484375000000000	3485.00000000000000000000	10248.00000000000000000000	10231.00000000000000000000	0.00000000000000000000	0.00000000000000000000	0.00000000000000000000	499.00000000000000000000	256.00000000000000000000	4.00000000000000000000	4.00000000000000000000	4.00000000000000000000	4.00000000000000000000	4.00000000000000000000	4.00000000000000000000	4.00000000000000000000	4.00000000000000000000	4.00000000000000000000	4.00000000000000000000	4.00000000000000000000	4.00000000000000000000	4.00000000000000000000	4.00000000000000000000	4.00000000000000000000	4.00000000000000000000
119.00000000000000000000	0.00000000000000000000	4182.56396484375000000000	4184.61523437500000000000	4167.69238281250000000000	4175.89746093750000000000	4166.66650390625000000000	4171.28173828125000000000	4183.58984375000000000000	4174.87158203125000000000	4170.76904296875000000000	4150.76904296875000000000	4189.74365234375000000000	4227.69238281250000000000	4207.17919921875000000000	4201.02539062500000000000	3285.00000000000000000000	10246.00000000000000000000	10228.00000000000000000000	0.00000000000000000000	0.00000000000000000000	0.00000000000000000000	499.00000000000000000000	264.00000000000000000000	4.00000000000000000000	4.00000000000000000000	4.00000000000000000000	4.00000000000000000000	4.00000000000000000000	4.00000000000000000000	4.00000000000000000000	4.00000000000000000000	4.00000000000000000000	4.00000000000000000000	4.00000000000000000000	4.00000000000000000000	4.00000000000000000000	4.00000000000000000000	4.00000000000000000000	4.00000000000000000000
120.00000000000000000000	0.00000000000000000000	4157.43603515625000000000	4175.89746093750000000000	4149.23046875000000000000	4155.38427734375000000000	4159.48730468750000000000	4174.35888671875000000000	4186.15380859375000000000	4194.87158203125000000000	4182.05126953125000000000	4172.30761718750000000000	4223.07666015625000000000	4231.79492187500000000000	4227.69238281250000000000	4208.20507812500000000000	2573.00000000000000000000	10246.00000000000000000000	10228.00000000000000000000	0.00000000000000000000	0.00000000000000000000	0.00000000000000000000	499.00000000000000000000	272.00000000000000000000	4.00000000000000000000	4.00000000000000000000	4.00000000000000000000	4.00000000000000000000	4.00000000000000000000	4.00000000000000000000	4.00000000000000000000	4.00000000000000000000	4.00000000000000000000	4.00000000000000000000	4.00000000000000000000	4.00000000000000000000	4.00000000000000000000	4.00000000000000000000	4.00000000000000000000	4.00000000000000000000
121.00000000000000000000	0.00000000000000000000	4172.82031250000000000000	4142.05126953125000000000	4162.05126953125000000000	4133.33300781250000000000	4124.10253906250000000000	4147.17919921875000000000	4163.07666015625000000000	4171.28173828125000000000	4154.35888671875000000000	4142.56396484375000000000	4195.89746093750000000000	4210.76904296875000000000	4186.66650390625000000000	4176.41015625000000000000	2475.00000000000000000000	10246.00000000000000000000	10228.00000000000000000000	0.00000000000000000000	0.00000000000000000000	0.00000000000000000000	499.00000000000000000000	281.00000000000000000000	4.00000000000000000000	4.00000000000000000000	4.00000000000000000000	4.00000000000000000000	4.00000000000000000000	4.00000000000000000000	4.00000000000000000000	4.00000000000000000000	4.00000000000000000000	4.00000000000000000000	4.00000000000000000000	4.00000000000000000000	4.00000000000000000000	4.00000000000000000000	4.00000000000000000000	4.00000000000000000000
122.00000000000000000000	0.00000000000000000000	4172.82031250000000000000	4173.84619140625000000000	4161.02539062500000000000	4156.41015625000000000000	4175.89746093750000000000	4183.07666015625000000000	4196.41015625000000000000	4186.66650390625000000000	4178.46142578125000000000	4160.51269531250000000000	4205.64111328125000000000	4222.56396484375000000000	4184.61523437500000000000	4198.46142578125000000000	3485.00000000000000000000	10246.00000000000000000000	10228.00000000000000000000	0.00000000000000000000	0.00000000000000000000	0.00000000000000000000	499.00000000000000000000	289.00000000000000000000	4.00000000000000000000	4.00000000000000000000	4.00000000000000000000	4.00000000000000000000	4.00000000000000000000	4.00000000000000000000	4.00000000000000000000	4.00000000000000000000	4.00000000000000000000	4.00000000000000000000	4.00000000000000000000	4.00000000000000000000	4.00000000000000000000	4.00000000000000000000	4.00000000000000000000	4.00000000000000000000
123.00000000000000000000	0.00000000000000000000	4180.51269531250000000000	4178.46142578125000000000	4168.71777343750000000000	4156.92285156250000000000	4195.38427734375000000000	4197.94873046875000000000	4203.07666015625000000000	4189.23046875000000000000	4186.15380859375000000000	4175.89746093750000000000	4207.69238281250000000000	4236.41015625000000000000	4195.89746093750000000000	4204.10253906250000000000	3285.00000000000000000000	10249.00000000000000000000	10229.00000000000000000000	0.00000000000000000000	0.00000000000000000000	0.00000000000000000000	499.00000000000000000000	296.00000000000000000000	4.00000000000000000000	4.00000000000000000000	4.00000000000000000000	4.00000000000000000000	4.00000000000000000000	4.00000000000000000000	4.00000000000000000000	4.00000000000000000000	4.00000000000000000000	4.00000000000000000000	4.00000000000000000000	4.00000000000000000000	4.00000000000000000000	4.00000000000000000000	4.00000000000000000000	4.00000000000000000000
124.00000000000000000000	0.00000000000000000000	4186.15380859375000000000	4155.89746093750000000000	4167.69238281250000000000	4137.43603515625000000000	4168.20507812500000000000	4177.94873046875000000000	4187.17919921875000000000	4176.92285156250000000000	4173.33300781250000000000	4172.30761718750000000000	4191.79492187500000000000	4219.48730468750000000000	4207.17919921875000000000	4194.35888671875000000000	2573.00000000000000000000	10249.00000000000000000000	10229.00000000000000000000	0.00000000000000000000	0.00000000000000000000	0.00000000000000000000	499.00000000000000000000	303.00000000000000000000	4.00000000000000000000	4.00000000000000000000	4.00000000000000000000	4.00000000000000000000	4.00000000000000000000	4.00000000000000000000	4.00000000000000000000	4.00000000000000000000	4.00000000000000000000	4.00000000000000000000	4.00000000000000000000	4.00000000000000000000	4.00000000000000000000	4.00000000000000000000	4.00000000000000000000	4.00000000000000000000
125.00000000000000000000	0.00000000000000000000	4170.25634765625000000000	4157.43603515625000000000	4150.25634765625000000000	4149.74365234375000000000	4166.15380859375000000000	4169.74365234375000000000	4187.69238281250000000000	4187.69238281250000000000	4182.05126953125000000000	4181.02539062500000000000	4226.66650390625000000000	4207.69238281250000000000	4231.28173828125000000000	4211.79492187500000000000	2475.00000000000000000000	10249.00000000000000000000	10227.00000000000000000000	0.00000000000000000000	0.00000000000000000000	0.00000000000000000000	499.00000000000000000000	311.00000000000000000000	4.00000000000000000000	4.00000000000000000000	4.00000000000000000000	4.00000000000000000000	4.00000000000000000000	4.00000000000000000000	4.00000000000000000000	4.00000000000000000000	4.00000000000000000000	4.00000000000000000000	4.00000000000000000000	4.00000000000000000000	4.00000000000000000000	4.00000000000000000000	4.00000000000000000000	4.00000000000000000000
126.00000000000000000000	0.00000000000000000000	4184.10253906250000000000	4146.66650390625000000000	4168.20507812500000000000	4160.51269531250000000000	4136.41015625000000000000	4147.17919921875000000000	4166.66650390625000000000	4173.84619140625000000000	4163.07666015625000000000	4155.89746093750000000000	4218.97412109375000000000	4202.05126953125000000000	4207.17919921875000000000	4206.15380859375000000000	3485.00000000000000000000	10249.00000000000000000000	10227.00000000000000000000	0.00000000000000000000	0.00000000000000000000	0.00000000000000000000	499.00000000000000000000	318.00000000000000000000	4.00000000000000000000	4.00000000000000000000	4.00000000000000000000	4.00000000000000000000	4.00000000000000000000	4.00000000000000000000	4.00000000000000000000	4.00000000000000000000	4.00000000000000000000	4.00000000000000000000	4.00000000000000000000	4.00000000000000000000	4.00000000000000000000	4.00000000000000000000	4.00000000000000000000	4.00000000000000000000
127.00000000000000000000	0.00000000000000000000	4167.69238281250000000000	4166.66650390625000000000	4158.46142578125000000000	4152.82031250000000000000	4146.66650390625000000000	4165.64111328125000000000	4186.66650390625000000000	4189.74365234375000000000	4175.38427734375000000000	4159.48730468750000000000	4187.17919921875000000000	4207.17919921875000000000	4191.79492187500000000000	4210.25634765625000000000	52.00000000000000000000	10246.00000000000000000000	10226.00000000000000000000	0.00000000000000000000	0.00000000000000000000	0.00000000000000000000	499.00000000000000000000	326.00000000000000000000	4.00000000000000000000	4.00000000000000000000	4.00000000000000000000	4.00000000000000000000	4.00000000000000000000	4.00000000000000000000	4.00000000000000000000	4.00000000000000000000	4.00000000000000000000	4.00000000000000000000	4.00000000000000000000	4.00000000000000000000	4.00000000000000000000	4.00000000000000000000	4.00000000000000000000	4.00000000000000000000
0.00000000000000000000	0.00000000000000000000	4171.79492187500000000000	4159.48730468750000000000	4161.53857421875000000000	4138.46142578125000000000	4169.74365234375000000000	4170.25634765625000000000	4190.25634765625000000000	4191.79492187500000000000	4171.28173828125000000000	4155.89746093750000000000	4181.53857421875000000000	4207.17919921875000000000	4172.82031250000000000000	4191.28173828125000000000	1138.00000000000000000000	10246.00000000000000000000	10226.00000000000000000000	0.00000000000000000000	0.00000000000000000000	0.00000000000000000000	499.00000000000000000000	334.00000000000000000000	4.00000000000000000000	4.00000000000000000000	4.00000000000000000000	4.00000000000000000000	4.00000000000000000000	4.00000000000000000000	4.00000000000000000000	4.00000000000000000000	4.00000000000000000000	4.00000000000000000000	4.00000000000000000000	4.00000000000000000000	4.00000000000000000000	4.00000000000000000000	4.00000000000000000000	4.00000000000000000000
0.00000000000000000000	0.00000000000000000000	4171.79492187500000000000	4159.48730468750000000000	4161.53857421875000000000	4138.46142578125000000000	4169.74365234375000000000	4170.25634765625000000000	4190.25634765625000000000	4191.79492187500000000000	4171.28173828125000000000	4155.89746093750000000000	4181.53857421875000000000	4207.17919921875000000000	4172.82031250000000000000	4191.28173828125000000000	1138.00000000000000000000	10246.00000000000000000000	10226.00000000000000000000	0.00000000000000000000	0.00000000000000000000	0.00000000000000000000	499.00000000000000000000	343.00000000000000000000	4.00000000000000000000	4.00000000000000000000	4.00000000000000000000	4.00000000000000000000	4.00000000000000000000	4.00000000000000000000	4.00000000000000000000	4.00000000000000000000	4.00000000000000000000	4.00000000000000000000	4.00000000000000000000	4.00000000000000000000	4.00000000000000000000	4.00000000000000000000	4.00000000000000000000	4.00000000000000000000
1.00000000000000000000	0.00000000000000000000	4192.30761718750000000000	4153.84619140625000000000	4173.84619140625000000000	4147.17919921875000000000	4185.64111328125000000000	4167.17919921875000000000	4181.53857421875000000000	4181.53857421875000000000	4158.97412109375000000000	4141.02539062500000000000	4200.51269531250000000000	4207.17919921875000000000	4178.97412109375000000000	4186.15380859375000000000	2152.00000000000000000000	10245.00000000000000000000	10228.00000000000000000000	0.00000000000000000000	0.00000000000000000000	0.00000000000000000000	499.00000000000000000000	351.00000000000000000000	4.00000000000000000000	4.00000000000000000000	4.00000000000000000000	4.00000000000000000000	4.00000000000000000000	4.00000000000000000000	4.00000000000000000000	4.00000000000000000000	4.00000000000000000000	4.00000000000000000000	4.00000000000000000000	4.00000000000000000000	4.00000000000000000000	4.00000000000000000000	4.00000000000000000000	4.00000000000000000000
2.00000000000000000000	0.00000000000000000000	4169.23046875000000000000	4182.56396484375000000000	4152.82031250000000000000	4170.25634765625000000000	4190.25634765625000000000	4181.53857421875000000000	4192.30761718750000000000	4187.69238281250000000000	4175.89746093750000000000	4155.89746093750000000000	4225.64111328125000000000	4210.76904296875000000000	4212.82031250000000000000	4212.82031250000000000000	1400.00000000000000000000	10245.00000000000000000000	10228.00000000000000000000	0.00000000000000000000	0.00000000000000000000	0.00000000000000000000	499.00000000000000000000	358.00000000000000000000	4.00000000000000000000	4.00000000000000000000	4.00000000000000000000	4.00000000000000000000	4.00000000000000000000	4.00000000000000000000	4.00000000000000000000	4.00000000000000000000	4.00000000000000000000	4.00000000000000000000	4.00000000000000000000	4.00000000000000000000	4.00000000000000000000	4.00000000000000000000	4.00000000000000000000	4.00000000000000000000
3.00000000000000000000	0.00000000000000000000	4177.94873046875000000000	4172.30761718750000000000	4163.07666015625000000000	4177.43603515625000000000	4155.89746093750000000000	4169.74365234375000000000	4178.46142578125000000000	4169.23046875000000000000	4163.58984375000000000000	4156.41015625000000000000	4212.30761718750000000000	4193.33300781250000000000	4196.41015625000000000000	4194.35888671875000000000	3453.00000000000000000000	10246.00000000000000000000	10228.00000000000000000000	0.00000000000000000000	0.00000000000000000000	0.00000000000000000000	499.00000000000000000000	366.00000000000000000000	4.00000000000000000000	4.00000000000000000000	4.00000000000000000000	4.00000000000000000000	4.00000000000000000000	4.00000000000000000000	4.00000000000000000000	4.00000000000000000000	4.00000000000000000000	4.00000000000000000000	4.00000000000000000000	4.00000000000000000000	4.00000000000000000000	4.00000000000000000000	4.00000000000000000000	4.00000000000000000000
4.00000000000000000000	0.00000000000000000000	4175.38427734375000000000	4161.02539062500000000000	4158.46142578125000000000	4165.12792968750000000000	4165.12792968750000000000	4184.61523437500000000000	4195.89746093750000000000	4195.38427734375000000000	4183.58984375000000000000	4170.76904296875000000000	4189.74365234375000000000	4195.38427734375000000000	4191.28173828125000000000	4186.15380859375000000000	3523.00000000000000000000	10246.00000000000000000000	10228.00000000000000000000	0.00000000000000000000	0.00000000000000000000	0.00000000000000000000	499.00000000000000000000	373.00000000000000000000	4.00000000000000000000	4.00000000000000000000	4.00000000000000000000	4.00000000000000000000	4.00000000000000000000	4.00000000000000000000	4.00000000000000000000	4.00000000000000000000	4.00000000000000000000	4.00000000000000000000	4.00000000000000000000	4.00000000000000000000	4.00000000000000000000	4.00000000000000000000	4.00000000000000000000	4.00000000000000000000
5.00000000000000000000	0.00000000000000000000	4170.76904296875000000000	4132.30761718750000000000	4158.46142578125000000000	4135.89746093750000000000	4158.46142578125000000000	4173.84619140625000000000	4195.38427734375000000000	4208.20507812500000000000	4191.79492187500000000000	4157.94873046875000000000	4177.94873046875000000000	4208.20507812500000000000	4177.94873046875000000000	4187.69238281250000000000	3406.00000000000000000000	10248.00000000000000000000	10230.00000000000000000000	0.00000000000000000000	0.00000000000000000000	0.00000000000000000000	499.00000000000000000000	381.00000000000000000000	4.00000000000000000000	4.00000000000000000000	4.00000000000000000000	4.00000000000000000000	4.00000000000000000000	4.00000000000000000000	4.00000000000000000000	4.00000000000000000000	4.00000000000000000000	4.00000000000000000000	4.00000000000000000000	4.00000000000000000000	4.00000000000000000000	4.00000000000000000000	4.00000000000000000000	4.00000000000000000000
6.00000000000000000000	0.00000000000000000000	4182.56396484375000000000	4138.97412109375000000000	4172.30761718750000000000	4141.53857421875000000000	4154.35888671875000000000	4169.74365234375000000000	4193.84619140625000000000	4197.43603515625000000000	4185.12792968750000000000	4141.53857421875000000000	4200.00000000000000000000	4210.25634765625000000000	4184.10253906250000000000	4190.76904296875000000000	3473.00000000000000000000	10248.00000000000000000000	10230.00000000000000000000	0.00000000000000000000	0.00000000000000000000	0.00000000000000000000	499.00000000000000000000	388.00000000000000000000	4.00000000000000000000	4.00000000000000000000	4.00000000000000000000	4.00000000000000000000	4.00000000000000000000	4.00000000000000000000	4.00000000000000000000	4.00000000000000000000	4.00000000000000000000	4.00000000000000000000	4.00000000000000000000	4.00000000000000000000	4.00000000000000000000	4.00000000000000000000	4.00000000000000000000	4.00000000000000000000
7.00000000000000000000	0.00000000000000000000	4166.66650390625000000000	4184.61523437500000000000	4154.87158203125000000000	4162.56396484375000000000	4192.82031250000000000000	4200.00000000000000000000	4223.58984375000000000000	4209.23046875000000000000	4202.56396484375000000000	4161.02539062500000000000	4223.07666015625000000000	4210.25634765625000000000	4217.43603515625000000000	4197.43603515625000000000	3380.00000000000000000000	10249.00000000000000000000	10230.00000000000000000000	0.00000000000000000000	0.00000000000000000000	0.00000000000000000000	499.00000000000000000000	395.00000000000000000000	4.00000000000000000000	4.00000000000000000000	4.00000000000000000000	4.00000000000000000000	4.00000000000000000000	4.00000000000000000000	4.00000000000000000000	4.00000000000000000000	4.00000000000000000000	4.00000000000000000000	4.00000000000000000000	4.00000000000000000000	4.00000000000000000000	4.00000000000000000000	4.00000000000000000000	4.00000000000000000000
8.00000000000000000000	0.00000000000000000000	4181.53857421875000000000	4155.38427734375000000000	4165.12792968750000000000	4139.48730468750000000000	4169.74365234375000000000	4174.87158203125000000000	4199.48730468750000000000	4178.97412109375000000000	4169.74365234375000000000	4133.84619140625000000000	4194.87158203125000000000	4203.07666015625000000000	4182.05126953125000000000	4183.07666015625000000000	3430.00000000000000000000	10249.00000000000000000000	10230.00000000000000000000	0.00000000000000000000	0.00000000000000000000	0.00000000000000000000	499.00000000000000000000	403.00000000000000000000	4.00000000000000000000	4.00000000000000000000	4.00000000000000000000	4.00000000000000000000	4.00000000000000000000	4.00000000000000000000	4.00000000000000000000	4.00000000000000000000	4.00000000000000000000	4.00000000000000000000	4.00000000000000000000	4.00000000000000000000	4.00000000000000000000	4.00000000000000000000	4.00000000000000000000	4.00000000000000000000
9.00000000000000000000	0.00000000000000000000	4173.84619140625000000000	4145.64111328125000000000	4162.56396484375000000000	4140.51269531250000000000	4156.41015625000000000000	4176.92285156250000000000	4191.79492187500000000000	4179.48730468750000000000	4169.23046875000000000000	4131.28173828125000000000	4207.17919921875000000000	4207.17919921875000000000	4182.05126953125000000000	4206.66650390625000000000	3120.00000000000000000000	10248.00000000000000000000	10229.00000000000000000000	0.00000000000000000000	0.00000000000000000000	0.00000000000000000000	499.00000000000000000000	410.00000000000000000000	4.00000000000000000000	4.00000000000000000000	4.00000000000000000000	4.00000000000000000000	4.00000000000000000000	4.00000000000000000000	4.00000000000000000000	4.00000000000000000000	4.00000000000000000000	4.00000000000000000000	4.00000000000000000000	4.00000000000000000000	4.00000000000000000000	4.00000000000000000000	4.00000000000000000000	4.00000000000000000000
10.00000000000000000000	0.00000000000000000000	4163.07666015625000000000	4154.35888671875000000000	4156.92285156250000000000	4163.07666015625000000000	4156.92285156250000000000	4181.53857421875000000000	4187.17919921875000000000	4185.12792968750000000000	4184.10253906250000000000	4148.71777343750000000000	4206.66650390625000000000	4206.66650390625000000000	4197.43603515625000000000	4205.12792968750000000000	3506.00000000000000000000	10248.00000000000000000000	10229.00000000000000000000	0.00000000000000000000	0.00000000000000000000	0.00000000000000000000	499.00000000000000000000	417.00000000000000000000	4.00000000000000000000	4.00000000000000000000	4.00000000000000000000	4.00000000000000000000	4.00000000000000000000	4.00000000000000000000	4.00000000000000000000	4.00000000000000000000	4.00000000000000000000	4.00000000000000000000	4.00000000000000000000	4.00000000000000000000	4.00000000000000000000	4.00000000000000000000	4.00000000000000000000	4.00000000000000000000
11.00000000000000000000	0.00000000000000000000	4181.02539062500000000000	4145.12792968750000000000	4167.69238281250000000000	4152.30761718750000000000	4154.35888671875000000000	4169.74365234375000000000	4171.28173828125000000000	4163.07666015625000000000	4166.15380859375000000000	4139.48730468750000000000	4152.30761718750000000000	4204.10253906250000000000	4174.35888671875000000000	4175.38427734375000000000	3155.00000000000000000000	10249.00000000000000000000	10230.00000000000000000000	0.00000000000000000000	0.00000000000000000000	0.00000000000000000000	499.00000000000000000000	425.00000000000000000000	4.00000000000000000000	4.00000000000000000000	4.00000000000000000000	4.00000000000000000000	4.00000000000000000000	4.00000000000000000000	4.00000000000000000000	4.00000000000000000000	4.00000000000000000000	4.00000000000000000000	4.00000000000000000000	4.00000000000000000000	4.00000000000000000000	4.00000000000000000000	4.00000000000000000000	4.00000000000000000000
12.00000000000000000000	0.00000000000000000000	4170.25634765625000000000	4175.38427734375000000000	4154.35888671875000000000	4156.92285156250000000000	4190.25634765625000000000	4193.84619140625000000000	4195.89746093750000000000	4178.46142578125000000000	4182.05126953125000000000	4151.79492187500000000000	4170.25634765625000000000	4204.61523437500000000000	4183.07666015625000000000	4188.20507812500000000000	2628.00000000000000000000	10249.00000000000000000000	10230.00000000000000000000	0.00000000000000000000	0.00000000000000000000	0.00000000000000000000	499.00000000000000000000	432.00000000000000000000	4.00000000000000000000	4.00000000000000000000	4.00000000000000000000	4.00000000000000000000	4.00000000000000000000	4.00000000000000000000	4.00000000000000000000	4.00000000000000000000	4.00000000000000000000	4.00000000000000000000	4.00000000000000000000	4.00000000000000000000	4.00000000000000000000	4.00000000000000000000	4.00000000000000000000	4.00000000000000000000
13.00000000000000000000	0.00000000000000000000	4184.10253906250000000000	4192.30761718750000000000	4168.71777343750000000000	4174.35888671875000000000	4192.30761718750000000000	4186.66650390625000000000	4192.82031250000000000000	4175.89746093750000000000	4174.35888671875000000000	4142.56396484375000000000	4215.38427734375000000000	4180.51269531250000000000	4177.43603515625000000000	4188.20507812500000000000	2491.00000000000000000000	10250.00000000000000000000	10228.00000000000000000000	0.00000000000000000000	0.00000000000000000000	0.00000000000000000000	499.00000000000000000000	440.00000000000000000000	4.00000000000000000000	4.00000000000000000000	4.00000000000000000000	4.00000000000000000000	4.00000000000000000000	4.00000000000000000000	4.00000000000000000000	4.00000000000000000000	4.00000000000000000000	4.00000000000000000000	4.00000000000000000000	4.00000000000000000000	4.00000000000000000000	4.00000000000000000000	4.00000000000000000000	4.00000000000000000000
14.00000000000000000000	0.00000000000000000000	4174.35888671875000000000	4188.20507812500000000000	4161.53857421875000000000	4168.71777343750000000000	4175.89746093750000000000	4180.00000000000000000000	4183.58984375000000000000	4173.84619140625000000000	4163.07666015625000000000	4131.79492187500000000000	4201.53857421875000000000	4160.51269531250000000000	4172.82031250000000000000	4184.10253906250000000000	3506.00000000000000000000	10250.00000000000000000000	10228.00000000000000000000	0.00000000000000000000	0.00000000000000000000	0.00000000000000000000	499.00000000000000000000	448.00000000000000000000	4.00000000000000000000	4.00000000000000000000	4.00000000000000000000	4.00000000000000000000	4.00000000000000000000	4.00000000000000000000	4.00000000000000000000	4.00000000000000000000	4.00000000000000000000	4.00000000000000000000	4.00000000000000000000	4.00000000000000000000	4.00000000000000000000	4.00000000000000000000	4.00000000000000000000	4.00000000000000000000
15.00000000000000000000	0.00000000000000000000	4155.89746093750000000000	4160.51269531250000000000	4150.25634765625000000000	4154.35888671875000000000	4148.71777343750000000000	4171.79492187500000000000	4169.74365234375000000000	4169.74365234375000000000	4156.41015625000000000000	4120.00000000000000000000	4167.69238281250000000000	4163.58984375000000000000	4173.84619140625000000000	4177.94873046875000000000	3155.00000000000000000000	10251.00000000000000000000	10229.00000000000000000000	0.00000000000000000000	0.00000000000000000000	0.00000000000000000000	499.00000000000000000000	456.00000000000000000000	4.00000000000000000000	4.00000000000000000000	4.00000000000000000000	4.00000000000000000000	4.00000000000000000000	4.00000000000000000000	4.00000000000000000000	4.00000000000000000000	4.00000000000000000000	4.00000000000000000000	4.00000000000000000000	4.00000000000000000000	4.00000000000000000000	4.00000000000000000000	4.00000000000000000000	4.00000000000000000000
15.00000000000000000000	0.00000000000000000000	4155.89746093750000000000	4160.51269531250000000000	4150.25634765625000000000	4154.35888671875000000000	4148.71777343750000000000	4171.79492187500000000000	4169.74365234375000000000	4169.74365234375000000000	4156.41015625000000000000	4120.00000000000000000000	4167.69238281250000000000	4163.58984375000000000000	4173.84619140625000000000	4177.94873046875000000000	3155.00000000000000000000	10251.00000000000000000000	10229.00000000000000000000	0.00000000000000000000	0.00000000000000000000	0.00000000000000000000	499.00000000000000000000	465.00000000000000000000	4.00000000000000000000	4.00000000000000000000	4.00000000000000000000	4.00000000000000000000	4.00000000000000000000	4.00000000000000000000	4.00000000000000000000	4.00000000000000000000	4.00000000000000000000	4.00000000000000000000	4.00000000000000000000	4.00000000000000000000	4.00000000000000000000	4.00000000000000000000	4.00000000000000000000	4.00000000000000000000
16.00000000000000000000	0.00000000000000000000	4175.89746093750000000000	4156.41015625000000000000	4169.23046875000000000000	4158.46142578125000000000	4147.17919921875000000000	4167.17919921875000000000	4169.23046875000000000000	4172.30761718750000000000	4161.53857421875000000000	4123.58984375000000000000	4179.48730468750000000000	4177.94873046875000000000	4186.15380859375000000000	4185.64111328125000000000	0.00000000000000000000	10251.00000000000000000000	10229.00000000000000000000	0.00000000000000000000	0.00000000000000000000	0.00000000000000000000	499.00000000000000000000	473.00000000000000000000	4.00000000000000000000	4.00000000000000000000	4.00000000000000000000	4.00000000000000000000	4.00000000000000000000	4.00000000000000000000	4.00000000000000000000	4.00000000000000000000	4.00000000000000000000	4.00000000000000000000	4.00000000000000000000	4.00000000000000000000	4.00000000000000000000	4.00000000000000000000	4.00000000000000000000	4.00000000000000000000
17.00000000000000000000	0.00000000000000000000	4163.58984375000000000000	4182.05126953125000000000	4156.92285156250000000000	4164.10253906250000000000	4184.10253906250000000000	4192.82031250000000000000	4204.61523437500000000000	4205.64111328125000000000	4200.00000000000000000000	4170.25634765625000000000	4195.89746093750000000000	4196.92285156250000000000	4202.56396484375000000000	4205.12792968750000000000	0.00000000000000000000	10251.00000000000000000000	10229.00000000000000000000	0.00000000000000000000	0.00000000000000000000	0.00000000000000000000	499.00000000000000000000	482.00000000000000000000	4.00000000000000000000	4.00000000000000000000	4.00000000000000000000	4.00000000000000000000	4.00000000000000000000	4.00000000000000000000	4.00000000000000000000	4.00000000000000000000	4.00000000000000000000	4.00000000000000000000	4.00000000000000000000	4.00000000000000000000	4.00000000000000000000	4.00000000000000000000	4.00000000000000000000	4.00000000000000000000
18.00000000000000000000	0.00000000000000000000	4174.87158203125000000000	4140.51269531250000000000	4169.23046875000000000000	4146.66650390625000000000	4158.97412109375000000000	4174.35888671875000000000	4185.12792968750000000000	4182.05126953125000000000	4178.97412109375000000000	4156.41015625000000000000	4173.33300781250000000000	4198.46142578125000000000	4155.38427734375000000000	4174.87158203125000000000	0.00000000000000000000	10251.00000000000000000000	10229.00000000000000000000	0.00000000000000000000	0.00000000000000000000	0.00000000000000000000	499.00000000000000000000	490.00000000000000000000	4.00000000000000000000	4.00000000000000000000	4.00000000000000000000	4.00000000000000000000	4.00000000000000000000	4.00000000000000000000	4.00000000000000000000	4.00000000000000000000	4.00000000000000000000	4.00000000000000000000	4.00000000000000000000	4.00000000000000000000	4.00000000000000000000	4.00000000000000000000	4.00000000000000000000	4.00000000000000000000
19.00000000000000000000	0.00000000000000000000	4179.48730468750000000000	4139.48730468750000000000	4171.79492187500000000000	4152.30761718750000000000	4153.84619140625000000000	4172.82031250000000000000	4183.07666015625000000000	4176.41015625000000000000	4169.74365234375000000000	4142.56396484375000000000	4197.94873046875000000000	4203.58984375000000000000	4164.10253906250000000000	4185.64111328125000000000	0.00000000000000000000	10249.00000000000000000000	10229.00000000000000000000	0.00000000000000000000	0.00000000000000000000	0.00000000000000000000	499.00000000000000000000	498.00000000000000000000	4.00000000000000000000	4.00000000000000000000	4.00000000000000000000	4.00000000000000000000	4.00000000000000000000	4.00000000000000000000	4.00000000000000000000	4.00000000000000000000	4.00000000000000000000	4.00000000000000000000	4.00000000000000000000	4.00000000000000000000	4.00000000000000000000	4.00000000000000000000	4.00000000000000000000	4.00000000000000000000
20.00000000000000000000	0.00000000000000000000	4165.12792968750000000000	4176.41015625000000000000	4157.43603515625000000000	4171.79492187500000000000	4165.12792968750000000000	4182.05126953125000000000	4192.82031250000000000000	4189.74365234375000000000	4179.48730468750000000000	4152.82031250000000000000	4216.41015625000000000000	4205.64111328125000000000	4202.56396484375000000000	4212.30761718750000000000	0.00000000000000000000	10249.00000000000000000000	10229.00000000000000000000	0.00000000000000000000	0.00000000000000000000	0.00000000000000000000	499.00000000000000000000	507.00000000000000000000	4.00000000000000000000	4.00000000000000000000	4.00000000000000000000	4.00000000000000000000	4.00000000000000000000	4.00000000000000000000	4.00000000000000000000	4.00000000000000000000	4.00000000000000000000	4.00000000000000000000	4.00000000000000000000	4.00000000000000000000	4.00000000000000000000	4.00000000000000000000	4.00000000000000000000	4.00000000000000000000
21.00000000000000000000	0.00000000000000000000	4180.51269531250000000000	4171.28173828125000000000	4169.23046875000000000000	4177.43603515625000000000	4154.35888671875000000000	4171.79492187500000000000	4175.38427734375000000000	4173.33300781250000000000	4165.12792968750000000000	4144.10253906250000000000	4181.02539062500000000000	4200.00000000000000000000	4185.64111328125000000000	4192.82031250000000000000	0.00000000000000000000	10250.00000000000000000000	10229.00000000000000000000	0.00000000000000000000	0.00000000000000000000	0.00000000000000000000	499.00000000000000000000	515.00000000000000000000	4.00000000000000000000	4.00000000000000000000	4.00000000000000000000	4.00000000000000000000	4.00000000000000000000	4.00000000000000000000	4.00000000000000000000	4.00000000000000000000	4.00000000000000000000	4.00000000000000000000	4.00000000000000000000	4.00000000000000000000	4.00000000000000000000	4.00000000000000000000	4.00000000000000000000	4.00000000000000000000
22.00000000000000000000	0.00000000000000000000	4164.10253906250000000000	4175.89746093750000000000	4156.92285156250000000000	4168.71777343750000000000	4186.66650390625000000000	4195.38427734375000000000	4194.87158203125000000000	4194.87158203125000000000	4191.28173828125000000000	4166.66650390625000000000	4176.92285156250000000000	4212.30761718750000000000	4192.30761718750000000000	4198.97412109375000000000	0.00000000000000000000	10250.00000000000000000000	10229.00000000000000000000	0.00000000000000000000	0.00000000000000000000	0.00000000000000000000	499.00000000000000000000	522.00000000000000000000	4.00000000000000000000	4.00000000000000000000	4.00000000000000000000	4.00000000000000000000	4.00000000000000000000	4.00000000000000000000	4.00000000000000000000	4.00000000000000000000	4.00000000000000000000	4.00000000000000000000	4.00000000000000000000	4.00000000000000000000	4.00000000000000000000	4.00000000000000000000	4.00000000000000000000	4.00000000000000000000
23.00000000000000000000	0.00000000000000000000	4169.23046875000000000000	4153.84619140625000000000	4165.64111328125000000000	4146.66650390625000000000	4170.76904296875000000000	4176.92285156250000000000	4181.02539062500000000000	4184.61523437500000000000	4180.51269531250000000000	4153.84619140625000000000	4179.48730468750000000000	4197.94873046875000000000	4170.25634765625000000000	4183.07666015625000000000	0.00000000000000000000	10248.00000000000000000000	10228.00000000000000000000	0.00000000000000000000	0.00000000000000000000	0.00000000000000000000	499.00000000000000000000	530.00000000000000000000	4.00000000000000000000	4.00000000000000000000	4.00000000000000000000	4.00000000000000000000	4.00000000000000000000	4.00000000000000000000	4.00000000000000000000	4.00000000000000000000	4.00000000000000000000	4.00000000000000000000	4.00000000000000000000	4.00000000000000000000	4.00000000000000000000	4.00000000000000000000	4.00000000000000000000	4.00000000000000000000
24.00000000000000000000	0.00000000000000000000	4180.51269531250000000000	4163.07666015625000000000	4168.71777343750000000000	4165.12792968750000000000	4156.41015625000000000000	4169.23046875000000000000	4174.87158203125000000000	4171.79492187500000000000	4173.33300781250000000000	4152.30761718750000000000	4204.10253906250000000000	4175.89746093750000000000	4161.02539062500000000000	4175.89746093750000000000	0.00000000000000000000	10248.00000000000000000000	10228.00000000000000000000	0.00000000000000000000	0.00000000000000000000	0.00000000000000000000	499.00000000000000000000	537.00000000000000000000	4.00000000000000000000	4.00000000000000000000	4.00000000000000000000	4.00000000000000000000	4.00000000000000000000	4.00000000000000000000	4.00000000000000000000	4.00000000000000000000	4.00000000000000000000	4.00000000000000000000	4.00000000000000000000	4.00000000000000000000	4.00000000000000000000	4.00000000000000000000	4.00000000000000000000	4.00000000000000000000
25.00000000000000000000	0.00000000000000000000	4172.82031250000000000000	4194.35888671875000000000	4157.94873046875000000000	4192.30761718750000000000	4181.53857421875000000000	4196.92285156250000000000	4197.43603515625000000000	4190.25634765625000000000	4193.33300781250000000000	4179.48730468750000000000	4224.10253906250000000000	4195.38427734375000000000	4185.64111328125000000000	4207.17919921875000000000	0.00000000000000000000	10247.00000000000000000000	10230.00000000000000000000	0.00000000000000000000	0.00000000000000000000	0.00000000000000000000	499.00000000000000000000	544.00000000000000000000	4.00000000000000000000	4.00000000000000000000	4.00000000000000000000	4.00000000000000000000	4.00000000000000000000	4.00000000000000000000	4.00000000000000000000	4.00000000000000000000	4.00000000000000000000	4.00000000000000000000	4.00000000000000000000	4.00000000000000000000	4.00000000000000000000	4.00000000000000000000	4.00000000000000000000	4.00000000000000000000
26.00000000000000000000	0.00000000000000000000	4183.07666015625000000000	4173.84619140625000000000	4172.30761718750000000000	4170.76904296875000000000	4171.28173828125000000000	4184.10253906250000000000	4185.12792968750000000000	4181.02539062500000000000	4171.79492187500000000000	4165.12792968750000000000	4198.97412109375000000000	4201.53857421875000000000	4184.61523437500000000000	4203.07666015625000000000	0.00000000000000000000	10247.00000000000000000000	10230.00000000000000000000	0.00000000000000000000	0.00000000000000000000	0.00000000000000000000	499.00000000000000000000	552.00000000000000000000	4.00000000000000000000	4.00000000000000000000	4.00000000000000000000	4.00000000000000000000	4.00000000000000000000	4.00000000000000000000	4.00000000000000000000	4.00000000000000000000	4.00000000000000000000	4.00000000000000000000	4.00000000000000000000	4.00000000000000000000	4.00000000000000000000	4.00000000000000000000	4.00000000000000000000	4.00000000000000000000
27.00000000000000000000	0.00000000000000000000	4164.61523437500000000000	4172.30761718750000000000	4160.00000000000000000000	4157.94873046875000000000	4180.51269531250000000000	4177.94873046875000000000	4188.71777343750000000000	4195.38427734375000000000	4180.51269531250000000000	4174.87158203125000000000	4195.89746093750000000000	4182.05126953125000000000	4206.66650390625000000000	4191.79492187500000000000	0.00000000000000000000	10246.00000000000000000000	10231.00000000000000000000	0.00000000000000000000	0.00000000000000000000	0.00000000000000000000	499.00000000000000000000	559.00000000000000000000	4.00000000000000000000	4.00000000000000000000	4.00000000000000000000	4.00000000000000000000	4.00000000000000000000	4.00000000000000000000	4.00000000000000000000	4.00000000000000000000	4.00000000000000000000	4.00000000000000000000	4.00000000000000000000	4.00000000000000000000	4.00000000000000000000	4.00000000000000000000	4.00000000000000000000	4.00000000000000000000
28.00000000000000000000	0.00000000000000000000	4175.89746093750000000000	4165.12792968750000000000	4168.20507812500000000000	4173.84619140625000000000	4178.46142578125000000000	4166.66650390625000000000	4180.00000000000000000000	4197.43603515625000000000	4186.15380859375000000000	4177.43603515625000000000	4186.66650390625000000000	4175.38427734375000000000	4193.84619140625000000000	4190.25634765625000000000	0.00000000000000000000	10246.00000000000000000000	10231.00000000000000000000	0.00000000000000000000	0.00000000000000000000	0.00000000000000000000	499.00000000000000000000	566.00000000000000000000	4.00000000000000000000	4.00000000000000000000	4.00000000000000000000	4.00000000000000000000	4.00000000000000000000	4.00000000000000000000	4.00000000000000000000	4.00000000000000000000	4.00000000000000000000	4.00000000000000000000	4.00000000000000000000	4.00000000000000000000	4.00000000000000000000	4.00000000000000000000	4.00000000000000000000	4.00000000000000000000
29.00000000000000000000	0.00000000000000000000	4184.10253906250000000000	4167.17919921875000000000	4172.30761718750000000000	4181.02539062500000000000	4171.79492187500000000000	4173.84619140625000000000	4182.56396484375000000000	4187.69238281250000000000	4180.51269531250000000000	4180.00000000000000000000	4185.64111328125000000000	4183.07666015625000000000	4172.82031250000000000000	4210.25634765625000000000	0.00000000000000000000	10245.00000000000000000000	10231.00000000000000000000	0.00000000000000000000	0.00000000000000000000	0.00000000000000000000	499.00000000000000000000	574.00000000000000000000	4.00000000000000000000	4.00000000000000000000	4.00000000000000000000	4.00000000000000000000	4.00000000000000000000	4.00000000000000000000	4.00000000000000000000	4.00000000000000000000	4.00000000000000000000	4.00000000000000000000	4.00000000000000000000	4.00000000000000000000	4.00000000000000000000	4.00000000000000000000	4.00000000000000000000	4.00000000000000000000
30.00000000000000000000	0.00000000000000000000	4162.56396484375000000000	4175.89746093750000000000	4156.41015625000000000000	4163.07666015625000000000	4176.92285156250000000000	4190.25634765625000000000	4191.79492187500000000000	4181.02539062500000000000	4182.05126953125000000000	4185.64111328125000000000	4206.15380859375000000000	4175.89746093750000000000	4178.46142578125000000000	4203.58984375000000000000	0.00000000000000000000	10245.00000000000000000000	10231.00000000000000000000	0.00000000000000000000	0.00000000000000000000	0.00000000000000000000	499.00000000000000000000	581.00000000000000000000	4.00000000000000000000	4.00000000000000000000	4.00000000000000000000	4.00000000000000000000	4.00000000000000000000	4.00000000000000000000	4.00000000000000000000	4.00000000000000000000	4.00000000000000000000	4.00000000000000000000	4.00000000000000000000	4.00000000000000000000	4.00000000000000000000	4.00000000000000000000	4.00000000000000000000	4.00000000000000000000
31.00000000000000000000	0.00000000000000000000	4185.64111328125000000000	4160.00000000000000000000	4175.89746093750000000000	4143.58984375000000000000	4169.23046875000000000000	4181.53857421875000000000	4174.87158203125000000000	4165.64111328125000000000	4169.23046875000000000000	4158.97412109375000000000	4202.56396484375000000000	4165.12792968750000000000	4174.87158203125000000000	4179.48730468750000000000	0.00000000000000000000	10244.00000000000000000000	10231.00000000000000000000	0.00000000000000000000	0.00000000000000000000	0.00000000000000000000	499.00000000000000000000	588.00000000000000000000	4.00000000000000000000	4.00000000000000000000	4.00000000000000000000	4.00000000000000000000	4.00000000000000000000	4.00000000000000000000	4.00000000000000000000	4.00000000000000000000	4.00000000000000000000	4.00000000000000000000	4.00000000000000000000	4.00000000000000000000	4.00000000000000000000	4.00000000000000000000	4.00000000000000000000	4.00000000000000000000
32.00000000000000000000	0.00000000000000000000	4176.92285156250000000000	4176.41015625000000000000	4164.10253906250000000000	4144.61523437500000000000	4184.61523437500000000000	4195.89746093750000000000	4189.74365234375000000000	4188.71777343750000000000	4186.15380859375000000000	4174.87158203125000000000	4222.05126953125000000000	4186.15380859375000000000	4204.10253906250000000000	4218.97412109375000000000	0.00000000000000000000	10244.00000000000000000000	10231.00000000000000000000	0.00000000000000000000	0.00000000000000000000	0.00000000000000000000	499.00000000000000000000	596.00000000000000000000	4.00000000000000000000	4.00000000000000000000	4.00000000000000000000	4.00000000000000000000	4.00000000000000000000	4.00000000000000000000	4.00000000000000000000	4.00000000000000000000	4.00000000000000000000	4.00000000000000000000	4.00000000000000000000	4.00000000000000000000	4.00000000000000000000	4.00000000000000000000	4.00000000000000000000	4.00000000000000000000
33.00000000000000000000	0.00000000000000000000	4170.76904296875000000000	4163.58984375000000000000	4158.97412109375000000000	4141.53857421875000000000	4163.07666015625000000000	4172.82031250000000000000	4174.35888671875000000000	4177.94873046875000000000	4169.23046875000000000000	4169.74365234375000000000	4206.15380859375000000000	4198.97412109375000000000	4189.23046875000000000000	4218.46142578125000000000	0.00000000000000000000	10245.00000000000000000000	10231.00000000000000000000	0.00000000000000000000	0.00000000000000000000	0.00000000000000000000	499.00000000000000000000	604.00000000000000000000	4.00000000000000000000	4.00000000000000000000	4.00000000000000000000	4.00000000000000000000	4.00000000000000000000	4.00000000000000000000	4.00000000000000000000	4.00000000000000000000	4.00000000000000000000	4.00000000000000000000	4.00000000000000000000	4.00000000000000000000	4.00000000000000000000	4.00000000000000000000	4.00000000000000000000	4.00000000000000000000
34.00000000000000000000	0.00000000000000000000	4180.51269531250000000000	4151.28173828125000000000	4168.20507812500000000000	4146.66650390625000000000	4158.97412109375000000000	4165.12792968750000000000	4167.69238281250000000000	4166.15380859375000000000	4157.94873046875000000000	4153.33300781250000000000	4161.02539062500000000000	4195.89746093750000000000	4165.12792968750000000000	4184.61523437500000000000	0.00000000000000000000	10245.00000000000000000000	10231.00000000000000000000	0.00000000000000000000	0.00000000000000000000	0.00000000000000000000	499.00000000000000000000	612.00000000000000000000	4.00000000000000000000	4.00000000000000000000	4.00000000000000000000	4.00000000000000000000	4.00000000000000000000	4.00000000000000000000	4.00000000000000000000	4.00000000000000000000	4.00000000000000000000	4.00000000000000000000	4.00000000000000000000	4.00000000000000000000	4.00000000000000000000	4.00000000000000000000	4.00000000000000000000	4.00000000000000000000
35.00000000000000000000	0.00000000000000000000	4165.64111328125000000000	4167.17919921875000000000	4156.41015625000000000000	4147.69238281250000000000	4180.51269531250000000000	4182.05126953125000000000	4185.12792968750000000000	4181.02539062500000000000	4180.00000000000000000000	4180.51269531250000000000	4180.00000000000000000000	4195.38427734375000000000	4174.87158203125000000000	4183.07666015625000000000	0.00000000000000000000	10246.00000000000000000000	10230.00000000000000000000	0.00000000000000000000	0.00000000000000000000	0.00000000000000000000	499.00000000000000000000	620.00000000000000000000	4.00000000000000000000	4.00000000000000000000	4.00000000000000000000	4.00000000000000000000	4.00000000000000000000	4.00000000000000000000	4.00000000000000000000	4.00000000000000000000	4.00000000000000000000	4.00000000000000000000	4.00000000000000000000	4.00000000000000000000	4.00000000000000000000	4.00000000000000000000	4.00000000000000000000	4.00000000000000000000
36.00000000000000000000	0.00000000000000000000	4181.02539062500000000000	4145.12792968750000000000	4170.25634765625000000000	4120.51269531250000000000	4143.07666015625000000000	4144.10253906250000000000	4153.84619140625000000000	4150.25634765625000000000	4144.61523437500000000000	4161.02539062500000000000	4204.61523437500000000000	4182.56396484375000000000	4150.76904296875000000000	4177.43603515625000000000	0.00000000000000000000	10246.00000000000000000000	10230.00000000000000000000	0.00000000000000000000	0.00000000000000000000	0.00000000000000000000	499.00000000000000000000	628.00000000000000000000	4.00000000000000000000	4.00000000000000000000	4.00000000000000000000	4.00000000000000000000	4.00000000000000000000	4.00000000000000000000	4.00000000000000000000	4.00000000000000000000	4.00000000000000000000	4.00000000000000000000	4.00000000000000000000	4.00000000000000000000	4.00000000000000000000	4.00000000000000000000	4.00000000000000000000	4.00000000000000000000
37.00000000000000000000	0.00000000000000000000	4172.82031250000000000000	4151.79492187500000000000	4160.51269531250000000000	4122.56396484375000000000	4150.25634765625000000000	4149.74365234375000000000	4158.46142578125000000000	4156.41015625000000000000	4142.56396484375000000000	4152.30761718750000000000	4198.97412109375000000000	4190.76904296875000000000	4165.12792968750000000000	4197.43603515625000000000	0.00000000000000000000	10247.00000000000000000000	10229.00000000000000000000	0.00000000000000000000	0.00000000000000000000	0.00000000000000000000	499.00000000000000000000	637.00000000000000000000	4.00000000000000000000	4.00000000000000000000	4.00000000000000000000	4.00000000000000000000	4.00000000000000000000	4.00000000000000000000	4.00000000000000000000	4.00000000000000000000	4.00000000000000000000	4.00000000000000000000	4.00000000000000000000	4.00000000000000000000	4.00000000000000000000	4.00000000000000000000	4.00000000000000000000	4.00000000000000000000
38.00000000000000000000	0.00000000000000000000	4172.30761718750000000000	4158.46142578125000000000	4158.97412109375000000000	4152.82031250000000000000	4169.23046875000000000000	4165.64111328125000000000	4165.64111328125000000000	4172.82031250000000000000	4162.05126953125000000000	4169.74365234375000000000	4177.94873046875000000000	4204.61523437500000000000	4178.97412109375000000000	4194.87158203125000000000	0.00000000000000000000	10247.00000000000000000000	10229.00000000000000000000	0.00000000000000000000	0.00000000000000000000	0.00000000000000000000	499.00000000000000000000	645.00000000000000000000	4.00000000000000000000	4.00000000000000000000	4.00000000000000000000	4.00000000000000000000	4.00000000000000000000	4.00000000000000000000	4.00000000000000000000	4.00000000000000000000	4.00000000000000000000	4.00000000000000000000	4.00000000000000000000	4.00000000000000000000	4.00000000000000000000	4.00000000000000000000	4.00000000000000000000	4.00000000000000000000
39.00000000000000000000	0.00000000000000000000	4186.15380859375000000000	4163.58984375000000000000	4169.74365234375000000000	4168.71777343750000000000	4162.05126953125000000000	4160.00000000000000000000	4159.48730468750000000000	4168.71777343750000000000	4160.51269531250000000000	4184.10253906250000000000	4187.69238281250000000000	4203.58984375000000000000	4174.35888671875000000000	4188.71777343750000000000	0.00000000000000000000	10248.00000000000000000000	10229.00000000000000000000	0.00000000000000000000	0.00000000000000000000	0.00000000000000000000	499.00000000000000000000	653.00000000000000000000	4.00000000000000000000	4.00000000000000000000	4.00000000000000000000	4.00000000000000000000	4.00000000000000000000	4.00000000000000000000	4.00000000000000000000	4.00000000000000000000	4.00000000000000000000	4.00000000000000000000	4.00000000000000000000	4.00000000000000000000	4.00000000000000000000	4.00000000000000000000	4.00000000000000000000	4.00000000000000000000
40.00000000000000000000	0.00000000000000000000	4166.15380859375000000000	4174.35888671875000000000	4156.92285156250000000000	4154.35888671875000000000	4165.12792968750000000000	4164.10253906250000000000	4170.76904296875000000000	4176.41015625000000000000	4164.61523437500000000000	4185.64111328125000000000	4204.61523437500000000000	4208.71777343750000000000	4188.71777343750000000000	4212.30761718750000000000	0.00000000000000000000	10248.00000000000000000000	10229.00000000000000000000	0.00000000000000000000	0.00000000000000000000	0.00000000000000000000	499.00000000000000000000	660.00000000000000000000	4.00000000000000000000	4.00000000000000000000	4.00000000000000000000	4.00000000000000000000	4.00000000000000000000	4.00000000000000000000	4.00000000000000000000	4.00000000000000000000	4.00000000000000000000	4.00000000000000000000	4.00000000000000000000	4.00000000000000000000	4.00000000000000000000	4.00000000000000000000	4.00000000000000000000	4.00000000000000000000
41.00000000000000000000	0.00000000000000000000	4181.02539062500000000000	4147.69238281250000000000	4173.33300781250000000000	4132.30761718750000000000	4145.64111328125000000000	4150.25634765625000000000	4153.84619140625000000000	4160.51269531250000000000	4148.71777343750000000000	4155.38427734375000000000	4182.05126953125000000000	4203.58984375000000000000	4171.79492187500000000000	4198.46142578125000000000	0.00000000000000000000	10250.00000000000000000000	10229.00000000000000000000	0.00000000000000000000	0.00000000000000000000	0.00000000000000000000	499.00000000000000000000	669.00000000000000000000	4.00000000000000000000	4.00000000000000000000	4.00000000000000000000	4.00000000000000000000	4.00000000000000000000	4.00000000000000000000	4.00000000000000000000	4.00000000000000000000	4.00000000000000000000	4.00000000000000000000	4.00000000000000000000	4.00000000000000000000	4.00000000000000000000	4.00000000000000000000	4.00000000000000000000	4.00000000000000000000
42.00000000000000000000	0.00000000000000000000	4177.94873046875000000000	4164.61523437500000000000	4168.71777343750000000000	4154.35888671875000000000	4162.05126953125000000000	4172.82031250000000000000	4166.66650390625000000000	4169.74365234375000000000	4164.61523437500000000000	4167.69238281250000000000	4188.71777343750000000000	4202.56396484375000000000	4176.41015625000000000000	4193.84619140625000000000	0.00000000000000000000	10250.00000000000000000000	10229.00000000000000000000	0.00000000000000000000	0.00000000000000000000	0.00000000000000000000	499.00000000000000000000	676.00000000000000000000	4.00000000000000000000	4.00000000000000000000	4.00000000000000000000	4.00000000000000000000	4.00000000000000000000	4.00000000000000000000	4.00000000000000000000	4.00000000000000000000	4.00000000000000000000	4.00000000000000000000	4.00000000000000000000	4.00000000000000000000	4.00000000000000000000	4.00000000000000000000	4.00000000000000000000	4.00000000000000000000
43.00000000000000000000	0.00000000000000000000	4173.33300781250000000000	4176.41015625000000000000	4164.10253906250000000000	4170.76904296875000000000	4170.76904296875000000000	4174.87158203125000000000	4166.66650390625000000000	4160.51269531250000000000	4153.84619140625000000000	4163.58984375000000000000	4186.66650390625000000000	4201.53857421875000000000	4176.92285156250000000000	4193.33300781250000000000	0.00000000000000000000	10249.00000000000000000000	10229.00000000000000000000	0.00000000000000000000	0.00000000000000000000	0.00000000000000000000	499.00000000000000000000	685.00000000000000000000	4.00000000000000000000	4.00000000000000000000	4.00000000000000000000	4.00000000000000000000	4.00000000000000000000	4.00000000000000000000	4.00000000000000000000	4.00000000000000000000	4.00000000000000000000	4.00000000000000000000	4.00000000000000000000	4.00000000000000000000	4.00000000000000000000	4.00000000000000000000	4.00000000000000000000	4.00000000000000000000
44.00000000000000000000	0.00000000000000000000	4190.76904296875000000000	4168.71777343750000000000	4174.35888671875000000000	4157.43603515625000000000	4164.10253906250000000000	4161.02539062500000000000	4157.43603515625000000000	4150.25634765625000000000	4140.51269531250000000000	4153.33300781250000000000	4180.51269531250000000000	4199.48730468750000000000	4170.76904296875000000000	4192.30761718750000000000	0.00000000000000000000	10249.00000000000000000000	10229.00000000000000000000	0.00000000000000000000	0.00000000000000000000	0.00000000000000000000	499.00000000000000000000	692.00000000000000000000	4.00000000000000000000	4.00000000000000000000	4.00000000000000000000	4.00000000000000000000	4.00000000000000000000	4.00000000000000000000	4.00000000000000000000	4.00000000000000000000	4.00000000000000000000	4.00000000000000000000	4.00000000000000000000	4.00000000000000000000	4.00000000000000000000	4.00000000000000000000	4.00000000000000000000	4.00000000000000000000
45.00000000000000000000	0.00000000000000000000	4170.76904296875000000000	4173.84619140625000000000	4156.92285156250000000000	4150.76904296875000000000	4176.41015625000000000000	4174.35888671875000000000	4175.89746093750000000000	4184.61523437500000000000	4177.94873046875000000000	4190.76904296875000000000	4207.17919921875000000000	4214.87158203125000000000	4194.35888671875000000000	4211.28173828125000000000	0.00000000000000000000	10248.00000000000000000000	10229.00000000000000000000	0.00000000000000000000	0.00000000000000000000	0.00000000000000000000	499.00000000000000000000	700.00000000000000000000	4.00000000000000000000	4.00000000000000000000	4.00000000000000000000	4.00000000000000000000	4.00000000000000000000	4.00000000000000000000	4.00000000000000000000	4.00000000000000000000	4.00000000000000000000	4.00000000000000000000	4.00000000000000000000	4.00000000000000000000	4.00000000000000000000	4.00000000000000000000	4.00000000000000000000	4.00000000000000000000
46.00000000000000000000	0.00000000000000000000	4176.92285156250000000000	4151.28173828125000000000	4172.82031250000000000000	4157.94873046875000000000	4156.41015625000000000000	4157.43603515625000000000	4160.51269531250000000000	4173.33300781250000000000	4165.12792968750000000000	4183.58984375000000000000	4197.43603515625000000000	4213.84619140625000000000	4186.15380859375000000000	4197.94873046875000000000	0.00000000000000000000	10248.00000000000000000000	10229.00000000000000000000	0.00000000000000000000	0.00000000000000000000	0.00000000000000000000	499.00000000000000000000	708.00000000000000000000	4.00000000000000000000	4.00000000000000000000	4.00000000000000000000	4.00000000000000000000	4.00000000000000000000	4.00000000000000000000	4.00000000000000000000	4.00000000000000000000	4.00000000000000000000	4.00000000000000000000	4.00000000000000000000	4.00000000000000000000	4.00000000000000000000	4.00000000000000000000	4.00000000000000000000	4.00000000000000000000
47.00000000000000000000	0.00000000000000000000	4175.38427734375000000000	4172.30761718750000000000	4172.30761718750000000000	4182.05126953125000000000	4174.35888671875000000000	4175.89746093750000000000	4179.48730468750000000000	4183.07666015625000000000	4175.89746093750000000000	4185.64111328125000000000	4203.07666015625000000000	4197.43603515625000000000	4194.87158203125000000000	4199.48730468750000000000	0.00000000000000000000	10249.00000000000000000000	10228.00000000000000000000	0.00000000000000000000	0.00000000000000000000	0.00000000000000000000	499.00000000000000000000	717.00000000000000000000	4.00000000000000000000	4.00000000000000000000	4.00000000000000000000	4.00000000000000000000	4.00000000000000000000	4.00000000000000000000	4.00000000000000000000	4.00000000000000000000	4.00000000000000000000	4.00000000000000000000	4.00000000000000000000	4.00000000000000000000	4.00000000000000000000	4.00000000000000000000	4.00000000000000000000	4.00000000000000000000
48.00000000000000000000	0.00000000000000000000	4171.79492187500000000000	4178.97412109375000000000	4162.05126953125000000000	4176.92285156250000000000	4182.56396484375000000000	4187.17919921875000000000	4192.30761718750000000000	4190.25634765625000000000	4185.12792968750000000000	4191.28173828125000000000	4217.43603515625000000000	4180.00000000000000000000	4188.71777343750000000000	4196.92285156250000000000	0.00000000000000000000	10249.00000000000000000000	10228.00000000000000000000	0.00000000000000000000	0.00000000000000000000	0.00000000000000000000	499.00000000000000000000	724.00000000000000000000	4.00000000000000000000	4.00000000000000000000	4.00000000000000000000	4.00000000000000000000	4.00000000000000000000	4.00000000000000000000	4.00000000000000000000	4.00000000000000000000	4.00000000000000000000	4.00000000000000000000	4.00000000000000000000	4.00000000000000000000	4.00000000000000000000	4.00000000000000000000	4.00000000000000000000	4.00000000000000000000
49.00000000000000000000	0.00000000000000000000	4190.76904296875000000000	4155.89746093750000000000	4173.33300781250000000000	4146.66650390625000000000	4167.17919921875000000000	4172.30761718750000000000	4178.46142578125000000000	4164.61523437500000000000	4155.38427734375000000000	4180.00000000000000000000	4203.58984375000000000000	4177.43603515625000000000	4181.02539062500000000000	4190.25634765625000000000	0.00000000000000000000	10248.00000000000000000000	10227.00000000000000000000	0.00000000000000000000	0.00000000000000000000	0.00000000000000000000	499.00000000000000000000	732.00000000000000000000	4.00000000000000000000	4.00000000000000000000	4.00000000000000000000	4.00000000000000000000	4.00000000000000000000	4.00000000000000000000	4.00000000000000000000	4.00000000000000000000	4.00000000000000000000	4.00000000000000000000	4.00000000000000000000	4.00000000000000000000	4.00000000000000000000	4.00000000000000000000	4.00000000000000000000	4.00000000000000000000
50.00000000000000000000	0.00000000000000000000	4171.28173828125000000000	4176.41015625000000000000	4159.48730468750000000000	4154.35888671875000000000	4189.74365234375000000000	4191.79492187500000000000	4197.43603515625000000000	4185.64111328125000000000	4168.71777343750000000000	4193.84619140625000000000	4204.10253906250000000000	4193.33300781250000000000	4212.30761718750000000000	4214.35888671875000000000	0.00000000000000000000	10248.00000000000000000000	10227.00000000000000000000	0.00000000000000000000	0.00000000000000000000	0.00000000000000000000	499.00000000000000000000	740.00000000000000000000	4.00000000000000000000	4.00000000000000000000	4.00000000000000000000	4.00000000000000000000	4.00000000000000000000	4.00000000000000000000	4.00000000000000000000	4.00000000000000000000	4.00000000000000000000	4.00000000000000000000	4.00000000000000000000	4.00000000000000000000	4.00000000000000000000	4.00000000000000000000	4.00000000000000000000	4.00000000000000000000
51.00000000000000000000	0.00000000000000000000	4173.84619140625000000000	4161.53857421875000000000	4168.20507812500000000000	4171.79492187500000000000	4168.71777343750000000000	4177.94873046875000000000	4184.10253906250000000000	4189.74365234375000000000	4167.17919921875000000000	4181.02539062500000000000	4182.05126953125000000000	4186.66650390625000000000	4186.66650390625000000000	4195.89746093750000000000	0.00000000000000000000	10249.00000000000000000000	10226.00000000000000000000	0.00000000000000000000	0.00000000000000000000	0.00000000000000000000	499.00000000000000000000	747.00000000000000000000	4.00000000000000000000	4.00000000000000000000	4.00000000000000000000	4.00000000000000000000	4.00000000000000000000	4.00000000000000000000	4.00000000000000000000	4.00000000000000000000	4.00000000000000000000	4.00000000000000000000	4.00000000000000000000	4.00000000000000000000	4.00000000000000000000	4.00000000000000000000	4.00000000000000000000	4.00000000000000000000
52.00000000000000000000	0.00000000000000000000	4172.30761718750000000000	4161.02539062500000000000	4164.61523437500000000000	4178.46142578125000000000	4163.07666015625000000000	4184.10253906250000000000	4191.28173828125000000000	4196.41015625000000000000	4178.46142578125000000000	4177.43603515625000000000	4190.76904296875000000000	4178.46142578125000000000	4177.43603515625000000000	4186.66650390625000000000	0.00000000000000000000	10249.00000000000000000000	10226.00000000000000000000	0.00000000000000000000	0.00000000000000000000	0.00000000000000000000	499.00000000000000000000	754.00000000000000000000	4.00000000000000000000	4.00000000000000000000	4.00000000000000000000	4.00000000000000000000	4.00000000000000000000	4.00000000000000000000	4.00000000000000000000	4.00000000000000000000	4.00000000000000000000	4.00000000000000000000	4.00000000000000000000	4.00000000000000000000	4.00000000000000000000	4.00000000000000000000	4.00000000000000000000	4.00000000000000000000
53.00000000000000000000	0.00000000000000000000	4167.69238281250000000000	4173.84619140625000000000	4161.02539062500000000000	4166.15380859375000000000	4172.30761718750000000000	4195.89746093750000000000	4203.58984375000000000000	4199.48730468750000000000	4187.17919921875000000000	4178.46142578125000000000	4216.41015625000000000000	4185.12792968750000000000	4176.41015625000000000000	4185.64111328125000000000	0.00000000000000000000	10248.00000000000000000000	10226.00000000000000000000	0.00000000000000000000	0.00000000000000000000	0.00000000000000000000	499.00000000000000000000	763.00000000000000000000	4.00000000000000000000	4.00000000000000000000	4.00000000000000000000	4.00000000000000000000	4.00000000000000000000	4.00000000000000000000	4.00000000000000000000	4.00000000000000000000	4.00000000000000000000	4.00000000000000000000	4.00000000000000000000	4.00000000000000000000	4.00000000000000000000	4.00000000000000000000	4.00000000000000000000	4.00000000000000000000
54.00000000000000000000	0.00000000000000000000	4190.25634765625000000000	4164.61523437500000000000	4182.56396484375000000000	4151.79492187500000000000	4167.69238281250000000000	4181.02539062500000000000	4189.23046875000000000000	4186.66650390625000000000	4169.23046875000000000000	4180.51269531250000000000	4201.53857421875000000000	4196.92285156250000000000	4155.38427734375000000000	4174.87158203125000000000	0.00000000000000000000	10248.00000000000000000000	10226.00000000000000000000	0.00000000000000000000	0.00000000000000000000	0.00000000000000000000	499.00000000000000000000	770.00000000000000000000	4.00000000000000000000	4.00000000000000000000	4.00000000000000000000	4.00000000000000000000	4.00000000000000000000	4.00000000000000000000	4.00000000000000000000	4.00000000000000000000	4.00000000000000000000	4.00000000000000000000	4.00000000000000000000	4.00000000000000000000	4.00000000000000000000	4.00000000000000000000	4.00000000000000000000	4.00000000000000000000
55.00000000000000000000	0.00000000000000000000	4172.82031250000000000000	4180.51269531250000000000	4163.58984375000000000000	4167.17919921875000000000	4195.38427734375000000000	4191.79492187500000000000	4207.69238281250000000000	4212.82031250000000000000	4192.30761718750000000000	4216.41015625000000000000	4201.53857421875000000000	4217.94873046875000000000	4193.33300781250000000000	4206.15380859375000000000	0.00000000000000000000	10248.00000000000000000000	10227.00000000000000000000	0.00000000000000000000	0.00000000000000000000	0.00000000000000000000	499.00000000000000000000	779.00000000000000000000	4.00000000000000000000	4.00000000000000000000	4.00000000000000000000	4.00000000000000000000	4.00000000000000000000	4.00000000000000000000	4.00000000000000000000	4.00000000000000000000	4.00000000000000000000	4.00000000000000000000	4.00000000000000000000	4.00000000000000000000	4.00000000000000000000	4.00000000000000000000	4.00000000000000000000	4.00000000000000000000
56.00000000000000000000	0.00000000000000000000	4178.97412109375000000000	4166.66650390625000000000	4165.12792968750000000000	4170.76904296875000000000	4177.43603515625000000000	4173.84619140625000000000	4191.79492187500000000000	4202.05126953125000000000	4183.58984375000000000000	4192.82031250000000000000	4188.71777343750000000000	4215.38427734375000000000	4200.00000000000000000000	4210.25634765625000000000	0.00000000000000000000	10248.00000000000000000000	10227.00000000000000000000	0.00000000000000000000	0.00000000000000000000	0.00000000000000000000	499.00000000000000000000	787.00000000000000000000	4.00000000000000000000	4.00000000000000000000	4.00000000000000000000	4.00000000000000000000	4.00000000000000000000	4.00000000000000000000	4.00000000000000000000	4.00000000000000000000	4.00000000000000000000	4.00000000000000000000	4.00000000000000000000	4.00000000000000000000	4.00000000000000000000	4.00000000000000000000	4.00000000000000000000	4.00000000000000000000
57.00000000000000000000	0.00000000000000000000	4182.56396484375000000000	4162.56396484375000000000	4169.23046875000000000000	4164.61523437500000000000	4164.61523437500000000000	4177.94873046875000000000	4186.15380859375000000000	4197.94873046875000000000	4182.05126953125000000000	4181.02539062500000000000	4192.30761718750000000000	4212.82031250000000000000	4196.92285156250000000000	4206.66650390625000000000	0.00000000000000000000	10247.00000000000000000000	10227.00000000000000000000	0.00000000000000000000	0.00000000000000000000	0.00000000000000000000	499.00000000000000000000	795.00000000000000000000	4.00000000000000000000	4.00000000000000000000	4.00000000000000000000	4.00000000000000000000	4.00000000000000000000	4.00000000000000000000	4.00000000000000000000	4.00000000000000000000	4.00000000000000000000	4.00000000000000000000	4.00000000000000000000	4.00000000000000000000	4.00000000000000000000	4.00000000000000000000	4.00000000000000000000	4.00000000000000000000
58.00000000000000000000	0.00000000000000000000	4163.58984375000000000000	4152.30761718750000000000	4161.53857421875000000000	4153.33300781250000000000	4149.23046875000000000000	4186.15380859375000000000	4189.74365234375000000000	4204.10253906250000000000	4189.23046875000000000000	4193.84619140625000000000	4208.71777343750000000000	4214.87158203125000000000	4182.05126953125000000000	4196.41015625000000000000	0.00000000000000000000	10247.00000000000000000000	10227.00000000000000000000	0.00000000000000000000	0.00000000000000000000	0.00000000000000000000	499.00000000000000000000	804.00000000000000000000	4.00000000000000000000	4.00000000000000000000	4.00000000000000000000	4.00000000000000000000	4.00000000000000000000	4.00000000000000000000	4.00000000000000000000	4.00000000000000000000	4.00000000000000000000	4.00000000000000000000	4.00000000000000000000	4.00000000000000000000	4.00000000000000000000	4.00000000000000000000	4.00000000000000000000	4.00000000000000000000
59.00000000000000000000	0.00000000000000000000	4177.94873046875000000000	4126.66650390625000000000	4174.87158203125000000000	4148.71777343750000000000	4131.28173828125000000000	4167.17919921875000000000	4170.25634765625000000000	4180.51269531250000000000	4162.56396484375000000000	4163.07666015625000000000	4192.82031250000000000000	4203.07666015625000000000	4142.56396484375000000000	4168.71777343750000000000	0.00000000000000000000	10247.00000000000000000000	10227.00000000000000000000	0.00000000000000000000	0.00000000000000000000	0.00000000000000000000	499.00000000000000000000	812.00000000000000000000	4.00000000000000000000	4.00000000000000000000	4.00000000000000000000	4.00000000000000000000	4.00000000000000000000	4.00000000000000000000	4.00000000000000000000	4.00000000000000000000	4.00000000000000000000	4.00000000000000000000	4.00000000000000000000	4.00000000000000000000	4.00000000000000000000	4.00000000000000000000	4.00000000000000000000	4.00000000000000000000
60.00000000000000000000	0.00000000000000000000	4170.76904296875000000000	4166.66650390625000000000	4162.05126953125000000000	4178.46142578125000000000	4190.25634765625000000000	4195.38427734375000000000	4192.30761718750000000000	4192.82031250000000000000	4173.33300781250000000000	4183.07666015625000000000	4198.97412109375000000000	4208.71777343750000000000	4174.35888671875000000000	4190.25634765625000000000	0.00000000000000000000	10247.00000000000000000000	10227.00000000000000000000	0.00000000000000000000	0.00000000000000000000	0.00000000000000000000	499.00000000000000000000	819.00000000000000000000	4.00000000000000000000	4.00000000000000000000	4.00000000000000000000	4.00000000000000000000	4.00000000000000000000	4.00000000000000000000	4.00000000000000000000	4.00000000000000000000	4.00000000000000000000	4.00000000000000000000	4.00000000000000000000	4.00000000000000000000	4.00000000000000000000	4.00000000000000000000	4.00000000000000000000	4.00000000000000000000
61.00000000000000000000	0.00000000000000000000	4182.05126953125000000000	4178.46142578125000000000	4167.69238281250000000000	4183.07666015625000000000	4191.79492187500000000000	4185.12792968750000000000	4183.58984375000000000000	4176.92285156250000000000	4160.51269531250000000000	4190.25634765625000000000	4192.30761718750000000000	4211.28173828125000000000	4187.69238281250000000000	4197.94873046875000000000	0.00000000000000000000	10248.00000000000000000000	10227.00000000000000000000	0.00000000000000000000	0.00000000000000000000	0.00000000000000000000	499.00000000000000000000	827.00000000000000000000	4.00000000000000000000	4.00000000000000000000	4.00000000000000000000	4.00000000000000000000	4.00000000000000000000	4.00000000000000000000	4.00000000000000000000	4.00000000000000000000	4.00000000000000000000	4.00000000000000000000	4.00000000000000000000	4.00000000000000000000	4.00000000000000000000	4.00000000000000000000	4.00000000000000000000	4.00000000000000000000
62.00000000000000000000	0.00000000000000000000	4184.61523437500000000000	4175.89746093750000000000	4172.82031250000000000000	4166.66650390625000000000	4166.66650390625000000000	4160.51269531250000000000	4171.28173828125000000000	4169.74365234375000000000	4151.28173828125000000000	4172.82031250000000000000	4186.15380859375000000000	4211.28173828125000000000	4184.61523437500000000000	4202.56396484375000000000	0.00000000000000000000	10248.00000000000000000000	10227.00000000000000000000	0.00000000000000000000	0.00000000000000000000	0.00000000000000000000	499.00000000000000000000	834.00000000000000000000	4.00000000000000000000	4.00000000000000000000	4.00000000000000000000	4.00000000000000000000	4.00000000000000000000	4.00000000000000000000	4.00000000000000000000	4.00000000000000000000	4.00000000000000000000	4.00000000000000000000	4.00000000000000000000	4.00000000000000000000	4.00000000000000000000	4.00000000000000000000	4.00000000000000000000	4.00000000000000000000
63.00000000000000000000	0.00000000000000000000	4158.97412109375000000000	4171.28173828125000000000	4157.94873046875000000000	4160.51269531250000000000	4156.41015625000000000000	4160.00000000000000000000	4168.20507812500000000000	4183.58984375000000000000	4163.07666015625000000000	4177.43603515625000000000	4188.20507812500000000000	4211.79492187500000000000	4183.58984375000000000000	4202.05126953125000000000	0.00000000000000000000	10247.00000000000000000000	10227.00000000000000000000	0.00000000000000000000	0.00000000000000000000	0.00000000000000000000	499.00000000000000000000	842.00000000000000000000	4.00000000000000000000	4.00000000000000000000	4.00000000000000000000	4.00000000000000000000	4.00000000000000000000	4.00000000000000000000	4.00000000000000000000	4.00000000000000000000	4.00000000000000000000	4.00000000000000000000	4.00000000000000000000	4.00000000000000000000	4.00000000000000000000	4.00000000000000000000	4.00000000000000000000	4.00000000000000000000
64.00000000000000000000	0.00000000000000000000	4175.38427734375000000000	4143.58984375000000000000	4174.35888671875000000000	4158.97412109375000000000	4127.69238281250000000000	4153.33300781250000000000	4150.76904296875000000000	4162.56396484375000000000	4141.02539062500000000000	4154.87158203125000000000	4180.51269531250000000000	4191.79492187500000000000	4146.15380859375000000000	4178.97412109375000000000	1147.00000000000000000000	10247.00000000000000000000	10227.00000000000000000000	0.00000000000000000000	0.00000000000000000000	0.00000000000000000000	499.00000000000000000000	849.00000000000000000000	4.00000000000000000000	4.00000000000000000000	4.00000000000000000000	4.00000000000000000000	4.00000000000000000000	4.00000000000000000000	4.00000000000000000000	4.00000000000000000000	4.00000000000000000000	4.00000000000000000000	4.00000000000000000000	4.00000000000000000000	4.00000000000000000000	4.00000000000000000000	4.00000000000000000000	4.00000000000000000000
65.00000000000000000000	0.00000000000000000000	4171.28173828125000000000	4171.79492187500000000000	4169.23046875000000000000	4167.69238281250000000000	4170.25634765625000000000	4178.97412109375000000000	4184.10253906250000000000	4179.48730468750000000000	4156.92285156250000000000	4156.41015625000000000000	4204.10253906250000000000	4187.69238281250000000000	4156.92285156250000000000	4199.48730468750000000000	2162.00000000000000000000	10248.00000000000000000000	10228.00000000000000000000	0.00000000000000000000	0.00000000000000000000	0.00000000000000000000	499.00000000000000000000	858.00000000000000000000	4.00000000000000000000	4.00000000000000000000	4.00000000000000000000	4.00000000000000000000	4.00000000000000000000	4.00000000000000000000	4.00000000000000000000	4.00000000000000000000	4.00000000000000000000	4.00000000000000000000	4.00000000000000000000	4.00000000000000000000	4.00000000000000000000	4.00000000000000000000	4.00000000000000000000	4.00000000000000000000
66.00000000000000000000	0.00000000000000000000	4176.41015625000000000000	4178.46142578125000000000	4172.82031250000000000000	4175.89746093750000000000	4188.71777343750000000000	4176.41015625000000000000	4182.05126953125000000000	4177.43603515625000000000	4156.41015625000000000000	4160.51269531250000000000	4190.76904296875000000000	4192.82031250000000000000	4166.15380859375000000000	4195.89746093750000000000	1409.00000000000000000000	10248.00000000000000000000	10228.00000000000000000000	0.00000000000000000000	0.00000000000000000000	0.00000000000000000000	499.00000000000000000000	866.00000000000000000000	4.00000000000000000000	4.00000000000000000000	4.00000000000000000000	4.00000000000000000000	4.00000000000000000000	4.00000000000000000000	4.00000000000000000000	4.00000000000000000000	4.00000000000000000000	4.00000000000000000000	4.00000000000000000000	4.00000000000000000000	4.00000000000000000000	4.00000000000000000000	4.00000000000000000000	4.00000000000000000000
67.00000000000000000000	0.00000000000000000000	4182.05126953125000000000	4166.66650390625000000000	4172.82031250000000000000	4180.51269531250000000000	4166.15380859375000000000	4179.48730468750000000000	4167.69238281250000000000	4168.71777343750000000000	4152.82031250000000000000	4168.71777343750000000000	4166.15380859375000000000	4194.35888671875000000000	4168.71777343750000000000	4182.05126953125000000000	3459.00000000000000000000	10249.00000000000000000000	10230.00000000000000000000	0.00000000000000000000	0.00000000000000000000	0.00000000000000000000	499.00000000000000000000	874.00000000000000000000	4.00000000000000000000	4.00000000000000000000	4.00000000000000000000	4.00000000000000000000	4.00000000000000000000	4.00000000000000000000	4.00000000000000000000	4.00000000000000000000	4.00000000000000000000	4.00000000000000000000	4.00000000000000000000	4.00000000000000000000	4.00000000000000000000	4.00000000000000000000	4.00000000000000000000	4.00000000000000000000
68.00000000000000000000	0.00000000000000000000	4165.12792968750000000000	4169.23046875000000000000	4158.46142578125000000000	4166.66650390625000000000	4166.15380859375000000000	4190.76904296875000000000	4181.53857421875000000000	4195.38427734375000000000	4184.61523437500000000000	4185.64111328125000000000	4184.10253906250000000000	4198.46142578125000000000	4178.46142578125000000000	4194.35888671875000000000	3540.00000000000000000000	10249.00000000000000000000	10230.00000000000000000000	0.00000000000000000000	0.00000000000000000000	0.00000000000000000000	499.00000000000000000000	883.00000000000000000000	4.00000000000000000000	4.00000000000000000000	4.00000000000000000000	4.00000000000000000000	4.00000000000000000000	4.00000000000000000000	4.00000000000000000000	4.00000000000000000000	4.00000000000000000000	4.00000000000000000000	4.00000000000000000000	4.00000000000000000000	4.00000000000000000000	4.00000000000000000000	4.00000000000000000000	4.00000000000000000000
69.00000000000000000000	0.00000000000000000000	4177.43603515625000000000	4138.46142578125000000000	4174.35888671875000000000	4146.15380859375000000000	4138.97412109375000000000	4147.69238281250000000000	4155.89746093750000000000	4180.00000000000000000000	4171.79492187500000000000	4169.74365234375000000000	4188.71777343750000000000	4192.82031250000000000000	4150.76904296875000000000	4184.61523437500000000000	3416.00000000000000000000	10248.00000000000000000000	10231.00000000000000000000	0.00000000000000000000	0.00000000000000000000	0.00000000000000000000	499.00000000000000000000	891.00000000000000000000	4.00000000000000000000	4.00000000000000000000	4.00000000000000000000	4.00000000000000000000	4.00000000000000000000	4.00000000000000000000	4.00000000000000000000	4.00000000000000000000	4.00000000000000000000	4.00000000000000000000	4.00000000000000000000	4.00000000000000000000	4.00000000000000000000	4.00000000000000000000	4.00000000000000000000	4.00000000000000000000
70.00000000000000000000	0.00000000000000000000	4163.58984375000000000000	4148.20507812500000000000	4160.51269531250000000000	4161.53857421875000000000	4140.00000000000000000000	4153.33300781250000000000	4156.41015625000000000000	4168.20507812500000000000	4162.05126953125000000000	4180.00000000000000000000	4212.30761718750000000000	4199.48730468750000000000	4151.28173828125000000000	4184.10253906250000000000	3488.00000000000000000000	10248.00000000000000000000	10231.00000000000000000000	0.00000000000000000000	0.00000000000000000000	0.00000000000000000000	499.00000000000000000000	898.00000000000000000000	4.00000000000000000000	4.00000000000000000000	4.00000000000000000000	4.00000000000000000000	4.00000000000000000000	4.00000000000000000000	4.00000000000000000000	4.00000000000000000000	4.00000000000000000000	4.00000000000000000000	4.00000000000000000000	4.00000000000000000000	4.00000000000000000000	4.00000000000000000000	4.00000000000000000000	4.00000000000000000000
71.00000000000000000000	0.00000000000000000000	4168.71777343750000000000	4168.71777343750000000000	4165.12792968750000000000	4175.89746093750000000000	4163.58984375000000000000	4177.94873046875000000000	4165.64111328125000000000	4163.58984375000000000000	4156.41015625000000000000	4174.87158203125000000000	4207.69238281250000000000	4205.12792968750000000000	4158.46142578125000000000	4173.84619140625000000000	3415.00000000000000000000	10250.00000000000000000000	10229.00000000000000000000	0.00000000000000000000	0.00000000000000000000	0.00000000000000000000	499.00000000000000000000	906.00000000000000000000	4.00000000000000000000	4.00000000000000000000	4.00000000000000000000	4.00000000000000000000	4.00000000000000000000	4.00000000000000000000	4.00000000000000000000	4.00000000000000000000	4.00000000000000000000	4.00000000000000000000	4.00000000000000000000	4.00000000000000000000	4.00000000000000000000	4.00000000000000000000	4.00000000000000000000	4.00000000000000000000
72.00000000000000000000	0.00000000000000000000	4184.10253906250000000000	4171.79492187500000000000	4176.41015625000000000000	4170.25634765625000000000	4178.46142578125000000000	4180.51269531250000000000	4171.28173828125000000000	4169.23046875000000000000	4166.15380859375000000000	4167.69238281250000000000	4168.20507812500000000000	4198.97412109375000000000	4177.43603515625000000000	4176.41015625000000000000	3468.00000000000000000000	10250.00000000000000000000	10229.00000000000000000000	0.00000000000000000000	0.00000000000000000000	0.00000000000000000000	499.00000000000000000000	913.00000000000000000000	4.00000000000000000000	4.00000000000000000000	4.00000000000000000000	4.00000000000000000000	4.00000000000000000000	4.00000000000000000000	4.00000000000000000000	4.00000000000000000000	4.00000000000000000000	4.00000000000000000000	4.00000000000000000000	4.00000000000000000000	4.00000000000000000000	4.00000000000000000000	4.00000000000000000000	4.00000000000000000000
73.00000000000000000000	0.00000000000000000000	4164.61523437500000000000	4174.35888671875000000000	4152.82031250000000000000	4174.87158203125000000000	4173.33300781250000000000	4175.38427734375000000000	4170.25634765625000000000	4177.94873046875000000000	4180.00000000000000000000	4194.35888671875000000000	4177.94873046875000000000	4193.84619140625000000000	4191.79492187500000000000	4200.51269531250000000000	3160.00000000000000000000	10249.00000000000000000000	10228.00000000000000000000	0.00000000000000000000	0.00000000000000000000	0.00000000000000000000	499.00000000000000000000	921.00000000000000000000	4.00000000000000000000	4.00000000000000000000	4.00000000000000000000	4.00000000000000000000	4.00000000000000000000	4.00000000000000000000	4.00000000000000000000	4.00000000000000000000	4.00000000000000000000	4.00000000000000000000	4.00000000000000000000	4.00000000000000000000	4.00000000000000000000	4.00000000000000000000	4.00000000000000000000	4.00000000000000000000
74.00000000000000000000	0.00000000000000000000	4180.00000000000000000000	4159.48730468750000000000	4166.15380859375000000000	4173.33300781250000000000	4138.97412109375000000000	4147.69238281250000000000	4137.43603515625000000000	4149.23046875000000000000	4145.64111328125000000000	4176.41015625000000000000	4196.41015625000000000000	4191.28173828125000000000	4160.00000000000000000000	4187.69238281250000000000	3519.00000000000000000000	10249.00000000000000000000	10228.00000000000000000000	0.00000000000000000000	0.00000000000000000000	0.00000000000000000000	499.00000000000000000000	929.00000000000000000000	4.00000000000000000000	4.00000000000000000000	4.00000000000000000000	4.00000000000000000000	4.00000000000000000000	4.00000000000000000000	4.00000000000000000000	4.00000000000000000000	4.00000000000000000000	4.00000000000000000000	4.00000000000000000000	4.00000000000000000000	4.00000000000000000000	4.00000000000000000000	4.00000000000000000000	4.00000000000000000000
75.00000000000000000000	0.00000000000000000000	4171.79492187500000000000	4165.64111328125000000000	4165.12792968750000000000	4164.10253906250000000000	4149.23046875000000000000	4163.58984375000000000000	4157.43603515625000000000	4158.97412109375000000000	4156.41015625000000000000	4164.61523437500000000000	4195.89746093750000000000	4189.74365234375000000000	4163.58984375000000000000	4183.58984375000000000000	3283.00000000000000000000	10248.00000000000000000000	10228.00000000000000000000	0.00000000000000000000	0.00000000000000000000	0.00000000000000000000	499.00000000000000000000	937.00000000000000000000	4.00000000000000000000	4.00000000000000000000	4.00000000000000000000	4.00000000000000000000	4.00000000000000000000	4.00000000000000000000	4.00000000000000000000	4.00000000000000000000	4.00000000000000000000	4.00000000000000000000	4.00000000000000000000	4.00000000000000000000	4.00000000000000000000	4.00000000000000000000	4.00000000000000000000	4.00000000000000000000
76.00000000000000000000	0.00000000000000000000	4167.69238281250000000000	4156.41015625000000000000	4170.76904296875000000000	4166.15380859375000000000	4155.89746093750000000000	4170.25634765625000000000	4172.30761718750000000000	4170.76904296875000000000	4174.87158203125000000000	4169.74365234375000000000	4195.89746093750000000000	4176.92285156250000000000	4161.02539062500000000000	4181.53857421875000000000	2592.00000000000000000000	10248.00000000000000000000	10228.00000000000000000000	0.00000000000000000000	0.00000000000000000000	0.00000000000000000000	499.00000000000000000000	944.00000000000000000000	4.00000000000000000000	4.00000000000000000000	4.00000000000000000000	4.00000000000000000000	4.00000000000000000000	4.00000000000000000000	4.00000000000000000000	4.00000000000000000000	4.00000000000000000000	4.00000000000000000000	4.00000000000000000000	4.00000000000000000000	4.00000000000000000000	4.00000000000000000000	4.00000000000000000000	4.00000000000000000000
77.00000000000000000000	0.00000000000000000000	4188.20507812500000000000	4167.69238281250000000000	4189.23046875000000000000	4186.15380859375000000000	4172.30761718750000000000	4173.84619140625000000000	4171.79492187500000000000	4173.33300781250000000000	4179.48730468750000000000	4185.64111328125000000000	4207.69238281250000000000	4177.43603515625000000000	4166.66650390625000000000	4191.28173828125000000000	2488.00000000000000000000	10245.00000000000000000000	10230.00000000000000000000	0.00000000000000000000	0.00000000000000000000	0.00000000000000000000	499.00000000000000000000	953.00000000000000000000	4.00000000000000000000	4.00000000000000000000	4.00000000000000000000	4.00000000000000000000	4.00000000000000000000	4.00000000000000000000	4.00000000000000000000	4.00000000000000000000	4.00000000000000000000	4.00000000000000000000	4.00000000000000000000	4.00000000000000000000	4.00000000000000000000	4.00000000000000000000	4.00000000000000000000	4.00000000000000000000
78.00000000000000000000	0.00000000000000000000	4169.74365234375000000000	4194.35888671875000000000	4167.17919921875000000000	4193.84619140625000000000	4201.02539062500000000000	4193.33300781250000000000	4181.53857421875000000000	4182.56396484375000000000	4188.20507812500000000000	4198.46142578125000000000	4187.17919921875000000000	4186.66650390625000000000	4203.58984375000000000000	4210.25634765625000000000	3519.00000000000000000000	10245.00000000000000000000	10230.00000000000000000000	0.00000000000000000000	0.00000000000000000000	0.00000000000000000000	499.00000000000000000000	960.00000000000000000000	4.00000000000000000000	4.00000000000000000000	4.00000000000000000000	4.00000000000000000000	4.00000000000000000000	4.00000000000000000000	4.00000000000000000000	4.00000000000000000000	4.00000000000000000000	4.00000000000000000000	4.00000000000000000000	4.00000000000000000000	4.00000000000000000000	4.00000000000000000000	4.00000000000000000000	4.00000000000000000000
79.00000000000000000000	0.00000000000000000000	4176.92285156250000000000	4154.87158203125000000000	4168.71777343750000000000	4170.76904296875000000000	4155.38427734375000000000	4159.48730468750000000000	4148.20507812500000000000	4144.61523437500000000000	4148.71777343750000000000	4166.66650390625000000000	4156.92285156250000000000	4170.76904296875000000000	4176.92285156250000000000	4190.76904296875000000000	3283.00000000000000000000	10245.00000000000000000000	10231.00000000000000000000	0.00000000000000000000	0.00000000000000000000	0.00000000000000000000	499.00000000000000000000	968.00000000000000000000	4.00000000000000000000	4.00000000000000000000	4.00000000000000000000	4.00000000000000000000	4.00000000000000000000	4.00000000000000000000	4.00000000000000000000	4.00000000000000000000	4.00000000000000000000	4.00000000000000000000	4.00000000000000000000	4.00000000000000000000	4.00000000000000000000	4.00000000000000000000	4.00000000000000000000	4.00000000000000000000
80.00000000000000000000	0.00000000000000000000	4171.28173828125000000000	4158.46142578125000000000	4167.17919921875000000000	4163.58984375000000000000	4152.82031250000000000000	4160.00000000000000000000	4156.92285156250000000000	4161.02539062500000000000	4167.69238281250000000000	4180.51269531250000000000	4214.35888671875000000000	4179.48730468750000000000	4171.28173828125000000000	4200.51269531250000000000	2592.00000000000000000000	10245.00000000000000000000	10231.00000000000000000000	0.00000000000000000000	0.00000000000000000000	0.00000000000000000000	499.00000000000000000000	976.00000000000000000000	4.00000000000000000000	4.00000000000000000000	4.00000000000000000000	4.00000000000000000000	4.00000000000000000000	4.00000000000000000000	4.00000000000000000000	4.00000000000000000000	4.00000000000000000000	4.00000000000000000000	4.00000000000000000000	4.00000000000000000000	4.00000000000000000000	4.00000000000000000000	4.00000000000000000000	4.00000000000000000000
81.00000000000000000000	0.00000000000000000000	4160.51269531250000000000	4163.58984375000000000000	4166.15380859375000000000	4162.56396484375000000000	4160.00000000000000000000	4161.02539062500000000000	4163.07666015625000000000	4178.97412109375000000000	4187.69238281250000000000	4193.33300781250000000000	4233.84619140625000000000	4194.87158203125000000000	4177.94873046875000000000	4193.84619140625000000000	2488.00000000000000000000	10244.00000000000000000000	10229.00000000000000000000	0.00000000000000000000	0.00000000000000000000	0.00000000000000000000	499.00000000000000000000	984.00000000000000000000	4.00000000000000000000	4.00000000000000000000	4.00000000000000000000	4.00000000000000000000	4.00000000000000000000	4.00000000000000000000	4.00000000000000000000	4.00000000000000000000	4.00000000000000000000	4.00000000000000000000	4.00000000000000000000	4.00000000000000000000	4.00000000000000000000	4.00000000000000000000	4.00000000000000000000	4.00000000000000000000
82.00000000000000000000	0.00000000000000000000	4175.38427734375000000000	4147.17919921875000000000	4177.43603515625000000000	4164.61523437500000000000	4144.61523437500000000000	4148.20507812500000000000	4148.20507812500000000000	4157.94873046875000000000	4164.10253906250000000000	4184.10253906250000000000	4189.23046875000000000000	4184.61523437500000000000	4164.10253906250000000000	4169.23046875000000000000	3519.00000000000000000000	10244.00000000000000000000	10229.00000000000000000000	0.00000000000000000000	0.00000000000000000000	0.00000000000000000000	499.00000000000000000000	991.00000000000000000000	4.00000000000000000000	4.00000000000000000000	4.00000000000000000000	4.00000000000000000000	4.00000000000000000000	4.00000000000000000000	4.00000000000000000000	4.00000000000000000000	4.00000000000000000000	4.00000000000000000000	4.00000000000000000000	4.00000000000000000000	4.00000000000000000000	4.00000000000000000000	4.00000000000000000000	4.00000000000000000000
83.00000000000000000000	0.00000000000000000000	4168.71777343750000000000	4180.00000000000000000000	4164.61523437500000000000	4178.46142578125000000000	4177.94873046875000000000	4181.02539062500000000000	4173.33300781250000000000	4175.89746093750000000000	4181.02539062500000000000	4197.43603515625000000000	4192.82031250000000000000	4191.28173828125000000000	4181.02539062500000000000	4191.28173828125000000000	3283.00000000000000000000	10246.00000000000000000000	10228.00000000000000000000	0.00000000000000000000	0.00000000000000000000	0.00000000000000000000	499.00000000000000000000	999.00000000000000000000	4.00000000000000000000	4.00000000000000000000	4.00000000000000000000	4.00000000000000000000	4.00000000000000000000	4.00000000000000000000	4.00000000000000000000	4.00000000000000000000	4.00000000000000000000	4.00000000000000000000	4.00000000000000000000	4.00000000000000000000	4.00000000000000000000	4.00000000000000000000	4.00000000000000000000	4.00000000000000000000
84.00000000000000000000	0.00000000000000000000	4187.17919921875000000000	4175.89746093750000000000	4178.97412109375000000000	4176.92285156250000000000	4176.92285156250000000000	4181.53857421875000000000	4164.10253906250000000000	4164.61523437500000000000	4168.20507812500000000000	4168.71777343750000000000	4180.00000000000000000000	4198.46142578125000000000	4176.41015625000000000000	4189.23046875000000000000	2592.00000000000000000000	10246.00000000000000000000	10228.00000000000000000000	0.00000000000000000000	0.00000000000000000000	0.00000000000000000000	500.00000000000000000000	8.00000000000000000000	4.00000000000000000000	4.00000000000000000000	4.00000000000000000000	4.00000000000000000000	4.00000000000000000000	4.00000000000000000000	4.00000000000000000000	4.00000000000000000000	4.00000000000000000000	4.00000000000000000000	4.00000000000000000000	4.00000000000000000000	4.00000000000000000000	4.00000000000000000000	4.00000000000000000000	4.00000000000000000000
85.00000000000000000000	0.00000000000000000000	4179.48730468750000000000	4162.56396484375000000000	4174.35888671875000000000	4180.51269531250000000000	4169.23046875000000000000	4179.48730468750000000000	4158.46142578125000000000	4162.56396484375000000000	4166.66650390625000000000	4179.48730468750000000000	4186.15380859375000000000	4196.92285156250000000000	4185.12792968750000000000	4193.33300781250000000000	2488.00000000000000000000	10248.00000000000000000000	10229.00000000000000000000	0.00000000000000000000	0.00000000000000000000	0.00000000000000000000	500.00000000000000000000	16.00000000000000000000	4.00000000000000000000	4.00000000000000000000	4.00000000000000000000	4.00000000000000000000	4.00000000000000000000	4.00000000000000000000	4.00000000000000000000	4.00000000000000000000	4.00000000000000000000	4.00000000000000000000	4.00000000000000000000	4.00000000000000000000	4.00000000000000000000	4.00000000000000000000	4.00000000000000000000	4.00000000000000000000
86.00000000000000000000	0.00000000000000000000	4160.00000000000000000000	4144.61523437500000000000	4162.05126953125000000000	4174.35888671875000000000	4150.76904296875000000000	4164.61523437500000000000	4150.25634765625000000000	4170.76904296875000000000	4174.87158203125000000000	4200.51269531250000000000	4215.38427734375000000000	4194.35888671875000000000	4183.07666015625000000000	4198.97412109375000000000	3519.00000000000000000000	10248.00000000000000000000	10229.00000000000000000000	0.00000000000000000000	0.00000000000000000000	0.00000000000000000000	500.00000000000000000000	24.00000000000000000000	4.00000000000000000000	4.00000000000000000000	4.00000000000000000000	4.00000000000000000000	4.00000000000000000000	4.00000000000000000000	4.00000000000000000000	4.00000000000000000000	4.00000000000000000000	4.00000000000000000000	4.00000000000000000000	4.00000000000000000000	4.00000000000000000000	4.00000000000000000000	4.00000000000000000000	4.00000000000000000000
87.00000000000000000000	0.00000000000000000000	4172.30761718750000000000	4131.28173828125000000000	4172.30761718750000000000	4153.33300781250000000000	4132.82031250000000000000	4146.66650390625000000000	4133.84619140625000000000	4158.46142578125000000000	4157.94873046875000000000	4172.30761718750000000000	4198.97412109375000000000	4196.92285156250000000000	4163.07666015625000000000	4185.64111328125000000000	3283.00000000000000000000	10249.00000000000000000000	10229.00000000000000000000	0.00000000000000000000	0.00000000000000000000	0.00000000000000000000	500.00000000000000000000	32.00000000000000000000	4.00000000000000000000	4.00000000000000000000	4.00000000000000000000	4.00000000000000000000	4.00000000000000000000	4.00000000000000000000	4.00000000000000000000	4.00000000000000000000	4.00000000000000000000	4.00000000000000000000	4.00000000000000000000	4.00000000000000000000	4.00000000000000000000	4.00000000000000000000	4.00000000000000000000	4.00000000000000000000
88.00000000000000000000	0.00000000000000000000	4160.00000000000000000000	4165.64111328125000000000	4161.02539062500000000000	4158.46142578125000000000	4165.64111328125000000000	4174.87158203125000000000	4155.89746093750000000000	4166.15380859375000000000	4170.76904296875000000000	4178.97412109375000000000	4193.84619140625000000000	4210.25634765625000000000	4183.07666015625000000000	4192.82031250000000000000	2592.00000000000000000000	10249.00000000000000000000	10229.00000000000000000000	0.00000000000000000000	0.00000000000000000000	0.00000000000000000000	500.00000000000000000000	39.00000000000000000000	4.00000000000000000000	4.00000000000000000000	4.00000000000000000000	4.00000000000000000000	4.00000000000000000000	4.00000000000000000000	4.00000000000000000000	4.00000000000000000000	4.00000000000000000000	4.00000000000000000000	4.00000000000000000000	4.00000000000000000000	4.00000000000000000000	4.00000000000000000000	4.00000000000000000000	4.00000000000000000000
89.00000000000000000000	0.00000000000000000000	4180.00000000000000000000	4168.20507812500000000000	4179.48730468750000000000	4169.74365234375000000000	4161.02539062500000000000	4167.69238281250000000000	4149.23046875000000000000	4147.69238281250000000000	4164.61523437500000000000	4182.05126953125000000000	4202.05126953125000000000	4209.74365234375000000000	4176.41015625000000000000	4184.10253906250000000000	2488.00000000000000000000	10249.00000000000000000000	10230.00000000000000000000	0.00000000000000000000	0.00000000000000000000	0.00000000000000000000	500.00000000000000000000	48.00000000000000000000	4.00000000000000000000	4.00000000000000000000	4.00000000000000000000	4.00000000000000000000	4.00000000000000000000	4.00000000000000000000	4.00000000000000000000	4.00000000000000000000	4.00000000000000000000	4.00000000000000000000	4.00000000000000000000	4.00000000000000000000	4.00000000000000000000	4.00000000000000000000	4.00000000000000000000	4.00000000000000000000
90.00000000000000000000	0.00000000000000000000	4182.56396484375000000000	4175.89746093750000000000	4178.46142578125000000000	4178.97412109375000000000	4170.76904296875000000000	4168.20507812500000000000	4160.00000000000000000000	4162.05126953125000000000	4177.94873046875000000000	4188.20507812500000000000	4203.58984375000000000000	4214.87158203125000000000	4185.64111328125000000000	4200.51269531250000000000	3519.00000000000000000000	10249.00000000000000000000	10230.00000000000000000000	0.00000000000000000000	0.00000000000000000000	0.00000000000000000000	500.00000000000000000000	55.00000000000000000000	4.00000000000000000000	4.00000000000000000000	4.00000000000000000000	4.00000000000000000000	4.00000000000000000000	4.00000000000000000000	4.00000000000000000000	4.00000000000000000000	4.00000000000000000000	4.00000000000000000000	4.00000000000000000000	4.00000000000000000000	4.00000000000000000000	4.00000000000000000000	4.00000000000000000000	4.00000000000000000000
91.00000000000000000000	0.00000000000000000000	4158.46142578125000000000	4170.25634765625000000000	4160.00000000000000000000	4180.51269531250000000000	4174.35888671875000000000	4169.74365234375000000000	4164.61523437500000000000	4183.07666015625000000000	4185.12792968750000000000	4178.46142578125000000000	4179.48730468750000000000	4217.43603515625000000000	4197.43603515625000000000	4206.66650390625000000000	3283.00000000000000000000	10249.00000000000000000000	10229.00000000000000000000	0.00000000000000000000	0.00000000000000000000	0.00000000000000000000	500.00000000000000000000	63.00000000000000000000	4.00000000000000000000	4.00000000000000000000	4.00000000000000000000	4.00000000000000000000	4.00000000000000000000	4.00000000000000000000	4.00000000000000000000	4.00000000000000000000	4.00000000000000000000	4.00000000000000000000	4.00000000000000000000	4.00000000000000000000	4.00000000000000000000	4.00000000000000000000	4.00000000000000000000	4.00000000000000000000
92.00000000000000000000	0.00000000000000000000	4172.30761718750000000000	4136.92285156250000000000	4173.33300781250000000000	4169.74365234375000000000	4146.66650390625000000000	4155.38427734375000000000	4144.10253906250000000000	4162.56396484375000000000	4161.02539062500000000000	4155.89746093750000000000	4174.35888671875000000000	4194.87158203125000000000	4177.43603515625000000000	4173.84619140625000000000	2592.00000000000000000000	10249.00000000000000000000	10229.00000000000000000000	0.00000000000000000000	0.00000000000000000000	0.00000000000000000000	500.00000000000000000000	71.00000000000000000000	4.00000000000000000000	4.00000000000000000000	4.00000000000000000000	4.00000000000000000000	4.00000000000000000000	4.00000000000000000000	4.00000000000000000000	4.00000000000000000000	4.00000000000000000000	4.00000000000000000000	4.00000000000000000000	4.00000000000000000000	4.00000000000000000000	4.00000000000000000000	4.00000000000000000000	4.00000000000000000000
93.00000000000000000000	0.00000000000000000000	4157.94873046875000000000	4153.33300781250000000000	4161.02539062500000000000	4157.94873046875000000000	4163.58984375000000000000	4180.00000000000000000000	4168.20507812500000000000	4172.82031250000000000000	4183.07666015625000000000	4200.00000000000000000000	4217.43603515625000000000	4180.51269531250000000000	4173.84619140625000000000	4174.87158203125000000000	2488.00000000000000000000	10251.00000000000000000000	10229.00000000000000000000	0.00000000000000000000	0.00000000000000000000	0.00000000000000000000	500.00000000000000000000	79.00000000000000000000	4.00000000000000000000	4.00000000000000000000	4.00000000000000000000	4.00000000000000000000	4.00000000000000000000	4.00000000000000000000	4.00000000000000000000	4.00000000000000000000	4.00000000000000000000	4.00000000000000000000	4.00000000000000000000	4.00000000000000000000	4.00000000000000000000	4.00000000000000000000	4.00000000000000000000	4.00000000000000000000
94.00000000000000000000	0.00000000000000000000	4163.07666015625000000000	4151.79492187500000000000	4170.25634765625000000000	4145.64111328125000000000	4153.84619140625000000000	4169.23046875000000000000	4160.00000000000000000000	4159.48730468750000000000	4173.84619140625000000000	4199.48730468750000000000	4204.61523437500000000000	4169.23046875000000000000	4150.76904296875000000000	4162.56396484375000000000	3519.00000000000000000000	10251.00000000000000000000	10229.00000000000000000000	0.00000000000000000000	0.00000000000000000000	0.00000000000000000000	500.00000000000000000000	87.00000000000000000000	4.00000000000000000000	4.00000000000000000000	4.00000000000000000000	4.00000000000000000000	4.00000000000000000000	4.00000000000000000000	4.00000000000000000000	4.00000000000000000000	4.00000000000000000000	4.00000000000000000000	4.00000000000000000000	4.00000000000000000000	4.00000000000000000000	4.00000000000000000000	4.00000000000000000000	4.00000000000000000000
95.00000000000000000000	0.00000000000000000000	4175.89746093750000000000	4163.58984375000000000000	4179.48730468750000000000	4164.61523437500000000000	4166.15380859375000000000	4174.87158203125000000000	4161.53857421875000000000	4163.07666015625000000000	4170.76904296875000000000	4175.38427734375000000000	4180.51269531250000000000	4179.48730468750000000000	4178.97412109375000000000	4174.35888671875000000000	3283.00000000000000000000	10251.00000000000000000000	10228.00000000000000000000	0.00000000000000000000	0.00000000000000000000	0.00000000000000000000	500.00000000000000000000	96.00000000000000000000	4.00000000000000000000	4.00000000000000000000	4.00000000000000000000	4.00000000000000000000	4.00000000000000000000	4.00000000000000000000	4.00000000000000000000	4.00000000000000000000	4.00000000000000000000	4.00000000000000000000	4.00000000000000000000	4.00000000000000000000	4.00000000000000000000	4.00000000000000000000	4.00000000000000000000	4.00000000000000000000
96.00000000000000000000	0.00000000000000000000	4169.74365234375000000000	4186.15380859375000000000	4166.15380859375000000000	4188.20507812500000000000	4196.92285156250000000000	4201.02539062500000000000	4179.48730468750000000000	4187.69238281250000000000	4191.28173828125000000000	4188.20507812500000000000	4184.10253906250000000000	4207.17919921875000000000	4216.92285156250000000000	4203.07666015625000000000	2592.00000000000000000000	10251.00000000000000000000	10228.00000000000000000000	0.00000000000000000000	0.00000000000000000000	0.00000000000000000000	500.00000000000000000000	103.00000000000000000000	4.00000000000000000000	4.00000000000000000000	4.00000000000000000000	4.00000000000000000000	4.00000000000000000000	4.00000000000000000000	4.00000000000000000000	4.00000000000000000000	4.00000000000000000000	4.00000000000000000000	4.00000000000000000000	4.00000000000000000000	4.00000000000000000000	4.00000000000000000000	4.00000000000000000000	4.00000000000000000000
97.00000000000000000000	0.00000000000000000000	4182.56396484375000000000	4167.17919921875000000000	4174.35888671875000000000	4183.07666015625000000000	4166.66650390625000000000	4183.07666015625000000000	4161.02539062500000000000	4170.25634765625000000000	4170.76904296875000000000	4172.82031250000000000000	4182.05126953125000000000	4203.07666015625000000000	4176.41015625000000000000	4186.66650390625000000000	2488.00000000000000000000	10246.00000000000000000000	10227.00000000000000000000	0.00000000000000000000	0.00000000000000000000	0.00000000000000000000	500.00000000000000000000	110.00000000000000000000	4.00000000000000000000	4.00000000000000000000	4.00000000000000000000	4.00000000000000000000	4.00000000000000000000	4.00000000000000000000	4.00000000000000000000	4.00000000000000000000	4.00000000000000000000	4.00000000000000000000	4.00000000000000000000	4.00000000000000000000	4.00000000000000000000	4.00000000000000000000	4.00000000000000000000	4.00000000000000000000
98.00000000000000000000	0.00000000000000000000	4158.97412109375000000000	4163.58984375000000000000	4162.56396484375000000000	4166.66650390625000000000	4157.94873046875000000000	4177.94873046875000000000	4166.66650390625000000000	4176.41015625000000000000	4174.35888671875000000000	4168.71777343750000000000	4203.58984375000000000000	4195.89746093750000000000	4165.64111328125000000000	4183.07666015625000000000	3519.00000000000000000000	10246.00000000000000000000	10227.00000000000000000000	0.00000000000000000000	0.00000000000000000000	0.00000000000000000000	500.00000000000000000000	118.00000000000000000000	4.00000000000000000000	4.00000000000000000000	4.00000000000000000000	4.00000000000000000000	4.00000000000000000000	4.00000000000000000000	4.00000000000000000000	4.00000000000000000000	4.00000000000000000000	4.00000000000000000000	4.00000000000000000000	4.00000000000000000000	4.00000000000000000000	4.00000000000000000000	4.00000000000000000000	4.00000000000000000000
99.00000000000000000000	0.00000000000000000000	4162.56396484375000000000	4143.58984375000000000000	4170.25634765625000000000	4135.89746093750000000000	4152.82031250000000000000	4152.82031250000000000000	4153.33300781250000000000	4169.23046875000000000000	4168.20507812500000000000	4168.71777343750000000000	4203.07666015625000000000	4203.07666015625000000000	4154.35888671875000000000	4175.89746093750000000000	3283.00000000000000000000	10243.00000000000000000000	10226.00000000000000000000	0.00000000000000000000	0.00000000000000000000	0.00000000000000000000	500.00000000000000000000	125.00000000000000000000	4.00000000000000000000	4.00000000000000000000	4.00000000000000000000	4.00000000000000000000	4.00000000000000000000	4.00000000000000000000	4.00000000000000000000	4.00000000000000000000	4.00000000000000000000	4.00000000000000000000	4.00000000000000000000	4.00000000000000000000	4.00000000000000000000	4.00000000000000000000	4.00000000000000000000	4.00000000000000000000
100.00000000000000000000	0.00000000000000000000	4179.48730468750000000000	4158.46142578125000000000	4176.92285156250000000000	4152.30761718750000000000	4166.15380859375000000000	4157.43603515625000000000	4156.92285156250000000000	4167.17919921875000000000	4163.58984375000000000000	4177.43603515625000000000	4195.89746093750000000000	4213.33300781250000000000	4154.87158203125000000000	4185.12792968750000000000	2592.00000000000000000000	10243.00000000000000000000	10226.00000000000000000000	0.00000000000000000000	0.00000000000000000000	0.00000000000000000000	500.00000000000000000000	132.00000000000000000000	4.00000000000000000000	4.00000000000000000000	4.00000000000000000000	4.00000000000000000000	4.00000000000000000000	4.00000000000000000000	4.00000000000000000000	4.00000000000000000000	4.00000000000000000000	4.00000000000000000000	4.00000000000000000000	4.00000000000000000000	4.00000000000000000000	4.00000000000000000000	4.00000000000000000000	4.00000000000000000000
101.00000000000000000000	0.00000000000000000000	4168.20507812500000000000	4190.76904296875000000000	4165.64111328125000000000	4193.84619140625000000000	4186.66650390625000000000	4181.53857421875000000000	4171.79492187500000000000	4176.41015625000000000000	4168.71777343750000000000	4177.94873046875000000000	4183.58984375000000000000	4219.48730468750000000000	4178.46142578125000000000	4193.84619140625000000000	2488.00000000000000000000	10245.00000000000000000000	10226.00000000000000000000	0.00000000000000000000	0.00000000000000000000	0.00000000000000000000	500.00000000000000000000	141.00000000000000000000	4.00000000000000000000	4.00000000000000000000	4.00000000000000000000	4.00000000000000000000	4.00000000000000000000	4.00000000000000000000	4.00000000000000000000	4.00000000000000000000	4.00000000000000000000	4.00000000000000000000	4.00000000000000000000	4.00000000000000000000	4.00000000000000000000	4.00000000000000000000	4.00000000000000000000	4.00000000000000000000
102.00000000000000000000	0.00000000000000000000	4184.10253906250000000000	4165.12792968750000000000	4181.02539062500000000000	4181.53857421875000000000	4163.58984375000000000000	4161.53857421875000000000	4145.12792968750000000000	4151.28173828125000000000	4144.61523437500000000000	4146.66650390625000000000	4155.38427734375000000000	4218.46142578125000000000	4157.43603515625000000000	4176.92285156250000000000	3519.00000000000000000000	10245.00000000000000000000	10226.00000000000000000000	0.00000000000000000000	0.00000000000000000000	0.00000000000000000000	500.00000000000000000000	149.00000000000000000000	4.00000000000000000000	4.00000000000000000000	4.00000000000000000000	4.00000000000000000000	4.00000000000000000000	4.00000000000000000000	4.00000000000000000000	4.00000000000000000000	4.00000000000000000000	4.00000000000000000000	4.00000000000000000000	4.00000000000000000000	4.00000000000000000000	4.00000000000000000000	4.00000000000000000000	4.00000000000000000000
103.00000000000000000000	0.00000000000000000000	4172.82031250000000000000	4163.07666015625000000000	4167.69238281250000000000	4160.51269531250000000000	4172.82031250000000000000	4175.89746093750000000000	4161.53857421875000000000	4167.17919921875000000000	4165.64111328125000000000	4169.74365234375000000000	4197.94873046875000000000	4229.74365234375000000000	4169.23046875000000000000	4199.48730468750000000000	3283.00000000000000000000	10245.00000000000000000000	10226.00000000000000000000	0.00000000000000000000	0.00000000000000000000	0.00000000000000000000	500.00000000000000000000	157.00000000000000000000	4.00000000000000000000	4.00000000000000000000	4.00000000000000000000	4.00000000000000000000	4.00000000000000000000	4.00000000000000000000	4.00000000000000000000	4.00000000000000000000	4.00000000000000000000	4.00000000000000000000	4.00000000000000000000	4.00000000000000000000	4.00000000000000000000	4.00000000000000000000	4.00000000000000000000	4.00000000000000000000
104.00000000000000000000	0.00000000000000000000	4175.89746093750000000000	4157.43603515625000000000	4172.82031250000000000000	4155.89746093750000000000	4175.89746093750000000000	4182.05126953125000000000	4171.28173828125000000000	4177.94873046875000000000	4182.56396484375000000000	4191.28173828125000000000	4245.64111328125000000000	4235.89746093750000000000	4186.66650390625000000000	4204.61523437500000000000	2592.00000000000000000000	10245.00000000000000000000	10226.00000000000000000000	0.00000000000000000000	0.00000000000000000000	0.00000000000000000000	500.00000000000000000000	166.00000000000000000000	4.00000000000000000000	4.00000000000000000000	4.00000000000000000000	4.00000000000000000000	4.00000000000000000000	4.00000000000000000000	4.00000000000000000000	4.00000000000000000000	4.00000000000000000000	4.00000000000000000000	4.00000000000000000000	4.00000000000000000000	4.00000000000000000000	4.00000000000000000000	4.00000000000000000000	4.00000000000000000000
105.00000000000000000000	0.00000000000000000000	4183.07666015625000000000	4164.10253906250000000000	4184.10253906250000000000	4162.56396484375000000000	4177.94873046875000000000	4183.58984375000000000000	4168.71777343750000000000	4173.84619140625000000000	4181.53857421875000000000	4189.74365234375000000000	4221.02539062500000000000	4231.79492187500000000000	4190.76904296875000000000	4184.61523437500000000000	2488.00000000000000000000	10245.00000000000000000000	10228.00000000000000000000	0.00000000000000000000	0.00000000000000000000	0.00000000000000000000	500.00000000000000000000	174.00000000000000000000	4.00000000000000000000	4.00000000000000000000	4.00000000000000000000	4.00000000000000000000	4.00000000000000000000	4.00000000000000000000	4.00000000000000000000	4.00000000000000000000	4.00000000000000000000	4.00000000000000000000	4.00000000000000000000	4.00000000000000000000	4.00000000000000000000	4.00000000000000000000	4.00000000000000000000	4.00000000000000000000
106.00000000000000000000	0.00000000000000000000	4162.05126953125000000000	4185.12792968750000000000	4166.66650390625000000000	4168.71777343750000000000	4187.17919921875000000000	4189.74365234375000000000	4173.84619140625000000000	4172.30761718750000000000	4181.02539062500000000000	4186.15380859375000000000	4190.76904296875000000000	4224.10253906250000000000	4184.61523437500000000000	4174.35888671875000000000	3519.00000000000000000000	10245.00000000000000000000	10228.00000000000000000000	0.00000000000000000000	0.00000000000000000000	0.00000000000000000000	500.00000000000000000000	181.00000000000000000000	4.00000000000000000000	4.00000000000000000000	4.00000000000000000000	4.00000000000000000000	4.00000000000000000000	4.00000000000000000000	4.00000000000000000000	4.00000000000000000000	4.00000000000000000000	4.00000000000000000000	4.00000000000000000000	4.00000000000000000000	4.00000000000000000000	4.00000000000000000000	4.00000000000000000000	4.00000000000000000000
107.00000000000000000000	0.00000000000000000000	4179.48730468750000000000	4168.20507812500000000000	4181.53857421875000000000	4166.66650390625000000000	4170.25634765625000000000	4165.64111328125000000000	4153.84619140625000000000	4148.20507812500000000000	4154.35888671875000000000	4163.07666015625000000000	4171.28173828125000000000	4218.97412109375000000000	4152.82031250000000000000	4170.76904296875000000000	3283.00000000000000000000	10246.00000000000000000000	10230.00000000000000000000	0.00000000000000000000	0.00000000000000000000	0.00000000000000000000	500.00000000000000000000	190.00000000000000000000	4.00000000000000000000	4.00000000000000000000	4.00000000000000000000	4.00000000000000000000	4.00000000000000000000	4.00000000000000000000	4.00000000000000000000	4.00000000000000000000	4.00000000000000000000	4.00000000000000000000	4.00000000000000000000	4.00000000000000000000	4.00000000000000000000	4.00000000000000000000	4.00000000000000000000	4.00000000000000000000
108.00000000000000000000	0.00000000000000000000	4171.79492187500000000000	4175.38427734375000000000	4169.74365234375000000000	4173.33300781250000000000	4186.66650390625000000000	4173.33300781250000000000	4166.15380859375000000000	4167.69238281250000000000	4171.28173828125000000000	4184.61523437500000000000	4180.00000000000000000000	4233.84619140625000000000	4165.64111328125000000000	4195.38427734375000000000	2592.00000000000000000000	10246.00000000000000000000	10230.00000000000000000000	0.00000000000000000000	0.00000000000000000000	0.00000000000000000000	500.00000000000000000000	198.00000000000000000000	4.00000000000000000000	4.00000000000000000000	4.00000000000000000000	4.00000000000000000000	4.00000000000000000000	4.00000000000000000000	4.00000000000000000000	4.00000000000000000000	4.00000000000000000000	4.00000000000000000000	4.00000000000000000000	4.00000000000000000000	4.00000000000000000000	4.00000000000000000000	4.00000000000000000000	4.00000000000000000000
109.00000000000000000000	0.00000000000000000000	4168.20507812500000000000	4170.76904296875000000000	4163.58984375000000000000	4176.41015625000000000000	4181.53857421875000000000	4166.15380859375000000000	4163.07666015625000000000	4175.38427734375000000000	4176.92285156250000000000	4191.79492187500000000000	4202.05126953125000000000	4243.07666015625000000000	4163.07666015625000000000	4190.76904296875000000000	2488.00000000000000000000	10247.00000000000000000000	10229.00000000000000000000	0.00000000000000000000	0.00000000000000000000	0.00000000000000000000	500.00000000000000000000	206.00000000000000000000	4.00000000000000000000	4.00000000000000000000	4.00000000000000000000	4.00000000000000000000	4.00000000000000000000	4.00000000000000000000	4.00000000000000000000	4.00000000000000000000	4.00000000000000000000	4.00000000000000000000	4.00000000000000000000	4.00000000000000000000	4.00000000000000000000	4.00000000000000000000	4.00000000000000000000	4.00000000000000000000
110.00000000000000000000	0.00000000000000000000	4181.53857421875000000000	4167.69238281250000000000	4180.00000000000000000000	4168.71777343750000000000	4178.46142578125000000000	4167.69238281250000000000	4165.64111328125000000000	4177.43603515625000000000	4181.53857421875000000000	4184.61523437500000000000	4221.53857421875000000000	4237.94873046875000000000	4161.53857421875000000000	4181.53857421875000000000	3519.00000000000000000000	10247.00000000000000000000	10229.00000000000000000000	0.00000000000000000000	0.00000000000000000000	0.00000000000000000000	500.00000000000000000000	215.00000000000000000000	4.00000000000000000000	4.00000000000000000000	4.00000000000000000000	4.00000000000000000000	4.00000000000000000000	4.00000000000000000000	4.00000000000000000000	4.00000000000000000000	4.00000000000000000000	4.00000000000000000000	4.00000000000000000000	4.00000000000000000000	4.00000000000000000000	4.00000000000000000000	4.00000000000000000000	4.00000000000000000000
111.00000000000000000000	0.00000000000000000000	4163.07666015625000000000	4174.35888671875000000000	4171.28173828125000000000	4156.92285156250000000000	4192.82031250000000000000	4195.89746093750000000000	4190.76904296875000000000	4197.43603515625000000000	4207.69238281250000000000	4199.48730468750000000000	4209.74365234375000000000	4222.05126953125000000000	4176.92285156250000000000	4183.58984375000000000000	3283.00000000000000000000	10247.00000000000000000000	10230.00000000000000000000	0.00000000000000000000	0.00000000000000000000	0.00000000000000000000	500.00000000000000000000	223.00000000000000000000	4.00000000000000000000	4.00000000000000000000	4.00000000000000000000	4.00000000000000000000	4.00000000000000000000	4.00000000000000000000	4.00000000000000000000	4.00000000000000000000	4.00000000000000000000	4.00000000000000000000	4.00000000000000000000	4.00000000000000000000	4.00000000000000000000	4.00000000000000000000	4.00000000000000000000	4.00000000000000000000
112.00000000000000000000	0.00000000000000000000	4180.00000000000000000000	4149.74365234375000000000	4183.58984375000000000000	4161.53857421875000000000	4166.15380859375000000000	4182.05126953125000000000	4172.82031250000000000000	4173.33300781250000000000	4181.53857421875000000000	4174.87158203125000000000	4167.69238281250000000000	4205.64111328125000000000	4146.66650390625000000000	4167.17919921875000000000	2592.00000000000000000000	10247.00000000000000000000	10230.00000000000000000000	0.00000000000000000000	0.00000000000000000000	0.00000000000000000000	500.00000000000000000000	230.00000000000000000000	4.00000000000000000000	4.00000000000000000000	4.00000000000000000000	4.00000000000000000000	4.00000000000000000000	4.00000000000000000000	4.00000000000000000000	4.00000000000000000000	4.00000000000000000000	4.00000000000000000000	4.00000000000000000000	4.00000000000000000000	4.00000000000000000000	4.00000000000000000000	4.00000000000000000000	4.00000000000000000000
113.00000000000000000000	0.00000000000000000000	4177.94873046875000000000	4173.33300781250000000000	4174.35888671875000000000	4182.05126953125000000000	4187.17919921875000000000	4190.76904296875000000000	4181.53857421875000000000	4178.46142578125000000000	4186.15380859375000000000	4186.15380859375000000000	4193.84619140625000000000	4223.07666015625000000000	4163.58984375000000000000	4196.92285156250000000000	2488.00000000000000000000	10249.00000000000000000000	10230.00000000000000000000	0.00000000000000000000	0.00000000000000000000	0.00000000000000000000	500.00000000000000000000	237.00000000000000000000	4.00000000000000000000	4.00000000000000000000	4.00000000000000000000	4.00000000000000000000	4.00000000000000000000	4.00000000000000000000	4.00000000000000000000	4.00000000000000000000	4.00000000000000000000	4.00000000000000000000	4.00000000000000000000	4.00000000000000000000	4.00000000000000000000	4.00000000000000000000	4.00000000000000000000	4.00000000000000000000
114.00000000000000000000	0.00000000000000000000	4169.74365234375000000000	4182.05126953125000000000	4167.17919921875000000000	4172.82031250000000000000	4190.25634765625000000000	4178.46142578125000000000	4172.82031250000000000000	4172.30761718750000000000	4182.56396484375000000000	4187.69238281250000000000	4202.05126953125000000000	4230.25634765625000000000	4175.89746093750000000000	4204.61523437500000000000	3519.00000000000000000000	10249.00000000000000000000	10230.00000000000000000000	0.00000000000000000000	0.00000000000000000000	0.00000000000000000000	500.00000000000000000000	245.00000000000000000000	4.00000000000000000000	4.00000000000000000000	4.00000000000000000000	4.00000000000000000000	4.00000000000000000000	4.00000000000000000000	4.00000000000000000000	4.00000000000000000000	4.00000000000000000000	4.00000000000000000000	4.00000000000000000000	4.00000000000000000000	4.00000000000000000000	4.00000000000000000000	4.00000000000000000000	4.00000000000000000000
115.00000000000000000000	0.00000000000000000000	4185.12792968750000000000	4171.28173828125000000000	4177.94873046875000000000	4172.82031250000000000000	4167.17919921875000000000	4155.89746093750000000000	4147.69238281250000000000	4152.82031250000000000000	4160.51269531250000000000	4166.15380859375000000000	4173.33300781250000000000	4221.02539062500000000000	4156.92285156250000000000	4185.12792968750000000000	3283.00000000000000000000	10247.00000000000000000000	10228.00000000000000000000	0.00000000000000000000	0.00000000000000000000	0.00000000000000000000	500.00000000000000000000	252.00000000000000000000	4.00000000000000000000	4.00000000000000000000	4.00000000000000000000	4.00000000000000000000	4.00000000000000000000	4.00000000000000000000	4.00000000000000000000	4.00000000000000000000	4.00000000000000000000	4.00000000000000000000	4.00000000000000000000	4.00000000000000000000	4.00000000000000000000	4.00000000000000000000	4.00000000000000000000	4.00000000000000000000
116.00000000000000000000	0.00000000000000000000	4170.76904296875000000000	4191.79492187500000000000	4166.66650390625000000000	4194.35888671875000000000	4183.07666015625000000000	4175.89746093750000000000	4165.64111328125000000000	4177.94873046875000000000	4186.15380859375000000000	4195.38427734375000000000	4204.10253906250000000000	4229.74365234375000000000	4174.87158203125000000000	4196.41015625000000000000	2592.00000000000000000000	10247.00000000000000000000	10228.00000000000000000000	0.00000000000000000000	0.00000000000000000000	0.00000000000000000000	500.00000000000000000000	259.00000000000000000000	4.00000000000000000000	4.00000000000000000000	4.00000000000000000000	4.00000000000000000000	4.00000000000000000000	4.00000000000000000000	4.00000000000000000000	4.00000000000000000000	4.00000000000000000000	4.00000000000000000000	4.00000000000000000000	4.00000000000000000000	4.00000000000000000000	4.00000000000000000000	4.00000000000000000000	4.00000000000000000000
117.00000000000000000000	0.00000000000000000000	4177.43603515625000000000	4164.10253906250000000000	4182.05126953125000000000	4167.69238281250000000000	4163.58984375000000000000	4160.00000000000000000000	4152.82031250000000000000	4161.53857421875000000000	4170.76904296875000000000	4181.02539062500000000000	4220.51269531250000000000	4214.35888671875000000000	4158.97412109375000000000	4174.87158203125000000000	2488.00000000000000000000	10246.00000000000000000000	10228.00000000000000000000	0.00000000000000000000	0.00000000000000000000	0.00000000000000000000	500.00000000000000000000	267.00000000000000000000	4.00000000000000000000	4.00000000000000000000	4.00000000000000000000	4.00000000000000000000	4.00000000000000000000	4.00000000000000000000	4.00000000000000000000	4.00000000000000000000	4.00000000000000000000	4.00000000000000000000	4.00000000000000000000	4.00000000000000000000	4.00000000000000000000	4.00000000000000000000	4.00000000000000000000	4.00000000000000000000
118.00000000000000000000	0.00000000000000000000	4169.74365234375000000000	4151.28173828125000000000	4174.87158203125000000000	4139.48730468750000000000	4167.69238281250000000000	4163.07666015625000000000	4158.97412109375000000000	4155.89746093750000000000	4162.56396484375000000000	4158.97412109375000000000	4192.82031250000000000000	4201.53857421875000000000	4150.25634765625000000000	4170.76904296875000000000	3519.00000000000000000000	10246.00000000000000000000	10228.00000000000000000000	0.00000000000000000000	0.00000000000000000000	0.00000000000000000000	500.00000000000000000000	274.00000000000000000000	4.00000000000000000000	4.00000000000000000000	4.00000000000000000000	4.00000000000000000000	4.00000000000000000000	4.00000000000000000000	4.00000000000000000000	4.00000000000000000000	4.00000000000000000000	4.00000000000000000000	4.00000000000000000000	4.00000000000000000000	4.00000000000000000000	4.00000000000000000000	4.00000000000000000000	4.00000000000000000000
119.00000000000000000000	0.00000000000000000000	4165.12792968750000000000	4162.56396484375000000000	4164.10253906250000000000	4146.66650390625000000000	4183.58984375000000000000	4178.46142578125000000000	4169.74365234375000000000	4168.71777343750000000000	4172.30761718750000000000	4170.76904296875000000000	4148.20507812500000000000	4210.25634765625000000000	4155.89746093750000000000	4171.79492187500000000000	3283.00000000000000000000	10249.00000000000000000000	10228.00000000000000000000	0.00000000000000000000	0.00000000000000000000	0.00000000000000000000	500.00000000000000000000	281.00000000000000000000	4.00000000000000000000	4.00000000000000000000	4.00000000000000000000	4.00000000000000000000	4.00000000000000000000	4.00000000000000000000	4.00000000000000000000	4.00000000000000000000	4.00000000000000000000	4.00000000000000000000	4.00000000000000000000	4.00000000000000000000	4.00000000000000000000	4.00000000000000000000	4.00000000000000000000	4.00000000000000000000
120.00000000000000000000	0.00000000000000000000	4182.56396484375000000000	4166.15380859375000000000	4177.43603515625000000000	4152.82031250000000000000	4176.92285156250000000000	4174.35888671875000000000	4162.05126953125000000000	4167.69238281250000000000	4172.82031250000000000000	4184.10253906250000000000	4160.00000000000000000000	4215.89746093750000000000	4165.12792968750000000000	4165.12792968750000000000	2592.00000000000000000000	10249.00000000000000000000	10228.00000000000000000000	0.00000000000000000000	0.00000000000000000000	0.00000000000000000000	500.00000000000000000000	289.00000000000000000000	4.00000000000000000000	4.00000000000000000000	4.00000000000000000000	4.00000000000000000000	4.00000000000000000000	4.00000000000000000000	4.00000000000000000000	4.00000000000000000000	4.00000000000000000000	4.00000000000000000000	4.00000000000000000000	4.00000000000000000000	4.00000000000000000000	4.00000000000000000000	4.00000000000000000000	4.00000000000000000000
121.00000000000000000000	0.00000000000000000000	4160.00000000000000000000	4167.17919921875000000000	4162.05126953125000000000	4149.74365234375000000000	4183.07666015625000000000	4177.94873046875000000000	4173.33300781250000000000	4187.17919921875000000000	4196.92285156250000000000	4196.41015625000000000000	4226.15380859375000000000	4224.10253906250000000000	4191.28173828125000000000	4190.25634765625000000000	2488.00000000000000000000	10250.00000000000000000000	10227.00000000000000000000	0.00000000000000000000	0.00000000000000000000	0.00000000000000000000	500.00000000000000000000	297.00000000000000000000	4.00000000000000000000	4.00000000000000000000	4.00000000000000000000	4.00000000000000000000	4.00000000000000000000	4.00000000000000000000	4.00000000000000000000	4.00000000000000000000	4.00000000000000000000	4.00000000000000000000	4.00000000000000000000	4.00000000000000000000	4.00000000000000000000	4.00000000000000000000	4.00000000000000000000	4.00000000000000000000
122.00000000000000000000	0.00000000000000000000	4168.71777343750000000000	4130.76904296875000000000	4173.84619140625000000000	4128.20507812500000000000	4156.92285156250000000000	4162.05126953125000000000	4162.05126953125000000000	4177.94873046875000000000	4182.05126953125000000000	4172.82031250000000000000	4230.76904296875000000000	4223.58984375000000000000	4174.87158203125000000000	4178.46142578125000000000	3519.00000000000000000000	10250.00000000000000000000	10227.00000000000000000000	0.00000000000000000000	0.00000000000000000000	0.00000000000000000000	500.00000000000000000000	305.00000000000000000000	4.00000000000000000000	4.00000000000000000000	4.00000000000000000000	4.00000000000000000000	4.00000000000000000000	4.00000000000000000000	4.00000000000000000000	4.00000000000000000000	4.00000000000000000000	4.00000000000000000000	4.00000000000000000000	4.00000000000000000000	4.00000000000000000000	4.00000000000000000000	4.00000000000000000000	4.00000000000000000000
123.00000000000000000000	0.00000000000000000000	4175.89746093750000000000	4147.69238281250000000000	4175.38427734375000000000	4120.00000000000000000000	4172.82031250000000000000	4189.74365234375000000000	4184.10253906250000000000	4185.64111328125000000000	4183.58984375000000000000	4170.76904296875000000000	4200.51269531250000000000	4225.64111328125000000000	4181.53857421875000000000	4170.76904296875000000000	3283.00000000000000000000	10248.00000000000000000000	10227.00000000000000000000	0.00000000000000000000	0.00000000000000000000	0.00000000000000000000	500.00000000000000000000	314.00000000000000000000	4.00000000000000000000	4.00000000000000000000	4.00000000000000000000	4.00000000000000000000	4.00000000000000000000	4.00000000000000000000	4.00000000000000000000	4.00000000000000000000	4.00000000000000000000	4.00000000000000000000	4.00000000000000000000	4.00000000000000000000	4.00000000000000000000	4.00000000000000000000	4.00000000000000000000	4.00000000000000000000
124.00000000000000000000	0.00000000000000000000	4166.15380859375000000000	4169.23046875000000000000	4164.61523437500000000000	4129.74365234375000000000	4185.12792968750000000000	4191.28173828125000000000	4183.07666015625000000000	4176.41015625000000000000	4184.61523437500000000000	4164.61523437500000000000	4155.89746093750000000000	4216.41015625000000000000	4169.74365234375000000000	4165.12792968750000000000	2592.00000000000000000000	10248.00000000000000000000	10227.00000000000000000000	0.00000000000000000000	0.00000000000000000000	0.00000000000000000000	500.00000000000000000000	322.00000000000000000000	4.00000000000000000000	4.00000000000000000000	4.00000000000000000000	4.00000000000000000000	4.00000000000000000000	4.00000000000000000000	4.00000000000000000000	4.00000000000000000000	4.00000000000000000000	4.00000000000000000000	4.00000000000000000000	4.00000000000000000000	4.00000000000000000000	4.00000000000000000000	4.00000000000000000000	4.00000000000000000000
125.00000000000000000000	0.00000000000000000000	4179.48730468750000000000	4160.00000000000000000000	4177.94873046875000000000	4138.46142578125000000000	4162.56396484375000000000	4156.92285156250000000000	4148.20507812500000000000	4140.51269531250000000000	4155.89746093750000000000	4150.25634765625000000000	4148.20507812500000000000	4196.41015625000000000000	4138.46142578125000000000	4150.25634765625000000000	2488.00000000000000000000	10246.00000000000000000000	10228.00000000000000000000	0.00000000000000000000	0.00000000000000000000	0.00000000000000000000	500.00000000000000000000	330.00000000000000000000	4.00000000000000000000	4.00000000000000000000	4.00000000000000000000	4.00000000000000000000	4.00000000000000000000	4.00000000000000000000	4.00000000000000000000	4.00000000000000000000	4.00000000000000000000	4.00000000000000000000	4.00000000000000000000	4.00000000000000000000	4.00000000000000000000	4.00000000000000000000	4.00000000000000000000	4.00000000000000000000
126.00000000000000000000	0.00000000000000000000	4169.74365234375000000000	4191.79492187500000000000	4166.15380859375000000000	4153.33300781250000000000	4190.76904296875000000000	4187.69238281250000000000	4173.84619140625000000000	4171.28173828125000000000	4177.94873046875000000000	4185.64111328125000000000	4221.53857421875000000000	4204.61523437500000000000	4180.51269531250000000000	4176.41015625000000000000	3519.00000000000000000000	10246.00000000000000000000	10228.00000000000000000000	0.00000000000000000000	0.00000000000000000000	0.00000000000000000000	500.00000000000000000000	339.00000000000000000000	4.00000000000000000000	4.00000000000000000000	4.00000000000000000000	4.00000000000000000000	4.00000000000000000000	4.00000000000000000000	4.00000000000000000000	4.00000000000000000000	4.00000000000000000000	4.00000000000000000000	4.00000000000000000000	4.00000000000000000000	4.00000000000000000000	4.00000000000000000000	4.00000000000000000000	4.00000000000000000000
127.00000000000000000000	0.00000000000000000000	4183.07666015625000000000	4178.46142578125000000000	4175.89746093750000000000	4154.87158203125000000000	4184.61523437500000000000	4179.48730468750000000000	4166.15380859375000000000	4175.38427734375000000000	4171.28173828125000000000	4173.84619140625000000000	4225.64111328125000000000	4210.76904296875000000000	4183.58984375000000000000	4172.82031250000000000000	52.00000000000000000000	10247.00000000000000000000	10229.00000000000000000000	0.00000000000000000000	0.00000000000000000000	0.00000000000000000000	500.00000000000000000000	347.00000000000000000000	4.00000000000000000000	4.00000000000000000000	4.00000000000000000000	4.00000000000000000000	4.00000000000000000000	4.00000000000000000000	4.00000000000000000000	4.00000000000000000000	4.00000000000000000000	4.00000000000000000000	4.00000000000000000000	4.00000000000000000000	4.00000000000000000000	4.00000000000000000000	4.00000000000000000000	4.00000000000000000000
0.00000000000000000000	0.00000000000000000000	4175.89746093750000000000	4160.00000000000000000000	4175.89746093750000000000	4145.12792968750000000000	4168.20507812500000000000	4158.46142578125000000000	4158.97412109375000000000	4166.15380859375000000000	4163.58984375000000000000	4152.82031250000000000000	4179.48730468750000000000	4204.10253906250000000000	4169.74365234375000000000	4170.76904296875000000000	1152.00000000000000000000	10247.00000000000000000000	10229.00000000000000000000	0.00000000000000000000	0.00000000000000000000	0.00000000000000000000	500.00000000000000000000	355.00000000000000000000	4.00000000000000000000	4.00000000000000000000	4.00000000000000000000	4.00000000000000000000	4.00000000000000000000	4.00000000000000000000	4.00000000000000000000	4.00000000000000000000	4.00000000000000000000	4.00000000000000000000	4.00000000000000000000	4.00000000000000000000	4.00000000000000000000	4.00000000000000000000	4.00000000000000000000	4.00000000000000000000
1.00000000000000000000	0.00000000000000000000	4162.56396484375000000000	4173.33300781250000000000	4170.25634765625000000000	4134.87158203125000000000	4173.33300781250000000000	4177.94873046875000000000	4180.51269531250000000000	4177.43603515625000000000	4176.92285156250000000000	4166.66650390625000000000	4161.02539062500000000000	4206.15380859375000000000	4171.79492187500000000000	4183.07666015625000000000	2181.00000000000000000000	10248.00000000000000000000	10230.00000000000000000000	0.00000000000000000000	0.00000000000000000000	0.00000000000000000000	500.00000000000000000000	364.00000000000000000000	4.00000000000000000000	4.00000000000000000000	4.00000000000000000000	4.00000000000000000000	4.00000000000000000000	4.00000000000000000000	4.00000000000000000000	4.00000000000000000000	4.00000000000000000000	4.00000000000000000000	4.00000000000000000000	4.00000000000000000000	4.00000000000000000000	4.00000000000000000000	4.00000000000000000000	4.00000000000000000000
2.00000000000000000000	0.00000000000000000000	4189.74365234375000000000	4161.53857421875000000000	4190.25634765625000000000	4126.66650390625000000000	4158.97412109375000000000	4177.43603515625000000000	4172.30761718750000000000	4167.69238281250000000000	4164.10253906250000000000	4167.69238281250000000000	4145.12792968750000000000	4210.25634765625000000000	4148.20507812500000000000	4168.20507812500000000000	1410.00000000000000000000	10248.00000000000000000000	10230.00000000000000000000	0.00000000000000000000	0.00000000000000000000	0.00000000000000000000	500.00000000000000000000	371.00000000000000000000	4.00000000000000000000	4.00000000000000000000	4.00000000000000000000	4.00000000000000000000	4.00000000000000000000	4.00000000000000000000	4.00000000000000000000	4.00000000000000000000	4.00000000000000000000	4.00000000000000000000	4.00000000000000000000	4.00000000000000000000	4.00000000000000000000	4.00000000000000000000	4.00000000000000000000	4.00000000000000000000
3.00000000000000000000	0.00000000000000000000	4170.25634765625000000000	4157.94873046875000000000	4168.71777343750000000000	4128.20507812500000000000	4165.64111328125000000000	4173.84619140625000000000	4172.30761718750000000000	4175.38427734375000000000	4176.41015625000000000000	4174.87158203125000000000	4179.48730468750000000000	4218.46142578125000000000	4166.15380859375000000000	4177.43603515625000000000	3465.00000000000000000000	10248.00000000000000000000	10230.00000000000000000000	0.00000000000000000000	0.00000000000000000000	0.00000000000000000000	500.00000000000000000000	379.00000000000000000000	4.00000000000000000000	4.00000000000000000000	4.00000000000000000000	4.00000000000000000000	4.00000000000000000000	4.00000000000000000000	4.00000000000000000000	4.00000000000000000000	4.00000000000000000000	4.00000000000000000000	4.00000000000000000000	4.00000000000000000000	4.00000000000000000000	4.00000000000000000000	4.00000000000000000000	4.00000000000000000000
4.00000000000000000000	0.00000000000000000000	4172.30761718750000000000	4143.58984375000000000000	4170.25634765625000000000	4128.20507812500000000000	4161.53857421875000000000	4157.43603515625000000000	4158.46142578125000000000	4168.20507812500000000000	4171.79492187500000000000	4161.53857421875000000000	4219.48730468750000000000	4221.02539062500000000000	4187.69238281250000000000	4185.12792968750000000000	3549.00000000000000000000	10248.00000000000000000000	10230.00000000000000000000	0.00000000000000000000	0.00000000000000000000	0.00000000000000000000	500.00000000000000000000	387.00000000000000000000	4.00000000000000000000	4.00000000000000000000	4.00000000000000000000	4.00000000000000000000	4.00000000000000000000	4.00000000000000000000	4.00000000000000000000	4.00000000000000000000	4.00000000000000000000	4.00000000000000000000	4.00000000000000000000	4.00000000000000000000	4.00000000000000000000	4.00000000000000000000	4.00000000000000000000	4.00000000000000000000
5.00000000000000000000	0.00000000000000000000	4185.12792968750000000000	4156.92285156250000000000	4181.53857421875000000000	4135.38427734375000000000	4174.35888671875000000000	4178.46142578125000000000	4171.79492187500000000000	4181.53857421875000000000	4182.56396484375000000000	4185.64111328125000000000	4225.12792968750000000000	4228.71777343750000000000	4203.07666015625000000000	4188.20507812500000000000	3416.00000000000000000000	10249.00000000000000000000	10229.00000000000000000000	0.00000000000000000000	0.00000000000000000000	0.00000000000000000000	500.00000000000000000000	395.00000000000000000000	4.00000000000000000000	4.00000000000000000000	4.00000000000000000000	4.00000000000000000000	4.00000000000000000000	4.00000000000000000000	4.00000000000000000000	4.00000000000000000000	4.00000000000000000000	4.00000000000000000000	4.00000000000000000000	4.00000000000000000000	4.00000000000000000000	4.00000000000000000000	4.00000000000000000000	4.00000000000000000000
6.00000000000000000000	0.00000000000000000000	4167.69238281250000000000	4170.76904296875000000000	4170.25634765625000000000	4132.30761718750000000000	4182.05126953125000000000	4188.71777343750000000000	4181.53857421875000000000	4196.41015625000000000000	4198.97412109375000000000	4213.84619140625000000000	4206.66650390625000000000	4233.33300781250000000000	4198.46142578125000000000	4181.02539062500000000000	3491.00000000000000000000	10249.00000000000000000000	10229.00000000000000000000	0.00000000000000000000	0.00000000000000000000	0.00000000000000000000	500.00000000000000000000	402.00000000000000000000	4.00000000000000000000	4.00000000000000000000	4.00000000000000000000	4.00000000000000000000	4.00000000000000000000	4.00000000000000000000	4.00000000000000000000	4.00000000000000000000	4.00000000000000000000	4.00000000000000000000	4.00000000000000000000	4.00000000000000000000	4.00000000000000000000	4.00000000000000000000	4.00000000000000000000	4.00000000000000000000
7.00000000000000000000	0.00000000000000000000	4180.00000000000000000000	4160.00000000000000000000	4181.02539062500000000000	4126.66650390625000000000	4160.51269531250000000000	4160.00000000000000000000	4155.38427734375000000000	4174.35888671875000000000	4173.33300781250000000000	4177.94873046875000000000	4178.46142578125000000000	4224.61523437500000000000	4170.76904296875000000000	4166.66650390625000000000	3406.00000000000000000000	10250.00000000000000000000	10229.00000000000000000000	0.00000000000000000000	0.00000000000000000000	0.00000000000000000000	500.00000000000000000000	411.00000000000000000000	4.00000000000000000000	4.00000000000000000000	4.00000000000000000000	4.00000000000000000000	4.00000000000000000000	4.00000000000000000000	4.00000000000000000000	4.00000000000000000000	4.00000000000000000000	4.00000000000000000000	4.00000000000000000000	4.00000000000000000000	4.00000000000000000000	4.00000000000000000000	4.00000000000000000000	4.00000000000000000000
8.00000000000000000000	0.00000000000000000000	4167.17919921875000000000	4184.61523437500000000000	4166.15380859375000000000	4143.58984375000000000000	4175.89746093750000000000	4182.56396484375000000000	4171.79492187500000000000	4184.10253906250000000000	4182.05126953125000000000	4181.53857421875000000000	4180.51269531250000000000	4228.20507812500000000000	4185.64111328125000000000	4175.38427734375000000000	3451.00000000000000000000	10250.00000000000000000000	10229.00000000000000000000	0.00000000000000000000	0.00000000000000000000	0.00000000000000000000	500.00000000000000000000	418.00000000000000000000	4.00000000000000000000	4.00000000000000000000	4.00000000000000000000	4.00000000000000000000	4.00000000000000000000	4.00000000000000000000	4.00000000000000000000	4.00000000000000000000	4.00000000000000000000	4.00000000000000000000	4.00000000000000000000	4.00000000000000000000	4.00000000000000000000	4.00000000000000000000	4.00000000000000000000	4.00000000000000000000
9.00000000000000000000	0.00000000000000000000	4171.28173828125000000000	4165.64111328125000000000	4167.69238281250000000000	4131.79492187500000000000	4155.38427734375000000000	4177.43603515625000000000	4158.46142578125000000000	4162.56396484375000000000	4167.69238281250000000000	4177.43603515625000000000	4178.97412109375000000000	4227.69238281250000000000	4168.20507812500000000000	4156.41015625000000000000	3140.00000000000000000000	10250.00000000000000000000	10230.00000000000000000000	0.00000000000000000000	0.00000000000000000000	0.00000000000000000000	500.00000000000000000000	426.00000000000000000000	4.00000000000000000000	4.00000000000000000000	4.00000000000000000000	4.00000000000000000000	4.00000000000000000000	4.00000000000000000000	4.00000000000000000000	4.00000000000000000000	4.00000000000000000000	4.00000000000000000000	4.00000000000000000000	4.00000000000000000000	4.00000000000000000000	4.00000000000000000000	4.00000000000000000000	4.00000000000000000000
10.00000000000000000000	0.00000000000000000000	4186.15380859375000000000	4153.33300781250000000000	4177.43603515625000000000	4113.33300781250000000000	4154.87158203125000000000	4166.66650390625000000000	4149.74365234375000000000	4155.38427734375000000000	4162.56396484375000000000	4169.74365234375000000000	4196.92285156250000000000	4229.74365234375000000000	4172.30761718750000000000	4168.20507812500000000000	3519.00000000000000000000	10250.00000000000000000000	10230.00000000000000000000	0.00000000000000000000	0.00000000000000000000	0.00000000000000000000	500.00000000000000000000	434.00000000000000000000	4.00000000000000000000	4.00000000000000000000	4.00000000000000000000	4.00000000000000000000	4.00000000000000000000	4.00000000000000000000	4.00000000000000000000	4.00000000000000000000	4.00000000000000000000	4.00000000000000000000	4.00000000000000000000	4.00000000000000000000	4.00000000000000000000	4.00000000000000000000	4.00000000000000000000	4.00000000000000000000
11.00000000000000000000	0.00000000000000000000	4170.76904296875000000000	4173.84619140625000000000	4166.66650390625000000000	4122.56396484375000000000	4190.76904296875000000000	4180.00000000000000000000	4174.35888671875000000000	4191.79492187500000000000	4196.41015625000000000000	4202.05126953125000000000	4226.66650390625000000000	4225.12792968750000000000	4211.79492187500000000000	4201.53857421875000000000	3309.00000000000000000000	10250.00000000000000000000	10228.00000000000000000000	0.00000000000000000000	0.00000000000000000000	0.00000000000000000000	500.00000000000000000000	442.00000000000000000000	4.00000000000000000000	4.00000000000000000000	4.00000000000000000000	4.00000000000000000000	4.00000000000000000000	4.00000000000000000000	4.00000000000000000000	4.00000000000000000000	4.00000000000000000000	4.00000000000000000000	4.00000000000000000000	4.00000000000000000000	4.00000000000000000000	4.00000000000000000000	4.00000000000000000000	4.00000000000000000000
12.00000000000000000000	0.00000000000000000000	4180.00000000000000000000	4155.89746093750000000000	4181.02539062500000000000	4123.58984375000000000000	4168.20507812500000000000	4166.15380859375000000000	4164.10253906250000000000	4182.05126953125000000000	4187.69238281250000000000	4195.38427734375000000000	4200.00000000000000000000	4200.00000000000000000000	4186.15380859375000000000	4182.05126953125000000000	2546.00000000000000000000	10250.00000000000000000000	10228.00000000000000000000	0.00000000000000000000	0.00000000000000000000	0.00000000000000000000	500.00000000000000000000	449.00000000000000000000	4.00000000000000000000	4.00000000000000000000	4.00000000000000000000	4.00000000000000000000	4.00000000000000000000	4.00000000000000000000	4.00000000000000000000	4.00000000000000000000	4.00000000000000000000	4.00000000000000000000	4.00000000000000000000	4.00000000000000000000	4.00000000000000000000	4.00000000000000000000	4.00000000000000000000	4.00000000000000000000
13.00000000000000000000	0.00000000000000000000	4169.74365234375000000000	4170.25634765625000000000	4172.82031250000000000000	4126.66650390625000000000	4181.53857421875000000000	4191.28173828125000000000	4186.15380859375000000000	4189.74365234375000000000	4195.89746093750000000000	4197.94873046875000000000	4187.69238281250000000000	4211.28173828125000000000	4191.28173828125000000000	4188.71777343750000000000	2495.00000000000000000000	10250.00000000000000000000	10228.00000000000000000000	0.00000000000000000000	0.00000000000000000000	0.00000000000000000000	500.00000000000000000000	457.00000000000000000000	4.00000000000000000000	4.00000000000000000000	4.00000000000000000000	4.00000000000000000000	4.00000000000000000000	4.00000000000000000000	4.00000000000000000000	4.00000000000000000000	4.00000000000000000000	4.00000000000000000000	4.00000000000000000000	4.00000000000000000000	4.00000000000000000000	4.00000000000000000000	4.00000000000000000000	4.00000000000000000000
14.00000000000000000000	0.00000000000000000000	4171.79492187500000000000	4162.05126953125000000000	4173.33300781250000000000	4121.53857421875000000000	4173.33300781250000000000	4187.17919921875000000000	4182.05126953125000000000	4180.00000000000000000000	4178.46142578125000000000	4184.61523437500000000000	4183.58984375000000000000	4219.48730468750000000000	4190.25634765625000000000	4178.97412109375000000000	3519.00000000000000000000	10250.00000000000000000000	10228.00000000000000000000	0.00000000000000000000	0.00000000000000000000	0.00000000000000000000	500.00000000000000000000	464.00000000000000000000	4.00000000000000000000	4.00000000000000000000	4.00000000000000000000	4.00000000000000000000	4.00000000000000000000	4.00000000000000000000	4.00000000000000000000	4.00000000000000000000	4.00000000000000000000	4.00000000000000000000	4.00000000000000000000	4.00000000000000000000	4.00000000000000000000	4.00000000000000000000	4.00000000000000000000	4.00000000000000000000
15.00000000000000000000	0.00000000000000000000	4178.97412109375000000000	4136.92285156250000000000	4176.41015625000000000000	4106.66650390625000000000	4135.89746093750000000000	4157.43603515625000000000	4151.79492187500000000000	4152.30761718750000000000	4147.69238281250000000000	4167.69238281250000000000	4177.43603515625000000000	4207.69238281250000000000	4166.66650390625000000000	4156.41015625000000000000	3309.00000000000000000000	10250.00000000000000000000	10228.00000000000000000000	0.00000000000000000000	0.00000000000000000000	0.00000000000000000000	500.00000000000000000000	472.00000000000000000000	4.00000000000000000000	4.00000000000000000000	4.00000000000000000000	4.00000000000000000000	4.00000000000000000000	4.00000000000000000000	4.00000000000000000000	4.00000000000000000000	4.00000000000000000000	4.00000000000000000000	4.00000000000000000000	4.00000000000000000000	4.00000000000000000000	4.00000000000000000000	4.00000000000000000000	4.00000000000000000000
16.00000000000000000000	0.00000000000000000000	4160.00000000000000000000	4156.92285156250000000000	4160.51269531250000000000	4114.87158203125000000000	4163.58984375000000000000	4167.69238281250000000000	4153.84619140625000000000	4170.76904296875000000000	4168.71777343750000000000	4195.38427734375000000000	4205.64111328125000000000	4229.74365234375000000000	4189.23046875000000000000	4185.64111328125000000000	0.00000000000000000000	10250.00000000000000000000	10228.00000000000000000000	0.00000000000000000000	0.00000000000000000000	0.00000000000000000000	500.00000000000000000000	479.00000000000000000000	4.00000000000000000000	4.00000000000000000000	4.00000000000000000000	4.00000000000000000000	4.00000000000000000000	4.00000000000000000000	4.00000000000000000000	4.00000000000000000000	4.00000000000000000000	4.00000000000000000000	4.00000000000000000000	4.00000000000000000000	4.00000000000000000000	4.00000000000000000000	4.00000000000000000000	4.00000000000000000000
17.00000000000000000000	0.00000000000000000000	4182.05126953125000000000	4172.30761718750000000000	4178.97412109375000000000	4138.46142578125000000000	4190.76904296875000000000	4177.94873046875000000000	4158.97412109375000000000	4182.56396484375000000000	4177.94873046875000000000	4201.02539062500000000000	4215.38427734375000000000	4248.71777343750000000000	4200.51269531250000000000	4200.51269531250000000000	0.00000000000000000000	10249.00000000000000000000	10229.00000000000000000000	0.00000000000000000000	0.00000000000000000000	0.00000000000000000000	500.00000000000000000000	488.00000000000000000000	4.00000000000000000000	4.00000000000000000000	4.00000000000000000000	4.00000000000000000000	4.00000000000000000000	4.00000000000000000000	4.00000000000000000000	4.00000000000000000000	4.00000000000000000000	4.00000000000000000000	4.00000000000000000000	4.00000000000000000000	4.00000000000000000000	4.00000000000000000000	4.00000000000000000000	4.00000000000000000000
18.00000000000000000000	0.00000000000000000000	4177.94873046875000000000	4191.28173828125000000000	4171.79492187500000000000	4142.56396484375000000000	4201.02539062500000000000	4201.53857421875000000000	4187.17919921875000000000	4196.41015625000000000000	4196.41015625000000000000	4212.82031250000000000000	4218.46142578125000000000	4240.51269531250000000000	4207.17919921875000000000	4193.84619140625000000000	0.00000000000000000000	10249.00000000000000000000	10229.00000000000000000000	0.00000000000000000000	0.00000000000000000000	0.00000000000000000000	500.00000000000000000000	495.00000000000000000000	4.00000000000000000000	4.00000000000000000000	4.00000000000000000000	4.00000000000000000000	4.00000000000000000000	4.00000000000000000000	4.00000000000000000000	4.00000000000000000000	4.00000000000000000000	4.00000000000000000000	4.00000000000000000000	4.00000000000000000000	4.00000000000000000000	4.00000000000000000000	4.00000000000000000000	4.00000000000000000000
19.00000000000000000000	0.00000000000000000000	4170.76904296875000000000	4168.71777343750000000000	4170.76904296875000000000	4118.97412109375000000000	4177.43603515625000000000	4185.64111328125000000000	4173.33300781250000000000	4175.89746093750000000000	4184.10253906250000000000	4199.48730468750000000000	4191.28173828125000000000	4232.82031250000000000000	4191.28173828125000000000	4169.74365234375000000000	0.00000000000000000000	10248.00000000000000000000	10229.00000000000000000000	0.00000000000000000000	0.00000000000000000000	0.00000000000000000000	500.00000000000000000000	504.00000000000000000000	4.00000000000000000000	4.00000000000000000000	4.00000000000000000000	4.00000000000000000000	4.00000000000000000000	4.00000000000000000000	4.00000000000000000000	4.00000000000000000000	4.00000000000000000000	4.00000000000000000000	4.00000000000000000000	4.00000000000000000000	4.00000000000000000000	4.00000000000000000000	4.00000000000000000000	4.00000000000000000000
20.00000000000000000000	0.00000000000000000000	4183.07666015625000000000	4154.87158203125000000000	4183.58984375000000000000	4122.05126953125000000000	4170.25634765625000000000	4166.15380859375000000000	4152.30761718750000000000	4160.00000000000000000000	4162.56396484375000000000	4178.97412109375000000000	4181.53857421875000000000	4244.10253906250000000000	4177.94873046875000000000	4178.97412109375000000000	0.00000000000000000000	10248.00000000000000000000	10229.00000000000000000000	0.00000000000000000000	0.00000000000000000000	0.00000000000000000000	500.00000000000000000000	512.00000000000000000000	4.00000000000000000000	4.00000000000000000000	4.00000000000000000000	4.00000000000000000000	4.00000000000000000000	4.00000000000000000000	4.00000000000000000000	4.00000000000000000000	4.00000000000000000000	4.00000000000000000000	4.00000000000000000000	4.00000000000000000000	4.00000000000000000000	4.00000000000000000000	4.00000000000000000000	4.00000000000000000000
21.00000000000000000000	0.00000000000000000000	4164.61523437500000000000	4178.46142578125000000000	4162.05126953125000000000	4142.56396484375000000000	4183.58984375000000000000	4184.10253906250000000000	4172.82031250000000000000	4182.05126953125000000000	4175.38427734375000000000	4186.15380859375000000000	4213.33300781250000000000	4253.33300781250000000000	4182.05126953125000000000	4204.10253906250000000000	0.00000000000000000000	10247.00000000000000000000	10230.00000000000000000000	0.00000000000000000000	0.00000000000000000000	0.00000000000000000000	500.00000000000000000000	520.00000000000000000000	4.00000000000000000000	4.00000000000000000000	4.00000000000000000000	4.00000000000000000000	4.00000000000000000000	4.00000000000000000000	4.00000000000000000000	4.00000000000000000000	4.00000000000000000000	4.00000000000000000000	4.00000000000000000000	4.00000000000000000000	4.00000000000000000000	4.00000000000000000000	4.00000000000000000000	4.00000000000000000000
22.00000000000000000000	0.00000000000000000000	4175.89746093750000000000	4160.00000000000000000000	4168.71777343750000000000	4128.71777343750000000000	4155.89746093750000000000	4169.74365234375000000000	4158.46142578125000000000	4164.61523437500000000000	4159.48730468750000000000	4161.02539062500000000000	4188.20507812500000000000	4242.05126953125000000000	4160.00000000000000000000	4171.79492187500000000000	0.00000000000000000000	10247.00000000000000000000	10230.00000000000000000000	0.00000000000000000000	0.00000000000000000000	0.00000000000000000000	500.00000000000000000000	529.00000000000000000000	4.00000000000000000000	4.00000000000000000000	4.00000000000000000000	4.00000000000000000000	4.00000000000000000000	4.00000000000000000000	4.00000000000000000000	4.00000000000000000000	4.00000000000000000000	4.00000000000000000000	4.00000000000000000000	4.00000000000000000000	4.00000000000000000000	4.00000000000000000000	4.00000000000000000000	4.00000000000000000000
23.00000000000000000000	0.00000000000000000000	4177.43603515625000000000	4173.33300781250000000000	4171.79492187500000000000	4125.64111328125000000000	4188.20507812500000000000	4183.07666015625000000000	4169.74365234375000000000	4181.53857421875000000000	4184.61523437500000000000	4179.48730468750000000000	4185.64111328125000000000	4252.82031250000000000000	4188.71777343750000000000	4183.58984375000000000000	0.00000000000000000000	10246.00000000000000000000	10231.00000000000000000000	0.00000000000000000000	0.00000000000000000000	0.00000000000000000000	500.00000000000000000000	537.00000000000000000000	4.00000000000000000000	4.00000000000000000000	4.00000000000000000000	4.00000000000000000000	4.00000000000000000000	4.00000000000000000000	4.00000000000000000000	4.00000000000000000000	4.00000000000000000000	4.00000000000000000000	4.00000000000000000000	4.00000000000000000000	4.00000000000000000000	4.00000000000000000000	4.00000000000000000000	4.00000000000000000000
24.00000000000000000000	0.00000000000000000000	4173.33300781250000000000	4180.51269531250000000000	4176.41015625000000000000	4132.82031250000000000000	4196.41015625000000000000	4185.12792968750000000000	4172.30761718750000000000	4194.87158203125000000000	4200.51269531250000000000	4206.15380859375000000000	4202.05126953125000000000	4250.76904296875000000000	4195.89746093750000000000	4203.58984375000000000000	0.00000000000000000000	10246.00000000000000000000	10231.00000000000000000000	0.00000000000000000000	0.00000000000000000000	0.00000000000000000000	500.00000000000000000000	544.00000000000000000000	4.00000000000000000000	4.00000000000000000000	4.00000000000000000000	4.00000000000000000000	4.00000000000000000000	4.00000000000000000000	4.00000000000000000000	4.00000000000000000000	4.00000000000000000000	4.00000000000000000000	4.00000000000000000000	4.00000000000000000000	4.00000000000000000000	4.00000000000000000000	4.00000000000000000000	4.00000000000000000000
25.00000000000000000000	0.00000000000000000000	4175.38427734375000000000	4154.35888671875000000000	4182.05126953125000000000	4124.61523437500000000000	4150.25634765625000000000	4164.61523437500000000000	4150.76904296875000000000	4168.71777343750000000000	4173.33300781250000000000	4185.12792968750000000000	4188.71777343750000000000	4211.79492187500000000000	4161.02539062500000000000	4177.43603515625000000000	0.00000000000000000000	10245.00000000000000000000	10230.00000000000000000000	0.00000000000000000000	0.00000000000000000000	0.00000000000000000000	500.00000000000000000000	552.00000000000000000000	4.00000000000000000000	4.00000000000000000000	4.00000000000000000000	4.00000000000000000000	4.00000000000000000000	4.00000000000000000000	4.00000000000000000000	4.00000000000000000000	4.00000000000000000000	4.00000000000000000000	4.00000000000000000000	4.00000000000000000000	4.00000000000000000000	4.00000000000000000000	4.00000000000000000000	4.00000000000000000000
26.00000000000000000000	0.00000000000000000000	4149.23046875000000000000	4162.56396484375000000000	4157.94873046875000000000	4115.38427734375000000000	4168.71777343750000000000	4180.51269531250000000000	4165.12792968750000000000	4175.38427734375000000000	4179.48730468750000000000	4177.94873046875000000000	4194.87158203125000000000	4205.12792968750000000000	4171.79492187500000000000	4173.84619140625000000000	0.00000000000000000000	10245.00000000000000000000	10230.00000000000000000000	0.00000000000000000000	0.00000000000000000000	0.00000000000000000000	500.00000000000000000000	560.00000000000000000000	4.00000000000000000000	4.00000000000000000000	4.00000000000000000000	4.00000000000000000000	4.00000000000000000000	4.00000000000000000000	4.00000000000000000000	4.00000000000000000000	4.00000000000000000000	4.00000000000000000000	4.00000000000000000000	4.00000000000000000000	4.00000000000000000000	4.00000000000000000000	4.00000000000000000000	4.00000000000000000000
27.00000000000000000000	0.00000000000000000000	4174.35888671875000000000	4165.12792968750000000000	4175.89746093750000000000	4115.89746093750000000000	4181.02539062500000000000	4172.30761718750000000000	4155.89746093750000000000	4165.64111328125000000000	4166.15380859375000000000	4163.07666015625000000000	4186.15380859375000000000	4230.25634765625000000000	4163.58984375000000000000	4178.46142578125000000000	0.00000000000000000000	10244.00000000000000000000	10231.00000000000000000000	0.00000000000000000000	0.00000000000000000000	0.00000000000000000000	500.00000000000000000000	568.00000000000000000000	4.00000000000000000000	4.00000000000000000000	4.00000000000000000000	4.00000000000000000000	4.00000000000000000000	4.00000000000000000000	4.00000000000000000000	4.00000000000000000000	4.00000000000000000000	4.00000000000000000000	4.00000000000000000000	4.00000000000000000000	4.00000000000000000000	4.00000000000000000000	4.00000000000000000000	4.00000000000000000000
28.00000000000000000000	0.00000000000000000000	4180.00000000000000000000	4180.51269531250000000000	4176.41015625000000000000	4132.82031250000000000000	4180.00000000000000000000	4178.97412109375000000000	4163.07666015625000000000	4174.87158203125000000000	4173.33300781250000000000	4174.35888671875000000000	4193.33300781250000000000	4246.15380859375000000000	4162.56396484375000000000	4195.38427734375000000000	0.00000000000000000000	10244.00000000000000000000	10231.00000000000000000000	0.00000000000000000000	0.00000000000000000000	0.00000000000000000000	500.00000000000000000000	575.00000000000000000000	4.00000000000000000000	4.00000000000000000000	4.00000000000000000000	4.00000000000000000000	4.00000000000000000000	4.00000000000000000000	4.00000000000000000000	4.00000000000000000000	4.00000000000000000000	4.00000000000000000000	4.00000000000000000000	4.00000000000000000000	4.00000000000000000000	4.00000000000000000000	4.00000000000000000000	4.00000000000000000000
29.00000000000000000000	0.00000000000000000000	4160.51269531250000000000	4166.15380859375000000000	4166.66650390625000000000	4126.66650390625000000000	4166.15380859375000000000	4172.82031250000000000000	4165.12792968750000000000	4185.12792968750000000000	4185.64111328125000000000	4182.05126953125000000000	4191.79492187500000000000	4231.79492187500000000000	4160.51269531250000000000	4178.46142578125000000000	0.00000000000000000000	10247.00000000000000000000	10230.00000000000000000000	0.00000000000000000000	0.00000000000000000000	0.00000000000000000000	500.00000000000000000000	584.00000000000000000000	4.00000000000000000000	4.00000000000000000000	4.00000000000000000000	4.00000000000000000000	4.00000000000000000000	4.00000000000000000000	4.00000000000000000000	4.00000000000000000000	4.00000000000000000000	4.00000000000000000000	4.00000000000000000000	4.00000000000000000000	4.00000000000000000000	4.00000000000000000000	4.00000000000000000000	4.00000000000000000000
30.00000000000000000000	0.00000000000000000000	4177.43603515625000000000	4150.76904296875000000000	4185.64111328125000000000	4116.41015625000000000000	4161.53857421875000000000	4158.46142578125000000000	4155.89746093750000000000	4172.82031250000000000000	4170.25634765625000000000	4170.25634765625000000000	4164.10253906250000000000	4223.07666015625000000000	4146.15380859375000000000	4152.82031250000000000000	0.00000000000000000000	10247.00000000000000000000	10230.00000000000000000000	0.00000000000000000000	0.00000000000000000000	0.00000000000000000000	500.00000000000000000000	591.00000000000000000000	4.00000000000000000000	4.00000000000000000000	4.00000000000000000000	4.00000000000000000000	4.00000000000000000000	4.00000000000000000000	4.00000000000000000000	4.00000000000000000000	4.00000000000000000000	4.00000000000000000000	4.00000000000000000000	4.00000000000000000000	4.00000000000000000000	4.00000000000000000000	4.00000000000000000000	4.00000000000000000000
31.00000000000000000000	0.00000000000000000000	4168.71777343750000000000	4187.69238281250000000000	4172.30761718750000000000	4133.84619140625000000000	4185.64111328125000000000	4187.17919921875000000000	4178.97412109375000000000	4182.05126953125000000000	4180.51269531250000000000	4187.17919921875000000000	4179.48730468750000000000	4245.12792968750000000000	4163.07666015625000000000	4178.46142578125000000000	0.00000000000000000000	10246.00000000000000000000	10231.00000000000000000000	0.00000000000000000000	0.00000000000000000000	0.00000000000000000000	500.00000000000000000000	599.00000000000000000000	4.00000000000000000000	4.00000000000000000000	4.00000000000000000000	4.00000000000000000000	4.00000000000000000000	4.00000000000000000000	4.00000000000000000000	4.00000000000000000000	4.00000000000000000000	4.00000000000000000000	4.00000000000000000000	4.00000000000000000000	4.00000000000000000000	4.00000000000000000000	4.00000000000000000000	4.00000000000000000000
32.00000000000000000000	0.00000000000000000000	4180.51269531250000000000	4174.87158203125000000000	4178.46142578125000000000	4131.28173828125000000000	4163.07666015625000000000	4177.43603515625000000000	4164.61523437500000000000	4164.10253906250000000000	4167.69238281250000000000	4176.92285156250000000000	4195.38427734375000000000	4241.53857421875000000000	4155.38427734375000000000	4178.46142578125000000000	0.00000000000000000000	10246.00000000000000000000	10231.00000000000000000000	0.00000000000000000000	0.00000000000000000000	0.00000000000000000000	500.00000000000000000000	607.00000000000000000000	4.00000000000000000000	4.00000000000000000000	4.00000000000000000000	4.00000000000000000000	4.00000000000000000000	4.00000000000000000000	4.00000000000000000000	4.00000000000000000000	4.00000000000000000000	4.00000000000000000000	4.00000000000000000000	4.00000000000000000000	4.00000000000000000000	4.00000000000000000000	4.00000000000000000000	4.00000000000000000000
33.00000000000000000000	0.00000000000000000000	4178.97412109375000000000	4172.82031250000000000000	4178.46142578125000000000	4125.64111328125000000000	4175.89746093750000000000	4183.07666015625000000000	4173.33300781250000000000	4181.02539062500000000000	4180.00000000000000000000	4182.05126953125000000000	4197.43603515625000000000	4225.64111328125000000000	4169.23046875000000000000	4184.61523437500000000000	0.00000000000000000000	10248.00000000000000000000	10229.00000000000000000000	0.00000000000000000000	0.00000000000000000000	0.00000000000000000000	500.00000000000000000000	615.00000000000000000000	4.00000000000000000000	4.00000000000000000000	4.00000000000000000000	4.00000000000000000000	4.00000000000000000000	4.00000000000000000000	4.00000000000000000000	4.00000000000000000000	4.00000000000000000000	4.00000000000000000000	4.00000000000000000000	4.00000000000000000000	4.00000000000000000000	4.00000000000000000000	4.00000000000000000000	4.00000000000000000000
34.00000000000000000000	0.00000000000000000000	4158.46142578125000000000	4172.82031250000000000000	4164.10253906250000000000	4124.61523437500000000000	4178.46142578125000000000	4180.51269531250000000000	4177.43603515625000000000	4198.46142578125000000000	4184.61523437500000000000	4179.48730468750000000000	4190.25634765625000000000	4220.00000000000000000000	4169.23046875000000000000	4188.20507812500000000000	0.00000000000000000000	10248.00000000000000000000	10229.00000000000000000000	0.00000000000000000000	0.00000000000000000000	0.00000000000000000000	500.00000000000000000000	622.00000000000000000000	4.00000000000000000000	4.00000000000000000000	4.00000000000000000000	4.00000000000000000000	4.00000000000000000000	4.00000000000000000000	4.00000000000000000000	4.00000000000000000000	4.00000000000000000000	4.00000000000000000000	4.00000000000000000000	4.00000000000000000000	4.00000000000000000000	4.00000000000000000000	4.00000000000000000000	4.00000000000000000000
35.00000000000000000000	0.00000000000000000000	4176.41015625000000000000	4144.10253906250000000000	4178.97412109375000000000	4117.94873046875000000000	4142.05126953125000000000	4154.87158203125000000000	4162.05126953125000000000	4176.41015625000000000000	4156.92285156250000000000	4152.30761718750000000000	4182.05126953125000000000	4217.43603515625000000000	4144.10253906250000000000	4172.30761718750000000000	0.00000000000000000000	10248.00000000000000000000	10229.00000000000000000000	0.00000000000000000000	0.00000000000000000000	0.00000000000000000000	500.00000000000000000000	631.00000000000000000000	4.00000000000000000000	4.00000000000000000000	4.00000000000000000000	4.00000000000000000000	4.00000000000000000000	4.00000000000000000000	4.00000000000000000000	4.00000000000000000000	4.00000000000000000000	4.00000000000000000000	4.00000000000000000000	4.00000000000000000000	4.00000000000000000000	4.00000000000000000000	4.00000000000000000000	4.00000000000000000000
36.00000000000000000000	0.00000000000000000000	4168.20507812500000000000	4168.20507812500000000000	4173.84619140625000000000	4128.71777343750000000000	4172.30761718750000000000	4186.15380859375000000000	4202.05126953125000000000	4201.53857421875000000000	4188.71777343750000000000	4181.53857421875000000000	4186.15380859375000000000	4234.35888671875000000000	4163.58984375000000000000	4182.56396484375000000000	0.00000000000000000000	10248.00000000000000000000	10229.00000000000000000000	0.00000000000000000000	0.00000000000000000000	0.00000000000000000000	500.00000000000000000000	638.00000000000000000000	4.00000000000000000000	4.00000000000000000000	4.00000000000000000000	4.00000000000000000000	4.00000000000000000000	4.00000000000000000000	4.00000000000000000000	4.00000000000000000000	4.00000000000000000000	4.00000000000000000000	4.00000000000000000000	4.00000000000000000000	4.00000000000000000000	4.00000000000000000000	4.00000000000000000000	4.00000000000000000000
37.00000000000000000000	0.00000000000000000000	4173.84619140625000000000	4170.76904296875000000000	4180.00000000000000000000	4128.71777343750000000000	4175.89746093750000000000	4180.51269531250000000000	4195.89746093750000000000	4193.33300781250000000000	4186.15380859375000000000	4182.56396484375000000000	4169.74365234375000000000	4232.30761718750000000000	4137.43603515625000000000	4155.38427734375000000000	0.00000000000000000000	10250.00000000000000000000	10228.00000000000000000000	0.00000000000000000000	0.00000000000000000000	0.00000000000000000000	500.00000000000000000000	646.00000000000000000000	4.00000000000000000000	4.00000000000000000000	4.00000000000000000000	4.00000000000000000000	4.00000000000000000000	4.00000000000000000000	4.00000000000000000000	4.00000000000000000000	4.00000000000000000000	4.00000000000000000000	4.00000000000000000000	4.00000000000000000000	4.00000000000000000000	4.00000000000000000000	4.00000000000000000000	4.00000000000000000000
38.00000000000000000000	0.00000000000000000000	4172.82031250000000000000	4153.84619140625000000000	4169.23046875000000000000	4113.84619140625000000000	4157.94873046875000000000	4164.10253906250000000000	4169.74365234375000000000	4167.69238281250000000000	4159.48730468750000000000	4170.76904296875000000000	4165.12792968750000000000	4213.33300781250000000000	4133.84619140625000000000	4141.53857421875000000000	0.00000000000000000000	10250.00000000000000000000	10228.00000000000000000000	0.00000000000000000000	0.00000000000000000000	0.00000000000000000000	500.00000000000000000000	655.00000000000000000000	4.00000000000000000000	4.00000000000000000000	4.00000000000000000000	4.00000000000000000000	4.00000000000000000000	4.00000000000000000000	4.00000000000000000000	4.00000000000000000000	4.00000000000000000000	4.00000000000000000000	4.00000000000000000000	4.00000000000000000000	4.00000000000000000000	4.00000000000000000000	4.00000000000000000000	4.00000000000000000000
39.00000000000000000000	0.00000000000000000000	4162.56396484375000000000	4144.10253906250000000000	4155.38427734375000000000	4103.58984375000000000000	4152.82031250000000000000	4168.20507812500000000000	4165.12792968750000000000	4164.10253906250000000000	4152.30761718750000000000	4175.38427734375000000000	4179.48730468750000000000	4213.84619140625000000000	4162.05126953125000000000	4166.15380859375000000000	0.00000000000000000000	10250.00000000000000000000	10227.00000000000000000000	0.00000000000000000000	0.00000000000000000000	0.00000000000000000000	500.00000000000000000000	663.00000000000000000000	4.00000000000000000000	4.00000000000000000000	4.00000000000000000000	4.00000000000000000000	4.00000000000000000000	4.00000000000000000000	4.00000000000000000000	4.00000000000000000000	4.00000000000000000000	4.00000000000000000000	4.00000000000000000000	4.00000000000000000000	4.00000000000000000000	4.00000000000000000000	4.00000000000000000000	4.00000000000000000000
40.00000000000000000000	0.00000000000000000000	4182.05126953125000000000	4144.61523437500000000000	4181.53857421875000000000	4118.97412109375000000000	4146.15380859375000000000	4156.92285156250000000000	4152.30761718750000000000	4158.97412109375000000000	4142.05126953125000000000	4171.79492187500000000000	4196.41015625000000000000	4221.02539062500000000000	4147.69238281250000000000	4172.30761718750000000000	0.00000000000000000000	10250.00000000000000000000	10227.00000000000000000000	0.00000000000000000000	0.00000000000000000000	0.00000000000000000000	500.00000000000000000000	670.00000000000000000000	4.00000000000000000000	4.00000000000000000000	4.00000000000000000000	4.00000000000000000000	4.00000000000000000000	4.00000000000000000000	4.00000000000000000000	4.00000000000000000000	4.00000000000000000000	4.00000000000000000000	4.00000000000000000000	4.00000000000000000000	4.00000000000000000000	4.00000000000000000000	4.00000000000000000000	4.00000000000000000000
41.00000000000000000000	0.00000000000000000000	4163.58984375000000000000	4176.41015625000000000000	4169.74365234375000000000	4142.56396484375000000000	4168.20507812500000000000	4174.35888671875000000000	4170.25634765625000000000	4183.07666015625000000000	4167.69238281250000000000	4196.41015625000000000000	4196.92285156250000000000	4226.15380859375000000000	4164.61523437500000000000	4189.23046875000000000000	0.00000000000000000000	10250.00000000000000000000	10227.00000000000000000000	0.00000000000000000000	0.00000000000000000000	0.00000000000000000000	500.00000000000000000000	679.00000000000000000000	4.00000000000000000000	4.00000000000000000000	4.00000000000000000000	4.00000000000000000000	4.00000000000000000000	4.00000000000000000000	4.00000000000000000000	4.00000000000000000000	4.00000000000000000000	4.00000000000000000000	4.00000000000000000000	4.00000000000000000000	4.00000000000000000000	4.00000000000000000000	4.00000000000000000000	4.00000000000000000000
42.00000000000000000000	0.00000000000000000000	4173.84619140625000000000	4155.89746093750000000000	4173.33300781250000000000	4125.64111328125000000000	4150.25634765625000000000	4172.30761718750000000000	4164.10253906250000000000	4172.82031250000000000000	4165.12792968750000000000	4187.69238281250000000000	4165.64111328125000000000	4228.71777343750000000000	4162.56396484375000000000	4194.35888671875000000000	0.00000000000000000000	10250.00000000000000000000	10227.00000000000000000000	0.00000000000000000000	0.00000000000000000000	0.00000000000000000000	500.00000000000000000000	686.00000000000000000000	4.00000000000000000000	4.00000000000000000000	4.00000000000000000000	4.00000000000000000000	4.00000000000000000000	4.00000000000000000000	4.00000000000000000000	4.00000000000000000000	4.00000000000000000000	4.00000000000000000000	4.00000000000000000000	4.00000000000000000000	4.00000000000000000000	4.00000000000000000000	4.00000000000000000000	4.00000000000000000000
43.00000000000000000000	0.00000000000000000000	4190.25634765625000000000	4153.33300781250000000000	4185.64111328125000000000	4116.41015625000000000000	4151.79492187500000000000	4174.87158203125000000000	4162.05126953125000000000	4168.71777343750000000000	4165.12792968750000000000	4183.58984375000000000000	4184.61523437500000000000	4231.79492187500000000000	4160.51269531250000000000	4194.35888671875000000000	0.00000000000000000000	10249.00000000000000000000	10226.00000000000000000000	0.00000000000000000000	0.00000000000000000000	0.00000000000000000000	500.00000000000000000000	693.00000000000000000000	4.00000000000000000000	4.00000000000000000000	4.00000000000000000000	4.00000000000000000000	4.00000000000000000000	4.00000000000000000000	4.00000000000000000000	4.00000000000000000000	4.00000000000000000000	4.00000000000000000000	4.00000000000000000000	4.00000000000000000000	4.00000000000000000000	4.00000000000000000000	4.00000000000000000000	4.00000000000000000000
44.00000000000000000000	0.00000000000000000000	4166.15380859375000000000	4172.82031250000000000000	4168.20507812500000000000	4133.33300781250000000000	4172.30761718750000000000	4172.82031250000000000000	4157.43603515625000000000	4170.76904296875000000000	4165.64111328125000000000	4186.66650390625000000000	4206.15380859375000000000	4202.05126953125000000000	4166.15380859375000000000	4173.84619140625000000000	0.00000000000000000000	10249.00000000000000000000	10226.00000000000000000000	0.00000000000000000000	0.00000000000000000000	0.00000000000000000000	500.00000000000000000000	701.00000000000000000000	4.00000000000000000000	4.00000000000000000000	4.00000000000000000000	4.00000000000000000000	4.00000000000000000000	4.00000000000000000000	4.00000000000000000000	4.00000000000000000000	4.00000000000000000000	4.00000000000000000000	4.00000000000000000000	4.00000000000000000000	4.00000000000000000000	4.00000000000000000000	4.00000000000000000000	4.00000000000000000000
45.00000000000000000000	0.00000000000000000000	4174.35888671875000000000	4148.71777343750000000000	4174.87158203125000000000	4130.25634765625000000000	4154.87158203125000000000	4152.30761718750000000000	4128.71777343750000000000	4143.58984375000000000000	4135.38427734375000000000	4156.41015625000000000000	4174.35888671875000000000	4168.20507812500000000000	4141.53857421875000000000	4154.87158203125000000000	0.00000000000000000000	10249.00000000000000000000	10226.00000000000000000000	0.00000000000000000000	0.00000000000000000000	0.00000000000000000000	500.00000000000000000000	709.00000000000000000000	4.00000000000000000000	4.00000000000000000000	4.00000000000000000000	4.00000000000000000000	4.00000000000000000000	4.00000000000000000000	4.00000000000000000000	4.00000000000000000000	4.00000000000000000000	4.00000000000000000000	4.00000000000000000000	4.00000000000000000000	4.00000000000000000000	4.00000000000000000000	4.00000000000000000000	4.00000000000000000000
46.00000000000000000000	0.00000000000000000000	4168.71777343750000000000	4167.17919921875000000000	4168.71777343750000000000	4127.17919921875000000000	4167.17919921875000000000	4183.07666015625000000000	4158.97412109375000000000	4172.30761718750000000000	4167.17919921875000000000	4189.74365234375000000000	4182.56396484375000000000	4185.64111328125000000000	4160.00000000000000000000	4193.84619140625000000000	0.00000000000000000000	10249.00000000000000000000	10226.00000000000000000000	0.00000000000000000000	0.00000000000000000000	0.00000000000000000000	500.00000000000000000000	717.00000000000000000000	4.00000000000000000000	4.00000000000000000000	4.00000000000000000000	4.00000000000000000000	4.00000000000000000000	4.00000000000000000000	4.00000000000000000000	4.00000000000000000000	4.00000000000000000000	4.00000000000000000000	4.00000000000000000000	4.00000000000000000000	4.00000000000000000000	4.00000000000000000000	4.00000000000000000000	4.00000000000000000000
47.00000000000000000000	0.00000000000000000000	4172.82031250000000000000	4168.20507812500000000000	4179.48730468750000000000	4132.82031250000000000000	4153.33300781250000000000	4170.76904296875000000000	4159.48730468750000000000	4180.00000000000000000000	4174.87158203125000000000	4202.05126953125000000000	4173.84619140625000000000	4191.28173828125000000000	4153.84619140625000000000	4185.64111328125000000000	0.00000000000000000000	10248.00000000000000000000	10226.00000000000000000000	0.00000000000000000000	0.00000000000000000000	0.00000000000000000000	500.00000000000000000000	725.00000000000000000000	4.00000000000000000000	4.00000000000000000000	4.00000000000000000000	4.00000000000000000000	4.00000000000000000000	4.00000000000000000000	4.00000000000000000000	4.00000000000000000000	4.00000000000000000000	4.00000000000000000000	4.00000000000000000000	4.00000000000000000000	4.00000000000000000000	4.00000000000000000000	4.00000000000000000000	4.00000000000000000000
48.00000000000000000000	0.00000000000000000000	4176.92285156250000000000	4149.74365234375000000000	4183.58984375000000000000	4141.53857421875000000000	4147.69238281250000000000	4152.30761718750000000000	4149.74365234375000000000	4166.66650390625000000000	4155.89746093750000000000	4167.17919921875000000000	4161.53857421875000000000	4176.41015625000000000000	4136.41015625000000000000	4166.15380859375000000000	0.00000000000000000000	10248.00000000000000000000	10226.00000000000000000000	0.00000000000000000000	0.00000000000000000000	0.00000000000000000000	500.00000000000000000000	733.00000000000000000000	4.00000000000000000000	4.00000000000000000000	4.00000000000000000000	4.00000000000000000000	4.00000000000000000000	4.00000000000000000000	4.00000000000000000000	4.00000000000000000000	4.00000000000000000000	4.00000000000000000000	4.00000000000000000000	4.00000000000000000000	4.00000000000000000000	4.00000000000000000000	4.00000000000000000000	4.00000000000000000000
49.00000000000000000000	0.00000000000000000000	4153.33300781250000000000	4152.30761718750000000000	4160.51269531250000000000	4133.84619140625000000000	4168.71777343750000000000	4173.84619140625000000000	4172.82031250000000000000	4169.74365234375000000000	4157.94873046875000000000	4157.43603515625000000000	4182.05126953125000000000	4174.87158203125000000000	4137.94873046875000000000	4171.79492187500000000000	0.00000000000000000000	10247.00000000000000000000	10226.00000000000000000000	0.00000000000000000000	0.00000000000000000000	0.00000000000000000000	500.00000000000000000000	741.00000000000000000000	4.00000000000000000000	4.00000000000000000000	4.00000000000000000000	4.00000000000000000000	4.00000000000000000000	4.00000000000000000000	4.00000000000000000000	4.00000000000000000000	4.00000000000000000000	4.00000000000000000000	4.00000000000000000000	4.00000000000000000000	4.00000000000000000000	4.00000000000000000000	4.00000000000000000000	4.00000000000000000000
50.00000000000000000000	0.00000000000000000000	4167.17919921875000000000	4132.30761718750000000000	4171.28173828125000000000	4107.69238281250000000000	4137.94873046875000000000	4155.38427734375000000000	4153.84619140625000000000	4139.48730468750000000000	4128.20507812500000000000	4138.46142578125000000000	4155.38427734375000000000	4162.56396484375000000000	4105.12792968750000000000	4143.07666015625000000000	0.00000000000000000000	10247.00000000000000000000	10226.00000000000000000000	0.00000000000000000000	0.00000000000000000000	0.00000000000000000000	500.00000000000000000000	749.00000000000000000000	4.00000000000000000000	4.00000000000000000000	4.00000000000000000000	4.00000000000000000000	4.00000000000000000000	4.00000000000000000000	4.00000000000000000000	4.00000000000000000000	4.00000000000000000000	4.00000000000000000000	4.00000000000000000000	4.00000000000000000000	4.00000000000000000000	4.00000000000000000000	4.00000000000000000000	4.00000000000000000000
51.00000000000000000000	0.00000000000000000000	4160.51269531250000000000	4140.51269531250000000000	4164.10253906250000000000	4107.17919921875000000000	4148.20507812500000000000	4160.00000000000000000000	4153.33300781250000000000	4156.41015625000000000000	4150.76904296875000000000	4156.41015625000000000000	4165.64111328125000000000	4167.17919921875000000000	4122.56396484375000000000	4154.87158203125000000000	0.00000000000000000000	10246.00000000000000000000	10226.00000000000000000000	0.00000000000000000000	0.00000000000000000000	0.00000000000000000000	500.00000000000000000000	757.00000000000000000000	4.00000000000000000000	4.00000000000000000000	4.00000000000000000000	4.00000000000000000000	4.00000000000000000000	4.00000000000000000000	4.00000000000000000000	4.00000000000000000000	4.00000000000000000000	4.00000000000000000000	4.00000000000000000000	4.00000000000000000000	4.00000000000000000000	4.00000000000000000000	4.00000000000000000000	4.00000000000000000000
52.00000000000000000000	0.00000000000000000000	4161.53857421875000000000	4145.12792968750000000000	4167.69238281250000000000	4129.74365234375000000000	4154.35888671875000000000	4162.05126953125000000000	4154.35888671875000000000	4176.92285156250000000000	4174.87158203125000000000	4165.12792968750000000000	4191.79492187500000000000	4178.97412109375000000000	4149.74365234375000000000	4167.69238281250000000000	0.00000000000000000000	10246.00000000000000000000	10226.00000000000000000000	0.00000000000000000000	0.00000000000000000000	0.00000000000000000000	500.00000000000000000000	764.00000000000000000000	4.00000000000000000000	4.00000000000000000000	4.00000000000000000000	4.00000000000000000000	4.00000000000000000000	4.00000000000000000000	4.00000000000000000000	4.00000000000000000000	4.00000000000000000000	4.00000000000000000000	4.00000000000000000000	4.00000000000000000000	4.00000000000000000000	4.00000000000000000000	4.00000000000000000000	4.00000000000000000000
53.00000000000000000000	0.00000000000000000000	4169.23046875000000000000	4144.61523437500000000000	4178.97412109375000000000	4145.64111328125000000000	4123.07666015625000000000	4155.89746093750000000000	4154.35888671875000000000	4163.58984375000000000000	4158.46142578125000000000	4149.23046875000000000000	4171.28173828125000000000	4172.82031250000000000000	4137.94873046875000000000	4160.51269531250000000000	0.00000000000000000000	10246.00000000000000000000	10227.00000000000000000000	0.00000000000000000000	0.00000000000000000000	0.00000000000000000000	500.00000000000000000000	772.00000000000000000000	4.00000000000000000000	4.00000000000000000000	4.00000000000000000000	4.00000000000000000000	4.00000000000000000000	4.00000000000000000000	4.00000000000000000000	4.00000000000000000000	4.00000000000000000000	4.00000000000000000000	4.00000000000000000000	4.00000000000000000000	4.00000000000000000000	4.00000000000000000000	4.00000000000000000000	4.00000000000000000000
54.00000000000000000000	0.00000000000000000000	4153.33300781250000000000	4165.64111328125000000000	4166.15380859375000000000	4143.07666015625000000000	4143.58984375000000000000	4177.43603515625000000000	4176.41015625000000000000	4174.87158203125000000000	4174.35888671875000000000	4169.23046875000000000000	4170.25634765625000000000	4183.07666015625000000000	4132.30761718750000000000	4172.30761718750000000000	0.00000000000000000000	10246.00000000000000000000	10227.00000000000000000000	0.00000000000000000000	0.00000000000000000000	0.00000000000000000000	500.00000000000000000000	779.00000000000000000000	4.00000000000000000000	4.00000000000000000000	4.00000000000000000000	4.00000000000000000000	4.00000000000000000000	4.00000000000000000000	4.00000000000000000000	4.00000000000000000000	4.00000000000000000000	4.00000000000000000000	4.00000000000000000000	4.00000000000000000000	4.00000000000000000000	4.00000000000000000000	4.00000000000000000000	4.00000000000000000000
55.00000000000000000000	0.00000000000000000000	4179.48730468750000000000	4162.05126953125000000000	4184.10253906250000000000	4127.17919921875000000000	4162.56396484375000000000	4173.84619140625000000000	4164.10253906250000000000	4170.25634765625000000000	4177.94873046875000000000	4171.28173828125000000000	4172.82031250000000000000	4193.33300781250000000000	4130.25634765625000000000	4167.69238281250000000000	0.00000000000000000000	10247.00000000000000000000	10227.00000000000000000000	0.00000000000000000000	0.00000000000000000000	0.00000000000000000000	500.00000000000000000000	786.00000000000000000000	4.00000000000000000000	4.00000000000000000000	4.00000000000000000000	4.00000000000000000000	4.00000000000000000000	4.00000000000000000000	4.00000000000000000000	4.00000000000000000000	4.00000000000000000000	4.00000000000000000000	4.00000000000000000000	4.00000000000000000000	4.00000000000000000000	4.00000000000000000000	4.00000000000000000000	4.00000000000000000000
56.00000000000000000000	0.00000000000000000000	4172.30761718750000000000	4172.30761718750000000000	4174.35888671875000000000	4128.20507812500000000000	4166.15380859375000000000	4170.25634765625000000000	4157.94873046875000000000	4168.71777343750000000000	4175.38427734375000000000	4172.82031250000000000000	4193.33300781250000000000	4185.12792968750000000000	4159.48730468750000000000	4183.07666015625000000000	0.00000000000000000000	10247.00000000000000000000	10227.00000000000000000000	0.00000000000000000000	0.00000000000000000000	0.00000000000000000000	500.00000000000000000000	794.00000000000000000000	4.00000000000000000000	4.00000000000000000000	4.00000000000000000000	4.00000000000000000000	4.00000000000000000000	4.00000000000000000000	4.00000000000000000000	4.00000000000000000000	4.00000000000000000000	4.00000000000000000000	4.00000000000000000000	4.00000000000000000000	4.00000000000000000000	4.00000000000000000000	4.00000000000000000000	4.00000000000000000000
57.00000000000000000000	0.00000000000000000000	4160.51269531250000000000	4159.48730468750000000000	4164.10253906250000000000	4126.15380859375000000000	4147.17919921875000000000	4152.82031250000000000000	4140.00000000000000000000	4157.94873046875000000000	4155.89746093750000000000	4156.41015625000000000000	4200.00000000000000000000	4174.87158203125000000000	4156.41015625000000000000	4184.10253906250000000000	0.00000000000000000000	10246.00000000000000000000	10227.00000000000000000000	0.00000000000000000000	0.00000000000000000000	0.00000000000000000000	500.00000000000000000000	802.00000000000000000000	4.00000000000000000000	4.00000000000000000000	4.00000000000000000000	4.00000000000000000000	4.00000000000000000000	4.00000000000000000000	4.00000000000000000000	4.00000000000000000000	4.00000000000000000000	4.00000000000000000000	4.00000000000000000000	4.00000000000000000000	4.00000000000000000000	4.00000000000000000000	4.00000000000000000000	4.00000000000000000000
58.00000000000000000000	0.00000000000000000000	4177.43603515625000000000	4148.20507812500000000000	4175.38427734375000000000	4124.61523437500000000000	4144.61523437500000000000	4148.20507812500000000000	4135.89746093750000000000	4156.41015625000000000000	4152.30761718750000000000	4137.94873046875000000000	4177.94873046875000000000	4175.89746093750000000000	4138.97412109375000000000	4162.05126953125000000000	0.00000000000000000000	10246.00000000000000000000	10227.00000000000000000000	0.00000000000000000000	0.00000000000000000000	0.00000000000000000000	500.00000000000000000000	809.00000000000000000000	4.00000000000000000000	4.00000000000000000000	4.00000000000000000000	4.00000000000000000000	4.00000000000000000000	4.00000000000000000000	4.00000000000000000000	4.00000000000000000000	4.00000000000000000000	4.00000000000000000000	4.00000000000000000000	4.00000000000000000000	4.00000000000000000000	4.00000000000000000000	4.00000000000000000000	4.00000000000000000000
59.00000000000000000000	0.00000000000000000000	4158.46142578125000000000	4158.46142578125000000000	4162.05126953125000000000	4134.87158203125000000000	4158.46142578125000000000	4163.58984375000000000000	4157.43603515625000000000	4169.23046875000000000000	4173.84619140625000000000	4160.00000000000000000000	4177.94873046875000000000	4165.12792968750000000000	4146.66650390625000000000	4157.94873046875000000000	0.00000000000000000000	10249.00000000000000000000	10227.00000000000000000000	0.00000000000000000000	0.00000000000000000000	0.00000000000000000000	500.00000000000000000000	818.00000000000000000000	4.00000000000000000000	4.00000000000000000000	4.00000000000000000000	4.00000000000000000000	4.00000000000000000000	4.00000000000000000000	4.00000000000000000000	4.00000000000000000000	4.00000000000000000000	4.00000000000000000000	4.00000000000000000000	4.00000000000000000000	4.00000000000000000000	4.00000000000000000000	4.00000000000000000000	4.00000000000000000000
60.00000000000000000000	0.00000000000000000000	4166.66650390625000000000	4132.30761718750000000000	4175.89746093750000000000	4129.74365234375000000000	4125.12792968750000000000	4137.43603515625000000000	4131.79492187500000000000	4132.30761718750000000000	4140.00000000000000000000	4138.97412109375000000000	4166.15380859375000000000	4128.20507812500000000000	4109.23046875000000000000	4141.53857421875000000000	0.00000000000000000000	10249.00000000000000000000	10227.00000000000000000000	0.00000000000000000000	0.00000000000000000000	0.00000000000000000000	500.00000000000000000000	826.00000000000000000000	4.00000000000000000000	4.00000000000000000000	4.00000000000000000000	4.00000000000000000000	4.00000000000000000000	4.00000000000000000000	4.00000000000000000000	4.00000000000000000000	4.00000000000000000000	4.00000000000000000000	4.00000000000000000000	4.00000000000000000000	4.00000000000000000000	4.00000000000000000000	4.00000000000000000000	4.00000000000000000000
61.00000000000000000000	0.00000000000000000000	4167.69238281250000000000	4150.76904296875000000000	4171.28173828125000000000	4131.79492187500000000000	4145.12792968750000000000	4153.84619140625000000000	4144.61523437500000000000	4137.94873046875000000000	4144.61523437500000000000	4123.07666015625000000000	4148.71777343750000000000	4127.17919921875000000000	4113.33300781250000000000	4154.87158203125000000000	0.00000000000000000000	10247.00000000000000000000	10228.00000000000000000000	0.00000000000000000000	0.00000000000000000000	0.00000000000000000000	500.00000000000000000000	834.00000000000000000000	4.00000000000000000000	4.00000000000000000000	4.00000000000000000000	4.00000000000000000000	4.00000000000000000000	4.00000000000000000000	4.00000000000000000000	4.00000000000000000000	4.00000000000000000000	4.00000000000000000000	4.00000000000000000000	4.00000000000000000000	4.00000000000000000000	4.00000000000000000000	4.00000000000000000000	4.00000000000000000000
62.00000000000000000000	0.00000000000000000000	4159.48730468750000000000	4153.33300781250000000000	4160.00000000000000000000	4116.41015625000000000000	4151.79492187500000000000	4165.64111328125000000000	4149.23046875000000000000	4147.69238281250000000000	4151.28173828125000000000	4124.61523437500000000000	4149.23046875000000000000	4138.46142578125000000000	4129.74365234375000000000	4157.43603515625000000000	0.00000000000000000000	10247.00000000000000000000	10228.00000000000000000000	0.00000000000000000000	0.00000000000000000000	0.00000000000000000000	500.00000000000000000000	842.00000000000000000000	4.00000000000000000000	4.00000000000000000000	4.00000000000000000000	4.00000000000000000000	4.00000000000000000000	4.00000000000000000000	4.00000000000000000000	4.00000000000000000000	4.00000000000000000000	4.00000000000000000000	4.00000000000000000000	4.00000000000000000000	4.00000000000000000000	4.00000000000000000000	4.00000000000000000000	4.00000000000000000000
63.00000000000000000000	0.00000000000000000000	4174.35888671875000000000	4128.20507812500000000000	4173.33300781250000000000	4103.58984375000000000000	4120.51269531250000000000	4141.02539062500000000000	4122.05126953125000000000	4130.76904296875000000000	4131.79492187500000000000	4125.64111328125000000000	4180.00000000000000000000	4127.17919921875000000000	4120.00000000000000000000	4145.12792968750000000000	0.00000000000000000000	10248.00000000000000000000	10229.00000000000000000000	0.00000000000000000000	0.00000000000000000000	0.00000000000000000000	500.00000000000000000000	851.00000000000000000000	4.00000000000000000000	4.00000000000000000000	4.00000000000000000000	4.00000000000000000000	4.00000000000000000000	4.00000000000000000000	4.00000000000000000000	4.00000000000000000000	4.00000000000000000000	4.00000000000000000000	4.00000000000000000000	4.00000000000000000000	4.00000000000000000000	4.00000000000000000000	4.00000000000000000000	4.00000000000000000000
64.00000000000000000000	0.00000000000000000000	4162.56396484375000000000	4159.48730468750000000000	4167.17919921875000000000	4146.15380859375000000000	4153.33300781250000000000	4160.51269531250000000000	4148.20507812500000000000	4167.69238281250000000000	4171.79492187500000000000	4165.64111328125000000000	4188.20507812500000000000	4134.87158203125000000000	4146.66650390625000000000	4166.66650390625000000000	1140.00000000000000000000	10248.00000000000000000000	10229.00000000000000000000	0.00000000000000000000	0.00000000000000000000	0.00000000000000000000	500.00000000000000000000	858.00000000000000000000	4.00000000000000000000	4.00000000000000000000	4.00000000000000000000	4.00000000000000000000	4.00000000000000000000	4.00000000000000000000	4.00000000000000000000	4.00000000000000000000	4.00000000000000000000	4.00000000000000000000	4.00000000000000000000	4.00000000000000000000	4.00000000000000000000	4.00000000000000000000	4.00000000000000000000	4.00000000000000000000
65.00000000000000000000	0.00000000000000000000	4177.43603515625000000000	4165.64111328125000000000	4181.02539062500000000000	4165.64111328125000000000	4167.69238281250000000000	4156.92285156250000000000	4151.28173828125000000000	4173.84619140625000000000	4181.02539062500000000000	4170.25634765625000000000	4160.00000000000000000000	4151.28173828125000000000	4145.64111328125000000000	4170.76904296875000000000	2183.00000000000000000000	10248.00000000000000000000	10228.00000000000000000000	0.00000000000000000000	0.00000000000000000000	0.00000000000000000000	500.00000000000000000000	867.00000000000000000000	4.00000000000000000000	4.00000000000000000000	4.00000000000000000000	4.00000000000000000000	4.00000000000000000000	4.00000000000000000000	4.00000000000000000000	4.00000000000000000000	4.00000000000000000000	4.00000000000000000000	4.00000000000000000000	4.00000000000000000000	4.00000000000000000000	4.00000000000000000000	4.00000000000000000000	4.00000000000000000000
66.00000000000000000000	0.00000000000000000000	4175.89746093750000000000	4164.61523437500000000000	4173.33300781250000000000	4137.94873046875000000000	4169.74365234375000000000	4158.46142578125000000000	4150.76904296875000000000	4163.07666015625000000000	4170.76904296875000000000	4157.94873046875000000000	4183.58984375000000000000	4155.38427734375000000000	4149.23046875000000000000	4181.53857421875000000000	1412.00000000000000000000	10248.00000000000000000000	10228.00000000000000000000	0.00000000000000000000	0.00000000000000000000	0.00000000000000000000	500.00000000000000000000	875.00000000000000000000	4.00000000000000000000	4.00000000000000000000	4.00000000000000000000	4.00000000000000000000	4.00000000000000000000	4.00000000000000000000	4.00000000000000000000	4.00000000000000000000	4.00000000000000000000	4.00000000000000000000	4.00000000000000000000	4.00000000000000000000	4.00000000000000000000	4.00000000000000000000	4.00000000000000000000	4.00000000000000000000
67.00000000000000000000	0.00000000000000000000	4160.51269531250000000000	4150.25634765625000000000	4159.48730468750000000000	4118.46142578125000000000	4150.76904296875000000000	4160.51269531250000000000	4147.69238281250000000000	4150.76904296875000000000	4158.46142578125000000000	4140.00000000000000000000	4182.05126953125000000000	4136.92285156250000000000	4146.15380859375000000000	4166.66650390625000000000	3456.00000000000000000000	10249.00000000000000000000	10229.00000000000000000000	0.00000000000000000000	0.00000000000000000000	0.00000000000000000000	500.00000000000000000000	883.00000000000000000000	4.00000000000000000000	4.00000000000000000000	4.00000000000000000000	4.00000000000000000000	4.00000000000000000000	4.00000000000000000000	4.00000000000000000000	4.00000000000000000000	4.00000000000000000000	4.00000000000000000000	4.00000000000000000000	4.00000000000000000000	4.00000000000000000000	4.00000000000000000000	4.00000000000000000000	4.00000000000000000000
68.00000000000000000000	0.00000000000000000000	4175.89746093750000000000	4135.89746093750000000000	4177.43603515625000000000	4125.64111328125000000000	4130.25634765625000000000	4150.25634765625000000000	4136.41015625000000000000	4139.48730468750000000000	4145.64111328125000000000	4135.89746093750000000000	4161.53857421875000000000	4129.23046875000000000000	4135.38427734375000000000	4143.07666015625000000000	3534.00000000000000000000	10249.00000000000000000000	10229.00000000000000000000	0.00000000000000000000	0.00000000000000000000	0.00000000000000000000	500.00000000000000000000	890.00000000000000000000	4.00000000000000000000	4.00000000000000000000	4.00000000000000000000	4.00000000000000000000	4.00000000000000000000	4.00000000000000000000	4.00000000000000000000	4.00000000000000000000	4.00000000000000000000	4.00000000000000000000	4.00000000000000000000	4.00000000000000000000	4.00000000000000000000	4.00000000000000000000	4.00000000000000000000	4.00000000000000000000
69.00000000000000000000	0.00000000000000000000	4157.94873046875000000000	4165.64111328125000000000	4160.51269531250000000000	4135.89746093750000000000	4150.76904296875000000000	4165.12792968750000000000	4149.74365234375000000000	4164.61523437500000000000	4169.74365234375000000000	4170.25634765625000000000	4187.69238281250000000000	4144.61523437500000000000	4166.15380859375000000000	4168.20507812500000000000	3410.00000000000000000000	10250.00000000000000000000	10228.00000000000000000000	0.00000000000000000000	0.00000000000000000000	0.00000000000000000000	500.00000000000000000000	899.00000000000000000000	4.00000000000000000000	4.00000000000000000000	4.00000000000000000000	4.00000000000000000000	4.00000000000000000000	4.00000000000000000000	4.00000000000000000000	4.00000000000000000000	4.00000000000000000000	4.00000000000000000000	4.00000000000000000000	4.00000000000000000000	4.00000000000000000000	4.00000000000000000000	4.00000000000000000000	4.00000000000000000000
70.00000000000000000000	0.00000000000000000000	4164.61523437500000000000	4148.20507812500000000000	4166.15380859375000000000	4132.82031250000000000000	4133.33300781250000000000	4144.61523437500000000000	4126.15380859375000000000	4146.66650390625000000000	4151.28173828125000000000	4145.12792968750000000000	4162.56396484375000000000	4133.33300781250000000000	4142.56396484375000000000	4160.00000000000000000000	3485.00000000000000000000	10250.00000000000000000000	10228.00000000000000000000	0.00000000000000000000	0.00000000000000000000	0.00000000000000000000	500.00000000000000000000	906.00000000000000000000	4.00000000000000000000	4.00000000000000000000	4.00000000000000000000	4.00000000000000000000	4.00000000000000000000	4.00000000000000000000	4.00000000000000000000	4.00000000000000000000	4.00000000000000000000	4.00000000000000000000	4.00000000000000000000	4.00000000000000000000	4.00000000000000000000	4.00000000000000000000	4.00000000000000000000	4.00000000000000000000
71.00000000000000000000	0.00000000000000000000	4171.79492187500000000000	4141.02539062500000000000	4170.76904296875000000000	4134.87158203125000000000	4151.28173828125000000000	4156.92285156250000000000	4140.00000000000000000000	4145.64111328125000000000	4151.79492187500000000000	4138.97412109375000000000	4143.58984375000000000000	4130.25634765625000000000	4128.71777343750000000000	4147.69238281250000000000	3394.00000000000000000000	10248.00000000000000000000	10229.00000000000000000000	0.00000000000000000000	0.00000000000000000000	0.00000000000000000000	500.00000000000000000000	914.00000000000000000000	4.00000000000000000000	4.00000000000000000000	4.00000000000000000000	4.00000000000000000000	4.00000000000000000000	4.00000000000000000000	4.00000000000000000000	4.00000000000000000000	4.00000000000000000000	4.00000000000000000000	4.00000000000000000000	4.00000000000000000000	4.00000000000000000000	4.00000000000000000000	4.00000000000000000000	4.00000000000000000000
72.00000000000000000000	0.00000000000000000000	4161.53857421875000000000	4156.92285156250000000000	4162.56396484375000000000	4127.69238281250000000000	4175.38427734375000000000	4172.30761718750000000000	4160.00000000000000000000	4158.97412109375000000000	4167.17919921875000000000	4161.02539062500000000000	4179.48730468750000000000	4138.46142578125000000000	4140.51269531250000000000	4145.12792968750000000000	3445.00000000000000000000	10248.00000000000000000000	10229.00000000000000000000	0.00000000000000000000	0.00000000000000000000	0.00000000000000000000	500.00000000000000000000	922.00000000000000000000	4.00000000000000000000	4.00000000000000000000	4.00000000000000000000	4.00000000000000000000	4.00000000000000000000	4.00000000000000000000	4.00000000000000000000	4.00000000000000000000	4.00000000000000000000	4.00000000000000000000	4.00000000000000000000	4.00000000000000000000	4.00000000000000000000	4.00000000000000000000	4.00000000000000000000	4.00000000000000000000
73.00000000000000000000	0.00000000000000000000	4172.82031250000000000000	4142.56396484375000000000	4173.84619140625000000000	4117.43603515625000000000	4140.00000000000000000000	4140.00000000000000000000	4133.84619140625000000000	4134.87158203125000000000	4142.56396484375000000000	4131.79492187500000000000	4173.84619140625000000000	4117.94873046875000000000	4124.61523437500000000000	4131.28173828125000000000	3104.00000000000000000000	10246.00000000000000000000	10230.00000000000000000000	0.00000000000000000000	0.00000000000000000000	0.00000000000000000000	500.00000000000000000000	930.00000000000000000000	4.00000000000000000000	4.00000000000000000000	4.00000000000000000000	4.00000000000000000000	4.00000000000000000000	4.00000000000000000000	4.00000000000000000000	4.00000000000000000000	4.00000000000000000000	4.00000000000000000000	4.00000000000000000000	4.00000000000000000000	4.00000000000000000000	4.00000000000000000000	4.00000000000000000000	4.00000000000000000000
74.00000000000000000000	0.00000000000000000000	4155.38427734375000000000	4147.17919921875000000000	4156.41015625000000000000	4131.28173828125000000000	4143.58984375000000000000	4151.28173828125000000000	4144.10253906250000000000	4146.15380859375000000000	4155.89746093750000000000	4139.48730468750000000000	4163.58984375000000000000	4103.58984375000000000000	4143.07666015625000000000	4152.30761718750000000000	3483.00000000000000000000	10246.00000000000000000000	10230.00000000000000000000	0.00000000000000000000	0.00000000000000000000	0.00000000000000000000	500.00000000000000000000	938.00000000000000000000	4.00000000000000000000	4.00000000000000000000	4.00000000000000000000	4.00000000000000000000	4.00000000000000000000	4.00000000000000000000	4.00000000000000000000	4.00000000000000000000	4.00000000000000000000	4.00000000000000000000	4.00000000000000000000	4.00000000000000000000	4.00000000000000000000	4.00000000000000000000	4.00000000000000000000	4.00000000000000000000
75.00000000000000000000	0.00000000000000000000	4169.23046875000000000000	4141.02539062500000000000	4168.20507812500000000000	4135.38427734375000000000	4142.56396484375000000000	4151.28173828125000000000	4136.41015625000000000000	4144.61523437500000000000	4151.28173828125000000000	4153.84619140625000000000	4160.51269531250000000000	4113.33300781250000000000	4149.23046875000000000000	4164.10253906250000000000	3298.00000000000000000000	10245.00000000000000000000	10229.00000000000000000000	0.00000000000000000000	0.00000000000000000000	0.00000000000000000000	500.00000000000000000000	946.00000000000000000000	4.00000000000000000000	4.00000000000000000000	4.00000000000000000000	4.00000000000000000000	4.00000000000000000000	4.00000000000000000000	4.00000000000000000000	4.00000000000000000000	4.00000000000000000000	4.00000000000000000000	4.00000000000000000000	4.00000000000000000000	4.00000000000000000000	4.00000000000000000000	4.00000000000000000000	4.00000000000000000000
76.00000000000000000000	0.00000000000000000000	4180.51269531250000000000	4148.71777343750000000000	4176.92285156250000000000	4128.71777343750000000000	4149.74365234375000000000	4157.43603515625000000000	4138.97412109375000000000	4152.82031250000000000000	4156.41015625000000000000	4163.58984375000000000000	4165.12792968750000000000	4132.30761718750000000000	4150.25634765625000000000	4177.43603515625000000000	2634.00000000000000000000	10245.00000000000000000000	10229.00000000000000000000	0.00000000000000000000	0.00000000000000000000	0.00000000000000000000	500.00000000000000000000	953.00000000000000000000	4.00000000000000000000	4.00000000000000000000	4.00000000000000000000	4.00000000000000000000	4.00000000000000000000	4.00000000000000000000	4.00000000000000000000	4.00000000000000000000	4.00000000000000000000	4.00000000000000000000	4.00000000000000000000	4.00000000000000000000	4.00000000000000000000	4.00000000000000000000	4.00000000000000000000	4.00000000000000000000
77.00000000000000000000	0.00000000000000000000	4162.05126953125000000000	4152.30761718750000000000	4164.61523437500000000000	4125.64111328125000000000	4170.76904296875000000000	4174.35888671875000000000	4160.00000000000000000000	4172.30761718750000000000	4182.05126953125000000000	4170.76904296875000000000	4182.05126953125000000000	4141.02539062500000000000	4151.28173828125000000000	4178.46142578125000000000	2483.00000000000000000000	10246.00000000000000000000	10228.00000000000000000000	0.00000000000000000000	0.00000000000000000000	0.00000000000000000000	500.00000000000000000000	962.00000000000000000000	4.00000000000000000000	4.00000000000000000000	4.00000000000000000000	4.00000000000000000000	4.00000000000000000000	4.00000000000000000000	4.00000000000000000000	4.00000000000000000000	4.00000000000000000000	4.00000000000000000000	4.00000000000000000000	4.00000000000000000000	4.00000000000000000000	4.00000000000000000000	4.00000000000000000000	4.00000000000000000000
78.00000000000000000000	0.00000000000000000000	4175.89746093750000000000	4138.97412109375000000000	4180.51269531250000000000	4132.30761718750000000000	4155.38427734375000000000	4165.12792968750000000000	4148.71777343750000000000	4147.69238281250000000000	4162.05126953125000000000	4157.94873046875000000000	4178.97412109375000000000	4126.15380859375000000000	4144.61523437500000000000	4147.69238281250000000000	3483.00000000000000000000	10246.00000000000000000000	10228.00000000000000000000	0.00000000000000000000	0.00000000000000000000	0.00000000000000000000	500.00000000000000000000	969.00000000000000000000	4.00000000000000000000	4.00000000000000000000	4.00000000000000000000	4.00000000000000000000	4.00000000000000000000	4.00000000000000000000	4.00000000000000000000	4.00000000000000000000	4.00000000000000000000	4.00000000000000000000	4.00000000000000000000	4.00000000000000000000	4.00000000000000000000	4.00000000000000000000	4.00000000000000000000	4.00000000000000000000
79.00000000000000000000	0.00000000000000000000	4161.53857421875000000000	4174.35888671875000000000	4165.64111328125000000000	4153.33300781250000000000	4162.05126953125000000000	4176.41015625000000000000	4151.79492187500000000000	4147.69238281250000000000	4162.05126953125000000000	4176.41015625000000000000	4181.02539062500000000000	4120.00000000000000000000	4169.23046875000000000000	4157.94873046875000000000	3298.00000000000000000000	10251.00000000000000000000	10230.00000000000000000000	0.00000000000000000000	0.00000000000000000000	0.00000000000000000000	500.00000000000000000000	977.00000000000000000000	4.00000000000000000000	4.00000000000000000000	4.00000000000000000000	4.00000000000000000000	4.00000000000000000000	4.00000000000000000000	4.00000000000000000000	4.00000000000000000000	4.00000000000000000000	4.00000000000000000000	4.00000000000000000000	4.00000000000000000000	4.00000000000000000000	4.00000000000000000000	4.00000000000000000000	4.00000000000000000000
80.00000000000000000000	0.00000000000000000000	4169.23046875000000000000	4166.66650390625000000000	4165.64111328125000000000	4139.48730468750000000000	4151.79492187500000000000	4155.38427734375000000000	4129.74365234375000000000	4137.94873046875000000000	4149.23046875000000000000	4152.82031250000000000000	4155.38427734375000000000	4124.61523437500000000000	4150.76904296875000000000	4165.12792968750000000000	2634.00000000000000000000	10251.00000000000000000000	10230.00000000000000000000	0.00000000000000000000	0.00000000000000000000	0.00000000000000000000	500.00000000000000000000	984.00000000000000000000	4.00000000000000000000	4.00000000000000000000	4.00000000000000000000	4.00000000000000000000	4.00000000000000000000	4.00000000000000000000	4.00000000000000000000	4.00000000000000000000	4.00000000000000000000	4.00000000000000000000	4.00000000000000000000	4.00000000000000000000	4.00000000000000000000	4.00000000000000000000	4.00000000000000000000	4.00000000000000000000
81.00000000000000000000	0.00000000000000000000	4183.07666015625000000000	4152.82031250000000000000	4174.87158203125000000000	4125.12792968750000000000	4152.30761718750000000000	4151.28173828125000000000	4133.33300781250000000000	4145.12792968750000000000	4154.35888671875000000000	4141.53857421875000000000	4154.35888671875000000000	4141.53857421875000000000	4144.61523437500000000000	4176.41015625000000000000	2483.00000000000000000000	10251.00000000000000000000	10231.00000000000000000000	0.00000000000000000000	0.00000000000000000000	0.00000000000000000000	500.00000000000000000000	993.00000000000000000000	4.00000000000000000000	4.00000000000000000000	4.00000000000000000000	4.00000000000000000000	4.00000000000000000000	4.00000000000000000000	4.00000000000000000000	4.00000000000000000000	4.00000000000000000000	4.00000000000000000000	4.00000000000000000000	4.00000000000000000000	4.00000000000000000000	4.00000000000000000000	4.00000000000000000000	4.00000000000000000000
82.00000000000000000000	0.00000000000000000000	4162.05126953125000000000	4168.71777343750000000000	4164.61523437500000000000	4141.53857421875000000000	4163.07666015625000000000	4169.74365234375000000000	4158.46142578125000000000	4170.76904296875000000000	4182.56396484375000000000	4179.48730468750000000000	4187.17919921875000000000	4155.89746093750000000000	4170.25634765625000000000	4188.71777343750000000000	3483.00000000000000000000	10251.00000000000000000000	10231.00000000000000000000	0.00000000000000000000	0.00000000000000000000	0.00000000000000000000	501.00000000000000000000	0.00000000000000000000	4.00000000000000000000	4.00000000000000000000	4.00000000000000000000	4.00000000000000000000	4.00000000000000000000	4.00000000000000000000	4.00000000000000000000	4.00000000000000000000	4.00000000000000000000	4.00000000000000000000	4.00000000000000000000	4.00000000000000000000	4.00000000000000000000	4.00000000000000000000	4.00000000000000000000	4.00000000000000000000
83.00000000000000000000	0.00000000000000000000	4178.97412109375000000000	4148.71777343750000000000	4179.48730468750000000000	4143.07666015625000000000	4146.15380859375000000000	4150.25634765625000000000	4140.51269531250000000000	4150.76904296875000000000	4162.56396484375000000000	4164.61523437500000000000	4172.30761718750000000000	4142.56396484375000000000	4148.71777343750000000000	4164.61523437500000000000	3298.00000000000000000000	10248.00000000000000000000	10230.00000000000000000000	0.00000000000000000000	0.00000000000000000000	0.00000000000000000000	501.00000000000000000000	8.00000000000000000000	4.00000000000000000000	4.00000000000000000000	4.00000000000000000000	4.00000000000000000000	4.00000000000000000000	4.00000000000000000000	4.00000000000000000000	4.00000000000000000000	4.00000000000000000000	4.00000000000000000000	4.00000000000000000000	4.00000000000000000000	4.00000000000000000000	4.00000000000000000000	4.00000000000000000000	4.00000000000000000000
84.00000000000000000000	0.00000000000000000000	4172.82031250000000000000	4157.94873046875000000000	4170.76904296875000000000	4136.41015625000000000000	4168.20507812500000000000	4160.00000000000000000000	4153.84619140625000000000	4150.76904296875000000000	4156.92285156250000000000	4152.82031250000000000000	4160.00000000000000000000	4140.51269531250000000000	4148.20507812500000000000	4170.25634765625000000000	2634.00000000000000000000	10248.00000000000000000000	10230.00000000000000000000	0.00000000000000000000	0.00000000000000000000	0.00000000000000000000	501.00000000000000000000	15.00000000000000000000	4.00000000000000000000	4.00000000000000000000	4.00000000000000000000	4.00000000000000000000	4.00000000000000000000	4.00000000000000000000	4.00000000000000000000	4.00000000000000000000	4.00000000000000000000	4.00000000000000000000	4.00000000000000000000	4.00000000000000000000	4.00000000000000000000	4.00000000000000000000	4.00000000000000000000	4.00000000000000000000
85.00000000000000000000	0.00000000000000000000	4166.66650390625000000000	4152.30761718750000000000	4167.69238281250000000000	4126.15380859375000000000	4150.76904296875000000000	4151.79492187500000000000	4146.15380859375000000000	4131.79492187500000000000	4136.92285156250000000000	4136.92285156250000000000	4144.61523437500000000000	4132.82031250000000000000	4131.28173828125000000000	4157.43603515625000000000	2483.00000000000000000000	10248.00000000000000000000	10231.00000000000000000000	0.00000000000000000000	0.00000000000000000000	0.00000000000000000000	501.00000000000000000000	24.00000000000000000000	4.00000000000000000000	4.00000000000000000000	4.00000000000000000000	4.00000000000000000000	4.00000000000000000000	4.00000000000000000000	4.00000000000000000000	4.00000000000000000000	4.00000000000000000000	4.00000000000000000000	4.00000000000000000000	4.00000000000000000000	4.00000000000000000000	4.00000000000000000000	4.00000000000000000000	4.00000000000000000000
86.00000000000000000000	0.00000000000000000000	4172.30761718750000000000	4135.89746093750000000000	4168.71777343750000000000	4129.74365234375000000000	4123.07666015625000000000	4142.05126953125000000000	4128.71777343750000000000	4121.53857421875000000000	4130.76904296875000000000	4133.84619140625000000000	4147.17919921875000000000	4111.28173828125000000000	4124.10253906250000000000	4137.94873046875000000000	3483.00000000000000000000	10248.00000000000000000000	10231.00000000000000000000	0.00000000000000000000	0.00000000000000000000	0.00000000000000000000	501.00000000000000000000	31.00000000000000000000	4.00000000000000000000	4.00000000000000000000	4.00000000000000000000	4.00000000000000000000	4.00000000000000000000	4.00000000000000000000	4.00000000000000000000	4.00000000000000000000	4.00000000000000000000	4.00000000000000000000	4.00000000000000000000	4.00000000000000000000	4.00000000000000000000	4.00000000000000000000	4.00000000000000000000	4.00000000000000000000
87.00000000000000000000	0.00000000000000000000	4155.38427734375000000000	4140.00000000000000000000	4156.92285156250000000000	4134.35888671875000000000	4137.43603515625000000000	4151.79492187500000000000	4136.92285156250000000000	4151.28173828125000000000	4162.56396484375000000000	4162.05126953125000000000	4169.23046875000000000000	4114.35888671875000000000	4153.33300781250000000000	4156.92285156250000000000	3298.00000000000000000000	10250.00000000000000000000	10228.00000000000000000000	0.00000000000000000000	0.00000000000000000000	0.00000000000000000000	501.00000000000000000000	39.00000000000000000000	4.00000000000000000000	4.00000000000000000000	4.00000000000000000000	4.00000000000000000000	4.00000000000000000000	4.00000000000000000000	4.00000000000000000000	4.00000000000000000000	4.00000000000000000000	4.00000000000000000000	4.00000000000000000000	4.00000000000000000000	4.00000000000000000000	4.00000000000000000000	4.00000000000000000000	4.00000000000000000000
88.00000000000000000000	0.00000000000000000000	4171.79492187500000000000	4127.69238281250000000000	4181.02539062500000000000	4124.10253906250000000000	4125.12792968750000000000	4128.71777343750000000000	4118.97412109375000000000	4137.94873046875000000000	4149.23046875000000000000	4150.76904296875000000000	4157.43603515625000000000	4126.15380859375000000000	4138.97412109375000000000	4156.41015625000000000000	2634.00000000000000000000	10250.00000000000000000000	10228.00000000000000000000	0.00000000000000000000	0.00000000000000000000	0.00000000000000000000	501.00000000000000000000	48.00000000000000000000	4.00000000000000000000	4.00000000000000000000	4.00000000000000000000	4.00000000000000000000	4.00000000000000000000	4.00000000000000000000	4.00000000000000000000	4.00000000000000000000	4.00000000000000000000	4.00000000000000000000	4.00000000000000000000	4.00000000000000000000	4.00000000000000000000	4.00000000000000000000	4.00000000000000000000	4.00000000000000000000
89.00000000000000000000	0.00000000000000000000	4170.76904296875000000000	4164.61523437500000000000	4173.33300781250000000000	4144.61523437500000000000	4156.41015625000000000000	4148.71777343750000000000	4140.51269531250000000000	4145.64111328125000000000	4157.43603515625000000000	4171.28173828125000000000	4174.35888671875000000000	4141.02539062500000000000	4154.87158203125000000000	4162.56396484375000000000	2483.00000000000000000000	10250.00000000000000000000	10229.00000000000000000000	0.00000000000000000000	0.00000000000000000000	0.00000000000000000000	501.00000000000000000000	56.00000000000000000000	4.00000000000000000000	4.00000000000000000000	4.00000000000000000000	4.00000000000000000000	4.00000000000000000000	4.00000000000000000000	4.00000000000000000000	4.00000000000000000000	4.00000000000000000000	4.00000000000000000000	4.00000000000000000000	4.00000000000000000000	4.00000000000000000000	4.00000000000000000000	4.00000000000000000000	4.00000000000000000000
90.00000000000000000000	0.00000000000000000000	4171.28173828125000000000	4171.28173828125000000000	4167.17919921875000000000	4150.25634765625000000000	4165.12792968750000000000	4160.00000000000000000000	4144.10253906250000000000	4142.56396484375000000000	4154.87158203125000000000	4173.33300781250000000000	4160.00000000000000000000	4144.10253906250000000000	4151.79492187500000000000	4147.69238281250000000000	3483.00000000000000000000	10250.00000000000000000000	10229.00000000000000000000	0.00000000000000000000	0.00000000000000000000	0.00000000000000000000	501.00000000000000000000	64.00000000000000000000	4.00000000000000000000	4.00000000000000000000	4.00000000000000000000	4.00000000000000000000	4.00000000000000000000	4.00000000000000000000	4.00000000000000000000	4.00000000000000000000	4.00000000000000000000	4.00000000000000000000	4.00000000000000000000	4.00000000000000000000	4.00000000000000000000	4.00000000000000000000	4.00000000000000000000	4.00000000000000000000
91.00000000000000000000	0.00000000000000000000	4177.43603515625000000000	4134.35888671875000000000	4176.41015625000000000000	4118.46142578125000000000	4127.69238281250000000000	4142.56396484375000000000	4118.97412109375000000000	4120.00000000000000000000	4131.79492187500000000000	4139.48730468750000000000	4117.94873046875000000000	4137.94873046875000000000	4120.51269531250000000000	4135.38427734375000000000	3298.00000000000000000000	10249.00000000000000000000	10226.00000000000000000000	0.00000000000000000000	0.00000000000000000000	0.00000000000000000000	501.00000000000000000000	73.00000000000000000000	4.00000000000000000000	4.00000000000000000000	4.00000000000000000000	4.00000000000000000000	4.00000000000000000000	4.00000000000000000000	4.00000000000000000000	4.00000000000000000000	4.00000000000000000000	4.00000000000000000000	4.00000000000000000000	4.00000000000000000000	4.00000000000000000000	4.00000000000000000000	4.00000000000000000000	4.00000000000000000000
92.00000000000000000000	0.00000000000000000000	4157.43603515625000000000	4143.07666015625000000000	4163.07666015625000000000	4121.53857421875000000000	4132.82031250000000000000	4147.69238281250000000000	4126.66650390625000000000	4138.97412109375000000000	4148.20507812500000000000	4153.84619140625000000000	4162.05126953125000000000	4146.15380859375000000000	4152.30761718750000000000	4167.69238281250000000000	2634.00000000000000000000	10249.00000000000000000000	10226.00000000000000000000	0.00000000000000000000	0.00000000000000000000	0.00000000000000000000	501.00000000000000000000	81.00000000000000000000	4.00000000000000000000	4.00000000000000000000	4.00000000000000000000	4.00000000000000000000	4.00000000000000000000	4.00000000000000000000	4.00000000000000000000	4.00000000000000000000	4.00000000000000000000	4.00000000000000000000	4.00000000000000000000	4.00000000000000000000	4.00000000000000000000	4.00000000000000000000	4.00000000000000000000	4.00000000000000000000
93.00000000000000000000	0.00000000000000000000	4179.48730468750000000000	4151.79492187500000000000	4178.97412109375000000000	4155.89746093750000000000	4144.10253906250000000000	4140.00000000000000000000	4125.64111328125000000000	4142.56396484375000000000	4148.71777343750000000000	4160.00000000000000000000	4200.00000000000000000000	4148.71777343750000000000	4168.71777343750000000000	4172.30761718750000000000	2483.00000000000000000000	10246.00000000000000000000	10226.00000000000000000000	0.00000000000000000000	0.00000000000000000000	0.00000000000000000000	501.00000000000000000000	89.00000000000000000000	4.00000000000000000000	4.00000000000000000000	4.00000000000000000000	4.00000000000000000000	4.00000000000000000000	4.00000000000000000000	4.00000000000000000000	4.00000000000000000000	4.00000000000000000000	4.00000000000000000000	4.00000000000000000000	4.00000000000000000000	4.00000000000000000000	4.00000000000000000000	4.00000000000000000000	4.00000000000000000000
94.00000000000000000000	0.00000000000000000000	4173.84619140625000000000	4171.28173828125000000000	4170.76904296875000000000	4162.05126953125000000000	4178.46142578125000000000	4170.76904296875000000000	4156.92285156250000000000	4155.89746093750000000000	4172.30761718750000000000	4178.46142578125000000000	4175.89746093750000000000	4156.41015625000000000000	4168.71777343750000000000	4172.82031250000000000000	3483.00000000000000000000	10246.00000000000000000000	10226.00000000000000000000	0.00000000000000000000	0.00000000000000000000	0.00000000000000000000	501.00000000000000000000	98.00000000000000000000	4.00000000000000000000	4.00000000000000000000	4.00000000000000000000	4.00000000000000000000	4.00000000000000000000	4.00000000000000000000	4.00000000000000000000	4.00000000000000000000	4.00000000000000000000	4.00000000000000000000	4.00000000000000000000	4.00000000000000000000	4.00000000000000000000	4.00000000000000000000	4.00000000000000000000	4.00000000000000000000
95.00000000000000000000	0.00000000000000000000	4160.51269531250000000000	4150.76904296875000000000	4160.51269531250000000000	4127.69238281250000000000	4165.12792968750000000000	4174.35888671875000000000	4158.46142578125000000000	4152.30761718750000000000	4172.30761718750000000000	4181.53857421875000000000	4145.12792968750000000000	4160.51269531250000000000	4137.43603515625000000000	4149.74365234375000000000	3298.00000000000000000000	10245.00000000000000000000	10225.00000000000000000000	0.00000000000000000000	0.00000000000000000000	0.00000000000000000000	501.00000000000000000000	106.00000000000000000000	4.00000000000000000000	4.00000000000000000000	4.00000000000000000000	4.00000000000000000000	4.00000000000000000000	4.00000000000000000000	4.00000000000000000000	4.00000000000000000000	4.00000000000000000000	4.00000000000000000000	4.00000000000000000000	4.00000000000000000000	4.00000000000000000000	4.00000000000000000000	4.00000000000000000000	4.00000000000000000000
96.00000000000000000000	0.00000000000000000000	4172.82031250000000000000	4122.56396484375000000000	4173.33300781250000000000	4116.92285156250000000000	4121.02539062500000000000	4138.97412109375000000000	4125.64111328125000000000	4129.74365234375000000000	4138.97412109375000000000	4158.46142578125000000000	4142.56396484375000000000	4141.53857421875000000000	4117.43603515625000000000	4124.61523437500000000000	2634.00000000000000000000	10245.00000000000000000000	10225.00000000000000000000	0.00000000000000000000	0.00000000000000000000	0.00000000000000000000	501.00000000000000000000	114.00000000000000000000	4.00000000000000000000	4.00000000000000000000	4.00000000000000000000	4.00000000000000000000	4.00000000000000000000	4.00000000000000000000	4.00000000000000000000	4.00000000000000000000	4.00000000000000000000	4.00000000000000000000	4.00000000000000000000	4.00000000000000000000	4.00000000000000000000	4.00000000000000000000	4.00000000000000000000	4.00000000000000000000
97.00000000000000000000	0.00000000000000000000	4152.82031250000000000000	4145.12792968750000000000	4156.41015625000000000000	4135.89746093750000000000	4126.66650390625000000000	4138.46142578125000000000	4128.20507812500000000000	4136.92285156250000000000	4144.61523437500000000000	4161.02539062500000000000	4163.07666015625000000000	4117.94873046875000000000	4145.64111328125000000000	4148.20507812500000000000	2483.00000000000000000000	10244.00000000000000000000	10225.00000000000000000000	0.00000000000000000000	0.00000000000000000000	0.00000000000000000000	501.00000000000000000000	123.00000000000000000000	4.00000000000000000000	4.00000000000000000000	4.00000000000000000000	4.00000000000000000000	4.00000000000000000000	4.00000000000000000000	4.00000000000000000000	4.00000000000000000000	4.00000000000000000000	4.00000000000000000000	4.00000000000000000000	4.00000000000000000000	4.00000000000000000000	4.00000000000000000000	4.00000000000000000000	4.00000000000000000000
98.00000000000000000000	0.00000000000000000000	4166.66650390625000000000	4138.46142578125000000000	4166.66650390625000000000	4132.30761718750000000000	4114.35888671875000000000	4125.12792968750000000000	4114.87158203125000000000	4123.07666015625000000000	4133.84619140625000000000	4142.56396484375000000000	4171.79492187500000000000	4103.58984375000000000000	4141.02539062500000000000	4155.38427734375000000000	3483.00000000000000000000	10244.00000000000000000000	10225.00000000000000000000	0.00000000000000000000	0.00000000000000000000	0.00000000000000000000	501.00000000000000000000	131.00000000000000000000	4.00000000000000000000	4.00000000000000000000	4.00000000000000000000	4.00000000000000000000	4.00000000000000000000	4.00000000000000000000	4.00000000000000000000	4.00000000000000000000	4.00000000000000000000	4.00000000000000000000	4.00000000000000000000	4.00000000000000000000	4.00000000000000000000	4.00000000000000000000	4.00000000000000000000	4.00000000000000000000
99.00000000000000000000	0.00000000000000000000	4170.25634765625000000000	4146.66650390625000000000	4168.71777343750000000000	4133.84619140625000000000	4131.28173828125000000000	4148.20507812500000000000	4135.38427734375000000000	4143.58984375000000000000	4150.25634765625000000000	4161.53857421875000000000	4176.92285156250000000000	4123.58984375000000000000	4150.25634765625000000000	4171.28173828125000000000	3298.00000000000000000000	10246.00000000000000000000	10226.00000000000000000000	0.00000000000000000000	0.00000000000000000000	0.00000000000000000000	501.00000000000000000000	140.00000000000000000000	4.00000000000000000000	4.00000000000000000000	4.00000000000000000000	4.00000000000000000000	4.00000000000000000000	4.00000000000000000000	4.00000000000000000000	4.00000000000000000000	4.00000000000000000000	4.00000000000000000000	4.00000000000000000000	4.00000000000000000000	4.00000000000000000000	4.00000000000000000000	4.00000000000000000000	4.00000000000000000000
100.00000000000000000000	0.00000000000000000000	4163.58984375000000000000	4148.71777343750000000000	4167.69238281250000000000	4140.51269531250000000000	4149.23046875000000000000	4164.10253906250000000000	4151.28173828125000000000	4163.58984375000000000000	4171.79492187500000000000	4194.35888671875000000000	4167.17919921875000000000	4138.97412109375000000000	4144.10253906250000000000	4170.76904296875000000000	2634.00000000000000000000	10246.00000000000000000000	10226.00000000000000000000	0.00000000000000000000	0.00000000000000000000	0.00000000000000000000	501.00000000000000000000	148.00000000000000000000	4.00000000000000000000	4.00000000000000000000	4.00000000000000000000	4.00000000000000000000	4.00000000000000000000	4.00000000000000000000	4.00000000000000000000	4.00000000000000000000	4.00000000000000000000	4.00000000000000000000	4.00000000000000000000	4.00000000000000000000	4.00000000000000000000	4.00000000000000000000	4.00000000000000000000	4.00000000000000000000
101.00000000000000000000	0.00000000000000000000	4179.48730468750000000000	4135.89746093750000000000	4181.53857421875000000000	4128.71777343750000000000	4135.38427734375000000000	4145.12792968750000000000	4135.38427734375000000000	4144.61523437500000000000	4157.43603515625000000000	4193.33300781250000000000	4164.10253906250000000000	4123.58984375000000000000	4129.74365234375000000000	4147.17919921875000000000	2483.00000000000000000000	10247.00000000000000000000	10228.00000000000000000000	0.00000000000000000000	0.00000000000000000000	0.00000000000000000000	501.00000000000000000000	156.00000000000000000000	4.00000000000000000000	4.00000000000000000000	4.00000000000000000000	4.00000000000000000000	4.00000000000000000000	4.00000000000000000000	4.00000000000000000000	4.00000000000000000000	4.00000000000000000000	4.00000000000000000000	4.00000000000000000000	4.00000000000000000000	4.00000000000000000000	4.00000000000000000000	4.00000000000000000000	4.00000000000000000000
102.00000000000000000000	0.00000000000000000000	4162.56396484375000000000	4151.79492187500000000000	4161.53857421875000000000	4125.64111328125000000000	4144.61523437500000000000	4156.92285156250000000000	4143.58984375000000000000	4145.12792968750000000000	4157.43603515625000000000	4184.10253906250000000000	4173.84619140625000000000	4126.15380859375000000000	4158.46142578125000000000	4152.30761718750000000000	3483.00000000000000000000	10247.00000000000000000000	10228.00000000000000000000	0.00000000000000000000	0.00000000000000000000	0.00000000000000000000	501.00000000000000000000	165.00000000000000000000	4.00000000000000000000	4.00000000000000000000	4.00000000000000000000	4.00000000000000000000	4.00000000000000000000	4.00000000000000000000	4.00000000000000000000	4.00000000000000000000	4.00000000000000000000	4.00000000000000000000	4.00000000000000000000	4.00000000000000000000	4.00000000000000000000	4.00000000000000000000	4.00000000000000000000	4.00000000000000000000
103.00000000000000000000	0.00000000000000000000	4173.33300781250000000000	4144.10253906250000000000	4170.76904296875000000000	4136.92285156250000000000	4136.92285156250000000000	4142.56396484375000000000	4125.64111328125000000000	4126.66650390625000000000	4133.84619140625000000000	4145.64111328125000000000	4167.17919921875000000000	4141.02539062500000000000	4145.64111328125000000000	4155.38427734375000000000	3298.00000000000000000000	10246.00000000000000000000	10228.00000000000000000000	0.00000000000000000000	0.00000000000000000000	0.00000000000000000000	501.00000000000000000000	173.00000000000000000000	4.00000000000000000000	4.00000000000000000000	4.00000000000000000000	4.00000000000000000000	4.00000000000000000000	4.00000000000000000000	4.00000000000000000000	4.00000000000000000000	4.00000000000000000000	4.00000000000000000000	4.00000000000000000000	4.00000000000000000000	4.00000000000000000000	4.00000000000000000000	4.00000000000000000000	4.00000000000000000000
104.00000000000000000000	0.00000000000000000000	4169.23046875000000000000	4161.02539062500000000000	4169.74365234375000000000	4151.79492187500000000000	4150.25634765625000000000	4140.51269531250000000000	4132.30761718750000000000	4143.07666015625000000000	4147.69238281250000000000	4160.00000000000000000000	4181.53857421875000000000	4153.33300781250000000000	4147.69238281250000000000	4174.87158203125000000000	2634.00000000000000000000	10246.00000000000000000000	10228.00000000000000000000	0.00000000000000000000	0.00000000000000000000	0.00000000000000000000	501.00000000000000000000	181.00000000000000000000	4.00000000000000000000	4.00000000000000000000	4.00000000000000000000	4.00000000000000000000	4.00000000000000000000	4.00000000000000000000	4.00000000000000000000	4.00000000000000000000	4.00000000000000000000	4.00000000000000000000	4.00000000000000000000	4.00000000000000000000	4.00000000000000000000	4.00000000000000000000	4.00000000000000000000	4.00000000000000000000
105.00000000000000000000	0.00000000000000000000	4151.79492187500000000000	4164.10253906250000000000	4156.41015625000000000000	4146.15380859375000000000	4143.07666015625000000000	4137.43603515625000000000	4138.97412109375000000000	4161.53857421875000000000	4167.69238281250000000000	4183.58984375000000000000	4169.74365234375000000000	4149.23046875000000000000	4152.82031250000000000000	4157.94873046875000000000	2483.00000000000000000000	10248.00000000000000000000	10229.00000000000000000000	0.00000000000000000000	0.00000000000000000000	0.00000000000000000000	501.00000000000000000000	190.00000000000000000000	4.00000000000000000000	4.00000000000000000000	4.00000000000000000000	4.00000000000000000000	4.00000000000000000000	4.00000000000000000000	4.00000000000000000000	4.00000000000000000000	4.00000000000000000000	4.00000000000000000000	4.00000000000000000000	4.00000000000000000000	4.00000000000000000000	4.00000000000000000000	4.00000000000000000000	4.00000000000000000000
106.00000000000000000000	0.00000000000000000000	4176.41015625000000000000	4135.89746093750000000000	4177.94873046875000000000	4127.69238281250000000000	4121.02539062500000000000	4130.76904296875000000000	4127.17919921875000000000	4142.05126953125000000000	4146.66650390625000000000	4164.10253906250000000000	4154.35888671875000000000	4144.61523437500000000000	4130.25634765625000000000	4132.82031250000000000000	3483.00000000000000000000	10248.00000000000000000000	10229.00000000000000000000	0.00000000000000000000	0.00000000000000000000	0.00000000000000000000	501.00000000000000000000	198.00000000000000000000	4.00000000000000000000	4.00000000000000000000	4.00000000000000000000	4.00000000000000000000	4.00000000000000000000	4.00000000000000000000	4.00000000000000000000	4.00000000000000000000	4.00000000000000000000	4.00000000000000000000	4.00000000000000000000	4.00000000000000000000	4.00000000000000000000	4.00000000000000000000	4.00000000000000000000	4.00000000000000000000
107.00000000000000000000	0.00000000000000000000	4168.71777343750000000000	4156.41015625000000000000	4169.23046875000000000000	4129.74365234375000000000	4159.48730468750000000000	4162.56396484375000000000	4150.25634765625000000000	4152.82031250000000000000	4157.43603515625000000000	4177.94873046875000000000	4174.87158203125000000000	4165.12792968750000000000	4153.33300781250000000000	4169.74365234375000000000	3298.00000000000000000000	10248.00000000000000000000	10230.00000000000000000000	0.00000000000000000000	0.00000000000000000000	0.00000000000000000000	501.00000000000000000000	205.00000000000000000000	4.00000000000000000000	4.00000000000000000000	4.00000000000000000000	4.00000000000000000000	4.00000000000000000000	4.00000000000000000000	4.00000000000000000000	4.00000000000000000000	4.00000000000000000000	4.00000000000000000000	4.00000000000000000000	4.00000000000000000000	4.00000000000000000000	4.00000000000000000000	4.00000000000000000000	4.00000000000000000000
108.00000000000000000000	0.00000000000000000000	4171.79492187500000000000	4159.48730468750000000000	4167.17919921875000000000	4142.56396484375000000000	4152.82031250000000000000	4146.66650390625000000000	4133.84619140625000000000	4132.30761718750000000000	4136.92285156250000000000	4166.15380859375000000000	4141.53857421875000000000	4158.46142578125000000000	4138.46142578125000000000	4162.56396484375000000000	2634.00000000000000000000	10248.00000000000000000000	10230.00000000000000000000	0.00000000000000000000	0.00000000000000000000	0.00000000000000000000	501.00000000000000000000	213.00000000000000000000	4.00000000000000000000	4.00000000000000000000	4.00000000000000000000	4.00000000000000000000	4.00000000000000000000	4.00000000000000000000	4.00000000000000000000	4.00000000000000000000	4.00000000000000000000	4.00000000000000000000	4.00000000000000000000	4.00000000000000000000	4.00000000000000000000	4.00000000000000000000	4.00000000000000000000	4.00000000000000000000
109.00000000000000000000	0.00000000000000000000	4175.89746093750000000000	4166.66650390625000000000	4165.64111328125000000000	4165.64111328125000000000	4150.76904296875000000000	4142.05126953125000000000	4136.41015625000000000000	4134.35888671875000000000	4138.97412109375000000000	4164.61523437500000000000	4145.64111328125000000000	4142.05126953125000000000	4124.61523437500000000000	4153.84619140625000000000	2483.00000000000000000000	10247.00000000000000000000	10227.00000000000000000000	0.00000000000000000000	0.00000000000000000000	0.00000000000000000000	501.00000000000000000000	220.00000000000000000000	4.00000000000000000000	4.00000000000000000000	4.00000000000000000000	4.00000000000000000000	4.00000000000000000000	4.00000000000000000000	4.00000000000000000000	4.00000000000000000000	4.00000000000000000000	4.00000000000000000000	4.00000000000000000000	4.00000000000000000000	4.00000000000000000000	4.00000000000000000000	4.00000000000000000000	4.00000000000000000000
110.00000000000000000000	0.00000000000000000000	4166.15380859375000000000	4164.61523437500000000000	4165.12792968750000000000	4163.07666015625000000000	4161.53857421875000000000	4152.82031250000000000000	4149.23046875000000000000	4159.48730468750000000000	4162.05126953125000000000	4175.89746093750000000000	4185.12792968750000000000	4145.64111328125000000000	4153.84619140625000000000	4171.28173828125000000000	3483.00000000000000000000	10247.00000000000000000000	10227.00000000000000000000	0.00000000000000000000	0.00000000000000000000	0.00000000000000000000	501.00000000000000000000	227.00000000000000000000	4.00000000000000000000	4.00000000000000000000	4.00000000000000000000	4.00000000000000000000	4.00000000000000000000	4.00000000000000000000	4.00000000000000000000	4.00000000000000000000	4.00000000000000000000	4.00000000000000000000	4.00000000000000000000	4.00000000000000000000	4.00000000000000000000	4.00000000000000000000	4.00000000000000000000	4.00000000000000000000
111.00000000000000000000	0.00000000000000000000	4182.56396484375000000000	4132.82031250000000000000	4182.56396484375000000000	4135.38427734375000000000	4126.15380859375000000000	4128.20507812500000000000	4119.48730468750000000000	4132.82031250000000000000	4136.41015625000000000000	4156.41015625000000000000	4167.17919921875000000000	4146.15380859375000000000	4152.30761718750000000000	4161.02539062500000000000	3298.00000000000000000000	10247.00000000000000000000	10227.00000000000000000000	0.00000000000000000000	0.00000000000000000000	0.00000000000000000000	501.00000000000000000000	235.00000000000000000000	4.00000000000000000000	4.00000000000000000000	4.00000000000000000000	4.00000000000000000000	4.00000000000000000000	4.00000000000000000000	4.00000000000000000000	4.00000000000000000000	4.00000000000000000000	4.00000000000000000000	4.00000000000000000000	4.00000000000000000000	4.00000000000000000000	4.00000000000000000000	4.00000000000000000000	4.00000000000000000000
112.00000000000000000000	0.00000000000000000000	4173.33300781250000000000	4167.17919921875000000000	4167.17919921875000000000	4156.41015625000000000000	4154.87158203125000000000	4152.82031250000000000000	4145.12792968750000000000	4149.23046875000000000000	4162.56396484375000000000	4187.17919921875000000000	4184.10253906250000000000	4164.61523437500000000000	4163.07666015625000000000	4178.46142578125000000000	2634.00000000000000000000	10247.00000000000000000000	10227.00000000000000000000	0.00000000000000000000	0.00000000000000000000	0.00000000000000000000	501.00000000000000000000	242.00000000000000000000	4.00000000000000000000	4.00000000000000000000	4.00000000000000000000	4.00000000000000000000	4.00000000000000000000	4.00000000000000000000	4.00000000000000000000	4.00000000000000000000	4.00000000000000000000	4.00000000000000000000	4.00000000000000000000	4.00000000000000000000	4.00000000000000000000	4.00000000000000000000	4.00000000000000000000	4.00000000000000000000
113.00000000000000000000	0.00000000000000000000	4180.51269531250000000000	4185.64111328125000000000	4176.92285156250000000000	4174.35888671875000000000	4180.51269531250000000000	4165.64111328125000000000	4157.94873046875000000000	4161.53857421875000000000	4180.00000000000000000000	4189.23046875000000000000	4163.07666015625000000000	4175.89746093750000000000	4155.38427734375000000000	4175.38427734375000000000	2483.00000000000000000000	10249.00000000000000000000	10228.00000000000000000000	0.00000000000000000000	0.00000000000000000000	0.00000000000000000000	501.00000000000000000000	249.00000000000000000000	4.00000000000000000000	4.00000000000000000000	4.00000000000000000000	4.00000000000000000000	4.00000000000000000000	4.00000000000000000000	4.00000000000000000000	4.00000000000000000000	4.00000000000000000000	4.00000000000000000000	4.00000000000000000000	4.00000000000000000000	4.00000000000000000000	4.00000000000000000000	4.00000000000000000000	4.00000000000000000000
114.00000000000000000000	0.00000000000000000000	4181.53857421875000000000	4174.35888671875000000000	4176.92285156250000000000	4154.87158203125000000000	4160.51269531250000000000	4154.87158203125000000000	4144.10253906250000000000	4148.71777343750000000000	4163.07666015625000000000	4171.79492187500000000000	4123.07666015625000000000	4174.87158203125000000000	4148.71777343750000000000	4171.28173828125000000000	3483.00000000000000000000	10249.00000000000000000000	10228.00000000000000000000	0.00000000000000000000	0.00000000000000000000	0.00000000000000000000	501.00000000000000000000	257.00000000000000000000	4.00000000000000000000	4.00000000000000000000	4.00000000000000000000	4.00000000000000000000	4.00000000000000000000	4.00000000000000000000	4.00000000000000000000	4.00000000000000000000	4.00000000000000000000	4.00000000000000000000	4.00000000000000000000	4.00000000000000000000	4.00000000000000000000	4.00000000000000000000	4.00000000000000000000	4.00000000000000000000
115.00000000000000000000	0.00000000000000000000	4163.58984375000000000000	4164.10253906250000000000	4157.94873046875000000000	4144.10253906250000000000	4145.64111328125000000000	4145.64111328125000000000	4138.97412109375000000000	4146.15380859375000000000	4158.46142578125000000000	4194.87158203125000000000	4173.84619140625000000000	4185.12792968750000000000	4166.15380859375000000000	4191.79492187500000000000	3298.00000000000000000000	10250.00000000000000000000	10227.00000000000000000000	0.00000000000000000000	0.00000000000000000000	0.00000000000000000000	501.00000000000000000000	264.00000000000000000000	4.00000000000000000000	4.00000000000000000000	4.00000000000000000000	4.00000000000000000000	4.00000000000000000000	4.00000000000000000000	4.00000000000000000000	4.00000000000000000000	4.00000000000000000000	4.00000000000000000000	4.00000000000000000000	4.00000000000000000000	4.00000000000000000000	4.00000000000000000000	4.00000000000000000000	4.00000000000000000000
116.00000000000000000000	0.00000000000000000000	4185.12792968750000000000	4147.69238281250000000000	4179.48730468750000000000	4158.97412109375000000000	4143.07666015625000000000	4132.30761718750000000000	4127.17919921875000000000	4144.10253906250000000000	4156.41015625000000000000	4193.33300781250000000000	4211.79492187500000000000	4175.38427734375000000000	4170.25634765625000000000	4190.76904296875000000000	2634.00000000000000000000	10250.00000000000000000000	10227.00000000000000000000	0.00000000000000000000	0.00000000000000000000	0.00000000000000000000	501.00000000000000000000	271.00000000000000000000	4.00000000000000000000	4.00000000000000000000	4.00000000000000000000	4.00000000000000000000	4.00000000000000000000	4.00000000000000000000	4.00000000000000000000	4.00000000000000000000	4.00000000000000000000	4.00000000000000000000	4.00000000000000000000	4.00000000000000000000	4.00000000000000000000	4.00000000000000000000	4.00000000000000000000	4.00000000000000000000
117.00000000000000000000	0.00000000000000000000	4169.74365234375000000000	4166.66650390625000000000	4168.20507812500000000000	4164.10253906250000000000	4156.92285156250000000000	4153.33300781250000000000	4143.58984375000000000000	4164.61523437500000000000	4176.92285156250000000000	4190.25634765625000000000	4196.92285156250000000000	4141.02539062500000000000	4176.41015625000000000000	4187.69238281250000000000	2483.00000000000000000000	10247.00000000000000000000	10227.00000000000000000000	0.00000000000000000000	0.00000000000000000000	0.00000000000000000000	501.00000000000000000000	279.00000000000000000000	4.00000000000000000000	4.00000000000000000000	4.00000000000000000000	4.00000000000000000000	4.00000000000000000000	4.00000000000000000000	4.00000000000000000000	4.00000000000000000000	4.00000000000000000000	4.00000000000000000000	4.00000000000000000000	4.00000000000000000000	4.00000000000000000000	4.00000000000000000000	4.00000000000000000000	4.00000000000000000000
118.00000000000000000000	0.00000000000000000000	4168.71777343750000000000	4159.48730468750000000000	4171.28173828125000000000	4143.07666015625000000000	4137.43603515625000000000	4144.10253906250000000000	4139.48730468750000000000	4152.30761718750000000000	4158.97412109375000000000	4178.46142578125000000000	4149.23046875000000000000	4111.79492187500000000000	4137.94873046875000000000	4164.10253906250000000000	3483.00000000000000000000	10247.00000000000000000000	10227.00000000000000000000	0.00000000000000000000	0.00000000000000000000	0.00000000000000000000	501.00000000000000000000	286.00000000000000000000	4.00000000000000000000	4.00000000000000000000	4.00000000000000000000	4.00000000000000000000	4.00000000000000000000	4.00000000000000000000	4.00000000000000000000	4.00000000000000000000	4.00000000000000000000	4.00000000000000000000	4.00000000000000000000	4.00000000000000000000	4.00000000000000000000	4.00000000000000000000	4.00000000000000000000	4.00000000000000000000
119.00000000000000000000	0.00000000000000000000	4183.07666015625000000000	4158.97412109375000000000	4185.64111328125000000000	4151.28173828125000000000	4153.84619140625000000000	4145.12792968750000000000	4151.79492187500000000000	4155.38427734375000000000	4155.89746093750000000000	4169.23046875000000000000	4116.41015625000000000000	4114.87158203125000000000	4135.89746093750000000000	4162.05126953125000000000	3298.00000000000000000000	10247.00000000000000000000	10228.00000000000000000000	0.00000000000000000000	0.00000000000000000000	0.00000000000000000000	501.00000000000000000000	294.00000000000000000000	4.00000000000000000000	4.00000000000000000000	4.00000000000000000000	4.00000000000000000000	4.00000000000000000000	4.00000000000000000000	4.00000000000000000000	4.00000000000000000000	4.00000000000000000000	4.00000000000000000000	4.00000000000000000000	4.00000000000000000000	4.00000000000000000000	4.00000000000000000000	4.00000000000000000000	4.00000000000000000000
120.00000000000000000000	0.00000000000000000000	4166.15380859375000000000	4170.25634765625000000000	4169.23046875000000000000	4162.56396484375000000000	4178.97412109375000000000	4163.58984375000000000000	4168.20507812500000000000	4173.33300781250000000000	4180.00000000000000000000	4175.89746093750000000000	4155.38427734375000000000	4120.00000000000000000000	4165.64111328125000000000	4181.02539062500000000000	2634.00000000000000000000	10247.00000000000000000000	10228.00000000000000000000	0.00000000000000000000	0.00000000000000000000	0.00000000000000000000	501.00000000000000000000	301.00000000000000000000	4.00000000000000000000	4.00000000000000000000	4.00000000000000000000	4.00000000000000000000	4.00000000000000000000	4.00000000000000000000	4.00000000000000000000	4.00000000000000000000	4.00000000000000000000	4.00000000000000000000	4.00000000000000000000	4.00000000000000000000	4.00000000000000000000	4.00000000000000000000	4.00000000000000000000	4.00000000000000000000
121.00000000000000000000	0.00000000000000000000	4184.10253906250000000000	4154.35888671875000000000	4176.92285156250000000000	4147.17919921875000000000	4143.58984375000000000000	4140.00000000000000000000	4135.38427734375000000000	4143.58984375000000000000	4155.38427734375000000000	4176.92285156250000000000	4205.64111328125000000000	4114.87158203125000000000	4152.30761718750000000000	4178.97412109375000000000	2483.00000000000000000000	10246.00000000000000000000	10230.00000000000000000000	0.00000000000000000000	0.00000000000000000000	0.00000000000000000000	501.00000000000000000000	308.00000000000000000000	4.00000000000000000000	4.00000000000000000000	4.00000000000000000000	4.00000000000000000000	4.00000000000000000000	4.00000000000000000000	4.00000000000000000000	4.00000000000000000000	4.00000000000000000000	4.00000000000000000000	4.00000000000000000000	4.00000000000000000000	4.00000000000000000000	4.00000000000000000000	4.00000000000000000000	4.00000000000000000000
122.00000000000000000000	0.00000000000000000000	4174.35888671875000000000	4177.43603515625000000000	4164.10253906250000000000	4148.20507812500000000000	4155.38427734375000000000	4148.20507812500000000000	4141.02539062500000000000	4155.89746093750000000000	4165.12792968750000000000	4203.07666015625000000000	4216.92285156250000000000	4129.23046875000000000000	4180.00000000000000000000	4194.87158203125000000000	3483.00000000000000000000	10246.00000000000000000000	10230.00000000000000000000	0.00000000000000000000	0.00000000000000000000	0.00000000000000000000	501.00000000000000000000	316.00000000000000000000	4.00000000000000000000	4.00000000000000000000	4.00000000000000000000	4.00000000000000000000	4.00000000000000000000	4.00000000000000000000	4.00000000000000000000	4.00000000000000000000	4.00000000000000000000	4.00000000000000000000	4.00000000000000000000	4.00000000000000000000	4.00000000000000000000	4.00000000000000000000	4.00000000000000000000	4.00000000000000000000
123.00000000000000000000	0.00000000000000000000	4168.71777343750000000000	4171.28173828125000000000	4165.64111328125000000000	4149.23046875000000000000	4152.30761718750000000000	4144.10253906250000000000	4139.48730468750000000000	4158.97412109375000000000	4169.23046875000000000000	4189.23046875000000000000	4174.87158203125000000000	4134.35888671875000000000	4172.30761718750000000000	4175.89746093750000000000	3298.00000000000000000000	10248.00000000000000000000	10230.00000000000000000000	0.00000000000000000000	0.00000000000000000000	0.00000000000000000000	501.00000000000000000000	323.00000000000000000000	4.00000000000000000000	4.00000000000000000000	4.00000000000000000000	4.00000000000000000000	4.00000000000000000000	4.00000000000000000000	4.00000000000000000000	4.00000000000000000000	4.00000000000000000000	4.00000000000000000000	4.00000000000000000000	4.00000000000000000000	4.00000000000000000000	4.00000000000000000000	4.00000000000000000000	4.00000000000000000000
124.00000000000000000000	0.00000000000000000000	4180.00000000000000000000	4151.79492187500000000000	4181.53857421875000000000	4154.35888671875000000000	4137.94873046875000000000	4136.92285156250000000000	4137.94873046875000000000	4144.10253906250000000000	4156.41015625000000000000	4166.66650390625000000000	4134.35888671875000000000	4136.41015625000000000000	4134.87158203125000000000	4155.89746093750000000000	2634.00000000000000000000	10248.00000000000000000000	10230.00000000000000000000	0.00000000000000000000	0.00000000000000000000	0.00000000000000000000	501.00000000000000000000	331.00000000000000000000	4.00000000000000000000	4.00000000000000000000	4.00000000000000000000	4.00000000000000000000	4.00000000000000000000	4.00000000000000000000	4.00000000000000000000	4.00000000000000000000	4.00000000000000000000	4.00000000000000000000	4.00000000000000000000	4.00000000000000000000	4.00000000000000000000	4.00000000000000000000	4.00000000000000000000	4.00000000000000000000
125.00000000000000000000	0.00000000000000000000	4165.64111328125000000000	4154.35888671875000000000	4164.10253906250000000000	4153.84619140625000000000	4153.33300781250000000000	4147.69238281250000000000	4151.28173828125000000000	4143.07666015625000000000	4156.41015625000000000000	4170.25634765625000000000	4135.89746093750000000000	4142.56396484375000000000	4141.53857421875000000000	4167.69238281250000000000	2483.00000000000000000000	10247.00000000000000000000	10230.00000000000000000000	0.00000000000000000000	0.00000000000000000000	0.00000000000000000000	501.00000000000000000000	340.00000000000000000000	4.00000000000000000000	4.00000000000000000000	4.00000000000000000000	4.00000000000000000000	4.00000000000000000000	4.00000000000000000000	4.00000000000000000000	4.00000000000000000000	4.00000000000000000000	4.00000000000000000000	4.00000000000000000000	4.00000000000000000000	4.00000000000000000000	4.00000000000000000000	4.00000000000000000000	4.00000000000000000000
126.00000000000000000000	0.00000000000000000000	4185.12792968750000000000	4143.58984375000000000000	4171.28173828125000000000	4138.97412109375000000000	4140.00000000000000000000	4128.20507812500000000000	4126.15380859375000000000	4117.43603515625000000000	4132.30761718750000000000	4148.71777343750000000000	4162.05126953125000000000	4133.84619140625000000000	4141.53857421875000000000	4157.94873046875000000000	3483.00000000000000000000	10247.00000000000000000000	10230.00000000000000000000	0.00000000000000000000	0.00000000000000000000	0.00000000000000000000	501.00000000000000000000	348.00000000000000000000	4.00000000000000000000	4.00000000000000000000	4.00000000000000000000	4.00000000000000000000	4.00000000000000000000	4.00000000000000000000	4.00000000000000000000	4.00000000000000000000	4.00000000000000000000	4.00000000000000000000	4.00000000000000000000	4.00000000000000000000	4.00000000000000000000	4.00000000000000000000	4.00000000000000000000	4.00000000000000000000
127.00000000000000000000	0.00000000000000000000	4174.87158203125000000000	4183.07666015625000000000	4167.17919921875000000000	4158.46142578125000000000	4164.10253906250000000000	4147.69238281250000000000	4142.05126953125000000000	4144.61523437500000000000	4161.02539062500000000000	4178.46142578125000000000	4205.12792968750000000000	4149.74365234375000000000	4171.79492187500000000000	4184.61523437500000000000	52.00000000000000000000	10248.00000000000000000000	10229.00000000000000000000	0.00000000000000000000	0.00000000000000000000	0.00000000000000000000	501.00000000000000000000	356.00000000000000000000	4.00000000000000000000	4.00000000000000000000	4.00000000000000000000	4.00000000000000000000	4.00000000000000000000	4.00000000000000000000	4.00000000000000000000	4.00000000000000000000	4.00000000000000000000	4.00000000000000000000	4.00000000000000000000	4.00000000000000000000	4.00000000000000000000	4.00000000000000000000	4.00000000000000000000	4.00000000000000000000
0.00000000000000000000	0.00000000000000000000	4162.05126953125000000000	4184.10253906250000000000	4168.71777343750000000000	4170.76904296875000000000	4164.61523437500000000000	4147.17919921875000000000	4146.15380859375000000000	4158.97412109375000000000	4172.30761718750000000000	4190.76904296875000000000	4185.12792968750000000000	4162.05126953125000000000	4174.87158203125000000000	4197.94873046875000000000	1146.00000000000000000000	10248.00000000000000000000	10229.00000000000000000000	0.00000000000000000000	0.00000000000000000000	0.00000000000000000000	501.00000000000000000000	365.00000000000000000000	4.00000000000000000000	4.00000000000000000000	4.00000000000000000000	4.00000000000000000000	4.00000000000000000000	4.00000000000000000000	4.00000000000000000000	4.00000000000000000000	4.00000000000000000000	4.00000000000000000000	4.00000000000000000000	4.00000000000000000000	4.00000000000000000000	4.00000000000000000000	4.00000000000000000000	4.00000000000000000000
1.00000000000000000000	0.00000000000000000000	4177.43603515625000000000	4152.82031250000000000000	4179.48730468750000000000	4157.43603515625000000000	4147.17919921875000000000	4135.38427734375000000000	4133.33300781250000000000	4137.43603515625000000000	4149.74365234375000000000	4177.94873046875000000000	4152.82031250000000000000	4152.82031250000000000000	4157.43603515625000000000	4177.94873046875000000000	2201.00000000000000000000	10249.00000000000000000000	10229.00000000000000000000	0.00000000000000000000	0.00000000000000000000	0.00000000000000000000	501.00000000000000000000	373.00000000000000000000	4.00000000000000000000	4.00000000000000000000	4.00000000000000000000	4.00000000000000000000	4.00000000000000000000	4.00000000000000000000	4.00000000000000000000	4.00000000000000000000	4.00000000000000000000	4.00000000000000000000	4.00000000000000000000	4.00000000000000000000	4.00000000000000000000	4.00000000000000000000	4.00000000000000000000	4.00000000000000000000
2.00000000000000000000	0.00000000000000000000	4163.58984375000000000000	4165.12792968750000000000	4160.00000000000000000000	4161.53857421875000000000	4156.92285156250000000000	4156.41015625000000000000	4147.69238281250000000000	4141.02539062500000000000	4159.48730468750000000000	4194.87158203125000000000	4168.71777343750000000000	4150.25634765625000000000	4162.56396484375000000000	4168.71777343750000000000	1410.00000000000000000000	10249.00000000000000000000	10229.00000000000000000000	0.00000000000000000000	0.00000000000000000000	0.00000000000000000000	501.00000000000000000000	381.00000000000000000000	4.00000000000000000000	4.00000000000000000000	4.00000000000000000000	4.00000000000000000000	4.00000000000000000000	4.00000000000000000000	4.00000000000000000000	4.00000000000000000000	4.00000000000000000000	4.00000000000000000000	4.00000000000000000000	4.00000000000000000000	4.00000000000000000000	4.00000000000000000000	4.00000000000000000000	4.00000000000000000000
3.00000000000000000000	0.00000000000000000000	4173.33300781250000000000	4143.07666015625000000000	4171.28173828125000000000	4152.30761718750000000000	4112.82031250000000000000	4125.64111328125000000000	4116.92285156250000000000	4106.15380859375000000000	4127.17919921875000000000	4145.64111328125000000000	4156.41015625000000000000	4124.10253906250000000000	4115.38427734375000000000	4135.38427734375000000000	3479.00000000000000000000	10249.00000000000000000000	10227.00000000000000000000	0.00000000000000000000	0.00000000000000000000	0.00000000000000000000	501.00000000000000000000	390.00000000000000000000	4.00000000000000000000	4.00000000000000000000	4.00000000000000000000	4.00000000000000000000	4.00000000000000000000	4.00000000000000000000	4.00000000000000000000	4.00000000000000000000	4.00000000000000000000	4.00000000000000000000	4.00000000000000000000	4.00000000000000000000	4.00000000000000000000	4.00000000000000000000	4.00000000000000000000	4.00000000000000000000
4.00000000000000000000	0.00000000000000000000	4173.33300781250000000000	4159.48730468750000000000	4170.76904296875000000000	4156.41015625000000000000	4134.35888671875000000000	4132.82031250000000000000	4125.12792968750000000000	4112.30761718750000000000	4131.28173828125000000000	4142.56396484375000000000	4173.33300781250000000000	4110.25634765625000000000	4124.10253906250000000000	4151.79492187500000000000	3547.00000000000000000000	10249.00000000000000000000	10227.00000000000000000000	0.00000000000000000000	0.00000000000000000000	0.00000000000000000000	501.00000000000000000000	398.00000000000000000000	4.00000000000000000000	4.00000000000000000000	4.00000000000000000000	4.00000000000000000000	4.00000000000000000000	4.00000000000000000000	4.00000000000000000000	4.00000000000000000000	4.00000000000000000000	4.00000000000000000000	4.00000000000000000000	4.00000000000000000000	4.00000000000000000000	4.00000000000000000000	4.00000000000000000000	4.00000000000000000000
5.00000000000000000000	0.00000000000000000000	4173.84619140625000000000	4192.30761718750000000000	4169.23046875000000000000	4181.02539062500000000000	4181.53857421875000000000	4155.89746093750000000000	4144.61523437500000000000	4144.61523437500000000000	4161.02539062500000000000	4190.25634765625000000000	4176.92285156250000000000	4131.28173828125000000000	4170.25634765625000000000	4187.17919921875000000000	3434.00000000000000000000	10248.00000000000000000000	10228.00000000000000000000	0.00000000000000000000	0.00000000000000000000	0.00000000000000000000	501.00000000000000000000	406.00000000000000000000	4.00000000000000000000	4.00000000000000000000	4.00000000000000000000	4.00000000000000000000	4.00000000000000000000	4.00000000000000000000	4.00000000000000000000	4.00000000000000000000	4.00000000000000000000	4.00000000000000000000	4.00000000000000000000	4.00000000000000000000	4.00000000000000000000	4.00000000000000000000	4.00000000000000000000	4.00000000000000000000
6.00000000000000000000	0.00000000000000000000	4185.12792968750000000000	4174.35888671875000000000	4180.00000000000000000000	4177.43603515625000000000	4157.94873046875000000000	4144.61523437500000000000	4131.28173828125000000000	4143.07666015625000000000	4158.46142578125000000000	4185.12792968750000000000	4149.74365234375000000000	4142.56396484375000000000	4170.76904296875000000000	4176.41015625000000000000	3497.00000000000000000000	10248.00000000000000000000	10228.00000000000000000000	0.00000000000000000000	0.00000000000000000000	0.00000000000000000000	501.00000000000000000000	415.00000000000000000000	4.00000000000000000000	4.00000000000000000000	4.00000000000000000000	4.00000000000000000000	4.00000000000000000000	4.00000000000000000000	4.00000000000000000000	4.00000000000000000000	4.00000000000000000000	4.00000000000000000000	4.00000000000000000000	4.00000000000000000000	4.00000000000000000000	4.00000000000000000000	4.00000000000000000000	4.00000000000000000000
7.00000000000000000000	0.00000000000000000000	4165.64111328125000000000	4174.87158203125000000000	4164.61523437500000000000	4172.30761718750000000000	4162.56396484375000000000	4157.43603515625000000000	4152.30761718750000000000	4164.10253906250000000000	4180.51269531250000000000	4189.23046875000000000000	4180.51269531250000000000	4149.74365234375000000000	4184.10253906250000000000	4177.94873046875000000000	3409.00000000000000000000	10250.00000000000000000000	10227.00000000000000000000	0.00000000000000000000	0.00000000000000000000	0.00000000000000000000	501.00000000000000000000	423.00000000000000000000	4.00000000000000000000	4.00000000000000000000	4.00000000000000000000	4.00000000000000000000	4.00000000000000000000	4.00000000000000000000	4.00000000000000000000	4.00000000000000000000	4.00000000000000000000	4.00000000000000000000	4.00000000000000000000	4.00000000000000000000	4.00000000000000000000	4.00000000000000000000	4.00000000000000000000	4.00000000000000000000
8.00000000000000000000	0.00000000000000000000	4187.17919921875000000000	4166.66650390625000000000	4181.53857421875000000000	4175.38427734375000000000	4163.58984375000000000000	4147.69238281250000000000	4154.35888671875000000000	4166.66650390625000000000	4177.43603515625000000000	4193.84619140625000000000	4198.97412109375000000000	4158.46142578125000000000	4172.82031250000000000000	4181.02539062500000000000	3464.00000000000000000000	10250.00000000000000000000	10227.00000000000000000000	0.00000000000000000000	0.00000000000000000000	0.00000000000000000000	501.00000000000000000000	431.00000000000000000000	4.00000000000000000000	4.00000000000000000000	4.00000000000000000000	4.00000000000000000000	4.00000000000000000000	4.00000000000000000000	4.00000000000000000000	4.00000000000000000000	4.00000000000000000000	4.00000000000000000000	4.00000000000000000000	4.00000000000000000000	4.00000000000000000000	4.00000000000000000000	4.00000000000000000000	4.00000000000000000000
9.00000000000000000000	0.00000000000000000000	4187.69238281250000000000	4172.30761718750000000000	4179.48730468750000000000	4165.12792968750000000000	4160.51269531250000000000	4151.28173828125000000000	4153.33300781250000000000	4164.10253906250000000000	4174.87158203125000000000	4210.25634765625000000000	4202.56396484375000000000	4165.64111328125000000000	4166.66650390625000000000	4196.92285156250000000000	3115.00000000000000000000	10250.00000000000000000000	10227.00000000000000000000	0.00000000000000000000	0.00000000000000000000	0.00000000000000000000	501.00000000000000000000	440.00000000000000000000	4.00000000000000000000	4.00000000000000000000	4.00000000000000000000	4.00000000000000000000	4.00000000000000000000	4.00000000000000000000	4.00000000000000000000	4.00000000000000000000	4.00000000000000000000	4.00000000000000000000	4.00000000000000000000	4.00000000000000000000	4.00000000000000000000	4.00000000000000000000	4.00000000000000000000	4.00000000000000000000
10.00000000000000000000	0.00000000000000000000	4169.74365234375000000000	4185.12792968750000000000	4164.61523437500000000000	4164.10253906250000000000	4158.46142578125000000000	4158.97412109375000000000	4143.58984375000000000000	4151.79492187500000000000	4171.79492187500000000000	4210.76904296875000000000	4199.48730468750000000000	4165.12792968750000000000	4177.43603515625000000000	4194.87158203125000000000	3500.00000000000000000000	10250.00000000000000000000	10227.00000000000000000000	0.00000000000000000000	0.00000000000000000000	0.00000000000000000000	501.00000000000000000000	448.00000000000000000000	4.00000000000000000000	4.00000000000000000000	4.00000000000000000000	4.00000000000000000000	4.00000000000000000000	4.00000000000000000000	4.00000000000000000000	4.00000000000000000000	4.00000000000000000000	4.00000000000000000000	4.00000000000000000000	4.00000000000000000000	4.00000000000000000000	4.00000000000000000000	4.00000000000000000000	4.00000000000000000000
11.00000000000000000000	0.00000000000000000000	4183.58984375000000000000	4191.28173828125000000000	4178.46142578125000000000	4191.28173828125000000000	4166.15380859375000000000	4153.33300781250000000000	4135.89746093750000000000	4138.46142578125000000000	4161.53857421875000000000	4190.25634765625000000000	4180.00000000000000000000	4160.00000000000000000000	4186.15380859375000000000	4175.89746093750000000000	3318.00000000000000000000	10250.00000000000000000000	10228.00000000000000000000	0.00000000000000000000	0.00000000000000000000	0.00000000000000000000	501.00000000000000000000	457.00000000000000000000	4.00000000000000000000	4.00000000000000000000	4.00000000000000000000	4.00000000000000000000	4.00000000000000000000	4.00000000000000000000	4.00000000000000000000	4.00000000000000000000	4.00000000000000000000	4.00000000000000000000	4.00000000000000000000	4.00000000000000000000	4.00000000000000000000	4.00000000000000000000	4.00000000000000000000	4.00000000000000000000
12.00000000000000000000	0.00000000000000000000	4167.69238281250000000000	4188.71777343750000000000	4168.71777343750000000000	4190.25634765625000000000	4190.25634765625000000000	4164.61523437500000000000	4156.41015625000000000000	4166.15380859375000000000	4185.64111328125000000000	4204.10253906250000000000	4170.76904296875000000000	4161.53857421875000000000	4191.28173828125000000000	4177.94873046875000000000	2655.00000000000000000000	10250.00000000000000000000	10228.00000000000000000000	0.00000000000000000000	0.00000000000000000000	0.00000000000000000000	501.00000000000000000000	465.00000000000000000000	4.00000000000000000000	4.00000000000000000000	4.00000000000000000000	4.00000000000000000000	4.00000000000000000000	4.00000000000000000000	4.00000000000000000000	4.00000000000000000000	4.00000000000000000000	4.00000000000000000000	4.00000000000000000000	4.00000000000000000000	4.00000000000000000000	4.00000000000000000000	4.00000000000000000000	4.00000000000000000000
13.00000000000000000000	0.00000000000000000000	4178.46142578125000000000	4150.25634765625000000000	4180.00000000000000000000	4159.48730468750000000000	4171.28173828125000000000	4153.84619140625000000000	4140.51269531250000000000	4154.87158203125000000000	4174.35888671875000000000	4201.02539062500000000000	4160.51269531250000000000	4155.89746093750000000000	4149.23046875000000000000	4157.94873046875000000000	2492.00000000000000000000	10249.00000000000000000000	10229.00000000000000000000	0.00000000000000000000	0.00000000000000000000	0.00000000000000000000	501.00000000000000000000	473.00000000000000000000	4.00000000000000000000	4.00000000000000000000	4.00000000000000000000	4.00000000000000000000	4.00000000000000000000	4.00000000000000000000	4.00000000000000000000	4.00000000000000000000	4.00000000000000000000	4.00000000000000000000	4.00000000000000000000	4.00000000000000000000	4.00000000000000000000	4.00000000000000000000	4.00000000000000000000	4.00000000000000000000
14.00000000000000000000	0.00000000000000000000	4180.51269531250000000000	4173.84619140625000000000	4176.92285156250000000000	4171.79492187500000000000	4173.33300781250000000000	4165.12792968750000000000	4144.10253906250000000000	4147.17919921875000000000	4170.76904296875000000000	4206.66650390625000000000	4186.66650390625000000000	4165.12792968750000000000	4150.76904296875000000000	4174.35888671875000000000	3500.00000000000000000000	10249.00000000000000000000	10229.00000000000000000000	0.00000000000000000000	0.00000000000000000000	0.00000000000000000000	501.00000000000000000000	481.00000000000000000000	4.00000000000000000000	4.00000000000000000000	4.00000000000000000000	4.00000000000000000000	4.00000000000000000000	4.00000000000000000000	4.00000000000000000000	4.00000000000000000000	4.00000000000000000000	4.00000000000000000000	4.00000000000000000000	4.00000000000000000000	4.00000000000000000000	4.00000000000000000000	4.00000000000000000000	4.00000000000000000000
15.00000000000000000000	0.00000000000000000000	4161.02539062500000000000	4189.23046875000000000000	4160.51269531250000000000	4170.25634765625000000000	4160.00000000000000000000	4154.35888671875000000000	4141.53857421875000000000	4138.46142578125000000000	4162.05126953125000000000	4196.41015625000000000000	4189.23046875000000000000	4164.10253906250000000000	4166.15380859375000000000	4188.71777343750000000000	3318.00000000000000000000	10247.00000000000000000000	10229.00000000000000000000	0.00000000000000000000	0.00000000000000000000	0.00000000000000000000	501.00000000000000000000	488.00000000000000000000	4.00000000000000000000	4.00000000000000000000	4.00000000000000000000	4.00000000000000000000	4.00000000000000000000	4.00000000000000000000	4.00000000000000000000	4.00000000000000000000	4.00000000000000000000	4.00000000000000000000	4.00000000000000000000	4.00000000000000000000	4.00000000000000000000	4.00000000000000000000	4.00000000000000000000	4.00000000000000000000
16.00000000000000000000	0.00000000000000000000	4182.05126953125000000000	4163.58984375000000000000	4178.46142578125000000000	4152.82031250000000000000	4144.61523437500000000000	4132.82031250000000000000	4124.10253906250000000000	4117.43603515625000000000	4140.51269531250000000000	4175.38427734375000000000	4160.51269531250000000000	4138.46142578125000000000	4164.61523437500000000000	4164.61523437500000000000	0.00000000000000000000	10247.00000000000000000000	10229.00000000000000000000	0.00000000000000000000	0.00000000000000000000	0.00000000000000000000	501.00000000000000000000	495.00000000000000000000	4.00000000000000000000	4.00000000000000000000	4.00000000000000000000	4.00000000000000000000	4.00000000000000000000	4.00000000000000000000	4.00000000000000000000	4.00000000000000000000	4.00000000000000000000	4.00000000000000000000	4.00000000000000000000	4.00000000000000000000	4.00000000000000000000	4.00000000000000000000	4.00000000000000000000	4.00000000000000000000
17.00000000000000000000	0.00000000000000000000	4177.43603515625000000000	4198.46142578125000000000	4170.25634765625000000000	4188.20507812500000000000	4205.12792968750000000000	4178.46142578125000000000	4160.51269531250000000000	4163.07666015625000000000	4187.69238281250000000000	4208.20507812500000000000	4185.64111328125000000000	4146.15380859375000000000	4204.61523437500000000000	4181.02539062500000000000	0.00000000000000000000	10246.00000000000000000000	10228.00000000000000000000	0.00000000000000000000	0.00000000000000000000	0.00000000000000000000	501.00000000000000000000	503.00000000000000000000	4.00000000000000000000	4.00000000000000000000	4.00000000000000000000	4.00000000000000000000	4.00000000000000000000	4.00000000000000000000	4.00000000000000000000	4.00000000000000000000	4.00000000000000000000	4.00000000000000000000	4.00000000000000000000	4.00000000000000000000	4.00000000000000000000	4.00000000000000000000	4.00000000000000000000	4.00000000000000000000
18.00000000000000000000	0.00000000000000000000	4177.43603515625000000000	4192.82031250000000000000	4172.82031250000000000000	4194.87158203125000000000	4195.38427734375000000000	4166.15380859375000000000	4149.23046875000000000000	4166.66650390625000000000	4185.12792968750000000000	4190.25634765625000000000	4188.20507812500000000000	4161.53857421875000000000	4180.51269531250000000000	4182.05126953125000000000	0.00000000000000000000	10246.00000000000000000000	10228.00000000000000000000	0.00000000000000000000	0.00000000000000000000	0.00000000000000000000	501.00000000000000000000	510.00000000000000000000	4.00000000000000000000	4.00000000000000000000	4.00000000000000000000	4.00000000000000000000	4.00000000000000000000	4.00000000000000000000	4.00000000000000000000	4.00000000000000000000	4.00000000000000000000	4.00000000000000000000	4.00000000000000000000	4.00000000000000000000	4.00000000000000000000	4.00000000000000000000	4.00000000000000000000	4.00000000000000000000
19.00000000000000000000	0.00000000000000000000	4173.84619140625000000000	4181.02539062500000000000	4174.35888671875000000000	4165.12792968750000000000	4164.10253906250000000000	4147.17919921875000000000	4140.00000000000000000000	4146.15380859375000000000	4156.92285156250000000000	4176.92285156250000000000	4178.46142578125000000000	4166.15380859375000000000	4158.97412109375000000000	4176.41015625000000000000	0.00000000000000000000	10244.00000000000000000000	10229.00000000000000000000	0.00000000000000000000	0.00000000000000000000	0.00000000000000000000	501.00000000000000000000	517.00000000000000000000	4.00000000000000000000	4.00000000000000000000	4.00000000000000000000	4.00000000000000000000	4.00000000000000000000	4.00000000000000000000	4.00000000000000000000	4.00000000000000000000	4.00000000000000000000	4.00000000000000000000	4.00000000000000000000	4.00000000000000000000	4.00000000000000000000	4.00000000000000000000	4.00000000000000000000	4.00000000000000000000
20.00000000000000000000	0.00000000000000000000	4164.61523437500000000000	4188.20507812500000000000	4166.66650390625000000000	4169.74365234375000000000	4181.02539062500000000000	4168.71777343750000000000	4162.05126953125000000000	4151.79492187500000000000	4166.66650390625000000000	4208.20507812500000000000	4186.15380859375000000000	4163.07666015625000000000	4180.51269531250000000000	4173.33300781250000000000	0.00000000000000000000	10244.00000000000000000000	10229.00000000000000000000	0.00000000000000000000	0.00000000000000000000	0.00000000000000000000	501.00000000000000000000	525.00000000000000000000	4.00000000000000000000	4.00000000000000000000	4.00000000000000000000	4.00000000000000000000	4.00000000000000000000	4.00000000000000000000	4.00000000000000000000	4.00000000000000000000	4.00000000000000000000	4.00000000000000000000	4.00000000000000000000	4.00000000000000000000	4.00000000000000000000	4.00000000000000000000	4.00000000000000000000	4.00000000000000000000
21.00000000000000000000	0.00000000000000000000	4185.64111328125000000000	4152.82031250000000000000	4179.48730468750000000000	4172.30761718750000000000	4170.76904296875000000000	4156.92285156250000000000	4145.12792968750000000000	4137.43603515625000000000	4153.33300781250000000000	4191.79492187500000000000	4174.35888671875000000000	4145.64111328125000000000	4164.10253906250000000000	4156.41015625000000000000	0.00000000000000000000	10246.00000000000000000000	10230.00000000000000000000	0.00000000000000000000	0.00000000000000000000	0.00000000000000000000	501.00000000000000000000	532.00000000000000000000	4.00000000000000000000	4.00000000000000000000	4.00000000000000000000	4.00000000000000000000	4.00000000000000000000	4.00000000000000000000	4.00000000000000000000	4.00000000000000000000	4.00000000000000000000	4.00000000000000000000	4.00000000000000000000	4.00000000000000000000	4.00000000000000000000	4.00000000000000000000	4.00000000000000000000	4.00000000000000000000
22.00000000000000000000	0.00000000000000000000	4163.58984375000000000000	4153.84619140625000000000	4161.02539062500000000000	4159.48730468750000000000	4168.71777343750000000000	4155.89746093750000000000	4144.61523437500000000000	4151.28173828125000000000	4157.43603515625000000000	4183.07666015625000000000	4181.02539062500000000000	4146.15380859375000000000	4171.28173828125000000000	4171.28173828125000000000	0.00000000000000000000	10246.00000000000000000000	10230.00000000000000000000	0.00000000000000000000	0.00000000000000000000	0.00000000000000000000	501.00000000000000000000	540.00000000000000000000	4.00000000000000000000	4.00000000000000000000	4.00000000000000000000	4.00000000000000000000	4.00000000000000000000	4.00000000000000000000	4.00000000000000000000	4.00000000000000000000	4.00000000000000000000	4.00000000000000000000	4.00000000000000000000	4.00000000000000000000	4.00000000000000000000	4.00000000000000000000	4.00000000000000000000	4.00000000000000000000
23.00000000000000000000	0.00000000000000000000	4162.05126953125000000000	4165.64111328125000000000	4169.23046875000000000000	4160.00000000000000000000	4159.48730468750000000000	4141.02539062500000000000	4135.38427734375000000000	4154.87158203125000000000	4156.92285156250000000000	4173.84619140625000000000	4176.41015625000000000000	4155.38427734375000000000	4171.28173828125000000000	4171.79492187500000000000	0.00000000000000000000	10246.00000000000000000000	10231.00000000000000000000	0.00000000000000000000	0.00000000000000000000	0.00000000000000000000	501.00000000000000000000	547.00000000000000000000	4.00000000000000000000	4.00000000000000000000	4.00000000000000000000	4.00000000000000000000	4.00000000000000000000	4.00000000000000000000	4.00000000000000000000	4.00000000000000000000	4.00000000000000000000	4.00000000000000000000	4.00000000000000000000	4.00000000000000000000	4.00000000000000000000	4.00000000000000000000	4.00000000000000000000	4.00000000000000000000
24.00000000000000000000	0.00000000000000000000	4174.35888671875000000000	4170.25634765625000000000	4178.97412109375000000000	4172.82031250000000000000	4168.71777343750000000000	4145.64111328125000000000	4144.10253906250000000000	4161.53857421875000000000	4169.74365234375000000000	4177.43603515625000000000	4176.41015625000000000000	4164.10253906250000000000	4168.20507812500000000000	4170.76904296875000000000	0.00000000000000000000	10246.00000000000000000000	10231.00000000000000000000	0.00000000000000000000	0.00000000000000000000	0.00000000000000000000	501.00000000000000000000	554.00000000000000000000	4.00000000000000000000	4.00000000000000000000	4.00000000000000000000	4.00000000000000000000	4.00000000000000000000	4.00000000000000000000	4.00000000000000000000	4.00000000000000000000	4.00000000000000000000	4.00000000000000000000	4.00000000000000000000	4.00000000000000000000	4.00000000000000000000	4.00000000000000000000	4.00000000000000000000	4.00000000000000000000
25.00000000000000000000	0.00000000000000000000	4160.51269531250000000000	4164.61523437500000000000	4162.05126953125000000000	4168.20507812500000000000	4181.53857421875000000000	4166.15380859375000000000	4165.12792968750000000000	4168.20507812500000000000	4181.53857421875000000000	4196.92285156250000000000	4182.05126953125000000000	4158.97412109375000000000	4162.05126953125000000000	4163.07666015625000000000	0.00000000000000000000	10244.00000000000000000000	10231.00000000000000000000	0.00000000000000000000	0.00000000000000000000	0.00000000000000000000	501.00000000000000000000	562.00000000000000000000	4.00000000000000000000	4.00000000000000000000	4.00000000000000000000	4.00000000000000000000	4.00000000000000000000	4.00000000000000000000	4.00000000000000000000	4.00000000000000000000	4.00000000000000000000	4.00000000000000000000	4.00000000000000000000	4.00000000000000000000	4.00000000000000000000	4.00000000000000000000	4.00000000000000000000	4.00000000000000000000
26.00000000000000000000	0.00000000000000000000	4179.48730468750000000000	4146.66650390625000000000	4181.02539062500000000000	4153.84619140625000000000	4154.87158203125000000000	4145.12792968750000000000	4143.07666015625000000000	4137.94873046875000000000	4149.74365234375000000000	4180.00000000000000000000	4157.94873046875000000000	4138.97412109375000000000	4139.48730468750000000000	4131.28173828125000000000	0.00000000000000000000	10244.00000000000000000000	10231.00000000000000000000	0.00000000000000000000	0.00000000000000000000	0.00000000000000000000	501.00000000000000000000	569.00000000000000000000	4.00000000000000000000	4.00000000000000000000	4.00000000000000000000	4.00000000000000000000	4.00000000000000000000	4.00000000000000000000	4.00000000000000000000	4.00000000000000000000	4.00000000000000000000	4.00000000000000000000	4.00000000000000000000	4.00000000000000000000	4.00000000000000000000	4.00000000000000000000	4.00000000000000000000	4.00000000000000000000
27.00000000000000000000	0.00000000000000000000	4168.20507812500000000000	4179.48730468750000000000	4172.82031250000000000000	4169.74365234375000000000	4176.92285156250000000000	4157.94873046875000000000	4154.35888671875000000000	4155.89746093750000000000	4162.56396484375000000000	4193.33300781250000000000	4175.38427734375000000000	4143.58984375000000000000	4174.87158203125000000000	4156.41015625000000000000	0.00000000000000000000	10246.00000000000000000000	10229.00000000000000000000	0.00000000000000000000	0.00000000000000000000	0.00000000000000000000	501.00000000000000000000	577.00000000000000000000	4.00000000000000000000	4.00000000000000000000	4.00000000000000000000	4.00000000000000000000	4.00000000000000000000	4.00000000000000000000	4.00000000000000000000	4.00000000000000000000	4.00000000000000000000	4.00000000000000000000	4.00000000000000000000	4.00000000000000000000	4.00000000000000000000	4.00000000000000000000	4.00000000000000000000	4.00000000000000000000
28.00000000000000000000	0.00000000000000000000	4166.15380859375000000000	4175.89746093750000000000	4166.15380859375000000000	4173.84619140625000000000	4180.00000000000000000000	4158.97412109375000000000	4152.30761718750000000000	4159.48730468750000000000	4160.00000000000000000000	4190.76904296875000000000	4180.51269531250000000000	4156.92285156250000000000	4172.82031250000000000000	4175.89746093750000000000	0.00000000000000000000	10246.00000000000000000000	10229.00000000000000000000	0.00000000000000000000	0.00000000000000000000	0.00000000000000000000	501.00000000000000000000	586.00000000000000000000	4.00000000000000000000	4.00000000000000000000	4.00000000000000000000	4.00000000000000000000	4.00000000000000000000	4.00000000000000000000	4.00000000000000000000	4.00000000000000000000	4.00000000000000000000	4.00000000000000000000	4.00000000000000000000	4.00000000000000000000	4.00000000000000000000	4.00000000000000000000	4.00000000000000000000	4.00000000000000000000
29.00000000000000000000	0.00000000000000000000	4175.38427734375000000000	4157.43603515625000000000	4174.35888671875000000000	4168.20507812500000000000	4158.97412109375000000000	4154.87158203125000000000	4147.69238281250000000000	4150.25634765625000000000	4148.71777343750000000000	4168.71777343750000000000	4165.64111328125000000000	4170.76904296875000000000	4155.89746093750000000000	4174.87158203125000000000	0.00000000000000000000	10247.00000000000000000000	10229.00000000000000000000	0.00000000000000000000	0.00000000000000000000	0.00000000000000000000	501.00000000000000000000	594.00000000000000000000	4.00000000000000000000	4.00000000000000000000	4.00000000000000000000	4.00000000000000000000	4.00000000000000000000	4.00000000000000000000	4.00000000000000000000	4.00000000000000000000	4.00000000000000000000	4.00000000000000000000	4.00000000000000000000	4.00000000000000000000	4.00000000000000000000	4.00000000000000000000	4.00000000000000000000	4.00000000000000000000
30.00000000000000000000	0.00000000000000000000	4155.89746093750000000000	4162.05126953125000000000	4166.15380859375000000000	4167.69238281250000000000	4163.58984375000000000000	4166.66650390625000000000	4162.05126953125000000000	4165.12792968750000000000	4172.82031250000000000000	4180.51269531250000000000	4187.17919921875000000000	4173.84619140625000000000	4173.33300781250000000000	4178.46142578125000000000	0.00000000000000000000	10247.00000000000000000000	10229.00000000000000000000	0.00000000000000000000	0.00000000000000000000	0.00000000000000000000	501.00000000000000000000	602.00000000000000000000	4.00000000000000000000	4.00000000000000000000	4.00000000000000000000	4.00000000000000000000	4.00000000000000000000	4.00000000000000000000	4.00000000000000000000	4.00000000000000000000	4.00000000000000000000	4.00000000000000000000	4.00000000000000000000	4.00000000000000000000	4.00000000000000000000	4.00000000000000000000	4.00000000000000000000	4.00000000000000000000
31.00000000000000000000	0.00000000000000000000	4171.79492187500000000000	4138.97412109375000000000	4181.02539062500000000000	4150.76904296875000000000	4157.43603515625000000000	4148.71777343750000000000	4145.64111328125000000000	4149.74365234375000000000	4159.48730468750000000000	4168.20507812500000000000	4179.48730468750000000000	4149.74365234375000000000	4146.15380859375000000000	4155.38427734375000000000	0.00000000000000000000	10249.00000000000000000000	10228.00000000000000000000	0.00000000000000000000	0.00000000000000000000	0.00000000000000000000	501.00000000000000000000	611.00000000000000000000	4.00000000000000000000	4.00000000000000000000	4.00000000000000000000	4.00000000000000000000	4.00000000000000000000	4.00000000000000000000	4.00000000000000000000	4.00000000000000000000	4.00000000000000000000	4.00000000000000000000	4.00000000000000000000	4.00000000000000000000	4.00000000000000000000	4.00000000000000000000	4.00000000000000000000	4.00000000000000000000
32.00000000000000000000	0.00000000000000000000	4163.58984375000000000000	4159.48730468750000000000	4169.74365234375000000000	4153.84619140625000000000	4174.35888671875000000000	4160.51269531250000000000	4153.84619140625000000000	4154.35888671875000000000	4162.56396484375000000000	4177.94873046875000000000	4160.51269531250000000000	4143.58984375000000000000	4157.94873046875000000000	4160.00000000000000000000	0.00000000000000000000	10249.00000000000000000000	10228.00000000000000000000	0.00000000000000000000	0.00000000000000000000	0.00000000000000000000	501.00000000000000000000	619.00000000000000000000	4.00000000000000000000	4.00000000000000000000	4.00000000000000000000	4.00000000000000000000	4.00000000000000000000	4.00000000000000000000	4.00000000000000000000	4.00000000000000000000	4.00000000000000000000	4.00000000000000000000	4.00000000000000000000	4.00000000000000000000	4.00000000000000000000	4.00000000000000000000	4.00000000000000000000	4.00000000000000000000
33.00000000000000000000	0.00000000000000000000	4162.56396484375000000000	4169.74365234375000000000	4165.12792968750000000000	4164.61523437500000000000	4157.94873046875000000000	4154.87158203125000000000	4144.10253906250000000000	4143.58984375000000000000	4154.87158203125000000000	4181.02539062500000000000	4154.87158203125000000000	4151.28173828125000000000	4179.48730468750000000000	4161.02539062500000000000	0.00000000000000000000	10249.00000000000000000000	10228.00000000000000000000	0.00000000000000000000	0.00000000000000000000	0.00000000000000000000	501.00000000000000000000	628.00000000000000000000	4.00000000000000000000	4.00000000000000000000	4.00000000000000000000	4.00000000000000000000	4.00000000000000000000	4.00000000000000000000	4.00000000000000000000	4.00000000000000000000	4.00000000000000000000	4.00000000000000000000	4.00000000000000000000	4.00000000000000000000	4.00000000000000000000	4.00000000000000000000	4.00000000000000000000	4.00000000000000000000
34.00000000000000000000	0.00000000000000000000	4176.92285156250000000000	4160.00000000000000000000	4180.51269531250000000000	4161.53857421875000000000	4150.76904296875000000000	4150.76904296875000000000	4142.05126953125000000000	4140.00000000000000000000	4145.64111328125000000000	4168.20507812500000000000	4176.92285156250000000000	4166.15380859375000000000	4168.71777343750000000000	4165.64111328125000000000	0.00000000000000000000	10249.00000000000000000000	10228.00000000000000000000	0.00000000000000000000	0.00000000000000000000	0.00000000000000000000	501.00000000000000000000	636.00000000000000000000	4.00000000000000000000	4.00000000000000000000	4.00000000000000000000	4.00000000000000000000	4.00000000000000000000	4.00000000000000000000	4.00000000000000000000	4.00000000000000000000	4.00000000000000000000	4.00000000000000000000	4.00000000000000000000	4.00000000000000000000	4.00000000000000000000	4.00000000000000000000	4.00000000000000000000	4.00000000000000000000
35.00000000000000000000	0.00000000000000000000	4152.30761718750000000000	4159.48730468750000000000	4168.20507812500000000000	4152.30761718750000000000	4168.20507812500000000000	4167.69238281250000000000	4166.66650390625000000000	4167.69238281250000000000	4171.28173828125000000000	4181.02539062500000000000	4200.00000000000000000000	4183.58984375000000000000	4166.15380859375000000000	4185.12792968750000000000	0.00000000000000000000	10248.00000000000000000000	10228.00000000000000000000	0.00000000000000000000	0.00000000000000000000	0.00000000000000000000	501.00000000000000000000	644.00000000000000000000	4.00000000000000000000	4.00000000000000000000	4.00000000000000000000	4.00000000000000000000	4.00000000000000000000	4.00000000000000000000	4.00000000000000000000	4.00000000000000000000	4.00000000000000000000	4.00000000000000000000	4.00000000000000000000	4.00000000000000000000	4.00000000000000000000	4.00000000000000000000	4.00000000000000000000	4.00000000000000000000
36.00000000000000000000	0.00000000000000000000	4166.15380859375000000000	4139.48730468750000000000	4181.02539062500000000000	4151.28173828125000000000	4141.53857421875000000000	4142.05126953125000000000	4143.07666015625000000000	4152.82031250000000000000	4163.58984375000000000000	4172.30761718750000000000	4170.25634765625000000000	4178.97412109375000000000	4165.64111328125000000000	4173.84619140625000000000	0.00000000000000000000	10248.00000000000000000000	10228.00000000000000000000	0.00000000000000000000	0.00000000000000000000	0.00000000000000000000	501.00000000000000000000	652.00000000000000000000	4.00000000000000000000	4.00000000000000000000	4.00000000000000000000	4.00000000000000000000	4.00000000000000000000	4.00000000000000000000	4.00000000000000000000	4.00000000000000000000	4.00000000000000000000	4.00000000000000000000	4.00000000000000000000	4.00000000000000000000	4.00000000000000000000	4.00000000000000000000	4.00000000000000000000	4.00000000000000000000
37.00000000000000000000	0.00000000000000000000	4175.89746093750000000000	4175.89746093750000000000	4180.00000000000000000000	4171.79492187500000000000	4178.97412109375000000000	4167.69238281250000000000	4163.58984375000000000000	4168.71777343750000000000	4182.56396484375000000000	4198.97412109375000000000	4181.02539062500000000000	4190.25634765625000000000	4206.66650390625000000000	4195.89746093750000000000	0.00000000000000000000	10248.00000000000000000000	10228.00000000000000000000	0.00000000000000000000	0.00000000000000000000	0.00000000000000000000	501.00000000000000000000	660.00000000000000000000	4.00000000000000000000	4.00000000000000000000	4.00000000000000000000	4.00000000000000000000	4.00000000000000000000	4.00000000000000000000	4.00000000000000000000	4.00000000000000000000	4.00000000000000000000	4.00000000000000000000	4.00000000000000000000	4.00000000000000000000	4.00000000000000000000	4.00000000000000000000	4.00000000000000000000	4.00000000000000000000
38.00000000000000000000	0.00000000000000000000	4170.25634765625000000000	4185.12792968750000000000	4175.89746093750000000000	4160.00000000000000000000	4195.38427734375000000000	4185.12792968750000000000	4177.43603515625000000000	4170.25634765625000000000	4178.97412109375000000000	4210.25634765625000000000	4205.64111328125000000000	4198.46142578125000000000	4195.89746093750000000000	4193.33300781250000000000	0.00000000000000000000	10248.00000000000000000000	10228.00000000000000000000	0.00000000000000000000	0.00000000000000000000	0.00000000000000000000	501.00000000000000000000	667.00000000000000000000	4.00000000000000000000	4.00000000000000000000	4.00000000000000000000	4.00000000000000000000	4.00000000000000000000	4.00000000000000000000	4.00000000000000000000	4.00000000000000000000	4.00000000000000000000	4.00000000000000000000	4.00000000000000000000	4.00000000000000000000	4.00000000000000000000	4.00000000000000000000	4.00000000000000000000	4.00000000000000000000
39.00000000000000000000	0.00000000000000000000	4174.35888671875000000000	4155.89746093750000000000	4176.92285156250000000000	4142.56396484375000000000	4148.20507812500000000000	4153.84619140625000000000	4150.25634765625000000000	4142.05126953125000000000	4146.15380859375000000000	4176.41015625000000000000	4186.15380859375000000000	4177.94873046875000000000	4155.38427734375000000000	4158.46142578125000000000	0.00000000000000000000	10249.00000000000000000000	10228.00000000000000000000	0.00000000000000000000	0.00000000000000000000	0.00000000000000000000	501.00000000000000000000	675.00000000000000000000	4.00000000000000000000	4.00000000000000000000	4.00000000000000000000	4.00000000000000000000	4.00000000000000000000	4.00000000000000000000	4.00000000000000000000	4.00000000000000000000	4.00000000000000000000	4.00000000000000000000	4.00000000000000000000	4.00000000000000000000	4.00000000000000000000	4.00000000000000000000	4.00000000000000000000	4.00000000000000000000
40.00000000000000000000	0.00000000000000000000	4156.92285156250000000000	4170.25634765625000000000	4155.38427734375000000000	4163.07666015625000000000	4157.94873046875000000000	4156.41015625000000000000	4156.92285156250000000000	4163.58984375000000000000	4166.15380859375000000000	4183.58984375000000000000	4184.61523437500000000000	4167.69238281250000000000	4184.10253906250000000000	4171.28173828125000000000	0.00000000000000000000	10249.00000000000000000000	10228.00000000000000000000	0.00000000000000000000	0.00000000000000000000	0.00000000000000000000	501.00000000000000000000	683.00000000000000000000	4.00000000000000000000	4.00000000000000000000	4.00000000000000000000	4.00000000000000000000	4.00000000000000000000	4.00000000000000000000	4.00000000000000000000	4.00000000000000000000	4.00000000000000000000	4.00000000000000000000	4.00000000000000000000	4.00000000000000000000	4.00000000000000000000	4.00000000000000000000	4.00000000000000000000	4.00000000000000000000
41.00000000000000000000	0.00000000000000000000	4169.23046875000000000000	4165.64111328125000000000	4173.33300781250000000000	4165.12792968750000000000	4172.30761718750000000000	4157.43603515625000000000	4155.38427734375000000000	4165.12792968750000000000	4166.15380859375000000000	4189.23046875000000000000	4173.33300781250000000000	4160.51269531250000000000	4180.00000000000000000000	4177.94873046875000000000	0.00000000000000000000	10249.00000000000000000000	10226.00000000000000000000	0.00000000000000000000	0.00000000000000000000	0.00000000000000000000	501.00000000000000000000	691.00000000000000000000	4.00000000000000000000	4.00000000000000000000	4.00000000000000000000	4.00000000000000000000	4.00000000000000000000	4.00000000000000000000	4.00000000000000000000	4.00000000000000000000	4.00000000000000000000	4.00000000000000000000	4.00000000000000000000	4.00000000000000000000	4.00000000000000000000	4.00000000000000000000	4.00000000000000000000	4.00000000000000000000
42.00000000000000000000	0.00000000000000000000	4161.53857421875000000000	4161.53857421875000000000	4171.28173828125000000000	4144.10253906250000000000	4168.71777343750000000000	4170.76904296875000000000	4171.28173828125000000000	4168.71777343750000000000	4171.79492187500000000000	4191.28173828125000000000	4161.02539062500000000000	4154.35888671875000000000	4157.94873046875000000000	4174.87158203125000000000	0.00000000000000000000	10249.00000000000000000000	10226.00000000000000000000	0.00000000000000000000	0.00000000000000000000	0.00000000000000000000	501.00000000000000000000	698.00000000000000000000	4.00000000000000000000	4.00000000000000000000	4.00000000000000000000	4.00000000000000000000	4.00000000000000000000	4.00000000000000000000	4.00000000000000000000	4.00000000000000000000	4.00000000000000000000	4.00000000000000000000	4.00000000000000000000	4.00000000000000000000	4.00000000000000000000	4.00000000000000000000	4.00000000000000000000	4.00000000000000000000
43.00000000000000000000	0.00000000000000000000	4155.38427734375000000000	4148.71777343750000000000	4163.58984375000000000000	4128.71777343750000000000	4143.58984375000000000000	4169.23046875000000000000	4171.28173828125000000000	4166.15380859375000000000	4166.15380859375000000000	4174.35888671875000000000	4160.51269531250000000000	4154.87158203125000000000	4150.76904296875000000000	4150.76904296875000000000	0.00000000000000000000	10248.00000000000000000000	10226.00000000000000000000	0.00000000000000000000	0.00000000000000000000	0.00000000000000000000	501.00000000000000000000	706.00000000000000000000	4.00000000000000000000	4.00000000000000000000	4.00000000000000000000	4.00000000000000000000	4.00000000000000000000	4.00000000000000000000	4.00000000000000000000	4.00000000000000000000	4.00000000000000000000	4.00000000000000000000	4.00000000000000000000	4.00000000000000000000	4.00000000000000000000	4.00000000000000000000	4.00000000000000000000	4.00000000000000000000
44.00000000000000000000	0.00000000000000000000	4177.43603515625000000000	4139.48730468750000000000	4182.05126953125000000000	4131.79492187500000000000	4140.51269531250000000000	4160.51269531250000000000	4156.41015625000000000000	4145.12792968750000000000	4140.51269531250000000000	4157.94873046875000000000	4167.69238281250000000000	4159.48730468750000000000	4153.84619140625000000000	4137.94873046875000000000	0.00000000000000000000	10248.00000000000000000000	10226.00000000000000000000	0.00000000000000000000	0.00000000000000000000	0.00000000000000000000	501.00000000000000000000	714.00000000000000000000	4.00000000000000000000	4.00000000000000000000	4.00000000000000000000	4.00000000000000000000	4.00000000000000000000	4.00000000000000000000	4.00000000000000000000	4.00000000000000000000	4.00000000000000000000	4.00000000000000000000	4.00000000000000000000	4.00000000000000000000	4.00000000000000000000	4.00000000000000000000	4.00000000000000000000	4.00000000000000000000
45.00000000000000000000	0.00000000000000000000	4155.89746093750000000000	4162.05126953125000000000	4165.64111328125000000000	4151.79492187500000000000	4173.84619140625000000000	4168.20507812500000000000	4170.25634765625000000000	4160.00000000000000000000	4154.87158203125000000000	4167.69238281250000000000	4186.15380859375000000000	4165.64111328125000000000	4172.82031250000000000000	4164.10253906250000000000	0.00000000000000000000	10246.00000000000000000000	10225.00000000000000000000	0.00000000000000000000	0.00000000000000000000	0.00000000000000000000	501.00000000000000000000	722.00000000000000000000	4.00000000000000000000	4.00000000000000000000	4.00000000000000000000	4.00000000000000000000	4.00000000000000000000	4.00000000000000000000	4.00000000000000000000	4.00000000000000000000	4.00000000000000000000	4.00000000000000000000	4.00000000000000000000	4.00000000000000000000	4.00000000000000000000	4.00000000000000000000	4.00000000000000000000	4.00000000000000000000
46.00000000000000000000	0.00000000000000000000	4164.10253906250000000000	4154.87158203125000000000	4174.35888671875000000000	4161.53857421875000000000	4157.94873046875000000000	4143.07666015625000000000	4157.94873046875000000000	4166.15380859375000000000	4154.35888671875000000000	4160.51269531250000000000	4169.74365234375000000000	4165.12792968750000000000	4162.05126953125000000000	4164.10253906250000000000	0.00000000000000000000	10246.00000000000000000000	10225.00000000000000000000	0.00000000000000000000	0.00000000000000000000	0.00000000000000000000	501.00000000000000000000	730.00000000000000000000	4.00000000000000000000	4.00000000000000000000	4.00000000000000000000	4.00000000000000000000	4.00000000000000000000	4.00000000000000000000	4.00000000000000000000	4.00000000000000000000	4.00000000000000000000	4.00000000000000000000	4.00000000000000000000	4.00000000000000000000	4.00000000000000000000	4.00000000000000000000	4.00000000000000000000	4.00000000000000000000
47.00000000000000000000	0.00000000000000000000	4167.17919921875000000000	4158.46142578125000000000	4175.38427734375000000000	4154.87158203125000000000	4158.97412109375000000000	4157.43603515625000000000	4175.38427734375000000000	4188.20507812500000000000	4174.87158203125000000000	4196.41015625000000000000	4155.38427734375000000000	4176.92285156250000000000	4176.92285156250000000000	4173.84619140625000000000	0.00000000000000000000	10245.00000000000000000000	10226.00000000000000000000	0.00000000000000000000	0.00000000000000000000	0.00000000000000000000	501.00000000000000000000	738.00000000000000000000	4.00000000000000000000	4.00000000000000000000	4.00000000000000000000	4.00000000000000000000	4.00000000000000000000	4.00000000000000000000	4.00000000000000000000	4.00000000000000000000	4.00000000000000000000	4.00000000000000000000	4.00000000000000000000	4.00000000000000000000	4.00000000000000000000	4.00000000000000000000	4.00000000000000000000	4.00000000000000000000
48.00000000000000000000	0.00000000000000000000	4150.76904296875000000000	4148.71777343750000000000	4165.64111328125000000000	4130.25634765625000000000	4151.28173828125000000000	4168.20507812500000000000	4186.66650390625000000000	4189.23046875000000000000	4180.51269531250000000000	4203.07666015625000000000	4155.89746093750000000000	4180.51269531250000000000	4165.12792968750000000000	4161.02539062500000000000	0.00000000000000000000	10245.00000000000000000000	10226.00000000000000000000	0.00000000000000000000	0.00000000000000000000	0.00000000000000000000	501.00000000000000000000	746.00000000000000000000	4.00000000000000000000	4.00000000000000000000	4.00000000000000000000	4.00000000000000000000	4.00000000000000000000	4.00000000000000000000	4.00000000000000000000	4.00000000000000000000	4.00000000000000000000	4.00000000000000000000	4.00000000000000000000	4.00000000000000000000	4.00000000000000000000	4.00000000000000000000	4.00000000000000000000	4.00000000000000000000
49.00000000000000000000	0.00000000000000000000	4166.66650390625000000000	4127.17919921875000000000	4183.58984375000000000000	4133.33300781250000000000	4136.92285156250000000000	4149.23046875000000000000	4168.71777343750000000000	4162.05126953125000000000	4155.89746093750000000000	4161.02539062500000000000	4164.61523437500000000000	4164.10253906250000000000	4134.35888671875000000000	4128.20507812500000000000	0.00000000000000000000	10245.00000000000000000000	10225.00000000000000000000	0.00000000000000000000	0.00000000000000000000	0.00000000000000000000	501.00000000000000000000	754.00000000000000000000	4.00000000000000000000	4.00000000000000000000	4.00000000000000000000	4.00000000000000000000	4.00000000000000000000	4.00000000000000000000	4.00000000000000000000	4.00000000000000000000	4.00000000000000000000	4.00000000000000000000	4.00000000000000000000	4.00000000000000000000	4.00000000000000000000	4.00000000000000000000	4.00000000000000000000	4.00000000000000000000
50.00000000000000000000	0.00000000000000000000	4154.87158203125000000000	4154.87158203125000000000	4168.71777343750000000000	4160.51269531250000000000	4182.56396484375000000000	4171.28173828125000000000	4183.58984375000000000000	4175.89746093750000000000	4171.79492187500000000000	4177.94873046875000000000	4195.38427734375000000000	4160.00000000000000000000	4173.84619140625000000000	4159.48730468750000000000	0.00000000000000000000	10245.00000000000000000000	10225.00000000000000000000	0.00000000000000000000	0.00000000000000000000	0.00000000000000000000	501.00000000000000000000	762.00000000000000000000	4.00000000000000000000	4.00000000000000000000	4.00000000000000000000	4.00000000000000000000	4.00000000000000000000	4.00000000000000000000	4.00000000000000000000	4.00000000000000000000	4.00000000000000000000	4.00000000000000000000	4.00000000000000000000	4.00000000000000000000	4.00000000000000000000	4.00000000000000000000	4.00000000000000000000	4.00000000000000000000
51.00000000000000000000	0.00000000000000000000	4163.07666015625000000000	4152.82031250000000000000	4168.20507812500000000000	4149.23046875000000000000	4167.17919921875000000000	4156.92285156250000000000	4156.92285156250000000000	4151.28173828125000000000	4151.79492187500000000000	4171.28173828125000000000	4187.69238281250000000000	4145.12792968750000000000	4176.41015625000000000000	4168.20507812500000000000	0.00000000000000000000	10246.00000000000000000000	10226.00000000000000000000	0.00000000000000000000	0.00000000000000000000	0.00000000000000000000	501.00000000000000000000	771.00000000000000000000	4.00000000000000000000	4.00000000000000000000	4.00000000000000000000	4.00000000000000000000	4.00000000000000000000	4.00000000000000000000	4.00000000000000000000	4.00000000000000000000	4.00000000000000000000	4.00000000000000000000	4.00000000000000000000	4.00000000000000000000	4.00000000000000000000	4.00000000000000000000	4.00000000000000000000	4.00000000000000000000
52.00000000000000000000	0.00000000000000000000	4168.20507812500000000000	4162.56396484375000000000	4170.25634765625000000000	4145.64111328125000000000	4151.79492187500000000000	4157.94873046875000000000	4148.71777343750000000000	4143.07666015625000000000	4149.74365234375000000000	4171.79492187500000000000	4157.94873046875000000000	4143.07666015625000000000	4178.46142578125000000000	4167.17919921875000000000	0.00000000000000000000	10246.00000000000000000000	10226.00000000000000000000	0.00000000000000000000	0.00000000000000000000	0.00000000000000000000	501.00000000000000000000	778.00000000000000000000	4.00000000000000000000	4.00000000000000000000	4.00000000000000000000	4.00000000000000000000	4.00000000000000000000	4.00000000000000000000	4.00000000000000000000	4.00000000000000000000	4.00000000000000000000	4.00000000000000000000	4.00000000000000000000	4.00000000000000000000	4.00000000000000000000	4.00000000000000000000	4.00000000000000000000	4.00000000000000000000
[truncated: 364 more rows]
