# Supplementary material for: Discriminating three motor imagery states of the same joint for brain-computer interface
Source: PeerJ. 2021 Aug 24;9:e12027. doi: 10.7717/peerj.12027 (PMC8395581; doi:10.7717/peerj.12027)
Supplement: Supplemental Information 1 [file peerj-09-12027-s001.zip › dataset/C/01-05-04.11.17.16.50.38.csv]

title:05	recorded:04.11.17 16.50.38	sampling:128	subject:01	labels:COUNTER INTERPOLATED AF3 F7 F3 FC5 T7 P7 O1 O2 P8 T8 FC6 F4 F8 AF4 RAW_CQ GYROX GYROY MARKER MARKER_HARDWARE SYNC TIME_STAMP_s TIME_STAMP_ms CQ_AF3 CQ_F7 CQ_F3 CQ_FC5 CQ_T7 CQ_P7 CQ_O1 CQ_O2 CQ_P8 CQ_T8 CQ_FC6 CQ_F4 CQ_F8 CQ_AF4 CQ_CMS CQ_DRL	chan:40	units:emotiv
21.00000000000000000000	0.00000000000000000000	4166.66650390625000000000	4194.35888671875000000000	4171.28173828125000000000	4214.87158203125000000000	4182.56396484375000000000	4200.51269531250000000000	4181.53857421875000000000	4207.69238281250000000000	4192.82031250000000000000	4164.10253906250000000000	4149.23046875000000000000	4203.58984375000000000000	4176.41015625000000000000	4186.66650390625000000000	0.00000000000000000000	10250.00000000000000000000	10229.00000000000000000000	0.00000000000000000000	0.00000000000000000000	0.00000000000000000000	500.00000000000000000000	226.00000000000000000000	0.00000000000000000000	0.00000000000000000000	0.00000000000000000000	0.00000000000000000000	0.00000000000000000000	0.00000000000000000000	0.00000000000000000000	0.00000000000000000000	0.00000000000000000000	0.00000000000000000000	0.00000000000000000000	0.00000000000000000000	0.00000000000000000000	0.00000000000000000000	0.00000000000000000000	0.00000000000000000000
22.00000000000000000000	0.00000000000000000000	4191.79492187500000000000	4200.00000000000000000000	4191.28173828125000000000	4228.20507812500000000000	4202.05126953125000000000	4211.28173828125000000000	4184.61523437500000000000	4206.66650390625000000000	4195.89746093750000000000	4170.76904296875000000000	4159.48730468750000000000	4219.48730468750000000000	4181.53857421875000000000	4196.92285156250000000000	0.00000000000000000000	10250.00000000000000000000	10229.00000000000000000000	0.00000000000000000000	0.00000000000000000000	0.00000000000000000000	500.00000000000000000000	234.00000000000000000000	0.00000000000000000000	0.00000000000000000000	0.00000000000000000000	0.00000000000000000000	0.00000000000000000000	0.00000000000000000000	0.00000000000000000000	0.00000000000000000000	0.00000000000000000000	0.00000000000000000000	0.00000000000000000000	0.00000000000000000000	0.00000000000000000000	0.00000000000000000000	0.00000000000000000000	0.00000000000000000000
23.00000000000000000000	0.00000000000000000000	4197.43603515625000000000	4223.07666015625000000000	4192.82031250000000000000	4248.20507812500000000000	4237.43603515625000000000	4226.15380859375000000000	4193.33300781250000000000	4215.89746093750000000000	4201.02539062500000000000	4190.25634765625000000000	4158.97412109375000000000	4245.12792968750000000000	4188.20507812500000000000	4225.64111328125000000000	0.00000000000000000000	10247.00000000000000000000	10230.00000000000000000000	0.00000000000000000000	0.00000000000000000000	0.00000000000000000000	500.00000000000000000000	242.00000000000000000000	0.00000000000000000000	0.00000000000000000000	0.00000000000000000000	0.00000000000000000000	0.00000000000000000000	0.00000000000000000000	0.00000000000000000000	0.00000000000000000000	0.00000000000000000000	0.00000000000000000000	0.00000000000000000000	0.00000000000000000000	0.00000000000000000000	0.00000000000000000000	0.00000000000000000000	0.00000000000000000000
24.00000000000000000000	0.00000000000000000000	4172.82031250000000000000	4211.28173828125000000000	4172.82031250000000000000	4224.10253906250000000000	4221.02539062500000000000	4214.87158203125000000000	4184.10253906250000000000	4207.69238281250000000000	4182.56396484375000000000	4196.41015625000000000000	4141.02539062500000000000	4234.35888671875000000000	4185.12792968750000000000	4218.97412109375000000000	0.00000000000000000000	10247.00000000000000000000	10230.00000000000000000000	0.00000000000000000000	0.00000000000000000000	0.00000000000000000000	500.00000000000000000000	250.00000000000000000000	0.00000000000000000000	0.00000000000000000000	0.00000000000000000000	0.00000000000000000000	0.00000000000000000000	0.00000000000000000000	0.00000000000000000000	0.00000000000000000000	0.00000000000000000000	0.00000000000000000000	0.00000000000000000000	0.00000000000000000000	0.00000000000000000000	0.00000000000000000000	0.00000000000000000000	0.00000000000000000000
25.00000000000000000000	0.00000000000000000000	4184.10253906250000000000	4205.12792968750000000000	4182.05126953125000000000	4214.35888671875000000000	4197.94873046875000000000	4205.64111328125000000000	4176.92285156250000000000	4201.53857421875000000000	4178.46142578125000000000	4189.74365234375000000000	4138.46142578125000000000	4228.20507812500000000000	4190.25634765625000000000	4208.71777343750000000000	0.00000000000000000000	10246.00000000000000000000	10230.00000000000000000000	0.00000000000000000000	0.00000000000000000000	0.00000000000000000000	500.00000000000000000000	257.00000000000000000000	0.00000000000000000000	0.00000000000000000000	0.00000000000000000000	0.00000000000000000000	0.00000000000000000000	0.00000000000000000000	0.00000000000000000000	0.00000000000000000000	0.00000000000000000000	0.00000000000000000000	0.00000000000000000000	0.00000000000000000000	0.00000000000000000000	0.00000000000000000000	0.00000000000000000000	0.00000000000000000000
26.00000000000000000000	0.00000000000000000000	4185.64111328125000000000	4220.51269531250000000000	4177.94873046875000000000	4220.51269531250000000000	4203.58984375000000000000	4214.35888671875000000000	4180.51269531250000000000	4212.30761718750000000000	4205.12792968750000000000	4180.00000000000000000000	4140.51269531250000000000	4234.35888671875000000000	4190.76904296875000000000	4211.28173828125000000000	0.00000000000000000000	10246.00000000000000000000	10230.00000000000000000000	0.00000000000000000000	0.00000000000000000000	0.00000000000000000000	500.00000000000000000000	265.00000000000000000000	0.00000000000000000000	0.00000000000000000000	0.00000000000000000000	0.00000000000000000000	0.00000000000000000000	0.00000000000000000000	0.00000000000000000000	0.00000000000000000000	0.00000000000000000000	0.00000000000000000000	0.00000000000000000000	0.00000000000000000000	0.00000000000000000000	0.00000000000000000000	0.00000000000000000000	0.00000000000000000000
27.00000000000000000000	0.00000000000000000000	4188.71777343750000000000	4216.41015625000000000000	4187.17919921875000000000	4221.02539062500000000000	4210.25634765625000000000	4207.17919921875000000000	4175.89746093750000000000	4211.28173828125000000000	4208.20507812500000000000	4167.17919921875000000000	4157.43603515625000000000	4240.00000000000000000000	4176.41015625000000000000	4208.20507812500000000000	0.00000000000000000000	10246.00000000000000000000	10231.00000000000000000000	0.00000000000000000000	0.00000000000000000000	0.00000000000000000000	500.00000000000000000000	273.00000000000000000000	0.00000000000000000000	0.00000000000000000000	0.00000000000000000000	0.00000000000000000000	0.00000000000000000000	0.00000000000000000000	0.00000000000000000000	0.00000000000000000000	0.00000000000000000000	0.00000000000000000000	0.00000000000000000000	0.00000000000000000000	0.00000000000000000000	0.00000000000000000000	0.00000000000000000000	0.00000000000000000000
28.00000000000000000000	0.00000000000000000000	4182.05126953125000000000	4214.87158203125000000000	4182.56396484375000000000	4235.38427734375000000000	4217.43603515625000000000	4201.53857421875000000000	4171.28173828125000000000	4204.10253906250000000000	4195.38427734375000000000	4172.82031250000000000000	4182.56396484375000000000	4232.82031250000000000000	4188.71777343750000000000	4202.56396484375000000000	0.00000000000000000000	10246.00000000000000000000	10231.00000000000000000000	0.00000000000000000000	0.00000000000000000000	0.00000000000000000000	500.00000000000000000000	281.00000000000000000000	0.00000000000000000000	0.00000000000000000000	0.00000000000000000000	0.00000000000000000000	0.00000000000000000000	0.00000000000000000000	0.00000000000000000000	0.00000000000000000000	0.00000000000000000000	0.00000000000000000000	0.00000000000000000000	0.00000000000000000000	0.00000000000000000000	0.00000000000000000000	0.00000000000000000000	0.00000000000000000000
29.00000000000000000000	0.00000000000000000000	4183.07666015625000000000	4221.53857421875000000000	4175.38427734375000000000	4249.23046875000000000000	4222.05126953125000000000	4216.41015625000000000000	4171.79492187500000000000	4204.10253906250000000000	4202.05126953125000000000	4185.12792968750000000000	4146.66650390625000000000	4236.41015625000000000000	4203.07666015625000000000	4210.25634765625000000000	0.00000000000000000000	10245.00000000000000000000	10232.00000000000000000000	0.00000000000000000000	0.00000000000000000000	0.00000000000000000000	500.00000000000000000000	289.00000000000000000000	0.00000000000000000000	0.00000000000000000000	0.00000000000000000000	0.00000000000000000000	0.00000000000000000000	0.00000000000000000000	0.00000000000000000000	0.00000000000000000000	0.00000000000000000000	0.00000000000000000000	0.00000000000000000000	0.00000000000000000000	0.00000000000000000000	0.00000000000000000000	0.00000000000000000000	0.00000000000000000000
30.00000000000000000000	0.00000000000000000000	4197.43603515625000000000	4211.28173828125000000000	4188.71777343750000000000	4238.97412109375000000000	4211.79492187500000000000	4211.79492187500000000000	4167.69238281250000000000	4203.07666015625000000000	4210.76904296875000000000	4177.43603515625000000000	4112.30761718750000000000	4244.10253906250000000000	4186.66650390625000000000	4213.84619140625000000000	0.00000000000000000000	10245.00000000000000000000	10232.00000000000000000000	0.00000000000000000000	0.00000000000000000000	0.00000000000000000000	500.00000000000000000000	297.00000000000000000000	0.00000000000000000000	0.00000000000000000000	0.00000000000000000000	0.00000000000000000000	0.00000000000000000000	0.00000000000000000000	0.00000000000000000000	0.00000000000000000000	0.00000000000000000000	0.00000000000000000000	0.00000000000000000000	0.00000000000000000000	0.00000000000000000000	0.00000000000000000000	0.00000000000000000000	0.00000000000000000000
31.00000000000000000000	0.00000000000000000000	4176.92285156250000000000	4210.25634765625000000000	4171.79492187500000000000	4227.69238281250000000000	4217.43603515625000000000	4200.00000000000000000000	4170.25634765625000000000	4212.30761718750000000000	4209.23046875000000000000	4181.53857421875000000000	4164.10253906250000000000	4237.43603515625000000000	4190.76904296875000000000	4210.25634765625000000000	0.00000000000000000000	10245.00000000000000000000	10231.00000000000000000000	0.00000000000000000000	0.00000000000000000000	0.00000000000000000000	500.00000000000000000000	306.00000000000000000000	0.00000000000000000000	0.00000000000000000000	0.00000000000000000000	0.00000000000000000000	0.00000000000000000000	0.00000000000000000000	0.00000000000000000000	0.00000000000000000000	0.00000000000000000000	0.00000000000000000000	0.00000000000000000000	0.00000000000000000000	0.00000000000000000000	0.00000000000000000000	0.00000000000000000000	0.00000000000000000000
32.00000000000000000000	0.00000000000000000000	4180.51269531250000000000	4218.46142578125000000000	4177.43603515625000000000	4211.28173828125000000000	4219.48730468750000000000	4207.17919921875000000000	4170.25634765625000000000	4211.79492187500000000000	4195.38427734375000000000	4197.43603515625000000000	4197.43603515625000000000	4245.12792968750000000000	4201.53857421875000000000	4215.38427734375000000000	0.00000000000000000000	10245.00000000000000000000	10231.00000000000000000000	0.00000000000000000000	0.00000000000000000000	0.00000000000000000000	500.00000000000000000000	314.00000000000000000000	0.00000000000000000000	0.00000000000000000000	0.00000000000000000000	0.00000000000000000000	0.00000000000000000000	0.00000000000000000000	0.00000000000000000000	0.00000000000000000000	0.00000000000000000000	0.00000000000000000000	0.00000000000000000000	0.00000000000000000000	0.00000000000000000000	0.00000000000000000000	0.00000000000000000000	0.00000000000000000000
33.00000000000000000000	0.00000000000000000000	4190.25634765625000000000	4216.41015625000000000000	4182.56396484375000000000	4202.05126953125000000000	4205.12792968750000000000	4214.35888671875000000000	4166.15380859375000000000	4205.12792968750000000000	4190.25634765625000000000	4193.33300781250000000000	4177.43603515625000000000	4256.41015625000000000000	4196.41015625000000000000	4216.92285156250000000000	0.00000000000000000000	10244.00000000000000000000	10231.00000000000000000000	0.00000000000000000000	0.00000000000000000000	0.00000000000000000000	500.00000000000000000000	322.00000000000000000000	0.00000000000000000000	0.00000000000000000000	0.00000000000000000000	0.00000000000000000000	0.00000000000000000000	0.00000000000000000000	0.00000000000000000000	0.00000000000000000000	0.00000000000000000000	0.00000000000000000000	0.00000000000000000000	0.00000000000000000000	0.00000000000000000000	0.00000000000000000000	0.00000000000000000000	0.00000000000000000000
34.00000000000000000000	0.00000000000000000000	4190.25634765625000000000	4223.07666015625000000000	4177.43603515625000000000	4235.89746093750000000000	4222.56396484375000000000	4215.38427734375000000000	4177.94873046875000000000	4223.07666015625000000000	4211.28173828125000000000	4187.69238281250000000000	4175.89746093750000000000	4264.61523437500000000000	4216.41015625000000000000	4220.51269531250000000000	0.00000000000000000000	10244.00000000000000000000	10231.00000000000000000000	0.00000000000000000000	0.00000000000000000000	0.00000000000000000000	500.00000000000000000000	331.00000000000000000000	0.00000000000000000000	0.00000000000000000000	0.00000000000000000000	0.00000000000000000000	0.00000000000000000000	0.00000000000000000000	0.00000000000000000000	0.00000000000000000000	0.00000000000000000000	0.00000000000000000000	0.00000000000000000000	0.00000000000000000000	0.00000000000000000000	0.00000000000000000000	0.00000000000000000000	0.00000000000000000000
35.00000000000000000000	0.00000000000000000000	4201.02539062500000000000	4227.17919921875000000000	4195.38427734375000000000	4244.61523437500000000000	4228.71777343750000000000	4209.74365234375000000000	4183.58984375000000000000	4229.23046875000000000000	4218.97412109375000000000	4192.82031250000000000000	4169.23046875000000000000	4270.25634765625000000000	4236.41015625000000000000	4229.74365234375000000000	0.00000000000000000000	10245.00000000000000000000	10232.00000000000000000000	0.00000000000000000000	0.00000000000000000000	0.00000000000000000000	500.00000000000000000000	339.00000000000000000000	0.00000000000000000000	0.00000000000000000000	0.00000000000000000000	0.00000000000000000000	0.00000000000000000000	0.00000000000000000000	0.00000000000000000000	0.00000000000000000000	0.00000000000000000000	0.00000000000000000000	0.00000000000000000000	0.00000000000000000000	0.00000000000000000000	0.00000000000000000000	0.00000000000000000000	0.00000000000000000000
36.00000000000000000000	0.00000000000000000000	4184.61523437500000000000	4217.94873046875000000000	4183.07666015625000000000	4217.43603515625000000000	4202.56396484375000000000	4204.10253906250000000000	4168.20507812500000000000	4208.71777343750000000000	4202.56396484375000000000	4201.53857421875000000000	4156.41015625000000000000	4263.58984375000000000000	4222.05126953125000000000	4230.25634765625000000000	0.00000000000000000000	10245.00000000000000000000	10232.00000000000000000000	0.00000000000000000000	0.00000000000000000000	0.00000000000000000000	500.00000000000000000000	346.00000000000000000000	0.00000000000000000000	0.00000000000000000000	0.00000000000000000000	0.00000000000000000000	0.00000000000000000000	0.00000000000000000000	0.00000000000000000000	0.00000000000000000000	0.00000000000000000000	0.00000000000000000000	0.00000000000000000000	0.00000000000000000000	0.00000000000000000000	0.00000000000000000000	0.00000000000000000000	0.00000000000000000000
37.00000000000000000000	0.00000000000000000000	4190.25634765625000000000	4214.87158203125000000000	4182.56396484375000000000	4224.10253906250000000000	4207.17919921875000000000	4205.64111328125000000000	4162.05126953125000000000	4201.02539062500000000000	4196.41015625000000000000	4201.53857421875000000000	4176.41015625000000000000	4259.48730468750000000000	4209.23046875000000000000	4226.66650390625000000000	0.00000000000000000000	10246.00000000000000000000	10230.00000000000000000000	0.00000000000000000000	0.00000000000000000000	0.00000000000000000000	500.00000000000000000000	354.00000000000000000000	0.00000000000000000000	0.00000000000000000000	0.00000000000000000000	0.00000000000000000000	0.00000000000000000000	0.00000000000000000000	0.00000000000000000000	0.00000000000000000000	0.00000000000000000000	0.00000000000000000000	0.00000000000000000000	0.00000000000000000000	0.00000000000000000000	0.00000000000000000000	0.00000000000000000000	0.00000000000000000000
38.00000000000000000000	0.00000000000000000000	4195.38427734375000000000	4230.76904296875000000000	4190.76904296875000000000	4229.23046875000000000000	4240.51269531250000000000	4214.87158203125000000000	4176.92285156250000000000	4217.94873046875000000000	4217.94873046875000000000	4205.12792968750000000000	4194.35888671875000000000	4253.84619140625000000000	4230.25634765625000000000	4220.51269531250000000000	0.00000000000000000000	10246.00000000000000000000	10230.00000000000000000000	0.00000000000000000000	0.00000000000000000000	0.00000000000000000000	500.00000000000000000000	361.00000000000000000000	0.00000000000000000000	0.00000000000000000000	0.00000000000000000000	0.00000000000000000000	0.00000000000000000000	0.00000000000000000000	0.00000000000000000000	0.00000000000000000000	0.00000000000000000000	0.00000000000000000000	0.00000000000000000000	0.00000000000000000000	0.00000000000000000000	0.00000000000000000000	0.00000000000000000000	0.00000000000000000000
39.00000000000000000000	0.00000000000000000000	4178.97412109375000000000	4240.00000000000000000000	4183.58984375000000000000	4224.10253906250000000000	4246.66650390625000000000	4228.71777343750000000000	4186.15380859375000000000	4224.10253906250000000000	4228.20507812500000000000	4211.79492187500000000000	4167.69238281250000000000	4245.12792968750000000000	4241.53857421875000000000	4209.74365234375000000000	0.00000000000000000000	10247.00000000000000000000	10230.00000000000000000000	0.00000000000000000000	0.00000000000000000000	0.00000000000000000000	500.00000000000000000000	369.00000000000000000000	0.00000000000000000000	0.00000000000000000000	0.00000000000000000000	0.00000000000000000000	0.00000000000000000000	0.00000000000000000000	0.00000000000000000000	0.00000000000000000000	0.00000000000000000000	0.00000000000000000000	0.00000000000000000000	0.00000000000000000000	0.00000000000000000000	0.00000000000000000000	0.00000000000000000000	0.00000000000000000000
40.00000000000000000000	0.00000000000000000000	4192.82031250000000000000	4232.30761718750000000000	4189.23046875000000000000	4242.05126953125000000000	4221.02539062500000000000	4229.23046875000000000000	4174.87158203125000000000	4203.58984375000000000000	4205.12792968750000000000	4191.79492187500000000000	4140.00000000000000000000	4244.10253906250000000000	4223.07666015625000000000	4209.23046875000000000000	0.00000000000000000000	10247.00000000000000000000	10230.00000000000000000000	0.00000000000000000000	0.00000000000000000000	0.00000000000000000000	500.00000000000000000000	376.00000000000000000000	0.00000000000000000000	0.00000000000000000000	0.00000000000000000000	0.00000000000000000000	0.00000000000000000000	0.00000000000000000000	0.00000000000000000000	0.00000000000000000000	0.00000000000000000000	0.00000000000000000000	0.00000000000000000000	0.00000000000000000000	0.00000000000000000000	0.00000000000000000000	0.00000000000000000000	0.00000000000000000000
41.00000000000000000000	0.00000000000000000000	4185.64111328125000000000	4230.25634765625000000000	4171.79492187500000000000	4242.05126953125000000000	4205.64111328125000000000	4220.00000000000000000000	4170.25634765625000000000	4198.46142578125000000000	4198.97412109375000000000	4180.51269531250000000000	4151.28173828125000000000	4240.51269531250000000000	4220.51269531250000000000	4212.82031250000000000000	0.00000000000000000000	10247.00000000000000000000	10230.00000000000000000000	0.00000000000000000000	0.00000000000000000000	0.00000000000000000000	500.00000000000000000000	383.00000000000000000000	0.00000000000000000000	0.00000000000000000000	0.00000000000000000000	0.00000000000000000000	0.00000000000000000000	0.00000000000000000000	0.00000000000000000000	0.00000000000000000000	0.00000000000000000000	0.00000000000000000000	0.00000000000000000000	0.00000000000000000000	0.00000000000000000000	0.00000000000000000000	0.00000000000000000000	0.00000000000000000000
42.00000000000000000000	0.00000000000000000000	4182.05126953125000000000	4226.66650390625000000000	4173.84619140625000000000	4218.97412109375000000000	4211.79492187500000000000	4215.89746093750000000000	4177.43603515625000000000	4207.69238281250000000000	4205.12792968750000000000	4197.43603515625000000000	4178.46142578125000000000	4242.05126953125000000000	4228.20507812500000000000	4206.15380859375000000000	0.00000000000000000000	10247.00000000000000000000	10230.00000000000000000000	0.00000000000000000000	0.00000000000000000000	0.00000000000000000000	500.00000000000000000000	392.00000000000000000000	0.00000000000000000000	0.00000000000000000000	0.00000000000000000000	0.00000000000000000000	0.00000000000000000000	0.00000000000000000000	0.00000000000000000000	0.00000000000000000000	0.00000000000000000000	0.00000000000000000000	0.00000000000000000000	0.00000000000000000000	0.00000000000000000000	0.00000000000000000000	0.00000000000000000000	0.00000000000000000000
43.00000000000000000000	0.00000000000000000000	4188.71777343750000000000	4216.41015625000000000000	4185.64111328125000000000	4222.56396484375000000000	4234.87158203125000000000	4204.61523437500000000000	4175.89746093750000000000	4200.00000000000000000000	4184.61523437500000000000	4197.43603515625000000000	4185.12792968750000000000	4250.25634765625000000000	4218.46142578125000000000	4209.23046875000000000000	0.00000000000000000000	10249.00000000000000000000	10229.00000000000000000000	0.00000000000000000000	0.00000000000000000000	0.00000000000000000000	500.00000000000000000000	400.00000000000000000000	0.00000000000000000000	0.00000000000000000000	0.00000000000000000000	0.00000000000000000000	0.00000000000000000000	0.00000000000000000000	0.00000000000000000000	0.00000000000000000000	0.00000000000000000000	0.00000000000000000000	0.00000000000000000000	0.00000000000000000000	0.00000000000000000000	0.00000000000000000000	0.00000000000000000000	0.00000000000000000000
44.00000000000000000000	0.00000000000000000000	4183.07666015625000000000	4221.53857421875000000000	4176.92285156250000000000	4241.02539062500000000000	4240.00000000000000000000	4194.35888671875000000000	4169.74365234375000000000	4192.82031250000000000000	4182.05126953125000000000	4183.58984375000000000000	4183.58984375000000000000	4256.92285156250000000000	4225.64111328125000000000	4223.58984375000000000000	0.00000000000000000000	10249.00000000000000000000	10229.00000000000000000000	0.00000000000000000000	0.00000000000000000000	0.00000000000000000000	500.00000000000000000000	407.00000000000000000000	0.00000000000000000000	0.00000000000000000000	0.00000000000000000000	0.00000000000000000000	0.00000000000000000000	0.00000000000000000000	0.00000000000000000000	0.00000000000000000000	0.00000000000000000000	0.00000000000000000000	0.00000000000000000000	0.00000000000000000000	0.00000000000000000000	0.00000000000000000000	0.00000000000000000000	0.00000000000000000000
45.00000000000000000000	0.00000000000000000000	4205.12792968750000000000	4232.30761718750000000000	4193.84619140625000000000	4229.74365234375000000000	4225.12792968750000000000	4215.38427734375000000000	4178.46142578125000000000	4206.66650390625000000000	4215.38427734375000000000	4178.97412109375000000000	4176.92285156250000000000	4264.61523437500000000000	4251.79492187500000000000	4225.12792968750000000000	0.00000000000000000000	10248.00000000000000000000	10229.00000000000000000000	0.00000000000000000000	0.00000000000000000000	0.00000000000000000000	500.00000000000000000000	415.00000000000000000000	0.00000000000000000000	0.00000000000000000000	0.00000000000000000000	0.00000000000000000000	0.00000000000000000000	0.00000000000000000000	0.00000000000000000000	0.00000000000000000000	0.00000000000000000000	0.00000000000000000000	0.00000000000000000000	0.00000000000000000000	0.00000000000000000000	0.00000000000000000000	0.00000000000000000000	0.00000000000000000000
46.00000000000000000000	0.00000000000000000000	4194.35888671875000000000	4229.23046875000000000000	4178.46142578125000000000	4213.84619140625000000000	4229.23046875000000000000	4237.94873046875000000000	4188.71777343750000000000	4218.46142578125000000000	4224.10253906250000000000	4183.58984375000000000000	4151.79492187500000000000	4253.84619140625000000000	4244.10253906250000000000	4209.74365234375000000000	0.00000000000000000000	10248.00000000000000000000	10229.00000000000000000000	0.00000000000000000000	0.00000000000000000000	0.00000000000000000000	500.00000000000000000000	424.00000000000000000000	0.00000000000000000000	0.00000000000000000000	0.00000000000000000000	0.00000000000000000000	0.00000000000000000000	0.00000000000000000000	0.00000000000000000000	0.00000000000000000000	0.00000000000000000000	0.00000000000000000000	0.00000000000000000000	0.00000000000000000000	0.00000000000000000000	0.00000000000000000000	0.00000000000000000000	0.00000000000000000000
47.00000000000000000000	0.00000000000000000000	4181.53857421875000000000	4225.12792968750000000000	4168.71777343750000000000	4238.46142578125000000000	4223.07666015625000000000	4220.00000000000000000000	4179.48730468750000000000	4203.07666015625000000000	4197.94873046875000000000	4184.61523437500000000000	4153.84619140625000000000	4242.56396484375000000000	4213.84619140625000000000	4197.43603515625000000000	0.00000000000000000000	10248.00000000000000000000	10228.00000000000000000000	0.00000000000000000000	0.00000000000000000000	0.00000000000000000000	500.00000000000000000000	432.00000000000000000000	0.00000000000000000000	0.00000000000000000000	0.00000000000000000000	0.00000000000000000000	0.00000000000000000000	0.00000000000000000000	0.00000000000000000000	0.00000000000000000000	0.00000000000000000000	0.00000000000000000000	0.00000000000000000000	0.00000000000000000000	0.00000000000000000000	0.00000000000000000000	0.00000000000000000000	0.00000000000000000000
48.00000000000000000000	0.00000000000000000000	4193.33300781250000000000	4240.00000000000000000000	4187.17919921875000000000	4262.56396484375000000000	4217.43603515625000000000	4212.30761718750000000000	4176.92285156250000000000	4192.82031250000000000000	4196.41015625000000000000	4198.46142578125000000000	4188.20507812500000000000	4246.66650390625000000000	4223.07666015625000000000	4200.51269531250000000000	0.00000000000000000000	10248.00000000000000000000	10228.00000000000000000000	0.00000000000000000000	0.00000000000000000000	0.00000000000000000000	500.00000000000000000000	439.00000000000000000000	0.00000000000000000000	0.00000000000000000000	0.00000000000000000000	0.00000000000000000000	0.00000000000000000000	0.00000000000000000000	0.00000000000000000000	0.00000000000000000000	0.00000000000000000000	0.00000000000000000000	0.00000000000000000000	0.00000000000000000000	0.00000000000000000000	0.00000000000000000000	0.00000000000000000000	0.00000000000000000000
49.00000000000000000000	0.00000000000000000000	4186.66650390625000000000	4243.58984375000000000000	4174.35888671875000000000	4240.00000000000000000000	4234.87158203125000000000	4222.05126953125000000000	4181.53857421875000000000	4201.53857421875000000000	4211.28173828125000000000	4206.15380859375000000000	4187.17919921875000000000	4248.20507812500000000000	4239.48730468750000000000	4208.20507812500000000000	0.00000000000000000000	10248.00000000000000000000	10229.00000000000000000000	0.00000000000000000000	0.00000000000000000000	0.00000000000000000000	500.00000000000000000000	447.00000000000000000000	0.00000000000000000000	0.00000000000000000000	0.00000000000000000000	0.00000000000000000000	0.00000000000000000000	0.00000000000000000000	0.00000000000000000000	0.00000000000000000000	0.00000000000000000000	0.00000000000000000000	0.00000000000000000000	0.00000000000000000000	0.00000000000000000000	0.00000000000000000000	0.00000000000000000000	0.00000000000000000000
50.00000000000000000000	0.00000000000000000000	4201.53857421875000000000	4230.25634765625000000000	4181.02539062500000000000	4220.51269531250000000000	4236.92285156250000000000	4214.35888671875000000000	4174.35888671875000000000	4205.64111328125000000000	4212.30761718750000000000	4180.00000000000000000000	4155.38427734375000000000	4260.00000000000000000000	4222.56396484375000000000	4215.89746093750000000000	0.00000000000000000000	10248.00000000000000000000	10229.00000000000000000000	0.00000000000000000000	0.00000000000000000000	0.00000000000000000000	500.00000000000000000000	456.00000000000000000000	0.00000000000000000000	0.00000000000000000000	0.00000000000000000000	0.00000000000000000000	0.00000000000000000000	0.00000000000000000000	0.00000000000000000000	0.00000000000000000000	0.00000000000000000000	0.00000000000000000000	0.00000000000000000000	0.00000000000000000000	0.00000000000000000000	0.00000000000000000000	0.00000000000000000000	0.00000000000000000000
51.00000000000000000000	0.00000000000000000000	4200.51269531250000000000	4235.38427734375000000000	4182.56396484375000000000	4234.35888671875000000000	4236.41015625000000000000	4217.43603515625000000000	4180.51269531250000000000	4211.28173828125000000000	4217.43603515625000000000	4178.97412109375000000000	4161.53857421875000000000	4266.15380859375000000000	4229.23046875000000000000	4222.05126953125000000000	0.00000000000000000000	10247.00000000000000000000	10227.00000000000000000000	0.00000000000000000000	0.00000000000000000000	0.00000000000000000000	500.00000000000000000000	464.00000000000000000000	0.00000000000000000000	0.00000000000000000000	0.00000000000000000000	0.00000000000000000000	0.00000000000000000000	0.00000000000000000000	0.00000000000000000000	0.00000000000000000000	0.00000000000000000000	0.00000000000000000000	0.00000000000000000000	0.00000000000000000000	0.00000000000000000000	0.00000000000000000000	0.00000000000000000000	0.00000000000000000000
52.00000000000000000000	0.00000000000000000000	4191.28173828125000000000	4242.56396484375000000000	4176.92285156250000000000	4238.46142578125000000000	4237.43603515625000000000	4216.92285156250000000000	4187.69238281250000000000	4206.15380859375000000000	4205.64111328125000000000	4200.00000000000000000000	4169.23046875000000000000	4252.82031250000000000000	4244.10253906250000000000	4218.46142578125000000000	0.00000000000000000000	10247.00000000000000000000	10227.00000000000000000000	0.00000000000000000000	0.00000000000000000000	0.00000000000000000000	500.00000000000000000000	471.00000000000000000000	0.00000000000000000000	0.00000000000000000000	0.00000000000000000000	0.00000000000000000000	0.00000000000000000000	0.00000000000000000000	0.00000000000000000000	0.00000000000000000000	0.00000000000000000000	0.00000000000000000000	0.00000000000000000000	0.00000000000000000000	0.00000000000000000000	0.00000000000000000000	0.00000000000000000000	0.00000000000000000000
53.00000000000000000000	0.00000000000000000000	4201.53857421875000000000	4247.69238281250000000000	4187.69238281250000000000	4250.76904296875000000000	4236.92285156250000000000	4217.43603515625000000000	4191.28173828125000000000	4211.28173828125000000000	4209.23046875000000000000	4208.71777343750000000000	4171.28173828125000000000	4249.23046875000000000000	4242.56396484375000000000	4217.94873046875000000000	0.00000000000000000000	10248.00000000000000000000	10229.00000000000000000000	0.00000000000000000000	0.00000000000000000000	0.00000000000000000000	500.00000000000000000000	479.00000000000000000000	0.00000000000000000000	0.00000000000000000000	0.00000000000000000000	0.00000000000000000000	0.00000000000000000000	0.00000000000000000000	0.00000000000000000000	0.00000000000000000000	0.00000000000000000000	0.00000000000000000000	0.00000000000000000000	0.00000000000000000000	0.00000000000000000000	0.00000000000000000000	0.00000000000000000000	0.00000000000000000000
54.00000000000000000000	0.00000000000000000000	4193.84619140625000000000	4255.38427734375000000000	4184.61523437500000000000	4269.23046875000000000000	4240.51269531250000000000	4233.84619140625000000000	4199.48730468750000000000	4235.38427734375000000000	4239.48730468750000000000	4213.84619140625000000000	4199.48730468750000000000	4264.10253906250000000000	4247.69238281250000000000	4226.15380859375000000000	0.00000000000000000000	10248.00000000000000000000	10229.00000000000000000000	0.00000000000000000000	0.00000000000000000000	0.00000000000000000000	500.00000000000000000000	486.00000000000000000000	0.00000000000000000000	0.00000000000000000000	0.00000000000000000000	0.00000000000000000000	0.00000000000000000000	0.00000000000000000000	0.00000000000000000000	0.00000000000000000000	0.00000000000000000000	0.00000000000000000000	0.00000000000000000000	0.00000000000000000000	0.00000000000000000000	0.00000000000000000000	0.00000000000000000000	0.00000000000000000000
55.00000000000000000000	0.00000000000000000000	4198.97412109375000000000	4239.48730468750000000000	4194.87158203125000000000	4249.23046875000000000000	4237.94873046875000000000	4228.71777343750000000000	4195.89746093750000000000	4227.17919921875000000000	4226.15380859375000000000	4205.12792968750000000000	4192.30761718750000000000	4275.89746093750000000000	4236.92285156250000000000	4227.69238281250000000000	0.00000000000000000000	10248.00000000000000000000	10227.00000000000000000000	0.00000000000000000000	0.00000000000000000000	0.00000000000000000000	500.00000000000000000000	495.00000000000000000000	0.00000000000000000000	0.00000000000000000000	0.00000000000000000000	0.00000000000000000000	0.00000000000000000000	0.00000000000000000000	0.00000000000000000000	0.00000000000000000000	0.00000000000000000000	0.00000000000000000000	0.00000000000000000000	0.00000000000000000000	0.00000000000000000000	0.00000000000000000000	0.00000000000000000000	0.00000000000000000000
56.00000000000000000000	0.00000000000000000000	4194.87158203125000000000	4222.05126953125000000000	4183.58984375000000000000	4230.76904296875000000000	4236.92285156250000000000	4214.87158203125000000000	4188.20507812500000000000	4206.15380859375000000000	4198.46142578125000000000	4195.89746093750000000000	4162.05126953125000000000	4261.02539062500000000000	4225.64111328125000000000	4214.87158203125000000000	0.00000000000000000000	10248.00000000000000000000	10227.00000000000000000000	0.00000000000000000000	0.00000000000000000000	0.00000000000000000000	500.00000000000000000000	502.00000000000000000000	0.00000000000000000000	0.00000000000000000000	0.00000000000000000000	0.00000000000000000000	0.00000000000000000000	0.00000000000000000000	0.00000000000000000000	0.00000000000000000000	0.00000000000000000000	0.00000000000000000000	0.00000000000000000000	0.00000000000000000000	0.00000000000000000000	0.00000000000000000000	0.00000000000000000000	0.00000000000000000000
57.00000000000000000000	0.00000000000000000000	4184.10253906250000000000	4226.66650390625000000000	4172.82031250000000000000	4243.58984375000000000000	4229.74365234375000000000	4211.28173828125000000000	4184.61523437500000000000	4199.48730468750000000000	4202.56396484375000000000	4195.89746093750000000000	4169.74365234375000000000	4251.79492187500000000000	4230.76904296875000000000	4204.10253906250000000000	0.00000000000000000000	10247.00000000000000000000	10227.00000000000000000000	0.00000000000000000000	0.00000000000000000000	0.00000000000000000000	500.00000000000000000000	510.00000000000000000000	0.00000000000000000000	0.00000000000000000000	0.00000000000000000000	0.00000000000000000000	0.00000000000000000000	0.00000000000000000000	0.00000000000000000000	0.00000000000000000000	0.00000000000000000000	0.00000000000000000000	0.00000000000000000000	0.00000000000000000000	0.00000000000000000000	0.00000000000000000000	0.00000000000000000000	0.00000000000000000000
58.00000000000000000000	0.00000000000000000000	4187.69238281250000000000	4243.58984375000000000000	4183.07666015625000000000	4241.02539062500000000000	4225.64111328125000000000	4214.35888671875000000000	4185.12792968750000000000	4203.58984375000000000000	4213.84619140625000000000	4195.38427734375000000000	4186.15380859375000000000	4253.33300781250000000000	4241.02539062500000000000	4206.15380859375000000000	0.00000000000000000000	10247.00000000000000000000	10227.00000000000000000000	0.00000000000000000000	0.00000000000000000000	0.00000000000000000000	500.00000000000000000000	518.00000000000000000000	0.00000000000000000000	0.00000000000000000000	0.00000000000000000000	0.00000000000000000000	0.00000000000000000000	0.00000000000000000000	0.00000000000000000000	0.00000000000000000000	0.00000000000000000000	0.00000000000000000000	0.00000000000000000000	0.00000000000000000000	0.00000000000000000000	0.00000000000000000000	0.00000000000000000000	0.00000000000000000000
59.00000000000000000000	0.00000000000000000000	4177.43603515625000000000	4249.23046875000000000000	4168.71777343750000000000	4227.69238281250000000000	4238.46142578125000000000	4227.69238281250000000000	4196.92285156250000000000	4223.58984375000000000000	4224.61523437500000000000	4197.94873046875000000000	4179.48730468750000000000	4248.20507812500000000000	4250.25634765625000000000	4210.76904296875000000000	0.00000000000000000000	10249.00000000000000000000	10227.00000000000000000000	0.00000000000000000000	0.00000000000000000000	0.00000000000000000000	500.00000000000000000000	527.00000000000000000000	0.00000000000000000000	0.00000000000000000000	0.00000000000000000000	0.00000000000000000000	0.00000000000000000000	0.00000000000000000000	0.00000000000000000000	0.00000000000000000000	0.00000000000000000000	0.00000000000000000000	0.00000000000000000000	0.00000000000000000000	0.00000000000000000000	0.00000000000000000000	0.00000000000000000000	0.00000000000000000000
60.00000000000000000000	0.00000000000000000000	4191.79492187500000000000	4242.05126953125000000000	4182.56396484375000000000	4242.56396484375000000000	4244.61523437500000000000	4239.48730468750000000000	4205.64111328125000000000	4232.82031250000000000000	4226.66650390625000000000	4210.25634765625000000000	4178.97412109375000000000	4260.51269531250000000000	4253.33300781250000000000	4214.87158203125000000000	0.00000000000000000000	10249.00000000000000000000	10227.00000000000000000000	0.00000000000000000000	0.00000000000000000000	0.00000000000000000000	500.00000000000000000000	534.00000000000000000000	0.00000000000000000000	0.00000000000000000000	0.00000000000000000000	0.00000000000000000000	0.00000000000000000000	0.00000000000000000000	0.00000000000000000000	0.00000000000000000000	0.00000000000000000000	0.00000000000000000000	0.00000000000000000000	0.00000000000000000000	0.00000000000000000000	0.00000000000000000000	0.00000000000000000000	0.00000000000000000000
61.00000000000000000000	0.00000000000000000000	4193.33300781250000000000	4247.17919921875000000000	4184.10253906250000000000	4264.61523437500000000000	4241.02539062500000000000	4232.30761718750000000000	4200.00000000000000000000	4228.71777343750000000000	4223.07666015625000000000	4224.61523437500000000000	4193.84619140625000000000	4262.56396484375000000000	4250.76904296875000000000	4213.33300781250000000000	0.00000000000000000000	10247.00000000000000000000	10228.00000000000000000000	0.00000000000000000000	0.00000000000000000000	0.00000000000000000000	500.00000000000000000000	542.00000000000000000000	0.00000000000000000000	0.00000000000000000000	0.00000000000000000000	0.00000000000000000000	0.00000000000000000000	0.00000000000000000000	0.00000000000000000000	0.00000000000000000000	0.00000000000000000000	0.00000000000000000000	0.00000000000000000000	0.00000000000000000000	0.00000000000000000000	0.00000000000000000000	0.00000000000000000000	0.00000000000000000000
62.00000000000000000000	0.00000000000000000000	4186.15380859375000000000	4244.10253906250000000000	4174.87158203125000000000	4253.33300781250000000000	4237.94873046875000000000	4225.12792968750000000000	4195.38427734375000000000	4228.20507812500000000000	4226.15380859375000000000	4216.92285156250000000000	4192.30761718750000000000	4255.38427734375000000000	4241.02539062500000000000	4212.82031250000000000000	0.00000000000000000000	10247.00000000000000000000	10228.00000000000000000000	0.00000000000000000000	0.00000000000000000000	0.00000000000000000000	500.00000000000000000000	549.00000000000000000000	0.00000000000000000000	0.00000000000000000000	0.00000000000000000000	0.00000000000000000000	0.00000000000000000000	0.00000000000000000000	0.00000000000000000000	0.00000000000000000000	0.00000000000000000000	0.00000000000000000000	0.00000000000000000000	0.00000000000000000000	0.00000000000000000000	0.00000000000000000000	0.00000000000000000000	0.00000000000000000000
63.00000000000000000000	0.00000000000000000000	4204.10253906250000000000	4223.07666015625000000000	4191.28173828125000000000	4235.89746093750000000000	4230.76904296875000000000	4226.66650390625000000000	4197.43603515625000000000	4222.05126953125000000000	4222.05126953125000000000	4210.25634765625000000000	4180.51269531250000000000	4264.61523437500000000000	4241.02539062500000000000	4220.00000000000000000000	0.00000000000000000000	10246.00000000000000000000	10228.00000000000000000000	0.00000000000000000000	0.00000000000000000000	0.00000000000000000000	500.00000000000000000000	557.00000000000000000000	0.00000000000000000000	0.00000000000000000000	0.00000000000000000000	0.00000000000000000000	0.00000000000000000000	0.00000000000000000000	0.00000000000000000000	0.00000000000000000000	0.00000000000000000000	0.00000000000000000000	0.00000000000000000000	0.00000000000000000000	0.00000000000000000000	0.00000000000000000000	0.00000000000000000000	0.00000000000000000000
64.00000000000000000000	0.00000000000000000000	4191.28173828125000000000	4222.05126953125000000000	4180.51269531250000000000	4249.23046875000000000000	4234.35888671875000000000	4220.00000000000000000000	4200.51269531250000000000	4223.07666015625000000000	4225.12792968750000000000	4226.66650390625000000000	4190.76904296875000000000	4274.35888671875000000000	4254.35888671875000000000	4224.61523437500000000000	2283.00000000000000000000	10246.00000000000000000000	10228.00000000000000000000	0.00000000000000000000	0.00000000000000000000	0.00000000000000000000	500.00000000000000000000	565.00000000000000000000	4.00000000000000000000	0.00000000000000000000	0.00000000000000000000	0.00000000000000000000	0.00000000000000000000	0.00000000000000000000	0.00000000000000000000	0.00000000000000000000	0.00000000000000000000	0.00000000000000000000	0.00000000000000000000	0.00000000000000000000	0.00000000000000000000	0.00000000000000000000	0.00000000000000000000	0.00000000000000000000
65.00000000000000000000	0.00000000000000000000	4188.20507812500000000000	4230.76904296875000000000	4184.61523437500000000000	4240.00000000000000000000	4240.00000000000000000000	4217.94873046875000000000	4202.05126953125000000000	4228.20507812500000000000	4229.74365234375000000000	4214.35888671875000000000	4188.71777343750000000000	4276.92285156250000000000	4249.23046875000000000000	4221.53857421875000000000	2952.00000000000000000000	10244.00000000000000000000	10228.00000000000000000000	0.00000000000000000000	0.00000000000000000000	0.00000000000000000000	500.00000000000000000000	572.00000000000000000000	4.00000000000000000000	4.00000000000000000000	0.00000000000000000000	0.00000000000000000000	0.00000000000000000000	0.00000000000000000000	0.00000000000000000000	0.00000000000000000000	0.00000000000000000000	0.00000000000000000000	0.00000000000000000000	0.00000000000000000000	0.00000000000000000000	0.00000000000000000000	0.00000000000000000000	0.00000000000000000000
66.00000000000000000000	0.00000000000000000000	4186.66650390625000000000	4229.74365234375000000000	4184.10253906250000000000	4208.71777343750000000000	4227.69238281250000000000	4223.07666015625000000000	4196.92285156250000000000	4215.38427734375000000000	4210.25634765625000000000	4180.00000000000000000000	4153.84619140625000000000	4266.15380859375000000000	4234.35888671875000000000	4215.38427734375000000000	2496.00000000000000000000	10244.00000000000000000000	10228.00000000000000000000	0.00000000000000000000	0.00000000000000000000	0.00000000000000000000	500.00000000000000000000	581.00000000000000000000	4.00000000000000000000	4.00000000000000000000	4.00000000000000000000	0.00000000000000000000	0.00000000000000000000	0.00000000000000000000	0.00000000000000000000	0.00000000000000000000	0.00000000000000000000	0.00000000000000000000	0.00000000000000000000	0.00000000000000000000	0.00000000000000000000	0.00000000000000000000	4.00000000000000000000	0.00000000000000000000
67.00000000000000000000	0.00000000000000000000	4184.61523437500000000000	4223.58984375000000000000	4180.00000000000000000000	4237.94873046875000000000	4220.00000000000000000000	4212.30761718750000000000	4189.74365234375000000000	4203.07666015625000000000	4193.33300781250000000000	4190.25634765625000000000	4164.10253906250000000000	4263.07666015625000000000	4233.33300781250000000000	4217.43603515625000000000	3453.00000000000000000000	10243.00000000000000000000	10227.00000000000000000000	0.00000000000000000000	0.00000000000000000000	0.00000000000000000000	500.00000000000000000000	589.00000000000000000000	4.00000000000000000000	4.00000000000000000000	4.00000000000000000000	4.00000000000000000000	0.00000000000000000000	0.00000000000000000000	0.00000000000000000000	0.00000000000000000000	0.00000000000000000000	0.00000000000000000000	0.00000000000000000000	0.00000000000000000000	0.00000000000000000000	0.00000000000000000000	4.00000000000000000000	4.00000000000000000000
68.00000000000000000000	0.00000000000000000000	4201.53857421875000000000	4219.48730468750000000000	4198.97412109375000000000	4262.56396484375000000000	4224.10253906250000000000	4201.02539062500000000000	4192.30761718750000000000	4206.66650390625000000000	4204.10253906250000000000	4219.48730468750000000000	4205.12792968750000000000	4272.82031250000000000000	4231.28173828125000000000	4223.07666015625000000000	3669.00000000000000000000	10243.00000000000000000000	10227.00000000000000000000	0.00000000000000000000	0.00000000000000000000	0.00000000000000000000	500.00000000000000000000	598.00000000000000000000	4.00000000000000000000	4.00000000000000000000	4.00000000000000000000	4.00000000000000000000	4.00000000000000000000	0.00000000000000000000	0.00000000000000000000	0.00000000000000000000	0.00000000000000000000	0.00000000000000000000	0.00000000000000000000	0.00000000000000000000	0.00000000000000000000	0.00000000000000000000	4.00000000000000000000	4.00000000000000000000
69.00000000000000000000	0.00000000000000000000	4186.15380859375000000000	4226.66650390625000000000	4178.97412109375000000000	4223.58984375000000000000	4223.07666015625000000000	4211.28173828125000000000	4197.43603515625000000000	4212.82031250000000000000	4214.87158203125000000000	4211.28173828125000000000	4183.07666015625000000000	4268.20507812500000000000	4218.46142578125000000000	4212.82031250000000000000	3304.00000000000000000000	10247.00000000000000000000	10226.00000000000000000000	0.00000000000000000000	0.00000000000000000000	0.00000000000000000000	500.00000000000000000000	606.00000000000000000000	4.00000000000000000000	4.00000000000000000000	4.00000000000000000000	4.00000000000000000000	4.00000000000000000000	4.00000000000000000000	0.00000000000000000000	0.00000000000000000000	0.00000000000000000000	0.00000000000000000000	0.00000000000000000000	0.00000000000000000000	0.00000000000000000000	0.00000000000000000000	4.00000000000000000000	4.00000000000000000000
70.00000000000000000000	0.00000000000000000000	4189.23046875000000000000	4223.07666015625000000000	4176.41015625000000000000	4212.30761718750000000000	4202.05126953125000000000	4209.23046875000000000000	4187.17919921875000000000	4204.10253906250000000000	4193.33300781250000000000	4191.28173828125000000000	4147.69238281250000000000	4258.46142578125000000000	4212.30761718750000000000	4202.56396484375000000000	3406.00000000000000000000	10247.00000000000000000000	10226.00000000000000000000	0.00000000000000000000	0.00000000000000000000	0.00000000000000000000	500.00000000000000000000	614.00000000000000000000	4.00000000000000000000	4.00000000000000000000	4.00000000000000000000	4.00000000000000000000	4.00000000000000000000	4.00000000000000000000	4.00000000000000000000	0.00000000000000000000	0.00000000000000000000	0.00000000000000000000	0.00000000000000000000	0.00000000000000000000	0.00000000000000000000	0.00000000000000000000	4.00000000000000000000	4.00000000000000000000
71.00000000000000000000	0.00000000000000000000	4203.07666015625000000000	4219.48730468750000000000	4193.84619140625000000000	4236.92285156250000000000	4204.61523437500000000000	4197.94873046875000000000	4184.10253906250000000000	4200.00000000000000000000	4181.02539062500000000000	4178.46142578125000000000	4160.51269531250000000000	4262.05126953125000000000	4223.58984375000000000000	4222.05126953125000000000	3450.00000000000000000000	10248.00000000000000000000	10227.00000000000000000000	0.00000000000000000000	0.00000000000000000000	0.00000000000000000000	500.00000000000000000000	623.00000000000000000000	4.00000000000000000000	4.00000000000000000000	4.00000000000000000000	4.00000000000000000000	4.00000000000000000000	4.00000000000000000000	4.00000000000000000000	4.00000000000000000000	0.00000000000000000000	0.00000000000000000000	0.00000000000000000000	0.00000000000000000000	0.00000000000000000000	0.00000000000000000000	4.00000000000000000000	4.00000000000000000000
72.00000000000000000000	0.00000000000000000000	4203.58984375000000000000	4246.15380859375000000000	4197.94873046875000000000	4258.97412109375000000000	4252.30761718750000000000	4218.97412109375000000000	4204.61523437500000000000	4214.35888671875000000000	4206.66650390625000000000	4175.38427734375000000000	4189.23046875000000000000	4284.10253906250000000000	4235.89746093750000000000	4247.69238281250000000000	3146.00000000000000000000	10248.00000000000000000000	10227.00000000000000000000	0.00000000000000000000	0.00000000000000000000	0.00000000000000000000	500.00000000000000000000	630.00000000000000000000	4.00000000000000000000	4.00000000000000000000	4.00000000000000000000	4.00000000000000000000	4.00000000000000000000	4.00000000000000000000	4.00000000000000000000	4.00000000000000000000	4.00000000000000000000	0.00000000000000000000	0.00000000000000000000	0.00000000000000000000	0.00000000000000000000	0.00000000000000000000	4.00000000000000000000	4.00000000000000000000
73.00000000000000000000	0.00000000000000000000	4217.43603515625000000000	4252.30761718750000000000	4206.15380859375000000000	4262.56396484375000000000	4255.89746093750000000000	4235.89746093750000000000	4208.71777343750000000000	4215.38427734375000000000	4218.97412109375000000000	4187.17919921875000000000	4184.10253906250000000000	4290.76904296875000000000	4228.71777343750000000000	4242.56396484375000000000	2894.00000000000000000000	10248.00000000000000000000	10227.00000000000000000000	0.00000000000000000000	0.00000000000000000000	0.00000000000000000000	500.00000000000000000000	638.00000000000000000000	4.00000000000000000000	4.00000000000000000000	4.00000000000000000000	4.00000000000000000000	4.00000000000000000000	4.00000000000000000000	4.00000000000000000000	4.00000000000000000000	4.00000000000000000000	4.00000000000000000000	0.00000000000000000000	0.00000000000000000000	0.00000000000000000000	0.00000000000000000000	4.00000000000000000000	4.00000000000000000000
74.00000000000000000000	0.00000000000000000000	4195.38427734375000000000	4227.69238281250000000000	4185.12792968750000000000	4232.30761718750000000000	4224.61523437500000000000	4224.61523437500000000000	4198.97412109375000000000	4213.84619140625000000000	4215.89746093750000000000	4203.07666015625000000000	4152.82031250000000000000	4265.64111328125000000000	4221.53857421875000000000	4225.12792968750000000000	3465.00000000000000000000	10248.00000000000000000000	10227.00000000000000000000	0.00000000000000000000	0.00000000000000000000	0.00000000000000000000	500.00000000000000000000	646.00000000000000000000	4.00000000000000000000	4.00000000000000000000	4.00000000000000000000	4.00000000000000000000	4.00000000000000000000	4.00000000000000000000	4.00000000000000000000	4.00000000000000000000	4.00000000000000000000	4.00000000000000000000	4.00000000000000000000	0.00000000000000000000	0.00000000000000000000	0.00000000000000000000	4.00000000000000000000	4.00000000000000000000
75.00000000000000000000	0.00000000000000000000	4189.23046875000000000000	4223.07666015625000000000	4186.15380859375000000000	4217.43603515625000000000	4222.05126953125000000000	4210.76904296875000000000	4198.97412109375000000000	4220.51269531250000000000	4210.76904296875000000000	4199.48730468750000000000	4162.05126953125000000000	4265.64111328125000000000	4223.07666015625000000000	4222.05126953125000000000	3224.00000000000000000000	10247.00000000000000000000	10229.00000000000000000000	0.00000000000000000000	0.00000000000000000000	0.00000000000000000000	500.00000000000000000000	655.00000000000000000000	4.00000000000000000000	4.00000000000000000000	4.00000000000000000000	4.00000000000000000000	4.00000000000000000000	4.00000000000000000000	4.00000000000000000000	4.00000000000000000000	4.00000000000000000000	4.00000000000000000000	4.00000000000000000000	4.00000000000000000000	0.00000000000000000000	0.00000000000000000000	4.00000000000000000000	4.00000000000000000000
76.00000000000000000000	0.00000000000000000000	4201.53857421875000000000	4236.41015625000000000000	4194.87158203125000000000	4238.97412109375000000000	4241.53857421875000000000	4214.35888671875000000000	4207.69238281250000000000	4228.71777343750000000000	4215.38427734375000000000	4198.97412109375000000000	4214.35888671875000000000	4283.07666015625000000000	4230.76904296875000000000	4228.71777343750000000000	3101.00000000000000000000	10247.00000000000000000000	10229.00000000000000000000	0.00000000000000000000	0.00000000000000000000	0.00000000000000000000	500.00000000000000000000	662.00000000000000000000	4.00000000000000000000	4.00000000000000000000	4.00000000000000000000	4.00000000000000000000	4.00000000000000000000	4.00000000000000000000	4.00000000000000000000	4.00000000000000000000	4.00000000000000000000	4.00000000000000000000	4.00000000000000000000	4.00000000000000000000	4.00000000000000000000	0.00000000000000000000	4.00000000000000000000	4.00000000000000000000
77.00000000000000000000	0.00000000000000000000	4184.10253906250000000000	4225.12792968750000000000	4173.84619140625000000000	4235.38427734375000000000	4218.46142578125000000000	4208.20507812500000000000	4200.00000000000000000000	4217.43603515625000000000	4213.84619140625000000000	4202.05126953125000000000	4194.35888671875000000000	4273.84619140625000000000	4228.20507812500000000000	4218.97412109375000000000	3019.00000000000000000000	10249.00000000000000000000	10229.00000000000000000000	0.00000000000000000000	0.00000000000000000000	0.00000000000000000000	500.00000000000000000000	669.00000000000000000000	4.00000000000000000000	4.00000000000000000000	4.00000000000000000000	4.00000000000000000000	4.00000000000000000000	4.00000000000000000000	4.00000000000000000000	4.00000000000000000000	4.00000000000000000000	4.00000000000000000000	4.00000000000000000000	4.00000000000000000000	4.00000000000000000000	4.00000000000000000000	4.00000000000000000000	4.00000000000000000000
78.00000000000000000000	0.00000000000000000000	4189.23046875000000000000	4209.74365234375000000000	4181.02539062500000000000	4217.43603515625000000000	4181.02539062500000000000	4190.25634765625000000000	4180.51269531250000000000	4187.17919921875000000000	4190.25634765625000000000	4181.53857421875000000000	4134.35888671875000000000	4258.46142578125000000000	4213.84619140625000000000	4206.15380859375000000000	3465.00000000000000000000	10249.00000000000000000000	10229.00000000000000000000	0.00000000000000000000	0.00000000000000000000	0.00000000000000000000	500.00000000000000000000	677.00000000000000000000	4.00000000000000000000	4.00000000000000000000	4.00000000000000000000	4.00000000000000000000	4.00000000000000000000	4.00000000000000000000	4.00000000000000000000	4.00000000000000000000	4.00000000000000000000	4.00000000000000000000	4.00000000000000000000	4.00000000000000000000	4.00000000000000000000	4.00000000000000000000	4.00000000000000000000	4.00000000000000000000
79.00000000000000000000	0.00000000000000000000	4196.92285156250000000000	4234.35888671875000000000	4184.61523437500000000000	4238.97412109375000000000	4225.12792968750000000000	4212.30761718750000000000	4198.46142578125000000000	4197.94873046875000000000	4192.30761718750000000000	4187.17919921875000000000	4168.20507812500000000000	4262.56396484375000000000	4233.33300781250000000000	4222.05126953125000000000	3224.00000000000000000000	10250.00000000000000000000	10229.00000000000000000000	0.00000000000000000000	0.00000000000000000000	0.00000000000000000000	500.00000000000000000000	684.00000000000000000000	4.00000000000000000000	4.00000000000000000000	4.00000000000000000000	4.00000000000000000000	4.00000000000000000000	4.00000000000000000000	4.00000000000000000000	4.00000000000000000000	4.00000000000000000000	4.00000000000000000000	4.00000000000000000000	4.00000000000000000000	4.00000000000000000000	4.00000000000000000000	4.00000000000000000000	4.00000000000000000000
80.00000000000000000000	0.00000000000000000000	4201.53857421875000000000	4251.79492187500000000000	4188.71777343750000000000	4243.58984375000000000000	4268.20507812500000000000	4242.05126953125000000000	4229.23046875000000000000	4224.61523437500000000000	4211.79492187500000000000	4210.25634765625000000000	4200.00000000000000000000	4283.58984375000000000000	4249.23046875000000000000	4246.15380859375000000000	3101.00000000000000000000	10250.00000000000000000000	10229.00000000000000000000	0.00000000000000000000	0.00000000000000000000	0.00000000000000000000	500.00000000000000000000	691.00000000000000000000	4.00000000000000000000	4.00000000000000000000	4.00000000000000000000	4.00000000000000000000	4.00000000000000000000	4.00000000000000000000	4.00000000000000000000	4.00000000000000000000	4.00000000000000000000	4.00000000000000000000	4.00000000000000000000	4.00000000000000000000	4.00000000000000000000	4.00000000000000000000	4.00000000000000000000	4.00000000000000000000
81.00000000000000000000	0.00000000000000000000	4197.94873046875000000000	4234.35888671875000000000	4185.64111328125000000000	4220.00000000000000000000	4242.56396484375000000000	4238.46142578125000000000	4226.66650390625000000000	4227.17919921875000000000	4222.05126953125000000000	4212.82031250000000000000	4168.71777343750000000000	4282.56396484375000000000	4234.87158203125000000000	4240.51269531250000000000	3019.00000000000000000000	10248.00000000000000000000	10228.00000000000000000000	0.00000000000000000000	0.00000000000000000000	0.00000000000000000000	500.00000000000000000000	699.00000000000000000000	4.00000000000000000000	4.00000000000000000000	4.00000000000000000000	4.00000000000000000000	4.00000000000000000000	4.00000000000000000000	4.00000000000000000000	4.00000000000000000000	4.00000000000000000000	4.00000000000000000000	4.00000000000000000000	4.00000000000000000000	4.00000000000000000000	4.00000000000000000000	4.00000000000000000000	4.00000000000000000000
82.00000000000000000000	0.00000000000000000000	4179.48730468750000000000	4214.87158203125000000000	4162.56396484375000000000	4220.00000000000000000000	4223.07666015625000000000	4230.25634765625000000000	4212.82031250000000000000	4231.79492187500000000000	4229.23046875000000000000	4205.64111328125000000000	4170.25634765625000000000	4263.07666015625000000000	4234.35888671875000000000	4216.41015625000000000000	3465.00000000000000000000	10248.00000000000000000000	10228.00000000000000000000	0.00000000000000000000	0.00000000000000000000	0.00000000000000000000	500.00000000000000000000	707.00000000000000000000	4.00000000000000000000	4.00000000000000000000	4.00000000000000000000	4.00000000000000000000	4.00000000000000000000	4.00000000000000000000	4.00000000000000000000	4.00000000000000000000	4.00000000000000000000	4.00000000000000000000	4.00000000000000000000	4.00000000000000000000	4.00000000000000000000	4.00000000000000000000	4.00000000000000000000	4.00000000000000000000
83.00000000000000000000	0.00000000000000000000	4180.00000000000000000000	4195.89746093750000000000	4167.17919921875000000000	4218.46142578125000000000	4195.89746093750000000000	4209.74365234375000000000	4198.97412109375000000000	4217.43603515625000000000	4206.15380859375000000000	4172.82031250000000000000	4183.07666015625000000000	4246.15380859375000000000	4217.43603515625000000000	4190.25634765625000000000	3224.00000000000000000000	10247.00000000000000000000	10229.00000000000000000000	0.00000000000000000000	0.00000000000000000000	0.00000000000000000000	500.00000000000000000000	715.00000000000000000000	4.00000000000000000000	4.00000000000000000000	4.00000000000000000000	4.00000000000000000000	4.00000000000000000000	4.00000000000000000000	4.00000000000000000000	4.00000000000000000000	4.00000000000000000000	4.00000000000000000000	4.00000000000000000000	4.00000000000000000000	4.00000000000000000000	4.00000000000000000000	4.00000000000000000000	4.00000000000000000000
84.00000000000000000000	0.00000000000000000000	4172.30761718750000000000	4201.02539062500000000000	4166.66650390625000000000	4215.89746093750000000000	4178.46142578125000000000	4190.25634765625000000000	4200.00000000000000000000	4205.64111328125000000000	4189.23046875000000000000	4168.20507812500000000000	4160.51269531250000000000	4241.02539062500000000000	4196.92285156250000000000	4185.64111328125000000000	3101.00000000000000000000	10247.00000000000000000000	10229.00000000000000000000	0.00000000000000000000	0.00000000000000000000	0.00000000000000000000	500.00000000000000000000	722.00000000000000000000	4.00000000000000000000	4.00000000000000000000	4.00000000000000000000	4.00000000000000000000	4.00000000000000000000	4.00000000000000000000	4.00000000000000000000	4.00000000000000000000	4.00000000000000000000	4.00000000000000000000	4.00000000000000000000	4.00000000000000000000	4.00000000000000000000	4.00000000000000000000	4.00000000000000000000	4.00000000000000000000
85.00000000000000000000	0.00000000000000000000	4191.79492187500000000000	4224.61523437500000000000	4181.53857421875000000000	4236.41015625000000000000	4220.51269531250000000000	4206.66650390625000000000	4219.48730468750000000000	4227.17919921875000000000	4207.17919921875000000000	4196.41015625000000000000	4129.74365234375000000000	4266.15380859375000000000	4213.33300781250000000000	4214.35888671875000000000	3019.00000000000000000000	10244.00000000000000000000	10226.00000000000000000000	0.00000000000000000000	0.00000000000000000000	0.00000000000000000000	500.00000000000000000000	730.00000000000000000000	4.00000000000000000000	4.00000000000000000000	4.00000000000000000000	4.00000000000000000000	4.00000000000000000000	4.00000000000000000000	4.00000000000000000000	4.00000000000000000000	4.00000000000000000000	4.00000000000000000000	4.00000000000000000000	4.00000000000000000000	4.00000000000000000000	4.00000000000000000000	4.00000000000000000000	4.00000000000000000000
86.00000000000000000000	0.00000000000000000000	4209.23046875000000000000	4225.12792968750000000000	4189.74365234375000000000	4238.46142578125000000000	4251.28173828125000000000	4220.00000000000000000000	4229.74365234375000000000	4238.97412109375000000000	4221.02539062500000000000	4194.35888671875000000000	4127.69238281250000000000	4275.89746093750000000000	4221.02539062500000000000	4226.15380859375000000000	3465.00000000000000000000	10244.00000000000000000000	10226.00000000000000000000	0.00000000000000000000	0.00000000000000000000	0.00000000000000000000	500.00000000000000000000	738.00000000000000000000	4.00000000000000000000	4.00000000000000000000	4.00000000000000000000	4.00000000000000000000	4.00000000000000000000	4.00000000000000000000	4.00000000000000000000	4.00000000000000000000	4.00000000000000000000	4.00000000000000000000	4.00000000000000000000	4.00000000000000000000	4.00000000000000000000	4.00000000000000000000	4.00000000000000000000	4.00000000000000000000
87.00000000000000000000	0.00000000000000000000	4177.94873046875000000000	4206.66650390625000000000	4161.02539062500000000000	4206.66650390625000000000	4222.05126953125000000000	4208.20507812500000000000	4222.05126953125000000000	4222.56396484375000000000	4212.30761718750000000000	4181.53857421875000000000	4163.58984375000000000000	4255.89746093750000000000	4208.71777343750000000000	4207.17919921875000000000	3224.00000000000000000000	10244.00000000000000000000	10225.00000000000000000000	0.00000000000000000000	0.00000000000000000000	0.00000000000000000000	500.00000000000000000000	746.00000000000000000000	4.00000000000000000000	4.00000000000000000000	4.00000000000000000000	4.00000000000000000000	4.00000000000000000000	4.00000000000000000000	4.00000000000000000000	4.00000000000000000000	4.00000000000000000000	4.00000000000000000000	4.00000000000000000000	4.00000000000000000000	4.00000000000000000000	4.00000000000000000000	4.00000000000000000000	4.00000000000000000000
88.00000000000000000000	0.00000000000000000000	4189.23046875000000000000	4200.00000000000000000000	4178.46142578125000000000	4211.79492187500000000000	4198.97412109375000000000	4205.64111328125000000000	4215.38427734375000000000	4210.25634765625000000000	4200.00000000000000000000	4189.23046875000000000000	4198.97412109375000000000	4263.58984375000000000000	4216.92285156250000000000	4211.79492187500000000000	3101.00000000000000000000	10244.00000000000000000000	10225.00000000000000000000	0.00000000000000000000	0.00000000000000000000	0.00000000000000000000	500.00000000000000000000	754.00000000000000000000	4.00000000000000000000	4.00000000000000000000	4.00000000000000000000	4.00000000000000000000	4.00000000000000000000	4.00000000000000000000	4.00000000000000000000	4.00000000000000000000	4.00000000000000000000	4.00000000000000000000	4.00000000000000000000	4.00000000000000000000	4.00000000000000000000	4.00000000000000000000	4.00000000000000000000	4.00000000000000000000
89.00000000000000000000	0.00000000000000000000	4193.33300781250000000000	4204.61523437500000000000	4182.05126953125000000000	4232.82031250000000000000	4200.00000000000000000000	4212.82031250000000000000	4214.35888671875000000000	4216.41015625000000000000	4198.46142578125000000000	4187.17919921875000000000	4191.28173828125000000000	4275.89746093750000000000	4226.15380859375000000000	4226.66650390625000000000	3019.00000000000000000000	10244.00000000000000000000	10225.00000000000000000000	0.00000000000000000000	0.00000000000000000000	0.00000000000000000000	500.00000000000000000000	762.00000000000000000000	4.00000000000000000000	4.00000000000000000000	4.00000000000000000000	4.00000000000000000000	4.00000000000000000000	4.00000000000000000000	4.00000000000000000000	4.00000000000000000000	4.00000000000000000000	4.00000000000000000000	4.00000000000000000000	4.00000000000000000000	4.00000000000000000000	4.00000000000000000000	4.00000000000000000000	4.00000000000000000000
90.00000000000000000000	0.00000000000000000000	4173.33300781250000000000	4194.35888671875000000000	4165.64111328125000000000	4216.41015625000000000000	4189.23046875000000000000	4207.69238281250000000000	4205.12792968750000000000	4209.74365234375000000000	4195.89746093750000000000	4166.66650390625000000000	4153.33300781250000000000	4271.79492187500000000000	4205.12792968750000000000	4216.41015625000000000000	3465.00000000000000000000	10244.00000000000000000000	10225.00000000000000000000	0.00000000000000000000	0.00000000000000000000	0.00000000000000000000	500.00000000000000000000	770.00000000000000000000	4.00000000000000000000	4.00000000000000000000	4.00000000000000000000	4.00000000000000000000	4.00000000000000000000	4.00000000000000000000	4.00000000000000000000	4.00000000000000000000	4.00000000000000000000	4.00000000000000000000	4.00000000000000000000	4.00000000000000000000	4.00000000000000000000	4.00000000000000000000	4.00000000000000000000	4.00000000000000000000
91.00000000000000000000	0.00000000000000000000	4186.15380859375000000000	4190.25634765625000000000	4181.02539062500000000000	4204.61523437500000000000	4189.74365234375000000000	4205.64111328125000000000	4197.94873046875000000000	4197.43603515625000000000	4198.97412109375000000000	4172.82031250000000000000	4128.71777343750000000000	4270.25634765625000000000	4201.02539062500000000000	4208.71777343750000000000	3224.00000000000000000000	10245.00000000000000000000	10225.00000000000000000000	0.00000000000000000000	0.00000000000000000000	0.00000000000000000000	500.00000000000000000000	778.00000000000000000000	4.00000000000000000000	4.00000000000000000000	4.00000000000000000000	4.00000000000000000000	4.00000000000000000000	4.00000000000000000000	4.00000000000000000000	4.00000000000000000000	4.00000000000000000000	4.00000000000000000000	4.00000000000000000000	4.00000000000000000000	4.00000000000000000000	4.00000000000000000000	4.00000000000000000000	4.00000000000000000000
92.00000000000000000000	0.00000000000000000000	4190.76904296875000000000	4212.82031250000000000000	4181.02539062500000000000	4217.94873046875000000000	4217.94873046875000000000	4215.38427734375000000000	4206.15380859375000000000	4206.66650390625000000000	4210.25634765625000000000	4195.38427734375000000000	4149.74365234375000000000	4262.56396484375000000000	4217.94873046875000000000	4211.28173828125000000000	3101.00000000000000000000	10245.00000000000000000000	10225.00000000000000000000	0.00000000000000000000	0.00000000000000000000	0.00000000000000000000	500.00000000000000000000	786.00000000000000000000	4.00000000000000000000	4.00000000000000000000	4.00000000000000000000	4.00000000000000000000	4.00000000000000000000	4.00000000000000000000	4.00000000000000000000	4.00000000000000000000	4.00000000000000000000	4.00000000000000000000	4.00000000000000000000	4.00000000000000000000	4.00000000000000000000	4.00000000000000000000	4.00000000000000000000	4.00000000000000000000
93.00000000000000000000	0.00000000000000000000	4195.89746093750000000000	4221.02539062500000000000	4184.61523437500000000000	4226.66650390625000000000	4229.23046875000000000000	4211.28173828125000000000	4208.20507812500000000000	4207.69238281250000000000	4211.28173828125000000000	4192.30761718750000000000	4180.00000000000000000000	4252.82031250000000000000	4209.23046875000000000000	4206.15380859375000000000	3019.00000000000000000000	10245.00000000000000000000	10226.00000000000000000000	0.00000000000000000000	0.00000000000000000000	0.00000000000000000000	500.00000000000000000000	793.00000000000000000000	4.00000000000000000000	4.00000000000000000000	4.00000000000000000000	4.00000000000000000000	4.00000000000000000000	4.00000000000000000000	4.00000000000000000000	4.00000000000000000000	4.00000000000000000000	4.00000000000000000000	4.00000000000000000000	4.00000000000000000000	4.00000000000000000000	4.00000000000000000000	4.00000000000000000000	4.00000000000000000000
94.00000000000000000000	0.00000000000000000000	4187.69238281250000000000	4215.89746093750000000000	4176.41015625000000000000	4226.66650390625000000000	4226.15380859375000000000	4212.82031250000000000000	4207.69238281250000000000	4202.05126953125000000000	4213.33300781250000000000	4185.64111328125000000000	4168.71777343750000000000	4244.61523437500000000000	4203.07666015625000000000	4201.02539062500000000000	3465.00000000000000000000	10245.00000000000000000000	10226.00000000000000000000	0.00000000000000000000	0.00000000000000000000	0.00000000000000000000	500.00000000000000000000	802.00000000000000000000	4.00000000000000000000	4.00000000000000000000	4.00000000000000000000	4.00000000000000000000	4.00000000000000000000	4.00000000000000000000	4.00000000000000000000	4.00000000000000000000	4.00000000000000000000	4.00000000000000000000	4.00000000000000000000	4.00000000000000000000	4.00000000000000000000	4.00000000000000000000	4.00000000000000000000	4.00000000000000000000
95.00000000000000000000	0.00000000000000000000	4184.61523437500000000000	4212.30761718750000000000	4167.17919921875000000000	4233.33300781250000000000	4214.35888671875000000000	4216.92285156250000000000	4214.87158203125000000000	4213.33300781250000000000	4216.41015625000000000000	4180.00000000000000000000	4126.15380859375000000000	4243.07666015625000000000	4207.69238281250000000000	4198.46142578125000000000	3224.00000000000000000000	10246.00000000000000000000	10229.00000000000000000000	0.00000000000000000000	0.00000000000000000000	0.00000000000000000000	500.00000000000000000000	810.00000000000000000000	4.00000000000000000000	4.00000000000000000000	4.00000000000000000000	4.00000000000000000000	4.00000000000000000000	4.00000000000000000000	4.00000000000000000000	4.00000000000000000000	4.00000000000000000000	4.00000000000000000000	4.00000000000000000000	4.00000000000000000000	4.00000000000000000000	4.00000000000000000000	4.00000000000000000000	4.00000000000000000000
96.00000000000000000000	0.00000000000000000000	4192.82031250000000000000	4200.51269531250000000000	4175.89746093750000000000	4220.51269531250000000000	4195.89746093750000000000	4203.58984375000000000000	4215.89746093750000000000	4217.94873046875000000000	4203.07666015625000000000	4164.10253906250000000000	4115.89746093750000000000	4250.76904296875000000000	4192.30761718750000000000	4201.53857421875000000000	3101.00000000000000000000	10246.00000000000000000000	10229.00000000000000000000	0.00000000000000000000	0.00000000000000000000	0.00000000000000000000	500.00000000000000000000	817.00000000000000000000	4.00000000000000000000	4.00000000000000000000	4.00000000000000000000	4.00000000000000000000	4.00000000000000000000	4.00000000000000000000	4.00000000000000000000	4.00000000000000000000	4.00000000000000000000	4.00000000000000000000	4.00000000000000000000	4.00000000000000000000	4.00000000000000000000	4.00000000000000000000	4.00000000000000000000	4.00000000000000000000
97.00000000000000000000	0.00000000000000000000	4169.23046875000000000000	4191.79492187500000000000	4161.02539062500000000000	4200.00000000000000000000	4191.79492187500000000000	4202.05126953125000000000	4214.35888671875000000000	4207.69238281250000000000	4192.30761718750000000000	4175.38427734375000000000	4169.23046875000000000000	4255.38427734375000000000	4192.82031250000000000000	4212.82031250000000000000	3019.00000000000000000000	10247.00000000000000000000	10229.00000000000000000000	0.00000000000000000000	0.00000000000000000000	0.00000000000000000000	500.00000000000000000000	825.00000000000000000000	4.00000000000000000000	4.00000000000000000000	4.00000000000000000000	4.00000000000000000000	4.00000000000000000000	4.00000000000000000000	4.00000000000000000000	4.00000000000000000000	4.00000000000000000000	4.00000000000000000000	4.00000000000000000000	4.00000000000000000000	4.00000000000000000000	4.00000000000000000000	4.00000000000000000000	4.00000000000000000000
98.00000000000000000000	0.00000000000000000000	4186.66650390625000000000	4202.05126953125000000000	4177.94873046875000000000	4222.05126953125000000000	4196.92285156250000000000	4210.76904296875000000000	4222.05126953125000000000	4215.38427734375000000000	4207.69238281250000000000	4191.79492187500000000000	4180.51269531250000000000	4277.43603515625000000000	4214.35888671875000000000	4224.10253906250000000000	3465.00000000000000000000	10247.00000000000000000000	10229.00000000000000000000	0.00000000000000000000	0.00000000000000000000	0.00000000000000000000	500.00000000000000000000	834.00000000000000000000	4.00000000000000000000	4.00000000000000000000	4.00000000000000000000	4.00000000000000000000	4.00000000000000000000	4.00000000000000000000	4.00000000000000000000	4.00000000000000000000	4.00000000000000000000	4.00000000000000000000	4.00000000000000000000	4.00000000000000000000	4.00000000000000000000	4.00000000000000000000	4.00000000000000000000	4.00000000000000000000
99.00000000000000000000	0.00000000000000000000	4206.66650390625000000000	4213.33300781250000000000	4192.82031250000000000000	4223.07666015625000000000	4195.38427734375000000000	4211.28173828125000000000	4230.76904296875000000000	4236.41015625000000000000	4231.28173828125000000000	4183.07666015625000000000	4146.15380859375000000000	4293.33300781250000000000	4219.48730468750000000000	4226.15380859375000000000	3224.00000000000000000000	10248.00000000000000000000	10229.00000000000000000000	0.00000000000000000000	0.00000000000000000000	0.00000000000000000000	500.00000000000000000000	842.00000000000000000000	4.00000000000000000000	4.00000000000000000000	4.00000000000000000000	4.00000000000000000000	4.00000000000000000000	4.00000000000000000000	4.00000000000000000000	4.00000000000000000000	4.00000000000000000000	4.00000000000000000000	4.00000000000000000000	4.00000000000000000000	4.00000000000000000000	4.00000000000000000000	4.00000000000000000000	4.00000000000000000000
100.00000000000000000000	0.00000000000000000000	4193.33300781250000000000	4220.51269531250000000000	4182.05126953125000000000	4205.12792968750000000000	4205.64111328125000000000	4214.35888671875000000000	4231.79492187500000000000	4236.92285156250000000000	4229.23046875000000000000	4190.76904296875000000000	4171.28173828125000000000	4283.07666015625000000000	4212.82031250000000000000	4230.76904296875000000000	3101.00000000000000000000	10248.00000000000000000000	10229.00000000000000000000	0.00000000000000000000	0.00000000000000000000	0.00000000000000000000	500.00000000000000000000	851.00000000000000000000	4.00000000000000000000	4.00000000000000000000	4.00000000000000000000	4.00000000000000000000	4.00000000000000000000	4.00000000000000000000	4.00000000000000000000	4.00000000000000000000	4.00000000000000000000	4.00000000000000000000	4.00000000000000000000	4.00000000000000000000	4.00000000000000000000	4.00000000000000000000	4.00000000000000000000	4.00000000000000000000
101.00000000000000000000	0.00000000000000000000	4197.94873046875000000000	4226.66650390625000000000	4185.64111328125000000000	4230.76904296875000000000	4216.41015625000000000000	4221.53857421875000000000	4232.30761718750000000000	4224.61523437500000000000	4211.79492187500000000000	4199.48730468750000000000	4187.69238281250000000000	4272.82031250000000000000	4209.74365234375000000000	4228.71777343750000000000	3019.00000000000000000000	10247.00000000000000000000	10226.00000000000000000000	0.00000000000000000000	0.00000000000000000000	0.00000000000000000000	500.00000000000000000000	859.00000000000000000000	4.00000000000000000000	4.00000000000000000000	4.00000000000000000000	4.00000000000000000000	4.00000000000000000000	4.00000000000000000000	4.00000000000000000000	4.00000000000000000000	4.00000000000000000000	4.00000000000000000000	4.00000000000000000000	4.00000000000000000000	4.00000000000000000000	4.00000000000000000000	4.00000000000000000000	4.00000000000000000000
102.00000000000000000000	0.00000000000000000000	4185.64111328125000000000	4213.33300781250000000000	4168.20507812500000000000	4251.28173828125000000000	4203.58984375000000000000	4214.35888671875000000000	4229.23046875000000000000	4228.20507812500000000000	4214.87158203125000000000	4178.97412109375000000000	4161.53857421875000000000	4258.46142578125000000000	4211.79492187500000000000	4206.15380859375000000000	3465.00000000000000000000	10247.00000000000000000000	10226.00000000000000000000	0.00000000000000000000	0.00000000000000000000	0.00000000000000000000	500.00000000000000000000	866.00000000000000000000	4.00000000000000000000	4.00000000000000000000	4.00000000000000000000	4.00000000000000000000	4.00000000000000000000	4.00000000000000000000	4.00000000000000000000	4.00000000000000000000	4.00000000000000000000	4.00000000000000000000	4.00000000000000000000	4.00000000000000000000	4.00000000000000000000	4.00000000000000000000	4.00000000000000000000	4.00000000000000000000
103.00000000000000000000	0.00000000000000000000	4192.82031250000000000000	4210.25634765625000000000	4180.00000000000000000000	4247.17919921875000000000	4208.71777343750000000000	4215.38427734375000000000	4229.74365234375000000000	4234.35888671875000000000	4223.07666015625000000000	4178.97412109375000000000	4162.56396484375000000000	4258.97412109375000000000	4218.46142578125000000000	4209.74365234375000000000	3224.00000000000000000000	10248.00000000000000000000	10226.00000000000000000000	0.00000000000000000000	0.00000000000000000000	0.00000000000000000000	500.00000000000000000000	874.00000000000000000000	4.00000000000000000000	4.00000000000000000000	4.00000000000000000000	4.00000000000000000000	4.00000000000000000000	4.00000000000000000000	4.00000000000000000000	4.00000000000000000000	4.00000000000000000000	4.00000000000000000000	4.00000000000000000000	4.00000000000000000000	4.00000000000000000000	4.00000000000000000000	4.00000000000000000000	4.00000000000000000000
104.00000000000000000000	0.00000000000000000000	4200.00000000000000000000	4225.64111328125000000000	4191.28173828125000000000	4228.20507812500000000000	4233.84619140625000000000	4231.79492187500000000000	4237.94873046875000000000	4229.74365234375000000000	4212.82031250000000000000	4201.02539062500000000000	4178.97412109375000000000	4270.76904296875000000000	4215.38427734375000000000	4228.71777343750000000000	3101.00000000000000000000	10248.00000000000000000000	10226.00000000000000000000	0.00000000000000000000	0.00000000000000000000	0.00000000000000000000	500.00000000000000000000	881.00000000000000000000	4.00000000000000000000	4.00000000000000000000	4.00000000000000000000	4.00000000000000000000	4.00000000000000000000	4.00000000000000000000	4.00000000000000000000	4.00000000000000000000	4.00000000000000000000	4.00000000000000000000	4.00000000000000000000	4.00000000000000000000	4.00000000000000000000	4.00000000000000000000	4.00000000000000000000	4.00000000000000000000
105.00000000000000000000	0.00000000000000000000	4177.94873046875000000000	4198.97412109375000000000	4164.10253906250000000000	4198.97412109375000000000	4194.35888671875000000000	4206.15380859375000000000	4223.07666015625000000000	4210.76904296875000000000	4192.30761718750000000000	4173.33300781250000000000	4169.23046875000000000000	4253.33300781250000000000	4193.33300781250000000000	4202.05126953125000000000	3019.00000000000000000000	10249.00000000000000000000	10227.00000000000000000000	0.00000000000000000000	0.00000000000000000000	0.00000000000000000000	500.00000000000000000000	888.00000000000000000000	4.00000000000000000000	4.00000000000000000000	4.00000000000000000000	4.00000000000000000000	4.00000000000000000000	4.00000000000000000000	4.00000000000000000000	4.00000000000000000000	4.00000000000000000000	4.00000000000000000000	4.00000000000000000000	4.00000000000000000000	4.00000000000000000000	4.00000000000000000000	4.00000000000000000000	4.00000000000000000000
106.00000000000000000000	0.00000000000000000000	4190.76904296875000000000	4180.51269531250000000000	4172.82031250000000000000	4201.53857421875000000000	4166.66650390625000000000	4182.05126953125000000000	4212.30761718750000000000	4201.53857421875000000000	4193.84619140625000000000	4149.74365234375000000000	4156.41015625000000000000	4245.64111328125000000000	4192.30761718750000000000	4191.28173828125000000000	3465.00000000000000000000	10249.00000000000000000000	10227.00000000000000000000	0.00000000000000000000	0.00000000000000000000	0.00000000000000000000	500.00000000000000000000	897.00000000000000000000	4.00000000000000000000	4.00000000000000000000	4.00000000000000000000	4.00000000000000000000	4.00000000000000000000	4.00000000000000000000	4.00000000000000000000	4.00000000000000000000	4.00000000000000000000	4.00000000000000000000	4.00000000000000000000	4.00000000000000000000	4.00000000000000000000	4.00000000000000000000	4.00000000000000000000	4.00000000000000000000
107.00000000000000000000	0.00000000000000000000	4195.38427734375000000000	4219.48730468750000000000	4181.02539062500000000000	4238.46142578125000000000	4229.23046875000000000000	4220.51269531250000000000	4243.07666015625000000000	4234.87158203125000000000	4227.17919921875000000000	4186.66650390625000000000	4157.94873046875000000000	4270.76904296875000000000	4224.61523437500000000000	4233.84619140625000000000	3224.00000000000000000000	10249.00000000000000000000	10226.00000000000000000000	0.00000000000000000000	0.00000000000000000000	0.00000000000000000000	500.00000000000000000000	905.00000000000000000000	4.00000000000000000000	4.00000000000000000000	4.00000000000000000000	4.00000000000000000000	4.00000000000000000000	4.00000000000000000000	4.00000000000000000000	4.00000000000000000000	4.00000000000000000000	4.00000000000000000000	4.00000000000000000000	4.00000000000000000000	4.00000000000000000000	4.00000000000000000000	4.00000000000000000000	4.00000000000000000000
108.00000000000000000000	0.00000000000000000000	4198.46142578125000000000	4229.23046875000000000000	4188.71777343750000000000	4247.17919921875000000000	4245.64111328125000000000	4245.64111328125000000000	4260.51269531250000000000	4257.94873046875000000000	4241.53857421875000000000	4202.56396484375000000000	4165.64111328125000000000	4287.17919921875000000000	4236.92285156250000000000	4250.25634765625000000000	3101.00000000000000000000	10249.00000000000000000000	10226.00000000000000000000	0.00000000000000000000	0.00000000000000000000	0.00000000000000000000	500.00000000000000000000	912.00000000000000000000	4.00000000000000000000	4.00000000000000000000	4.00000000000000000000	4.00000000000000000000	4.00000000000000000000	4.00000000000000000000	4.00000000000000000000	4.00000000000000000000	4.00000000000000000000	4.00000000000000000000	4.00000000000000000000	4.00000000000000000000	4.00000000000000000000	4.00000000000000000000	4.00000000000000000000	4.00000000000000000000
109.00000000000000000000	0.00000000000000000000	4200.51269531250000000000	4209.74365234375000000000	4190.76904296875000000000	4227.17919921875000000000	4205.64111328125000000000	4230.25634765625000000000	4242.05126953125000000000	4250.25634765625000000000	4241.53857421875000000000	4200.00000000000000000000	4195.89746093750000000000	4288.71777343750000000000	4227.69238281250000000000	4236.41015625000000000000	3019.00000000000000000000	10248.00000000000000000000	10227.00000000000000000000	0.00000000000000000000	0.00000000000000000000	0.00000000000000000000	500.00000000000000000000	920.00000000000000000000	4.00000000000000000000	4.00000000000000000000	4.00000000000000000000	4.00000000000000000000	4.00000000000000000000	4.00000000000000000000	4.00000000000000000000	4.00000000000000000000	4.00000000000000000000	4.00000000000000000000	4.00000000000000000000	4.00000000000000000000	4.00000000000000000000	4.00000000000000000000	4.00000000000000000000	4.00000000000000000000
110.00000000000000000000	0.00000000000000000000	4185.64111328125000000000	4212.82031250000000000000	4174.35888671875000000000	4219.48730468750000000000	4206.66650390625000000000	4219.48730468750000000000	4226.15380859375000000000	4238.97412109375000000000	4241.02539062500000000000	4219.48730468750000000000	4198.46142578125000000000	4305.64111328125000000000	4217.94873046875000000000	4228.71777343750000000000	3465.00000000000000000000	10248.00000000000000000000	10227.00000000000000000000	0.00000000000000000000	0.00000000000000000000	0.00000000000000000000	500.00000000000000000000	928.00000000000000000000	4.00000000000000000000	4.00000000000000000000	4.00000000000000000000	4.00000000000000000000	4.00000000000000000000	4.00000000000000000000	4.00000000000000000000	4.00000000000000000000	4.00000000000000000000	4.00000000000000000000	4.00000000000000000000	4.00000000000000000000	4.00000000000000000000	4.00000000000000000000	4.00000000000000000000	4.00000000000000000000
111.00000000000000000000	0.00000000000000000000	4200.51269531250000000000	4201.02539062500000000000	4188.20507812500000000000	4204.10253906250000000000	4208.20507812500000000000	4214.35888671875000000000	4219.48730468750000000000	4222.56396484375000000000	4216.92285156250000000000	4203.58984375000000000000	4157.94873046875000000000	4326.15380859375000000000	4210.25634765625000000000	4218.97412109375000000000	3224.00000000000000000000	10248.00000000000000000000	10228.00000000000000000000	0.00000000000000000000	0.00000000000000000000	0.00000000000000000000	500.00000000000000000000	936.00000000000000000000	4.00000000000000000000	4.00000000000000000000	4.00000000000000000000	4.00000000000000000000	4.00000000000000000000	4.00000000000000000000	4.00000000000000000000	4.00000000000000000000	4.00000000000000000000	4.00000000000000000000	4.00000000000000000000	4.00000000000000000000	4.00000000000000000000	4.00000000000000000000	4.00000000000000000000	4.00000000000000000000
112.00000000000000000000	0.00000000000000000000	4199.48730468750000000000	4195.89746093750000000000	4184.61523437500000000000	4205.64111328125000000000	4195.89746093750000000000	4209.74365234375000000000	4217.43603515625000000000	4208.20507812500000000000	4193.84619140625000000000	4161.02539062500000000000	4157.43603515625000000000	4324.61523437500000000000	4208.20507812500000000000	4216.92285156250000000000	3101.00000000000000000000	10248.00000000000000000000	10228.00000000000000000000	0.00000000000000000000	0.00000000000000000000	0.00000000000000000000	500.00000000000000000000	943.00000000000000000000	4.00000000000000000000	4.00000000000000000000	4.00000000000000000000	4.00000000000000000000	4.00000000000000000000	4.00000000000000000000	4.00000000000000000000	4.00000000000000000000	4.00000000000000000000	4.00000000000000000000	4.00000000000000000000	4.00000000000000000000	4.00000000000000000000	4.00000000000000000000	4.00000000000000000000	4.00000000000000000000
113.00000000000000000000	0.00000000000000000000	4194.35888671875000000000	4223.58984375000000000000	4185.12792968750000000000	4250.25634765625000000000	4199.48730468750000000000	4203.07666015625000000000	4213.84619140625000000000	4198.46142578125000000000	4189.74365234375000000000	4148.71777343750000000000	4157.94873046875000000000	4328.20507812500000000000	4193.84619140625000000000	4220.00000000000000000000	3019.00000000000000000000	10249.00000000000000000000	10229.00000000000000000000	0.00000000000000000000	0.00000000000000000000	0.00000000000000000000	500.00000000000000000000	951.00000000000000000000	4.00000000000000000000	4.00000000000000000000	4.00000000000000000000	4.00000000000000000000	4.00000000000000000000	4.00000000000000000000	4.00000000000000000000	4.00000000000000000000	4.00000000000000000000	4.00000000000000000000	4.00000000000000000000	4.00000000000000000000	4.00000000000000000000	4.00000000000000000000	4.00000000000000000000	4.00000000000000000000
114.00000000000000000000	0.00000000000000000000	4199.48730468750000000000	4236.92285156250000000000	4193.33300781250000000000	4265.64111328125000000000	4210.25634765625000000000	4198.97412109375000000000	4213.33300781250000000000	4201.53857421875000000000	4198.97412109375000000000	4158.97412109375000000000	4143.07666015625000000000	4333.84619140625000000000	4186.66650390625000000000	4215.89746093750000000000	3465.00000000000000000000	10249.00000000000000000000	10229.00000000000000000000	0.00000000000000000000	0.00000000000000000000	0.00000000000000000000	500.00000000000000000000	959.00000000000000000000	4.00000000000000000000	4.00000000000000000000	4.00000000000000000000	4.00000000000000000000	4.00000000000000000000	4.00000000000000000000	4.00000000000000000000	4.00000000000000000000	4.00000000000000000000	4.00000000000000000000	4.00000000000000000000	4.00000000000000000000	4.00000000000000000000	4.00000000000000000000	4.00000000000000000000	4.00000000000000000000
115.00000000000000000000	0.00000000000000000000	4193.84619140625000000000	4222.05126953125000000000	4178.97412109375000000000	4229.23046875000000000000	4215.89746093750000000000	4204.61523437500000000000	4219.48730468750000000000	4213.84619140625000000000	4212.82031250000000000000	4171.79492187500000000000	4170.76904296875000000000	4331.28173828125000000000	4208.71777343750000000000	4229.23046875000000000000	3224.00000000000000000000	10246.00000000000000000000	10228.00000000000000000000	0.00000000000000000000	0.00000000000000000000	0.00000000000000000000	500.00000000000000000000	967.00000000000000000000	4.00000000000000000000	4.00000000000000000000	4.00000000000000000000	4.00000000000000000000	4.00000000000000000000	4.00000000000000000000	4.00000000000000000000	4.00000000000000000000	4.00000000000000000000	4.00000000000000000000	4.00000000000000000000	4.00000000000000000000	4.00000000000000000000	4.00000000000000000000	4.00000000000000000000	4.00000000000000000000
116.00000000000000000000	0.00000000000000000000	4205.64111328125000000000	4209.74365234375000000000	4187.17919921875000000000	4215.89746093750000000000	4212.30761718750000000000	4208.20507812500000000000	4217.94873046875000000000	4211.28173828125000000000	4215.38427734375000000000	4182.56396484375000000000	4187.17919921875000000000	4334.87158203125000000000	4217.94873046875000000000	4250.25634765625000000000	3101.00000000000000000000	10246.00000000000000000000	10228.00000000000000000000	0.00000000000000000000	0.00000000000000000000	0.00000000000000000000	500.00000000000000000000	975.00000000000000000000	4.00000000000000000000	4.00000000000000000000	4.00000000000000000000	4.00000000000000000000	4.00000000000000000000	4.00000000000000000000	4.00000000000000000000	4.00000000000000000000	4.00000000000000000000	4.00000000000000000000	4.00000000000000000000	4.00000000000000000000	4.00000000000000000000	4.00000000000000000000	4.00000000000000000000	4.00000000000000000000
117.00000000000000000000	0.00000000000000000000	4193.84619140625000000000	4215.38427734375000000000	4176.41015625000000000000	4241.02539062500000000000	4220.00000000000000000000	4213.33300781250000000000	4215.38427734375000000000	4207.69238281250000000000	4210.25634765625000000000	4192.30761718750000000000	4164.61523437500000000000	4319.48730468750000000000	4205.64111328125000000000	4227.69238281250000000000	3019.00000000000000000000	10245.00000000000000000000	10228.00000000000000000000	0.00000000000000000000	0.00000000000000000000	0.00000000000000000000	500.00000000000000000000	984.00000000000000000000	4.00000000000000000000	4.00000000000000000000	4.00000000000000000000	4.00000000000000000000	4.00000000000000000000	4.00000000000000000000	4.00000000000000000000	4.00000000000000000000	4.00000000000000000000	4.00000000000000000000	4.00000000000000000000	4.00000000000000000000	4.00000000000000000000	4.00000000000000000000	4.00000000000000000000	4.00000000000000000000
118.00000000000000000000	0.00000000000000000000	4188.71777343750000000000	4212.30761718750000000000	4169.23046875000000000000	4233.84619140625000000000	4228.20507812500000000000	4217.94873046875000000000	4217.94873046875000000000	4212.82031250000000000000	4209.23046875000000000000	4183.07666015625000000000	4159.48730468750000000000	4305.12792968750000000000	4199.48730468750000000000	4198.46142578125000000000	3465.00000000000000000000	10245.00000000000000000000	10228.00000000000000000000	0.00000000000000000000	0.00000000000000000000	0.00000000000000000000	500.00000000000000000000	991.00000000000000000000	4.00000000000000000000	4.00000000000000000000	4.00000000000000000000	4.00000000000000000000	4.00000000000000000000	4.00000000000000000000	4.00000000000000000000	4.00000000000000000000	4.00000000000000000000	4.00000000000000000000	4.00000000000000000000	4.00000000000000000000	4.00000000000000000000	4.00000000000000000000	4.00000000000000000000	4.00000000000000000000
119.00000000000000000000	0.00000000000000000000	4197.94873046875000000000	4206.66650390625000000000	4180.51269531250000000000	4208.71777343750000000000	4212.30761718750000000000	4216.41015625000000000000	4225.12792968750000000000	4222.56396484375000000000	4217.43603515625000000000	4176.92285156250000000000	4170.25634765625000000000	4318.97412109375000000000	4210.76904296875000000000	4210.25634765625000000000	3224.00000000000000000000	10245.00000000000000000000	10229.00000000000000000000	0.00000000000000000000	0.00000000000000000000	0.00000000000000000000	500.00000000000000000000	1000.00000000000000000000	4.00000000000000000000	4.00000000000000000000	4.00000000000000000000	4.00000000000000000000	4.00000000000000000000	4.00000000000000000000	4.00000000000000000000	4.00000000000000000000	4.00000000000000000000	4.00000000000000000000	4.00000000000000000000	4.00000000000000000000	4.00000000000000000000	4.00000000000000000000	4.00000000000000000000	4.00000000000000000000
120.00000000000000000000	0.00000000000000000000	4186.15380859375000000000	4222.05126953125000000000	4175.89746093750000000000	4227.17919921875000000000	4202.56396484375000000000	4215.89746093750000000000	4233.33300781250000000000	4231.28173828125000000000	4229.74365234375000000000	4203.58984375000000000000	4156.41015625000000000000	4336.41015625000000000000	4215.38427734375000000000	4227.69238281250000000000	3101.00000000000000000000	10245.00000000000000000000	10229.00000000000000000000	0.00000000000000000000	0.00000000000000000000	0.00000000000000000000	501.00000000000000000000	7.00000000000000000000	4.00000000000000000000	4.00000000000000000000	4.00000000000000000000	4.00000000000000000000	4.00000000000000000000	4.00000000000000000000	4.00000000000000000000	4.00000000000000000000	4.00000000000000000000	4.00000000000000000000	4.00000000000000000000	4.00000000000000000000	4.00000000000000000000	4.00000000000000000000	4.00000000000000000000	4.00000000000000000000
121.00000000000000000000	0.00000000000000000000	4202.56396484375000000000	4227.69238281250000000000	4193.33300781250000000000	4246.15380859375000000000	4205.12792968750000000000	4208.20507812500000000000	4222.05126953125000000000	4215.38427734375000000000	4221.02539062500000000000	4209.23046875000000000000	4142.05126953125000000000	4336.41015625000000000000	4196.41015625000000000000	4222.05126953125000000000	3019.00000000000000000000	10246.00000000000000000000	10229.00000000000000000000	0.00000000000000000000	0.00000000000000000000	0.00000000000000000000	501.00000000000000000000	15.00000000000000000000	4.00000000000000000000	4.00000000000000000000	4.00000000000000000000	4.00000000000000000000	4.00000000000000000000	4.00000000000000000000	4.00000000000000000000	4.00000000000000000000	4.00000000000000000000	4.00000000000000000000	4.00000000000000000000	4.00000000000000000000	4.00000000000000000000	4.00000000000000000000	4.00000000000000000000	4.00000000000000000000
122.00000000000000000000	0.00000000000000000000	4197.94873046875000000000	4216.92285156250000000000	4183.58984375000000000000	4237.43603515625000000000	4204.61523437500000000000	4201.02539062500000000000	4204.61523437500000000000	4198.46142578125000000000	4207.69238281250000000000	4191.79492187500000000000	4168.71777343750000000000	4314.35888671875000000000	4194.87158203125000000000	4207.17919921875000000000	3465.00000000000000000000	10246.00000000000000000000	10229.00000000000000000000	0.00000000000000000000	0.00000000000000000000	0.00000000000000000000	501.00000000000000000000	22.00000000000000000000	4.00000000000000000000	4.00000000000000000000	4.00000000000000000000	4.00000000000000000000	4.00000000000000000000	4.00000000000000000000	4.00000000000000000000	4.00000000000000000000	4.00000000000000000000	4.00000000000000000000	4.00000000000000000000	4.00000000000000000000	4.00000000000000000000	4.00000000000000000000	4.00000000000000000000	4.00000000000000000000
123.00000000000000000000	0.00000000000000000000	4187.69238281250000000000	4220.00000000000000000000	4172.82031250000000000000	4242.56396484375000000000	4210.25634765625000000000	4204.10253906250000000000	4207.17919921875000000000	4204.61523437500000000000	4208.71777343750000000000	4182.05126953125000000000	4191.28173828125000000000	4317.43603515625000000000	4216.92285156250000000000	4214.87158203125000000000	3224.00000000000000000000	10245.00000000000000000000	10229.00000000000000000000	0.00000000000000000000	0.00000000000000000000	0.00000000000000000000	501.00000000000000000000	30.00000000000000000000	4.00000000000000000000	4.00000000000000000000	4.00000000000000000000	4.00000000000000000000	4.00000000000000000000	4.00000000000000000000	4.00000000000000000000	4.00000000000000000000	4.00000000000000000000	4.00000000000000000000	4.00000000000000000000	4.00000000000000000000	4.00000000000000000000	4.00000000000000000000	4.00000000000000000000	4.00000000000000000000
124.00000000000000000000	0.00000000000000000000	4203.58984375000000000000	4230.25634765625000000000	4190.76904296875000000000	4243.07666015625000000000	4228.20507812500000000000	4212.30761718750000000000	4218.97412109375000000000	4213.84619140625000000000	4213.33300781250000000000	4171.79492187500000000000	4177.43603515625000000000	4331.28173828125000000000	4217.43603515625000000000	4228.71777343750000000000	3101.00000000000000000000	10245.00000000000000000000	10229.00000000000000000000	0.00000000000000000000	0.00000000000000000000	0.00000000000000000000	501.00000000000000000000	38.00000000000000000000	4.00000000000000000000	4.00000000000000000000	4.00000000000000000000	4.00000000000000000000	4.00000000000000000000	4.00000000000000000000	4.00000000000000000000	4.00000000000000000000	4.00000000000000000000	4.00000000000000000000	4.00000000000000000000	4.00000000000000000000	4.00000000000000000000	4.00000000000000000000	4.00000000000000000000	4.00000000000000000000
125.00000000000000000000	0.00000000000000000000	4187.69238281250000000000	4223.07666015625000000000	4173.84619140625000000000	4225.12792968750000000000	4233.33300781250000000000	4216.41015625000000000000	4219.48730468750000000000	4214.35888671875000000000	4213.84619140625000000000	4181.53857421875000000000	4155.38427734375000000000	4315.38427734375000000000	4202.05126953125000000000	4216.41015625000000000000	3019.00000000000000000000	10248.00000000000000000000	10229.00000000000000000000	0.00000000000000000000	0.00000000000000000000	0.00000000000000000000	501.00000000000000000000	45.00000000000000000000	4.00000000000000000000	4.00000000000000000000	4.00000000000000000000	4.00000000000000000000	4.00000000000000000000	4.00000000000000000000	4.00000000000000000000	4.00000000000000000000	4.00000000000000000000	4.00000000000000000000	4.00000000000000000000	4.00000000000000000000	4.00000000000000000000	4.00000000000000000000	4.00000000000000000000	4.00000000000000000000
126.00000000000000000000	0.00000000000000000000	4183.58984375000000000000	4194.35888671875000000000	4171.79492187500000000000	4207.17919921875000000000	4205.64111328125000000000	4206.66650390625000000000	4203.07666015625000000000	4199.48730468750000000000	4199.48730468750000000000	4184.61523437500000000000	4146.15380859375000000000	4308.71777343750000000000	4188.20507812500000000000	4202.56396484375000000000	3465.00000000000000000000	10248.00000000000000000000	10229.00000000000000000000	0.00000000000000000000	0.00000000000000000000	0.00000000000000000000	501.00000000000000000000	53.00000000000000000000	4.00000000000000000000	4.00000000000000000000	4.00000000000000000000	4.00000000000000000000	4.00000000000000000000	4.00000000000000000000	4.00000000000000000000	4.00000000000000000000	4.00000000000000000000	4.00000000000000000000	4.00000000000000000000	4.00000000000000000000	4.00000000000000000000	4.00000000000000000000	4.00000000000000000000	4.00000000000000000000
127.00000000000000000000	0.00000000000000000000	4184.61523437500000000000	4177.43603515625000000000	4169.74365234375000000000	4201.53857421875000000000	4188.20507812500000000000	4201.02539062500000000000	4196.41015625000000000000	4190.76904296875000000000	4195.38427734375000000000	4169.23046875000000000000	4160.00000000000000000000	4310.25634765625000000000	4188.20507812500000000000	4205.12792968750000000000	52.00000000000000000000	10249.00000000000000000000	10229.00000000000000000000	0.00000000000000000000	0.00000000000000000000	0.00000000000000000000	501.00000000000000000000	62.00000000000000000000	4.00000000000000000000	4.00000000000000000000	4.00000000000000000000	4.00000000000000000000	4.00000000000000000000	4.00000000000000000000	4.00000000000000000000	4.00000000000000000000	4.00000000000000000000	4.00000000000000000000	4.00000000000000000000	4.00000000000000000000	4.00000000000000000000	4.00000000000000000000	4.00000000000000000000	4.00000000000000000000
0.00000000000000000000	0.00000000000000000000	4183.07666015625000000000	4191.28173828125000000000	4167.17919921875000000000	4223.58984375000000000000	4207.69238281250000000000	4208.20507812500000000000	4210.25634765625000000000	4206.66650390625000000000	4215.89746093750000000000	4184.61523437500000000000	4187.69238281250000000000	4311.28173828125000000000	4202.56396484375000000000	4212.30761718750000000000	2284.00000000000000000000	10249.00000000000000000000	10229.00000000000000000000	0.00000000000000000000	0.00000000000000000000	0.00000000000000000000	501.00000000000000000000	69.00000000000000000000	4.00000000000000000000	4.00000000000000000000	4.00000000000000000000	4.00000000000000000000	4.00000000000000000000	4.00000000000000000000	4.00000000000000000000	4.00000000000000000000	4.00000000000000000000	4.00000000000000000000	4.00000000000000000000	4.00000000000000000000	4.00000000000000000000	4.00000000000000000000	4.00000000000000000000	4.00000000000000000000
1.00000000000000000000	0.00000000000000000000	4203.07666015625000000000	4222.05126953125000000000	4189.23046875000000000000	4248.71777343750000000000	4225.12792968750000000000	4215.89746093750000000000	4223.58984375000000000000	4223.58984375000000000000	4226.66650390625000000000	4212.82031250000000000000	4186.15380859375000000000	4322.05126953125000000000	4218.46142578125000000000	4225.12792968750000000000	2938.00000000000000000000	10249.00000000000000000000	10229.00000000000000000000	0.00000000000000000000	0.00000000000000000000	0.00000000000000000000	501.00000000000000000000	77.00000000000000000000	4.00000000000000000000	4.00000000000000000000	4.00000000000000000000	4.00000000000000000000	4.00000000000000000000	4.00000000000000000000	4.00000000000000000000	4.00000000000000000000	4.00000000000000000000	4.00000000000000000000	4.00000000000000000000	4.00000000000000000000	4.00000000000000000000	4.00000000000000000000	4.00000000000000000000	4.00000000000000000000
2.00000000000000000000	0.00000000000000000000	4196.92285156250000000000	4236.41015625000000000000	4182.05126953125000000000	4235.38427734375000000000	4221.02539062500000000000	4214.35888671875000000000	4222.05126953125000000000	4226.15380859375000000000	4224.10253906250000000000	4200.51269531250000000000	4156.92285156250000000000	4329.23046875000000000000	4216.92285156250000000000	4232.30761718750000000000	2300.00000000000000000000	10249.00000000000000000000	10229.00000000000000000000	0.00000000000000000000	0.00000000000000000000	0.00000000000000000000	501.00000000000000000000	86.00000000000000000000	4.00000000000000000000	4.00000000000000000000	4.00000000000000000000	4.00000000000000000000	4.00000000000000000000	4.00000000000000000000	4.00000000000000000000	4.00000000000000000000	4.00000000000000000000	4.00000000000000000000	4.00000000000000000000	4.00000000000000000000	4.00000000000000000000	4.00000000000000000000	4.00000000000000000000	4.00000000000000000000
3.00000000000000000000	0.00000000000000000000	4201.53857421875000000000	4228.20507812500000000000	4187.69238281250000000000	4227.17919921875000000000	4217.43603515625000000000	4208.20507812500000000000	4216.92285156250000000000	4223.07666015625000000000	4225.64111328125000000000	4186.15380859375000000000	4166.66650390625000000000	4332.82031250000000000000	4205.64111328125000000000	4230.25634765625000000000	3456.00000000000000000000	10247.00000000000000000000	10229.00000000000000000000	0.00000000000000000000	0.00000000000000000000	0.00000000000000000000	501.00000000000000000000	94.00000000000000000000	4.00000000000000000000	4.00000000000000000000	4.00000000000000000000	4.00000000000000000000	4.00000000000000000000	4.00000000000000000000	4.00000000000000000000	4.00000000000000000000	4.00000000000000000000	4.00000000000000000000	4.00000000000000000000	4.00000000000000000000	4.00000000000000000000	4.00000000000000000000	4.00000000000000000000	4.00000000000000000000
4.00000000000000000000	0.00000000000000000000	4194.35888671875000000000	4223.58984375000000000000	4187.17919921875000000000	4229.23046875000000000000	4212.82031250000000000000	4193.84619140625000000000	4209.74365234375000000000	4211.79492187500000000000	4210.76904296875000000000	4189.74365234375000000000	4186.15380859375000000000	4321.53857421875000000000	4201.02539062500000000000	4220.00000000000000000000	3524.00000000000000000000	10247.00000000000000000000	10229.00000000000000000000	0.00000000000000000000	0.00000000000000000000	0.00000000000000000000	501.00000000000000000000	102.00000000000000000000	4.00000000000000000000	4.00000000000000000000	4.00000000000000000000	4.00000000000000000000	4.00000000000000000000	4.00000000000000000000	4.00000000000000000000	4.00000000000000000000	4.00000000000000000000	4.00000000000000000000	4.00000000000000000000	4.00000000000000000000	4.00000000000000000000	4.00000000000000000000	4.00000000000000000000	4.00000000000000000000
5.00000000000000000000	0.00000000000000000000	4175.38427734375000000000	4210.25634765625000000000	4171.28173828125000000000	4206.15380859375000000000	4178.46142578125000000000	4172.30761718750000000000	4188.20507812500000000000	4182.05126953125000000000	4176.41015625000000000000	4157.94873046875000000000	4162.56396484375000000000	4306.15380859375000000000	4173.84619140625000000000	4200.51269531250000000000	3298.00000000000000000000	10248.00000000000000000000	10228.00000000000000000000	0.00000000000000000000	0.00000000000000000000	0.00000000000000000000	501.00000000000000000000	111.00000000000000000000	4.00000000000000000000	4.00000000000000000000	4.00000000000000000000	4.00000000000000000000	4.00000000000000000000	4.00000000000000000000	4.00000000000000000000	4.00000000000000000000	4.00000000000000000000	4.00000000000000000000	4.00000000000000000000	4.00000000000000000000	4.00000000000000000000	4.00000000000000000000	4.00000000000000000000	4.00000000000000000000
6.00000000000000000000	0.00000000000000000000	4188.71777343750000000000	4195.89746093750000000000	4187.69238281250000000000	4208.20507812500000000000	4177.94873046875000000000	4187.69238281250000000000	4188.71777343750000000000	4180.00000000000000000000	4181.53857421875000000000	4146.15380859375000000000	4145.64111328125000000000	4313.33300781250000000000	4161.53857421875000000000	4204.10253906250000000000	3410.00000000000000000000	10248.00000000000000000000	10228.00000000000000000000	0.00000000000000000000	0.00000000000000000000	0.00000000000000000000	501.00000000000000000000	119.00000000000000000000	4.00000000000000000000	4.00000000000000000000	4.00000000000000000000	4.00000000000000000000	4.00000000000000000000	4.00000000000000000000	4.00000000000000000000	4.00000000000000000000	4.00000000000000000000	4.00000000000000000000	4.00000000000000000000	4.00000000000000000000	4.00000000000000000000	4.00000000000000000000	4.00000000000000000000	4.00000000000000000000
7.00000000000000000000	0.00000000000000000000	4178.46142578125000000000	4202.05126953125000000000	4177.43603515625000000000	4233.33300781250000000000	4218.97412109375000000000	4216.41015625000000000000	4210.76904296875000000000	4208.20507812500000000000	4211.79492187500000000000	4181.53857421875000000000	4158.97412109375000000000	4313.33300781250000000000	4193.84619140625000000000	4215.89746093750000000000	3448.00000000000000000000	10247.00000000000000000000	10229.00000000000000000000	0.00000000000000000000	0.00000000000000000000	0.00000000000000000000	501.00000000000000000000	128.00000000000000000000	4.00000000000000000000	4.00000000000000000000	4.00000000000000000000	4.00000000000000000000	4.00000000000000000000	4.00000000000000000000	4.00000000000000000000	4.00000000000000000000	4.00000000000000000000	4.00000000000000000000	4.00000000000000000000	4.00000000000000000000	4.00000000000000000000	4.00000000000000000000	4.00000000000000000000	4.00000000000000000000
8.00000000000000000000	0.00000000000000000000	4178.97412109375000000000	4205.64111328125000000000	4173.33300781250000000000	4216.41015625000000000000	4204.61523437500000000000	4208.20507812500000000000	4209.74365234375000000000	4209.74365234375000000000	4210.76904296875000000000	4188.71777343750000000000	4169.23046875000000000000	4302.05126953125000000000	4197.94873046875000000000	4208.71777343750000000000	3155.00000000000000000000	10247.00000000000000000000	10229.00000000000000000000	0.00000000000000000000	0.00000000000000000000	0.00000000000000000000	501.00000000000000000000	135.00000000000000000000	4.00000000000000000000	4.00000000000000000000	4.00000000000000000000	4.00000000000000000000	4.00000000000000000000	4.00000000000000000000	4.00000000000000000000	4.00000000000000000000	4.00000000000000000000	4.00000000000000000000	4.00000000000000000000	4.00000000000000000000	4.00000000000000000000	4.00000000000000000000	4.00000000000000000000	4.00000000000000000000
9.00000000000000000000	0.00000000000000000000	4186.66650390625000000000	4199.48730468750000000000	4180.51269531250000000000	4200.51269531250000000000	4182.56396484375000000000	4198.97412109375000000000	4204.10253906250000000000	4205.12792968750000000000	4214.35888671875000000000	4183.58984375000000000000	4161.02539062500000000000	4303.58984375000000000000	4174.87158203125000000000	4204.61523437500000000000	2920.00000000000000000000	10246.00000000000000000000	10231.00000000000000000000	0.00000000000000000000	0.00000000000000000000	0.00000000000000000000	501.00000000000000000000	142.00000000000000000000	4.00000000000000000000	4.00000000000000000000	4.00000000000000000000	4.00000000000000000000	4.00000000000000000000	4.00000000000000000000	4.00000000000000000000	4.00000000000000000000	4.00000000000000000000	4.00000000000000000000	4.00000000000000000000	4.00000000000000000000	4.00000000000000000000	4.00000000000000000000	4.00000000000000000000	4.00000000000000000000
10.00000000000000000000	0.00000000000000000000	4181.53857421875000000000	4189.74365234375000000000	4176.41015625000000000000	4215.38427734375000000000	4203.58984375000000000000	4202.05126953125000000000	4209.23046875000000000000	4209.74365234375000000000	4215.89746093750000000000	4180.51269531250000000000	4143.07666015625000000000	4314.87158203125000000000	4179.48730468750000000000	4211.28173828125000000000	3487.00000000000000000000	10246.00000000000000000000	10231.00000000000000000000	0.00000000000000000000	0.00000000000000000000	0.00000000000000000000	501.00000000000000000000	150.00000000000000000000	4.00000000000000000000	4.00000000000000000000	4.00000000000000000000	4.00000000000000000000	4.00000000000000000000	4.00000000000000000000	4.00000000000000000000	4.00000000000000000000	4.00000000000000000000	4.00000000000000000000	4.00000000000000000000	4.00000000000000000000	4.00000000000000000000	4.00000000000000000000	4.00000000000000000000	4.00000000000000000000
11.00000000000000000000	0.00000000000000000000	4194.87158203125000000000	4182.56396484375000000000	4192.82031250000000000000	4206.15380859375000000000	4198.97412109375000000000	4195.89746093750000000000	4207.69238281250000000000	4197.43603515625000000000	4191.28173828125000000000	4163.58984375000000000000	4143.58984375000000000000	4317.94873046875000000000	4191.79492187500000000000	4213.33300781250000000000	3226.00000000000000000000	10244.00000000000000000000	10231.00000000000000000000	0.00000000000000000000	0.00000000000000000000	0.00000000000000000000	501.00000000000000000000	157.00000000000000000000	4.00000000000000000000	4.00000000000000000000	4.00000000000000000000	4.00000000000000000000	4.00000000000000000000	4.00000000000000000000	4.00000000000000000000	4.00000000000000000000	4.00000000000000000000	4.00000000000000000000	4.00000000000000000000	4.00000000000000000000	4.00000000000000000000	4.00000000000000000000	4.00000000000000000000	4.00000000000000000000
12.00000000000000000000	0.00000000000000000000	4183.07666015625000000000	4195.89746093750000000000	4185.12792968750000000000	4199.48730468750000000000	4186.66650390625000000000	4195.38427734375000000000	4211.79492187500000000000	4207.69238281250000000000	4205.64111328125000000000	4170.25634765625000000000	4169.23046875000000000000	4311.79492187500000000000	4195.38427734375000000000	4212.30761718750000000000	3052.00000000000000000000	10244.00000000000000000000	10231.00000000000000000000	0.00000000000000000000	0.00000000000000000000	0.00000000000000000000	501.00000000000000000000	164.00000000000000000000	4.00000000000000000000	4.00000000000000000000	4.00000000000000000000	4.00000000000000000000	4.00000000000000000000	4.00000000000000000000	4.00000000000000000000	4.00000000000000000000	4.00000000000000000000	4.00000000000000000000	4.00000000000000000000	4.00000000000000000000	4.00000000000000000000	4.00000000000000000000	4.00000000000000000000	4.00000000000000000000
13.00000000000000000000	0.00000000000000000000	4190.25634765625000000000	4222.56396484375000000000	4193.33300781250000000000	4232.82031250000000000000	4211.79492187500000000000	4203.58984375000000000000	4224.61523437500000000000	4238.46142578125000000000	4242.05126953125000000000	4187.69238281250000000000	4178.46142578125000000000	4327.69238281250000000000	4207.17919921875000000000	4224.10253906250000000000	2892.00000000000000000000	10245.00000000000000000000	10230.00000000000000000000	0.00000000000000000000	0.00000000000000000000	0.00000000000000000000	501.00000000000000000000	172.00000000000000000000	4.00000000000000000000	4.00000000000000000000	4.00000000000000000000	4.00000000000000000000	4.00000000000000000000	4.00000000000000000000	4.00000000000000000000	4.00000000000000000000	4.00000000000000000000	4.00000000000000000000	4.00000000000000000000	4.00000000000000000000	4.00000000000000000000	4.00000000000000000000	4.00000000000000000000	4.00000000000000000000
14.00000000000000000000	0.00000000000000000000	4198.46142578125000000000	4218.97412109375000000000	4200.00000000000000000000	4236.41015625000000000000	4208.71777343750000000000	4196.41015625000000000000	4214.35888671875000000000	4219.48730468750000000000	4221.02539062500000000000	4176.92285156250000000000	4172.82031250000000000000	4329.74365234375000000000	4206.15380859375000000000	4232.82031250000000000000	3487.00000000000000000000	10245.00000000000000000000	10230.00000000000000000000	0.00000000000000000000	0.00000000000000000000	0.00000000000000000000	501.00000000000000000000	180.00000000000000000000	4.00000000000000000000	4.00000000000000000000	4.00000000000000000000	4.00000000000000000000	4.00000000000000000000	4.00000000000000000000	4.00000000000000000000	4.00000000000000000000	4.00000000000000000000	4.00000000000000000000	4.00000000000000000000	4.00000000000000000000	4.00000000000000000000	4.00000000000000000000	4.00000000000000000000	4.00000000000000000000
15.00000000000000000000	0.00000000000000000000	4175.38427734375000000000	4185.64111328125000000000	4172.30761718750000000000	4213.33300781250000000000	4166.15380859375000000000	4178.97412109375000000000	4189.74365234375000000000	4177.43603515625000000000	4172.82031250000000000000	4169.23046875000000000000	4160.00000000000000000000	4304.61523437500000000000	4181.02539062500000000000	4220.00000000000000000000	3226.00000000000000000000	10243.00000000000000000000	10228.00000000000000000000	0.00000000000000000000	0.00000000000000000000	0.00000000000000000000	501.00000000000000000000	188.00000000000000000000	4.00000000000000000000	4.00000000000000000000	4.00000000000000000000	4.00000000000000000000	4.00000000000000000000	4.00000000000000000000	4.00000000000000000000	4.00000000000000000000	4.00000000000000000000	4.00000000000000000000	4.00000000000000000000	4.00000000000000000000	4.00000000000000000000	4.00000000000000000000	4.00000000000000000000	4.00000000000000000000
16.00000000000000000000	0.00000000000000000000	4186.66650390625000000000	4186.15380859375000000000	4178.46142578125000000000	4221.53857421875000000000	4176.41015625000000000000	4181.53857421875000000000	4191.28173828125000000000	4182.56396484375000000000	4176.41015625000000000000	4179.48730468750000000000	4150.25634765625000000000	4307.17919921875000000000	4185.12792968750000000000	4209.74365234375000000000	0.00000000000000000000	10243.00000000000000000000	10228.00000000000000000000	0.00000000000000000000	0.00000000000000000000	0.00000000000000000000	501.00000000000000000000	196.00000000000000000000	4.00000000000000000000	4.00000000000000000000	4.00000000000000000000	4.00000000000000000000	4.00000000000000000000	4.00000000000000000000	4.00000000000000000000	4.00000000000000000000	4.00000000000000000000	4.00000000000000000000	4.00000000000000000000	4.00000000000000000000	4.00000000000000000000	4.00000000000000000000	4.00000000000000000000	4.00000000000000000000
17.00000000000000000000	0.00000000000000000000	4194.35888671875000000000	4217.94873046875000000000	4188.71777343750000000000	4226.66650390625000000000	4230.25634765625000000000	4212.30761718750000000000	4216.41015625000000000000	4220.00000000000000000000	4225.64111328125000000000	4194.87158203125000000000	4186.66650390625000000000	4321.02539062500000000000	4221.02539062500000000000	4221.02539062500000000000	0.00000000000000000000	10245.00000000000000000000	10229.00000000000000000000	0.00000000000000000000	0.00000000000000000000	0.00000000000000000000	501.00000000000000000000	204.00000000000000000000	4.00000000000000000000	4.00000000000000000000	4.00000000000000000000	4.00000000000000000000	4.00000000000000000000	4.00000000000000000000	4.00000000000000000000	4.00000000000000000000	4.00000000000000000000	4.00000000000000000000	4.00000000000000000000	4.00000000000000000000	4.00000000000000000000	4.00000000000000000000	4.00000000000000000000	4.00000000000000000000
18.00000000000000000000	0.00000000000000000000	4192.30761718750000000000	4208.71777343750000000000	4195.89746093750000000000	4210.76904296875000000000	4224.10253906250000000000	4222.05126953125000000000	4223.58984375000000000000	4221.02539062500000000000	4229.23046875000000000000	4188.20507812500000000000	4190.25634765625000000000	4321.53857421875000000000	4213.84619140625000000000	4226.15380859375000000000	0.00000000000000000000	10245.00000000000000000000	10229.00000000000000000000	0.00000000000000000000	0.00000000000000000000	0.00000000000000000000	501.00000000000000000000	212.00000000000000000000	4.00000000000000000000	4.00000000000000000000	4.00000000000000000000	4.00000000000000000000	4.00000000000000000000	4.00000000000000000000	4.00000000000000000000	4.00000000000000000000	4.00000000000000000000	4.00000000000000000000	4.00000000000000000000	4.00000000000000000000	4.00000000000000000000	4.00000000000000000000	4.00000000000000000000	4.00000000000000000000
19.00000000000000000000	0.00000000000000000000	4190.25634765625000000000	4190.76904296875000000000	4189.23046875000000000000	4214.35888671875000000000	4193.84619140625000000000	4202.05126953125000000000	4211.28173828125000000000	4202.56396484375000000000	4195.89746093750000000000	4179.48730468750000000000	4145.64111328125000000000	4313.84619140625000000000	4190.25634765625000000000	4210.76904296875000000000	0.00000000000000000000	10245.00000000000000000000	10228.00000000000000000000	0.00000000000000000000	0.00000000000000000000	0.00000000000000000000	501.00000000000000000000	220.00000000000000000000	4.00000000000000000000	4.00000000000000000000	4.00000000000000000000	4.00000000000000000000	4.00000000000000000000	4.00000000000000000000	4.00000000000000000000	4.00000000000000000000	4.00000000000000000000	4.00000000000000000000	4.00000000000000000000	4.00000000000000000000	4.00000000000000000000	4.00000000000000000000	4.00000000000000000000	4.00000000000000000000
20.00000000000000000000	0.00000000000000000000	4180.00000000000000000000	4208.20507812500000000000	4172.30761718750000000000	4227.17919921875000000000	4209.74365234375000000000	4201.53857421875000000000	4213.33300781250000000000	4215.38427734375000000000	4208.71777343750000000000	4201.53857421875000000000	4151.79492187500000000000	4314.87158203125000000000	4205.64111328125000000000	4213.33300781250000000000	0.00000000000000000000	10245.00000000000000000000	10228.00000000000000000000	0.00000000000000000000	0.00000000000000000000	0.00000000000000000000	501.00000000000000000000	228.00000000000000000000	4.00000000000000000000	4.00000000000000000000	4.00000000000000000000	4.00000000000000000000	4.00000000000000000000	4.00000000000000000000	4.00000000000000000000	4.00000000000000000000	4.00000000000000000000	4.00000000000000000000	4.00000000000000000000	4.00000000000000000000	4.00000000000000000000	4.00000000000000000000	4.00000000000000000000	4.00000000000000000000
21.00000000000000000000	0.00000000000000000000	4193.84619140625000000000	4209.23046875000000000000	4192.30761718750000000000	4217.94873046875000000000	4211.79492187500000000000	4207.17919921875000000000	4220.51269531250000000000	4224.10253906250000000000	4225.64111328125000000000	4200.51269531250000000000	4190.25634765625000000000	4327.69238281250000000000	4219.48730468750000000000	4231.28173828125000000000	0.00000000000000000000	10247.00000000000000000000	10229.00000000000000000000	0.00000000000000000000	0.00000000000000000000	0.00000000000000000000	501.00000000000000000000	235.00000000000000000000	4.00000000000000000000	4.00000000000000000000	4.00000000000000000000	4.00000000000000000000	4.00000000000000000000	4.00000000000000000000	4.00000000000000000000	4.00000000000000000000	4.00000000000000000000	4.00000000000000000000	4.00000000000000000000	4.00000000000000000000	4.00000000000000000000	4.00000000000000000000	4.00000000000000000000	4.00000000000000000000
22.00000000000000000000	0.00000000000000000000	4193.33300781250000000000	4209.74365234375000000000	4190.25634765625000000000	4226.15380859375000000000	4205.12792968750000000000	4209.23046875000000000000	4230.25634765625000000000	4227.17919921875000000000	4218.97412109375000000000	4188.20507812500000000000	4195.89746093750000000000	4332.82031250000000000000	4224.10253906250000000000	4233.84619140625000000000	0.00000000000000000000	10247.00000000000000000000	10229.00000000000000000000	0.00000000000000000000	0.00000000000000000000	0.00000000000000000000	501.00000000000000000000	242.00000000000000000000	4.00000000000000000000	4.00000000000000000000	4.00000000000000000000	4.00000000000000000000	4.00000000000000000000	4.00000000000000000000	4.00000000000000000000	4.00000000000000000000	4.00000000000000000000	4.00000000000000000000	4.00000000000000000000	4.00000000000000000000	4.00000000000000000000	4.00000000000000000000	4.00000000000000000000	4.00000000000000000000
23.00000000000000000000	0.00000000000000000000	4196.41015625000000000000	4220.00000000000000000000	4185.64111328125000000000	4237.94873046875000000000	4211.79492187500000000000	4207.17919921875000000000	4229.74365234375000000000	4229.23046875000000000000	4217.43603515625000000000	4191.28173828125000000000	4167.69238281250000000000	4336.41015625000000000000	4216.41015625000000000000	4226.66650390625000000000	0.00000000000000000000	10248.00000000000000000000	10229.00000000000000000000	0.00000000000000000000	0.00000000000000000000	0.00000000000000000000	501.00000000000000000000	251.00000000000000000000	4.00000000000000000000	4.00000000000000000000	4.00000000000000000000	4.00000000000000000000	4.00000000000000000000	4.00000000000000000000	4.00000000000000000000	4.00000000000000000000	4.00000000000000000000	4.00000000000000000000	4.00000000000000000000	4.00000000000000000000	4.00000000000000000000	4.00000000000000000000	4.00000000000000000000	4.00000000000000000000
24.00000000000000000000	0.00000000000000000000	4201.02539062500000000000	4205.12792968750000000000	4191.28173828125000000000	4211.28173828125000000000	4199.48730468750000000000	4198.97412109375000000000	4211.79492187500000000000	4213.84619140625000000000	4220.51269531250000000000	4188.71777343750000000000	4155.38427734375000000000	4327.69238281250000000000	4197.94873046875000000000	4226.15380859375000000000	0.00000000000000000000	10248.00000000000000000000	10229.00000000000000000000	0.00000000000000000000	0.00000000000000000000	0.00000000000000000000	501.00000000000000000000	258.00000000000000000000	4.00000000000000000000	4.00000000000000000000	4.00000000000000000000	4.00000000000000000000	4.00000000000000000000	4.00000000000000000000	4.00000000000000000000	4.00000000000000000000	4.00000000000000000000	4.00000000000000000000	4.00000000000000000000	4.00000000000000000000	4.00000000000000000000	4.00000000000000000000	4.00000000000000000000	4.00000000000000000000
25.00000000000000000000	0.00000000000000000000	4182.56396484375000000000	4197.94873046875000000000	4175.89746093750000000000	4204.10253906250000000000	4195.38427734375000000000	4201.53857421875000000000	4203.58984375000000000000	4207.69238281250000000000	4219.48730468750000000000	4190.25634765625000000000	4171.79492187500000000000	4312.82031250000000000000	4201.02539062500000000000	4225.12792968750000000000	0.00000000000000000000	10248.00000000000000000000	10230.00000000000000000000	0.00000000000000000000	0.00000000000000000000	0.00000000000000000000	501.00000000000000000000	266.00000000000000000000	4.00000000000000000000	4.00000000000000000000	4.00000000000000000000	4.00000000000000000000	4.00000000000000000000	4.00000000000000000000	4.00000000000000000000	4.00000000000000000000	4.00000000000000000000	4.00000000000000000000	4.00000000000000000000	4.00000000000000000000	4.00000000000000000000	4.00000000000000000000	4.00000000000000000000	4.00000000000000000000
26.00000000000000000000	0.00000000000000000000	4197.94873046875000000000	4210.25634765625000000000	4192.82031250000000000000	4221.53857421875000000000	4207.69238281250000000000	4204.10253906250000000000	4207.69238281250000000000	4210.25634765625000000000	4206.15380859375000000000	4188.20507812500000000000	4185.12792968750000000000	4319.48730468750000000000	4208.71777343750000000000	4223.07666015625000000000	0.00000000000000000000	10248.00000000000000000000	10230.00000000000000000000	0.00000000000000000000	0.00000000000000000000	0.00000000000000000000	501.00000000000000000000	274.00000000000000000000	4.00000000000000000000	4.00000000000000000000	4.00000000000000000000	4.00000000000000000000	4.00000000000000000000	4.00000000000000000000	4.00000000000000000000	4.00000000000000000000	4.00000000000000000000	4.00000000000000000000	4.00000000000000000000	4.00000000000000000000	4.00000000000000000000	4.00000000000000000000	4.00000000000000000000	4.00000000000000000000
27.00000000000000000000	0.00000000000000000000	4193.33300781250000000000	4207.69238281250000000000	4189.74365234375000000000	4212.30761718750000000000	4199.48730468750000000000	4194.35888671875000000000	4208.71777343750000000000	4208.71777343750000000000	4192.82031250000000000000	4184.61523437500000000000	4180.51269531250000000000	4314.87158203125000000000	4197.43603515625000000000	4220.00000000000000000000	0.00000000000000000000	10248.00000000000000000000	10230.00000000000000000000	0.00000000000000000000	0.00000000000000000000	0.00000000000000000000	501.00000000000000000000	283.00000000000000000000	4.00000000000000000000	4.00000000000000000000	4.00000000000000000000	4.00000000000000000000	4.00000000000000000000	4.00000000000000000000	4.00000000000000000000	4.00000000000000000000	4.00000000000000000000	4.00000000000000000000	4.00000000000000000000	4.00000000000000000000	4.00000000000000000000	4.00000000000000000000	4.00000000000000000000	4.00000000000000000000
28.00000000000000000000	0.00000000000000000000	4180.51269531250000000000	4198.97412109375000000000	4177.43603515625000000000	4217.94873046875000000000	4194.87158203125000000000	4187.69238281250000000000	4203.07666015625000000000	4206.15380859375000000000	4191.28173828125000000000	4184.61523437500000000000	4167.17919921875000000000	4307.17919921875000000000	4194.87158203125000000000	4220.00000000000000000000	0.00000000000000000000	10248.00000000000000000000	10230.00000000000000000000	0.00000000000000000000	0.00000000000000000000	0.00000000000000000000	501.00000000000000000000	290.00000000000000000000	4.00000000000000000000	4.00000000000000000000	4.00000000000000000000	4.00000000000000000000	4.00000000000000000000	4.00000000000000000000	4.00000000000000000000	4.00000000000000000000	4.00000000000000000000	4.00000000000000000000	4.00000000000000000000	4.00000000000000000000	4.00000000000000000000	4.00000000000000000000	4.00000000000000000000	4.00000000000000000000
29.00000000000000000000	0.00000000000000000000	4194.35888671875000000000	4209.74365234375000000000	4187.69238281250000000000	4236.41015625000000000000	4216.92285156250000000000	4195.89746093750000000000	4203.07666015625000000000	4212.30761718750000000000	4207.69238281250000000000	4186.66650390625000000000	4146.15380859375000000000	4316.92285156250000000000	4208.71777343750000000000	4222.05126953125000000000	0.00000000000000000000	10248.00000000000000000000	10229.00000000000000000000	0.00000000000000000000	0.00000000000000000000	0.00000000000000000000	501.00000000000000000000	298.00000000000000000000	4.00000000000000000000	4.00000000000000000000	4.00000000000000000000	4.00000000000000000000	4.00000000000000000000	4.00000000000000000000	4.00000000000000000000	4.00000000000000000000	4.00000000000000000000	4.00000000000000000000	4.00000000000000000000	4.00000000000000000000	4.00000000000000000000	4.00000000000000000000	4.00000000000000000000	4.00000000000000000000
30.00000000000000000000	0.00000000000000000000	4178.97412109375000000000	4207.69238281250000000000	4168.20507812500000000000	4207.17919921875000000000	4204.61523437500000000000	4193.84619140625000000000	4198.46142578125000000000	4202.56396484375000000000	4212.82031250000000000000	4186.15380859375000000000	4135.38427734375000000000	4313.84619140625000000000	4198.97412109375000000000	4216.41015625000000000000	0.00000000000000000000	10248.00000000000000000000	10229.00000000000000000000	0.00000000000000000000	0.00000000000000000000	0.00000000000000000000	501.00000000000000000000	306.00000000000000000000	4.00000000000000000000	4.00000000000000000000	4.00000000000000000000	4.00000000000000000000	4.00000000000000000000	4.00000000000000000000	4.00000000000000000000	4.00000000000000000000	4.00000000000000000000	4.00000000000000000000	4.00000000000000000000	4.00000000000000000000	4.00000000000000000000	4.00000000000000000000	4.00000000000000000000	4.00000000000000000000
31.00000000000000000000	0.00000000000000000000	4182.05126953125000000000	4184.10253906250000000000	4173.84619140625000000000	4188.71777343750000000000	4158.97412109375000000000	4173.84619140625000000000	4182.05126953125000000000	4173.33300781250000000000	4188.71777343750000000000	4177.94873046875000000000	4167.69238281250000000000	4296.41015625000000000000	4172.82031250000000000000	4201.53857421875000000000	0.00000000000000000000	10248.00000000000000000000	10228.00000000000000000000	0.00000000000000000000	0.00000000000000000000	0.00000000000000000000	501.00000000000000000000	315.00000000000000000000	4.00000000000000000000	4.00000000000000000000	4.00000000000000000000	4.00000000000000000000	4.00000000000000000000	4.00000000000000000000	4.00000000000000000000	4.00000000000000000000	4.00000000000000000000	4.00000000000000000000	4.00000000000000000000	4.00000000000000000000	4.00000000000000000000	4.00000000000000000000	4.00000000000000000000	4.00000000000000000000
32.00000000000000000000	0.00000000000000000000	4191.28173828125000000000	4192.30761718750000000000	4184.10253906250000000000	4223.58984375000000000000	4184.10253906250000000000	4182.56396484375000000000	4191.79492187500000000000	4190.76904296875000000000	4198.97412109375000000000	4182.56396484375000000000	4188.20507812500000000000	4290.25634765625000000000	4193.33300781250000000000	4196.41015625000000000000	0.00000000000000000000	10248.00000000000000000000	10228.00000000000000000000	0.00000000000000000000	0.00000000000000000000	0.00000000000000000000	501.00000000000000000000	323.00000000000000000000	4.00000000000000000000	4.00000000000000000000	4.00000000000000000000	4.00000000000000000000	4.00000000000000000000	4.00000000000000000000	4.00000000000000000000	4.00000000000000000000	4.00000000000000000000	4.00000000000000000000	4.00000000000000000000	4.00000000000000000000	4.00000000000000000000	4.00000000000000000000	4.00000000000000000000	4.00000000000000000000
33.00000000000000000000	0.00000000000000000000	4184.61523437500000000000	4212.30761718750000000000	4175.38427734375000000000	4229.23046875000000000000	4236.41015625000000000000	4203.58984375000000000000	4209.74365234375000000000	4221.53857421875000000000	4225.12792968750000000000	4193.84619140625000000000	4170.76904296875000000000	4298.46142578125000000000	4231.79492187500000000000	4198.46142578125000000000	0.00000000000000000000	10247.00000000000000000000	10228.00000000000000000000	0.00000000000000000000	0.00000000000000000000	0.00000000000000000000	501.00000000000000000000	331.00000000000000000000	4.00000000000000000000	4.00000000000000000000	4.00000000000000000000	4.00000000000000000000	4.00000000000000000000	4.00000000000000000000	4.00000000000000000000	4.00000000000000000000	4.00000000000000000000	4.00000000000000000000	4.00000000000000000000	4.00000000000000000000	4.00000000000000000000	4.00000000000000000000	4.00000000000000000000	4.00000000000000000000
34.00000000000000000000	0.00000000000000000000	4181.53857421875000000000	4196.41015625000000000000	4172.82031250000000000000	4195.38427734375000000000	4206.66650390625000000000	4188.20507812500000000000	4190.76904296875000000000	4195.89746093750000000000	4199.48730468750000000000	4183.07666015625000000000	4143.07666015625000000000	4291.79492187500000000000	4204.61523437500000000000	4190.76904296875000000000	0.00000000000000000000	10247.00000000000000000000	10228.00000000000000000000	0.00000000000000000000	0.00000000000000000000	0.00000000000000000000	501.00000000000000000000	340.00000000000000000000	4.00000000000000000000	4.00000000000000000000	4.00000000000000000000	4.00000000000000000000	4.00000000000000000000	4.00000000000000000000	4.00000000000000000000	4.00000000000000000000	4.00000000000000000000	4.00000000000000000000	4.00000000000000000000	4.00000000000000000000	4.00000000000000000000	4.00000000000000000000	4.00000000000000000000	4.00000000000000000000
35.00000000000000000000	0.00000000000000000000	4169.23046875000000000000	4188.71777343750000000000	4162.05126953125000000000	4198.97412109375000000000	4181.53857421875000000000	4176.92285156250000000000	4177.94873046875000000000	4180.00000000000000000000	4174.35888671875000000000	4165.12792968750000000000	4122.56396484375000000000	4279.48730468750000000000	4174.35888671875000000000	4186.66650390625000000000	0.00000000000000000000	10246.00000000000000000000	10228.00000000000000000000	0.00000000000000000000	0.00000000000000000000	0.00000000000000000000	501.00000000000000000000	348.00000000000000000000	4.00000000000000000000	4.00000000000000000000	4.00000000000000000000	4.00000000000000000000	4.00000000000000000000	4.00000000000000000000	4.00000000000000000000	4.00000000000000000000	4.00000000000000000000	4.00000000000000000000	4.00000000000000000000	4.00000000000000000000	4.00000000000000000000	4.00000000000000000000	4.00000000000000000000	4.00000000000000000000
36.00000000000000000000	0.00000000000000000000	4188.20507812500000000000	4204.10253906250000000000	4183.07666015625000000000	4225.64111328125000000000	4203.58984375000000000000	4195.38427734375000000000	4194.35888671875000000000	4197.43603515625000000000	4188.20507812500000000000	4174.87158203125000000000	4142.05126953125000000000	4293.33300781250000000000	4197.43603515625000000000	4203.07666015625000000000	0.00000000000000000000	10246.00000000000000000000	10228.00000000000000000000	0.00000000000000000000	0.00000000000000000000	0.00000000000000000000	501.00000000000000000000	355.00000000000000000000	4.00000000000000000000	4.00000000000000000000	4.00000000000000000000	4.00000000000000000000	4.00000000000000000000	4.00000000000000000000	4.00000000000000000000	4.00000000000000000000	4.00000000000000000000	4.00000000000000000000	4.00000000000000000000	4.00000000000000000000	4.00000000000000000000	4.00000000000000000000	4.00000000000000000000	4.00000000000000000000
37.00000000000000000000	0.00000000000000000000	4187.69238281250000000000	4202.56396484375000000000	4185.12792968750000000000	4217.43603515625000000000	4199.48730468750000000000	4198.46142578125000000000	4195.38427734375000000000	4194.35888671875000000000	4203.07666015625000000000	4198.46142578125000000000	4193.33300781250000000000	4293.33300781250000000000	4210.25634765625000000000	4207.17919921875000000000	0.00000000000000000000	10247.00000000000000000000	10226.00000000000000000000	0.00000000000000000000	0.00000000000000000000	0.00000000000000000000	501.00000000000000000000	363.00000000000000000000	4.00000000000000000000	4.00000000000000000000	4.00000000000000000000	4.00000000000000000000	4.00000000000000000000	4.00000000000000000000	4.00000000000000000000	4.00000000000000000000	4.00000000000000000000	4.00000000000000000000	4.00000000000000000000	4.00000000000000000000	4.00000000000000000000	4.00000000000000000000	4.00000000000000000000	4.00000000000000000000
38.00000000000000000000	0.00000000000000000000	4166.15380859375000000000	4195.38427734375000000000	4164.61523437500000000000	4203.07666015625000000000	4185.12792968750000000000	4182.56396484375000000000	4185.12792968750000000000	4188.20507812500000000000	4205.12792968750000000000	4197.43603515625000000000	4196.41015625000000000000	4277.94873046875000000000	4195.89746093750000000000	4187.69238281250000000000	0.00000000000000000000	10247.00000000000000000000	10226.00000000000000000000	0.00000000000000000000	0.00000000000000000000	0.00000000000000000000	501.00000000000000000000	371.00000000000000000000	4.00000000000000000000	4.00000000000000000000	4.00000000000000000000	4.00000000000000000000	4.00000000000000000000	4.00000000000000000000	4.00000000000000000000	4.00000000000000000000	4.00000000000000000000	4.00000000000000000000	4.00000000000000000000	4.00000000000000000000	4.00000000000000000000	4.00000000000000000000	4.00000000000000000000	4.00000000000000000000
39.00000000000000000000	0.00000000000000000000	4175.89746093750000000000	4188.71777343750000000000	4176.92285156250000000000	4203.07666015625000000000	4187.17919921875000000000	4176.92285156250000000000	4187.69238281250000000000	4192.82031250000000000000	4196.41015625000000000000	4171.79492187500000000000	4134.87158203125000000000	4280.00000000000000000000	4187.17919921875000000000	4177.94873046875000000000	0.00000000000000000000	10245.00000000000000000000	10228.00000000000000000000	0.00000000000000000000	0.00000000000000000000	0.00000000000000000000	501.00000000000000000000	379.00000000000000000000	4.00000000000000000000	4.00000000000000000000	4.00000000000000000000	4.00000000000000000000	4.00000000000000000000	4.00000000000000000000	4.00000000000000000000	4.00000000000000000000	4.00000000000000000000	4.00000000000000000000	4.00000000000000000000	4.00000000000000000000	4.00000000000000000000	4.00000000000000000000	4.00000000000000000000	4.00000000000000000000
40.00000000000000000000	0.00000000000000000000	4171.28173828125000000000	4180.51269531250000000000	4173.84619140625000000000	4207.17919921875000000000	4190.76904296875000000000	4182.56396484375000000000	4189.74365234375000000000	4188.20507812500000000000	4190.76904296875000000000	4161.02539062500000000000	4122.05126953125000000000	4282.05126953125000000000	4197.43603515625000000000	4182.56396484375000000000	0.00000000000000000000	10245.00000000000000000000	10228.00000000000000000000	0.00000000000000000000	0.00000000000000000000	0.00000000000000000000	501.00000000000000000000	386.00000000000000000000	4.00000000000000000000	4.00000000000000000000	4.00000000000000000000	4.00000000000000000000	4.00000000000000000000	4.00000000000000000000	4.00000000000000000000	4.00000000000000000000	4.00000000000000000000	4.00000000000000000000	4.00000000000000000000	4.00000000000000000000	4.00000000000000000000	4.00000000000000000000	4.00000000000000000000	4.00000000000000000000
41.00000000000000000000	0.00000000000000000000	4187.17919921875000000000	4187.17919921875000000000	4182.56396484375000000000	4220.51269531250000000000	4192.30761718750000000000	4187.17919921875000000000	4187.17919921875000000000	4185.12792968750000000000	4194.35888671875000000000	4172.82031250000000000000	4160.51269531250000000000	4287.69238281250000000000	4202.56396484375000000000	4191.28173828125000000000	0.00000000000000000000	10247.00000000000000000000	10229.00000000000000000000	0.00000000000000000000	0.00000000000000000000	0.00000000000000000000	501.00000000000000000000	393.00000000000000000000	4.00000000000000000000	4.00000000000000000000	4.00000000000000000000	4.00000000000000000000	4.00000000000000000000	4.00000000000000000000	4.00000000000000000000	4.00000000000000000000	4.00000000000000000000	4.00000000000000000000	4.00000000000000000000	4.00000000000000000000	4.00000000000000000000	4.00000000000000000000	4.00000000000000000000	4.00000000000000000000
42.00000000000000000000	0.00000000000000000000	4197.43603515625000000000	4209.23046875000000000000	4185.64111328125000000000	4215.38427734375000000000	4210.76904296875000000000	4199.48730468750000000000	4196.92285156250000000000	4208.71777343750000000000	4211.28173828125000000000	4187.69238281250000000000	4167.17919921875000000000	4292.82031250000000000000	4193.33300781250000000000	4199.48730468750000000000	0.00000000000000000000	10247.00000000000000000000	10229.00000000000000000000	0.00000000000000000000	0.00000000000000000000	0.00000000000000000000	501.00000000000000000000	401.00000000000000000000	4.00000000000000000000	4.00000000000000000000	4.00000000000000000000	4.00000000000000000000	4.00000000000000000000	4.00000000000000000000	4.00000000000000000000	4.00000000000000000000	4.00000000000000000000	4.00000000000000000000	4.00000000000000000000	4.00000000000000000000	4.00000000000000000000	4.00000000000000000000	4.00000000000000000000	4.00000000000000000000
43.00000000000000000000	0.00000000000000000000	4173.84619140625000000000	4209.23046875000000000000	4169.23046875000000000000	4181.53857421875000000000	4216.92285156250000000000	4204.61523437500000000000	4201.53857421875000000000	4222.05126953125000000000	4217.43603515625000000000	4192.82031250000000000000	4164.61523437500000000000	4286.66650390625000000000	4186.66650390625000000000	4198.97412109375000000000	0.00000000000000000000	10247.00000000000000000000	10226.00000000000000000000	0.00000000000000000000	0.00000000000000000000	0.00000000000000000000	501.00000000000000000000	409.00000000000000000000	4.00000000000000000000	4.00000000000000000000	4.00000000000000000000	4.00000000000000000000	4.00000000000000000000	4.00000000000000000000	4.00000000000000000000	4.00000000000000000000	4.00000000000000000000	4.00000000000000000000	4.00000000000000000000	4.00000000000000000000	4.00000000000000000000	4.00000000000000000000	4.00000000000000000000	4.00000000000000000000
44.00000000000000000000	0.00000000000000000000	4185.64111328125000000000	4190.25634765625000000000	4185.64111328125000000000	4166.66650390625000000000	4203.07666015625000000000	4192.30761718750000000000	4191.28173828125000000000	4195.89746093750000000000	4194.87158203125000000000	4189.23046875000000000000	4158.97412109375000000000	4288.20507812500000000000	4200.00000000000000000000	4205.64111328125000000000	0.00000000000000000000	10247.00000000000000000000	10226.00000000000000000000	0.00000000000000000000	0.00000000000000000000	0.00000000000000000000	501.00000000000000000000	417.00000000000000000000	4.00000000000000000000	4.00000000000000000000	4.00000000000000000000	4.00000000000000000000	4.00000000000000000000	4.00000000000000000000	4.00000000000000000000	4.00000000000000000000	4.00000000000000000000	4.00000000000000000000	4.00000000000000000000	4.00000000000000000000	4.00000000000000000000	4.00000000000000000000	4.00000000000000000000	4.00000000000000000000
45.00000000000000000000	0.00000000000000000000	4192.30761718750000000000	4193.33300781250000000000	4181.53857421875000000000	4175.89746093750000000000	4204.10253906250000000000	4189.74365234375000000000	4189.23046875000000000000	4189.23046875000000000000	4192.82031250000000000000	4186.66650390625000000000	4139.48730468750000000000	4294.35888671875000000000	4214.35888671875000000000	4216.41015625000000000000	0.00000000000000000000	10248.00000000000000000000	10226.00000000000000000000	0.00000000000000000000	0.00000000000000000000	0.00000000000000000000	501.00000000000000000000	424.00000000000000000000	4.00000000000000000000	4.00000000000000000000	4.00000000000000000000	4.00000000000000000000	4.00000000000000000000	4.00000000000000000000	4.00000000000000000000	4.00000000000000000000	4.00000000000000000000	4.00000000000000000000	4.00000000000000000000	4.00000000000000000000	4.00000000000000000000	4.00000000000000000000	4.00000000000000000000	4.00000000000000000000
46.00000000000000000000	0.00000000000000000000	4184.61523437500000000000	4189.74365234375000000000	4174.35888671875000000000	4157.43603515625000000000	4178.97412109375000000000	4177.94873046875000000000	4181.02539062500000000000	4195.38427734375000000000	4197.94873046875000000000	4167.17919921875000000000	4139.48730468750000000000	4289.74365234375000000000	4188.71777343750000000000	4203.07666015625000000000	0.00000000000000000000	10248.00000000000000000000	10226.00000000000000000000	0.00000000000000000000	0.00000000000000000000	0.00000000000000000000	501.00000000000000000000	432.00000000000000000000	4.00000000000000000000	4.00000000000000000000	4.00000000000000000000	4.00000000000000000000	4.00000000000000000000	4.00000000000000000000	4.00000000000000000000	4.00000000000000000000	4.00000000000000000000	4.00000000000000000000	4.00000000000000000000	4.00000000000000000000	4.00000000000000000000	4.00000000000000000000	4.00000000000000000000	4.00000000000000000000
47.00000000000000000000	0.00000000000000000000	4171.28173828125000000000	4170.25634765625000000000	4172.82031250000000000000	4120.51269531250000000000	4147.69238281250000000000	4161.02539062500000000000	4163.58984375000000000000	4181.53857421875000000000	4177.43603515625000000000	4153.84619140625000000000	4176.92285156250000000000	4272.30761718750000000000	4172.82031250000000000000	4185.64111328125000000000	0.00000000000000000000	10247.00000000000000000000	10228.00000000000000000000	0.00000000000000000000	0.00000000000000000000	0.00000000000000000000	501.00000000000000000000	440.00000000000000000000	4.00000000000000000000	4.00000000000000000000	4.00000000000000000000	4.00000000000000000000	4.00000000000000000000	4.00000000000000000000	4.00000000000000000000	4.00000000000000000000	4.00000000000000000000	4.00000000000000000000	4.00000000000000000000	4.00000000000000000000	4.00000000000000000000	4.00000000000000000000	4.00000000000000000000	4.00000000000000000000
48.00000000000000000000	0.00000000000000000000	4173.33300781250000000000	4171.28173828125000000000	4169.74365234375000000000	4137.43603515625000000000	4177.94873046875000000000	4175.38427734375000000000	4169.74365234375000000000	4183.58984375000000000000	4176.92285156250000000000	4173.84619140625000000000	4183.58984375000000000000	4281.53857421875000000000	4193.84619140625000000000	4198.97412109375000000000	0.00000000000000000000	10247.00000000000000000000	10228.00000000000000000000	0.00000000000000000000	0.00000000000000000000	0.00000000000000000000	501.00000000000000000000	447.00000000000000000000	4.00000000000000000000	4.00000000000000000000	4.00000000000000000000	4.00000000000000000000	4.00000000000000000000	4.00000000000000000000	4.00000000000000000000	4.00000000000000000000	4.00000000000000000000	4.00000000000000000000	4.00000000000000000000	4.00000000000000000000	4.00000000000000000000	4.00000000000000000000	4.00000000000000000000	4.00000000000000000000
49.00000000000000000000	0.00000000000000000000	4205.64111328125000000000	4187.17919921875000000000	4196.41015625000000000000	4175.89746093750000000000	4216.41015625000000000000	4193.84619140625000000000	4187.17919921875000000000	4200.00000000000000000000	4200.00000000000000000000	4197.94873046875000000000	4145.64111328125000000000	4308.71777343750000000000	4204.10253906250000000000	4215.89746093750000000000	0.00000000000000000000	10246.00000000000000000000	10228.00000000000000000000	0.00000000000000000000	0.00000000000000000000	0.00000000000000000000	501.00000000000000000000	455.00000000000000000000	4.00000000000000000000	4.00000000000000000000	4.00000000000000000000	4.00000000000000000000	4.00000000000000000000	4.00000000000000000000	4.00000000000000000000	4.00000000000000000000	4.00000000000000000000	4.00000000000000000000	4.00000000000000000000	4.00000000000000000000	4.00000000000000000000	4.00000000000000000000	4.00000000000000000000	4.00000000000000000000
50.00000000000000000000	0.00000000000000000000	4191.79492187500000000000	4201.02539062500000000000	4190.25634765625000000000	4162.05126953125000000000	4211.28173828125000000000	4196.41015625000000000000	4192.82031250000000000000	4204.61523437500000000000	4207.17919921875000000000	4203.58984375000000000000	4143.58984375000000000000	4298.46142578125000000000	4208.20507812500000000000	4210.76904296875000000000	0.00000000000000000000	10246.00000000000000000000	10228.00000000000000000000	0.00000000000000000000	0.00000000000000000000	0.00000000000000000000	501.00000000000000000000	462.00000000000000000000	4.00000000000000000000	4.00000000000000000000	4.00000000000000000000	4.00000000000000000000	4.00000000000000000000	4.00000000000000000000	4.00000000000000000000	4.00000000000000000000	4.00000000000000000000	4.00000000000000000000	4.00000000000000000000	4.00000000000000000000	4.00000000000000000000	4.00000000000000000000	4.00000000000000000000	4.00000000000000000000
51.00000000000000000000	0.00000000000000000000	4182.05126953125000000000	4196.92285156250000000000	4184.10253906250000000000	4144.10253906250000000000	4190.76904296875000000000	4191.79492187500000000000	4187.17919921875000000000	4197.43603515625000000000	4199.48730468750000000000	4190.25634765625000000000	4168.20507812500000000000	4284.10253906250000000000	4211.79492187500000000000	4206.66650390625000000000	0.00000000000000000000	10245.00000000000000000000	10228.00000000000000000000	0.00000000000000000000	0.00000000000000000000	0.00000000000000000000	501.00000000000000000000	471.00000000000000000000	4.00000000000000000000	4.00000000000000000000	4.00000000000000000000	4.00000000000000000000	4.00000000000000000000	4.00000000000000000000	4.00000000000000000000	4.00000000000000000000	4.00000000000000000000	4.00000000000000000000	4.00000000000000000000	4.00000000000000000000	4.00000000000000000000	4.00000000000000000000	4.00000000000000000000	4.00000000000000000000
52.00000000000000000000	0.00000000000000000000	4193.33300781250000000000	4187.69238281250000000000	4186.15380859375000000000	4154.87158203125000000000	4189.23046875000000000000	4186.66650390625000000000	4178.46142578125000000000	4190.25634765625000000000	4195.38427734375000000000	4173.84619140625000000000	4171.28173828125000000000	4286.66650390625000000000	4198.97412109375000000000	4206.66650390625000000000	0.00000000000000000000	10245.00000000000000000000	10228.00000000000000000000	0.00000000000000000000	0.00000000000000000000	0.00000000000000000000	501.00000000000000000000	478.00000000000000000000	4.00000000000000000000	4.00000000000000000000	4.00000000000000000000	4.00000000000000000000	4.00000000000000000000	4.00000000000000000000	4.00000000000000000000	4.00000000000000000000	4.00000000000000000000	4.00000000000000000000	4.00000000000000000000	4.00000000000000000000	4.00000000000000000000	4.00000000000000000000	4.00000000000000000000	4.00000000000000000000
53.00000000000000000000	0.00000000000000000000	4177.43603515625000000000	4188.71777343750000000000	4167.17919921875000000000	4163.58984375000000000000	4192.30761718750000000000	4182.05126953125000000000	4171.79492187500000000000	4185.64111328125000000000	4186.66650390625000000000	4174.87158203125000000000	4165.64111328125000000000	4288.20507812500000000000	4190.25634765625000000000	4207.69238281250000000000	0.00000000000000000000	10246.00000000000000000000	10229.00000000000000000000	0.00000000000000000000	0.00000000000000000000	0.00000000000000000000	501.00000000000000000000	486.00000000000000000000	4.00000000000000000000	4.00000000000000000000	4.00000000000000000000	4.00000000000000000000	4.00000000000000000000	4.00000000000000000000	4.00000000000000000000	4.00000000000000000000	4.00000000000000000000	4.00000000000000000000	4.00000000000000000000	4.00000000000000000000	4.00000000000000000000	4.00000000000000000000	4.00000000000000000000	4.00000000000000000000
54.00000000000000000000	0.00000000000000000000	4184.61523437500000000000	4188.20507812500000000000	4179.48730468750000000000	4160.51269531250000000000	4178.97412109375000000000	4180.00000000000000000000	4166.15380859375000000000	4177.94873046875000000000	4174.35888671875000000000	4180.00000000000000000000	4156.41015625000000000000	4284.61523437500000000000	4191.28173828125000000000	4205.64111328125000000000	0.00000000000000000000	10246.00000000000000000000	10229.00000000000000000000	0.00000000000000000000	0.00000000000000000000	0.00000000000000000000	501.00000000000000000000	494.00000000000000000000	4.00000000000000000000	4.00000000000000000000	4.00000000000000000000	4.00000000000000000000	4.00000000000000000000	4.00000000000000000000	4.00000000000000000000	4.00000000000000000000	4.00000000000000000000	4.00000000000000000000	4.00000000000000000000	4.00000000000000000000	4.00000000000000000000	4.00000000000000000000	4.00000000000000000000	4.00000000000000000000
55.00000000000000000000	0.00000000000000000000	4183.58984375000000000000	4188.71777343750000000000	4178.97412109375000000000	4152.82031250000000000000	4184.10253906250000000000	4185.12792968750000000000	4172.82031250000000000000	4184.10253906250000000000	4185.12792968750000000000	4177.43603515625000000000	4144.10253906250000000000	4277.94873046875000000000	4200.00000000000000000000	4196.41015625000000000000	0.00000000000000000000	10249.00000000000000000000	10230.00000000000000000000	0.00000000000000000000	0.00000000000000000000	0.00000000000000000000	501.00000000000000000000	502.00000000000000000000	4.00000000000000000000	4.00000000000000000000	4.00000000000000000000	4.00000000000000000000	4.00000000000000000000	4.00000000000000000000	4.00000000000000000000	4.00000000000000000000	4.00000000000000000000	4.00000000000000000000	4.00000000000000000000	4.00000000000000000000	4.00000000000000000000	4.00000000000000000000	4.00000000000000000000	4.00000000000000000000
56.00000000000000000000	0.00000000000000000000	4182.05126953125000000000	4186.66650390625000000000	4176.41015625000000000000	4152.30761718750000000000	4200.00000000000000000000	4182.05126953125000000000	4181.53857421875000000000	4192.30761718750000000000	4194.87158203125000000000	4168.20507812500000000000	4135.38427734375000000000	4284.10253906250000000000	4205.64111328125000000000	4194.87158203125000000000	0.00000000000000000000	10249.00000000000000000000	10230.00000000000000000000	0.00000000000000000000	0.00000000000000000000	0.00000000000000000000	501.00000000000000000000	510.00000000000000000000	4.00000000000000000000	4.00000000000000000000	4.00000000000000000000	4.00000000000000000000	4.00000000000000000000	4.00000000000000000000	4.00000000000000000000	4.00000000000000000000	4.00000000000000000000	4.00000000000000000000	4.00000000000000000000	4.00000000000000000000	4.00000000000000000000	4.00000000000000000000	4.00000000000000000000	4.00000000000000000000
57.00000000000000000000	0.00000000000000000000	4180.00000000000000000000	4172.30761718750000000000	4177.94873046875000000000	4144.61523437500000000000	4183.58984375000000000000	4170.25634765625000000000	4172.30761718750000000000	4186.15380859375000000000	4183.07666015625000000000	4162.05126953125000000000	4137.43603515625000000000	4276.41015625000000000000	4187.17919921875000000000	4190.25634765625000000000	0.00000000000000000000	10249.00000000000000000000	10231.00000000000000000000	0.00000000000000000000	0.00000000000000000000	0.00000000000000000000	501.00000000000000000000	518.00000000000000000000	4.00000000000000000000	4.00000000000000000000	4.00000000000000000000	4.00000000000000000000	4.00000000000000000000	4.00000000000000000000	4.00000000000000000000	4.00000000000000000000	4.00000000000000000000	4.00000000000000000000	4.00000000000000000000	4.00000000000000000000	4.00000000000000000000	4.00000000000000000000	4.00000000000000000000	4.00000000000000000000
58.00000000000000000000	0.00000000000000000000	4157.43603515625000000000	4157.94873046875000000000	4154.87158203125000000000	4140.51269531250000000000	4172.30761718750000000000	4174.35888671875000000000	4166.66650390625000000000	4183.07666015625000000000	4182.05126953125000000000	4169.23046875000000000000	4140.51269531250000000000	4255.38427734375000000000	4165.64111328125000000000	4180.51269531250000000000	0.00000000000000000000	10249.00000000000000000000	10231.00000000000000000000	0.00000000000000000000	0.00000000000000000000	0.00000000000000000000	501.00000000000000000000	526.00000000000000000000	4.00000000000000000000	4.00000000000000000000	4.00000000000000000000	4.00000000000000000000	4.00000000000000000000	4.00000000000000000000	4.00000000000000000000	4.00000000000000000000	4.00000000000000000000	4.00000000000000000000	4.00000000000000000000	4.00000000000000000000	4.00000000000000000000	4.00000000000000000000	4.00000000000000000000	4.00000000000000000000
59.00000000000000000000	0.00000000000000000000	4173.33300781250000000000	4163.07666015625000000000	4167.69238281250000000000	4147.17919921875000000000	4177.94873046875000000000	4180.51269531250000000000	4168.71777343750000000000	4176.92285156250000000000	4185.64111328125000000000	4168.20507812500000000000	4133.33300781250000000000	4267.17919921875000000000	4167.17919921875000000000	4183.58984375000000000000	0.00000000000000000000	10249.00000000000000000000	10232.00000000000000000000	0.00000000000000000000	0.00000000000000000000	0.00000000000000000000	501.00000000000000000000	535.00000000000000000000	4.00000000000000000000	4.00000000000000000000	4.00000000000000000000	4.00000000000000000000	4.00000000000000000000	4.00000000000000000000	4.00000000000000000000	4.00000000000000000000	4.00000000000000000000	4.00000000000000000000	4.00000000000000000000	4.00000000000000000000	4.00000000000000000000	4.00000000000000000000	4.00000000000000000000	4.00000000000000000000
60.00000000000000000000	0.00000000000000000000	4180.00000000000000000000	4183.07666015625000000000	4172.82031250000000000000	4143.58984375000000000000	4173.84619140625000000000	4172.30761718750000000000	4164.10253906250000000000	4173.33300781250000000000	4177.43603515625000000000	4162.05126953125000000000	4156.92285156250000000000	4280.51269531250000000000	4184.61523437500000000000	4189.23046875000000000000	0.00000000000000000000	10249.00000000000000000000	10232.00000000000000000000	0.00000000000000000000	0.00000000000000000000	0.00000000000000000000	501.00000000000000000000	542.00000000000000000000	4.00000000000000000000	4.00000000000000000000	4.00000000000000000000	4.00000000000000000000	4.00000000000000000000	4.00000000000000000000	4.00000000000000000000	4.00000000000000000000	4.00000000000000000000	4.00000000000000000000	4.00000000000000000000	4.00000000000000000000	4.00000000000000000000	4.00000000000000000000	4.00000000000000000000	4.00000000000000000000
61.00000000000000000000	0.00000000000000000000	4174.87158203125000000000	4184.10253906250000000000	4167.17919921875000000000	4148.20507812500000000000	4168.20507812500000000000	4166.15380859375000000000	4160.00000000000000000000	4178.46142578125000000000	4171.28173828125000000000	4163.07666015625000000000	4167.69238281250000000000	4277.43603515625000000000	4184.61523437500000000000	4188.71777343750000000000	0.00000000000000000000	10249.00000000000000000000	10232.00000000000000000000	0.00000000000000000000	0.00000000000000000000	0.00000000000000000000	501.00000000000000000000	550.00000000000000000000	4.00000000000000000000	4.00000000000000000000	4.00000000000000000000	4.00000000000000000000	4.00000000000000000000	4.00000000000000000000	4.00000000000000000000	4.00000000000000000000	4.00000000000000000000	4.00000000000000000000	4.00000000000000000000	4.00000000000000000000	4.00000000000000000000	4.00000000000000000000	4.00000000000000000000	4.00000000000000000000
62.00000000000000000000	0.00000000000000000000	4181.02539062500000000000	4169.23046875000000000000	4171.79492187500000000000	4162.05126953125000000000	4166.15380859375000000000	4177.94873046875000000000	4169.74365234375000000000	4183.07666015625000000000	4178.46142578125000000000	4160.00000000000000000000	4128.71777343750000000000	4273.33300781250000000000	4174.35888671875000000000	4183.58984375000000000000	0.00000000000000000000	10249.00000000000000000000	10232.00000000000000000000	0.00000000000000000000	0.00000000000000000000	0.00000000000000000000	501.00000000000000000000	559.00000000000000000000	4.00000000000000000000	4.00000000000000000000	4.00000000000000000000	4.00000000000000000000	4.00000000000000000000	4.00000000000000000000	4.00000000000000000000	4.00000000000000000000	4.00000000000000000000	4.00000000000000000000	4.00000000000000000000	4.00000000000000000000	4.00000000000000000000	4.00000000000000000000	4.00000000000000000000	4.00000000000000000000
63.00000000000000000000	0.00000000000000000000	4162.05126953125000000000	4168.20507812500000000000	4150.25634765625000000000	4150.76904296875000000000	4156.92285156250000000000	4183.07666015625000000000	4176.92285156250000000000	4176.92285156250000000000	4180.00000000000000000000	4157.94873046875000000000	4130.76904296875000000000	4262.56396484375000000000	4181.02539062500000000000	4171.79492187500000000000	0.00000000000000000000	10251.00000000000000000000	10231.00000000000000000000	0.00000000000000000000	0.00000000000000000000	0.00000000000000000000	501.00000000000000000000	567.00000000000000000000	4.00000000000000000000	4.00000000000000000000	4.00000000000000000000	4.00000000000000000000	4.00000000000000000000	4.00000000000000000000	4.00000000000000000000	4.00000000000000000000	4.00000000000000000000	4.00000000000000000000	4.00000000000000000000	4.00000000000000000000	4.00000000000000000000	4.00000000000000000000	4.00000000000000000000	4.00000000000000000000
64.00000000000000000000	0.00000000000000000000	4171.28173828125000000000	4168.71777343750000000000	4158.46142578125000000000	4127.17919921875000000000	4142.05126953125000000000	4167.69238281250000000000	4165.12792968750000000000	4166.66650390625000000000	4167.17919921875000000000	4156.92285156250000000000	4146.15380859375000000000	4258.97412109375000000000	4174.35888671875000000000	4170.76904296875000000000	2294.00000000000000000000	10251.00000000000000000000	10231.00000000000000000000	0.00000000000000000000	0.00000000000000000000	0.00000000000000000000	501.00000000000000000000	574.00000000000000000000	4.00000000000000000000	4.00000000000000000000	4.00000000000000000000	4.00000000000000000000	4.00000000000000000000	4.00000000000000000000	4.00000000000000000000	4.00000000000000000000	4.00000000000000000000	4.00000000000000000000	4.00000000000000000000	4.00000000000000000000	4.00000000000000000000	4.00000000000000000000	4.00000000000000000000	4.00000000000000000000
65.00000000000000000000	0.00000000000000000000	4178.46142578125000000000	4165.12792968750000000000	4165.64111328125000000000	4126.66650390625000000000	4148.71777343750000000000	4168.71777343750000000000	4161.53857421875000000000	4172.82031250000000000000	4173.33300781250000000000	4166.15380859375000000000	4129.23046875000000000000	4260.51269531250000000000	4164.61523437500000000000	4184.61523437500000000000	2960.00000000000000000000	10250.00000000000000000000	10230.00000000000000000000	0.00000000000000000000	0.00000000000000000000	0.00000000000000000000	501.00000000000000000000	582.00000000000000000000	4.00000000000000000000	4.00000000000000000000	4.00000000000000000000	4.00000000000000000000	4.00000000000000000000	4.00000000000000000000	4.00000000000000000000	4.00000000000000000000	4.00000000000000000000	4.00000000000000000000	4.00000000000000000000	4.00000000000000000000	4.00000000000000000000	4.00000000000000000000	4.00000000000000000000	4.00000000000000000000
66.00000000000000000000	0.00000000000000000000	4171.28173828125000000000	4162.05126953125000000000	4162.56396484375000000000	4136.92285156250000000000	4152.30761718750000000000	4180.00000000000000000000	4167.69238281250000000000	4182.05126953125000000000	4186.15380859375000000000	4171.28173828125000000000	4136.92285156250000000000	4260.51269531250000000000	4180.00000000000000000000	4184.61523437500000000000	2270.00000000000000000000	10250.00000000000000000000	10230.00000000000000000000	0.00000000000000000000	0.00000000000000000000	0.00000000000000000000	501.00000000000000000000	591.00000000000000000000	4.00000000000000000000	4.00000000000000000000	4.00000000000000000000	4.00000000000000000000	4.00000000000000000000	4.00000000000000000000	4.00000000000000000000	4.00000000000000000000	4.00000000000000000000	4.00000000000000000000	4.00000000000000000000	4.00000000000000000000	4.00000000000000000000	4.00000000000000000000	4.00000000000000000000	4.00000000000000000000
67.00000000000000000000	0.00000000000000000000	4178.97412109375000000000	4164.61523437500000000000	4172.30761718750000000000	4147.69238281250000000000	4141.02539062500000000000	4177.94873046875000000000	4168.20507812500000000000	4180.51269531250000000000	4182.05126953125000000000	4163.07666015625000000000	4145.12792968750000000000	4262.05126953125000000000	4194.87158203125000000000	4174.35888671875000000000	3476.00000000000000000000	10247.00000000000000000000	10228.00000000000000000000	0.00000000000000000000	0.00000000000000000000	0.00000000000000000000	501.00000000000000000000	599.00000000000000000000	4.00000000000000000000	4.00000000000000000000	4.00000000000000000000	4.00000000000000000000	4.00000000000000000000	4.00000000000000000000	4.00000000000000000000	4.00000000000000000000	4.00000000000000000000	4.00000000000000000000	4.00000000000000000000	4.00000000000000000000	4.00000000000000000000	4.00000000000000000000	4.00000000000000000000	4.00000000000000000000
68.00000000000000000000	0.00000000000000000000	4169.23046875000000000000	4176.41015625000000000000	4154.87158203125000000000	4158.46142578125000000000	4147.17919921875000000000	4177.43603515625000000000	4164.10253906250000000000	4180.00000000000000000000	4178.97412109375000000000	4165.12792968750000000000	4140.51269531250000000000	4256.41015625000000000000	4190.25634765625000000000	4172.82031250000000000000	3526.00000000000000000000	10247.00000000000000000000	10228.00000000000000000000	0.00000000000000000000	0.00000000000000000000	0.00000000000000000000	501.00000000000000000000	606.00000000000000000000	4.00000000000000000000	4.00000000000000000000	4.00000000000000000000	4.00000000000000000000	4.00000000000000000000	4.00000000000000000000	4.00000000000000000000	4.00000000000000000000	4.00000000000000000000	4.00000000000000000000	4.00000000000000000000	4.00000000000000000000	4.00000000000000000000	4.00000000000000000000	4.00000000000000000000	4.00000000000000000000
69.00000000000000000000	0.00000000000000000000	4177.43603515625000000000	4177.94873046875000000000	4157.94873046875000000000	4151.28173828125000000000	4147.17919921875000000000	4176.92285156250000000000	4156.41015625000000000000	4166.66650390625000000000	4170.76904296875000000000	4164.61523437500000000000	4149.74365234375000000000	4254.35888671875000000000	4175.38427734375000000000	4174.35888671875000000000	3327.00000000000000000000	10245.00000000000000000000	10227.00000000000000000000	0.00000000000000000000	0.00000000000000000000	0.00000000000000000000	501.00000000000000000000	614.00000000000000000000	4.00000000000000000000	4.00000000000000000000	4.00000000000000000000	4.00000000000000000000	4.00000000000000000000	4.00000000000000000000	4.00000000000000000000	4.00000000000000000000	4.00000000000000000000	4.00000000000000000000	4.00000000000000000000	4.00000000000000000000	4.00000000000000000000	4.00000000000000000000	4.00000000000000000000	4.00000000000000000000
70.00000000000000000000	0.00000000000000000000	4176.41015625000000000000	4176.41015625000000000000	4159.48730468750000000000	4141.02539062500000000000	4144.10253906250000000000	4176.41015625000000000000	4158.97412109375000000000	4155.89746093750000000000	4166.66650390625000000000	4159.48730468750000000000	4138.97412109375000000000	4251.79492187500000000000	4176.92285156250000000000	4168.71777343750000000000	3416.00000000000000000000	10245.00000000000000000000	10227.00000000000000000000	0.00000000000000000000	0.00000000000000000000	0.00000000000000000000	501.00000000000000000000	622.00000000000000000000	4.00000000000000000000	4.00000000000000000000	4.00000000000000000000	4.00000000000000000000	4.00000000000000000000	4.00000000000000000000	4.00000000000000000000	4.00000000000000000000	4.00000000000000000000	4.00000000000000000000	4.00000000000000000000	4.00000000000000000000	4.00000000000000000000	4.00000000000000000000	4.00000000000000000000	4.00000000000000000000
71.00000000000000000000	0.00000000000000000000	4166.15380859375000000000	4174.35888671875000000000	4153.33300781250000000000	4143.58984375000000000000	4138.97412109375000000000	4176.92285156250000000000	4167.17919921875000000000	4165.12792968750000000000	4170.25634765625000000000	4155.89746093750000000000	4099.48730468750000000000	4253.33300781250000000000	4185.12792968750000000000	4170.25634765625000000000	3449.00000000000000000000	10244.00000000000000000000	10225.00000000000000000000	0.00000000000000000000	0.00000000000000000000	0.00000000000000000000	501.00000000000000000000	630.00000000000000000000	4.00000000000000000000	4.00000000000000000000	4.00000000000000000000	4.00000000000000000000	4.00000000000000000000	4.00000000000000000000	4.00000000000000000000	4.00000000000000000000	4.00000000000000000000	4.00000000000000000000	4.00000000000000000000	4.00000000000000000000	4.00000000000000000000	4.00000000000000000000	4.00000000000000000000	4.00000000000000000000
72.00000000000000000000	0.00000000000000000000	4186.66650390625000000000	4171.28173828125000000000	4172.30761718750000000000	4146.66650390625000000000	4136.92285156250000000000	4181.02539062500000000000	4174.35888671875000000000	4178.46142578125000000000	4174.87158203125000000000	4156.41015625000000000000	4124.61523437500000000000	4266.15380859375000000000	4184.61523437500000000000	4185.12792968750000000000	3127.00000000000000000000	10244.00000000000000000000	10225.00000000000000000000	0.00000000000000000000	0.00000000000000000000	0.00000000000000000000	501.00000000000000000000	637.00000000000000000000	4.00000000000000000000	4.00000000000000000000	4.00000000000000000000	4.00000000000000000000	4.00000000000000000000	4.00000000000000000000	4.00000000000000000000	4.00000000000000000000	4.00000000000000000000	4.00000000000000000000	4.00000000000000000000	4.00000000000000000000	4.00000000000000000000	4.00000000000000000000	4.00000000000000000000	4.00000000000000000000
73.00000000000000000000	0.00000000000000000000	4176.92285156250000000000	4181.53857421875000000000	4158.97412109375000000000	4156.41015625000000000000	4148.71777343750000000000	4186.66650390625000000000	4184.10253906250000000000	4189.23046875000000000000	4182.56396484375000000000	4170.76904296875000000000	4189.74365234375000000000	4264.10253906250000000000	4187.17919921875000000000	4190.25634765625000000000	2898.00000000000000000000	10244.00000000000000000000	10227.00000000000000000000	0.00000000000000000000	0.00000000000000000000	0.00000000000000000000	501.00000000000000000000	645.00000000000000000000	4.00000000000000000000	4.00000000000000000000	4.00000000000000000000	4.00000000000000000000	4.00000000000000000000	4.00000000000000000000	4.00000000000000000000	4.00000000000000000000	4.00000000000000000000	4.00000000000000000000	4.00000000000000000000	4.00000000000000000000	4.00000000000000000000	4.00000000000000000000	4.00000000000000000000	4.00000000000000000000
74.00000000000000000000	0.00000000000000000000	4171.28173828125000000000	4181.02539062500000000000	4156.41015625000000000000	4162.05126953125000000000	4152.30761718750000000000	4184.10253906250000000000	4184.10253906250000000000	4186.66650390625000000000	4179.48730468750000000000	4167.17919921875000000000	4169.23046875000000000000	4257.94873046875000000000	4178.46142578125000000000	4178.97412109375000000000	3486.00000000000000000000	10244.00000000000000000000	10227.00000000000000000000	0.00000000000000000000	0.00000000000000000000	0.00000000000000000000	501.00000000000000000000	653.00000000000000000000	4.00000000000000000000	4.00000000000000000000	4.00000000000000000000	4.00000000000000000000	4.00000000000000000000	4.00000000000000000000	4.00000000000000000000	4.00000000000000000000	4.00000000000000000000	4.00000000000000000000	4.00000000000000000000	4.00000000000000000000	4.00000000000000000000	4.00000000000000000000	4.00000000000000000000	4.00000000000000000000
75.00000000000000000000	0.00000000000000000000	4171.28173828125000000000	4163.58984375000000000000	4158.97412109375000000000	4144.61523437500000000000	4140.00000000000000000000	4176.41015625000000000000	4175.38427734375000000000	4179.48730468750000000000	4177.43603515625000000000	4149.74365234375000000000	4110.25634765625000000000	4255.89746093750000000000	4172.82031250000000000000	4170.25634765625000000000	3219.00000000000000000000	10243.00000000000000000000	10228.00000000000000000000	0.00000000000000000000	0.00000000000000000000	0.00000000000000000000	501.00000000000000000000	661.00000000000000000000	4.00000000000000000000	4.00000000000000000000	4.00000000000000000000	4.00000000000000000000	4.00000000000000000000	4.00000000000000000000	4.00000000000000000000	4.00000000000000000000	4.00000000000000000000	4.00000000000000000000	4.00000000000000000000	4.00000000000000000000	4.00000000000000000000	4.00000000000000000000	4.00000000000000000000	4.00000000000000000000
76.00000000000000000000	0.00000000000000000000	4163.58984375000000000000	4162.05126953125000000000	4149.74365234375000000000	4134.87158203125000000000	4128.71777343750000000000	4170.25634765625000000000	4170.25634765625000000000	4182.05126953125000000000	4185.64111328125000000000	4150.76904296875000000000	4110.76904296875000000000	4259.48730468750000000000	4186.15380859375000000000	4176.41015625000000000000	2970.00000000000000000000	10243.00000000000000000000	10228.00000000000000000000	0.00000000000000000000	0.00000000000000000000	0.00000000000000000000	501.00000000000000000000	669.00000000000000000000	4.00000000000000000000	4.00000000000000000000	4.00000000000000000000	4.00000000000000000000	4.00000000000000000000	4.00000000000000000000	4.00000000000000000000	4.00000000000000000000	4.00000000000000000000	4.00000000000000000000	4.00000000000000000000	4.00000000000000000000	4.00000000000000000000	4.00000000000000000000	4.00000000000000000000	4.00000000000000000000
77.00000000000000000000	0.00000000000000000000	4183.07666015625000000000	4176.92285156250000000000	4167.17919921875000000000	4150.76904296875000000000	4131.79492187500000000000	4174.35888671875000000000	4173.84619140625000000000	4181.02539062500000000000	4186.66650390625000000000	4160.51269531250000000000	4148.71777343750000000000	4269.74365234375000000000	4193.84619140625000000000	4185.64111328125000000000	2867.00000000000000000000	10246.00000000000000000000	10225.00000000000000000000	0.00000000000000000000	0.00000000000000000000	0.00000000000000000000	501.00000000000000000000	677.00000000000000000000	4.00000000000000000000	4.00000000000000000000	4.00000000000000000000	4.00000000000000000000	4.00000000000000000000	4.00000000000000000000	4.00000000000000000000	4.00000000000000000000	4.00000000000000000000	4.00000000000000000000	4.00000000000000000000	4.00000000000000000000	4.00000000000000000000	4.00000000000000000000	4.00000000000000000000	4.00000000000000000000
78.00000000000000000000	0.00000000000000000000	4177.43603515625000000000	4186.15380859375000000000	4158.46142578125000000000	4157.94873046875000000000	4146.66650390625000000000	4189.74365234375000000000	4182.05126953125000000000	4181.53857421875000000000	4182.05126953125000000000	4172.82031250000000000000	4174.35888671875000000000	4266.15380859375000000000	4194.35888671875000000000	4189.74365234375000000000	3486.00000000000000000000	10246.00000000000000000000	10225.00000000000000000000	0.00000000000000000000	0.00000000000000000000	0.00000000000000000000	501.00000000000000000000	685.00000000000000000000	4.00000000000000000000	4.00000000000000000000	4.00000000000000000000	4.00000000000000000000	4.00000000000000000000	4.00000000000000000000	4.00000000000000000000	4.00000000000000000000	4.00000000000000000000	4.00000000000000000000	4.00000000000000000000	4.00000000000000000000	4.00000000000000000000	4.00000000000000000000	4.00000000000000000000	4.00000000000000000000
79.00000000000000000000	0.00000000000000000000	4177.94873046875000000000	4181.53857421875000000000	4158.97412109375000000000	4143.07666015625000000000	4151.79492187500000000000	4188.20507812500000000000	4185.12792968750000000000	4185.64111328125000000000	4178.46142578125000000000	4185.12792968750000000000	4163.07666015625000000000	4264.61523437500000000000	4197.43603515625000000000	4198.97412109375000000000	3219.00000000000000000000	10246.00000000000000000000	10226.00000000000000000000	0.00000000000000000000	0.00000000000000000000	0.00000000000000000000	501.00000000000000000000	694.00000000000000000000	4.00000000000000000000	4.00000000000000000000	4.00000000000000000000	4.00000000000000000000	4.00000000000000000000	4.00000000000000000000	4.00000000000000000000	4.00000000000000000000	4.00000000000000000000	4.00000000000000000000	4.00000000000000000000	4.00000000000000000000	4.00000000000000000000	4.00000000000000000000	4.00000000000000000000	4.00000000000000000000
80.00000000000000000000	0.00000000000000000000	4178.97412109375000000000	4168.71777343750000000000	4157.94873046875000000000	4128.71777343750000000000	4134.87158203125000000000	4167.17919921875000000000	4176.41015625000000000000	4183.07666015625000000000	4170.76904296875000000000	4174.35888671875000000000	4125.64111328125000000000	4258.46142578125000000000	4189.74365234375000000000	4199.48730468750000000000	2970.00000000000000000000	10246.00000000000000000000	10226.00000000000000000000	0.00000000000000000000	0.00000000000000000000	0.00000000000000000000	501.00000000000000000000	701.00000000000000000000	4.00000000000000000000	4.00000000000000000000	4.00000000000000000000	4.00000000000000000000	4.00000000000000000000	4.00000000000000000000	4.00000000000000000000	4.00000000000000000000	4.00000000000000000000	4.00000000000000000000	4.00000000000000000000	4.00000000000000000000	4.00000000000000000000	4.00000000000000000000	4.00000000000000000000	4.00000000000000000000
81.00000000000000000000	0.00000000000000000000	4161.02539062500000000000	4161.02539062500000000000	4133.33300781250000000000	4134.35888671875000000000	4121.02539062500000000000	4168.20507812500000000000	4169.74365234375000000000	4174.35888671875000000000	4164.10253906250000000000	4152.30761718750000000000	4115.38427734375000000000	4244.61523437500000000000	4177.43603515625000000000	4173.84619140625000000000	2867.00000000000000000000	10248.00000000000000000000	10230.00000000000000000000	0.00000000000000000000	0.00000000000000000000	0.00000000000000000000	501.00000000000000000000	709.00000000000000000000	4.00000000000000000000	4.00000000000000000000	4.00000000000000000000	4.00000000000000000000	4.00000000000000000000	4.00000000000000000000	4.00000000000000000000	4.00000000000000000000	4.00000000000000000000	4.00000000000000000000	4.00000000000000000000	4.00000000000000000000	4.00000000000000000000	4.00000000000000000000	4.00000000000000000000	4.00000000000000000000
82.00000000000000000000	0.00000000000000000000	4179.48730468750000000000	4171.79492187500000000000	4152.30761718750000000000	4150.76904296875000000000	4140.00000000000000000000	4188.20507812500000000000	4176.92285156250000000000	4175.38427734375000000000	4172.82031250000000000000	4159.48730468750000000000	4141.53857421875000000000	4254.35888671875000000000	4185.64111328125000000000	4165.64111328125000000000	3486.00000000000000000000	10248.00000000000000000000	10230.00000000000000000000	0.00000000000000000000	0.00000000000000000000	0.00000000000000000000	501.00000000000000000000	716.00000000000000000000	4.00000000000000000000	4.00000000000000000000	4.00000000000000000000	4.00000000000000000000	4.00000000000000000000	4.00000000000000000000	4.00000000000000000000	4.00000000000000000000	4.00000000000000000000	4.00000000000000000000	4.00000000000000000000	4.00000000000000000000	4.00000000000000000000	4.00000000000000000000	4.00000000000000000000	4.00000000000000000000
83.00000000000000000000	0.00000000000000000000	4181.02539062500000000000	4187.17919921875000000000	4154.87158203125000000000	4153.84619140625000000000	4162.56396484375000000000	4187.69238281250000000000	4181.53857421875000000000	4184.61523437500000000000	4188.71777343750000000000	4172.82031250000000000000	4146.15380859375000000000	4263.07666015625000000000	4192.82031250000000000000	4180.51269531250000000000	3219.00000000000000000000	10247.00000000000000000000	10232.00000000000000000000	0.00000000000000000000	0.00000000000000000000	0.00000000000000000000	501.00000000000000000000	724.00000000000000000000	4.00000000000000000000	4.00000000000000000000	4.00000000000000000000	4.00000000000000000000	4.00000000000000000000	4.00000000000000000000	4.00000000000000000000	4.00000000000000000000	4.00000000000000000000	4.00000000000000000000	4.00000000000000000000	4.00000000000000000000	4.00000000000000000000	4.00000000000000000000	4.00000000000000000000	4.00000000000000000000
84.00000000000000000000	0.00000000000000000000	4177.43603515625000000000	4174.87158203125000000000	4149.23046875000000000000	4151.28173828125000000000	4145.12792968750000000000	4172.30761718750000000000	4175.89746093750000000000	4184.61523437500000000000	4194.35888671875000000000	4160.51269531250000000000	4148.20507812500000000000	4259.48730468750000000000	4186.66650390625000000000	4185.64111328125000000000	2970.00000000000000000000	10247.00000000000000000000	10232.00000000000000000000	0.00000000000000000000	0.00000000000000000000	0.00000000000000000000	501.00000000000000000000	732.00000000000000000000	4.00000000000000000000	4.00000000000000000000	4.00000000000000000000	4.00000000000000000000	4.00000000000000000000	4.00000000000000000000	4.00000000000000000000	4.00000000000000000000	4.00000000000000000000	4.00000000000000000000	4.00000000000000000000	4.00000000000000000000	4.00000000000000000000	4.00000000000000000000	4.00000000000000000000	4.00000000000000000000
85.00000000000000000000	0.00000000000000000000	4182.56396484375000000000	4165.64111328125000000000	4156.92285156250000000000	4147.17919921875000000000	4135.38427734375000000000	4179.48730468750000000000	4186.66650390625000000000	4191.79492187500000000000	4188.71777343750000000000	4158.97412109375000000000	4149.74365234375000000000	4263.07666015625000000000	4197.94873046875000000000	4192.82031250000000000000	2867.00000000000000000000	10248.00000000000000000000	10226.00000000000000000000	0.00000000000000000000	0.00000000000000000000	0.00000000000000000000	501.00000000000000000000	739.00000000000000000000	4.00000000000000000000	4.00000000000000000000	4.00000000000000000000	4.00000000000000000000	4.00000000000000000000	4.00000000000000000000	4.00000000000000000000	4.00000000000000000000	4.00000000000000000000	4.00000000000000000000	4.00000000000000000000	4.00000000000000000000	4.00000000000000000000	4.00000000000000000000	4.00000000000000000000	4.00000000000000000000
86.00000000000000000000	0.00000000000000000000	4166.66650390625000000000	4176.92285156250000000000	4142.56396484375000000000	4139.48730468750000000000	4153.33300781250000000000	4186.15380859375000000000	4193.33300781250000000000	4194.35888671875000000000	4175.89746093750000000000	4173.84619140625000000000	4126.15380859375000000000	4265.12792968750000000000	4203.07666015625000000000	4198.46142578125000000000	3486.00000000000000000000	10248.00000000000000000000	10226.00000000000000000000	0.00000000000000000000	0.00000000000000000000	0.00000000000000000000	501.00000000000000000000	747.00000000000000000000	4.00000000000000000000	4.00000000000000000000	4.00000000000000000000	4.00000000000000000000	4.00000000000000000000	4.00000000000000000000	4.00000000000000000000	4.00000000000000000000	4.00000000000000000000	4.00000000000000000000	4.00000000000000000000	4.00000000000000000000	4.00000000000000000000	4.00000000000000000000	4.00000000000000000000	4.00000000000000000000
87.00000000000000000000	0.00000000000000000000	4171.79492187500000000000	4174.87158203125000000000	4147.69238281250000000000	4142.05126953125000000000	4134.35888671875000000000	4167.69238281250000000000	4173.33300781250000000000	4173.33300781250000000000	4167.69238281250000000000	4161.53857421875000000000	4123.07666015625000000000	4263.07666015625000000000	4182.05126953125000000000	4192.30761718750000000000	3219.00000000000000000000	10248.00000000000000000000	10226.00000000000000000000	0.00000000000000000000	0.00000000000000000000	0.00000000000000000000	501.00000000000000000000	755.00000000000000000000	4.00000000000000000000	4.00000000000000000000	4.00000000000000000000	4.00000000000000000000	4.00000000000000000000	4.00000000000000000000	4.00000000000000000000	4.00000000000000000000	4.00000000000000000000	4.00000000000000000000	4.00000000000000000000	4.00000000000000000000	4.00000000000000000000	4.00000000000000000000	4.00000000000000000000	4.00000000000000000000
88.00000000000000000000	0.00000000000000000000	4172.30761718750000000000	4178.46142578125000000000	4148.20507812500000000000	4154.35888671875000000000	4134.35888671875000000000	4170.76904296875000000000	4176.92285156250000000000	4183.07666015625000000000	4191.79492187500000000000	4160.51269531250000000000	4174.35888671875000000000	4263.07666015625000000000	4197.43603515625000000000	4193.33300781250000000000	2970.00000000000000000000	10248.00000000000000000000	10226.00000000000000000000	0.00000000000000000000	0.00000000000000000000	0.00000000000000000000	501.00000000000000000000	762.00000000000000000000	4.00000000000000000000	4.00000000000000000000	4.00000000000000000000	4.00000000000000000000	4.00000000000000000000	4.00000000000000000000	4.00000000000000000000	4.00000000000000000000	4.00000000000000000000	4.00000000000000000000	4.00000000000000000000	4.00000000000000000000	4.00000000000000000000	4.00000000000000000000	4.00000000000000000000	4.00000000000000000000
89.00000000000000000000	0.00000000000000000000	4176.92285156250000000000	4184.10253906250000000000	4151.79492187500000000000	4158.97412109375000000000	4160.00000000000000000000	4185.64111328125000000000	4193.84619140625000000000	4196.92285156250000000000	4198.46142578125000000000	4180.51269531250000000000	4171.79492187500000000000	4265.64111328125000000000	4216.92285156250000000000	4190.76904296875000000000	2867.00000000000000000000	10250.00000000000000000000	10227.00000000000000000000	0.00000000000000000000	0.00000000000000000000	0.00000000000000000000	501.00000000000000000000	770.00000000000000000000	4.00000000000000000000	4.00000000000000000000	4.00000000000000000000	4.00000000000000000000	4.00000000000000000000	4.00000000000000000000	4.00000000000000000000	4.00000000000000000000	4.00000000000000000000	4.00000000000000000000	4.00000000000000000000	4.00000000000000000000	4.00000000000000000000	4.00000000000000000000	4.00000000000000000000	4.00000000000000000000
90.00000000000000000000	0.00000000000000000000	4186.66650390625000000000	4180.51269531250000000000	4156.41015625000000000000	4161.53857421875000000000	4150.25634765625000000000	4181.02539062500000000000	4185.12792968750000000000	4180.51269531250000000000	4173.84619140625000000000	4174.35888671875000000000	4111.79492187500000000000	4262.05126953125000000000	4195.89746093750000000000	4186.66650390625000000000	3486.00000000000000000000	10250.00000000000000000000	10227.00000000000000000000	0.00000000000000000000	0.00000000000000000000	0.00000000000000000000	501.00000000000000000000	778.00000000000000000000	4.00000000000000000000	4.00000000000000000000	4.00000000000000000000	4.00000000000000000000	4.00000000000000000000	4.00000000000000000000	4.00000000000000000000	4.00000000000000000000	4.00000000000000000000	4.00000000000000000000	4.00000000000000000000	4.00000000000000000000	4.00000000000000000000	4.00000000000000000000	4.00000000000000000000	4.00000000000000000000
91.00000000000000000000	0.00000000000000000000	4168.20507812500000000000	4175.89746093750000000000	4138.97412109375000000000	4148.20507812500000000000	4132.82031250000000000000	4173.33300781250000000000	4182.56396484375000000000	4188.71777343750000000000	4174.35888671875000000000	4163.07666015625000000000	4141.02539062500000000000	4265.64111328125000000000	4193.33300781250000000000	4198.97412109375000000000	3219.00000000000000000000	10248.00000000000000000000	10226.00000000000000000000	0.00000000000000000000	0.00000000000000000000	0.00000000000000000000	501.00000000000000000000	787.00000000000000000000	4.00000000000000000000	4.00000000000000000000	4.00000000000000000000	4.00000000000000000000	4.00000000000000000000	4.00000000000000000000	4.00000000000000000000	4.00000000000000000000	4.00000000000000000000	4.00000000000000000000	4.00000000000000000000	4.00000000000000000000	4.00000000000000000000	4.00000000000000000000	4.00000000000000000000	4.00000000000000000000
92.00000000000000000000	0.00000000000000000000	4169.23046875000000000000	4153.33300781250000000000	4147.69238281250000000000	4113.84619140625000000000	4120.51269531250000000000	4166.66650390625000000000	4185.64111328125000000000	4196.41015625000000000000	4182.05126953125000000000	4159.48730468750000000000	4180.51269531250000000000	4270.25634765625000000000	4193.33300781250000000000	4192.30761718750000000000	2970.00000000000000000000	10248.00000000000000000000	10226.00000000000000000000	0.00000000000000000000	0.00000000000000000000	0.00000000000000000000	501.00000000000000000000	795.00000000000000000000	4.00000000000000000000	4.00000000000000000000	4.00000000000000000000	4.00000000000000000000	4.00000000000000000000	4.00000000000000000000	4.00000000000000000000	4.00000000000000000000	4.00000000000000000000	4.00000000000000000000	4.00000000000000000000	4.00000000000000000000	4.00000000000000000000	4.00000000000000000000	4.00000000000000000000	4.00000000000000000000
93.00000000000000000000	0.00000000000000000000	4167.69238281250000000000	4145.64111328125000000000	4141.53857421875000000000	4122.05126953125000000000	4134.87158203125000000000	4170.76904296875000000000	4183.07666015625000000000	4182.05126953125000000000	4185.64111328125000000000	4171.79492187500000000000	4150.25634765625000000000	4251.28173828125000000000	4188.20507812500000000000	4170.25634765625000000000	2867.00000000000000000000	10248.00000000000000000000	10228.00000000000000000000	0.00000000000000000000	0.00000000000000000000	0.00000000000000000000	501.00000000000000000000	803.00000000000000000000	4.00000000000000000000	4.00000000000000000000	4.00000000000000000000	4.00000000000000000000	4.00000000000000000000	4.00000000000000000000	4.00000000000000000000	4.00000000000000000000	4.00000000000000000000	4.00000000000000000000	4.00000000000000000000	4.00000000000000000000	4.00000000000000000000	4.00000000000000000000	4.00000000000000000000	4.00000000000000000000
94.00000000000000000000	0.00000000000000000000	4173.33300781250000000000	4179.48730468750000000000	4142.56396484375000000000	4167.69238281250000000000	4166.66650390625000000000	4181.53857421875000000000	4188.71777343750000000000	4187.69238281250000000000	4195.38427734375000000000	4184.10253906250000000000	4123.07666015625000000000	4252.30761718750000000000	4206.15380859375000000000	4188.71777343750000000000	3486.00000000000000000000	10248.00000000000000000000	10228.00000000000000000000	0.00000000000000000000	0.00000000000000000000	0.00000000000000000000	501.00000000000000000000	812.00000000000000000000	4.00000000000000000000	4.00000000000000000000	4.00000000000000000000	4.00000000000000000000	4.00000000000000000000	4.00000000000000000000	4.00000000000000000000	4.00000000000000000000	4.00000000000000000000	4.00000000000000000000	4.00000000000000000000	4.00000000000000000000	4.00000000000000000000	4.00000000000000000000	4.00000000000000000000	4.00000000000000000000
95.00000000000000000000	0.00000000000000000000	4192.30761718750000000000	4195.38427734375000000000	4160.00000000000000000000	4168.71777343750000000000	4158.46142578125000000000	4182.56396484375000000000	4193.84619140625000000000	4204.61523437500000000000	4198.46142578125000000000	4172.30761718750000000000	4141.02539062500000000000	4271.79492187500000000000	4214.35888671875000000000	4210.76904296875000000000	3219.00000000000000000000	10249.00000000000000000000	10229.00000000000000000000	0.00000000000000000000	0.00000000000000000000	0.00000000000000000000	501.00000000000000000000	820.00000000000000000000	4.00000000000000000000	4.00000000000000000000	4.00000000000000000000	4.00000000000000000000	4.00000000000000000000	4.00000000000000000000	4.00000000000000000000	4.00000000000000000000	4.00000000000000000000	4.00000000000000000000	4.00000000000000000000	4.00000000000000000000	4.00000000000000000000	4.00000000000000000000	4.00000000000000000000	4.00000000000000000000
96.00000000000000000000	0.00000000000000000000	4177.43603515625000000000	4176.41015625000000000000	4145.64111328125000000000	4147.17919921875000000000	4136.41015625000000000000	4177.94873046875000000000	4188.20507812500000000000	4202.56396484375000000000	4188.71777343750000000000	4163.07666015625000000000	4165.12792968750000000000	4264.10253906250000000000	4202.56396484375000000000	4194.87158203125000000000	2970.00000000000000000000	10249.00000000000000000000	10229.00000000000000000000	0.00000000000000000000	0.00000000000000000000	0.00000000000000000000	501.00000000000000000000	828.00000000000000000000	4.00000000000000000000	4.00000000000000000000	4.00000000000000000000	4.00000000000000000000	4.00000000000000000000	4.00000000000000000000	4.00000000000000000000	4.00000000000000000000	4.00000000000000000000	4.00000000000000000000	4.00000000000000000000	4.00000000000000000000	4.00000000000000000000	4.00000000000000000000	4.00000000000000000000	4.00000000000000000000
97.00000000000000000000	0.00000000000000000000	4183.07666015625000000000	4178.97412109375000000000	4156.92285156250000000000	4154.87158203125000000000	4151.79492187500000000000	4178.46142578125000000000	4187.17919921875000000000	4188.20507812500000000000	4172.82031250000000000000	4166.15380859375000000000	4155.89746093750000000000	4259.48730468750000000000	4200.51269531250000000000	4191.79492187500000000000	2867.00000000000000000000	10248.00000000000000000000	10229.00000000000000000000	0.00000000000000000000	0.00000000000000000000	0.00000000000000000000	501.00000000000000000000	837.00000000000000000000	4.00000000000000000000	4.00000000000000000000	4.00000000000000000000	4.00000000000000000000	4.00000000000000000000	4.00000000000000000000	4.00000000000000000000	4.00000000000000000000	4.00000000000000000000	4.00000000000000000000	4.00000000000000000000	4.00000000000000000000	4.00000000000000000000	4.00000000000000000000	4.00000000000000000000	4.00000000000000000000
98.00000000000000000000	0.00000000000000000000	4186.66650390625000000000	4194.87158203125000000000	4158.46142578125000000000	4149.23046875000000000000	4162.56396484375000000000	4181.02539062500000000000	4191.28173828125000000000	4187.69238281250000000000	4178.46142578125000000000	4174.35888671875000000000	4147.17919921875000000000	4268.20507812500000000000	4216.92285156250000000000	4208.71777343750000000000	3486.00000000000000000000	10248.00000000000000000000	10229.00000000000000000000	0.00000000000000000000	0.00000000000000000000	0.00000000000000000000	501.00000000000000000000	845.00000000000000000000	4.00000000000000000000	4.00000000000000000000	4.00000000000000000000	4.00000000000000000000	4.00000000000000000000	4.00000000000000000000	4.00000000000000000000	4.00000000000000000000	4.00000000000000000000	4.00000000000000000000	4.00000000000000000000	4.00000000000000000000	4.00000000000000000000	4.00000000000000000000	4.00000000000000000000	4.00000000000000000000
99.00000000000000000000	0.00000000000000000000	4174.87158203125000000000	4173.84619140625000000000	4140.51269531250000000000	4117.94873046875000000000	4132.82031250000000000000	4163.58984375000000000000	4177.94873046875000000000	4185.12792968750000000000	4183.58984375000000000000	4166.15380859375000000000	4142.56396484375000000000	4270.25634765625000000000	4206.15380859375000000000	4200.00000000000000000000	3219.00000000000000000000	10249.00000000000000000000	10229.00000000000000000000	0.00000000000000000000	0.00000000000000000000	0.00000000000000000000	501.00000000000000000000	853.00000000000000000000	4.00000000000000000000	4.00000000000000000000	4.00000000000000000000	4.00000000000000000000	4.00000000000000000000	4.00000000000000000000	4.00000000000000000000	4.00000000000000000000	4.00000000000000000000	4.00000000000000000000	4.00000000000000000000	4.00000000000000000000	4.00000000000000000000	4.00000000000000000000	4.00000000000000000000	4.00000000000000000000
100.00000000000000000000	0.00000000000000000000	4179.48730468750000000000	4160.00000000000000000000	4147.69238281250000000000	4116.92285156250000000000	4123.07666015625000000000	4151.79492187500000000000	4167.69238281250000000000	4175.89746093750000000000	4169.74365234375000000000	4156.92285156250000000000	4148.20507812500000000000	4260.51269531250000000000	4180.51269531250000000000	4186.66650390625000000000	2970.00000000000000000000	10249.00000000000000000000	10229.00000000000000000000	0.00000000000000000000	0.00000000000000000000	0.00000000000000000000	501.00000000000000000000	860.00000000000000000000	4.00000000000000000000	4.00000000000000000000	4.00000000000000000000	4.00000000000000000000	4.00000000000000000000	4.00000000000000000000	4.00000000000000000000	4.00000000000000000000	4.00000000000000000000	4.00000000000000000000	4.00000000000000000000	4.00000000000000000000	4.00000000000000000000	4.00000000000000000000	4.00000000000000000000	4.00000000000000000000
101.00000000000000000000	0.00000000000000000000	4170.25634765625000000000	4182.05126953125000000000	4142.05126953125000000000	4137.94873046875000000000	4148.20507812500000000000	4174.35888671875000000000	4182.05126953125000000000	4178.46142578125000000000	4169.23046875000000000000	4158.46142578125000000000	4144.61523437500000000000	4249.23046875000000000000	4188.20507812500000000000	4195.38427734375000000000	2867.00000000000000000000	10246.00000000000000000000	10229.00000000000000000000	0.00000000000000000000	0.00000000000000000000	0.00000000000000000000	501.00000000000000000000	868.00000000000000000000	4.00000000000000000000	4.00000000000000000000	4.00000000000000000000	4.00000000000000000000	4.00000000000000000000	4.00000000000000000000	4.00000000000000000000	4.00000000000000000000	4.00000000000000000000	4.00000000000000000000	4.00000000000000000000	4.00000000000000000000	4.00000000000000000000	4.00000000000000000000	4.00000000000000000000	4.00000000000000000000
102.00000000000000000000	0.00000000000000000000	4189.23046875000000000000	4188.20507812500000000000	4152.82031250000000000000	4141.53857421875000000000	4161.02539062500000000000	4187.17919921875000000000	4189.74365234375000000000	4184.10253906250000000000	4174.35888671875000000000	4151.28173828125000000000	4128.20507812500000000000	4259.48730468750000000000	4208.20507812500000000000	4204.10253906250000000000	3486.00000000000000000000	10246.00000000000000000000	10229.00000000000000000000	0.00000000000000000000	0.00000000000000000000	0.00000000000000000000	501.00000000000000000000	875.00000000000000000000	4.00000000000000000000	4.00000000000000000000	4.00000000000000000000	4.00000000000000000000	4.00000000000000000000	4.00000000000000000000	4.00000000000000000000	4.00000000000000000000	4.00000000000000000000	4.00000000000000000000	4.00000000000000000000	4.00000000000000000000	4.00000000000000000000	4.00000000000000000000	4.00000000000000000000	4.00000000000000000000
103.00000000000000000000	0.00000000000000000000	4191.79492187500000000000	4180.00000000000000000000	4151.79492187500000000000	4137.43603515625000000000	4154.35888671875000000000	4174.87158203125000000000	4183.07666015625000000000	4188.20507812500000000000	4171.79492187500000000000	4164.61523437500000000000	4137.43603515625000000000	4267.17919921875000000000	4211.79492187500000000000	4196.92285156250000000000	3219.00000000000000000000	10247.00000000000000000000	10230.00000000000000000000	0.00000000000000000000	0.00000000000000000000	0.00000000000000000000	501.00000000000000000000	882.00000000000000000000	4.00000000000000000000	4.00000000000000000000	4.00000000000000000000	4.00000000000000000000	4.00000000000000000000	4.00000000000000000000	4.00000000000000000000	4.00000000000000000000	4.00000000000000000000	4.00000000000000000000	4.00000000000000000000	4.00000000000000000000	4.00000000000000000000	4.00000000000000000000	4.00000000000000000000	4.00000000000000000000
104.00000000000000000000	0.00000000000000000000	4165.64111328125000000000	4173.84619140625000000000	4133.33300781250000000000	4136.41015625000000000000	4130.76904296875000000000	4163.07666015625000000000	4175.38427734375000000000	4184.61523437500000000000	4169.74365234375000000000	4183.58984375000000000000	4148.71777343750000000000	4263.07666015625000000000	4190.25634765625000000000	4184.61523437500000000000	2970.00000000000000000000	10247.00000000000000000000	10230.00000000000000000000	0.00000000000000000000	0.00000000000000000000	0.00000000000000000000	501.00000000000000000000	890.00000000000000000000	4.00000000000000000000	4.00000000000000000000	4.00000000000000000000	4.00000000000000000000	4.00000000000000000000	4.00000000000000000000	4.00000000000000000000	4.00000000000000000000	4.00000000000000000000	4.00000000000000000000	4.00000000000000000000	4.00000000000000000000	4.00000000000000000000	4.00000000000000000000	4.00000000000000000000	4.00000000000000000000
105.00000000000000000000	0.00000000000000000000	4180.00000000000000000000	4172.82031250000000000000	4147.69238281250000000000	4117.94873046875000000000	4131.79492187500000000000	4164.61523437500000000000	4175.89746093750000000000	4182.05126953125000000000	4176.92285156250000000000	4174.87158203125000000000	4165.12792968750000000000	4264.61523437500000000000	4188.71777343750000000000	4188.20507812500000000000	2867.00000000000000000000	10248.00000000000000000000	10229.00000000000000000000	0.00000000000000000000	0.00000000000000000000	0.00000000000000000000	501.00000000000000000000	897.00000000000000000000	4.00000000000000000000	4.00000000000000000000	4.00000000000000000000	4.00000000000000000000	4.00000000000000000000	4.00000000000000000000	4.00000000000000000000	4.00000000000000000000	4.00000000000000000000	4.00000000000000000000	4.00000000000000000000	4.00000000000000000000	4.00000000000000000000	4.00000000000000000000	4.00000000000000000000	4.00000000000000000000
106.00000000000000000000	0.00000000000000000000	4180.51269531250000000000	4177.94873046875000000000	4144.61523437500000000000	4108.20507812500000000000	4166.66650390625000000000	4170.76904296875000000000	4181.53857421875000000000	4195.89746093750000000000	4193.84619140625000000000	4170.25634765625000000000	4154.35888671875000000000	4262.05126953125000000000	4213.33300781250000000000	4200.51269531250000000000	3486.00000000000000000000	10248.00000000000000000000	10229.00000000000000000000	0.00000000000000000000	0.00000000000000000000	0.00000000000000000000	501.00000000000000000000	904.00000000000000000000	4.00000000000000000000	4.00000000000000000000	4.00000000000000000000	4.00000000000000000000	4.00000000000000000000	4.00000000000000000000	4.00000000000000000000	4.00000000000000000000	4.00000000000000000000	4.00000000000000000000	4.00000000000000000000	4.00000000000000000000	4.00000000000000000000	4.00000000000000000000	4.00000000000000000000	4.00000000000000000000
107.00000000000000000000	0.00000000000000000000	4175.38427734375000000000	4172.82031250000000000000	4142.05126953125000000000	4138.46142578125000000000	4164.10253906250000000000	4173.33300781250000000000	4173.84619140625000000000	4192.82031250000000000000	4189.23046875000000000000	4175.89746093750000000000	4127.69238281250000000000	4259.48730468750000000000	4206.15380859375000000000	4197.43603515625000000000	3219.00000000000000000000	10247.00000000000000000000	10229.00000000000000000000	0.00000000000000000000	0.00000000000000000000	0.00000000000000000000	501.00000000000000000000	912.00000000000000000000	4.00000000000000000000	4.00000000000000000000	4.00000000000000000000	4.00000000000000000000	4.00000000000000000000	4.00000000000000000000	4.00000000000000000000	4.00000000000000000000	4.00000000000000000000	4.00000000000000000000	4.00000000000000000000	4.00000000000000000000	4.00000000000000000000	4.00000000000000000000	4.00000000000000000000	4.00000000000000000000
108.00000000000000000000	0.00000000000000000000	4167.69238281250000000000	4169.74365234375000000000	4132.82031250000000000000	4151.28173828125000000000	4142.05126953125000000000	4179.48730468750000000000	4165.64111328125000000000	4177.43603515625000000000	4170.76904296875000000000	4155.38427734375000000000	4134.35888671875000000000	4246.66650390625000000000	4182.56396484375000000000	4173.33300781250000000000	2970.00000000000000000000	10247.00000000000000000000	10229.00000000000000000000	0.00000000000000000000	0.00000000000000000000	0.00000000000000000000	501.00000000000000000000	920.00000000000000000000	4.00000000000000000000	4.00000000000000000000	4.00000000000000000000	4.00000000000000000000	4.00000000000000000000	4.00000000000000000000	4.00000000000000000000	4.00000000000000000000	4.00000000000000000000	4.00000000000000000000	4.00000000000000000000	4.00000000000000000000	4.00000000000000000000	4.00000000000000000000	4.00000000000000000000	4.00000000000000000000
109.00000000000000000000	0.00000000000000000000	4158.97412109375000000000	4166.66650390625000000000	4122.05126953125000000000	4120.00000000000000000000	4136.41015625000000000000	4170.76904296875000000000	4165.12792968750000000000	4174.87158203125000000000	4168.20507812500000000000	4135.38427734375000000000	4138.46142578125000000000	4230.76904296875000000000	4175.89746093750000000000	4160.00000000000000000000	2867.00000000000000000000	10248.00000000000000000000	10227.00000000000000000000	0.00000000000000000000	0.00000000000000000000	0.00000000000000000000	501.00000000000000000000	928.00000000000000000000	4.00000000000000000000	4.00000000000000000000	4.00000000000000000000	4.00000000000000000000	4.00000000000000000000	4.00000000000000000000	4.00000000000000000000	4.00000000000000000000	4.00000000000000000000	4.00000000000000000000	4.00000000000000000000	4.00000000000000000000	4.00000000000000000000	4.00000000000000000000	4.00000000000000000000	4.00000000000000000000
110.00000000000000000000	0.00000000000000000000	4176.41015625000000000000	4151.79492187500000000000	4145.12792968750000000000	4106.66650390625000000000	4123.58984375000000000000	4153.33300781250000000000	4160.00000000000000000000	4161.53857421875000000000	4158.46142578125000000000	4148.71777343750000000000	4112.82031250000000000000	4234.87158203125000000000	4172.30761718750000000000	4172.82031250000000000000	3486.00000000000000000000	10248.00000000000000000000	10227.00000000000000000000	0.00000000000000000000	0.00000000000000000000	0.00000000000000000000	501.00000000000000000000	936.00000000000000000000	4.00000000000000000000	4.00000000000000000000	4.00000000000000000000	4.00000000000000000000	4.00000000000000000000	4.00000000000000000000	4.00000000000000000000	4.00000000000000000000	4.00000000000000000000	4.00000000000000000000	4.00000000000000000000	4.00000000000000000000	4.00000000000000000000	4.00000000000000000000	4.00000000000000000000	4.00000000000000000000
111.00000000000000000000	0.00000000000000000000	4167.17919921875000000000	4151.79492187500000000000	4138.46142578125000000000	4121.02539062500000000000	4128.71777343750000000000	4157.43603515625000000000	4163.07666015625000000000	4153.33300781250000000000	4149.74365234375000000000	4164.61523437500000000000	4121.02539062500000000000	4243.58984375000000000000	4168.20507812500000000000	4181.02539062500000000000	3219.00000000000000000000	10248.00000000000000000000	10228.00000000000000000000	0.00000000000000000000	0.00000000000000000000	0.00000000000000000000	501.00000000000000000000	945.00000000000000000000	4.00000000000000000000	4.00000000000000000000	4.00000000000000000000	4.00000000000000000000	4.00000000000000000000	4.00000000000000000000	4.00000000000000000000	4.00000000000000000000	4.00000000000000000000	4.00000000000000000000	4.00000000000000000000	4.00000000000000000000	4.00000000000000000000	4.00000000000000000000	4.00000000000000000000	4.00000000000000000000
112.00000000000000000000	0.00000000000000000000	4175.89746093750000000000	4166.66650390625000000000	4141.02539062500000000000	4122.56396484375000000000	4153.33300781250000000000	4166.15380859375000000000	4180.00000000000000000000	4173.33300781250000000000	4171.79492187500000000000	4166.15380859375000000000	4168.71777343750000000000	4256.41015625000000000000	4183.07666015625000000000	4186.66650390625000000000	2970.00000000000000000000	10248.00000000000000000000	10228.00000000000000000000	0.00000000000000000000	0.00000000000000000000	0.00000000000000000000	501.00000000000000000000	953.00000000000000000000	4.00000000000000000000	4.00000000000000000000	4.00000000000000000000	4.00000000000000000000	4.00000000000000000000	4.00000000000000000000	4.00000000000000000000	4.00000000000000000000	4.00000000000000000000	4.00000000000000000000	4.00000000000000000000	4.00000000000000000000	4.00000000000000000000	4.00000000000000000000	4.00000000000000000000	4.00000000000000000000
113.00000000000000000000	0.00000000000000000000	4186.66650390625000000000	4170.25634765625000000000	4148.20507812500000000000	4120.51269531250000000000	4159.48730468750000000000	4168.20507812500000000000	4187.69238281250000000000	4194.35888671875000000000	4194.87158203125000000000	4175.38427734375000000000	4165.64111328125000000000	4254.87158203125000000000	4205.64111328125000000000	4190.76904296875000000000	2867.00000000000000000000	10248.00000000000000000000	10227.00000000000000000000	0.00000000000000000000	0.00000000000000000000	0.00000000000000000000	501.00000000000000000000	961.00000000000000000000	4.00000000000000000000	4.00000000000000000000	4.00000000000000000000	4.00000000000000000000	4.00000000000000000000	4.00000000000000000000	4.00000000000000000000	4.00000000000000000000	4.00000000000000000000	4.00000000000000000000	4.00000000000000000000	4.00000000000000000000	4.00000000000000000000	4.00000000000000000000	4.00000000000000000000	4.00000000000000000000
114.00000000000000000000	0.00000000000000000000	4169.74365234375000000000	4171.28173828125000000000	4134.87158203125000000000	4138.97412109375000000000	4158.46142578125000000000	4178.97412109375000000000	4184.10253906250000000000	4195.38427734375000000000	4182.05126953125000000000	4188.71777343750000000000	4130.25634765625000000000	4246.15380859375000000000	4203.58984375000000000000	4185.64111328125000000000	3486.00000000000000000000	10248.00000000000000000000	10227.00000000000000000000	0.00000000000000000000	0.00000000000000000000	0.00000000000000000000	501.00000000000000000000	970.00000000000000000000	4.00000000000000000000	4.00000000000000000000	4.00000000000000000000	4.00000000000000000000	4.00000000000000000000	4.00000000000000000000	4.00000000000000000000	4.00000000000000000000	4.00000000000000000000	4.00000000000000000000	4.00000000000000000000	4.00000000000000000000	4.00000000000000000000	4.00000000000000000000	4.00000000000000000000	4.00000000000000000000
115.00000000000000000000	0.00000000000000000000	4181.02539062500000000000	4166.66650390625000000000	4149.23046875000000000000	4134.35888671875000000000	4142.05126953125000000000	4177.43603515625000000000	4171.79492187500000000000	4186.66650390625000000000	4161.53857421875000000000	4183.07666015625000000000	4137.43603515625000000000	4250.25634765625000000000	4183.58984375000000000000	4187.69238281250000000000	3219.00000000000000000000	10247.00000000000000000000	10228.00000000000000000000	0.00000000000000000000	0.00000000000000000000	0.00000000000000000000	501.00000000000000000000	978.00000000000000000000	4.00000000000000000000	4.00000000000000000000	4.00000000000000000000	4.00000000000000000000	4.00000000000000000000	4.00000000000000000000	4.00000000000000000000	4.00000000000000000000	4.00000000000000000000	4.00000000000000000000	4.00000000000000000000	4.00000000000000000000	4.00000000000000000000	4.00000000000000000000	4.00000000000000000000	4.00000000000000000000
116.00000000000000000000	0.00000000000000000000	4176.92285156250000000000	4161.53857421875000000000	4142.05126953125000000000	4112.82031250000000000000	4119.48730468750000000000	4163.07666015625000000000	4163.07666015625000000000	4185.64111328125000000000	4171.79492187500000000000	4177.43603515625000000000	4143.58984375000000000000	4243.58984375000000000000	4183.07666015625000000000	4190.25634765625000000000	2970.00000000000000000000	10247.00000000000000000000	10228.00000000000000000000	0.00000000000000000000	0.00000000000000000000	0.00000000000000000000	501.00000000000000000000	985.00000000000000000000	4.00000000000000000000	4.00000000000000000000	4.00000000000000000000	4.00000000000000000000	4.00000000000000000000	4.00000000000000000000	4.00000000000000000000	4.00000000000000000000	4.00000000000000000000	4.00000000000000000000	4.00000000000000000000	4.00000000000000000000	4.00000000000000000000	4.00000000000000000000	4.00000000000000000000	4.00000000000000000000
117.00000000000000000000	0.00000000000000000000	4175.89746093750000000000	4169.23046875000000000000	4138.97412109375000000000	4129.74365234375000000000	4137.43603515625000000000	4162.05126953125000000000	4167.17919921875000000000	4185.64111328125000000000	4176.41015625000000000000	4176.41015625000000000000	4117.94873046875000000000	4242.05126953125000000000	4190.25634765625000000000	4181.02539062500000000000	2867.00000000000000000000	10248.00000000000000000000	10228.00000000000000000000	0.00000000000000000000	0.00000000000000000000	0.00000000000000000000	501.00000000000000000000	993.00000000000000000000	4.00000000000000000000	4.00000000000000000000	4.00000000000000000000	4.00000000000000000000	4.00000000000000000000	4.00000000000000000000	4.00000000000000000000	4.00000000000000000000	4.00000000000000000000	4.00000000000000000000	4.00000000000000000000	4.00000000000000000000	4.00000000000000000000	4.00000000000000000000	4.00000000000000000000	4.00000000000000000000
118.00000000000000000000	0.00000000000000000000	4179.48730468750000000000	4177.43603515625000000000	4147.17919921875000000000	4144.10253906250000000000	4168.20507812500000000000	4166.15380859375000000000	4174.35888671875000000000	4184.10253906250000000000	4168.20507812500000000000	4165.64111328125000000000	4129.23046875000000000000	4248.20507812500000000000	4185.64111328125000000000	4181.02539062500000000000	3486.00000000000000000000	10248.00000000000000000000	10228.00000000000000000000	0.00000000000000000000	0.00000000000000000000	0.00000000000000000000	502.00000000000000000000	0.00000000000000000000	4.00000000000000000000	4.00000000000000000000	4.00000000000000000000	4.00000000000000000000	4.00000000000000000000	4.00000000000000000000	4.00000000000000000000	4.00000000000000000000	4.00000000000000000000	4.00000000000000000000	4.00000000000000000000	4.00000000000000000000	4.00000000000000000000	4.00000000000000000000	4.00000000000000000000	4.00000000000000000000
119.00000000000000000000	0.00000000000000000000	4163.58984375000000000000	4165.64111328125000000000	4130.76904296875000000000	4123.07666015625000000000	4150.25634765625000000000	4162.56396484375000000000	4167.17919921875000000000	4177.43603515625000000000	4166.66650390625000000000	4160.51269531250000000000	4163.58984375000000000000	4240.00000000000000000000	4175.89746093750000000000	4179.48730468750000000000	3219.00000000000000000000	10247.00000000000000000000	10230.00000000000000000000	0.00000000000000000000	0.00000000000000000000	0.00000000000000000000	502.00000000000000000000	7.00000000000000000000	4.00000000000000000000	4.00000000000000000000	4.00000000000000000000	4.00000000000000000000	4.00000000000000000000	4.00000000000000000000	4.00000000000000000000	4.00000000000000000000	4.00000000000000000000	4.00000000000000000000	4.00000000000000000000	4.00000000000000000000	4.00000000000000000000	4.00000000000000000000	4.00000000000000000000	4.00000000000000000000
120.00000000000000000000	0.00000000000000000000	4176.41015625000000000000	4151.28173828125000000000	4142.05126953125000000000	4113.33300781250000000000	4124.61523437500000000000	4158.97412109375000000000	4154.87158203125000000000	4163.07666015625000000000	4162.56396484375000000000	4166.15380859375000000000	4137.43603515625000000000	4237.43603515625000000000	4172.30761718750000000000	4169.23046875000000000000	2970.00000000000000000000	10247.00000000000000000000	10230.00000000000000000000	0.00000000000000000000	0.00000000000000000000	0.00000000000000000000	502.00000000000000000000	15.00000000000000000000	4.00000000000000000000	4.00000000000000000000	4.00000000000000000000	4.00000000000000000000	4.00000000000000000000	4.00000000000000000000	4.00000000000000000000	4.00000000000000000000	4.00000000000000000000	4.00000000000000000000	4.00000000000000000000	4.00000000000000000000	4.00000000000000000000	4.00000000000000000000	4.00000000000000000000	4.00000000000000000000
121.00000000000000000000	0.00000000000000000000	4180.00000000000000000000	4167.69238281250000000000	4145.64111328125000000000	4138.97412109375000000000	4158.97412109375000000000	4171.28173828125000000000	4164.61523437500000000000	4172.30761718750000000000	4168.71777343750000000000	4176.92285156250000000000	4117.94873046875000000000	4253.84619140625000000000	4188.71777343750000000000	4187.17919921875000000000	2867.00000000000000000000	10246.00000000000000000000	10230.00000000000000000000	0.00000000000000000000	0.00000000000000000000	0.00000000000000000000	502.00000000000000000000	22.00000000000000000000	4.00000000000000000000	4.00000000000000000000	4.00000000000000000000	4.00000000000000000000	4.00000000000000000000	4.00000000000000000000	4.00000000000000000000	4.00000000000000000000	4.00000000000000000000	4.00000000000000000000	4.00000000000000000000	4.00000000000000000000	4.00000000000000000000	4.00000000000000000000	4.00000000000000000000	4.00000000000000000000
122.00000000000000000000	0.00000000000000000000	4174.87158203125000000000	4166.66650390625000000000	4140.51269531250000000000	4137.94873046875000000000	4170.25634765625000000000	4171.28173828125000000000	4167.69238281250000000000	4182.56396484375000000000	4171.79492187500000000000	4172.82031250000000000000	4138.97412109375000000000	4261.53857421875000000000	4187.69238281250000000000	4201.53857421875000000000	3486.00000000000000000000	10246.00000000000000000000	10230.00000000000000000000	0.00000000000000000000	0.00000000000000000000	0.00000000000000000000	502.00000000000000000000	29.00000000000000000000	4.00000000000000000000	4.00000000000000000000	4.00000000000000000000	4.00000000000000000000	4.00000000000000000000	4.00000000000000000000	4.00000000000000000000	4.00000000000000000000	4.00000000000000000000	4.00000000000000000000	4.00000000000000000000	4.00000000000000000000	4.00000000000000000000	4.00000000000000000000	4.00000000000000000000	4.00000000000000000000
123.00000000000000000000	0.00000000000000000000	4168.71777343750000000000	4144.10253906250000000000	4138.46142578125000000000	4100.00000000000000000000	4130.25634765625000000000	4156.41015625000000000000	4158.46142578125000000000	4171.79492187500000000000	4160.51269531250000000000	4165.64111328125000000000	4132.30761718750000000000	4243.58984375000000000000	4169.74365234375000000000	4182.05126953125000000000	3219.00000000000000000000	10244.00000000000000000000	10232.00000000000000000000	0.00000000000000000000	0.00000000000000000000	0.00000000000000000000	502.00000000000000000000	38.00000000000000000000	4.00000000000000000000	4.00000000000000000000	4.00000000000000000000	4.00000000000000000000	4.00000000000000000000	4.00000000000000000000	4.00000000000000000000	4.00000000000000000000	4.00000000000000000000	4.00000000000000000000	4.00000000000000000000	4.00000000000000000000	4.00000000000000000000	4.00000000000000000000	4.00000000000000000000	4.00000000000000000000
124.00000000000000000000	0.00000000000000000000	4154.35888671875000000000	4156.41015625000000000000	4127.17919921875000000000	4106.15380859375000000000	4138.97412109375000000000	4161.53857421875000000000	4170.25634765625000000000	4180.00000000000000000000	4164.61523437500000000000	4180.00000000000000000000	4132.82031250000000000000	4233.84619140625000000000	4179.48730468750000000000	4170.25634765625000000000	2970.00000000000000000000	10244.00000000000000000000	10232.00000000000000000000	0.00000000000000000000	0.00000000000000000000	0.00000000000000000000	502.00000000000000000000	45.00000000000000000000	4.00000000000000000000	4.00000000000000000000	4.00000000000000000000	4.00000000000000000000	4.00000000000000000000	4.00000000000000000000	4.00000000000000000000	4.00000000000000000000	4.00000000000000000000	4.00000000000000000000	4.00000000000000000000	4.00000000000000000000	4.00000000000000000000	4.00000000000000000000	4.00000000000000000000	4.00000000000000000000
125.00000000000000000000	0.00000000000000000000	4175.38427734375000000000	4171.28173828125000000000	4151.28173828125000000000	4140.51269531250000000000	4163.07666015625000000000	4168.20507812500000000000	4181.53857421875000000000	4193.84619140625000000000	4177.43603515625000000000	4180.51269531250000000000	4152.30761718750000000000	4244.10253906250000000000	4183.07666015625000000000	4175.89746093750000000000	2867.00000000000000000000	10246.00000000000000000000	10232.00000000000000000000	0.00000000000000000000	0.00000000000000000000	0.00000000000000000000	502.00000000000000000000	54.00000000000000000000	4.00000000000000000000	4.00000000000000000000	4.00000000000000000000	4.00000000000000000000	4.00000000000000000000	4.00000000000000000000	4.00000000000000000000	4.00000000000000000000	4.00000000000000000000	4.00000000000000000000	4.00000000000000000000	4.00000000000000000000	4.00000000000000000000	4.00000000000000000000	4.00000000000000000000	4.00000000000000000000
126.00000000000000000000	0.00000000000000000000	4175.38427734375000000000	4166.66650390625000000000	4149.23046875000000000000	4134.87158203125000000000	4155.89746093750000000000	4167.17919921875000000000	4177.94873046875000000000	4196.92285156250000000000	4181.53857421875000000000	4171.28173828125000000000	4144.10253906250000000000	4248.20507812500000000000	4176.92285156250000000000	4180.51269531250000000000	3486.00000000000000000000	10246.00000000000000000000	10232.00000000000000000000	0.00000000000000000000	0.00000000000000000000	0.00000000000000000000	502.00000000000000000000	62.00000000000000000000	4.00000000000000000000	4.00000000000000000000	4.00000000000000000000	4.00000000000000000000	4.00000000000000000000	4.00000000000000000000	4.00000000000000000000	4.00000000000000000000	4.00000000000000000000	4.00000000000000000000	4.00000000000000000000	4.00000000000000000000	4.00000000000000000000	4.00000000000000000000	4.00000000000000000000	4.00000000000000000000
127.00000000000000000000	0.00000000000000000000	4164.10253906250000000000	4161.02539062500000000000	4131.79492187500000000000	4118.97412109375000000000	4141.02539062500000000000	4165.12792968750000000000	4163.58984375000000000000	4180.00000000000000000000	4161.53857421875000000000	4168.20507812500000000000	4118.97412109375000000000	4244.10253906250000000000	4183.58984375000000000000	4183.07666015625000000000	52.00000000000000000000	10245.00000000000000000000	10231.00000000000000000000	0.00000000000000000000	0.00000000000000000000	0.00000000000000000000	502.00000000000000000000	70.00000000000000000000	4.00000000000000000000	4.00000000000000000000	4.00000000000000000000	4.00000000000000000000	4.00000000000000000000	4.00000000000000000000	4.00000000000000000000	4.00000000000000000000	4.00000000000000000000	4.00000000000000000000	4.00000000000000000000	4.00000000000000000000	4.00000000000000000000	4.00000000000000000000	4.00000000000000000000	4.00000000000000000000
0.00000000000000000000	0.00000000000000000000	4172.30761718750000000000	4157.94873046875000000000	4138.46142578125000000000	4129.23046875000000000000	4134.35888671875000000000	4163.58984375000000000000	4150.76904296875000000000	4156.41015625000000000000	4147.17919921875000000000	4158.97412109375000000000	4116.92285156250000000000	4240.51269531250000000000	4171.28173828125000000000	4174.87158203125000000000	2286.00000000000000000000	10245.00000000000000000000	10231.00000000000000000000	0.00000000000000000000	0.00000000000000000000	0.00000000000000000000	502.00000000000000000000	78.00000000000000000000	4.00000000000000000000	4.00000000000000000000	4.00000000000000000000	4.00000000000000000000	4.00000000000000000000	4.00000000000000000000	4.00000000000000000000	4.00000000000000000000	4.00000000000000000000	4.00000000000000000000	4.00000000000000000000	4.00000000000000000000	4.00000000000000000000	4.00000000000000000000	4.00000000000000000000	4.00000000000000000000
1.00000000000000000000	0.00000000000000000000	4162.56396484375000000000	4159.48730468750000000000	4131.79492187500000000000	4134.35888671875000000000	4149.23046875000000000000	4166.66650390625000000000	4162.05126953125000000000	4169.23046875000000000000	4172.30761718750000000000	4167.69238281250000000000	4144.10253906250000000000	4232.82031250000000000000	4159.48730468750000000000	4169.74365234375000000000	2938.00000000000000000000	10245.00000000000000000000	10230.00000000000000000000	0.00000000000000000000	0.00000000000000000000	0.00000000000000000000	502.00000000000000000000	86.00000000000000000000	4.00000000000000000000	4.00000000000000000000	4.00000000000000000000	4.00000000000000000000	4.00000000000000000000	4.00000000000000000000	4.00000000000000000000	4.00000000000000000000	4.00000000000000000000	4.00000000000000000000	4.00000000000000000000	4.00000000000000000000	4.00000000000000000000	4.00000000000000000000	4.00000000000000000000	4.00000000000000000000
2.00000000000000000000	0.00000000000000000000	4177.43603515625000000000	4160.51269531250000000000	4148.20507812500000000000	4133.84619140625000000000	4164.10253906250000000000	4168.71777343750000000000	4177.43603515625000000000	4186.15380859375000000000	4179.48730468750000000000	4189.74365234375000000000	4156.41015625000000000000	4236.92285156250000000000	4185.64111328125000000000	4186.66650390625000000000	2256.00000000000000000000	10245.00000000000000000000	10230.00000000000000000000	0.00000000000000000000	0.00000000000000000000	0.00000000000000000000	502.00000000000000000000	95.00000000000000000000	4.00000000000000000000	4.00000000000000000000	4.00000000000000000000	4.00000000000000000000	4.00000000000000000000	4.00000000000000000000	4.00000000000000000000	4.00000000000000000000	4.00000000000000000000	4.00000000000000000000	4.00000000000000000000	4.00000000000000000000	4.00000000000000000000	4.00000000000000000000	4.00000000000000000000	4.00000000000000000000
3.00000000000000000000	0.00000000000000000000	4180.51269531250000000000	4157.43603515625000000000	4146.66650390625000000000	4132.82031250000000000000	4155.38427734375000000000	4166.66650390625000000000	4171.28173828125000000000	4180.00000000000000000000	4153.84619140625000000000	4182.56396484375000000000	4134.35888671875000000000	4244.61523437500000000000	4187.69238281250000000000	4198.46142578125000000000	3467.00000000000000000000	10245.00000000000000000000	10231.00000000000000000000	0.00000000000000000000	0.00000000000000000000	0.00000000000000000000	502.00000000000000000000	103.00000000000000000000	4.00000000000000000000	4.00000000000000000000	4.00000000000000000000	4.00000000000000000000	4.00000000000000000000	4.00000000000000000000	4.00000000000000000000	4.00000000000000000000	4.00000000000000000000	4.00000000000000000000	4.00000000000000000000	4.00000000000000000000	4.00000000000000000000	4.00000000000000000000	4.00000000000000000000	4.00000000000000000000
4.00000000000000000000	0.00000000000000000000	4176.92285156250000000000	4160.00000000000000000000	4144.10253906250000000000	4131.79492187500000000000	4148.71777343750000000000	4168.20507812500000000000	4165.12792968750000000000	4185.12792968750000000000	4161.53857421875000000000	4166.15380859375000000000	4121.53857421875000000000	4258.97412109375000000000	4157.43603515625000000000	4198.46142578125000000000	3513.00000000000000000000	10245.00000000000000000000	10231.00000000000000000000	0.00000000000000000000	0.00000000000000000000	0.00000000000000000000	502.00000000000000000000	110.00000000000000000000	4.00000000000000000000	4.00000000000000000000	4.00000000000000000000	4.00000000000000000000	4.00000000000000000000	4.00000000000000000000	4.00000000000000000000	4.00000000000000000000	4.00000000000000000000	4.00000000000000000000	4.00000000000000000000	4.00000000000000000000	4.00000000000000000000	4.00000000000000000000	4.00000000000000000000	4.00000000000000000000
5.00000000000000000000	0.00000000000000000000	4195.38427734375000000000	4168.20507812500000000000	4162.56396484375000000000	4137.94873046875000000000	4155.38427734375000000000	4170.25634765625000000000	4168.20507812500000000000	4190.76904296875000000000	4178.97412109375000000000	4178.46142578125000000000	4133.84619140625000000000	4258.97412109375000000000	4165.12792968750000000000	4195.38427734375000000000	3310.00000000000000000000	10246.00000000000000000000	10232.00000000000000000000	0.00000000000000000000	0.00000000000000000000	0.00000000000000000000	502.00000000000000000000	118.00000000000000000000	4.00000000000000000000	4.00000000000000000000	4.00000000000000000000	4.00000000000000000000	4.00000000000000000000	4.00000000000000000000	4.00000000000000000000	4.00000000000000000000	4.00000000000000000000	4.00000000000000000000	4.00000000000000000000	4.00000000000000000000	4.00000000000000000000	4.00000000000000000000	4.00000000000000000000	4.00000000000000000000
6.00000000000000000000	0.00000000000000000000	4167.69238281250000000000	4157.94873046875000000000	4133.84619140625000000000	4134.35888671875000000000	4137.94873046875000000000	4155.89746093750000000000	4152.30761718750000000000	4167.17919921875000000000	4155.89746093750000000000	4180.00000000000000000000	4136.41015625000000000000	4226.15380859375000000000	4170.25634765625000000000	4179.48730468750000000000	3416.00000000000000000000	10246.00000000000000000000	10232.00000000000000000000	0.00000000000000000000	0.00000000000000000000	0.00000000000000000000	502.00000000000000000000	125.00000000000000000000	4.00000000000000000000	4.00000000000000000000	4.00000000000000000000	4.00000000000000000000	4.00000000000000000000	4.00000000000000000000	4.00000000000000000000	4.00000000000000000000	4.00000000000000000000	4.00000000000000000000	4.00000000000000000000	4.00000000000000000000	4.00000000000000000000	4.00000000000000000000	4.00000000000000000000	4.00000000000000000000
7.00000000000000000000	0.00000000000000000000	4162.56396484375000000000	4143.07666015625000000000	4135.38427734375000000000	4127.17919921875000000000	4126.15380859375000000000	4148.20507812500000000000	4145.64111328125000000000	4160.51269531250000000000	4152.82031250000000000000	4152.30761718750000000000	4122.56396484375000000000	4227.69238281250000000000	4143.58984375000000000000	4173.33300781250000000000	3453.00000000000000000000	10247.00000000000000000000	10230.00000000000000000000	0.00000000000000000000	0.00000000000000000000	0.00000000000000000000	502.00000000000000000000	132.00000000000000000000	4.00000000000000000000	4.00000000000000000000	4.00000000000000000000	4.00000000000000000000	4.00000000000000000000	4.00000000000000000000	4.00000000000000000000	4.00000000000000000000	4.00000000000000000000	4.00000000000000000000	4.00000000000000000000	4.00000000000000000000	4.00000000000000000000	4.00000000000000000000	4.00000000000000000000	4.00000000000000000000
8.00000000000000000000	0.00000000000000000000	4174.87158203125000000000	4149.74365234375000000000	4148.20507812500000000000	4130.76904296875000000000	4160.00000000000000000000	4167.17919921875000000000	4174.87158203125000000000	4191.28173828125000000000	4190.76904296875000000000	4162.56396484375000000000	4136.92285156250000000000	4243.58984375000000000000	4160.51269531250000000000	4174.87158203125000000000	3148.00000000000000000000	10247.00000000000000000000	10230.00000000000000000000	0.00000000000000000000	0.00000000000000000000	0.00000000000000000000	502.00000000000000000000	140.00000000000000000000	4.00000000000000000000	4.00000000000000000000	4.00000000000000000000	4.00000000000000000000	4.00000000000000000000	4.00000000000000000000	4.00000000000000000000	4.00000000000000000000	4.00000000000000000000	4.00000000000000000000	4.00000000000000000000	4.00000000000000000000	4.00000000000000000000	4.00000000000000000000	4.00000000000000000000	4.00000000000000000000
9.00000000000000000000	0.00000000000000000000	4163.58984375000000000000	4152.30761718750000000000	4132.30761718750000000000	4130.25634765625000000000	4165.64111328125000000000	4166.15380859375000000000	4181.53857421875000000000	4184.10253906250000000000	4172.82031250000000000000	4180.00000000000000000000	4136.92285156250000000000	4227.69238281250000000000	4177.43603515625000000000	4163.58984375000000000000	2906.00000000000000000000	10247.00000000000000000000	10230.00000000000000000000	0.00000000000000000000	0.00000000000000000000	0.00000000000000000000	502.00000000000000000000	148.00000000000000000000	4.00000000000000000000	4.00000000000000000000	4.00000000000000000000	4.00000000000000000000	4.00000000000000000000	4.00000000000000000000	4.00000000000000000000	4.00000000000000000000	4.00000000000000000000	4.00000000000000000000	4.00000000000000000000	4.00000000000000000000	4.00000000000000000000	4.00000000000000000000	4.00000000000000000000	4.00000000000000000000
10.00000000000000000000	0.00000000000000000000	4175.89746093750000000000	4153.33300781250000000000	4143.58984375000000000000	4121.53857421875000000000	4152.30761718750000000000	4155.38427734375000000000	4170.25634765625000000000	4161.53857421875000000000	4130.76904296875000000000	4154.87158203125000000000	4102.56396484375000000000	4230.25634765625000000000	4155.38427734375000000000	4176.41015625000000000000	3502.00000000000000000000	10247.00000000000000000000	10230.00000000000000000000	0.00000000000000000000	0.00000000000000000000	0.00000000000000000000	502.00000000000000000000	156.00000000000000000000	4.00000000000000000000	4.00000000000000000000	4.00000000000000000000	4.00000000000000000000	4.00000000000000000000	4.00000000000000000000	4.00000000000000000000	4.00000000000000000000	4.00000000000000000000	4.00000000000000000000	4.00000000000000000000	4.00000000000000000000	4.00000000000000000000	4.00000000000000000000	4.00000000000000000000	4.00000000000000000000
11.00000000000000000000	0.00000000000000000000	4180.51269531250000000000	4165.64111328125000000000	4148.71777343750000000000	4132.82031250000000000000	4165.12792968750000000000	4169.23046875000000000000	4183.07666015625000000000	4186.15380859375000000000	4157.94873046875000000000	4161.53857421875000000000	4129.74365234375000000000	4249.74365234375000000000	4163.58984375000000000000	4201.02539062500000000000	3227.00000000000000000000	10247.00000000000000000000	10228.00000000000000000000	0.00000000000000000000	0.00000000000000000000	0.00000000000000000000	502.00000000000000000000	164.00000000000000000000	4.00000000000000000000	4.00000000000000000000	4.00000000000000000000	4.00000000000000000000	4.00000000000000000000	4.00000000000000000000	4.00000000000000000000	4.00000000000000000000	4.00000000000000000000	4.00000000000000000000	4.00000000000000000000	4.00000000000000000000	4.00000000000000000000	4.00000000000000000000	4.00000000000000000000	4.00000000000000000000
12.00000000000000000000	0.00000000000000000000	4182.56396484375000000000	4162.56396484375000000000	4149.74365234375000000000	4158.46142578125000000000	4154.35888671875000000000	4170.76904296875000000000	4177.43603515625000000000	4194.87158203125000000000	4181.02539062500000000000	4191.79492187500000000000	4174.87158203125000000000	4252.30761718750000000000	4178.97412109375000000000	4193.84619140625000000000	3072.00000000000000000000	10247.00000000000000000000	10228.00000000000000000000	0.00000000000000000000	0.00000000000000000000	0.00000000000000000000	502.00000000000000000000	173.00000000000000000000	4.00000000000000000000	4.00000000000000000000	4.00000000000000000000	4.00000000000000000000	4.00000000000000000000	4.00000000000000000000	4.00000000000000000000	4.00000000000000000000	4.00000000000000000000	4.00000000000000000000	4.00000000000000000000	4.00000000000000000000	4.00000000000000000000	4.00000000000000000000	4.00000000000000000000	4.00000000000000000000
13.00000000000000000000	0.00000000000000000000	4175.89746093750000000000	4158.46142578125000000000	4143.07666015625000000000	4151.28173828125000000000	4148.20507812500000000000	4160.00000000000000000000	4154.87158203125000000000	4174.35888671875000000000	4163.07666015625000000000	4187.69238281250000000000	4164.10253906250000000000	4236.92285156250000000000	4177.94873046875000000000	4184.10253906250000000000	2861.00000000000000000000	10247.00000000000000000000	10227.00000000000000000000	0.00000000000000000000	0.00000000000000000000	0.00000000000000000000	502.00000000000000000000	181.00000000000000000000	4.00000000000000000000	4.00000000000000000000	4.00000000000000000000	4.00000000000000000000	4.00000000000000000000	4.00000000000000000000	4.00000000000000000000	4.00000000000000000000	4.00000000000000000000	4.00000000000000000000	4.00000000000000000000	4.00000000000000000000	4.00000000000000000000	4.00000000000000000000	4.00000000000000000000	4.00000000000000000000
14.00000000000000000000	0.00000000000000000000	4167.17919921875000000000	4158.46142578125000000000	4140.00000000000000000000	4129.74365234375000000000	4172.82031250000000000000	4162.05126953125000000000	4156.41015625000000000000	4168.20507812500000000000	4158.46142578125000000000	4183.58984375000000000000	4138.46142578125000000000	4227.17919921875000000000	4183.07666015625000000000	4183.58984375000000000000	3502.00000000000000000000	10247.00000000000000000000	10227.00000000000000000000	0.00000000000000000000	0.00000000000000000000	0.00000000000000000000	502.00000000000000000000	188.00000000000000000000	4.00000000000000000000	4.00000000000000000000	4.00000000000000000000	4.00000000000000000000	4.00000000000000000000	4.00000000000000000000	4.00000000000000000000	4.00000000000000000000	4.00000000000000000000	4.00000000000000000000	4.00000000000000000000	4.00000000000000000000	4.00000000000000000000	4.00000000000000000000	4.00000000000000000000	4.00000000000000000000
15.00000000000000000000	0.00000000000000000000	4170.76904296875000000000	4143.07666015625000000000	4147.69238281250000000000	4123.58984375000000000000	4156.41015625000000000000	4155.89746093750000000000	4157.43603515625000000000	4161.53857421875000000000	4165.12792968750000000000	4178.46142578125000000000	4116.41015625000000000000	4224.61523437500000000000	4163.07666015625000000000	4170.25634765625000000000	3227.00000000000000000000	10248.00000000000000000000	10227.00000000000000000000	0.00000000000000000000	0.00000000000000000000	0.00000000000000000000	502.00000000000000000000	197.00000000000000000000	4.00000000000000000000	4.00000000000000000000	4.00000000000000000000	4.00000000000000000000	4.00000000000000000000	4.00000000000000000000	4.00000000000000000000	4.00000000000000000000	4.00000000000000000000	4.00000000000000000000	4.00000000000000000000	4.00000000000000000000	4.00000000000000000000	4.00000000000000000000	4.00000000000000000000	4.00000000000000000000
16.00000000000000000000	0.00000000000000000000	4151.79492187500000000000	4139.48730468750000000000	4123.07666015625000000000	4127.69238281250000000000	4132.82031250000000000000	4155.38427734375000000000	4152.30761718750000000000	4156.41015625000000000000	4165.64111328125000000000	4162.56396484375000000000	4120.00000000000000000000	4210.76904296875000000000	4141.02539062500000000000	4161.02539062500000000000	0.00000000000000000000	10248.00000000000000000000	10227.00000000000000000000	0.00000000000000000000	0.00000000000000000000	0.00000000000000000000	502.00000000000000000000	204.00000000000000000000	4.00000000000000000000	4.00000000000000000000	4.00000000000000000000	4.00000000000000000000	4.00000000000000000000	4.00000000000000000000	4.00000000000000000000	4.00000000000000000000	4.00000000000000000000	4.00000000000000000000	4.00000000000000000000	4.00000000000000000000	4.00000000000000000000	4.00000000000000000000	4.00000000000000000000	4.00000000000000000000
17.00000000000000000000	0.00000000000000000000	4163.58984375000000000000	4155.38427734375000000000	4131.79492187500000000000	4140.00000000000000000000	4155.89746093750000000000	4168.71777343750000000000	4163.07666015625000000000	4163.07666015625000000000	4156.92285156250000000000	4161.02539062500000000000	4147.17919921875000000000	4204.10253906250000000000	4155.38427734375000000000	4169.23046875000000000000	0.00000000000000000000	10248.00000000000000000000	10228.00000000000000000000	0.00000000000000000000	0.00000000000000000000	0.00000000000000000000	502.00000000000000000000	212.00000000000000000000	4.00000000000000000000	4.00000000000000000000	4.00000000000000000000	4.00000000000000000000	4.00000000000000000000	4.00000000000000000000	4.00000000000000000000	4.00000000000000000000	4.00000000000000000000	4.00000000000000000000	4.00000000000000000000	4.00000000000000000000	4.00000000000000000000	4.00000000000000000000	4.00000000000000000000	4.00000000000000000000
18.00000000000000000000	0.00000000000000000000	4173.33300781250000000000	4155.89746093750000000000	4144.10253906250000000000	4133.84619140625000000000	4167.17919921875000000000	4167.17919921875000000000	4169.23046875000000000000	4164.10253906250000000000	4146.66650390625000000000	4167.69238281250000000000	4146.66650390625000000000	4201.53857421875000000000	4162.56396484375000000000	4164.10253906250000000000	0.00000000000000000000	10248.00000000000000000000	10228.00000000000000000000	0.00000000000000000000	0.00000000000000000000	0.00000000000000000000	502.00000000000000000000	220.00000000000000000000	4.00000000000000000000	4.00000000000000000000	4.00000000000000000000	4.00000000000000000000	4.00000000000000000000	4.00000000000000000000	4.00000000000000000000	4.00000000000000000000	4.00000000000000000000	4.00000000000000000000	4.00000000000000000000	4.00000000000000000000	4.00000000000000000000	4.00000000000000000000	4.00000000000000000000	4.00000000000000000000
19.00000000000000000000	0.00000000000000000000	4156.92285156250000000000	4146.15380859375000000000	4131.79492187500000000000	4109.23046875000000000000	4148.71777343750000000000	4153.84619140625000000000	4165.64111328125000000000	4164.61523437500000000000	4151.79492187500000000000	4168.71777343750000000000	4113.84619140625000000000	4205.64111328125000000000	4153.33300781250000000000	4156.41015625000000000000	0.00000000000000000000	10247.00000000000000000000	10230.00000000000000000000	0.00000000000000000000	0.00000000000000000000	0.00000000000000000000	502.00000000000000000000	229.00000000000000000000	4.00000000000000000000	4.00000000000000000000	4.00000000000000000000	4.00000000000000000000	4.00000000000000000000	4.00000000000000000000	4.00000000000000000000	4.00000000000000000000	4.00000000000000000000	4.00000000000000000000	4.00000000000000000000	4.00000000000000000000	4.00000000000000000000	4.00000000000000000000	4.00000000000000000000	4.00000000000000000000
20.00000000000000000000	0.00000000000000000000	4178.97412109375000000000	4152.30761718750000000000	4160.00000000000000000000	4121.02539062500000000000	4157.43603515625000000000	4155.89746093750000000000	4173.84619140625000000000	4177.94873046875000000000	4167.17919921875000000000	4176.41015625000000000000	4106.66650390625000000000	4233.33300781250000000000	4156.41015625000000000000	4183.58984375000000000000	0.00000000000000000000	10247.00000000000000000000	10230.00000000000000000000	0.00000000000000000000	0.00000000000000000000	0.00000000000000000000	502.00000000000000000000	237.00000000000000000000	4.00000000000000000000	4.00000000000000000000	4.00000000000000000000	4.00000000000000000000	4.00000000000000000000	4.00000000000000000000	4.00000000000000000000	4.00000000000000000000	4.00000000000000000000	4.00000000000000000000	4.00000000000000000000	4.00000000000000000000	4.00000000000000000000	4.00000000000000000000	4.00000000000000000000	4.00000000000000000000
21.00000000000000000000	0.00000000000000000000	4177.94873046875000000000	4167.69238281250000000000	4162.05126953125000000000	4156.92285156250000000000	4183.58984375000000000000	4172.82031250000000000000	4183.07666015625000000000	4191.28173828125000000000	4182.05126953125000000000	4180.51269531250000000000	4145.64111328125000000000	4242.56396484375000000000	4164.10253906250000000000	4205.12792968750000000000	0.00000000000000000000	10248.00000000000000000000	10228.00000000000000000000	0.00000000000000000000	0.00000000000000000000	0.00000000000000000000	502.00000000000000000000	244.00000000000000000000	4.00000000000000000000	4.00000000000000000000	4.00000000000000000000	4.00000000000000000000	4.00000000000000000000	4.00000000000000000000	4.00000000000000000000	4.00000000000000000000	4.00000000000000000000	4.00000000000000000000	4.00000000000000000000	4.00000000000000000000	4.00000000000000000000	4.00000000000000000000	4.00000000000000000000	4.00000000000000000000
22.00000000000000000000	0.00000000000000000000	4167.17919921875000000000	4163.58984375000000000000	4149.74365234375000000000	4147.69238281250000000000	4174.35888671875000000000	4173.33300781250000000000	4173.84619140625000000000	4182.05126953125000000000	4183.58984375000000000000	4164.61523437500000000000	4164.61523437500000000000	4225.64111328125000000000	4161.02539062500000000000	4184.10253906250000000000	0.00000000000000000000	10248.00000000000000000000	10228.00000000000000000000	0.00000000000000000000	0.00000000000000000000	0.00000000000000000000	502.00000000000000000000	252.00000000000000000000	4.00000000000000000000	4.00000000000000000000	4.00000000000000000000	4.00000000000000000000	4.00000000000000000000	4.00000000000000000000	4.00000000000000000000	4.00000000000000000000	4.00000000000000000000	4.00000000000000000000	4.00000000000000000000	4.00000000000000000000	4.00000000000000000000	4.00000000000000000000	4.00000000000000000000	4.00000000000000000000
23.00000000000000000000	0.00000000000000000000	4170.25634765625000000000	4154.35888671875000000000	4150.25634765625000000000	4121.53857421875000000000	4161.53857421875000000000	4170.25634765625000000000	4167.17919921875000000000	4171.79492187500000000000	4174.35888671875000000000	4175.89746093750000000000	4134.87158203125000000000	4216.41015625000000000000	4158.97412109375000000000	4165.64111328125000000000	0.00000000000000000000	10248.00000000000000000000	10229.00000000000000000000	0.00000000000000000000	0.00000000000000000000	0.00000000000000000000	502.00000000000000000000	261.00000000000000000000	4.00000000000000000000	4.00000000000000000000	4.00000000000000000000	4.00000000000000000000	4.00000000000000000000	4.00000000000000000000	4.00000000000000000000	4.00000000000000000000	4.00000000000000000000	4.00000000000000000000	4.00000000000000000000	4.00000000000000000000	4.00000000000000000000	4.00000000000000000000	4.00000000000000000000	4.00000000000000000000
24.00000000000000000000	0.00000000000000000000	4163.58984375000000000000	4158.97412109375000000000	4138.97412109375000000000	4132.30761718750000000000	4166.66650390625000000000	4176.92285156250000000000	4175.38427734375000000000	4183.58984375000000000000	4176.41015625000000000000	4199.48730468750000000000	4128.20507812500000000000	4223.58984375000000000000	4158.46142578125000000000	4176.41015625000000000000	0.00000000000000000000	10248.00000000000000000000	10229.00000000000000000000	0.00000000000000000000	0.00000000000000000000	0.00000000000000000000	502.00000000000000000000	268.00000000000000000000	4.00000000000000000000	4.00000000000000000000	4.00000000000000000000	4.00000000000000000000	4.00000000000000000000	4.00000000000000000000	4.00000000000000000000	4.00000000000000000000	4.00000000000000000000	4.00000000000000000000	4.00000000000000000000	4.00000000000000000000	4.00000000000000000000	4.00000000000000000000	4.00000000000000000000	4.00000000000000000000
25.00000000000000000000	0.00000000000000000000	4176.92285156250000000000	4149.74365234375000000000	4152.82031250000000000000	4125.12792968750000000000	4153.84619140625000000000	4164.61523437500000000000	4172.82031250000000000000	4182.56396484375000000000	4174.35888671875000000000	4182.05126953125000000000	4147.69238281250000000000	4225.64111328125000000000	4149.23046875000000000000	4182.05126953125000000000	0.00000000000000000000	10248.00000000000000000000	10230.00000000000000000000	0.00000000000000000000	0.00000000000000000000	0.00000000000000000000	502.00000000000000000000	275.00000000000000000000	4.00000000000000000000	4.00000000000000000000	4.00000000000000000000	4.00000000000000000000	4.00000000000000000000	4.00000000000000000000	4.00000000000000000000	4.00000000000000000000	4.00000000000000000000	4.00000000000000000000	4.00000000000000000000	4.00000000000000000000	4.00000000000000000000	4.00000000000000000000	4.00000000000000000000	4.00000000000000000000
26.00000000000000000000	0.00000000000000000000	4170.76904296875000000000	4147.17919921875000000000	4153.84619140625000000000	4108.20507812500000000000	4150.25634765625000000000	4157.43603515625000000000	4168.71777343750000000000	4180.00000000000000000000	4177.94873046875000000000	4177.43603515625000000000	4145.12792968750000000000	4210.25634765625000000000	4162.05126953125000000000	4167.69238281250000000000	0.00000000000000000000	10248.00000000000000000000	10230.00000000000000000000	0.00000000000000000000	0.00000000000000000000	0.00000000000000000000	502.00000000000000000000	283.00000000000000000000	4.00000000000000000000	4.00000000000000000000	4.00000000000000000000	4.00000000000000000000	4.00000000000000000000	4.00000000000000000000	4.00000000000000000000	4.00000000000000000000	4.00000000000000000000	4.00000000000000000000	4.00000000000000000000	4.00000000000000000000	4.00000000000000000000	4.00000000000000000000	4.00000000000000000000	4.00000000000000000000
27.00000000000000000000	0.00000000000000000000	4171.79492187500000000000	4172.30761718750000000000	4160.51269531250000000000	4140.51269531250000000000	4170.76904296875000000000	4171.28173828125000000000	4176.92285156250000000000	4201.02539062500000000000	4191.79492187500000000000	4178.97412109375000000000	4154.87158203125000000000	4221.53857421875000000000	4181.02539062500000000000	4173.84619140625000000000	0.00000000000000000000	10247.00000000000000000000	10229.00000000000000000000	0.00000000000000000000	0.00000000000000000000	0.00000000000000000000	502.00000000000000000000	291.00000000000000000000	4.00000000000000000000	4.00000000000000000000	4.00000000000000000000	4.00000000000000000000	4.00000000000000000000	4.00000000000000000000	4.00000000000000000000	4.00000000000000000000	4.00000000000000000000	4.00000000000000000000	4.00000000000000000000	4.00000000000000000000	4.00000000000000000000	4.00000000000000000000	4.00000000000000000000	4.00000000000000000000
28.00000000000000000000	0.00000000000000000000	4183.58984375000000000000	4176.92285156250000000000	4172.30761718750000000000	4156.41015625000000000000	4171.28173828125000000000	4166.66650390625000000000	4174.35888671875000000000	4198.97412109375000000000	4172.82031250000000000000	4161.02539062500000000000	4175.38427734375000000000	4239.48730468750000000000	4174.35888671875000000000	4189.23046875000000000000	0.00000000000000000000	10247.00000000000000000000	10229.00000000000000000000	0.00000000000000000000	0.00000000000000000000	0.00000000000000000000	502.00000000000000000000	298.00000000000000000000	4.00000000000000000000	4.00000000000000000000	4.00000000000000000000	4.00000000000000000000	4.00000000000000000000	4.00000000000000000000	4.00000000000000000000	4.00000000000000000000	4.00000000000000000000	4.00000000000000000000	4.00000000000000000000	4.00000000000000000000	4.00000000000000000000	4.00000000000000000000	4.00000000000000000000	4.00000000000000000000
29.00000000000000000000	0.00000000000000000000	4166.66650390625000000000	4162.05126953125000000000	4153.84619140625000000000	4141.53857421875000000000	4161.02539062500000000000	4144.10253906250000000000	4156.41015625000000000000	4163.07666015625000000000	4131.79492187500000000000	4177.43603515625000000000	4156.41015625000000000000	4233.33300781250000000000	4163.58984375000000000000	4187.69238281250000000000	0.00000000000000000000	10247.00000000000000000000	10226.00000000000000000000	0.00000000000000000000	0.00000000000000000000	0.00000000000000000000	502.00000000000000000000	306.00000000000000000000	4.00000000000000000000	4.00000000000000000000	4.00000000000000000000	4.00000000000000000000	4.00000000000000000000	4.00000000000000000000	4.00000000000000000000	4.00000000000000000000	4.00000000000000000000	4.00000000000000000000	4.00000000000000000000	4.00000000000000000000	4.00000000000000000000	4.00000000000000000000	4.00000000000000000000	4.00000000000000000000
30.00000000000000000000	0.00000000000000000000	4164.61523437500000000000	4147.17919921875000000000	4155.89746093750000000000	4144.10253906250000000000	4141.53857421875000000000	4132.30761718750000000000	4138.97412109375000000000	4135.38427734375000000000	4126.66650390625000000000	4190.76904296875000000000	4133.33300781250000000000	4218.46142578125000000000	4151.28173828125000000000	4172.82031250000000000000	0.00000000000000000000	10247.00000000000000000000	10226.00000000000000000000	0.00000000000000000000	0.00000000000000000000	0.00000000000000000000	502.00000000000000000000	315.00000000000000000000	4.00000000000000000000	4.00000000000000000000	4.00000000000000000000	4.00000000000000000000	4.00000000000000000000	4.00000000000000000000	4.00000000000000000000	4.00000000000000000000	4.00000000000000000000	4.00000000000000000000	4.00000000000000000000	4.00000000000000000000	4.00000000000000000000	4.00000000000000000000	4.00000000000000000000	4.00000000000000000000
31.00000000000000000000	0.00000000000000000000	4151.28173828125000000000	4132.30761718750000000000	4143.58984375000000000000	4128.71777343750000000000	4129.74365234375000000000	4141.53857421875000000000	4140.00000000000000000000	4142.56396484375000000000	4154.87158203125000000000	4161.02539062500000000000	4127.69238281250000000000	4200.00000000000000000000	4137.43603515625000000000	4155.38427734375000000000	0.00000000000000000000	10248.00000000000000000000	10226.00000000000000000000	0.00000000000000000000	0.00000000000000000000	0.00000000000000000000	502.00000000000000000000	323.00000000000000000000	4.00000000000000000000	4.00000000000000000000	4.00000000000000000000	4.00000000000000000000	4.00000000000000000000	4.00000000000000000000	4.00000000000000000000	4.00000000000000000000	4.00000000000000000000	4.00000000000000000000	4.00000000000000000000	4.00000000000000000000	4.00000000000000000000	4.00000000000000000000	4.00000000000000000000	4.00000000000000000000
32.00000000000000000000	0.00000000000000000000	4150.76904296875000000000	4125.12792968750000000000	4132.82031250000000000000	4101.02539062500000000000	4155.38427734375000000000	4161.53857421875000000000	4152.82031250000000000000	4159.48730468750000000000	4162.56396484375000000000	4151.28173828125000000000	4107.17919921875000000000	4201.02539062500000000000	4138.46142578125000000000	4147.69238281250000000000	0.00000000000000000000	10248.00000000000000000000	10226.00000000000000000000	0.00000000000000000000	0.00000000000000000000	0.00000000000000000000	502.00000000000000000000	330.00000000000000000000	4.00000000000000000000	4.00000000000000000000	4.00000000000000000000	4.00000000000000000000	4.00000000000000000000	4.00000000000000000000	4.00000000000000000000	4.00000000000000000000	4.00000000000000000000	4.00000000000000000000	4.00000000000000000000	4.00000000000000000000	4.00000000000000000000	4.00000000000000000000	4.00000000000000000000	4.00000000000000000000
33.00000000000000000000	0.00000000000000000000	4170.76904296875000000000	4137.94873046875000000000	4148.71777343750000000000	4110.25634765625000000000	4184.61523437500000000000	4174.87158203125000000000	4165.12792968750000000000	4171.79492187500000000000	4172.30761718750000000000	4179.48730468750000000000	4115.89746093750000000000	4208.20507812500000000000	4152.82031250000000000000	4151.79492187500000000000	0.00000000000000000000	10248.00000000000000000000	10228.00000000000000000000	0.00000000000000000000	0.00000000000000000000	0.00000000000000000000	502.00000000000000000000	338.00000000000000000000	4.00000000000000000000	4.00000000000000000000	4.00000000000000000000	4.00000000000000000000	4.00000000000000000000	4.00000000000000000000	4.00000000000000000000	4.00000000000000000000	4.00000000000000000000	4.00000000000000000000	4.00000000000000000000	4.00000000000000000000	4.00000000000000000000	4.00000000000000000000	4.00000000000000000000	4.00000000000000000000
34.00000000000000000000	0.00000000000000000000	4155.38427734375000000000	4154.35888671875000000000	4143.58984375000000000000	4132.82031250000000000000	4179.48730468750000000000	4177.43603515625000000000	4174.87158203125000000000	4186.15380859375000000000	4192.30761718750000000000	4181.02539062500000000000	4149.74365234375000000000	4201.02539062500000000000	4162.56396484375000000000	4158.46142578125000000000	0.00000000000000000000	10248.00000000000000000000	10228.00000000000000000000	0.00000000000000000000	0.00000000000000000000	0.00000000000000000000	502.00000000000000000000	346.00000000000000000000	4.00000000000000000000	4.00000000000000000000	4.00000000000000000000	4.00000000000000000000	4.00000000000000000000	4.00000000000000000000	4.00000000000000000000	4.00000000000000000000	4.00000000000000000000	4.00000000000000000000	4.00000000000000000000	4.00000000000000000000	4.00000000000000000000	4.00000000000000000000	4.00000000000000000000	4.00000000000000000000
35.00000000000000000000	0.00000000000000000000	4162.05126953125000000000	4153.33300781250000000000	4153.33300781250000000000	4136.92285156250000000000	4154.35888671875000000000	4173.33300781250000000000	4172.30761718750000000000	4180.51269531250000000000	4176.92285156250000000000	4154.35888671875000000000	4145.64111328125000000000	4206.15380859375000000000	4151.79492187500000000000	4160.51269531250000000000	0.00000000000000000000	10246.00000000000000000000	10228.00000000000000000000	0.00000000000000000000	0.00000000000000000000	0.00000000000000000000	502.00000000000000000000	354.00000000000000000000	4.00000000000000000000	4.00000000000000000000	4.00000000000000000000	4.00000000000000000000	4.00000000000000000000	4.00000000000000000000	4.00000000000000000000	4.00000000000000000000	4.00000000000000000000	4.00000000000000000000	4.00000000000000000000	4.00000000000000000000	4.00000000000000000000	4.00000000000000000000	4.00000000000000000000	4.00000000000000000000
36.00000000000000000000	0.00000000000000000000	4162.05126953125000000000	4151.79492187500000000000	4148.71777343750000000000	4126.15380859375000000000	4141.02539062500000000000	4157.94873046875000000000	4161.53857421875000000000	4164.61523437500000000000	4156.92285156250000000000	4150.76904296875000000000	4132.30761718750000000000	4206.66650390625000000000	4138.46142578125000000000	4157.94873046875000000000	0.00000000000000000000	10246.00000000000000000000	10228.00000000000000000000	0.00000000000000000000	0.00000000000000000000	0.00000000000000000000	502.00000000000000000000	362.00000000000000000000	4.00000000000000000000	4.00000000000000000000	4.00000000000000000000	4.00000000000000000000	4.00000000000000000000	4.00000000000000000000	4.00000000000000000000	4.00000000000000000000	4.00000000000000000000	4.00000000000000000000	4.00000000000000000000	4.00000000000000000000	4.00000000000000000000	4.00000000000000000000	4.00000000000000000000	4.00000000000000000000
37.00000000000000000000	0.00000000000000000000	4151.79492187500000000000	4154.35888671875000000000	4141.53857421875000000000	4118.97412109375000000000	4137.94873046875000000000	4138.97412109375000000000	4150.25634765625000000000	4154.35888671875000000000	4151.28173828125000000000	4167.69238281250000000000	4130.76904296875000000000	4199.48730468750000000000	4145.64111328125000000000	4158.46142578125000000000	0.00000000000000000000	10245.00000000000000000000	10226.00000000000000000000	0.00000000000000000000	0.00000000000000000000	0.00000000000000000000	502.00000000000000000000	369.00000000000000000000	4.00000000000000000000	4.00000000000000000000	4.00000000000000000000	4.00000000000000000000	4.00000000000000000000	4.00000000000000000000	4.00000000000000000000	4.00000000000000000000	4.00000000000000000000	4.00000000000000000000	4.00000000000000000000	4.00000000000000000000	4.00000000000000000000	4.00000000000000000000	4.00000000000000000000	4.00000000000000000000
38.00000000000000000000	0.00000000000000000000	4180.51269531250000000000	4168.71777343750000000000	4170.25634765625000000000	4137.94873046875000000000	4169.23046875000000000000	4147.69238281250000000000	4153.33300781250000000000	4163.07666015625000000000	4149.74365234375000000000	4183.58984375000000000000	4133.33300781250000000000	4218.46142578125000000000	4169.74365234375000000000	4177.43603515625000000000	0.00000000000000000000	10245.00000000000000000000	10226.00000000000000000000	0.00000000000000000000	0.00000000000000000000	0.00000000000000000000	502.00000000000000000000	377.00000000000000000000	4.00000000000000000000	4.00000000000000000000	4.00000000000000000000	4.00000000000000000000	4.00000000000000000000	4.00000000000000000000	4.00000000000000000000	4.00000000000000000000	4.00000000000000000000	4.00000000000000000000	4.00000000000000000000	4.00000000000000000000	4.00000000000000000000	4.00000000000000000000	4.00000000000000000000	4.00000000000000000000
39.00000000000000000000	0.00000000000000000000	4181.53857421875000000000	4181.53857421875000000000	4168.71777343750000000000	4150.25634765625000000000	4210.76904296875000000000	4165.64111328125000000000	4164.10253906250000000000	4182.05126953125000000000	4163.58984375000000000000	4189.23046875000000000000	4149.23046875000000000000	4234.87158203125000000000	4171.79492187500000000000	4194.35888671875000000000	0.00000000000000000000	10246.00000000000000000000	10225.00000000000000000000	0.00000000000000000000	0.00000000000000000000	0.00000000000000000000	502.00000000000000000000	385.00000000000000000000	4.00000000000000000000	4.00000000000000000000	4.00000000000000000000	4.00000000000000000000	4.00000000000000000000	4.00000000000000000000	4.00000000000000000000	4.00000000000000000000	4.00000000000000000000	4.00000000000000000000	4.00000000000000000000	4.00000000000000000000	4.00000000000000000000	4.00000000000000000000	4.00000000000000000000	4.00000000000000000000
40.00000000000000000000	0.00000000000000000000	4167.17919921875000000000	4152.82031250000000000000	4164.61523437500000000000	4128.20507812500000000000	4180.00000000000000000000	4157.43603515625000000000	4149.23046875000000000000	4169.23046875000000000000	4164.10253906250000000000	4170.76904296875000000000	4145.64111328125000000000	4216.92285156250000000000	4146.66650390625000000000	4172.82031250000000000000	0.00000000000000000000	10246.00000000000000000000	10225.00000000000000000000	0.00000000000000000000	0.00000000000000000000	0.00000000000000000000	502.00000000000000000000	392.00000000000000000000	4.00000000000000000000	4.00000000000000000000	4.00000000000000000000	4.00000000000000000000	4.00000000000000000000	4.00000000000000000000	4.00000000000000000000	4.00000000000000000000	4.00000000000000000000	4.00000000000000000000	4.00000000000000000000	4.00000000000000000000	4.00000000000000000000	4.00000000000000000000	4.00000000000000000000	4.00000000000000000000
41.00000000000000000000	0.00000000000000000000	4160.00000000000000000000	4143.58984375000000000000	4156.92285156250000000000	4129.74365234375000000000	4150.76904296875000000000	4157.43603515625000000000	4143.07666015625000000000	4158.46142578125000000000	4153.33300781250000000000	4153.84619140625000000000	4130.76904296875000000000	4196.92285156250000000000	4148.71777343750000000000	4152.82031250000000000000	0.00000000000000000000	10248.00000000000000000000	10227.00000000000000000000	0.00000000000000000000	0.00000000000000000000	0.00000000000000000000	502.00000000000000000000	400.00000000000000000000	4.00000000000000000000	4.00000000000000000000	4.00000000000000000000	4.00000000000000000000	4.00000000000000000000	4.00000000000000000000	4.00000000000000000000	4.00000000000000000000	4.00000000000000000000	4.00000000000000000000	4.00000000000000000000	4.00000000000000000000	4.00000000000000000000	4.00000000000000000000	4.00000000000000000000	4.00000000000000000000
42.00000000000000000000	0.00000000000000000000	4152.82031250000000000000	4160.00000000000000000000	4141.02539062500000000000	4154.87158203125000000000	4170.25634765625000000000	4167.17919921875000000000	4157.94873046875000000000	4175.38427734375000000000	4161.53857421875000000000	4162.56396484375000000000	4140.51269531250000000000	4193.84619140625000000000	4153.84619140625000000000	4150.25634765625000000000	0.00000000000000000000	10248.00000000000000000000	10227.00000000000000000000	0.00000000000000000000	0.00000000000000000000	0.00000000000000000000	502.00000000000000000000	408.00000000000000000000	4.00000000000000000000	4.00000000000000000000	4.00000000000000000000	4.00000000000000000000	4.00000000000000000000	4.00000000000000000000	4.00000000000000000000	4.00000000000000000000	4.00000000000000000000	4.00000000000000000000	4.00000000000000000000	4.00000000000000000000	4.00000000000000000000	4.00000000000000000000	4.00000000000000000000	4.00000000000000000000
43.00000000000000000000	0.00000000000000000000	4149.23046875000000000000	4136.41015625000000000000	4145.12792968750000000000	4139.48730468750000000000	4165.64111328125000000000	4161.02539062500000000000	4156.41015625000000000000	4168.20507812500000000000	4163.58984375000000000000	4158.46142578125000000000	4130.76904296875000000000	4184.10253906250000000000	4130.76904296875000000000	4134.87158203125000000000	0.00000000000000000000	10250.00000000000000000000	10229.00000000000000000000	0.00000000000000000000	0.00000000000000000000	0.00000000000000000000	502.00000000000000000000	417.00000000000000000000	4.00000000000000000000	4.00000000000000000000	4.00000000000000000000	4.00000000000000000000	4.00000000000000000000	4.00000000000000000000	4.00000000000000000000	4.00000000000000000000	4.00000000000000000000	4.00000000000000000000	4.00000000000000000000	4.00000000000000000000	4.00000000000000000000	4.00000000000000000000	4.00000000000000000000	4.00000000000000000000
44.00000000000000000000	0.00000000000000000000	4145.64111328125000000000	4129.23046875000000000000	4145.64111328125000000000	4125.12792968750000000000	4167.17919921875000000000	4169.23046875000000000000	4161.02539062500000000000	4162.56396484375000000000	4163.58984375000000000000	4153.33300781250000000000	4122.56396484375000000000	4191.28173828125000000000	4141.02539062500000000000	4140.00000000000000000000	0.00000000000000000000	10250.00000000000000000000	10229.00000000000000000000	0.00000000000000000000	0.00000000000000000000	0.00000000000000000000	502.00000000000000000000	424.00000000000000000000	4.00000000000000000000	4.00000000000000000000	4.00000000000000000000	4.00000000000000000000	4.00000000000000000000	4.00000000000000000000	4.00000000000000000000	4.00000000000000000000	4.00000000000000000000	4.00000000000000000000	4.00000000000000000000	4.00000000000000000000	4.00000000000000000000	4.00000000000000000000	4.00000000000000000000	4.00000000000000000000
45.00000000000000000000	0.00000000000000000000	4175.89746093750000000000	4166.15380859375000000000	4168.71777343750000000000	4138.46142578125000000000	4182.56396484375000000000	4174.87158203125000000000	4176.41015625000000000000	4181.53857421875000000000	4171.28173828125000000000	4167.17919921875000000000	4141.53857421875000000000	4227.17919921875000000000	4165.64111328125000000000	4174.87158203125000000000	0.00000000000000000000	10248.00000000000000000000	10230.00000000000000000000	0.00000000000000000000	0.00000000000000000000	0.00000000000000000000	502.00000000000000000000	433.00000000000000000000	4.00000000000000000000	4.00000000000000000000	4.00000000000000000000	4.00000000000000000000	4.00000000000000000000	4.00000000000000000000	4.00000000000000000000	4.00000000000000000000	4.00000000000000000000	4.00000000000000000000	4.00000000000000000000	4.00000000000000000000	4.00000000000000000000	4.00000000000000000000	4.00000000000000000000	4.00000000000000000000
46.00000000000000000000	0.00000000000000000000	4178.46142578125000000000	4178.46142578125000000000	4173.84619140625000000000	4138.46142578125000000000	4173.84619140625000000000	4159.48730468750000000000	4168.71777343750000000000	4187.17919921875000000000	4168.20507812500000000000	4174.35888671875000000000	4148.71777343750000000000	4236.41015625000000000000	4167.17919921875000000000	4188.71777343750000000000	0.00000000000000000000	10248.00000000000000000000	10230.00000000000000000000	0.00000000000000000000	0.00000000000000000000	0.00000000000000000000	502.00000000000000000000	441.00000000000000000000	4.00000000000000000000	4.00000000000000000000	4.00000000000000000000	4.00000000000000000000	4.00000000000000000000	4.00000000000000000000	4.00000000000000000000	4.00000000000000000000	4.00000000000000000000	4.00000000000000000000	4.00000000000000000000	4.00000000000000000000	4.00000000000000000000	4.00000000000000000000	4.00000000000000000000	4.00000000000000000000
47.00000000000000000000	0.00000000000000000000	4164.61523437500000000000	4165.64111328125000000000	4165.12792968750000000000	4144.61523437500000000000	4180.51269531250000000000	4155.89746093750000000000	4158.97412109375000000000	4187.69238281250000000000	4167.69238281250000000000	4181.02539062500000000000	4164.61523437500000000000	4230.76904296875000000000	4179.48730468750000000000	4181.02539062500000000000	0.00000000000000000000	10249.00000000000000000000	10230.00000000000000000000	0.00000000000000000000	0.00000000000000000000	0.00000000000000000000	502.00000000000000000000	449.00000000000000000000	4.00000000000000000000	4.00000000000000000000	4.00000000000000000000	4.00000000000000000000	4.00000000000000000000	4.00000000000000000000	4.00000000000000000000	4.00000000000000000000	4.00000000000000000000	4.00000000000000000000	4.00000000000000000000	4.00000000000000000000	4.00000000000000000000	4.00000000000000000000	4.00000000000000000000	4.00000000000000000000
48.00000000000000000000	0.00000000000000000000	4185.64111328125000000000	4171.28173828125000000000	4179.48730468750000000000	4169.74365234375000000000	4187.69238281250000000000	4163.07666015625000000000	4161.53857421875000000000	4189.74365234375000000000	4172.82031250000000000000	4184.10253906250000000000	4171.79492187500000000000	4230.25634765625000000000	4185.12792968750000000000	4174.87158203125000000000	0.00000000000000000000	10249.00000000000000000000	10230.00000000000000000000	0.00000000000000000000	0.00000000000000000000	0.00000000000000000000	502.00000000000000000000	458.00000000000000000000	4.00000000000000000000	4.00000000000000000000	4.00000000000000000000	4.00000000000000000000	4.00000000000000000000	4.00000000000000000000	4.00000000000000000000	4.00000000000000000000	4.00000000000000000000	4.00000000000000000000	4.00000000000000000000	4.00000000000000000000	4.00000000000000000000	4.00000000000000000000	4.00000000000000000000	4.00000000000000000000
49.00000000000000000000	0.00000000000000000000	4156.92285156250000000000	4166.66650390625000000000	4143.58984375000000000000	4164.10253906250000000000	4155.38427734375000000000	4159.48730468750000000000	4153.33300781250000000000	4176.41015625000000000000	4170.76904296875000000000	4161.53857421875000000000	4120.51269531250000000000	4199.48730468750000000000	4152.30761718750000000000	4148.20507812500000000000	0.00000000000000000000	10250.00000000000000000000	10230.00000000000000000000	0.00000000000000000000	0.00000000000000000000	0.00000000000000000000	502.00000000000000000000	466.00000000000000000000	4.00000000000000000000	4.00000000000000000000	4.00000000000000000000	4.00000000000000000000	4.00000000000000000000	4.00000000000000000000	4.00000000000000000000	4.00000000000000000000	4.00000000000000000000	4.00000000000000000000	4.00000000000000000000	4.00000000000000000000	4.00000000000000000000	4.00000000000000000000	4.00000000000000000000	4.00000000000000000000
50.00000000000000000000	0.00000000000000000000	4140.51269531250000000000	4140.51269531250000000000	4133.33300781250000000000	4129.74365234375000000000	4135.89746093750000000000	4154.35888671875000000000	4144.61523437500000000000	4156.41015625000000000000	4159.48730468750000000000	4138.97412109375000000000	4093.33325195312500000000	4181.02539062500000000000	4129.74365234375000000000	4126.15380859375000000000	0.00000000000000000000	10250.00000000000000000000	10230.00000000000000000000	0.00000000000000000000	0.00000000000000000000	0.00000000000000000000	502.00000000000000000000	474.00000000000000000000	4.00000000000000000000	4.00000000000000000000	4.00000000000000000000	4.00000000000000000000	4.00000000000000000000	4.00000000000000000000	4.00000000000000000000	4.00000000000000000000	4.00000000000000000000	4.00000000000000000000	4.00000000000000000000	4.00000000000000000000	4.00000000000000000000	4.00000000000000000000	4.00000000000000000000	4.00000000000000000000
51.00000000000000000000	0.00000000000000000000	4161.02539062500000000000	4139.48730468750000000000	4159.48730468750000000000	4125.12792968750000000000	4163.58984375000000000000	4160.51269531250000000000	4153.33300781250000000000	4148.71777343750000000000	4149.74365234375000000000	4153.33300781250000000000	4148.20507812500000000000	4194.87158203125000000000	4152.30761718750000000000	4144.10253906250000000000	0.00000000000000000000	10250.00000000000000000000	10230.00000000000000000000	0.00000000000000000000	0.00000000000000000000	0.00000000000000000000	502.00000000000000000000	483.00000000000000000000	4.00000000000000000000	4.00000000000000000000	4.00000000000000000000	4.00000000000000000000	4.00000000000000000000	4.00000000000000000000	4.00000000000000000000	4.00000000000000000000	4.00000000000000000000	4.00000000000000000000	4.00000000000000000000	4.00000000000000000000	4.00000000000000000000	4.00000000000000000000	4.00000000000000000000	4.00000000000000000000
52.00000000000000000000	0.00000000000000000000	4156.92285156250000000000	4149.23046875000000000000	4153.84619140625000000000	4138.97412109375000000000	4172.30761718750000000000	4159.48730468750000000000	4152.82031250000000000000	4141.53857421875000000000	4138.46142578125000000000	4161.02539062500000000000	4155.38427734375000000000	4204.61523437500000000000	4161.53857421875000000000	4163.58984375000000000000	0.00000000000000000000	10250.00000000000000000000	10230.00000000000000000000	0.00000000000000000000	0.00000000000000000000	0.00000000000000000000	502.00000000000000000000	490.00000000000000000000	4.00000000000000000000	4.00000000000000000000	4.00000000000000000000	4.00000000000000000000	4.00000000000000000000	4.00000000000000000000	4.00000000000000000000	4.00000000000000000000	4.00000000000000000000	4.00000000000000000000	4.00000000000000000000	4.00000000000000000000	4.00000000000000000000	4.00000000000000000000	4.00000000000000000000	4.00000000000000000000
53.00000000000000000000	0.00000000000000000000	4172.30761718750000000000	4156.92285156250000000000	4164.10253906250000000000	4144.61523437500000000000	4160.51269531250000000000	4160.00000000000000000000	4147.69238281250000000000	4144.10253906250000000000	4138.46142578125000000000	4147.17919921875000000000	4117.94873046875000000000	4221.02539062500000000000	4151.28173828125000000000	4175.89746093750000000000	0.00000000000000000000	10249.00000000000000000000	10230.00000000000000000000	0.00000000000000000000	0.00000000000000000000	0.00000000000000000000	502.00000000000000000000	498.00000000000000000000	4.00000000000000000000	4.00000000000000000000	4.00000000000000000000	4.00000000000000000000	4.00000000000000000000	4.00000000000000000000	4.00000000000000000000	4.00000000000000000000	4.00000000000000000000	4.00000000000000000000	4.00000000000000000000	4.00000000000000000000	4.00000000000000000000	4.00000000000000000000	4.00000000000000000000	4.00000000000000000000
54.00000000000000000000	0.00000000000000000000	4172.30761718750000000000	4168.71777343750000000000	4158.97412109375000000000	4147.17919921875000000000	4165.64111328125000000000	4172.30761718750000000000	4155.89746093750000000000	4169.23046875000000000000	4163.07666015625000000000	4164.10253906250000000000	4161.53857421875000000000	4225.12792968750000000000	4170.76904296875000000000	4177.94873046875000000000	0.00000000000000000000	10249.00000000000000000000	10230.00000000000000000000	0.00000000000000000000	0.00000000000000000000	0.00000000000000000000	502.00000000000000000000	505.00000000000000000000	4.00000000000000000000	4.00000000000000000000	4.00000000000000000000	4.00000000000000000000	4.00000000000000000000	4.00000000000000000000	4.00000000000000000000	4.00000000000000000000	4.00000000000000000000	4.00000000000000000000	4.00000000000000000000	4.00000000000000000000	4.00000000000000000000	4.00000000000000000000	4.00000000000000000000	4.00000000000000000000
55.00000000000000000000	0.00000000000000000000	4168.71777343750000000000	4163.58984375000000000000	4158.46142578125000000000	4148.20507812500000000000	4164.10253906250000000000	4166.15380859375000000000	4150.25634765625000000000	4170.25634765625000000000	4169.74365234375000000000	4173.33300781250000000000	4175.89746093750000000000	4217.43603515625000000000	4188.71777343750000000000	4165.12792968750000000000	0.00000000000000000000	10246.00000000000000000000	10229.00000000000000000000	0.00000000000000000000	0.00000000000000000000	0.00000000000000000000	502.00000000000000000000	512.00000000000000000000	4.00000000000000000000	4.00000000000000000000	4.00000000000000000000	4.00000000000000000000	4.00000000000000000000	4.00000000000000000000	4.00000000000000000000	4.00000000000000000000	4.00000000000000000000	4.00000000000000000000	4.00000000000000000000	4.00000000000000000000	4.00000000000000000000	4.00000000000000000000	4.00000000000000000000	4.00000000000000000000
56.00000000000000000000	0.00000000000000000000	4171.79492187500000000000	4161.53857421875000000000	4168.71777343750000000000	4153.33300781250000000000	4170.76904296875000000000	4155.89746093750000000000	4141.53857421875000000000	4158.46142578125000000000	4159.48730468750000000000	4157.94873046875000000000	4123.58984375000000000000	4219.48730468750000000000	4178.46142578125000000000	4166.15380859375000000000	0.00000000000000000000	10246.00000000000000000000	10229.00000000000000000000	0.00000000000000000000	0.00000000000000000000	0.00000000000000000000	502.00000000000000000000	520.00000000000000000000	4.00000000000000000000	4.00000000000000000000	4.00000000000000000000	4.00000000000000000000	4.00000000000000000000	4.00000000000000000000	4.00000000000000000000	4.00000000000000000000	4.00000000000000000000	4.00000000000000000000	4.00000000000000000000	4.00000000000000000000	4.00000000000000000000	4.00000000000000000000	4.00000000000000000000	4.00000000000000000000
57.00000000000000000000	0.00000000000000000000	4157.43603515625000000000	4168.71777343750000000000	4152.82031250000000000000	4160.51269531250000000000	4179.48730468750000000000	4158.97412109375000000000	4149.23046875000000000000	4166.15380859375000000000	4164.61523437500000000000	4166.66650390625000000000	4141.02539062500000000000	4213.33300781250000000000	4166.66650390625000000000	4170.76904296875000000000	0.00000000000000000000	10247.00000000000000000000	10228.00000000000000000000	0.00000000000000000000	0.00000000000000000000	0.00000000000000000000	502.00000000000000000000	527.00000000000000000000	4.00000000000000000000	4.00000000000000000000	4.00000000000000000000	4.00000000000000000000	4.00000000000000000000	4.00000000000000000000	4.00000000000000000000	4.00000000000000000000	4.00000000000000000000	4.00000000000000000000	4.00000000000000000000	4.00000000000000000000	4.00000000000000000000	4.00000000000000000000	4.00000000000000000000	4.00000000000000000000
58.00000000000000000000	0.00000000000000000000	4167.69238281250000000000	4160.00000000000000000000	4153.84619140625000000000	4147.69238281250000000000	4168.71777343750000000000	4160.51269531250000000000	4152.30761718750000000000	4171.79492187500000000000	4175.89746093750000000000	4172.82031250000000000000	4166.15380859375000000000	4208.20507812500000000000	4158.46142578125000000000	4157.94873046875000000000	0.00000000000000000000	10247.00000000000000000000	10228.00000000000000000000	0.00000000000000000000	0.00000000000000000000	0.00000000000000000000	502.00000000000000000000	534.00000000000000000000	4.00000000000000000000	4.00000000000000000000	4.00000000000000000000	4.00000000000000000000	4.00000000000000000000	4.00000000000000000000	4.00000000000000000000	4.00000000000000000000	4.00000000000000000000	4.00000000000000000000	4.00000000000000000000	4.00000000000000000000	4.00000000000000000000	4.00000000000000000000	4.00000000000000000000	4.00000000000000000000
59.00000000000000000000	0.00000000000000000000	4161.53857421875000000000	4153.84619140625000000000	4148.71777343750000000000	4128.71777343750000000000	4168.71777343750000000000	4168.20507812500000000000	4154.35888671875000000000	4174.87158203125000000000	4183.07666015625000000000	4161.53857421875000000000	4138.97412109375000000000	4215.89746093750000000000	4160.00000000000000000000	4154.35888671875000000000	0.00000000000000000000	10246.00000000000000000000	10227.00000000000000000000	0.00000000000000000000	0.00000000000000000000	0.00000000000000000000	502.00000000000000000000	542.00000000000000000000	4.00000000000000000000	4.00000000000000000000	4.00000000000000000000	4.00000000000000000000	4.00000000000000000000	4.00000000000000000000	4.00000000000000000000	4.00000000000000000000	4.00000000000000000000	4.00000000000000000000	4.00000000000000000000	4.00000000000000000000	4.00000000000000000000	4.00000000000000000000	4.00000000000000000000	4.00000000000000000000
60.00000000000000000000	0.00000000000000000000	4154.87158203125000000000	4156.41015625000000000000	4150.25634765625000000000	4143.07666015625000000000	4155.38427734375000000000	4172.30761718750000000000	4156.41015625000000000000	4169.74365234375000000000	4168.71777343750000000000	4163.07666015625000000000	4118.46142578125000000000	4219.48730468750000000000	4165.12792968750000000000	4165.64111328125000000000	0.00000000000000000000	10246.00000000000000000000	10227.00000000000000000000	0.00000000000000000000	0.00000000000000000000	0.00000000000000000000	502.00000000000000000000	549.00000000000000000000	4.00000000000000000000	4.00000000000000000000	4.00000000000000000000	4.00000000000000000000	4.00000000000000000000	4.00000000000000000000	4.00000000000000000000	4.00000000000000000000	4.00000000000000000000	4.00000000000000000000	4.00000000000000000000	4.00000000000000000000	4.00000000000000000000	4.00000000000000000000	4.00000000000000000000	4.00000000000000000000
61.00000000000000000000	0.00000000000000000000	4160.51269531250000000000	4147.69238281250000000000	4153.84619140625000000000	4147.69238281250000000000	4133.33300781250000000000	4162.05126953125000000000	4157.94873046875000000000	4162.05126953125000000000	4154.87158203125000000000	4167.69238281250000000000	4113.84619140625000000000	4201.02539062500000000000	4158.97412109375000000000	4160.00000000000000000000	0.00000000000000000000	10246.00000000000000000000	10227.00000000000000000000	0.00000000000000000000	0.00000000000000000000	0.00000000000000000000	502.00000000000000000000	557.00000000000000000000	4.00000000000000000000	4.00000000000000000000	4.00000000000000000000	4.00000000000000000000	4.00000000000000000000	4.00000000000000000000	4.00000000000000000000	4.00000000000000000000	4.00000000000000000000	4.00000000000000000000	4.00000000000000000000	4.00000000000000000000	4.00000000000000000000	4.00000000000000000000	4.00000000000000000000	4.00000000000000000000
62.00000000000000000000	0.00000000000000000000	4151.79492187500000000000	4145.12792968750000000000	4142.56396484375000000000	4134.35888671875000000000	4143.58984375000000000000	4151.79492187500000000000	4158.46142578125000000000	4166.15380859375000000000	4161.02539062500000000000	4151.28173828125000000000	4135.38427734375000000000	4193.84619140625000000000	4151.79492187500000000000	4146.66650390625000000000	0.00000000000000000000	10246.00000000000000000000	10227.00000000000000000000	0.00000000000000000000	0.00000000000000000000	0.00000000000000000000	502.00000000000000000000	566.00000000000000000000	4.00000000000000000000	4.00000000000000000000	4.00000000000000000000	4.00000000000000000000	4.00000000000000000000	4.00000000000000000000	4.00000000000000000000	4.00000000000000000000	4.00000000000000000000	4.00000000000000000000	4.00000000000000000000	4.00000000000000000000	4.00000000000000000000	4.00000000000000000000	4.00000000000000000000	4.00000000000000000000
63.00000000000000000000	0.00000000000000000000	4174.35888671875000000000	4160.00000000000000000000	4169.23046875000000000000	4159.48730468750000000000	4162.05126953125000000000	4148.20507812500000000000	4153.33300781250000000000	4164.10253906250000000000	4156.41015625000000000000	4141.53857421875000000000	4167.17919921875000000000	4217.94873046875000000000	4156.92285156250000000000	4163.07666015625000000000	0.00000000000000000000	10244.00000000000000000000	10228.00000000000000000000	0.00000000000000000000	0.00000000000000000000	0.00000000000000000000	502.00000000000000000000	574.00000000000000000000	4.00000000000000000000	4.00000000000000000000	4.00000000000000000000	4.00000000000000000000	4.00000000000000000000	4.00000000000000000000	4.00000000000000000000	4.00000000000000000000	4.00000000000000000000	4.00000000000000000000	4.00000000000000000000	4.00000000000000000000	4.00000000000000000000	4.00000000000000000000	4.00000000000000000000	4.00000000000000000000
64.00000000000000000000	0.00000000000000000000	4181.02539062500000000000	4184.61523437500000000000	4177.43603515625000000000	4188.20507812500000000000	4174.87158203125000000000	4153.33300781250000000000	4158.97412109375000000000	4166.66650390625000000000	4157.43603515625000000000	4163.07666015625000000000	4154.35888671875000000000	4231.28173828125000000000	4173.33300781250000000000	4184.61523437500000000000	2288.00000000000000000000	10244.00000000000000000000	10228.00000000000000000000	0.00000000000000000000	0.00000000000000000000	0.00000000000000000000	502.00000000000000000000	582.00000000000000000000	4.00000000000000000000	4.00000000000000000000	4.00000000000000000000	4.00000000000000000000	4.00000000000000000000	4.00000000000000000000	4.00000000000000000000	4.00000000000000000000	4.00000000000000000000	4.00000000000000000000	4.00000000000000000000	4.00000000000000000000	4.00000000000000000000	4.00000000000000000000	4.00000000000000000000	4.00000000000000000000
65.00000000000000000000	0.00000000000000000000	4169.23046875000000000000	4189.74365234375000000000	4169.74365234375000000000	4174.87158203125000000000	4165.12792968750000000000	4156.41015625000000000000	4162.56396484375000000000	4175.38427734375000000000	4171.28173828125000000000	4164.61523437500000000000	4145.12792968750000000000	4228.20507812500000000000	4168.71777343750000000000	4180.51269531250000000000	2938.00000000000000000000	10244.00000000000000000000	10227.00000000000000000000	0.00000000000000000000	0.00000000000000000000	0.00000000000000000000	502.00000000000000000000	590.00000000000000000000	4.00000000000000000000	4.00000000000000000000	4.00000000000000000000	4.00000000000000000000	4.00000000000000000000	4.00000000000000000000	4.00000000000000000000	4.00000000000000000000	4.00000000000000000000	4.00000000000000000000	4.00000000000000000000	4.00000000000000000000	4.00000000000000000000	4.00000000000000000000	4.00000000000000000000	4.00000000000000000000
66.00000000000000000000	0.00000000000000000000	4170.76904296875000000000	4169.74365234375000000000	4171.79492187500000000000	4158.97412109375000000000	4146.15380859375000000000	4154.87158203125000000000	4149.23046875000000000000	4175.38427734375000000000	4174.87158203125000000000	4163.07666015625000000000	4174.87158203125000000000	4217.43603515625000000000	4165.12792968750000000000	4167.69238281250000000000	2261.00000000000000000000	10244.00000000000000000000	10227.00000000000000000000	0.00000000000000000000	0.00000000000000000000	0.00000000000000000000	502.00000000000000000000	599.00000000000000000000	4.00000000000000000000	4.00000000000000000000	4.00000000000000000000	4.00000000000000000000	4.00000000000000000000	4.00000000000000000000	4.00000000000000000000	4.00000000000000000000	4.00000000000000000000	4.00000000000000000000	4.00000000000000000000	4.00000000000000000000	4.00000000000000000000	4.00000000000000000000	4.00000000000000000000	4.00000000000000000000
67.00000000000000000000	0.00000000000000000000	4154.35888671875000000000	4151.28173828125000000000	4144.10253906250000000000	4156.41015625000000000000	4148.20507812500000000000	4153.33300781250000000000	4135.38427734375000000000	4166.15380859375000000000	4172.82031250000000000000	4182.05126953125000000000	4143.58984375000000000000	4198.46142578125000000000	4173.84619140625000000000	4153.84619140625000000000	3493.00000000000000000000	10246.00000000000000000000	10229.00000000000000000000	0.00000000000000000000	0.00000000000000000000	0.00000000000000000000	502.00000000000000000000	607.00000000000000000000	4.00000000000000000000	4.00000000000000000000	4.00000000000000000000	4.00000000000000000000	4.00000000000000000000	4.00000000000000000000	4.00000000000000000000	4.00000000000000000000	4.00000000000000000000	4.00000000000000000000	4.00000000000000000000	4.00000000000000000000	4.00000000000000000000	4.00000000000000000000	4.00000000000000000000	4.00000000000000000000
68.00000000000000000000	0.00000000000000000000	4153.84619140625000000000	4138.46142578125000000000	4143.58984375000000000000	4140.51269531250000000000	4149.23046875000000000000	4151.79492187500000000000	4134.35888671875000000000	4146.66650390625000000000	4161.53857421875000000000	4161.02539062500000000000	4107.17919921875000000000	4194.87158203125000000000	4149.74365234375000000000	4144.61523437500000000000	3515.00000000000000000000	10246.00000000000000000000	10229.00000000000000000000	0.00000000000000000000	0.00000000000000000000	0.00000000000000000000	502.00000000000000000000	615.00000000000000000000	4.00000000000000000000	4.00000000000000000000	4.00000000000000000000	4.00000000000000000000	4.00000000000000000000	4.00000000000000000000	4.00000000000000000000	4.00000000000000000000	4.00000000000000000000	4.00000000000000000000	4.00000000000000000000	4.00000000000000000000	4.00000000000000000000	4.00000000000000000000	4.00000000000000000000	4.00000000000000000000
69.00000000000000000000	0.00000000000000000000	4148.71777343750000000000	4140.00000000000000000000	4143.07666015625000000000	4140.00000000000000000000	4156.92285156250000000000	4163.58984375000000000000	4148.20507812500000000000	4148.20507812500000000000	4156.41015625000000000000	4133.84619140625000000000	4134.87158203125000000000	4194.35888671875000000000	4131.79492187500000000000	4147.69238281250000000000	3170.00000000000000000000	10248.00000000000000000000	10231.00000000000000000000	0.00000000000000000000	0.00000000000000000000	0.00000000000000000000	502.00000000000000000000	624.00000000000000000000	4.00000000000000000000	4.00000000000000000000	4.00000000000000000000	4.00000000000000000000	4.00000000000000000000	4.00000000000000000000	4.00000000000000000000	4.00000000000000000000	4.00000000000000000000	4.00000000000000000000	4.00000000000000000000	4.00000000000000000000	4.00000000000000000000	4.00000000000000000000	4.00000000000000000000	4.00000000000000000000
70.00000000000000000000	0.00000000000000000000	4152.82031250000000000000	4154.35888671875000000000	4144.61523437500000000000	4152.30761718750000000000	4173.33300781250000000000	4174.35888671875000000000	4163.07666015625000000000	4172.30761718750000000000	4163.07666015625000000000	4147.69238281250000000000	4130.76904296875000000000	4198.97412109375000000000	4144.61523437500000000000	4155.38427734375000000000	3434.00000000000000000000	10248.00000000000000000000	10231.00000000000000000000	0.00000000000000000000	0.00000000000000000000	0.00000000000000000000	502.00000000000000000000	631.00000000000000000000	4.00000000000000000000	4.00000000000000000000	4.00000000000000000000	4.00000000000000000000	4.00000000000000000000	4.00000000000000000000	4.00000000000000000000	4.00000000000000000000	4.00000000000000000000	4.00000000000000000000	4.00000000000000000000	4.00000000000000000000	4.00000000000000000000	4.00000000000000000000	4.00000000000000000000	4.00000000000000000000
71.00000000000000000000	0.00000000000000000000	4173.33300781250000000000	4158.46142578125000000000	4168.20507812500000000000	4154.87158203125000000000	4161.53857421875000000000	4166.15380859375000000000	4167.17919921875000000000	4176.41015625000000000000	4159.48730468750000000000	4155.89746093750000000000	4124.10253906250000000000	4209.74365234375000000000	4156.41015625000000000000	4158.46142578125000000000	3461.00000000000000000000	10246.00000000000000000000	10228.00000000000000000000	0.00000000000000000000	0.00000000000000000000	0.00000000000000000000	502.00000000000000000000	639.00000000000000000000	4.00000000000000000000	4.00000000000000000000	4.00000000000000000000	4.00000000000000000000	4.00000000000000000000	4.00000000000000000000	4.00000000000000000000	4.00000000000000000000	4.00000000000000000000	4.00000000000000000000	4.00000000000000000000	4.00000000000000000000	4.00000000000000000000	4.00000000000000000000	4.00000000000000000000	4.00000000000000000000
72.00000000000000000000	0.00000000000000000000	4153.84619140625000000000	4151.28173828125000000000	4149.74365234375000000000	4157.43603515625000000000	4133.84619140625000000000	4150.76904296875000000000	4156.41015625000000000000	4159.48730468750000000000	4145.64111328125000000000	4141.53857421875000000000	4137.43603515625000000000	4204.10253906250000000000	4162.05126953125000000000	4153.33300781250000000000	3146.00000000000000000000	10246.00000000000000000000	10228.00000000000000000000	0.00000000000000000000	0.00000000000000000000	0.00000000000000000000	502.00000000000000000000	646.00000000000000000000	4.00000000000000000000	4.00000000000000000000	4.00000000000000000000	4.00000000000000000000	4.00000000000000000000	4.00000000000000000000	4.00000000000000000000	4.00000000000000000000	4.00000000000000000000	4.00000000000000000000	4.00000000000000000000	4.00000000000000000000	4.00000000000000000000	4.00000000000000000000	4.00000000000000000000	4.00000000000000000000
73.00000000000000000000	0.00000000000000000000	4163.07666015625000000000	4151.79492187500000000000	4152.30761718750000000000	4162.56396484375000000000	4144.10253906250000000000	4146.66650390625000000000	4149.23046875000000000000	4153.33300781250000000000	4145.64111328125000000000	4138.46142578125000000000	4134.35888671875000000000	4211.28173828125000000000	4160.51269531250000000000	4163.07666015625000000000	2917.00000000000000000000	10247.00000000000000000000	10228.00000000000000000000	0.00000000000000000000	0.00000000000000000000	0.00000000000000000000	502.00000000000000000000	653.00000000000000000000	4.00000000000000000000	4.00000000000000000000	4.00000000000000000000	4.00000000000000000000	4.00000000000000000000	4.00000000000000000000	4.00000000000000000000	4.00000000000000000000	4.00000000000000000000	4.00000000000000000000	4.00000000000000000000	4.00000000000000000000	4.00000000000000000000	4.00000000000000000000	4.00000000000000000000	4.00000000000000000000
74.00000000000000000000	0.00000000000000000000	4177.94873046875000000000	4170.25634765625000000000	4167.17919921875000000000	4164.61523437500000000000	4176.92285156250000000000	4163.07666015625000000000	4157.94873046875000000000	4173.33300781250000000000	4171.28173828125000000000	4166.15380859375000000000	4150.76904296875000000000	4222.05126953125000000000	4168.20507812500000000000	4180.00000000000000000000	3513.00000000000000000000	10247.00000000000000000000	10228.00000000000000000000	0.00000000000000000000	0.00000000000000000000	0.00000000000000000000	502.00000000000000000000	661.00000000000000000000	4.00000000000000000000	4.00000000000000000000	4.00000000000000000000	4.00000000000000000000	4.00000000000000000000	4.00000000000000000000	4.00000000000000000000	4.00000000000000000000	4.00000000000000000000	4.00000000000000000000	4.00000000000000000000	4.00000000000000000000	4.00000000000000000000	4.00000000000000000000	4.00000000000000000000	4.00000000000000000000
75.00000000000000000000	0.00000000000000000000	4164.10253906250000000000	4175.89746093750000000000	4160.00000000000000000000	4163.07666015625000000000	4171.79492187500000000000	4169.74365234375000000000	4157.43603515625000000000	4180.51269531250000000000	4179.48730468750000000000	4189.23046875000000000000	4163.58984375000000000000	4218.97412109375000000000	4187.69238281250000000000	4175.89746093750000000000	3244.00000000000000000000	10248.00000000000000000000	10229.00000000000000000000	0.00000000000000000000	0.00000000000000000000	0.00000000000000000000	502.00000000000000000000	668.00000000000000000000	4.00000000000000000000	4.00000000000000000000	4.00000000000000000000	4.00000000000000000000	4.00000000000000000000	4.00000000000000000000	4.00000000000000000000	4.00000000000000000000	4.00000000000000000000	4.00000000000000000000	4.00000000000000000000	4.00000000000000000000	4.00000000000000000000	4.00000000000000000000	4.00000000000000000000	4.00000000000000000000
76.00000000000000000000	0.00000000000000000000	4166.15380859375000000000	4156.92285156250000000000	4163.58984375000000000000	4148.20507812500000000000	4145.12792968750000000000	4149.23046875000000000000	4143.07666015625000000000	4162.56396484375000000000	4164.61523437500000000000	4181.02539062500000000000	4153.84619140625000000000	4212.30761718750000000000	4184.61523437500000000000	4162.56396484375000000000	3112.00000000000000000000	10248.00000000000000000000	10229.00000000000000000000	0.00000000000000000000	0.00000000000000000000	0.00000000000000000000	502.00000000000000000000	675.00000000000000000000	4.00000000000000000000	4.00000000000000000000	4.00000000000000000000	4.00000000000000000000	4.00000000000000000000	4.00000000000000000000	4.00000000000000000000	4.00000000000000000000	4.00000000000000000000	4.00000000000000000000	4.00000000000000000000	4.00000000000000000000	4.00000000000000000000	4.00000000000000000000	4.00000000000000000000	4.00000000000000000000
77.00000000000000000000	0.00000000000000000000	4154.87158203125000000000	4148.71777343750000000000	4154.35888671875000000000	4142.56396484375000000000	4155.38427734375000000000	4148.71777343750000000000	4148.71777343750000000000	4163.07666015625000000000	4169.74365234375000000000	4169.74365234375000000000	4172.30761718750000000000	4203.58984375000000000000	4171.79492187500000000000	4160.51269531250000000000	2860.00000000000000000000	10248.00000000000000000000	10228.00000000000000000000	0.00000000000000000000	0.00000000000000000000	0.00000000000000000000	502.00000000000000000000	683.00000000000000000000	4.00000000000000000000	4.00000000000000000000	4.00000000000000000000	4.00000000000000000000	4.00000000000000000000	4.00000000000000000000	4.00000000000000000000	4.00000000000000000000	4.00000000000000000000	4.00000000000000000000	4.00000000000000000000	4.00000000000000000000	4.00000000000000000000	4.00000000000000000000	4.00000000000000000000	4.00000000000000000000
78.00000000000000000000	0.00000000000000000000	4157.94873046875000000000	4153.84619140625000000000	4166.15380859375000000000	4164.10253906250000000000	4173.84619140625000000000	4169.74365234375000000000	4161.53857421875000000000	4173.33300781250000000000	4173.84619140625000000000	4150.25634765625000000000	4151.79492187500000000000	4209.23046875000000000000	4164.10253906250000000000	4155.38427734375000000000	3513.00000000000000000000	10248.00000000000000000000	10228.00000000000000000000	0.00000000000000000000	0.00000000000000000000	0.00000000000000000000	502.00000000000000000000	691.00000000000000000000	4.00000000000000000000	4.00000000000000000000	4.00000000000000000000	4.00000000000000000000	4.00000000000000000000	4.00000000000000000000	4.00000000000000000000	4.00000000000000000000	4.00000000000000000000	4.00000000000000000000	4.00000000000000000000	4.00000000000000000000	4.00000000000000000000	4.00000000000000000000	4.00000000000000000000	4.00000000000000000000
79.00000000000000000000	0.00000000000000000000	4155.89746093750000000000	4149.23046875000000000000	4163.07666015625000000000	4155.38427734375000000000	4154.35888671875000000000	4157.94873046875000000000	4151.79492187500000000000	4160.51269531250000000000	4150.76904296875000000000	4134.35888671875000000000	4092.82031250000000000000	4204.61523437500000000000	4147.17919921875000000000	4132.82031250000000000000	3244.00000000000000000000	10246.00000000000000000000	10228.00000000000000000000	0.00000000000000000000	0.00000000000000000000	0.00000000000000000000	502.00000000000000000000	700.00000000000000000000	4.00000000000000000000	4.00000000000000000000	4.00000000000000000000	4.00000000000000000000	4.00000000000000000000	4.00000000000000000000	4.00000000000000000000	4.00000000000000000000	4.00000000000000000000	4.00000000000000000000	4.00000000000000000000	4.00000000000000000000	4.00000000000000000000	4.00000000000000000000	4.00000000000000000000	4.00000000000000000000
80.00000000000000000000	0.00000000000000000000	4148.20507812500000000000	4141.02539062500000000000	4148.71777343750000000000	4132.82031250000000000000	4133.84619140625000000000	4134.35888671875000000000	4140.00000000000000000000	4145.64111328125000000000	4135.89746093750000000000	4152.82031250000000000000	4103.58984375000000000000	4189.23046875000000000000	4147.17919921875000000000	4131.79492187500000000000	3112.00000000000000000000	10246.00000000000000000000	10228.00000000000000000000	0.00000000000000000000	0.00000000000000000000	0.00000000000000000000	502.00000000000000000000	708.00000000000000000000	4.00000000000000000000	4.00000000000000000000	4.00000000000000000000	4.00000000000000000000	4.00000000000000000000	4.00000000000000000000	4.00000000000000000000	4.00000000000000000000	4.00000000000000000000	4.00000000000000000000	4.00000000000000000000	4.00000000000000000000	4.00000000000000000000	4.00000000000000000000	4.00000000000000000000	4.00000000000000000000
81.00000000000000000000	0.00000000000000000000	4171.28173828125000000000	4148.20507812500000000000	4173.84619140625000000000	4148.20507812500000000000	4144.10253906250000000000	4148.71777343750000000000	4146.15380859375000000000	4151.28173828125000000000	4146.15380859375000000000	4161.02539062500000000000	4143.58984375000000000000	4203.07666015625000000000	4158.97412109375000000000	4158.97412109375000000000	2860.00000000000000000000	10247.00000000000000000000	10228.00000000000000000000	0.00000000000000000000	0.00000000000000000000	0.00000000000000000000	502.00000000000000000000	716.00000000000000000000	4.00000000000000000000	4.00000000000000000000	4.00000000000000000000	4.00000000000000000000	4.00000000000000000000	4.00000000000000000000	4.00000000000000000000	4.00000000000000000000	4.00000000000000000000	4.00000000000000000000	4.00000000000000000000	4.00000000000000000000	4.00000000000000000000	4.00000000000000000000	4.00000000000000000000	4.00000000000000000000
82.00000000000000000000	0.00000000000000000000	4164.61523437500000000000	4173.33300781250000000000	4174.35888671875000000000	4167.69238281250000000000	4171.28173828125000000000	4172.30761718750000000000	4159.48730468750000000000	4168.71777343750000000000	4157.43603515625000000000	4157.94873046875000000000	4174.87158203125000000000	4223.58984375000000000000	4166.66650390625000000000	4176.41015625000000000000	3513.00000000000000000000	10247.00000000000000000000	10228.00000000000000000000	0.00000000000000000000	0.00000000000000000000	0.00000000000000000000	502.00000000000000000000	725.00000000000000000000	4.00000000000000000000	4.00000000000000000000	4.00000000000000000000	4.00000000000000000000	4.00000000000000000000	4.00000000000000000000	4.00000000000000000000	4.00000000000000000000	4.00000000000000000000	4.00000000000000000000	4.00000000000000000000	4.00000000000000000000	4.00000000000000000000	4.00000000000000000000	4.00000000000000000000	4.00000000000000000000
83.00000000000000000000	0.00000000000000000000	4158.97412109375000000000	4177.94873046875000000000	4168.71777343750000000000	4169.74365234375000000000	4174.87158203125000000000	4148.71777343750000000000	4158.97412109375000000000	4169.23046875000000000000	4148.71777343750000000000	4171.28173828125000000000	4181.53857421875000000000	4220.00000000000000000000	4178.46142578125000000000	4173.33300781250000000000	3244.00000000000000000000	10248.00000000000000000000	10229.00000000000000000000	0.00000000000000000000	0.00000000000000000000	0.00000000000000000000	502.00000000000000000000	733.00000000000000000000	4.00000000000000000000	4.00000000000000000000	4.00000000000000000000	4.00000000000000000000	4.00000000000000000000	4.00000000000000000000	4.00000000000000000000	4.00000000000000000000	4.00000000000000000000	4.00000000000000000000	4.00000000000000000000	4.00000000000000000000	4.00000000000000000000	4.00000000000000000000	4.00000000000000000000	4.00000000000000000000
84.00000000000000000000	0.00000000000000000000	4164.61523437500000000000	4166.15380859375000000000	4168.20507812500000000000	4164.10253906250000000000	4166.15380859375000000000	4130.25634765625000000000	4154.35888671875000000000	4171.28173828125000000000	4150.76904296875000000000	4167.69238281250000000000	4135.38427734375000000000	4212.82031250000000000000	4188.20507812500000000000	4172.30761718750000000000	3112.00000000000000000000	10248.00000000000000000000	10229.00000000000000000000	0.00000000000000000000	0.00000000000000000000	0.00000000000000000000	502.00000000000000000000	741.00000000000000000000	4.00000000000000000000	4.00000000000000000000	4.00000000000000000000	4.00000000000000000000	4.00000000000000000000	4.00000000000000000000	4.00000000000000000000	4.00000000000000000000	4.00000000000000000000	4.00000000000000000000	4.00000000000000000000	4.00000000000000000000	4.00000000000000000000	4.00000000000000000000	4.00000000000000000000	4.00000000000000000000
85.00000000000000000000	0.00000000000000000000	4162.05126953125000000000	4164.61523437500000000000	4160.00000000000000000000	4156.41015625000000000000	4156.92285156250000000000	4158.46142578125000000000	4157.43603515625000000000	4180.51269531250000000000	4165.64111328125000000000	4154.87158203125000000000	4121.53857421875000000000	4218.97412109375000000000	4169.74365234375000000000	4171.28173828125000000000	2860.00000000000000000000	10248.00000000000000000000	10228.00000000000000000000	0.00000000000000000000	0.00000000000000000000	0.00000000000000000000	502.00000000000000000000	750.00000000000000000000	4.00000000000000000000	4.00000000000000000000	4.00000000000000000000	4.00000000000000000000	4.00000000000000000000	4.00000000000000000000	4.00000000000000000000	4.00000000000000000000	4.00000000000000000000	4.00000000000000000000	4.00000000000000000000	4.00000000000000000000	4.00000000000000000000	4.00000000000000000000	4.00000000000000000000	4.00000000000000000000
86.00000000000000000000	0.00000000000000000000	4173.84619140625000000000	4155.38427734375000000000	4173.84619140625000000000	4146.15380859375000000000	4142.05126953125000000000	4158.97412109375000000000	4152.30761718750000000000	4164.61523437500000000000	4152.30761718750000000000	4164.61523437500000000000	4152.82031250000000000000	4211.79492187500000000000	4141.53857421875000000000	4151.28173828125000000000	3513.00000000000000000000	10248.00000000000000000000	10228.00000000000000000000	0.00000000000000000000	0.00000000000000000000	0.00000000000000000000	502.00000000000000000000	758.00000000000000000000	4.00000000000000000000	4.00000000000000000000	4.00000000000000000000	4.00000000000000000000	4.00000000000000000000	4.00000000000000000000	4.00000000000000000000	4.00000000000000000000	4.00000000000000000000	4.00000000000000000000	4.00000000000000000000	4.00000000000000000000	4.00000000000000000000	4.00000000000000000000	4.00000000000000000000	4.00000000000000000000
87.00000000000000000000	0.00000000000000000000	4154.35888671875000000000	4148.20507812500000000000	4156.92285156250000000000	4147.69238281250000000000	4156.41015625000000000000	4132.30761718750000000000	4147.69238281250000000000	4149.74365234375000000000	4133.33300781250000000000	4165.64111328125000000000	4156.41015625000000000000	4188.71777343750000000000	4148.20507812500000000000	4136.41015625000000000000	3244.00000000000000000000	10247.00000000000000000000	10228.00000000000000000000	0.00000000000000000000	0.00000000000000000000	0.00000000000000000000	502.00000000000000000000	766.00000000000000000000	4.00000000000000000000	4.00000000000000000000	4.00000000000000000000	4.00000000000000000000	4.00000000000000000000	4.00000000000000000000	4.00000000000000000000	4.00000000000000000000	4.00000000000000000000	4.00000000000000000000	4.00000000000000000000	4.00000000000000000000	4.00000000000000000000	4.00000000000000000000	4.00000000000000000000	4.00000000000000000000
88.00000000000000000000	0.00000000000000000000	4148.71777343750000000000	4149.74365234375000000000	4151.28173828125000000000	4159.48730468750000000000	4176.92285156250000000000	4143.07666015625000000000	4152.30761718750000000000	4157.94873046875000000000	4139.48730468750000000000	4140.00000000000000000000	4128.71777343750000000000	4191.79492187500000000000	4164.10253906250000000000	4146.66650390625000000000	3112.00000000000000000000	10247.00000000000000000000	10228.00000000000000000000	0.00000000000000000000	0.00000000000000000000	0.00000000000000000000	502.00000000000000000000	774.00000000000000000000	4.00000000000000000000	4.00000000000000000000	4.00000000000000000000	4.00000000000000000000	4.00000000000000000000	4.00000000000000000000	4.00000000000000000000	4.00000000000000000000	4.00000000000000000000	4.00000000000000000000	4.00000000000000000000	4.00000000000000000000	4.00000000000000000000	4.00000000000000000000	4.00000000000000000000	4.00000000000000000000
89.00000000000000000000	0.00000000000000000000	4168.71777343750000000000	4163.07666015625000000000	4169.74365234375000000000	4172.30761718750000000000	4171.79492187500000000000	4177.43603515625000000000	4163.07666015625000000000	4175.89746093750000000000	4160.00000000000000000000	4142.56396484375000000000	4125.12792968750000000000	4209.23046875000000000000	4171.28173828125000000000	4165.12792968750000000000	2860.00000000000000000000	10246.00000000000000000000	10228.00000000000000000000	0.00000000000000000000	0.00000000000000000000	0.00000000000000000000	502.00000000000000000000	781.00000000000000000000	4.00000000000000000000	4.00000000000000000000	4.00000000000000000000	4.00000000000000000000	4.00000000000000000000	4.00000000000000000000	4.00000000000000000000	4.00000000000000000000	4.00000000000000000000	4.00000000000000000000	4.00000000000000000000	4.00000000000000000000	4.00000000000000000000	4.00000000000000000000	4.00000000000000000000	4.00000000000000000000
90.00000000000000000000	0.00000000000000000000	4158.46142578125000000000	4176.41015625000000000000	4161.53857421875000000000	4165.64111328125000000000	4157.43603515625000000000	4174.87158203125000000000	4163.07666015625000000000	4181.53857421875000000000	4164.61523437500000000000	4166.66650390625000000000	4143.07666015625000000000	4206.15380859375000000000	4168.71777343750000000000	4160.51269531250000000000	3513.00000000000000000000	10246.00000000000000000000	10228.00000000000000000000	0.00000000000000000000	0.00000000000000000000	0.00000000000000000000	502.00000000000000000000	788.00000000000000000000	4.00000000000000000000	4.00000000000000000000	4.00000000000000000000	4.00000000000000000000	4.00000000000000000000	4.00000000000000000000	4.00000000000000000000	4.00000000000000000000	4.00000000000000000000	4.00000000000000000000	4.00000000000000000000	4.00000000000000000000	4.00000000000000000000	4.00000000000000000000	4.00000000000000000000	4.00000000000000000000
91.00000000000000000000	0.00000000000000000000	4157.94873046875000000000	4157.43603515625000000000	4164.10253906250000000000	4131.28173828125000000000	4138.97412109375000000000	4142.05126953125000000000	4142.56396484375000000000	4156.92285156250000000000	4140.51269531250000000000	4160.51269531250000000000	4147.17919921875000000000	4193.84619140625000000000	4152.30761718750000000000	4145.64111328125000000000	3244.00000000000000000000	10247.00000000000000000000	10228.00000000000000000000	0.00000000000000000000	0.00000000000000000000	0.00000000000000000000	502.00000000000000000000	796.00000000000000000000	4.00000000000000000000	4.00000000000000000000	4.00000000000000000000	4.00000000000000000000	4.00000000000000000000	4.00000000000000000000	4.00000000000000000000	4.00000000000000000000	4.00000000000000000000	4.00000000000000000000	4.00000000000000000000	4.00000000000000000000	4.00000000000000000000	4.00000000000000000000	4.00000000000000000000	4.00000000000000000000
92.00000000000000000000	0.00000000000000000000	4154.35888671875000000000	4141.53857421875000000000	4155.89746093750000000000	4123.58984375000000000000	4132.82031250000000000000	4126.15380859375000000000	4130.76904296875000000000	4140.51269531250000000000	4130.25634765625000000000	4142.56396484375000000000	4130.76904296875000000000	4185.12792968750000000000	4143.58984375000000000000	4148.20507812500000000000	3112.00000000000000000000	10247.00000000000000000000	10228.00000000000000000000	0.00000000000000000000	0.00000000000000000000	0.00000000000000000000	502.00000000000000000000	803.00000000000000000000	4.00000000000000000000	4.00000000000000000000	4.00000000000000000000	4.00000000000000000000	4.00000000000000000000	4.00000000000000000000	4.00000000000000000000	4.00000000000000000000	4.00000000000000000000	4.00000000000000000000	4.00000000000000000000	4.00000000000000000000	4.00000000000000000000	4.00000000000000000000	4.00000000000000000000	4.00000000000000000000
93.00000000000000000000	0.00000000000000000000	4163.07666015625000000000	4163.07666015625000000000	4166.15380859375000000000	4168.71777343750000000000	4159.48730468750000000000	4138.46142578125000000000	4143.07666015625000000000	4151.28173828125000000000	4143.58984375000000000000	4142.05126953125000000000	4110.25634765625000000000	4199.48730468750000000000	4152.82031250000000000000	4158.97412109375000000000	2860.00000000000000000000	10247.00000000000000000000	10228.00000000000000000000	0.00000000000000000000	0.00000000000000000000	0.00000000000000000000	502.00000000000000000000	810.00000000000000000000	4.00000000000000000000	4.00000000000000000000	4.00000000000000000000	4.00000000000000000000	4.00000000000000000000	4.00000000000000000000	4.00000000000000000000	4.00000000000000000000	4.00000000000000000000	4.00000000000000000000	4.00000000000000000000	4.00000000000000000000	4.00000000000000000000	4.00000000000000000000	4.00000000000000000000	4.00000000000000000000
94.00000000000000000000	0.00000000000000000000	4173.33300781250000000000	4184.10253906250000000000	4181.53857421875000000000	4196.41015625000000000000	4197.94873046875000000000	4168.20507812500000000000	4158.97412109375000000000	4160.51269531250000000000	4148.71777343750000000000	4161.02539062500000000000	4134.35888671875000000000	4208.71777343750000000000	4170.76904296875000000000	4158.97412109375000000000	3513.00000000000000000000	10247.00000000000000000000	10228.00000000000000000000	0.00000000000000000000	0.00000000000000000000	0.00000000000000000000	502.00000000000000000000	818.00000000000000000000	4.00000000000000000000	4.00000000000000000000	4.00000000000000000000	4.00000000000000000000	4.00000000000000000000	4.00000000000000000000	4.00000000000000000000	4.00000000000000000000	4.00000000000000000000	4.00000000000000000000	4.00000000000000000000	4.00000000000000000000	4.00000000000000000000	4.00000000000000000000	4.00000000000000000000	4.00000000000000000000
95.00000000000000000000	0.00000000000000000000	4147.69238281250000000000	4168.71777343750000000000	4152.82031250000000000000	4170.25634765625000000000	4173.84619140625000000000	4168.71777343750000000000	4152.82031250000000000000	4158.97412109375000000000	4146.15380859375000000000	4165.64111328125000000000	4153.33300781250000000000	4186.66650390625000000000	4162.56396484375000000000	4146.15380859375000000000	3244.00000000000000000000	10248.00000000000000000000	10230.00000000000000000000	0.00000000000000000000	0.00000000000000000000	0.00000000000000000000	502.00000000000000000000	825.00000000000000000000	4.00000000000000000000	4.00000000000000000000	4.00000000000000000000	4.00000000000000000000	4.00000000000000000000	4.00000000000000000000	4.00000000000000000000	4.00000000000000000000	4.00000000000000000000	4.00000000000000000000	4.00000000000000000000	4.00000000000000000000	4.00000000000000000000	4.00000000000000000000	4.00000000000000000000	4.00000000000000000000
96.00000000000000000000	0.00000000000000000000	4152.30761718750000000000	4146.15380859375000000000	4159.48730468750000000000	4145.64111328125000000000	4124.61523437500000000000	4142.56396484375000000000	4147.69238281250000000000	4157.94873046875000000000	4145.12792968750000000000	4137.94873046875000000000	4121.53857421875000000000	4185.12792968750000000000	4137.94873046875000000000	4142.56396484375000000000	3112.00000000000000000000	10248.00000000000000000000	10230.00000000000000000000	0.00000000000000000000	0.00000000000000000000	0.00000000000000000000	502.00000000000000000000	833.00000000000000000000	4.00000000000000000000	4.00000000000000000000	4.00000000000000000000	4.00000000000000000000	4.00000000000000000000	4.00000000000000000000	4.00000000000000000000	4.00000000000000000000	4.00000000000000000000	4.00000000000000000000	4.00000000000000000000	4.00000000000000000000	4.00000000000000000000	4.00000000000000000000	4.00000000000000000000	4.00000000000000000000
97.00000000000000000000	0.00000000000000000000	4158.97412109375000000000	4153.33300781250000000000	4169.23046875000000000000	4145.64111328125000000000	4145.64111328125000000000	4141.02539062500000000000	4163.07666015625000000000	4163.58984375000000000000	4145.64111328125000000000	4139.48730468750000000000	4121.02539062500000000000	4195.89746093750000000000	4149.74365234375000000000	4144.61523437500000000000	2860.00000000000000000000	10247.00000000000000000000	10230.00000000000000000000	0.00000000000000000000	0.00000000000000000000	0.00000000000000000000	502.00000000000000000000	841.00000000000000000000	4.00000000000000000000	4.00000000000000000000	4.00000000000000000000	4.00000000000000000000	4.00000000000000000000	4.00000000000000000000	4.00000000000000000000	4.00000000000000000000	4.00000000000000000000	4.00000000000000000000	4.00000000000000000000	4.00000000000000000000	4.00000000000000000000	4.00000000000000000000	4.00000000000000000000	4.00000000000000000000
98.00000000000000000000	0.00000000000000000000	4161.53857421875000000000	4164.61523437500000000000	4167.69238281250000000000	4158.46142578125000000000	4182.05126953125000000000	4151.28173828125000000000	4159.48730468750000000000	4157.94873046875000000000	4136.92285156250000000000	4160.51269531250000000000	4158.97412109375000000000	4198.46142578125000000000	4153.84619140625000000000	4152.82031250000000000000	3513.00000000000000000000	10247.00000000000000000000	10230.00000000000000000000	0.00000000000000000000	0.00000000000000000000	0.00000000000000000000	502.00000000000000000000	849.00000000000000000000	4.00000000000000000000	4.00000000000000000000	4.00000000000000000000	4.00000000000000000000	4.00000000000000000000	4.00000000000000000000	4.00000000000000000000	4.00000000000000000000	4.00000000000000000000	4.00000000000000000000	4.00000000000000000000	4.00000000000000000000	4.00000000000000000000	4.00000000000000000000	4.00000000000000000000	4.00000000000000000000
99.00000000000000000000	0.00000000000000000000	4170.25634765625000000000	4162.05126953125000000000	4172.82031250000000000000	4175.38427734375000000000	4169.23046875000000000000	4151.28173828125000000000	4141.53857421875000000000	4145.64111328125000000000	4126.66650390625000000000	4143.58984375000000000000	4138.97412109375000000000	4200.00000000000000000000	4128.71777343750000000000	4166.15380859375000000000	3244.00000000000000000000	10248.00000000000000000000	10230.00000000000000000000	0.00000000000000000000	0.00000000000000000000	0.00000000000000000000	502.00000000000000000000	858.00000000000000000000	4.00000000000000000000	4.00000000000000000000	4.00000000000000000000	4.00000000000000000000	4.00000000000000000000	4.00000000000000000000	4.00000000000000000000	4.00000000000000000000	4.00000000000000000000	4.00000000000000000000	4.00000000000000000000	4.00000000000000000000	4.00000000000000000000	4.00000000000000000000	4.00000000000000000000	4.00000000000000000000
100.00000000000000000000	0.00000000000000000000	4155.38427734375000000000	4163.58984375000000000000	4159.48730468750000000000	4177.94873046875000000000	4163.07666015625000000000	4153.84619140625000000000	4148.20507812500000000000	4154.35888671875000000000	4143.58984375000000000000	4141.53857421875000000000	4117.94873046875000000000	4196.41015625000000000000	4149.74365234375000000000	4161.02539062500000000000	3112.00000000000000000000	10248.00000000000000000000	10230.00000000000000000000	0.00000000000000000000	0.00000000000000000000	0.00000000000000000000	502.00000000000000000000	866.00000000000000000000	4.00000000000000000000	4.00000000000000000000	4.00000000000000000000	4.00000000000000000000	4.00000000000000000000	4.00000000000000000000	4.00000000000000000000	4.00000000000000000000	4.00000000000000000000	4.00000000000000000000	4.00000000000000000000	4.00000000000000000000	4.00000000000000000000	4.00000000000000000000	4.00000000000000000000	4.00000000000000000000
101.00000000000000000000	0.00000000000000000000	4169.23046875000000000000	4171.79492187500000000000	4174.35888671875000000000	4171.79492187500000000000	4176.41015625000000000000	4156.92285156250000000000	4158.46142578125000000000	4167.69238281250000000000	4163.07666015625000000000	4168.20507812500000000000	4150.25634765625000000000	4198.97412109375000000000	4190.25634765625000000000	4155.89746093750000000000	2860.00000000000000000000	10249.00000000000000000000	10231.00000000000000000000	0.00000000000000000000	0.00000000000000000000	0.00000000000000000000	502.00000000000000000000	874.00000000000000000000	4.00000000000000000000	4.00000000000000000000	4.00000000000000000000	4.00000000000000000000	4.00000000000000000000	4.00000000000000000000	4.00000000000000000000	4.00000000000000000000	4.00000000000000000000	4.00000000000000000000	4.00000000000000000000	4.00000000000000000000	4.00000000000000000000	4.00000000000000000000	4.00000000000000000000	4.00000000000000000000
102.00000000000000000000	0.00000000000000000000	4169.74365234375000000000	4173.84619140625000000000	4175.89746093750000000000	4154.87158203125000000000	4180.00000000000000000000	4158.97412109375000000000	4158.97412109375000000000	4175.89746093750000000000	4167.17919921875000000000	4171.79492187500000000000	4151.79492187500000000000	4196.41015625000000000000	4177.94873046875000000000	4161.02539062500000000000	3513.00000000000000000000	10249.00000000000000000000	10231.00000000000000000000	0.00000000000000000000	0.00000000000000000000	0.00000000000000000000	502.00000000000000000000	883.00000000000000000000	4.00000000000000000000	4.00000000000000000000	4.00000000000000000000	4.00000000000000000000	4.00000000000000000000	4.00000000000000000000	4.00000000000000000000	4.00000000000000000000	4.00000000000000000000	4.00000000000000000000	4.00000000000000000000	4.00000000000000000000	4.00000000000000000000	4.00000000000000000000	4.00000000000000000000	4.00000000000000000000
103.00000000000000000000	0.00000000000000000000	4158.46142578125000000000	4159.48730468750000000000	4164.10253906250000000000	4148.20507812500000000000	4170.76904296875000000000	4158.46142578125000000000	4156.92285156250000000000	4172.30761718750000000000	4160.00000000000000000000	4170.76904296875000000000	4137.94873046875000000000	4195.89746093750000000000	4147.17919921875000000000	4157.43603515625000000000	3244.00000000000000000000	10249.00000000000000000000	10231.00000000000000000000	0.00000000000000000000	0.00000000000000000000	0.00000000000000000000	502.00000000000000000000	891.00000000000000000000	4.00000000000000000000	4.00000000000000000000	4.00000000000000000000	4.00000000000000000000	4.00000000000000000000	4.00000000000000000000	4.00000000000000000000	4.00000000000000000000	4.00000000000000000000	4.00000000000000000000	4.00000000000000000000	4.00000000000000000000	4.00000000000000000000	4.00000000000000000000	4.00000000000000000000	4.00000000000000000000
104.00000000000000000000	0.00000000000000000000	4162.05126953125000000000	4145.64111328125000000000	4167.69238281250000000000	4157.43603515625000000000	4149.23046875000000000000	4147.69238281250000000000	4144.10253906250000000000	4149.74365234375000000000	4139.48730468750000000000	4163.07666015625000000000	4136.41015625000000000000	4189.23046875000000000000	4137.94873046875000000000	4144.10253906250000000000	3112.00000000000000000000	10249.00000000000000000000	10231.00000000000000000000	0.00000000000000000000	0.00000000000000000000	0.00000000000000000000	502.00000000000000000000	899.00000000000000000000	4.00000000000000000000	4.00000000000000000000	4.00000000000000000000	4.00000000000000000000	4.00000000000000000000	4.00000000000000000000	4.00000000000000000000	4.00000000000000000000	4.00000000000000000000	4.00000000000000000000	4.00000000000000000000	4.00000000000000000000	4.00000000000000000000	4.00000000000000000000	4.00000000000000000000	4.00000000000000000000
105.00000000000000000000	0.00000000000000000000	4141.02539062500000000000	4142.56396484375000000000	4151.28173828125000000000	4158.97412109375000000000	4140.51269531250000000000	4142.56396484375000000000	4133.84619140625000000000	4136.41015625000000000000	4126.66650390625000000000	4137.94873046875000000000	4116.41015625000000000000	4176.41015625000000000000	4128.71777343750000000000	4138.46142578125000000000	2860.00000000000000000000	10248.00000000000000000000	10232.00000000000000000000	0.00000000000000000000	0.00000000000000000000	0.00000000000000000000	502.00000000000000000000	908.00000000000000000000	4.00000000000000000000	4.00000000000000000000	4.00000000000000000000	4.00000000000000000000	4.00000000000000000000	4.00000000000000000000	4.00000000000000000000	4.00000000000000000000	4.00000000000000000000	4.00000000000000000000	4.00000000000000000000	4.00000000000000000000	4.00000000000000000000	4.00000000000000000000	4.00000000000000000000	4.00000000000000000000
106.00000000000000000000	0.00000000000000000000	4152.82031250000000000000	4148.71777343750000000000	4165.64111328125000000000	4154.35888671875000000000	4162.05126953125000000000	4149.23046875000000000000	4137.94873046875000000000	4138.97412109375000000000	4128.71777343750000000000	4135.38427734375000000000	4116.41015625000000000000	4187.69238281250000000000	4132.30761718750000000000	4149.23046875000000000000	3513.00000000000000000000	10248.00000000000000000000	10232.00000000000000000000	0.00000000000000000000	0.00000000000000000000	0.00000000000000000000	502.00000000000000000000	915.00000000000000000000	4.00000000000000000000	4.00000000000000000000	4.00000000000000000000	4.00000000000000000000	4.00000000000000000000	4.00000000000000000000	4.00000000000000000000	4.00000000000000000000	4.00000000000000000000	4.00000000000000000000	4.00000000000000000000	4.00000000000000000000	4.00000000000000000000	4.00000000000000000000	4.00000000000000000000	4.00000000000000000000
107.00000000000000000000	0.00000000000000000000	4162.56396484375000000000	4164.10253906250000000000	4172.30761718750000000000	4151.28173828125000000000	4180.00000000000000000000	4153.84619140625000000000	4143.07666015625000000000	4144.10253906250000000000	4136.92285156250000000000	4151.28173828125000000000	4143.58984375000000000000	4195.38427734375000000000	4154.87158203125000000000	4153.84619140625000000000	3244.00000000000000000000	10246.00000000000000000000	10231.00000000000000000000	0.00000000000000000000	0.00000000000000000000	0.00000000000000000000	502.00000000000000000000	923.00000000000000000000	4.00000000000000000000	4.00000000000000000000	4.00000000000000000000	4.00000000000000000000	4.00000000000000000000	4.00000000000000000000	4.00000000000000000000	4.00000000000000000000	4.00000000000000000000	4.00000000000000000000	4.00000000000000000000	4.00000000000000000000	4.00000000000000000000	4.00000000000000000000	4.00000000000000000000	4.00000000000000000000
108.00000000000000000000	0.00000000000000000000	4145.64111328125000000000	4163.07666015625000000000	4153.33300781250000000000	4148.20507812500000000000	4171.79492187500000000000	4154.87158203125000000000	4141.53857421875000000000	4146.15380859375000000000	4139.48730468750000000000	4149.23046875000000000000	4136.92285156250000000000	4182.56396484375000000000	4152.30761718750000000000	4143.07666015625000000000	3112.00000000000000000000	10246.00000000000000000000	10231.00000000000000000000	0.00000000000000000000	0.00000000000000000000	0.00000000000000000000	502.00000000000000000000	930.00000000000000000000	4.00000000000000000000	4.00000000000000000000	4.00000000000000000000	4.00000000000000000000	4.00000000000000000000	4.00000000000000000000	4.00000000000000000000	4.00000000000000000000	4.00000000000000000000	4.00000000000000000000	4.00000000000000000000	4.00000000000000000000	4.00000000000000000000	4.00000000000000000000	4.00000000000000000000	4.00000000000000000000
109.00000000000000000000	0.00000000000000000000	4154.87158203125000000000	4146.15380859375000000000	4161.02539062500000000000	4142.05126953125000000000	4154.87158203125000000000	4150.76904296875000000000	4141.53857421875000000000	4147.17919921875000000000	4138.46142578125000000000	4153.33300781250000000000	4116.41015625000000000000	4176.41015625000000000000	4134.87158203125000000000	4136.92285156250000000000	2860.00000000000000000000	10246.00000000000000000000	10230.00000000000000000000	0.00000000000000000000	0.00000000000000000000	0.00000000000000000000	502.00000000000000000000	937.00000000000000000000	4.00000000000000000000	4.00000000000000000000	4.00000000000000000000	4.00000000000000000000	4.00000000000000000000	4.00000000000000000000	4.00000000000000000000	4.00000000000000000000	4.00000000000000000000	4.00000000000000000000	4.00000000000000000000	4.00000000000000000000	4.00000000000000000000	4.00000000000000000000	4.00000000000000000000	4.00000000000000000000
110.00000000000000000000	0.00000000000000000000	4151.79492187500000000000	4150.25634765625000000000	4163.07666015625000000000	4147.69238281250000000000	4156.92285156250000000000	4143.07666015625000000000	4149.23046875000000000000	4159.48730468750000000000	4146.66650390625000000000	4171.28173828125000000000	4140.00000000000000000000	4180.00000000000000000000	4139.48730468750000000000	4146.15380859375000000000	3513.00000000000000000000	10246.00000000000000000000	10230.00000000000000000000	0.00000000000000000000	0.00000000000000000000	0.00000000000000000000	502.00000000000000000000	946.00000000000000000000	4.00000000000000000000	4.00000000000000000000	4.00000000000000000000	4.00000000000000000000	4.00000000000000000000	4.00000000000000000000	4.00000000000000000000	4.00000000000000000000	4.00000000000000000000	4.00000000000000000000	4.00000000000000000000	4.00000000000000000000	4.00000000000000000000	4.00000000000000000000	4.00000000000000000000	4.00000000000000000000
111.00000000000000000000	0.00000000000000000000	4165.12792968750000000000	4165.12792968750000000000	4180.00000000000000000000	4170.76904296875000000000	4172.82031250000000000000	4147.17919921875000000000	4157.94873046875000000000	4172.82031250000000000000	4156.41015625000000000000	4161.53857421875000000000	4163.58984375000000000000	4193.84619140625000000000	4155.89746093750000000000	4161.53857421875000000000	3244.00000000000000000000	10245.00000000000000000000	10231.00000000000000000000	0.00000000000000000000	0.00000000000000000000	0.00000000000000000000	502.00000000000000000000	954.00000000000000000000	4.00000000000000000000	4.00000000000000000000	4.00000000000000000000	4.00000000000000000000	4.00000000000000000000	4.00000000000000000000	4.00000000000000000000	4.00000000000000000000	4.00000000000000000000	4.00000000000000000000	4.00000000000000000000	4.00000000000000000000	4.00000000000000000000	4.00000000000000000000	4.00000000000000000000	4.00000000000000000000
112.00000000000000000000	0.00000000000000000000	4172.30761718750000000000	4166.15380859375000000000	4178.97412109375000000000	4171.79492187500000000000	4182.05126953125000000000	4162.05126953125000000000	4163.58984375000000000000	4175.89746093750000000000	4160.51269531250000000000	4160.51269531250000000000	4162.05126953125000000000	4195.89746093750000000000	4169.74365234375000000000	4165.12792968750000000000	3112.00000000000000000000	10245.00000000000000000000	10231.00000000000000000000	0.00000000000000000000	0.00000000000000000000	0.00000000000000000000	502.00000000000000000000	962.00000000000000000000	4.00000000000000000000	4.00000000000000000000	4.00000000000000000000	4.00000000000000000000	4.00000000000000000000	4.00000000000000000000	4.00000000000000000000	4.00000000000000000000	4.00000000000000000000	4.00000000000000000000	4.00000000000000000000	4.00000000000000000000	4.00000000000000000000	4.00000000000000000000	4.00000000000000000000	4.00000000000000000000
113.00000000000000000000	0.00000000000000000000	4150.76904296875000000000	4158.97412109375000000000	4160.00000000000000000000	4153.33300781250000000000	4175.38427734375000000000	4164.10253906250000000000	4160.51269531250000000000	4170.76904296875000000000	4158.97412109375000000000	4175.89746093750000000000	4142.56396484375000000000	4181.02539062500000000000	4161.53857421875000000000	4152.30761718750000000000	2860.00000000000000000000	10244.00000000000000000000	10232.00000000000000000000	0.00000000000000000000	0.00000000000000000000	0.00000000000000000000	502.00000000000000000000	969.00000000000000000000	4.00000000000000000000	4.00000000000000000000	4.00000000000000000000	4.00000000000000000000	4.00000000000000000000	4.00000000000000000000	4.00000000000000000000	4.00000000000000000000	4.00000000000000000000	4.00000000000000000000	4.00000000000000000000	4.00000000000000000000	4.00000000000000000000	4.00000000000000000000	4.00000000000000000000	4.00000000000000000000
114.00000000000000000000	0.00000000000000000000	4152.82031250000000000000	4157.43603515625000000000	4174.35888671875000000000	4146.15380859375000000000	4166.15380859375000000000	4154.35888671875000000000	4151.28173828125000000000	4161.02539062500000000000	4149.23046875000000000000	4163.07666015625000000000	4120.51269531250000000000	4180.00000000000000000000	4143.58984375000000000000	4141.53857421875000000000	3513.00000000000000000000	10244.00000000000000000000	10232.00000000000000000000	0.00000000000000000000	0.00000000000000000000	0.00000000000000000000	502.00000000000000000000	977.00000000000000000000	4.00000000000000000000	4.00000000000000000000	4.00000000000000000000	4.00000000000000000000	4.00000000000000000000	4.00000000000000000000	4.00000000000000000000	4.00000000000000000000	4.00000000000000000000	4.00000000000000000000	4.00000000000000000000	4.00000000000000000000	4.00000000000000000000	4.00000000000000000000	4.00000000000000000000	4.00000000000000000000
115.00000000000000000000	0.00000000000000000000	4144.10253906250000000000	4157.43603515625000000000	4162.56396484375000000000	4143.58984375000000000000	4164.10253906250000000000	4148.71777343750000000000	4144.10253906250000000000	4152.30761718750000000000	4136.92285156250000000000	4147.17919921875000000000	4116.92285156250000000000	4181.53857421875000000000	4145.64111328125000000000	4135.38427734375000000000	3244.00000000000000000000	10244.00000000000000000000	10231.00000000000000000000	0.00000000000000000000	0.00000000000000000000	0.00000000000000000000	502.00000000000000000000	985.00000000000000000000	4.00000000000000000000	4.00000000000000000000	4.00000000000000000000	4.00000000000000000000	4.00000000000000000000	4.00000000000000000000	4.00000000000000000000	4.00000000000000000000	4.00000000000000000000	4.00000000000000000000	4.00000000000000000000	4.00000000000000000000	4.00000000000000000000	4.00000000000000000000	4.00000000000000000000	4.00000000000000000000
116.00000000000000000000	0.00000000000000000000	4151.28173828125000000000	4154.35888671875000000000	4164.10253906250000000000	4151.79492187500000000000	4156.92285156250000000000	4140.51269531250000000000	4137.94873046875000000000	4143.58984375000000000000	4133.33300781250000000000	4143.58984375000000000000	4124.61523437500000000000	4181.53857421875000000000	4138.97412109375000000000	4131.79492187500000000000	3112.00000000000000000000	10244.00000000000000000000	10231.00000000000000000000	0.00000000000000000000	0.00000000000000000000	0.00000000000000000000	502.00000000000000000000	992.00000000000000000000	4.00000000000000000000	4.00000000000000000000	4.00000000000000000000	4.00000000000000000000	4.00000000000000000000	4.00000000000000000000	4.00000000000000000000	4.00000000000000000000	4.00000000000000000000	4.00000000000000000000	4.00000000000000000000	4.00000000000000000000	4.00000000000000000000	4.00000000000000000000	4.00000000000000000000	4.00000000000000000000
117.00000000000000000000	0.00000000000000000000	4157.94873046875000000000	4152.30761718750000000000	4169.74365234375000000000	4166.66650390625000000000	4147.17919921875000000000	4135.38427734375000000000	4132.82031250000000000000	4136.41015625000000000000	4142.05126953125000000000	4145.64111328125000000000	4148.71777343750000000000	4175.38427734375000000000	4123.58984375000000000000	4130.25634765625000000000	2860.00000000000000000000	10245.00000000000000000000	10231.00000000000000000000	0.00000000000000000000	0.00000000000000000000	0.00000000000000000000	502.00000000000000000000	1000.00000000000000000000	4.00000000000000000000	4.00000000000000000000	4.00000000000000000000	4.00000000000000000000	4.00000000000000000000	4.00000000000000000000	4.00000000000000000000	4.00000000000000000000	4.00000000000000000000	4.00000000000000000000	4.00000000000000000000	4.00000000000000000000	4.00000000000000000000	4.00000000000000000000	4.00000000000000000000	4.00000000000000000000
118.00000000000000000000	0.00000000000000000000	4142.56396484375000000000	4155.38427734375000000000	4153.33300781250000000000	4160.00000000000000000000	4153.84619140625000000000	4143.58984375000000000000	4135.89746093750000000000	4138.97412109375000000000	4137.43603515625000000000	4146.15380859375000000000	4161.02539062500000000000	4164.61523437500000000000	4141.02539062500000000000	4130.25634765625000000000	3513.00000000000000000000	10245.00000000000000000000	10231.00000000000000000000	0.00000000000000000000	0.00000000000000000000	0.00000000000000000000	503.00000000000000000000	8.00000000000000000000	4.00000000000000000000	4.00000000000000000000	4.00000000000000000000	4.00000000000000000000	4.00000000000000000000	4.00000000000000000000	4.00000000000000000000	4.00000000000000000000	4.00000000000000000000	4.00000000000000000000	4.00000000000000000000	4.00000000000000000000	4.00000000000000000000	4.00000000000000000000	4.00000000000000000000	4.00000000000000000000
119.00000000000000000000	0.00000000000000000000	4158.46142578125000000000	4162.56396484375000000000	4170.25634765625000000000	4161.53857421875000000000	4170.25634765625000000000	4150.76904296875000000000	4150.25634765625000000000	4144.61523437500000000000	4121.02539062500000000000	4141.53857421875000000000	4130.76904296875000000000	4173.84619140625000000000	4157.43603515625000000000	4137.43603515625000000000	3244.00000000000000000000	10246.00000000000000000000	10230.00000000000000000000	0.00000000000000000000	0.00000000000000000000	0.00000000000000000000	503.00000000000000000000	17.00000000000000000000	4.00000000000000000000	4.00000000000000000000	4.00000000000000000000	4.00000000000000000000	4.00000000000000000000	4.00000000000000000000	4.00000000000000000000	4.00000000000000000000	4.00000000000000000000	4.00000000000000000000	4.00000000000000000000	4.00000000000000000000	4.00000000000000000000	4.00000000000000000000	4.00000000000000000000	4.00000000000000000000
120.00000000000000000000	0.00000000000000000000	4162.05126953125000000000	4182.05126953125000000000	4172.30761718750000000000	4192.30761718750000000000	4192.82031250000000000000	4161.02539062500000000000	4168.20507812500000000000	4167.69238281250000000000	4147.17919921875000000000	4164.61523437500000000000	4128.20507812500000000000	4187.69238281250000000000	4163.58984375000000000000	4156.41015625000000000000	3112.00000000000000000000	10246.00000000000000000000	10230.00000000000000000000	0.00000000000000000000	0.00000000000000000000	0.00000000000000000000	503.00000000000000000000	25.00000000000000000000	4.00000000000000000000	4.00000000000000000000	4.00000000000000000000	4.00000000000000000000	4.00000000000000000000	4.00000000000000000000	4.00000000000000000000	4.00000000000000000000	4.00000000000000000000	4.00000000000000000000	4.00000000000000000000	4.00000000000000000000	4.00000000000000000000	4.00000000000000000000	4.00000000000000000000	4.00000000000000000000
121.00000000000000000000	0.00000000000000000000	4164.61523437500000000000	4179.48730468750000000000	4171.79492187500000000000	4177.43603515625000000000	4185.12792968750000000000	4160.51269531250000000000	4170.25634765625000000000	4188.20507812500000000000	4183.07666015625000000000	4186.15380859375000000000	4142.56396484375000000000	4194.87158203125000000000	4173.84619140625000000000	4164.61523437500000000000	2860.00000000000000000000	10247.00000000000000000000	10230.00000000000000000000	0.00000000000000000000	0.00000000000000000000	0.00000000000000000000	503.00000000000000000000	33.00000000000000000000	4.00000000000000000000	4.00000000000000000000	4.00000000000000000000	4.00000000000000000000	4.00000000000000000000	4.00000000000000000000	4.00000000000000000000	4.00000000000000000000	4.00000000000000000000	4.00000000000000000000	4.00000000000000000000	4.00000000000000000000	4.00000000000000000000	4.00000000000000000000	4.00000000000000000000	4.00000000000000000000
122.00000000000000000000	0.00000000000000000000	4163.58984375000000000000	4154.87158203125000000000	4174.35888671875000000000	4133.84619140625000000000	4161.02539062500000000000	4152.30761718750000000000	4159.48730468750000000000	4176.92285156250000000000	4164.10253906250000000000	4162.56396484375000000000	4131.28173828125000000000	4187.69238281250000000000	4169.74365234375000000000	4150.25634765625000000000	3513.00000000000000000000	10247.00000000000000000000	10230.00000000000000000000	0.00000000000000000000	0.00000000000000000000	0.00000000000000000000	503.00000000000000000000	41.00000000000000000000	4.00000000000000000000	4.00000000000000000000	4.00000000000000000000	4.00000000000000000000	4.00000000000000000000	4.00000000000000000000	4.00000000000000000000	4.00000000000000000000	4.00000000000000000000	4.00000000000000000000	4.00000000000000000000	4.00000000000000000000	4.00000000000000000000	4.00000000000000000000	4.00000000000000000000	4.00000000000000000000
123.00000000000000000000	0.00000000000000000000	4149.23046875000000000000	4155.38427734375000000000	4163.07666015625000000000	4152.82031250000000000000	4168.71777343750000000000	4155.38427734375000000000	4154.35888671875000000000	4160.51269531250000000000	4139.48730468750000000000	4152.30761718750000000000	4160.51269531250000000000	4182.56396484375000000000	4159.48730468750000000000	4150.76904296875000000000	3244.00000000000000000000	10247.00000000000000000000	10230.00000000000000000000	0.00000000000000000000	0.00000000000000000000	0.00000000000000000000	503.00000000000000000000	48.00000000000000000000	4.00000000000000000000	4.00000000000000000000	4.00000000000000000000	4.00000000000000000000	4.00000000000000000000	4.00000000000000000000	4.00000000000000000000	4.00000000000000000000	4.00000000000000000000	4.00000000000000000000	4.00000000000000000000	4.00000000000000000000	4.00000000000000000000	4.00000000000000000000	4.00000000000000000000	4.00000000000000000000
124.00000000000000000000	0.00000000000000000000	4159.48730468750000000000	4146.66650390625000000000	4171.28173828125000000000	4158.97412109375000000000	4161.02539062500000000000	4147.17919921875000000000	4140.51269531250000000000	4146.66650390625000000000	4138.46142578125000000000	4158.46142578125000000000	4191.79492187500000000000	4179.48730468750000000000	4146.15380859375000000000	4156.92285156250000000000	3112.00000000000000000000	10247.00000000000000000000	10230.00000000000000000000	0.00000000000000000000	0.00000000000000000000	0.00000000000000000000	503.00000000000000000000	55.00000000000000000000	4.00000000000000000000	4.00000000000000000000	4.00000000000000000000	4.00000000000000000000	4.00000000000000000000	4.00000000000000000000	4.00000000000000000000	4.00000000000000000000	4.00000000000000000000	4.00000000000000000000	4.00000000000000000000	4.00000000000000000000	4.00000000000000000000	4.00000000000000000000	4.00000000000000000000	4.00000000000000000000
125.00000000000000000000	0.00000000000000000000	4145.64111328125000000000	4132.82031250000000000000	4157.43603515625000000000	4133.33300781250000000000	4154.35888671875000000000	4144.61523437500000000000	4133.33300781250000000000	4141.02539062500000000000	4142.56396484375000000000	4154.35888671875000000000	4150.76904296875000000000	4162.56396484375000000000	4143.07666015625000000000	4138.97412109375000000000	2860.00000000000000000000	10247.00000000000000000000	10230.00000000000000000000	0.00000000000000000000	0.00000000000000000000	0.00000000000000000000	503.00000000000000000000	63.00000000000000000000	4.00000000000000000000	4.00000000000000000000	4.00000000000000000000	4.00000000000000000000	4.00000000000000000000	4.00000000000000000000	4.00000000000000000000	4.00000000000000000000	4.00000000000000000000	4.00000000000000000000	4.00000000000000000000	4.00000000000000000000	4.00000000000000000000	4.00000000000000000000	4.00000000000000000000	4.00000000000000000000
126.00000000000000000000	0.00000000000000000000	4138.97412109375000000000	4138.46142578125000000000	4155.38427734375000000000	4146.15380859375000000000	4166.66650390625000000000	4148.71777343750000000000	4139.48730468750000000000	4133.84619140625000000000	4134.35888671875000000000	4158.46142578125000000000	4114.87158203125000000000	4157.43603515625000000000	4146.66650390625000000000	4120.51269531250000000000	3513.00000000000000000000	10247.00000000000000000000	10230.00000000000000000000	0.00000000000000000000	0.00000000000000000000	0.00000000000000000000	503.00000000000000000000	70.00000000000000000000	4.00000000000000000000	4.00000000000000000000	4.00000000000000000000	4.00000000000000000000	4.00000000000000000000	4.00000000000000000000	4.00000000000000000000	4.00000000000000000000	4.00000000000000000000	4.00000000000000000000	4.00000000000000000000	4.00000000000000000000	4.00000000000000000000	4.00000000000000000000	4.00000000000000000000	4.00000000000000000000
127.00000000000000000000	0.00000000000000000000	4155.89746093750000000000	4148.20507812500000000000	4171.79492187500000000000	4153.33300781250000000000	4162.56396484375000000000	4153.33300781250000000000	4147.17919921875000000000	4139.48730468750000000000	4141.53857421875000000000	4164.61523437500000000000	4131.28173828125000000000	4164.61523437500000000000	4146.66650390625000000000	4124.10253906250000000000	52.00000000000000000000	10248.00000000000000000000	10228.00000000000000000000	0.00000000000000000000	0.00000000000000000000	0.00000000000000000000	503.00000000000000000000	79.00000000000000000000	4.00000000000000000000	4.00000000000000000000	4.00000000000000000000	4.00000000000000000000	4.00000000000000000000	4.00000000000000000000	4.00000000000000000000	4.00000000000000000000	4.00000000000000000000	4.00000000000000000000	4.00000000000000000000	4.00000000000000000000	4.00000000000000000000	4.00000000000000000000	4.00000000000000000000	4.00000000000000000000
0.00000000000000000000	0.00000000000000000000	4152.30761718750000000000	4170.25634765625000000000	4165.12792968750000000000	4150.76904296875000000000	4173.84619140625000000000	4167.17919921875000000000	4164.61523437500000000000	4177.43603515625000000000	4180.00000000000000000000	4167.69238281250000000000	4152.30761718750000000000	4177.94873046875000000000	4163.07666015625000000000	4141.02539062500000000000	2277.00000000000000000000	10248.00000000000000000000	10228.00000000000000000000	0.00000000000000000000	0.00000000000000000000	0.00000000000000000000	503.00000000000000000000	87.00000000000000000000	4.00000000000000000000	4.00000000000000000000	4.00000000000000000000	4.00000000000000000000	4.00000000000000000000	4.00000000000000000000	4.00000000000000000000	4.00000000000000000000	4.00000000000000000000	4.00000000000000000000	4.00000000000000000000	4.00000000000000000000	4.00000000000000000000	4.00000000000000000000	4.00000000000000000000	4.00000000000000000000
1.00000000000000000000	0.00000000000000000000	4166.66650390625000000000	4191.79492187500000000000	4184.61523437500000000000	4176.41015625000000000000	4194.35888671875000000000	4153.84619140625000000000	4168.20507812500000000000	4190.25634765625000000000	4184.10253906250000000000	4177.43603515625000000000	4178.97412109375000000000	4195.89746093750000000000	4184.61523437500000000000	4155.89746093750000000000	2972.00000000000000000000	10249.00000000000000000000	10228.00000000000000000000	0.00000000000000000000	0.00000000000000000000	0.00000000000000000000	503.00000000000000000000	95.00000000000000000000	4.00000000000000000000	4.00000000000000000000	4.00000000000000000000	4.00000000000000000000	4.00000000000000000000	4.00000000000000000000	4.00000000000000000000	4.00000000000000000000	4.00000000000000000000	4.00000000000000000000	4.00000000000000000000	4.00000000000000000000	4.00000000000000000000	4.00000000000000000000	4.00000000000000000000	4.00000000000000000000
2.00000000000000000000	0.00000000000000000000	4169.74365234375000000000	4182.56396484375000000000	4190.25634765625000000000	4186.66650390625000000000	4188.71777343750000000000	4134.87158203125000000000	4155.38427734375000000000	4173.84619140625000000000	4157.43603515625000000000	4179.48730468750000000000	4193.84619140625000000000	4197.94873046875000000000	4190.76904296875000000000	4165.12792968750000000000	2267.00000000000000000000	10249.00000000000000000000	10228.00000000000000000000	0.00000000000000000000	0.00000000000000000000	0.00000000000000000000	503.00000000000000000000	103.00000000000000000000	4.00000000000000000000	4.00000000000000000000	4.00000000000000000000	4.00000000000000000000	4.00000000000000000000	4.00000000000000000000	4.00000000000000000000	4.00000000000000000000	4.00000000000000000000	4.00000000000000000000	4.00000000000000000000	4.00000000000000000000	4.00000000000000000000	4.00000000000000000000	4.00000000000000000000	4.00000000000000000000
3.00000000000000000000	0.00000000000000000000	4166.66650390625000000000	4161.02539062500000000000	4181.02539062500000000000	4166.66650390625000000000	4172.30761718750000000000	4152.82031250000000000000	4153.84619140625000000000	4171.28173828125000000000	4150.25634765625000000000	4156.92285156250000000000	4156.92285156250000000000	4193.84619140625000000000	4176.41015625000000000000	4164.61523437500000000000	3505.00000000000000000000	10248.00000000000000000000	10227.00000000000000000000	0.00000000000000000000	0.00000000000000000000	0.00000000000000000000	503.00000000000000000000	112.00000000000000000000	4.00000000000000000000	4.00000000000000000000	4.00000000000000000000	4.00000000000000000000	4.00000000000000000000	4.00000000000000000000	4.00000000000000000000	4.00000000000000000000	4.00000000000000000000	4.00000000000000000000	4.00000000000000000000	4.00000000000000000000	4.00000000000000000000	4.00000000000000000000	4.00000000000000000000	4.00000000000000000000
4.00000000000000000000	0.00000000000000000000	4167.17919921875000000000	4161.53857421875000000000	4179.48730468750000000000	4151.28173828125000000000	4174.87158203125000000000	4174.35888671875000000000	4158.97412109375000000000	4170.76904296875000000000	4150.76904296875000000000	4152.30761718750000000000	4133.33300781250000000000	4185.64111328125000000000	4156.92285156250000000000	4155.89746093750000000000	3528.00000000000000000000	10248.00000000000000000000	10227.00000000000000000000	0.00000000000000000000	0.00000000000000000000	0.00000000000000000000	503.00000000000000000000	119.00000000000000000000	4.00000000000000000000	4.00000000000000000000	4.00000000000000000000	4.00000000000000000000	4.00000000000000000000	4.00000000000000000000	4.00000000000000000000	4.00000000000000000000	4.00000000000000000000	4.00000000000000000000	4.00000000000000000000	4.00000000000000000000	4.00000000000000000000	4.00000000000000000000	4.00000000000000000000	4.00000000000000000000
5.00000000000000000000	0.00000000000000000000	4141.53857421875000000000	4152.82031250000000000000	4157.94873046875000000000	4130.76904296875000000000	4168.71777343750000000000	4150.25634765625000000000	4143.07666015625000000000	4143.07666015625000000000	4134.35888671875000000000	4166.15380859375000000000	4138.46142578125000000000	4160.00000000000000000000	4146.66650390625000000000	4134.35888671875000000000	3211.00000000000000000000	10249.00000000000000000000	10227.00000000000000000000	0.00000000000000000000	0.00000000000000000000	0.00000000000000000000	503.00000000000000000000	127.00000000000000000000	4.00000000000000000000	4.00000000000000000000	4.00000000000000000000	4.00000000000000000000	4.00000000000000000000	4.00000000000000000000	4.00000000000000000000	4.00000000000000000000	4.00000000000000000000	4.00000000000000000000	4.00000000000000000000	4.00000000000000000000	4.00000000000000000000	4.00000000000000000000	4.00000000000000000000	4.00000000000000000000
6.00000000000000000000	0.00000000000000000000	4147.17919921875000000000	4133.84619140625000000000	4165.12792968750000000000	4128.20507812500000000000	4155.38427734375000000000	4132.82031250000000000000	4129.23046875000000000000	4117.43603515625000000000	4124.10253906250000000000	4154.35888671875000000000	4134.87158203125000000000	4155.38427734375000000000	4141.53857421875000000000	4125.12792968750000000000	3432.00000000000000000000	10249.00000000000000000000	10227.00000000000000000000	0.00000000000000000000	0.00000000000000000000	0.00000000000000000000	503.00000000000000000000	135.00000000000000000000	4.00000000000000000000	4.00000000000000000000	4.00000000000000000000	4.00000000000000000000	4.00000000000000000000	4.00000000000000000000	4.00000000000000000000	4.00000000000000000000	4.00000000000000000000	4.00000000000000000000	4.00000000000000000000	4.00000000000000000000	4.00000000000000000000	4.00000000000000000000	4.00000000000000000000	4.00000000000000000000
7.00000000000000000000	0.00000000000000000000	4145.64111328125000000000	4141.02539062500000000000	4160.00000000000000000000	4146.66650390625000000000	4166.15380859375000000000	4161.02539062500000000000	4145.12792968750000000000	4137.43603515625000000000	4146.66650390625000000000	4141.02539062500000000000	4144.61523437500000000000	4161.53857421875000000000	4140.51269531250000000000	4131.28173828125000000000	3644.00000000000000000000	10249.00000000000000000000	10228.00000000000000000000	0.00000000000000000000	0.00000000000000000000	0.00000000000000000000	503.00000000000000000000	144.00000000000000000000	4.00000000000000000000	4.00000000000000000000	4.00000000000000000000	4.00000000000000000000	4.00000000000000000000	4.00000000000000000000	4.00000000000000000000	4.00000000000000000000	4.00000000000000000000	4.00000000000000000000	4.00000000000000000000	4.00000000000000000000	4.00000000000000000000	4.00000000000000000000	4.00000000000000000000	4.00000000000000000000
8.00000000000000000000	0.00000000000000000000	4135.38427734375000000000	4146.66650390625000000000	4148.71777343750000000000	4148.71777343750000000000	4166.66650390625000000000	4175.38427734375000000000	4156.92285156250000000000	4162.05126953125000000000	4161.53857421875000000000	4144.61523437500000000000	4135.89746093750000000000	4150.76904296875000000000	4136.41015625000000000000	4121.02539062500000000000	3178.00000000000000000000	10249.00000000000000000000	10228.00000000000000000000	0.00000000000000000000	0.00000000000000000000	0.00000000000000000000	503.00000000000000000000	152.00000000000000000000	4.00000000000000000000	4.00000000000000000000	4.00000000000000000000	4.00000000000000000000	4.00000000000000000000	4.00000000000000000000	4.00000000000000000000	4.00000000000000000000	4.00000000000000000000	4.00000000000000000000	4.00000000000000000000	4.00000000000000000000	4.00000000000000000000	4.00000000000000000000	4.00000000000000000000	4.00000000000000000000
9.00000000000000000000	0.00000000000000000000	4161.02539062500000000000	4144.61523437500000000000	4176.92285156250000000000	4143.58984375000000000000	4153.84619140625000000000	4163.07666015625000000000	4162.56396484375000000000	4169.23046875000000000000	4163.07666015625000000000	4155.38427734375000000000	4123.58984375000000000000	4156.92285156250000000000	4145.12792968750000000000	4121.53857421875000000000	3105.00000000000000000000	10248.00000000000000000000	10229.00000000000000000000	0.00000000000000000000	0.00000000000000000000	0.00000000000000000000	503.00000000000000000000	160.00000000000000000000	4.00000000000000000000	4.00000000000000000000	4.00000000000000000000	4.00000000000000000000	4.00000000000000000000	4.00000000000000000000	4.00000000000000000000	4.00000000000000000000	4.00000000000000000000	4.00000000000000000000	4.00000000000000000000	4.00000000000000000000	4.00000000000000000000	4.00000000000000000000	4.00000000000000000000	4.00000000000000000000
10.00000000000000000000	0.00000000000000000000	4164.10253906250000000000	4156.92285156250000000000	4184.10253906250000000000	4141.53857421875000000000	4173.33300781250000000000	4147.69238281250000000000	4170.76904296875000000000	4180.51269531250000000000	4165.12792968750000000000	4161.02539062500000000000	4157.43603515625000000000	4179.48730468750000000000	4163.58984375000000000000	4144.10253906250000000000	3513.00000000000000000000	10248.00000000000000000000	10229.00000000000000000000	0.00000000000000000000	0.00000000000000000000	0.00000000000000000000	503.00000000000000000000	169.00000000000000000000	4.00000000000000000000	4.00000000000000000000	4.00000000000000000000	4.00000000000000000000	4.00000000000000000000	4.00000000000000000000	4.00000000000000000000	4.00000000000000000000	4.00000000000000000000	4.00000000000000000000	4.00000000000000000000	4.00000000000000000000	4.00000000000000000000	4.00000000000000000000	4.00000000000000000000	4.00000000000000000000
11.00000000000000000000	0.00000000000000000000	4169.74365234375000000000	4169.74365234375000000000	4193.33300781250000000000	4166.15380859375000000000	4189.74365234375000000000	4132.82031250000000000000	4163.58984375000000000000	4176.92285156250000000000	4145.12792968750000000000	4155.38427734375000000000	4180.51269531250000000000	4196.92285156250000000000	4157.43603515625000000000	4161.02539062500000000000	3246.00000000000000000000	10248.00000000000000000000	10226.00000000000000000000	0.00000000000000000000	0.00000000000000000000	0.00000000000000000000	503.00000000000000000000	177.00000000000000000000	4.00000000000000000000	4.00000000000000000000	4.00000000000000000000	4.00000000000000000000	4.00000000000000000000	4.00000000000000000000	4.00000000000000000000	4.00000000000000000000	4.00000000000000000000	4.00000000000000000000	4.00000000000000000000	4.00000000000000000000	4.00000000000000000000	4.00000000000000000000	4.00000000000000000000	4.00000000000000000000
12.00000000000000000000	0.00000000000000000000	4169.23046875000000000000	4174.87158203125000000000	4188.20507812500000000000	4200.51269531250000000000	4177.94873046875000000000	4132.82031250000000000000	4151.79492187500000000000	4161.02539062500000000000	4129.23046875000000000000	4155.89746093750000000000	4164.61523437500000000000	4193.33300781250000000000	4145.64111328125000000000	4160.00000000000000000000	3318.00000000000000000000	10248.00000000000000000000	10226.00000000000000000000	0.00000000000000000000	0.00000000000000000000	0.00000000000000000000	503.00000000000000000000	184.00000000000000000000	4.00000000000000000000	4.00000000000000000000	4.00000000000000000000	4.00000000000000000000	4.00000000000000000000	4.00000000000000000000	4.00000000000000000000	4.00000000000000000000	4.00000000000000000000	4.00000000000000000000	4.00000000000000000000	4.00000000000000000000	4.00000000000000000000	4.00000000000000000000	4.00000000000000000000	4.00000000000000000000
13.00000000000000000000	0.00000000000000000000	4152.82031250000000000000	4171.28173828125000000000	4171.28173828125000000000	4187.69238281250000000000	4163.58984375000000000000	4143.07666015625000000000	4145.64111328125000000000	4150.76904296875000000000	4134.87158203125000000000	4156.41015625000000000000	4144.61523437500000000000	4182.56396484375000000000	4156.92285156250000000000	4150.25634765625000000000	2858.00000000000000000000	10248.00000000000000000000	10226.00000000000000000000	0.00000000000000000000	0.00000000000000000000	0.00000000000000000000	503.00000000000000000000	192.00000000000000000000	4.00000000000000000000	4.00000000000000000000	4.00000000000000000000	4.00000000000000000000	4.00000000000000000000	4.00000000000000000000	4.00000000000000000000	4.00000000000000000000	4.00000000000000000000	4.00000000000000000000	4.00000000000000000000	4.00000000000000000000	4.00000000000000000000	4.00000000000000000000	4.00000000000000000000	4.00000000000000000000
14.00000000000000000000	0.00000000000000000000	4153.84619140625000000000	4164.10253906250000000000	4177.43603515625000000000	4152.30761718750000000000	4168.71777343750000000000	4153.33300781250000000000	4143.07666015625000000000	4137.43603515625000000000	4134.87158203125000000000	4147.69238281250000000000	4126.15380859375000000000	4177.94873046875000000000	4170.25634765625000000000	4135.89746093750000000000	3513.00000000000000000000	10248.00000000000000000000	10226.00000000000000000000	0.00000000000000000000	0.00000000000000000000	0.00000000000000000000	503.00000000000000000000	199.00000000000000000000	4.00000000000000000000	4.00000000000000000000	4.00000000000000000000	4.00000000000000000000	4.00000000000000000000	4.00000000000000000000	4.00000000000000000000	4.00000000000000000000	4.00000000000000000000	4.00000000000000000000	4.00000000000000000000	4.00000000000000000000	4.00000000000000000000	4.00000000000000000000	4.00000000000000000000	4.00000000000000000000
15.00000000000000000000	0.00000000000000000000	4138.46142578125000000000	4154.87158203125000000000	4161.02539062500000000000	4137.94873046875000000000	4173.33300781250000000000	4154.35888671875000000000	4144.10253906250000000000	4131.28173828125000000000	4137.43603515625000000000	4154.35888671875000000000	4131.28173828125000000000	4163.58984375000000000000	4157.94873046875000000000	4118.46142578125000000000	3246.00000000000000000000	10249.00000000000000000000	10226.00000000000000000000	0.00000000000000000000	0.00000000000000000000	0.00000000000000000000	503.00000000000000000000	206.00000000000000000000	4.00000000000000000000	4.00000000000000000000	4.00000000000000000000	4.00000000000000000000	4.00000000000000000000	4.00000000000000000000	4.00000000000000000000	4.00000000000000000000	4.00000000000000000000	4.00000000000000000000	4.00000000000000000000	4.00000000000000000000	4.00000000000000000000	4.00000000000000000000	4.00000000000000000000	4.00000000000000000000
16.00000000000000000000	0.00000000000000000000	4142.56396484375000000000	4124.61523437500000000000	4160.00000000000000000000	4113.84619140625000000000	4140.00000000000000000000	4140.51269531250000000000	4142.05126953125000000000	4133.33300781250000000000	4135.38427734375000000000	4137.94873046875000000000	4148.20507812500000000000	4154.87158203125000000000	4126.66650390625000000000	4107.69238281250000000000	0.00000000000000000000	10249.00000000000000000000	10226.00000000000000000000	0.00000000000000000000	0.00000000000000000000	0.00000000000000000000	503.00000000000000000000	214.00000000000000000000	4.00000000000000000000	4.00000000000000000000	4.00000000000000000000	4.00000000000000000000	4.00000000000000000000	4.00000000000000000000	4.00000000000000000000	4.00000000000000000000	4.00000000000000000000	4.00000000000000000000	4.00000000000000000000	4.00000000000000000000	4.00000000000000000000	4.00000000000000000000	4.00000000000000000000	4.00000000000000000000
17.00000000000000000000	0.00000000000000000000	4150.76904296875000000000	4122.05126953125000000000	4165.64111328125000000000	4114.87158203125000000000	4144.61523437500000000000	4145.64111328125000000000	4150.25634765625000000000	4147.17919921875000000000	4136.92285156250000000000	4132.30761718750000000000	4147.69238281250000000000	4157.43603515625000000000	4137.94873046875000000000	4115.38427734375000000000	0.00000000000000000000	10247.00000000000000000000	10226.00000000000000000000	0.00000000000000000000	0.00000000000000000000	0.00000000000000000000	503.00000000000000000000	221.00000000000000000000	4.00000000000000000000	4.00000000000000000000	4.00000000000000000000	4.00000000000000000000	4.00000000000000000000	4.00000000000000000000	4.00000000000000000000	4.00000000000000000000	4.00000000000000000000	4.00000000000000000000	4.00000000000000000000	4.00000000000000000000	4.00000000000000000000	4.00000000000000000000	4.00000000000000000000	4.00000000000000000000
18.00000000000000000000	0.00000000000000000000	4148.20507812500000000000	4158.46142578125000000000	4162.56396484375000000000	4169.74365234375000000000	4193.33300781250000000000	4168.71777343750000000000	4164.10253906250000000000	4168.71777343750000000000	4160.00000000000000000000	4178.46142578125000000000	4156.41015625000000000000	4170.25634765625000000000	4169.74365234375000000000	4141.02539062500000000000	0.00000000000000000000	10247.00000000000000000000	10226.00000000000000000000	0.00000000000000000000	0.00000000000000000000	0.00000000000000000000	503.00000000000000000000	228.00000000000000000000	4.00000000000000000000	4.00000000000000000000	4.00000000000000000000	4.00000000000000000000	4.00000000000000000000	4.00000000000000000000	4.00000000000000000000	4.00000000000000000000	4.00000000000000000000	4.00000000000000000000	4.00000000000000000000	4.00000000000000000000	4.00000000000000000000	4.00000000000000000000	4.00000000000000000000	4.00000000000000000000
19.00000000000000000000	0.00000000000000000000	4157.43603515625000000000	4152.82031250000000000000	4173.33300781250000000000	4164.10253906250000000000	4171.28173828125000000000	4154.87158203125000000000	4146.66650390625000000000	4158.97412109375000000000	4156.92285156250000000000	4166.15380859375000000000	4133.33300781250000000000	4171.79492187500000000000	4146.66650390625000000000	4142.05126953125000000000	0.00000000000000000000	10245.00000000000000000000	10229.00000000000000000000	0.00000000000000000000	0.00000000000000000000	0.00000000000000000000	503.00000000000000000000	236.00000000000000000000	4.00000000000000000000	4.00000000000000000000	4.00000000000000000000	4.00000000000000000000	4.00000000000000000000	4.00000000000000000000	4.00000000000000000000	4.00000000000000000000	4.00000000000000000000	4.00000000000000000000	4.00000000000000000000	4.00000000000000000000	4.00000000000000000000	4.00000000000000000000	4.00000000000000000000	4.00000000000000000000
20.00000000000000000000	0.00000000000000000000	4145.64111328125000000000	4136.41015625000000000000	4162.05126953125000000000	4121.53857421875000000000	4142.56396484375000000000	4131.79492187500000000000	4125.64111328125000000000	4137.43603515625000000000	4132.82031250000000000000	4128.20507812500000000000	4112.30761718750000000000	4163.07666015625000000000	4136.92285156250000000000	4131.28173828125000000000	0.00000000000000000000	10245.00000000000000000000	10229.00000000000000000000	0.00000000000000000000	0.00000000000000000000	0.00000000000000000000	503.00000000000000000000	243.00000000000000000000	4.00000000000000000000	4.00000000000000000000	4.00000000000000000000	4.00000000000000000000	4.00000000000000000000	4.00000000000000000000	4.00000000000000000000	4.00000000000000000000	4.00000000000000000000	4.00000000000000000000	4.00000000000000000000	4.00000000000000000000	4.00000000000000000000	4.00000000000000000000	4.00000000000000000000	4.00000000000000000000
21.00000000000000000000	0.00000000000000000000	4162.56396484375000000000	4164.61523437500000000000	4173.33300781250000000000	4151.79492187500000000000	4177.43603515625000000000	4142.56396484375000000000	4126.15380859375000000000	4138.46142578125000000000	4131.79492187500000000000	4153.84619140625000000000	4159.48730468750000000000	4181.02539062500000000000	4169.74365234375000000000	4154.87158203125000000000	0.00000000000000000000	10244.00000000000000000000	10230.00000000000000000000	0.00000000000000000000	0.00000000000000000000	0.00000000000000000000	503.00000000000000000000	251.00000000000000000000	4.00000000000000000000	4.00000000000000000000	4.00000000000000000000	4.00000000000000000000	4.00000000000000000000	4.00000000000000000000	4.00000000000000000000	4.00000000000000000000	4.00000000000000000000	4.00000000000000000000	4.00000000000000000000	4.00000000000000000000	4.00000000000000000000	4.00000000000000000000	4.00000000000000000000	4.00000000000000000000
22.00000000000000000000	0.00000000000000000000	4172.30761718750000000000	4182.05126953125000000000	4179.48730468750000000000	4177.94873046875000000000	4190.25634765625000000000	4151.28173828125000000000	4121.02539062500000000000	4150.25634765625000000000	4144.61523437500000000000	4172.30761718750000000000	4172.82031250000000000000	4184.61523437500000000000	4175.89746093750000000000	4161.53857421875000000000	0.00000000000000000000	10244.00000000000000000000	10230.00000000000000000000	0.00000000000000000000	0.00000000000000000000	0.00000000000000000000	503.00000000000000000000	259.00000000000000000000	4.00000000000000000000	4.00000000000000000000	4.00000000000000000000	4.00000000000000000000	4.00000000000000000000	4.00000000000000000000	4.00000000000000000000	4.00000000000000000000	4.00000000000000000000	4.00000000000000000000	4.00000000000000000000	4.00000000000000000000	4.00000000000000000000	4.00000000000000000000	4.00000000000000000000	4.00000000000000000000
23.00000000000000000000	0.00000000000000000000	4149.23046875000000000000	4162.05126953125000000000	4161.02539062500000000000	4150.25634765625000000000	4168.20507812500000000000	4143.07666015625000000000	4111.28173828125000000000	4155.89746093750000000000	4145.64111328125000000000	4150.25634765625000000000	4153.33300781250000000000	4166.66650390625000000000	4174.35888671875000000000	4138.46142578125000000000	0.00000000000000000000	10247.00000000000000000000	10229.00000000000000000000	0.00000000000000000000	0.00000000000000000000	0.00000000000000000000	503.00000000000000000000	267.00000000000000000000	4.00000000000000000000	4.00000000000000000000	4.00000000000000000000	4.00000000000000000000	4.00000000000000000000	4.00000000000000000000	4.00000000000000000000	4.00000000000000000000	4.00000000000000000000	4.00000000000000000000	4.00000000000000000000	4.00000000000000000000	4.00000000000000000000	4.00000000000000000000	4.00000000000000000000	4.00000000000000000000
24.00000000000000000000	0.00000000000000000000	4156.92285156250000000000	4147.69238281250000000000	4174.87158203125000000000	4137.43603515625000000000	4161.53857421875000000000	4138.97412109375000000000	4103.58984375000000000000	4144.61523437500000000000	4139.48730468750000000000	4145.64111328125000000000	4157.94873046875000000000	4168.71777343750000000000	4175.89746093750000000000	4145.64111328125000000000	0.00000000000000000000	10247.00000000000000000000	10229.00000000000000000000	0.00000000000000000000	0.00000000000000000000	0.00000000000000000000	503.00000000000000000000	276.00000000000000000000	4.00000000000000000000	4.00000000000000000000	4.00000000000000000000	4.00000000000000000000	4.00000000000000000000	4.00000000000000000000	4.00000000000000000000	4.00000000000000000000	4.00000000000000000000	4.00000000000000000000	4.00000000000000000000	4.00000000000000000000	4.00000000000000000000	4.00000000000000000000	4.00000000000000000000	4.00000000000000000000
25.00000000000000000000	0.00000000000000000000	4152.30761718750000000000	4157.43603515625000000000	4166.66650390625000000000	4150.25634765625000000000	4159.48730468750000000000	4141.02539062500000000000	4097.94873046875000000000	4139.48730468750000000000	4147.69238281250000000000	4164.10253906250000000000	4156.41015625000000000000	4174.35888671875000000000	4161.53857421875000000000	4167.17919921875000000000	0.00000000000000000000	10248.00000000000000000000	10228.00000000000000000000	0.00000000000000000000	0.00000000000000000000	0.00000000000000000000	503.00000000000000000000	284.00000000000000000000	4.00000000000000000000	4.00000000000000000000	4.00000000000000000000	4.00000000000000000000	4.00000000000000000000	4.00000000000000000000	4.00000000000000000000	4.00000000000000000000	4.00000000000000000000	4.00000000000000000000	4.00000000000000000000	4.00000000000000000000	4.00000000000000000000	4.00000000000000000000	4.00000000000000000000	4.00000000000000000000
26.00000000000000000000	0.00000000000000000000	4160.00000000000000000000	4174.35888671875000000000	4170.25634765625000000000	4168.20507812500000000000	4168.20507812500000000000	4146.66650390625000000000	4112.82031250000000000000	4160.00000000000000000000	4159.48730468750000000000	4172.30761718750000000000	4168.71777343750000000000	4183.07666015625000000000	4173.84619140625000000000	4170.76904296875000000000	0.00000000000000000000	10248.00000000000000000000	10228.00000000000000000000	0.00000000000000000000	0.00000000000000000000	0.00000000000000000000	503.00000000000000000000	292.00000000000000000000	4.00000000000000000000	4.00000000000000000000	4.00000000000000000000	4.00000000000000000000	4.00000000000000000000	4.00000000000000000000	4.00000000000000000000	4.00000000000000000000	4.00000000000000000000	4.00000000000000000000	4.00000000000000000000	4.00000000000000000000	4.00000000000000000000	4.00000000000000000000	4.00000000000000000000	4.00000000000000000000
27.00000000000000000000	0.00000000000000000000	4168.71777343750000000000	4174.87158203125000000000	4183.07666015625000000000	4167.69238281250000000000	4185.12792968750000000000	4152.30761718750000000000	4138.46142578125000000000	4179.48730468750000000000	4160.51269531250000000000	4174.35888671875000000000	4189.74365234375000000000	4186.66650390625000000000	4200.51269531250000000000	4161.02539062500000000000	0.00000000000000000000	10247.00000000000000000000	10232.00000000000000000000	0.00000000000000000000	0.00000000000000000000	0.00000000000000000000	503.00000000000000000000	301.00000000000000000000	4.00000000000000000000	4.00000000000000000000	4.00000000000000000000	4.00000000000000000000	4.00000000000000000000	4.00000000000000000000	4.00000000000000000000	4.00000000000000000000	4.00000000000000000000	4.00000000000000000000	4.00000000000000000000	4.00000000000000000000	4.00000000000000000000	4.00000000000000000000	4.00000000000000000000	4.00000000000000000000
28.00000000000000000000	0.00000000000000000000	4141.53857421875000000000	4147.69238281250000000000	4158.46142578125000000000	4148.71777343750000000000	4165.12792968750000000000	4146.66650390625000000000	4135.38427734375000000000	4167.69238281250000000000	4147.17919921875000000000	4161.02539062500000000000	4147.69238281250000000000	4163.07666015625000000000	4173.84619140625000000000	4134.35888671875000000000	0.00000000000000000000	10247.00000000000000000000	10232.00000000000000000000	0.00000000000000000000	0.00000000000000000000	0.00000000000000000000	503.00000000000000000000	309.00000000000000000000	4.00000000000000000000	4.00000000000000000000	4.00000000000000000000	4.00000000000000000000	4.00000000000000000000	4.00000000000000000000	4.00000000000000000000	4.00000000000000000000	4.00000000000000000000	4.00000000000000000000	4.00000000000000000000	4.00000000000000000000	4.00000000000000000000	4.00000000000000000000	4.00000000000000000000	4.00000000000000000000
29.00000000000000000000	0.00000000000000000000	4150.25634765625000000000	4128.20507812500000000000	4167.69238281250000000000	4138.46142578125000000000	4143.07666015625000000000	4142.56396484375000000000	4121.02539062500000000000	4155.89746093750000000000	4144.61523437500000000000	4140.51269531250000000000	4101.02539062500000000000	4156.41015625000000000000	4130.25634765625000000000	4124.61523437500000000000	0.00000000000000000000	10247.00000000000000000000	10233.00000000000000000000	0.00000000000000000000	0.00000000000000000000	0.00000000000000000000	503.00000000000000000000	317.00000000000000000000	4.00000000000000000000	4.00000000000000000000	4.00000000000000000000	4.00000000000000000000	4.00000000000000000000	4.00000000000000000000	4.00000000000000000000	4.00000000000000000000	4.00000000000000000000	4.00000000000000000000	4.00000000000000000000	4.00000000000000000000	4.00000000000000000000	4.00000000000000000000	4.00000000000000000000	4.00000000000000000000
30.00000000000000000000	0.00000000000000000000	4156.92285156250000000000	4147.17919921875000000000	4168.71777343750000000000	4132.30761718750000000000	4168.71777343750000000000	4161.02539062500000000000	4125.64111328125000000000	4172.82031250000000000000	4162.56396484375000000000	4143.58984375000000000000	4130.76904296875000000000	4167.17919921875000000000	4134.87158203125000000000	4143.07666015625000000000	0.00000000000000000000	10247.00000000000000000000	10233.00000000000000000000	0.00000000000000000000	0.00000000000000000000	0.00000000000000000000	503.00000000000000000000	326.00000000000000000000	4.00000000000000000000	4.00000000000000000000	4.00000000000000000000	4.00000000000000000000	4.00000000000000000000	4.00000000000000000000	4.00000000000000000000	4.00000000000000000000	4.00000000000000000000	4.00000000000000000000	4.00000000000000000000	4.00000000000000000000	4.00000000000000000000	4.00000000000000000000	4.00000000000000000000	4.00000000000000000000
31.00000000000000000000	0.00000000000000000000	4148.71777343750000000000	4154.87158203125000000000	4161.02539062500000000000	4129.74365234375000000000	4174.87158203125000000000	4167.69238281250000000000	4120.00000000000000000000	4168.71777343750000000000	4154.87158203125000000000	4148.71777343750000000000	4169.74365234375000000000	4166.66650390625000000000	4155.38427734375000000000	4141.02539062500000000000	0.00000000000000000000	10248.00000000000000000000	10233.00000000000000000000	0.00000000000000000000	0.00000000000000000000	0.00000000000000000000	503.00000000000000000000	334.00000000000000000000	4.00000000000000000000	4.00000000000000000000	4.00000000000000000000	4.00000000000000000000	4.00000000000000000000	4.00000000000000000000	4.00000000000000000000	4.00000000000000000000	4.00000000000000000000	4.00000000000000000000	4.00000000000000000000	4.00000000000000000000	4.00000000000000000000	4.00000000000000000000	4.00000000000000000000	4.00000000000000000000
32.00000000000000000000	0.00000000000000000000	4158.46142578125000000000	4150.25634765625000000000	4173.84619140625000000000	4150.25634765625000000000	4162.05126953125000000000	4153.84619140625000000000	4111.79492187500000000000	4158.46142578125000000000	4146.66650390625000000000	4149.23046875000000000000	4171.28173828125000000000	4170.76904296875000000000	4168.20507812500000000000	4144.10253906250000000000	0.00000000000000000000	10248.00000000000000000000	10233.00000000000000000000	0.00000000000000000000	0.00000000000000000000	0.00000000000000000000	503.00000000000000000000	342.00000000000000000000	4.00000000000000000000	4.00000000000000000000	4.00000000000000000000	4.00000000000000000000	4.00000000000000000000	4.00000000000000000000	4.00000000000000000000	4.00000000000000000000	4.00000000000000000000	4.00000000000000000000	4.00000000000000000000	4.00000000000000000000	4.00000000000000000000	4.00000000000000000000	4.00000000000000000000	4.00000000000000000000
33.00000000000000000000	0.00000000000000000000	4151.28173828125000000000	4155.38427734375000000000	4163.07666015625000000000	4157.94873046875000000000	4153.33300781250000000000	4138.97412109375000000000	4104.61523437500000000000	4163.07666015625000000000	4152.30761718750000000000	4153.84619140625000000000	4152.30761718750000000000	4176.41015625000000000000	4163.07666015625000000000	4161.02539062500000000000	0.00000000000000000000	10249.00000000000000000000	10233.00000000000000000000	0.00000000000000000000	0.00000000000000000000	0.00000000000000000000	503.00000000000000000000	351.00000000000000000000	4.00000000000000000000	4.00000000000000000000	4.00000000000000000000	4.00000000000000000000	4.00000000000000000000	4.00000000000000000000	4.00000000000000000000	4.00000000000000000000	4.00000000000000000000	4.00000000000000000000	4.00000000000000000000	4.00000000000000000000	4.00000000000000000000	4.00000000000000000000	4.00000000000000000000	4.00000000000000000000
34.00000000000000000000	0.00000000000000000000	4152.82031250000000000000	4149.74365234375000000000	4166.15380859375000000000	4136.92285156250000000000	4129.74365234375000000000	4130.76904296875000000000	4085.64086914062500000000	4145.12792968750000000000	4136.92285156250000000000	4146.15380859375000000000	4129.23046875000000000000	4169.74365234375000000000	4146.15380859375000000000	4148.20507812500000000000	0.00000000000000000000	10249.00000000000000000000	10233.00000000000000000000	0.00000000000000000000	0.00000000000000000000	0.00000000000000000000	503.00000000000000000000	359.00000000000000000000	4.00000000000000000000	4.00000000000000000000	4.00000000000000000000	4.00000000000000000000	4.00000000000000000000	4.00000000000000000000	4.00000000000000000000	4.00000000000000000000	4.00000000000000000000	4.00000000000000000000	4.00000000000000000000	4.00000000000000000000	4.00000000000000000000	4.00000000000000000000	4.00000000000000000000	4.00000000000000000000
35.00000000000000000000	0.00000000000000000000	4152.30761718750000000000	4154.87158203125000000000	4170.25634765625000000000	4136.92285156250000000000	4148.20507812500000000000	4152.82031250000000000000	4097.43603515625000000000	4150.76904296875000000000	4143.07666015625000000000	4144.10253906250000000000	4132.82031250000000000000	4170.25634765625000000000	4161.53857421875000000000	4142.56396484375000000000	0.00000000000000000000	10248.00000000000000000000	10230.00000000000000000000	0.00000000000000000000	0.00000000000000000000	0.00000000000000000000	503.00000000000000000000	367.00000000000000000000	4.00000000000000000000	4.00000000000000000000	4.00000000000000000000	4.00000000000000000000	4.00000000000000000000	4.00000000000000000000	4.00000000000000000000	4.00000000000000000000	4.00000000000000000000	4.00000000000000000000	4.00000000000000000000	4.00000000000000000000	4.00000000000000000000	4.00000000000000000000	4.00000000000000000000	4.00000000000000000000
36.00000000000000000000	0.00000000000000000000	4147.69238281250000000000	4152.30761718750000000000	4166.15380859375000000000	4131.28173828125000000000	4176.41015625000000000000	4153.33300781250000000000	4113.84619140625000000000	4172.30761718750000000000	4162.56396484375000000000	4146.66650390625000000000	4144.10253906250000000000	4174.87158203125000000000	4162.05126953125000000000	4149.74365234375000000000	0.00000000000000000000	10248.00000000000000000000	10230.00000000000000000000	0.00000000000000000000	0.00000000000000000000	0.00000000000000000000	503.00000000000000000000	375.00000000000000000000	4.00000000000000000000	4.00000000000000000000	4.00000000000000000000	4.00000000000000000000	4.00000000000000000000	4.00000000000000000000	4.00000000000000000000	4.00000000000000000000	4.00000000000000000000	4.00000000000000000000	4.00000000000000000000	4.00000000000000000000	4.00000000000000000000	4.00000000000000000000	4.00000000000000000000	4.00000000000000000000
37.00000000000000000000	0.00000000000000000000	4148.71777343750000000000	4136.41015625000000000000	4161.53857421875000000000	4117.94873046875000000000	4160.00000000000000000000	4129.23046875000000000000	4098.46142578125000000000	4158.46142578125000000000	4143.58984375000000000000	4144.10253906250000000000	4167.17919921875000000000	4162.05126953125000000000	4141.02539062500000000000	4139.48730468750000000000	0.00000000000000000000	10247.00000000000000000000	10228.00000000000000000000	0.00000000000000000000	0.00000000000000000000	0.00000000000000000000	503.00000000000000000000	382.00000000000000000000	4.00000000000000000000	4.00000000000000000000	4.00000000000000000000	4.00000000000000000000	4.00000000000000000000	4.00000000000000000000	4.00000000000000000000	4.00000000000000000000	4.00000000000000000000	4.00000000000000000000	4.00000000000000000000	4.00000000000000000000	4.00000000000000000000	4.00000000000000000000	4.00000000000000000000	4.00000000000000000000
38.00000000000000000000	0.00000000000000000000	4144.10253906250000000000	4148.71777343750000000000	4150.25634765625000000000	4144.61523437500000000000	4163.58984375000000000000	4152.82031250000000000000	4102.05126953125000000000	4160.51269531250000000000	4138.97412109375000000000	4150.25634765625000000000	4172.82031250000000000000	4161.53857421875000000000	4158.97412109375000000000	4146.66650390625000000000	0.00000000000000000000	10247.00000000000000000000	10228.00000000000000000000	0.00000000000000000000	0.00000000000000000000	0.00000000000000000000	503.00000000000000000000	390.00000000000000000000	4.00000000000000000000	4.00000000000000000000	4.00000000000000000000	4.00000000000000000000	4.00000000000000000000	4.00000000000000000000	4.00000000000000000000	4.00000000000000000000	4.00000000000000000000	4.00000000000000000000	4.00000000000000000000	4.00000000000000000000	4.00000000000000000000	4.00000000000000000000	4.00000000000000000000	4.00000000000000000000
39.00000000000000000000	0.00000000000000000000	4160.51269531250000000000	4157.43603515625000000000	4170.76904296875000000000	4164.10253906250000000000	4178.97412109375000000000	4186.15380859375000000000	4122.05126953125000000000	4182.56396484375000000000	4164.61523437500000000000	4157.94873046875000000000	4129.74365234375000000000	4179.48730468750000000000	4166.15380859375000000000	4163.07666015625000000000	0.00000000000000000000	10247.00000000000000000000	10229.00000000000000000000	0.00000000000000000000	0.00000000000000000000	0.00000000000000000000	503.00000000000000000000	397.00000000000000000000	4.00000000000000000000	4.00000000000000000000	4.00000000000000000000	4.00000000000000000000	4.00000000000000000000	4.00000000000000000000	4.00000000000000000000	4.00000000000000000000	4.00000000000000000000	4.00000000000000000000	4.00000000000000000000	4.00000000000000000000	4.00000000000000000000	4.00000000000000000000	4.00000000000000000000	4.00000000000000000000
40.00000000000000000000	0.00000000000000000000	4151.79492187500000000000	4149.23046875000000000000	4168.71777343750000000000	4152.30761718750000000000	4171.79492187500000000000	4179.48730468750000000000	4124.61523437500000000000	4181.53857421875000000000	4175.89746093750000000000	4168.71777343750000000000	4139.48730468750000000000	4166.66650390625000000000	4152.82031250000000000000	4153.33300781250000000000	0.00000000000000000000	10247.00000000000000000000	10229.00000000000000000000	0.00000000000000000000	0.00000000000000000000	0.00000000000000000000	503.00000000000000000000	404.00000000000000000000	4.00000000000000000000	4.00000000000000000000	4.00000000000000000000	4.00000000000000000000	4.00000000000000000000	4.00000000000000000000	4.00000000000000000000	4.00000000000000000000	4.00000000000000000000	4.00000000000000000000	4.00000000000000000000	4.00000000000000000000	4.00000000000000000000	4.00000000000000000000	4.00000000000000000000	4.00000000000000000000
[truncated: 236 more rows]
