# Supplementary material for: Discriminating three motor imagery states of the same joint for brain-computer interface
Source: PeerJ. 2021 Aug 24;9:e12027. doi: 10.7717/peerj.12027 (PMC8395581; doi:10.7717/peerj.12027)
Supplement: Supplemental Information 1 [file peerj-09-12027-s001.zip › dataset/C/01-05-04.11.17.17.01.02.csv]

title:05	recorded:04.11.17 17.01.02	sampling:128	subject:01	labels:COUNTER INTERPOLATED AF3 F7 F3 FC5 T7 P7 O1 O2 P8 T8 FC6 F4 F8 AF4 RAW_CQ GYROX GYROY MARKER MARKER_HARDWARE SYNC TIME_STAMP_s TIME_STAMP_ms CQ_AF3 CQ_F7 CQ_F3 CQ_FC5 CQ_T7 CQ_P7 CQ_O1 CQ_O2 CQ_P8 CQ_T8 CQ_FC6 CQ_F4 CQ_F8 CQ_AF4 CQ_CMS CQ_DRL	chan:40	units:emotiv
125.00000000000000000000	0.00000000000000000000	4161.02539062500000000000	4165.12792968750000000000	4158.97412109375000000000	4116.41015625000000000000	4163.58984375000000000000	4151.79492187500000000000	4155.38427734375000000000	4161.02539062500000000000	4157.43603515625000000000	4152.82031250000000000000	3941.02563476562500000000	4166.66650390625000000000	4137.94873046875000000000	4156.92285156250000000000	2930.00000000000000000000	10247.00000000000000000000	10228.00000000000000000000	0.00000000000000000000	0.00000000000000000000	0.00000000000000000000	1124.00000000000000000000	416.00000000000000000000	0.00000000000000000000	0.00000000000000000000	0.00000000000000000000	0.00000000000000000000	0.00000000000000000000	0.00000000000000000000	0.00000000000000000000	0.00000000000000000000	0.00000000000000000000	0.00000000000000000000	0.00000000000000000000	0.00000000000000000000	0.00000000000000000000	0.00000000000000000000	0.00000000000000000000	0.00000000000000000000
126.00000000000000000000	0.00000000000000000000	4163.58984375000000000000	4164.61523437500000000000	4158.46142578125000000000	4114.35888671875000000000	4166.66650390625000000000	4144.10253906250000000000	4151.28173828125000000000	4152.82031250000000000000	4152.82031250000000000000	4158.46142578125000000000	3949.74340820312500000000	4166.66650390625000000000	4143.58984375000000000000	4168.71777343750000000000	3522.00000000000000000000	10247.00000000000000000000	10228.00000000000000000000	0.00000000000000000000	0.00000000000000000000	0.00000000000000000000	1124.00000000000000000000	424.00000000000000000000	0.00000000000000000000	0.00000000000000000000	0.00000000000000000000	0.00000000000000000000	0.00000000000000000000	0.00000000000000000000	0.00000000000000000000	0.00000000000000000000	0.00000000000000000000	0.00000000000000000000	0.00000000000000000000	0.00000000000000000000	0.00000000000000000000	0.00000000000000000000	0.00000000000000000000	0.00000000000000000000
127.00000000000000000000	0.00000000000000000000	4172.82031250000000000000	4186.66650390625000000000	4169.74365234375000000000	4123.58984375000000000000	4174.87158203125000000000	4144.61523437500000000000	4161.02539062500000000000	4166.66650390625000000000	4162.05126953125000000000	4163.58984375000000000000	3941.53833007812500000000	4171.28173828125000000000	4172.30761718750000000000	4175.89746093750000000000	52.00000000000000000000	10248.00000000000000000000	10227.00000000000000000000	0.00000000000000000000	0.00000000000000000000	0.00000000000000000000	1124.00000000000000000000	433.00000000000000000000	0.00000000000000000000	0.00000000000000000000	0.00000000000000000000	0.00000000000000000000	0.00000000000000000000	0.00000000000000000000	0.00000000000000000000	0.00000000000000000000	0.00000000000000000000	0.00000000000000000000	0.00000000000000000000	0.00000000000000000000	0.00000000000000000000	0.00000000000000000000	0.00000000000000000000	0.00000000000000000000
0.00000000000000000000	0.00000000000000000000	4158.46142578125000000000	4194.87158203125000000000	4158.97412109375000000000	4122.05126953125000000000	4168.20507812500000000000	4155.38427734375000000000	4165.12792968750000000000	4176.92285156250000000000	4165.64111328125000000000	4168.20507812500000000000	3944.10253906250000000000	4165.12792968750000000000	4171.79492187500000000000	4160.00000000000000000000	2706.00000000000000000000	10248.00000000000000000000	10227.00000000000000000000	0.00000000000000000000	0.00000000000000000000	0.00000000000000000000	1124.00000000000000000000	441.00000000000000000000	4.00000000000000000000	0.00000000000000000000	0.00000000000000000000	0.00000000000000000000	0.00000000000000000000	0.00000000000000000000	0.00000000000000000000	0.00000000000000000000	0.00000000000000000000	0.00000000000000000000	0.00000000000000000000	0.00000000000000000000	0.00000000000000000000	0.00000000000000000000	0.00000000000000000000	0.00000000000000000000
1.00000000000000000000	0.00000000000000000000	4173.33300781250000000000	4186.66650390625000000000	4165.64111328125000000000	4115.89746093750000000000	4155.89746093750000000000	4154.87158203125000000000	4157.94873046875000000000	4167.17919921875000000000	4156.92285156250000000000	4169.74365234375000000000	3967.17944335937500000000	4162.05126953125000000000	4155.38427734375000000000	4154.87158203125000000000	2801.00000000000000000000	10248.00000000000000000000	10229.00000000000000000000	0.00000000000000000000	0.00000000000000000000	0.00000000000000000000	1124.00000000000000000000	449.00000000000000000000	4.00000000000000000000	4.00000000000000000000	0.00000000000000000000	0.00000000000000000000	0.00000000000000000000	0.00000000000000000000	0.00000000000000000000	0.00000000000000000000	0.00000000000000000000	0.00000000000000000000	0.00000000000000000000	0.00000000000000000000	0.00000000000000000000	0.00000000000000000000	0.00000000000000000000	0.00000000000000000000
2.00000000000000000000	0.00000000000000000000	4186.66650390625000000000	4204.61523437500000000000	4173.33300781250000000000	4117.94873046875000000000	4168.71777343750000000000	4154.35888671875000000000	4165.64111328125000000000	4172.82031250000000000000	4169.74365234375000000000	4180.00000000000000000000	3977.94873046875000000000	4164.61523437500000000000	4177.43603515625000000000	4176.92285156250000000000	2409.00000000000000000000	10248.00000000000000000000	10229.00000000000000000000	0.00000000000000000000	0.00000000000000000000	0.00000000000000000000	1124.00000000000000000000	458.00000000000000000000	4.00000000000000000000	4.00000000000000000000	4.00000000000000000000	0.00000000000000000000	0.00000000000000000000	0.00000000000000000000	0.00000000000000000000	0.00000000000000000000	0.00000000000000000000	0.00000000000000000000	0.00000000000000000000	0.00000000000000000000	0.00000000000000000000	0.00000000000000000000	4.00000000000000000000	0.00000000000000000000
3.00000000000000000000	0.00000000000000000000	4186.15380859375000000000	4212.82031250000000000000	4165.12792968750000000000	4117.43603515625000000000	4160.51269531250000000000	4151.28173828125000000000	4167.69238281250000000000	4176.41015625000000000000	4177.43603515625000000000	4172.82031250000000000000	3972.30761718750000000000	4168.20507812500000000000	4195.38427734375000000000	4187.17919921875000000000	3445.00000000000000000000	10247.00000000000000000000	10228.00000000000000000000	0.00000000000000000000	0.00000000000000000000	0.00000000000000000000	1124.00000000000000000000	466.00000000000000000000	4.00000000000000000000	4.00000000000000000000	4.00000000000000000000	4.00000000000000000000	0.00000000000000000000	0.00000000000000000000	0.00000000000000000000	0.00000000000000000000	0.00000000000000000000	0.00000000000000000000	0.00000000000000000000	0.00000000000000000000	0.00000000000000000000	0.00000000000000000000	4.00000000000000000000	4.00000000000000000000
4.00000000000000000000	0.00000000000000000000	4202.05126953125000000000	4213.84619140625000000000	4171.28173828125000000000	4124.10253906250000000000	4152.30761718750000000000	4149.23046875000000000000	4163.07666015625000000000	4171.28173828125000000000	4168.71777343750000000000	4160.00000000000000000000	3981.53833007812500000000	4181.53857421875000000000	4194.87158203125000000000	4197.43603515625000000000	3513.00000000000000000000	10247.00000000000000000000	10228.00000000000000000000	0.00000000000000000000	0.00000000000000000000	0.00000000000000000000	1124.00000000000000000000	473.00000000000000000000	4.00000000000000000000	4.00000000000000000000	4.00000000000000000000	4.00000000000000000000	4.00000000000000000000	0.00000000000000000000	0.00000000000000000000	0.00000000000000000000	0.00000000000000000000	0.00000000000000000000	0.00000000000000000000	0.00000000000000000000	0.00000000000000000000	0.00000000000000000000	4.00000000000000000000	4.00000000000000000000
5.00000000000000000000	0.00000000000000000000	4213.33300781250000000000	4231.79492187500000000000	4183.07666015625000000000	4138.97412109375000000000	4183.58984375000000000000	4155.38427734375000000000	4171.79492187500000000000	4187.17919921875000000000	4176.92285156250000000000	4170.76904296875000000000	3983.58959960937500000000	4208.20507812500000000000	4211.79492187500000000000	4230.76904296875000000000	3359.00000000000000000000	10245.00000000000000000000	10228.00000000000000000000	0.00000000000000000000	0.00000000000000000000	0.00000000000000000000	1124.00000000000000000000	480.00000000000000000000	4.00000000000000000000	4.00000000000000000000	4.00000000000000000000	4.00000000000000000000	4.00000000000000000000	4.00000000000000000000	0.00000000000000000000	0.00000000000000000000	0.00000000000000000000	0.00000000000000000000	0.00000000000000000000	0.00000000000000000000	0.00000000000000000000	0.00000000000000000000	4.00000000000000000000	4.00000000000000000000
6.00000000000000000000	0.00000000000000000000	4223.07666015625000000000	4223.58984375000000000000	4191.28173828125000000000	4136.41015625000000000000	4173.84619140625000000000	4145.64111328125000000000	4165.12792968750000000000	4182.05126953125000000000	4165.12792968750000000000	4170.76904296875000000000	3980.51269531250000000000	4218.97412109375000000000	4209.23046875000000000000	4240.00000000000000000000	3459.00000000000000000000	10245.00000000000000000000	10228.00000000000000000000	0.00000000000000000000	0.00000000000000000000	0.00000000000000000000	1124.00000000000000000000	488.00000000000000000000	4.00000000000000000000	4.00000000000000000000	4.00000000000000000000	4.00000000000000000000	4.00000000000000000000	4.00000000000000000000	4.00000000000000000000	0.00000000000000000000	0.00000000000000000000	0.00000000000000000000	0.00000000000000000000	0.00000000000000000000	0.00000000000000000000	0.00000000000000000000	4.00000000000000000000	4.00000000000000000000
7.00000000000000000000	0.00000000000000000000	4204.61523437500000000000	4211.28173828125000000000	4181.53857421875000000000	4132.82031250000000000000	4143.07666015625000000000	4134.87158203125000000000	4152.82031250000000000000	4161.02539062500000000000	4146.15380859375000000000	4169.74365234375000000000	4010.76904296875000000000	4201.53857421875000000000	4204.10253906250000000000	4225.64111328125000000000	3421.00000000000000000000	10245.00000000000000000000	10228.00000000000000000000	0.00000000000000000000	0.00000000000000000000	0.00000000000000000000	1124.00000000000000000000	496.00000000000000000000	4.00000000000000000000	4.00000000000000000000	4.00000000000000000000	4.00000000000000000000	4.00000000000000000000	4.00000000000000000000	4.00000000000000000000	4.00000000000000000000	0.00000000000000000000	0.00000000000000000000	0.00000000000000000000	0.00000000000000000000	0.00000000000000000000	0.00000000000000000000	4.00000000000000000000	4.00000000000000000000
8.00000000000000000000	0.00000000000000000000	4193.33300781250000000000	4220.51269531250000000000	4176.92285156250000000000	4136.92285156250000000000	4151.79492187500000000000	4135.38427734375000000000	4154.87158203125000000000	4163.58984375000000000000	4155.89746093750000000000	4174.35888671875000000000	4030.25634765625000000000	4200.00000000000000000000	4213.84619140625000000000	4222.05126953125000000000	3363.00000000000000000000	10245.00000000000000000000	10228.00000000000000000000	0.00000000000000000000	0.00000000000000000000	0.00000000000000000000	1124.00000000000000000000	503.00000000000000000000	4.00000000000000000000	4.00000000000000000000	4.00000000000000000000	4.00000000000000000000	4.00000000000000000000	4.00000000000000000000	4.00000000000000000000	4.00000000000000000000	4.00000000000000000000	0.00000000000000000000	0.00000000000000000000	0.00000000000000000000	0.00000000000000000000	0.00000000000000000000	4.00000000000000000000	4.00000000000000000000
9.00000000000000000000	0.00000000000000000000	4210.76904296875000000000	4217.94873046875000000000	4183.58984375000000000000	4134.35888671875000000000	4162.56396484375000000000	4144.61523437500000000000	4160.51269531250000000000	4168.71777343750000000000	4162.56396484375000000000	4166.66650390625000000000	4012.30761718750000000000	4211.79492187500000000000	4204.61523437500000000000	4217.94873046875000000000	3051.00000000000000000000	10246.00000000000000000000	10227.00000000000000000000	0.00000000000000000000	0.00000000000000000000	0.00000000000000000000	1124.00000000000000000000	511.00000000000000000000	4.00000000000000000000	4.00000000000000000000	4.00000000000000000000	4.00000000000000000000	4.00000000000000000000	4.00000000000000000000	4.00000000000000000000	4.00000000000000000000	4.00000000000000000000	4.00000000000000000000	0.00000000000000000000	0.00000000000000000000	0.00000000000000000000	0.00000000000000000000	4.00000000000000000000	4.00000000000000000000
10.00000000000000000000	0.00000000000000000000	4200.00000000000000000000	4209.74365234375000000000	4171.28173828125000000000	4130.76904296875000000000	4156.41015625000000000000	4149.74365234375000000000	4162.05126953125000000000	4158.97412109375000000000	4144.61523437500000000000	4162.05126953125000000000	4012.30761718750000000000	4207.69238281250000000000	4195.38427734375000000000	4204.10253906250000000000	3488.00000000000000000000	10246.00000000000000000000	10227.00000000000000000000	0.00000000000000000000	0.00000000000000000000	0.00000000000000000000	1124.00000000000000000000	519.00000000000000000000	4.00000000000000000000	4.00000000000000000000	4.00000000000000000000	4.00000000000000000000	4.00000000000000000000	4.00000000000000000000	4.00000000000000000000	4.00000000000000000000	4.00000000000000000000	4.00000000000000000000	4.00000000000000000000	0.00000000000000000000	0.00000000000000000000	0.00000000000000000000	4.00000000000000000000	4.00000000000000000000
11.00000000000000000000	0.00000000000000000000	4195.89746093750000000000	4201.02539062500000000000	4177.43603515625000000000	4122.05126953125000000000	4151.79492187500000000000	4137.43603515625000000000	4154.35888671875000000000	4148.20507812500000000000	4132.82031250000000000000	4160.00000000000000000000	4007.69213867187500000000	4207.17919921875000000000	4195.38427734375000000000	4201.53857421875000000000	3279.00000000000000000000	10250.00000000000000000000	10229.00000000000000000000	0.00000000000000000000	0.00000000000000000000	0.00000000000000000000	1124.00000000000000000000	527.00000000000000000000	4.00000000000000000000	4.00000000000000000000	4.00000000000000000000	4.00000000000000000000	4.00000000000000000000	4.00000000000000000000	4.00000000000000000000	4.00000000000000000000	4.00000000000000000000	4.00000000000000000000	4.00000000000000000000	4.00000000000000000000	0.00000000000000000000	0.00000000000000000000	4.00000000000000000000	4.00000000000000000000
12.00000000000000000000	0.00000000000000000000	4191.79492187500000000000	4195.38427734375000000000	4180.00000000000000000000	4110.25634765625000000000	4157.43603515625000000000	4131.28173828125000000000	4148.71777343750000000000	4152.82031250000000000000	4144.61523437500000000000	4155.38427734375000000000	3984.61523437500000000000	4206.15380859375000000000	4178.97412109375000000000	4198.97412109375000000000	2830.00000000000000000000	10250.00000000000000000000	10229.00000000000000000000	0.00000000000000000000	0.00000000000000000000	0.00000000000000000000	1124.00000000000000000000	535.00000000000000000000	4.00000000000000000000	4.00000000000000000000	4.00000000000000000000	4.00000000000000000000	4.00000000000000000000	4.00000000000000000000	4.00000000000000000000	4.00000000000000000000	4.00000000000000000000	4.00000000000000000000	4.00000000000000000000	4.00000000000000000000	4.00000000000000000000	0.00000000000000000000	4.00000000000000000000	4.00000000000000000000
13.00000000000000000000	0.00000000000000000000	4177.94873046875000000000	4191.28173828125000000000	4163.58984375000000000000	4122.05126953125000000000	4158.97412109375000000000	4135.89746093750000000000	4147.69238281250000000000	4156.41015625000000000000	4148.20507812500000000000	4152.82031250000000000000	3992.30761718750000000000	4197.94873046875000000000	4157.43603515625000000000	4176.92285156250000000000	2919.00000000000000000000	10249.00000000000000000000	10229.00000000000000000000	0.00000000000000000000	0.00000000000000000000	0.00000000000000000000	1124.00000000000000000000	543.00000000000000000000	4.00000000000000000000	4.00000000000000000000	4.00000000000000000000	4.00000000000000000000	4.00000000000000000000	4.00000000000000000000	4.00000000000000000000	4.00000000000000000000	4.00000000000000000000	4.00000000000000000000	4.00000000000000000000	4.00000000000000000000	4.00000000000000000000	4.00000000000000000000	4.00000000000000000000	4.00000000000000000000
14.00000000000000000000	0.00000000000000000000	4181.53857421875000000000	4185.64111328125000000000	4162.56396484375000000000	4137.43603515625000000000	4155.89746093750000000000	4139.48730468750000000000	4151.28173828125000000000	4152.30761718750000000000	4143.58984375000000000000	4154.87158203125000000000	3996.92309570312500000000	4193.33300781250000000000	4163.07666015625000000000	4165.12792968750000000000	3488.00000000000000000000	10249.00000000000000000000	10229.00000000000000000000	0.00000000000000000000	0.00000000000000000000	0.00000000000000000000	1124.00000000000000000000	552.00000000000000000000	4.00000000000000000000	4.00000000000000000000	4.00000000000000000000	4.00000000000000000000	4.00000000000000000000	4.00000000000000000000	4.00000000000000000000	4.00000000000000000000	4.00000000000000000000	4.00000000000000000000	4.00000000000000000000	4.00000000000000000000	4.00000000000000000000	4.00000000000000000000	4.00000000000000000000	4.00000000000000000000
15.00000000000000000000	0.00000000000000000000	4164.10253906250000000000	4183.07666015625000000000	4155.38427734375000000000	4121.53857421875000000000	4157.43603515625000000000	4144.61523437500000000000	4157.43603515625000000000	4152.30761718750000000000	4148.20507812500000000000	4156.41015625000000000000	3986.15380859375000000000	4185.12792968750000000000	4162.56396484375000000000	4160.51269531250000000000	3279.00000000000000000000	10247.00000000000000000000	10230.00000000000000000000	0.00000000000000000000	0.00000000000000000000	0.00000000000000000000	1124.00000000000000000000	560.00000000000000000000	4.00000000000000000000	4.00000000000000000000	4.00000000000000000000	4.00000000000000000000	4.00000000000000000000	4.00000000000000000000	4.00000000000000000000	4.00000000000000000000	4.00000000000000000000	4.00000000000000000000	4.00000000000000000000	4.00000000000000000000	4.00000000000000000000	4.00000000000000000000	4.00000000000000000000	4.00000000000000000000
16.00000000000000000000	0.00000000000000000000	4156.41015625000000000000	4166.66650390625000000000	4155.38427734375000000000	4109.74365234375000000000	4152.82031250000000000000	4141.02539062500000000000	4150.76904296875000000000	4145.12792968750000000000	4142.05126953125000000000	4137.43603515625000000000	3995.89721679687500000000	4182.05126953125000000000	4128.20507812500000000000	4150.76904296875000000000	0.00000000000000000000	10247.00000000000000000000	10230.00000000000000000000	0.00000000000000000000	0.00000000000000000000	0.00000000000000000000	1124.00000000000000000000	568.00000000000000000000	4.00000000000000000000	4.00000000000000000000	4.00000000000000000000	4.00000000000000000000	4.00000000000000000000	4.00000000000000000000	4.00000000000000000000	4.00000000000000000000	4.00000000000000000000	4.00000000000000000000	4.00000000000000000000	4.00000000000000000000	4.00000000000000000000	4.00000000000000000000	4.00000000000000000000	4.00000000000000000000
17.00000000000000000000	0.00000000000000000000	4158.46142578125000000000	4157.43603515625000000000	4155.89746093750000000000	4120.00000000000000000000	4158.46142578125000000000	4142.05126953125000000000	4150.25634765625000000000	4149.74365234375000000000	4144.10253906250000000000	4135.38427734375000000000	4028.20507812500000000000	4186.66650390625000000000	4126.15380859375000000000	4157.43603515625000000000	0.00000000000000000000	10247.00000000000000000000	10231.00000000000000000000	0.00000000000000000000	0.00000000000000000000	0.00000000000000000000	1124.00000000000000000000	576.00000000000000000000	4.00000000000000000000	4.00000000000000000000	4.00000000000000000000	4.00000000000000000000	4.00000000000000000000	4.00000000000000000000	4.00000000000000000000	4.00000000000000000000	4.00000000000000000000	4.00000000000000000000	4.00000000000000000000	4.00000000000000000000	4.00000000000000000000	4.00000000000000000000	4.00000000000000000000	4.00000000000000000000
18.00000000000000000000	0.00000000000000000000	4148.71777343750000000000	4156.41015625000000000000	4146.15380859375000000000	4103.58984375000000000000	4152.30761718750000000000	4141.02539062500000000000	4152.82031250000000000000	4156.92285156250000000000	4151.28173828125000000000	4148.71777343750000000000	4010.76904296875000000000	4182.56396484375000000000	4142.05126953125000000000	4151.28173828125000000000	0.00000000000000000000	10247.00000000000000000000	10231.00000000000000000000	0.00000000000000000000	0.00000000000000000000	0.00000000000000000000	1124.00000000000000000000	584.00000000000000000000	4.00000000000000000000	4.00000000000000000000	4.00000000000000000000	4.00000000000000000000	4.00000000000000000000	4.00000000000000000000	4.00000000000000000000	4.00000000000000000000	4.00000000000000000000	4.00000000000000000000	4.00000000000000000000	4.00000000000000000000	4.00000000000000000000	4.00000000000000000000	4.00000000000000000000	4.00000000000000000000
19.00000000000000000000	0.00000000000000000000	4152.82031250000000000000	4147.17919921875000000000	4151.79492187500000000000	4072.30761718750000000000	4133.33300781250000000000	4131.79492187500000000000	4145.64111328125000000000	4143.58984375000000000000	4135.89746093750000000000	4134.35888671875000000000	3966.15380859375000000000	4180.51269531250000000000	4131.28173828125000000000	4127.69238281250000000000	0.00000000000000000000	10251.00000000000000000000	10230.00000000000000000000	0.00000000000000000000	0.00000000000000000000	0.00000000000000000000	1124.00000000000000000000	592.00000000000000000000	4.00000000000000000000	4.00000000000000000000	4.00000000000000000000	4.00000000000000000000	4.00000000000000000000	4.00000000000000000000	4.00000000000000000000	4.00000000000000000000	4.00000000000000000000	4.00000000000000000000	4.00000000000000000000	4.00000000000000000000	4.00000000000000000000	4.00000000000000000000	4.00000000000000000000	4.00000000000000000000
20.00000000000000000000	0.00000000000000000000	4145.64111328125000000000	4146.66650390625000000000	4147.17919921875000000000	4087.17944335937500000000	4146.66650390625000000000	4139.48730468750000000000	4148.20507812500000000000	4139.48730468750000000000	4135.89746093750000000000	4132.30761718750000000000	3996.41015625000000000000	4184.61523437500000000000	4132.30761718750000000000	4127.69238281250000000000	0.00000000000000000000	10251.00000000000000000000	10230.00000000000000000000	0.00000000000000000000	0.00000000000000000000	0.00000000000000000000	1124.00000000000000000000	600.00000000000000000000	4.00000000000000000000	4.00000000000000000000	4.00000000000000000000	4.00000000000000000000	4.00000000000000000000	4.00000000000000000000	4.00000000000000000000	4.00000000000000000000	4.00000000000000000000	4.00000000000000000000	4.00000000000000000000	4.00000000000000000000	4.00000000000000000000	4.00000000000000000000	4.00000000000000000000	4.00000000000000000000
21.00000000000000000000	0.00000000000000000000	4151.79492187500000000000	4153.84619140625000000000	4152.82031250000000000000	4123.58984375000000000000	4165.12792968750000000000	4149.23046875000000000000	4152.82031250000000000000	4145.64111328125000000000	4150.25634765625000000000	4149.74365234375000000000	4034.35888671875000000000	4188.20507812500000000000	4140.51269531250000000000	4136.92285156250000000000	0.00000000000000000000	10249.00000000000000000000	10227.00000000000000000000	0.00000000000000000000	0.00000000000000000000	0.00000000000000000000	1124.00000000000000000000	607.00000000000000000000	4.00000000000000000000	4.00000000000000000000	4.00000000000000000000	4.00000000000000000000	4.00000000000000000000	4.00000000000000000000	4.00000000000000000000	4.00000000000000000000	4.00000000000000000000	4.00000000000000000000	4.00000000000000000000	4.00000000000000000000	4.00000000000000000000	4.00000000000000000000	4.00000000000000000000	4.00000000000000000000
22.00000000000000000000	0.00000000000000000000	4153.33300781250000000000	4145.12792968750000000000	4158.97412109375000000000	4117.43603515625000000000	4148.71777343750000000000	4138.46142578125000000000	4148.20507812500000000000	4146.66650390625000000000	4150.76904296875000000000	4140.00000000000000000000	4007.17944335937500000000	4185.64111328125000000000	4123.58984375000000000000	4126.66650390625000000000	0.00000000000000000000	10249.00000000000000000000	10227.00000000000000000000	0.00000000000000000000	0.00000000000000000000	0.00000000000000000000	1124.00000000000000000000	614.00000000000000000000	4.00000000000000000000	4.00000000000000000000	4.00000000000000000000	4.00000000000000000000	4.00000000000000000000	4.00000000000000000000	4.00000000000000000000	4.00000000000000000000	4.00000000000000000000	4.00000000000000000000	4.00000000000000000000	4.00000000000000000000	4.00000000000000000000	4.00000000000000000000	4.00000000000000000000	4.00000000000000000000
23.00000000000000000000	0.00000000000000000000	4136.41015625000000000000	4123.07666015625000000000	4144.61523437500000000000	4095.38452148437500000000	4117.94873046875000000000	4127.17919921875000000000	4145.64111328125000000000	4144.61523437500000000000	4136.92285156250000000000	4115.89746093750000000000	3990.25634765625000000000	4179.48730468750000000000	4099.48730468750000000000	4113.33300781250000000000	0.00000000000000000000	10247.00000000000000000000	10227.00000000000000000000	0.00000000000000000000	0.00000000000000000000	0.00000000000000000000	1124.00000000000000000000	622.00000000000000000000	4.00000000000000000000	4.00000000000000000000	4.00000000000000000000	4.00000000000000000000	4.00000000000000000000	4.00000000000000000000	4.00000000000000000000	4.00000000000000000000	4.00000000000000000000	4.00000000000000000000	4.00000000000000000000	4.00000000000000000000	4.00000000000000000000	4.00000000000000000000	4.00000000000000000000	4.00000000000000000000
24.00000000000000000000	0.00000000000000000000	4145.64111328125000000000	4128.20507812500000000000	4151.79492187500000000000	4096.92285156250000000000	4123.07666015625000000000	4134.35888671875000000000	4149.74365234375000000000	4149.23046875000000000000	4131.79492187500000000000	4119.48730468750000000000	4015.89721679687500000000	4177.43603515625000000000	4100.51269531250000000000	4119.48730468750000000000	0.00000000000000000000	10247.00000000000000000000	10227.00000000000000000000	0.00000000000000000000	0.00000000000000000000	0.00000000000000000000	1124.00000000000000000000	630.00000000000000000000	4.00000000000000000000	4.00000000000000000000	4.00000000000000000000	4.00000000000000000000	4.00000000000000000000	4.00000000000000000000	4.00000000000000000000	4.00000000000000000000	4.00000000000000000000	4.00000000000000000000	4.00000000000000000000	4.00000000000000000000	4.00000000000000000000	4.00000000000000000000	4.00000000000000000000	4.00000000000000000000
25.00000000000000000000	0.00000000000000000000	4141.53857421875000000000	4155.89746093750000000000	4162.05126953125000000000	4106.66650390625000000000	4160.00000000000000000000	4148.20507812500000000000	4162.56396484375000000000	4169.23046875000000000000	4157.94873046875000000000	4143.07666015625000000000	4018.97436523437500000000	4180.51269531250000000000	4126.15380859375000000000	4136.92285156250000000000	0.00000000000000000000	10246.00000000000000000000	10226.00000000000000000000	0.00000000000000000000	0.00000000000000000000	0.00000000000000000000	1124.00000000000000000000	637.00000000000000000000	4.00000000000000000000	4.00000000000000000000	4.00000000000000000000	4.00000000000000000000	4.00000000000000000000	4.00000000000000000000	4.00000000000000000000	4.00000000000000000000	4.00000000000000000000	4.00000000000000000000	4.00000000000000000000	4.00000000000000000000	4.00000000000000000000	4.00000000000000000000	4.00000000000000000000	4.00000000000000000000
26.00000000000000000000	0.00000000000000000000	4142.05126953125000000000	4154.35888671875000000000	4169.23046875000000000000	4114.87158203125000000000	4160.51269531250000000000	4145.12792968750000000000	4161.02539062500000000000	4174.87158203125000000000	4170.76904296875000000000	4142.56396484375000000000	4011.79467773437500000000	4190.25634765625000000000	4135.38427734375000000000	4142.05126953125000000000	0.00000000000000000000	10246.00000000000000000000	10226.00000000000000000000	0.00000000000000000000	0.00000000000000000000	0.00000000000000000000	1124.00000000000000000000	645.00000000000000000000	4.00000000000000000000	4.00000000000000000000	4.00000000000000000000	4.00000000000000000000	4.00000000000000000000	4.00000000000000000000	4.00000000000000000000	4.00000000000000000000	4.00000000000000000000	4.00000000000000000000	4.00000000000000000000	4.00000000000000000000	4.00000000000000000000	4.00000000000000000000	4.00000000000000000000	4.00000000000000000000
27.00000000000000000000	0.00000000000000000000	4153.84619140625000000000	4148.71777343750000000000	4171.28173828125000000000	4110.25634765625000000000	4146.15380859375000000000	4143.58984375000000000000	4151.79492187500000000000	4159.48730468750000000000	4151.79492187500000000000	4135.38427734375000000000	4032.82031250000000000000	4186.15380859375000000000	4121.53857421875000000000	4132.82031250000000000000	0.00000000000000000000	10244.00000000000000000000	10227.00000000000000000000	0.00000000000000000000	0.00000000000000000000	0.00000000000000000000	1124.00000000000000000000	653.00000000000000000000	4.00000000000000000000	4.00000000000000000000	4.00000000000000000000	4.00000000000000000000	4.00000000000000000000	4.00000000000000000000	4.00000000000000000000	4.00000000000000000000	4.00000000000000000000	4.00000000000000000000	4.00000000000000000000	4.00000000000000000000	4.00000000000000000000	4.00000000000000000000	4.00000000000000000000	4.00000000000000000000
28.00000000000000000000	0.00000000000000000000	4152.82031250000000000000	4163.07666015625000000000	4171.28173828125000000000	4106.15380859375000000000	4158.46142578125000000000	4153.33300781250000000000	4153.33300781250000000000	4152.82031250000000000000	4142.56396484375000000000	4141.02539062500000000000	4046.15380859375000000000	4187.17919921875000000000	4130.25634765625000000000	4132.30761718750000000000	0.00000000000000000000	10244.00000000000000000000	10227.00000000000000000000	0.00000000000000000000	0.00000000000000000000	0.00000000000000000000	1124.00000000000000000000	660.00000000000000000000	4.00000000000000000000	4.00000000000000000000	4.00000000000000000000	4.00000000000000000000	4.00000000000000000000	4.00000000000000000000	4.00000000000000000000	4.00000000000000000000	4.00000000000000000000	4.00000000000000000000	4.00000000000000000000	4.00000000000000000000	4.00000000000000000000	4.00000000000000000000	4.00000000000000000000	4.00000000000000000000
29.00000000000000000000	0.00000000000000000000	4159.48730468750000000000	4156.92285156250000000000	4186.15380859375000000000	4117.94873046875000000000	4154.35888671875000000000	4146.15380859375000000000	4154.87158203125000000000	4153.33300781250000000000	4146.15380859375000000000	4137.43603515625000000000	4038.97436523437500000000	4205.64111328125000000000	4140.51269531250000000000	4138.97412109375000000000	0.00000000000000000000	10244.00000000000000000000	10228.00000000000000000000	0.00000000000000000000	0.00000000000000000000	0.00000000000000000000	1124.00000000000000000000	668.00000000000000000000	4.00000000000000000000	4.00000000000000000000	4.00000000000000000000	4.00000000000000000000	4.00000000000000000000	4.00000000000000000000	4.00000000000000000000	4.00000000000000000000	4.00000000000000000000	4.00000000000000000000	4.00000000000000000000	4.00000000000000000000	4.00000000000000000000	4.00000000000000000000	4.00000000000000000000	4.00000000000000000000
30.00000000000000000000	0.00000000000000000000	4136.41015625000000000000	4134.35888671875000000000	4169.23046875000000000000	4111.79492187500000000000	4135.89746093750000000000	4138.46142578125000000000	4151.79492187500000000000	4152.82031250000000000000	4147.69238281250000000000	4135.89746093750000000000	4024.10253906250000000000	4187.17919921875000000000	4114.87158203125000000000	4124.10253906250000000000	0.00000000000000000000	10244.00000000000000000000	10228.00000000000000000000	0.00000000000000000000	0.00000000000000000000	0.00000000000000000000	1124.00000000000000000000	677.00000000000000000000	4.00000000000000000000	4.00000000000000000000	4.00000000000000000000	4.00000000000000000000	4.00000000000000000000	4.00000000000000000000	4.00000000000000000000	4.00000000000000000000	4.00000000000000000000	4.00000000000000000000	4.00000000000000000000	4.00000000000000000000	4.00000000000000000000	4.00000000000000000000	4.00000000000000000000	4.00000000000000000000
31.00000000000000000000	0.00000000000000000000	4125.64111328125000000000	4127.69238281250000000000	4150.76904296875000000000	4096.41015625000000000000	4138.97412109375000000000	4142.56396484375000000000	4148.71777343750000000000	4153.84619140625000000000	4152.30761718750000000000	4140.00000000000000000000	3990.25634765625000000000	4160.51269531250000000000	4088.71777343750000000000	4101.53857421875000000000	0.00000000000000000000	10244.00000000000000000000	10228.00000000000000000000	0.00000000000000000000	0.00000000000000000000	0.00000000000000000000	1124.00000000000000000000	685.00000000000000000000	4.00000000000000000000	4.00000000000000000000	4.00000000000000000000	4.00000000000000000000	4.00000000000000000000	4.00000000000000000000	4.00000000000000000000	4.00000000000000000000	4.00000000000000000000	4.00000000000000000000	4.00000000000000000000	4.00000000000000000000	4.00000000000000000000	4.00000000000000000000	4.00000000000000000000	4.00000000000000000000
32.00000000000000000000	0.00000000000000000000	4135.38427734375000000000	4125.12792968750000000000	4163.07666015625000000000	4098.97412109375000000000	4139.48730468750000000000	4145.64111328125000000000	4155.38427734375000000000	4162.05126953125000000000	4162.56396484375000000000	4140.51269531250000000000	3980.00000000000000000000	4165.64111328125000000000	4086.66650390625000000000	4105.12792968750000000000	0.00000000000000000000	10244.00000000000000000000	10228.00000000000000000000	0.00000000000000000000	0.00000000000000000000	0.00000000000000000000	1124.00000000000000000000	692.00000000000000000000	4.00000000000000000000	4.00000000000000000000	4.00000000000000000000	4.00000000000000000000	4.00000000000000000000	4.00000000000000000000	4.00000000000000000000	4.00000000000000000000	4.00000000000000000000	4.00000000000000000000	4.00000000000000000000	4.00000000000000000000	4.00000000000000000000	4.00000000000000000000	4.00000000000000000000	4.00000000000000000000
33.00000000000000000000	0.00000000000000000000	4125.64111328125000000000	4120.00000000000000000000	4167.69238281250000000000	4098.46142578125000000000	4125.64111328125000000000	4150.25634765625000000000	4164.61523437500000000000	4174.35888671875000000000	4166.66650390625000000000	4138.46142578125000000000	4027.17944335937500000000	4169.74365234375000000000	4085.64086914062500000000	4116.41015625000000000000	0.00000000000000000000	10246.00000000000000000000	10230.00000000000000000000	0.00000000000000000000	0.00000000000000000000	0.00000000000000000000	1124.00000000000000000000	700.00000000000000000000	4.00000000000000000000	4.00000000000000000000	4.00000000000000000000	4.00000000000000000000	4.00000000000000000000	4.00000000000000000000	4.00000000000000000000	4.00000000000000000000	4.00000000000000000000	4.00000000000000000000	4.00000000000000000000	4.00000000000000000000	4.00000000000000000000	4.00000000000000000000	4.00000000000000000000	4.00000000000000000000
34.00000000000000000000	0.00000000000000000000	4136.92285156250000000000	4125.64111328125000000000	4173.33300781250000000000	4078.46142578125000000000	4116.41015625000000000000	4140.51269531250000000000	4155.38427734375000000000	4166.15380859375000000000	4153.33300781250000000000	4122.05126953125000000000	4047.17944335937500000000	4162.05126953125000000000	4078.46142578125000000000	4110.76904296875000000000	0.00000000000000000000	10246.00000000000000000000	10230.00000000000000000000	0.00000000000000000000	0.00000000000000000000	0.00000000000000000000	1124.00000000000000000000	709.00000000000000000000	4.00000000000000000000	4.00000000000000000000	4.00000000000000000000	4.00000000000000000000	4.00000000000000000000	4.00000000000000000000	4.00000000000000000000	4.00000000000000000000	4.00000000000000000000	4.00000000000000000000	4.00000000000000000000	4.00000000000000000000	4.00000000000000000000	4.00000000000000000000	4.00000000000000000000	4.00000000000000000000
35.00000000000000000000	0.00000000000000000000	4141.02539062500000000000	4144.10253906250000000000	4173.84619140625000000000	4090.76904296875000000000	4132.30761718750000000000	4128.20507812500000000000	4152.30761718750000000000	4159.48730468750000000000	4152.82031250000000000000	4119.48730468750000000000	4036.41015625000000000000	4164.61523437500000000000	4094.35888671875000000000	4113.33300781250000000000	0.00000000000000000000	10248.00000000000000000000	10231.00000000000000000000	0.00000000000000000000	0.00000000000000000000	0.00000000000000000000	1124.00000000000000000000	717.00000000000000000000	4.00000000000000000000	4.00000000000000000000	4.00000000000000000000	4.00000000000000000000	4.00000000000000000000	4.00000000000000000000	4.00000000000000000000	4.00000000000000000000	4.00000000000000000000	4.00000000000000000000	4.00000000000000000000	4.00000000000000000000	4.00000000000000000000	4.00000000000000000000	4.00000000000000000000	4.00000000000000000000
36.00000000000000000000	0.00000000000000000000	4137.94873046875000000000	4148.71777343750000000000	4178.97412109375000000000	4130.25634765625000000000	4147.17919921875000000000	4136.41015625000000000000	4157.94873046875000000000	4162.05126953125000000000	4155.89746093750000000000	4136.41015625000000000000	4018.97436523437500000000	4184.10253906250000000000	4102.05126953125000000000	4125.12792968750000000000	0.00000000000000000000	10248.00000000000000000000	10231.00000000000000000000	0.00000000000000000000	0.00000000000000000000	0.00000000000000000000	1124.00000000000000000000	724.00000000000000000000	4.00000000000000000000	4.00000000000000000000	4.00000000000000000000	4.00000000000000000000	4.00000000000000000000	4.00000000000000000000	4.00000000000000000000	4.00000000000000000000	4.00000000000000000000	4.00000000000000000000	4.00000000000000000000	4.00000000000000000000	4.00000000000000000000	4.00000000000000000000	4.00000000000000000000	4.00000000000000000000
37.00000000000000000000	0.00000000000000000000	4140.00000000000000000000	4135.38427734375000000000	4175.38427734375000000000	4115.89746093750000000000	4135.38427734375000000000	4148.20507812500000000000	4151.79492187500000000000	4151.79492187500000000000	4145.12792968750000000000	4142.05126953125000000000	4011.79467773437500000000	4183.07666015625000000000	4092.30761718750000000000	4117.43603515625000000000	0.00000000000000000000	10249.00000000000000000000	10231.00000000000000000000	0.00000000000000000000	0.00000000000000000000	0.00000000000000000000	1124.00000000000000000000	732.00000000000000000000	4.00000000000000000000	4.00000000000000000000	4.00000000000000000000	4.00000000000000000000	4.00000000000000000000	4.00000000000000000000	4.00000000000000000000	4.00000000000000000000	4.00000000000000000000	4.00000000000000000000	4.00000000000000000000	4.00000000000000000000	4.00000000000000000000	4.00000000000000000000	4.00000000000000000000	4.00000000000000000000
38.00000000000000000000	0.00000000000000000000	4130.25634765625000000000	4136.41015625000000000000	4161.02539062500000000000	4090.76904296875000000000	4123.58984375000000000000	4144.61523437500000000000	4149.74365234375000000000	4146.66650390625000000000	4147.17919921875000000000	4136.92285156250000000000	4054.35888671875000000000	4172.30761718750000000000	4101.02539062500000000000	4117.43603515625000000000	0.00000000000000000000	10249.00000000000000000000	10231.00000000000000000000	0.00000000000000000000	0.00000000000000000000	0.00000000000000000000	1124.00000000000000000000	739.00000000000000000000	4.00000000000000000000	4.00000000000000000000	4.00000000000000000000	4.00000000000000000000	4.00000000000000000000	4.00000000000000000000	4.00000000000000000000	4.00000000000000000000	4.00000000000000000000	4.00000000000000000000	4.00000000000000000000	4.00000000000000000000	4.00000000000000000000	4.00000000000000000000	4.00000000000000000000	4.00000000000000000000
39.00000000000000000000	0.00000000000000000000	4145.12792968750000000000	4138.46142578125000000000	4184.61523437500000000000	4108.71777343750000000000	4128.20507812500000000000	4138.46142578125000000000	4161.02539062500000000000	4156.92285156250000000000	4157.94873046875000000000	4139.48730468750000000000	4082.56396484375000000000	4184.61523437500000000000	4108.71777343750000000000	4128.71777343750000000000	0.00000000000000000000	10246.00000000000000000000	10230.00000000000000000000	0.00000000000000000000	0.00000000000000000000	0.00000000000000000000	1124.00000000000000000000	747.00000000000000000000	4.00000000000000000000	4.00000000000000000000	4.00000000000000000000	4.00000000000000000000	4.00000000000000000000	4.00000000000000000000	4.00000000000000000000	4.00000000000000000000	4.00000000000000000000	4.00000000000000000000	4.00000000000000000000	4.00000000000000000000	4.00000000000000000000	4.00000000000000000000	4.00000000000000000000	4.00000000000000000000
40.00000000000000000000	0.00000000000000000000	4142.05126953125000000000	4134.87158203125000000000	4192.82031250000000000000	4109.74365234375000000000	4144.10253906250000000000	4144.61523437500000000000	4168.20507812500000000000	4167.17919921875000000000	4164.61523437500000000000	4144.10253906250000000000	4066.15380859375000000000	4186.66650390625000000000	4114.35888671875000000000	4121.53857421875000000000	0.00000000000000000000	10246.00000000000000000000	10230.00000000000000000000	0.00000000000000000000	0.00000000000000000000	0.00000000000000000000	1124.00000000000000000000	754.00000000000000000000	4.00000000000000000000	4.00000000000000000000	4.00000000000000000000	4.00000000000000000000	4.00000000000000000000	4.00000000000000000000	4.00000000000000000000	4.00000000000000000000	4.00000000000000000000	4.00000000000000000000	4.00000000000000000000	4.00000000000000000000	4.00000000000000000000	4.00000000000000000000	4.00000000000000000000	4.00000000000000000000
41.00000000000000000000	0.00000000000000000000	4127.17919921875000000000	4128.20507812500000000000	4174.35888671875000000000	4086.66650390625000000000	4134.35888671875000000000	4136.92285156250000000000	4152.30761718750000000000	4152.30761718750000000000	4148.71777343750000000000	4131.28173828125000000000	4056.92309570312500000000	4178.46142578125000000000	4112.82031250000000000000	4113.33300781250000000000	0.00000000000000000000	10247.00000000000000000000	10229.00000000000000000000	0.00000000000000000000	0.00000000000000000000	0.00000000000000000000	1124.00000000000000000000	762.00000000000000000000	4.00000000000000000000	4.00000000000000000000	4.00000000000000000000	4.00000000000000000000	4.00000000000000000000	4.00000000000000000000	4.00000000000000000000	4.00000000000000000000	4.00000000000000000000	4.00000000000000000000	4.00000000000000000000	4.00000000000000000000	4.00000000000000000000	4.00000000000000000000	4.00000000000000000000	4.00000000000000000000
42.00000000000000000000	0.00000000000000000000	4137.43603515625000000000	4128.20507812500000000000	4178.97412109375000000000	4098.46142578125000000000	4122.56396484375000000000	4134.87158203125000000000	4144.61523437500000000000	4141.02539062500000000000	4135.89746093750000000000	4130.25634765625000000000	4048.71777343750000000000	4180.51269531250000000000	4095.89721679687500000000	4119.48730468750000000000	0.00000000000000000000	10247.00000000000000000000	10229.00000000000000000000	0.00000000000000000000	0.00000000000000000000	0.00000000000000000000	1124.00000000000000000000	771.00000000000000000000	4.00000000000000000000	4.00000000000000000000	4.00000000000000000000	4.00000000000000000000	4.00000000000000000000	4.00000000000000000000	4.00000000000000000000	4.00000000000000000000	4.00000000000000000000	4.00000000000000000000	4.00000000000000000000	4.00000000000000000000	4.00000000000000000000	4.00000000000000000000	4.00000000000000000000	4.00000000000000000000
43.00000000000000000000	0.00000000000000000000	4127.17919921875000000000	4131.28173828125000000000	4178.46142578125000000000	4110.76904296875000000000	4126.66650390625000000000	4146.66650390625000000000	4156.41015625000000000000	4157.43603515625000000000	4151.79492187500000000000	4142.56396484375000000000	4017.43579101562500000000	4172.82031250000000000000	4084.61523437500000000000	4109.74365234375000000000	0.00000000000000000000	10247.00000000000000000000	10231.00000000000000000000	0.00000000000000000000	0.00000000000000000000	0.00000000000000000000	1124.00000000000000000000	779.00000000000000000000	4.00000000000000000000	4.00000000000000000000	4.00000000000000000000	4.00000000000000000000	4.00000000000000000000	4.00000000000000000000	4.00000000000000000000	4.00000000000000000000	4.00000000000000000000	4.00000000000000000000	4.00000000000000000000	4.00000000000000000000	4.00000000000000000000	4.00000000000000000000	4.00000000000000000000	4.00000000000000000000
44.00000000000000000000	0.00000000000000000000	4132.82031250000000000000	4128.20507812500000000000	4187.69238281250000000000	4111.79492187500000000000	4117.43603515625000000000	4132.82031250000000000000	4150.25634765625000000000	4160.00000000000000000000	4153.33300781250000000000	4129.23046875000000000000	4021.53833007812500000000	4170.25634765625000000000	4087.17944335937500000000	4093.84594726562500000000	0.00000000000000000000	10247.00000000000000000000	10231.00000000000000000000	0.00000000000000000000	0.00000000000000000000	0.00000000000000000000	1124.00000000000000000000	788.00000000000000000000	4.00000000000000000000	4.00000000000000000000	4.00000000000000000000	4.00000000000000000000	4.00000000000000000000	4.00000000000000000000	4.00000000000000000000	4.00000000000000000000	4.00000000000000000000	4.00000000000000000000	4.00000000000000000000	4.00000000000000000000	4.00000000000000000000	4.00000000000000000000	4.00000000000000000000	4.00000000000000000000
45.00000000000000000000	0.00000000000000000000	4150.76904296875000000000	4148.20507812500000000000	4203.58984375000000000000	4129.23046875000000000000	4133.84619140625000000000	4128.20507812500000000000	4145.12792968750000000000	4162.05126953125000000000	4151.79492187500000000000	4128.20507812500000000000	4070.25634765625000000000	4187.69238281250000000000	4107.69238281250000000000	4115.89746093750000000000	0.00000000000000000000	10249.00000000000000000000	10228.00000000000000000000	0.00000000000000000000	0.00000000000000000000	0.00000000000000000000	1124.00000000000000000000	796.00000000000000000000	4.00000000000000000000	4.00000000000000000000	4.00000000000000000000	4.00000000000000000000	4.00000000000000000000	4.00000000000000000000	4.00000000000000000000	4.00000000000000000000	4.00000000000000000000	4.00000000000000000000	4.00000000000000000000	4.00000000000000000000	4.00000000000000000000	4.00000000000000000000	4.00000000000000000000	4.00000000000000000000
46.00000000000000000000	0.00000000000000000000	4148.20507812500000000000	4151.79492187500000000000	4203.07666015625000000000	4112.30761718750000000000	4149.23046875000000000000	4137.43603515625000000000	4140.00000000000000000000	4157.94873046875000000000	4148.71777343750000000000	4136.41015625000000000000	4073.84594726562500000000	4195.38427734375000000000	4109.23046875000000000000	4131.79492187500000000000	0.00000000000000000000	10249.00000000000000000000	10228.00000000000000000000	0.00000000000000000000	0.00000000000000000000	0.00000000000000000000	1124.00000000000000000000	804.00000000000000000000	4.00000000000000000000	4.00000000000000000000	4.00000000000000000000	4.00000000000000000000	4.00000000000000000000	4.00000000000000000000	4.00000000000000000000	4.00000000000000000000	4.00000000000000000000	4.00000000000000000000	4.00000000000000000000	4.00000000000000000000	4.00000000000000000000	4.00000000000000000000	4.00000000000000000000	4.00000000000000000000
47.00000000000000000000	0.00000000000000000000	4145.64111328125000000000	4129.23046875000000000000	4200.51269531250000000000	4089.23071289062500000000	4134.35888671875000000000	4131.28173828125000000000	4127.17919921875000000000	4136.92285156250000000000	4134.35888671875000000000	4124.61523437500000000000	4051.79467773437500000000	4183.07666015625000000000	4098.46142578125000000000	4117.43603515625000000000	0.00000000000000000000	10249.00000000000000000000	10227.00000000000000000000	0.00000000000000000000	0.00000000000000000000	0.00000000000000000000	1124.00000000000000000000	813.00000000000000000000	4.00000000000000000000	4.00000000000000000000	4.00000000000000000000	4.00000000000000000000	4.00000000000000000000	4.00000000000000000000	4.00000000000000000000	4.00000000000000000000	4.00000000000000000000	4.00000000000000000000	4.00000000000000000000	4.00000000000000000000	4.00000000000000000000	4.00000000000000000000	4.00000000000000000000	4.00000000000000000000
48.00000000000000000000	0.00000000000000000000	4137.43603515625000000000	4138.46142578125000000000	4196.41015625000000000000	4125.12792968750000000000	4141.02539062500000000000	4130.25634765625000000000	4132.82031250000000000000	4138.97412109375000000000	4136.41015625000000000000	4126.66650390625000000000	4059.48706054687500000000	4175.89746093750000000000	4112.82031250000000000000	4117.43603515625000000000	0.00000000000000000000	10249.00000000000000000000	10227.00000000000000000000	0.00000000000000000000	0.00000000000000000000	0.00000000000000000000	1124.00000000000000000000	821.00000000000000000000	4.00000000000000000000	4.00000000000000000000	4.00000000000000000000	4.00000000000000000000	4.00000000000000000000	4.00000000000000000000	4.00000000000000000000	4.00000000000000000000	4.00000000000000000000	4.00000000000000000000	4.00000000000000000000	4.00000000000000000000	4.00000000000000000000	4.00000000000000000000	4.00000000000000000000	4.00000000000000000000
49.00000000000000000000	0.00000000000000000000	4144.10253906250000000000	4153.33300781250000000000	4198.46142578125000000000	4149.23046875000000000000	4147.17919921875000000000	4136.41015625000000000000	4137.94873046875000000000	4145.64111328125000000000	4131.79492187500000000000	4132.82031250000000000000	4053.33325195312500000000	4183.07666015625000000000	4114.35888671875000000000	4125.64111328125000000000	0.00000000000000000000	10247.00000000000000000000	10227.00000000000000000000	0.00000000000000000000	0.00000000000000000000	0.00000000000000000000	1124.00000000000000000000	829.00000000000000000000	4.00000000000000000000	4.00000000000000000000	4.00000000000000000000	4.00000000000000000000	4.00000000000000000000	4.00000000000000000000	4.00000000000000000000	4.00000000000000000000	4.00000000000000000000	4.00000000000000000000	4.00000000000000000000	4.00000000000000000000	4.00000000000000000000	4.00000000000000000000	4.00000000000000000000	4.00000000000000000000
50.00000000000000000000	0.00000000000000000000	4134.87158203125000000000	4145.12792968750000000000	4186.66650390625000000000	4115.89746093750000000000	4123.07666015625000000000	4131.79492187500000000000	4131.28173828125000000000	4134.87158203125000000000	4124.10253906250000000000	4127.69238281250000000000	4039.48706054687500000000	4173.84619140625000000000	4109.74365234375000000000	4107.69238281250000000000	0.00000000000000000000	10247.00000000000000000000	10227.00000000000000000000	0.00000000000000000000	0.00000000000000000000	0.00000000000000000000	1124.00000000000000000000	838.00000000000000000000	4.00000000000000000000	4.00000000000000000000	4.00000000000000000000	4.00000000000000000000	4.00000000000000000000	4.00000000000000000000	4.00000000000000000000	4.00000000000000000000	4.00000000000000000000	4.00000000000000000000	4.00000000000000000000	4.00000000000000000000	4.00000000000000000000	4.00000000000000000000	4.00000000000000000000	4.00000000000000000000
51.00000000000000000000	0.00000000000000000000	4133.33300781250000000000	4142.05126953125000000000	4186.66650390625000000000	4103.58984375000000000000	4122.05126953125000000000	4129.74365234375000000000	4139.48730468750000000000	4139.48730468750000000000	4143.58984375000000000000	4130.25634765625000000000	4064.10253906250000000000	4167.17919921875000000000	4125.64111328125000000000	4099.48730468750000000000	0.00000000000000000000	10247.00000000000000000000	10227.00000000000000000000	0.00000000000000000000	0.00000000000000000000	0.00000000000000000000	1124.00000000000000000000	846.00000000000000000000	4.00000000000000000000	4.00000000000000000000	4.00000000000000000000	4.00000000000000000000	4.00000000000000000000	4.00000000000000000000	4.00000000000000000000	4.00000000000000000000	4.00000000000000000000	4.00000000000000000000	4.00000000000000000000	4.00000000000000000000	4.00000000000000000000	4.00000000000000000000	4.00000000000000000000	4.00000000000000000000
52.00000000000000000000	0.00000000000000000000	4158.46142578125000000000	4154.35888671875000000000	4207.17919921875000000000	4128.71777343750000000000	4149.23046875000000000000	4145.64111328125000000000	4151.28173828125000000000	4153.33300781250000000000	4153.84619140625000000000	4137.94873046875000000000	4082.05126953125000000000	4181.53857421875000000000	4123.58984375000000000000	4123.58984375000000000000	0.00000000000000000000	10247.00000000000000000000	10227.00000000000000000000	0.00000000000000000000	0.00000000000000000000	0.00000000000000000000	1124.00000000000000000000	855.00000000000000000000	4.00000000000000000000	4.00000000000000000000	4.00000000000000000000	4.00000000000000000000	4.00000000000000000000	4.00000000000000000000	4.00000000000000000000	4.00000000000000000000	4.00000000000000000000	4.00000000000000000000	4.00000000000000000000	4.00000000000000000000	4.00000000000000000000	4.00000000000000000000	4.00000000000000000000	4.00000000000000000000
53.00000000000000000000	0.00000000000000000000	4145.64111328125000000000	4157.94873046875000000000	4195.89746093750000000000	4143.07666015625000000000	4158.46142578125000000000	4153.33300781250000000000	4145.64111328125000000000	4153.33300781250000000000	4143.07666015625000000000	4143.58984375000000000000	4080.51269531250000000000	4185.12792968750000000000	4116.41015625000000000000	4130.76904296875000000000	0.00000000000000000000	10248.00000000000000000000	10230.00000000000000000000	0.00000000000000000000	0.00000000000000000000	0.00000000000000000000	1124.00000000000000000000	862.00000000000000000000	4.00000000000000000000	4.00000000000000000000	4.00000000000000000000	4.00000000000000000000	4.00000000000000000000	4.00000000000000000000	4.00000000000000000000	4.00000000000000000000	4.00000000000000000000	4.00000000000000000000	4.00000000000000000000	4.00000000000000000000	4.00000000000000000000	4.00000000000000000000	4.00000000000000000000	4.00000000000000000000
54.00000000000000000000	0.00000000000000000000	4136.41015625000000000000	4148.20507812500000000000	4193.84619140625000000000	4136.92285156250000000000	4136.41015625000000000000	4132.30761718750000000000	4128.20507812500000000000	4138.97412109375000000000	4130.76904296875000000000	4132.30761718750000000000	4084.61523437500000000000	4181.02539062500000000000	4126.66650390625000000000	4113.33300781250000000000	0.00000000000000000000	10248.00000000000000000000	10230.00000000000000000000	0.00000000000000000000	0.00000000000000000000	0.00000000000000000000	1124.00000000000000000000	870.00000000000000000000	4.00000000000000000000	4.00000000000000000000	4.00000000000000000000	4.00000000000000000000	4.00000000000000000000	4.00000000000000000000	4.00000000000000000000	4.00000000000000000000	4.00000000000000000000	4.00000000000000000000	4.00000000000000000000	4.00000000000000000000	4.00000000000000000000	4.00000000000000000000	4.00000000000000000000	4.00000000000000000000
55.00000000000000000000	0.00000000000000000000	4140.00000000000000000000	4148.71777343750000000000	4206.15380859375000000000	4131.28173828125000000000	4128.71777343750000000000	4122.56396484375000000000	4124.10253906250000000000	4137.43603515625000000000	4132.30761718750000000000	4123.07666015625000000000	4077.43579101562500000000	4186.66650390625000000000	4132.82031250000000000000	4122.05126953125000000000	0.00000000000000000000	10246.00000000000000000000	10231.00000000000000000000	0.00000000000000000000	0.00000000000000000000	0.00000000000000000000	1124.00000000000000000000	877.00000000000000000000	4.00000000000000000000	4.00000000000000000000	4.00000000000000000000	4.00000000000000000000	4.00000000000000000000	4.00000000000000000000	4.00000000000000000000	4.00000000000000000000	4.00000000000000000000	4.00000000000000000000	4.00000000000000000000	4.00000000000000000000	4.00000000000000000000	4.00000000000000000000	4.00000000000000000000	4.00000000000000000000
56.00000000000000000000	0.00000000000000000000	4138.97412109375000000000	4143.07666015625000000000	4200.51269531250000000000	4142.56396484375000000000	4136.41015625000000000000	4130.25634765625000000000	4127.17919921875000000000	4135.89746093750000000000	4130.25634765625000000000	4135.38427734375000000000	4062.56396484375000000000	4193.33300781250000000000	4125.64111328125000000000	4135.89746093750000000000	0.00000000000000000000	10246.00000000000000000000	10231.00000000000000000000	0.00000000000000000000	0.00000000000000000000	0.00000000000000000000	1124.00000000000000000000	884.00000000000000000000	4.00000000000000000000	4.00000000000000000000	4.00000000000000000000	4.00000000000000000000	4.00000000000000000000	4.00000000000000000000	4.00000000000000000000	4.00000000000000000000	4.00000000000000000000	4.00000000000000000000	4.00000000000000000000	4.00000000000000000000	4.00000000000000000000	4.00000000000000000000	4.00000000000000000000	4.00000000000000000000
57.00000000000000000000	0.00000000000000000000	4154.87158203125000000000	4127.17919921875000000000	4205.12792968750000000000	4130.76904296875000000000	4127.17919921875000000000	4127.17919921875000000000	4124.61523437500000000000	4121.53857421875000000000	4125.12792968750000000000	4124.10253906250000000000	4073.33325195312500000000	4189.23046875000000000000	4119.48730468750000000000	4125.12792968750000000000	0.00000000000000000000	10247.00000000000000000000	10230.00000000000000000000	0.00000000000000000000	0.00000000000000000000	0.00000000000000000000	1124.00000000000000000000	892.00000000000000000000	4.00000000000000000000	4.00000000000000000000	4.00000000000000000000	4.00000000000000000000	4.00000000000000000000	4.00000000000000000000	4.00000000000000000000	4.00000000000000000000	4.00000000000000000000	4.00000000000000000000	4.00000000000000000000	4.00000000000000000000	4.00000000000000000000	4.00000000000000000000	4.00000000000000000000	4.00000000000000000000
58.00000000000000000000	0.00000000000000000000	4152.30761718750000000000	4144.10253906250000000000	4205.12792968750000000000	4108.20507812500000000000	4133.33300781250000000000	4135.89746093750000000000	4137.43603515625000000000	4131.28173828125000000000	4143.58984375000000000000	4121.53857421875000000000	4097.94873046875000000000	4191.79492187500000000000	4131.79492187500000000000	4131.28173828125000000000	0.00000000000000000000	10247.00000000000000000000	10230.00000000000000000000	0.00000000000000000000	0.00000000000000000000	0.00000000000000000000	1124.00000000000000000000	899.00000000000000000000	4.00000000000000000000	4.00000000000000000000	4.00000000000000000000	4.00000000000000000000	4.00000000000000000000	4.00000000000000000000	4.00000000000000000000	4.00000000000000000000	4.00000000000000000000	4.00000000000000000000	4.00000000000000000000	4.00000000000000000000	4.00000000000000000000	4.00000000000000000000	4.00000000000000000000	4.00000000000000000000
59.00000000000000000000	0.00000000000000000000	4154.87158203125000000000	4170.25634765625000000000	4207.69238281250000000000	4140.51269531250000000000	4146.66650390625000000000	4144.61523437500000000000	4144.10253906250000000000	4144.61523437500000000000	4148.71777343750000000000	4183.07666015625000000000	4101.02539062500000000000	4208.71777343750000000000	4142.56396484375000000000	4153.33300781250000000000	0.00000000000000000000	10247.00000000000000000000	10229.00000000000000000000	0.00000000000000000000	0.00000000000000000000	0.00000000000000000000	1124.00000000000000000000	907.00000000000000000000	4.00000000000000000000	4.00000000000000000000	4.00000000000000000000	4.00000000000000000000	4.00000000000000000000	4.00000000000000000000	4.00000000000000000000	4.00000000000000000000	4.00000000000000000000	4.00000000000000000000	4.00000000000000000000	4.00000000000000000000	4.00000000000000000000	4.00000000000000000000	4.00000000000000000000	4.00000000000000000000
60.00000000000000000000	0.00000000000000000000	4160.51269531250000000000	4170.25634765625000000000	4213.84619140625000000000	4175.38427734375000000000	4145.12792968750000000000	4138.97412109375000000000	4144.10253906250000000000	4146.66650390625000000000	4143.07666015625000000000	4236.41015625000000000000	4099.48730468750000000000	4206.15380859375000000000	4145.12792968750000000000	4149.74365234375000000000	0.00000000000000000000	10247.00000000000000000000	10229.00000000000000000000	0.00000000000000000000	0.00000000000000000000	0.00000000000000000000	1124.00000000000000000000	914.00000000000000000000	4.00000000000000000000	4.00000000000000000000	4.00000000000000000000	4.00000000000000000000	4.00000000000000000000	4.00000000000000000000	4.00000000000000000000	4.00000000000000000000	4.00000000000000000000	4.00000000000000000000	4.00000000000000000000	4.00000000000000000000	4.00000000000000000000	4.00000000000000000000	4.00000000000000000000	4.00000000000000000000
61.00000000000000000000	0.00000000000000000000	4152.82031250000000000000	4165.12792968750000000000	4209.74365234375000000000	4157.43603515625000000000	4146.66650390625000000000	4141.02539062500000000000	4153.33300781250000000000	4161.02539062500000000000	4155.38427734375000000000	4220.51269531250000000000	4098.46142578125000000000	4196.92285156250000000000	4147.69238281250000000000	4138.46142578125000000000	0.00000000000000000000	10246.00000000000000000000	10227.00000000000000000000	0.00000000000000000000	0.00000000000000000000	0.00000000000000000000	1124.00000000000000000000	921.00000000000000000000	4.00000000000000000000	4.00000000000000000000	4.00000000000000000000	4.00000000000000000000	4.00000000000000000000	4.00000000000000000000	4.00000000000000000000	4.00000000000000000000	4.00000000000000000000	4.00000000000000000000	4.00000000000000000000	4.00000000000000000000	4.00000000000000000000	4.00000000000000000000	4.00000000000000000000	4.00000000000000000000
62.00000000000000000000	0.00000000000000000000	4157.94873046875000000000	4153.84619140625000000000	4209.74365234375000000000	4135.89746093750000000000	4129.23046875000000000000	4135.38427734375000000000	4145.64111328125000000000	4158.46142578125000000000	4151.28173828125000000000	4186.66650390625000000000	4075.89721679687500000000	4203.58984375000000000000	4138.97412109375000000000	4144.61523437500000000000	0.00000000000000000000	10246.00000000000000000000	10227.00000000000000000000	0.00000000000000000000	0.00000000000000000000	0.00000000000000000000	1124.00000000000000000000	929.00000000000000000000	4.00000000000000000000	4.00000000000000000000	4.00000000000000000000	4.00000000000000000000	4.00000000000000000000	4.00000000000000000000	4.00000000000000000000	4.00000000000000000000	4.00000000000000000000	4.00000000000000000000	4.00000000000000000000	4.00000000000000000000	4.00000000000000000000	4.00000000000000000000	4.00000000000000000000	4.00000000000000000000
63.00000000000000000000	0.00000000000000000000	4142.05126953125000000000	4138.46142578125000000000	4198.97412109375000000000	4130.25634765625000000000	4107.69238281250000000000	4123.58984375000000000000	4131.28173828125000000000	4140.00000000000000000000	4127.69238281250000000000	4175.38427734375000000000	4072.82031250000000000000	4201.53857421875000000000	4122.05126953125000000000	4149.23046875000000000000	0.00000000000000000000	10247.00000000000000000000	10228.00000000000000000000	0.00000000000000000000	0.00000000000000000000	0.00000000000000000000	1124.00000000000000000000	936.00000000000000000000	4.00000000000000000000	4.00000000000000000000	4.00000000000000000000	4.00000000000000000000	4.00000000000000000000	4.00000000000000000000	4.00000000000000000000	4.00000000000000000000	4.00000000000000000000	4.00000000000000000000	4.00000000000000000000	4.00000000000000000000	4.00000000000000000000	4.00000000000000000000	4.00000000000000000000	4.00000000000000000000
64.00000000000000000000	0.00000000000000000000	4141.02539062500000000000	4132.30761718750000000000	4203.58984375000000000000	4130.25634765625000000000	4114.87158203125000000000	4125.64111328125000000000	4128.20507812500000000000	4133.33300781250000000000	4116.92285156250000000000	4157.43603515625000000000	4111.28173828125000000000	4197.43603515625000000000	4112.82031250000000000000	4138.46142578125000000000	2705.00000000000000000000	10247.00000000000000000000	10228.00000000000000000000	0.00000000000000000000	0.00000000000000000000	0.00000000000000000000	1124.00000000000000000000	943.00000000000000000000	4.00000000000000000000	4.00000000000000000000	4.00000000000000000000	4.00000000000000000000	4.00000000000000000000	4.00000000000000000000	4.00000000000000000000	4.00000000000000000000	4.00000000000000000000	4.00000000000000000000	4.00000000000000000000	4.00000000000000000000	4.00000000000000000000	4.00000000000000000000	4.00000000000000000000	4.00000000000000000000
65.00000000000000000000	0.00000000000000000000	4158.46142578125000000000	4144.10253906250000000000	4214.87158203125000000000	4138.97412109375000000000	4133.33300781250000000000	4133.33300781250000000000	4133.33300781250000000000	4138.97412109375000000000	4129.74365234375000000000	4150.25634765625000000000	4136.92285156250000000000	4197.43603515625000000000	4127.69238281250000000000	4135.38427734375000000000	2820.00000000000000000000	10248.00000000000000000000	10228.00000000000000000000	0.00000000000000000000	0.00000000000000000000	0.00000000000000000000	1124.00000000000000000000	951.00000000000000000000	4.00000000000000000000	4.00000000000000000000	4.00000000000000000000	4.00000000000000000000	4.00000000000000000000	4.00000000000000000000	4.00000000000000000000	4.00000000000000000000	4.00000000000000000000	4.00000000000000000000	4.00000000000000000000	4.00000000000000000000	4.00000000000000000000	4.00000000000000000000	4.00000000000000000000	4.00000000000000000000
66.00000000000000000000	0.00000000000000000000	4146.66650390625000000000	4155.38427734375000000000	4202.56396484375000000000	4146.15380859375000000000	4138.97412109375000000000	4132.30761718750000000000	4139.48730468750000000000	4141.53857421875000000000	4138.46142578125000000000	4162.56396484375000000000	4114.87158203125000000000	4193.84619140625000000000	4136.41015625000000000000	4141.53857421875000000000	2415.00000000000000000000	10248.00000000000000000000	10228.00000000000000000000	0.00000000000000000000	0.00000000000000000000	0.00000000000000000000	1124.00000000000000000000	958.00000000000000000000	4.00000000000000000000	4.00000000000000000000	4.00000000000000000000	4.00000000000000000000	4.00000000000000000000	4.00000000000000000000	4.00000000000000000000	4.00000000000000000000	4.00000000000000000000	4.00000000000000000000	4.00000000000000000000	4.00000000000000000000	4.00000000000000000000	4.00000000000000000000	4.00000000000000000000	4.00000000000000000000
67.00000000000000000000	0.00000000000000000000	4152.30761718750000000000	4160.00000000000000000000	4208.71777343750000000000	4154.87158203125000000000	4142.56396484375000000000	4136.41015625000000000000	4147.17919921875000000000	4147.69238281250000000000	4139.48730468750000000000	4153.84619140625000000000	4086.15380859375000000000	4197.94873046875000000000	4132.30761718750000000000	4144.10253906250000000000	3466.00000000000000000000	10248.00000000000000000000	10229.00000000000000000000	0.00000000000000000000	0.00000000000000000000	0.00000000000000000000	1124.00000000000000000000	966.00000000000000000000	4.00000000000000000000	4.00000000000000000000	4.00000000000000000000	4.00000000000000000000	4.00000000000000000000	4.00000000000000000000	4.00000000000000000000	4.00000000000000000000	4.00000000000000000000	4.00000000000000000000	4.00000000000000000000	4.00000000000000000000	4.00000000000000000000	4.00000000000000000000	4.00000000000000000000	4.00000000000000000000
68.00000000000000000000	0.00000000000000000000	4161.02539062500000000000	4168.71777343750000000000	4217.94873046875000000000	4171.28173828125000000000	4151.28173828125000000000	4143.07666015625000000000	4153.33300781250000000000	4162.56396484375000000000	4153.33300781250000000000	4149.74365234375000000000	4093.84594726562500000000	4209.74365234375000000000	4142.05126953125000000000	4151.28173828125000000000	3512.00000000000000000000	10248.00000000000000000000	10229.00000000000000000000	0.00000000000000000000	0.00000000000000000000	0.00000000000000000000	1124.00000000000000000000	975.00000000000000000000	4.00000000000000000000	4.00000000000000000000	4.00000000000000000000	4.00000000000000000000	4.00000000000000000000	4.00000000000000000000	4.00000000000000000000	4.00000000000000000000	4.00000000000000000000	4.00000000000000000000	4.00000000000000000000	4.00000000000000000000	4.00000000000000000000	4.00000000000000000000	4.00000000000000000000	4.00000000000000000000
69.00000000000000000000	0.00000000000000000000	4161.02539062500000000000	4156.41015625000000000000	4215.38427734375000000000	4158.46142578125000000000	4141.02539062500000000000	4129.74365234375000000000	4144.10253906250000000000	4153.33300781250000000000	4149.23046875000000000000	4152.30761718750000000000	4109.23046875000000000000	4215.38427734375000000000	4132.82031250000000000000	4153.33300781250000000000	3372.00000000000000000000	10248.00000000000000000000	10229.00000000000000000000	0.00000000000000000000	0.00000000000000000000	0.00000000000000000000	1124.00000000000000000000	983.00000000000000000000	4.00000000000000000000	4.00000000000000000000	4.00000000000000000000	4.00000000000000000000	4.00000000000000000000	4.00000000000000000000	4.00000000000000000000	4.00000000000000000000	4.00000000000000000000	4.00000000000000000000	4.00000000000000000000	4.00000000000000000000	4.00000000000000000000	4.00000000000000000000	4.00000000000000000000	4.00000000000000000000
70.00000000000000000000	0.00000000000000000000	4154.87158203125000000000	4138.46142578125000000000	4208.20507812500000000000	4131.28173828125000000000	4126.15380859375000000000	4121.02539062500000000000	4135.38427734375000000000	4136.92285156250000000000	4129.74365234375000000000	4140.51269531250000000000	4109.74365234375000000000	4202.56396484375000000000	4119.48730468750000000000	4144.10253906250000000000	3461.00000000000000000000	10248.00000000000000000000	10229.00000000000000000000	0.00000000000000000000	0.00000000000000000000	0.00000000000000000000	1124.00000000000000000000	991.00000000000000000000	4.00000000000000000000	4.00000000000000000000	4.00000000000000000000	4.00000000000000000000	4.00000000000000000000	4.00000000000000000000	4.00000000000000000000	4.00000000000000000000	4.00000000000000000000	4.00000000000000000000	4.00000000000000000000	4.00000000000000000000	4.00000000000000000000	4.00000000000000000000	4.00000000000000000000	4.00000000000000000000
71.00000000000000000000	0.00000000000000000000	4139.48730468750000000000	4148.20507812500000000000	4196.92285156250000000000	4146.15380859375000000000	4128.20507812500000000000	4125.64111328125000000000	4138.97412109375000000000	4149.74365234375000000000	4138.97412109375000000000	4131.79492187500000000000	4113.33300781250000000000	4198.97412109375000000000	4130.76904296875000000000	4146.66650390625000000000	3435.00000000000000000000	10249.00000000000000000000	10230.00000000000000000000	0.00000000000000000000	0.00000000000000000000	0.00000000000000000000	1124.00000000000000000000	1000.00000000000000000000	4.00000000000000000000	4.00000000000000000000	4.00000000000000000000	4.00000000000000000000	4.00000000000000000000	4.00000000000000000000	4.00000000000000000000	4.00000000000000000000	4.00000000000000000000	4.00000000000000000000	4.00000000000000000000	4.00000000000000000000	4.00000000000000000000	4.00000000000000000000	4.00000000000000000000	4.00000000000000000000
72.00000000000000000000	0.00000000000000000000	4152.82031250000000000000	4145.12792968750000000000	4203.58984375000000000000	4146.15380859375000000000	4123.58984375000000000000	4115.89746093750000000000	4131.79492187500000000000	4148.71777343750000000000	4143.07666015625000000000	4127.17919921875000000000	4112.82031250000000000000	4205.12792968750000000000	4126.15380859375000000000	4147.17919921875000000000	3383.00000000000000000000	10249.00000000000000000000	10230.00000000000000000000	0.00000000000000000000	0.00000000000000000000	0.00000000000000000000	1125.00000000000000000000	8.00000000000000000000	4.00000000000000000000	4.00000000000000000000	4.00000000000000000000	4.00000000000000000000	4.00000000000000000000	4.00000000000000000000	4.00000000000000000000	4.00000000000000000000	4.00000000000000000000	4.00000000000000000000	4.00000000000000000000	4.00000000000000000000	4.00000000000000000000	4.00000000000000000000	4.00000000000000000000	4.00000000000000000000
73.00000000000000000000	0.00000000000000000000	4152.30761718750000000000	4135.89746093750000000000	4196.92285156250000000000	4119.48730468750000000000	4125.12792968750000000000	4117.94873046875000000000	4127.69238281250000000000	4129.74365234375000000000	4124.10253906250000000000	4129.74365234375000000000	4111.79492187500000000000	4190.25634765625000000000	4112.30761718750000000000	4131.28173828125000000000	3073.00000000000000000000	10247.00000000000000000000	10229.00000000000000000000	0.00000000000000000000	0.00000000000000000000	0.00000000000000000000	1125.00000000000000000000	17.00000000000000000000	4.00000000000000000000	4.00000000000000000000	4.00000000000000000000	4.00000000000000000000	4.00000000000000000000	4.00000000000000000000	4.00000000000000000000	4.00000000000000000000	4.00000000000000000000	4.00000000000000000000	4.00000000000000000000	4.00000000000000000000	4.00000000000000000000	4.00000000000000000000	4.00000000000000000000	4.00000000000000000000
74.00000000000000000000	0.00000000000000000000	4144.61523437500000000000	4147.17919921875000000000	4190.25634765625000000000	4140.00000000000000000000	4129.74365234375000000000	4125.64111328125000000000	4132.30761718750000000000	4126.15380859375000000000	4116.41015625000000000000	4130.25634765625000000000	4092.30761718750000000000	4182.05126953125000000000	4111.28173828125000000000	4129.23046875000000000000	3501.00000000000000000000	10247.00000000000000000000	10229.00000000000000000000	0.00000000000000000000	0.00000000000000000000	0.00000000000000000000	1125.00000000000000000000	25.00000000000000000000	4.00000000000000000000	4.00000000000000000000	4.00000000000000000000	4.00000000000000000000	4.00000000000000000000	4.00000000000000000000	4.00000000000000000000	4.00000000000000000000	4.00000000000000000000	4.00000000000000000000	4.00000000000000000000	4.00000000000000000000	4.00000000000000000000	4.00000000000000000000	4.00000000000000000000	4.00000000000000000000
75.00000000000000000000	0.00000000000000000000	4154.87158203125000000000	4156.92285156250000000000	4204.10253906250000000000	4162.56396484375000000000	4138.97412109375000000000	4119.48730468750000000000	4133.33300781250000000000	4135.89746093750000000000	4124.61523437500000000000	4129.23046875000000000000	4089.23071289062500000000	4194.87158203125000000000	4114.35888671875000000000	4149.23046875000000000000	3295.00000000000000000000	10245.00000000000000000000	10228.00000000000000000000	0.00000000000000000000	0.00000000000000000000	0.00000000000000000000	1125.00000000000000000000	33.00000000000000000000	4.00000000000000000000	4.00000000000000000000	4.00000000000000000000	4.00000000000000000000	4.00000000000000000000	4.00000000000000000000	4.00000000000000000000	4.00000000000000000000	4.00000000000000000000	4.00000000000000000000	4.00000000000000000000	4.00000000000000000000	4.00000000000000000000	4.00000000000000000000	4.00000000000000000000	4.00000000000000000000
76.00000000000000000000	0.00000000000000000000	4144.61523437500000000000	4151.79492187500000000000	4197.94873046875000000000	4147.17919921875000000000	4151.28173828125000000000	4121.02539062500000000000	4133.84619140625000000000	4140.00000000000000000000	4127.17919921875000000000	4132.82031250000000000000	4124.10253906250000000000	4186.66650390625000000000	4101.53857421875000000000	4136.92285156250000000000	2894.00000000000000000000	10245.00000000000000000000	10228.00000000000000000000	0.00000000000000000000	0.00000000000000000000	0.00000000000000000000	1125.00000000000000000000	42.00000000000000000000	4.00000000000000000000	4.00000000000000000000	4.00000000000000000000	4.00000000000000000000	4.00000000000000000000	4.00000000000000000000	4.00000000000000000000	4.00000000000000000000	4.00000000000000000000	4.00000000000000000000	4.00000000000000000000	4.00000000000000000000	4.00000000000000000000	4.00000000000000000000	4.00000000000000000000	4.00000000000000000000
77.00000000000000000000	0.00000000000000000000	4148.71777343750000000000	4144.10253906250000000000	4194.35888671875000000000	4145.12792968750000000000	4138.46142578125000000000	4116.41015625000000000000	4132.30761718750000000000	4135.38427734375000000000	4116.41015625000000000000	4120.00000000000000000000	4118.46142578125000000000	4175.89746093750000000000	4074.87158203125000000000	4111.28173828125000000000	2920.00000000000000000000	10244.00000000000000000000	10230.00000000000000000000	0.00000000000000000000	0.00000000000000000000	0.00000000000000000000	1125.00000000000000000000	50.00000000000000000000	4.00000000000000000000	4.00000000000000000000	4.00000000000000000000	4.00000000000000000000	4.00000000000000000000	4.00000000000000000000	4.00000000000000000000	4.00000000000000000000	4.00000000000000000000	4.00000000000000000000	4.00000000000000000000	4.00000000000000000000	4.00000000000000000000	4.00000000000000000000	4.00000000000000000000	4.00000000000000000000
78.00000000000000000000	0.00000000000000000000	4147.69238281250000000000	4146.66650390625000000000	4196.41015625000000000000	4146.15380859375000000000	4135.89746093750000000000	4110.76904296875000000000	4136.92285156250000000000	4147.69238281250000000000	4123.58984375000000000000	4121.02539062500000000000	4087.17944335937500000000	4183.58984375000000000000	4083.07690429687500000000	4121.02539062500000000000	3501.00000000000000000000	10244.00000000000000000000	10230.00000000000000000000	0.00000000000000000000	0.00000000000000000000	0.00000000000000000000	1125.00000000000000000000	58.00000000000000000000	4.00000000000000000000	4.00000000000000000000	4.00000000000000000000	4.00000000000000000000	4.00000000000000000000	4.00000000000000000000	4.00000000000000000000	4.00000000000000000000	4.00000000000000000000	4.00000000000000000000	4.00000000000000000000	4.00000000000000000000	4.00000000000000000000	4.00000000000000000000	4.00000000000000000000	4.00000000000000000000
79.00000000000000000000	0.00000000000000000000	4139.48730468750000000000	4143.58984375000000000000	4194.35888671875000000000	4135.89746093750000000000	4146.66650390625000000000	4114.87158203125000000000	4135.38427734375000000000	4143.07666015625000000000	4130.25634765625000000000	4132.30761718750000000000	4101.02539062500000000000	4189.74365234375000000000	4100.00000000000000000000	4132.30761718750000000000	3295.00000000000000000000	10246.00000000000000000000	10231.00000000000000000000	0.00000000000000000000	0.00000000000000000000	0.00000000000000000000	1125.00000000000000000000	67.00000000000000000000	4.00000000000000000000	4.00000000000000000000	4.00000000000000000000	4.00000000000000000000	4.00000000000000000000	4.00000000000000000000	4.00000000000000000000	4.00000000000000000000	4.00000000000000000000	4.00000000000000000000	4.00000000000000000000	4.00000000000000000000	4.00000000000000000000	4.00000000000000000000	4.00000000000000000000	4.00000000000000000000
80.00000000000000000000	0.00000000000000000000	4151.28173828125000000000	4143.58984375000000000000	4200.51269531250000000000	4147.69238281250000000000	4141.53857421875000000000	4121.53857421875000000000	4133.84619140625000000000	4128.71777343750000000000	4120.00000000000000000000	4122.05126953125000000000	4113.33300781250000000000	4191.28173828125000000000	4089.74340820312500000000	4136.92285156250000000000	2894.00000000000000000000	10246.00000000000000000000	10231.00000000000000000000	0.00000000000000000000	0.00000000000000000000	0.00000000000000000000	1125.00000000000000000000	74.00000000000000000000	4.00000000000000000000	4.00000000000000000000	4.00000000000000000000	4.00000000000000000000	4.00000000000000000000	4.00000000000000000000	4.00000000000000000000	4.00000000000000000000	4.00000000000000000000	4.00000000000000000000	4.00000000000000000000	4.00000000000000000000	4.00000000000000000000	4.00000000000000000000	4.00000000000000000000	4.00000000000000000000
81.00000000000000000000	0.00000000000000000000	4145.12792968750000000000	4149.23046875000000000000	4195.38427734375000000000	4140.51269531250000000000	4128.71777343750000000000	4125.12792968750000000000	4139.48730468750000000000	4170.25634765625000000000	4116.41015625000000000000	4115.89746093750000000000	4096.41015625000000000000	4189.74365234375000000000	4086.66650390625000000000	4141.02539062500000000000	2920.00000000000000000000	10246.00000000000000000000	10229.00000000000000000000	0.00000000000000000000	0.00000000000000000000	0.00000000000000000000	1125.00000000000000000000	81.00000000000000000000	4.00000000000000000000	4.00000000000000000000	4.00000000000000000000	4.00000000000000000000	4.00000000000000000000	4.00000000000000000000	4.00000000000000000000	4.00000000000000000000	4.00000000000000000000	4.00000000000000000000	4.00000000000000000000	4.00000000000000000000	4.00000000000000000000	4.00000000000000000000	4.00000000000000000000	4.00000000000000000000
82.00000000000000000000	0.00000000000000000000	4150.76904296875000000000	4137.43603515625000000000	4197.94873046875000000000	4123.58984375000000000000	4114.87158203125000000000	4111.79492187500000000000	4129.23046875000000000000	4206.15380859375000000000	4108.20507812500000000000	4106.15380859375000000000	4111.79492187500000000000	4183.58984375000000000000	4088.71777343750000000000	4121.02539062500000000000	3501.00000000000000000000	10246.00000000000000000000	10229.00000000000000000000	0.00000000000000000000	0.00000000000000000000	0.00000000000000000000	1125.00000000000000000000	89.00000000000000000000	4.00000000000000000000	4.00000000000000000000	4.00000000000000000000	4.00000000000000000000	4.00000000000000000000	4.00000000000000000000	4.00000000000000000000	4.00000000000000000000	4.00000000000000000000	4.00000000000000000000	4.00000000000000000000	4.00000000000000000000	4.00000000000000000000	4.00000000000000000000	4.00000000000000000000	4.00000000000000000000
83.00000000000000000000	0.00000000000000000000	4153.84619140625000000000	4138.97412109375000000000	4195.89746093750000000000	4151.28173828125000000000	4130.76904296875000000000	4110.76904296875000000000	4125.64111328125000000000	4183.58984375000000000000	4110.76904296875000000000	4103.58984375000000000000	4135.38427734375000000000	4176.41015625000000000000	4086.15380859375000000000	4106.66650390625000000000	3295.00000000000000000000	10246.00000000000000000000	10230.00000000000000000000	0.00000000000000000000	0.00000000000000000000	0.00000000000000000000	1125.00000000000000000000	96.00000000000000000000	4.00000000000000000000	4.00000000000000000000	4.00000000000000000000	4.00000000000000000000	4.00000000000000000000	4.00000000000000000000	4.00000000000000000000	4.00000000000000000000	4.00000000000000000000	4.00000000000000000000	4.00000000000000000000	4.00000000000000000000	4.00000000000000000000	4.00000000000000000000	4.00000000000000000000	4.00000000000000000000
84.00000000000000000000	0.00000000000000000000	4152.30761718750000000000	4152.82031250000000000000	4197.43603515625000000000	4168.71777343750000000000	4157.94873046875000000000	4126.66650390625000000000	4139.48730468750000000000	4156.41015625000000000000	4132.30761718750000000000	4124.61523437500000000000	4112.82031250000000000000	4193.33300781250000000000	4097.94873046875000000000	4130.76904296875000000000	2894.00000000000000000000	10246.00000000000000000000	10230.00000000000000000000	0.00000000000000000000	0.00000000000000000000	0.00000000000000000000	1125.00000000000000000000	104.00000000000000000000	4.00000000000000000000	4.00000000000000000000	4.00000000000000000000	4.00000000000000000000	4.00000000000000000000	4.00000000000000000000	4.00000000000000000000	4.00000000000000000000	4.00000000000000000000	4.00000000000000000000	4.00000000000000000000	4.00000000000000000000	4.00000000000000000000	4.00000000000000000000	4.00000000000000000000	4.00000000000000000000
85.00000000000000000000	0.00000000000000000000	4172.82031250000000000000	4164.10253906250000000000	4221.02539062500000000000	4152.82031250000000000000	4146.15380859375000000000	4128.71777343750000000000	4143.07666015625000000000	4162.05126953125000000000	4145.12792968750000000000	4144.61523437500000000000	4107.69238281250000000000	4216.92285156250000000000	4111.79492187500000000000	4163.58984375000000000000	2920.00000000000000000000	10248.00000000000000000000	10229.00000000000000000000	0.00000000000000000000	0.00000000000000000000	0.00000000000000000000	1125.00000000000000000000	111.00000000000000000000	4.00000000000000000000	4.00000000000000000000	4.00000000000000000000	4.00000000000000000000	4.00000000000000000000	4.00000000000000000000	4.00000000000000000000	4.00000000000000000000	4.00000000000000000000	4.00000000000000000000	4.00000000000000000000	4.00000000000000000000	4.00000000000000000000	4.00000000000000000000	4.00000000000000000000	4.00000000000000000000
86.00000000000000000000	0.00000000000000000000	4161.53857421875000000000	4165.12792968750000000000	4211.28173828125000000000	4149.74365234375000000000	4128.71777343750000000000	4121.53857421875000000000	4137.94873046875000000000	4166.15380859375000000000	4141.02539062500000000000	4143.58984375000000000000	4127.17919921875000000000	4202.05126953125000000000	4116.41015625000000000000	4157.94873046875000000000	3501.00000000000000000000	10248.00000000000000000000	10229.00000000000000000000	0.00000000000000000000	0.00000000000000000000	0.00000000000000000000	1125.00000000000000000000	118.00000000000000000000	4.00000000000000000000	4.00000000000000000000	4.00000000000000000000	4.00000000000000000000	4.00000000000000000000	4.00000000000000000000	4.00000000000000000000	4.00000000000000000000	4.00000000000000000000	4.00000000000000000000	4.00000000000000000000	4.00000000000000000000	4.00000000000000000000	4.00000000000000000000	4.00000000000000000000	4.00000000000000000000
87.00000000000000000000	0.00000000000000000000	4152.30761718750000000000	4148.20507812500000000000	4197.94873046875000000000	4150.25634765625000000000	4141.53857421875000000000	4123.58984375000000000000	4138.46142578125000000000	4152.82031250000000000000	4133.33300781250000000000	4131.79492187500000000000	4140.51269531250000000000	4186.15380859375000000000	4118.97412109375000000000	4135.89746093750000000000	3295.00000000000000000000	10247.00000000000000000000	10228.00000000000000000000	0.00000000000000000000	0.00000000000000000000	0.00000000000000000000	1125.00000000000000000000	126.00000000000000000000	4.00000000000000000000	4.00000000000000000000	4.00000000000000000000	4.00000000000000000000	4.00000000000000000000	4.00000000000000000000	4.00000000000000000000	4.00000000000000000000	4.00000000000000000000	4.00000000000000000000	4.00000000000000000000	4.00000000000000000000	4.00000000000000000000	4.00000000000000000000	4.00000000000000000000	4.00000000000000000000
88.00000000000000000000	0.00000000000000000000	4152.82031250000000000000	4146.66650390625000000000	4200.00000000000000000000	4148.20507812500000000000	4147.69238281250000000000	4130.76904296875000000000	4144.61523437500000000000	4150.25634765625000000000	4140.51269531250000000000	4130.25634765625000000000	4140.00000000000000000000	4191.28173828125000000000	4108.71777343750000000000	4132.82031250000000000000	2894.00000000000000000000	10247.00000000000000000000	10228.00000000000000000000	0.00000000000000000000	0.00000000000000000000	0.00000000000000000000	1125.00000000000000000000	133.00000000000000000000	4.00000000000000000000	4.00000000000000000000	4.00000000000000000000	4.00000000000000000000	4.00000000000000000000	4.00000000000000000000	4.00000000000000000000	4.00000000000000000000	4.00000000000000000000	4.00000000000000000000	4.00000000000000000000	4.00000000000000000000	4.00000000000000000000	4.00000000000000000000	4.00000000000000000000	4.00000000000000000000
89.00000000000000000000	0.00000000000000000000	4146.15380859375000000000	4154.87158203125000000000	4199.48730468750000000000	4151.79492187500000000000	4129.74365234375000000000	4127.69238281250000000000	4144.61523437500000000000	4147.69238281250000000000	4138.46142578125000000000	4128.71777343750000000000	4125.12792968750000000000	4195.89746093750000000000	4084.61523437500000000000	4135.89746093750000000000	2920.00000000000000000000	10249.00000000000000000000	10227.00000000000000000000	0.00000000000000000000	0.00000000000000000000	0.00000000000000000000	1125.00000000000000000000	140.00000000000000000000	4.00000000000000000000	4.00000000000000000000	4.00000000000000000000	4.00000000000000000000	4.00000000000000000000	4.00000000000000000000	4.00000000000000000000	4.00000000000000000000	4.00000000000000000000	4.00000000000000000000	4.00000000000000000000	4.00000000000000000000	4.00000000000000000000	4.00000000000000000000	4.00000000000000000000	4.00000000000000000000
90.00000000000000000000	0.00000000000000000000	4154.35888671875000000000	4148.71777343750000000000	4208.20507812500000000000	4148.71777343750000000000	4122.56396484375000000000	4122.05126953125000000000	4140.00000000000000000000	4137.94873046875000000000	4117.94873046875000000000	4124.10253906250000000000	4118.97412109375000000000	4190.25634765625000000000	4080.00000000000000000000	4131.79492187500000000000	3501.00000000000000000000	10249.00000000000000000000	10227.00000000000000000000	0.00000000000000000000	0.00000000000000000000	0.00000000000000000000	1125.00000000000000000000	149.00000000000000000000	4.00000000000000000000	4.00000000000000000000	4.00000000000000000000	4.00000000000000000000	4.00000000000000000000	4.00000000000000000000	4.00000000000000000000	4.00000000000000000000	4.00000000000000000000	4.00000000000000000000	4.00000000000000000000	4.00000000000000000000	4.00000000000000000000	4.00000000000000000000	4.00000000000000000000	4.00000000000000000000
91.00000000000000000000	0.00000000000000000000	4152.30761718750000000000	4155.89746093750000000000	4206.15380859375000000000	4157.43603515625000000000	4145.64111328125000000000	4128.20507812500000000000	4146.66650390625000000000	4146.15380859375000000000	4126.66650390625000000000	4132.82031250000000000000	4122.56396484375000000000	4191.28173828125000000000	4098.46142578125000000000	4138.97412109375000000000	3295.00000000000000000000	10250.00000000000000000000	10228.00000000000000000000	0.00000000000000000000	0.00000000000000000000	0.00000000000000000000	1125.00000000000000000000	157.00000000000000000000	4.00000000000000000000	4.00000000000000000000	4.00000000000000000000	4.00000000000000000000	4.00000000000000000000	4.00000000000000000000	4.00000000000000000000	4.00000000000000000000	4.00000000000000000000	4.00000000000000000000	4.00000000000000000000	4.00000000000000000000	4.00000000000000000000	4.00000000000000000000	4.00000000000000000000	4.00000000000000000000
92.00000000000000000000	0.00000000000000000000	4160.00000000000000000000	4160.00000000000000000000	4205.12792968750000000000	4160.00000000000000000000	4152.30761718750000000000	4132.82031250000000000000	4149.74365234375000000000	4153.33300781250000000000	4143.58984375000000000000	4136.41015625000000000000	4115.89746093750000000000	4202.56396484375000000000	4103.58984375000000000000	4148.20507812500000000000	2894.00000000000000000000	10250.00000000000000000000	10228.00000000000000000000	0.00000000000000000000	0.00000000000000000000	0.00000000000000000000	1125.00000000000000000000	164.00000000000000000000	4.00000000000000000000	4.00000000000000000000	4.00000000000000000000	4.00000000000000000000	4.00000000000000000000	4.00000000000000000000	4.00000000000000000000	4.00000000000000000000	4.00000000000000000000	4.00000000000000000000	4.00000000000000000000	4.00000000000000000000	4.00000000000000000000	4.00000000000000000000	4.00000000000000000000	4.00000000000000000000
93.00000000000000000000	0.00000000000000000000	4160.00000000000000000000	4148.20507812500000000000	4203.58984375000000000000	4132.30761718750000000000	4141.02539062500000000000	4132.30761718750000000000	4145.64111328125000000000	4145.64111328125000000000	4143.07666015625000000000	4130.25634765625000000000	4126.15380859375000000000	4194.87158203125000000000	4100.51269531250000000000	4144.10253906250000000000	2920.00000000000000000000	10250.00000000000000000000	10229.00000000000000000000	0.00000000000000000000	0.00000000000000000000	0.00000000000000000000	1125.00000000000000000000	173.00000000000000000000	4.00000000000000000000	4.00000000000000000000	4.00000000000000000000	4.00000000000000000000	4.00000000000000000000	4.00000000000000000000	4.00000000000000000000	4.00000000000000000000	4.00000000000000000000	4.00000000000000000000	4.00000000000000000000	4.00000000000000000000	4.00000000000000000000	4.00000000000000000000	4.00000000000000000000	4.00000000000000000000
94.00000000000000000000	0.00000000000000000000	4149.23046875000000000000	4155.89746093750000000000	4202.05126953125000000000	4138.97412109375000000000	4143.58984375000000000000	4130.76904296875000000000	4147.17919921875000000000	4150.76904296875000000000	4149.74365234375000000000	4134.35888671875000000000	4160.51269531250000000000	4195.38427734375000000000	4105.12792968750000000000	4152.30761718750000000000	3501.00000000000000000000	10250.00000000000000000000	10229.00000000000000000000	0.00000000000000000000	0.00000000000000000000	0.00000000000000000000	1125.00000000000000000000	181.00000000000000000000	4.00000000000000000000	4.00000000000000000000	4.00000000000000000000	4.00000000000000000000	4.00000000000000000000	4.00000000000000000000	4.00000000000000000000	4.00000000000000000000	4.00000000000000000000	4.00000000000000000000	4.00000000000000000000	4.00000000000000000000	4.00000000000000000000	4.00000000000000000000	4.00000000000000000000	4.00000000000000000000
95.00000000000000000000	0.00000000000000000000	4160.51269531250000000000	4161.02539062500000000000	4211.79492187500000000000	4165.12792968750000000000	4141.53857421875000000000	4121.02539062500000000000	4145.12792968750000000000	4153.84619140625000000000	4145.12792968750000000000	4131.28173828125000000000	4155.89746093750000000000	4212.82031250000000000000	4109.74365234375000000000	4156.92285156250000000000	3295.00000000000000000000	10249.00000000000000000000	10226.00000000000000000000	0.00000000000000000000	0.00000000000000000000	0.00000000000000000000	1125.00000000000000000000	189.00000000000000000000	4.00000000000000000000	4.00000000000000000000	4.00000000000000000000	4.00000000000000000000	4.00000000000000000000	4.00000000000000000000	4.00000000000000000000	4.00000000000000000000	4.00000000000000000000	4.00000000000000000000	4.00000000000000000000	4.00000000000000000000	4.00000000000000000000	4.00000000000000000000	4.00000000000000000000	4.00000000000000000000
96.00000000000000000000	0.00000000000000000000	4148.20507812500000000000	4145.64111328125000000000	4197.43603515625000000000	4146.66650390625000000000	4138.97412109375000000000	4119.48730468750000000000	4142.56396484375000000000	4146.15380859375000000000	4131.28173828125000000000	4121.53857421875000000000	4131.79492187500000000000	4203.58984375000000000000	4114.87158203125000000000	4137.43603515625000000000	2894.00000000000000000000	10249.00000000000000000000	10226.00000000000000000000	0.00000000000000000000	0.00000000000000000000	0.00000000000000000000	1125.00000000000000000000	198.00000000000000000000	4.00000000000000000000	4.00000000000000000000	4.00000000000000000000	4.00000000000000000000	4.00000000000000000000	4.00000000000000000000	4.00000000000000000000	4.00000000000000000000	4.00000000000000000000	4.00000000000000000000	4.00000000000000000000	4.00000000000000000000	4.00000000000000000000	4.00000000000000000000	4.00000000000000000000	4.00000000000000000000
97.00000000000000000000	0.00000000000000000000	4148.20507812500000000000	4145.64111328125000000000	4195.89746093750000000000	4133.33300781250000000000	4139.48730468750000000000	4125.12792968750000000000	4141.53857421875000000000	4140.00000000000000000000	4127.17919921875000000000	4120.00000000000000000000	4124.61523437500000000000	4191.79492187500000000000	4098.97412109375000000000	4128.20507812500000000000	2920.00000000000000000000	10248.00000000000000000000	10227.00000000000000000000	0.00000000000000000000	0.00000000000000000000	0.00000000000000000000	1125.00000000000000000000	206.00000000000000000000	4.00000000000000000000	4.00000000000000000000	4.00000000000000000000	4.00000000000000000000	4.00000000000000000000	4.00000000000000000000	4.00000000000000000000	4.00000000000000000000	4.00000000000000000000	4.00000000000000000000	4.00000000000000000000	4.00000000000000000000	4.00000000000000000000	4.00000000000000000000	4.00000000000000000000	4.00000000000000000000
98.00000000000000000000	0.00000000000000000000	4157.94873046875000000000	4158.46142578125000000000	4207.69238281250000000000	4149.23046875000000000000	4144.61523437500000000000	4129.23046875000000000000	4143.58984375000000000000	4141.53857421875000000000	4129.74365234375000000000	4126.66650390625000000000	4115.89746093750000000000	4203.07666015625000000000	4088.71777343750000000000	4143.58984375000000000000	3501.00000000000000000000	10248.00000000000000000000	10227.00000000000000000000	0.00000000000000000000	0.00000000000000000000	0.00000000000000000000	1125.00000000000000000000	213.00000000000000000000	4.00000000000000000000	4.00000000000000000000	4.00000000000000000000	4.00000000000000000000	4.00000000000000000000	4.00000000000000000000	4.00000000000000000000	4.00000000000000000000	4.00000000000000000000	4.00000000000000000000	4.00000000000000000000	4.00000000000000000000	4.00000000000000000000	4.00000000000000000000	4.00000000000000000000	4.00000000000000000000
99.00000000000000000000	0.00000000000000000000	4145.64111328125000000000	4150.76904296875000000000	4198.97412109375000000000	4141.53857421875000000000	4142.05126953125000000000	4129.74365234375000000000	4143.07666015625000000000	4140.00000000000000000000	4126.66650390625000000000	4131.28173828125000000000	4126.15380859375000000000	4209.23046875000000000000	4113.84619140625000000000	4152.30761718750000000000	3295.00000000000000000000	10248.00000000000000000000	10227.00000000000000000000	0.00000000000000000000	0.00000000000000000000	0.00000000000000000000	1125.00000000000000000000	221.00000000000000000000	4.00000000000000000000	4.00000000000000000000	4.00000000000000000000	4.00000000000000000000	4.00000000000000000000	4.00000000000000000000	4.00000000000000000000	4.00000000000000000000	4.00000000000000000000	4.00000000000000000000	4.00000000000000000000	4.00000000000000000000	4.00000000000000000000	4.00000000000000000000	4.00000000000000000000	4.00000000000000000000
100.00000000000000000000	0.00000000000000000000	4157.43603515625000000000	4140.00000000000000000000	4207.17919921875000000000	4124.10253906250000000000	4134.87158203125000000000	4129.74365234375000000000	4142.05126953125000000000	4135.38427734375000000000	4122.56396484375000000000	4121.53857421875000000000	4139.48730468750000000000	4210.76904296875000000000	4114.87158203125000000000	4153.84619140625000000000	2894.00000000000000000000	10248.00000000000000000000	10227.00000000000000000000	0.00000000000000000000	0.00000000000000000000	0.00000000000000000000	1125.00000000000000000000	228.00000000000000000000	4.00000000000000000000	4.00000000000000000000	4.00000000000000000000	4.00000000000000000000	4.00000000000000000000	4.00000000000000000000	4.00000000000000000000	4.00000000000000000000	4.00000000000000000000	4.00000000000000000000	4.00000000000000000000	4.00000000000000000000	4.00000000000000000000	4.00000000000000000000	4.00000000000000000000	4.00000000000000000000
101.00000000000000000000	0.00000000000000000000	4152.30761718750000000000	4150.25634765625000000000	4206.66650390625000000000	4137.43603515625000000000	4150.76904296875000000000	4133.84619140625000000000	4151.28173828125000000000	4149.23046875000000000000	4137.43603515625000000000	4118.46142578125000000000	4146.66650390625000000000	4210.76904296875000000000	4086.15380859375000000000	4152.30761718750000000000	2920.00000000000000000000	10247.00000000000000000000	10227.00000000000000000000	0.00000000000000000000	0.00000000000000000000	0.00000000000000000000	1125.00000000000000000000	236.00000000000000000000	4.00000000000000000000	4.00000000000000000000	4.00000000000000000000	4.00000000000000000000	4.00000000000000000000	4.00000000000000000000	4.00000000000000000000	4.00000000000000000000	4.00000000000000000000	4.00000000000000000000	4.00000000000000000000	4.00000000000000000000	4.00000000000000000000	4.00000000000000000000	4.00000000000000000000	4.00000000000000000000
102.00000000000000000000	0.00000000000000000000	4138.46142578125000000000	4147.17919921875000000000	4195.89746093750000000000	4142.05126953125000000000	4147.17919921875000000000	4125.12792968750000000000	4145.64111328125000000000	4149.23046875000000000000	4143.58984375000000000000	4122.56396484375000000000	4142.05126953125000000000	4200.00000000000000000000	4068.20507812500000000000	4130.76904296875000000000	3501.00000000000000000000	10247.00000000000000000000	10227.00000000000000000000	0.00000000000000000000	0.00000000000000000000	0.00000000000000000000	1125.00000000000000000000	243.00000000000000000000	4.00000000000000000000	4.00000000000000000000	4.00000000000000000000	4.00000000000000000000	4.00000000000000000000	4.00000000000000000000	4.00000000000000000000	4.00000000000000000000	4.00000000000000000000	4.00000000000000000000	4.00000000000000000000	4.00000000000000000000	4.00000000000000000000	4.00000000000000000000	4.00000000000000000000	4.00000000000000000000
103.00000000000000000000	0.00000000000000000000	4151.79492187500000000000	4145.64111328125000000000	4203.58984375000000000000	4131.28173828125000000000	4139.48730468750000000000	4125.12792968750000000000	4142.05126953125000000000	4142.05126953125000000000	4138.97412109375000000000	4134.87158203125000000000	4130.25634765625000000000	4195.38427734375000000000	4074.35888671875000000000	4121.53857421875000000000	3295.00000000000000000000	10247.00000000000000000000	10228.00000000000000000000	0.00000000000000000000	0.00000000000000000000	0.00000000000000000000	1125.00000000000000000000	251.00000000000000000000	4.00000000000000000000	4.00000000000000000000	4.00000000000000000000	4.00000000000000000000	4.00000000000000000000	4.00000000000000000000	4.00000000000000000000	4.00000000000000000000	4.00000000000000000000	4.00000000000000000000	4.00000000000000000000	4.00000000000000000000	4.00000000000000000000	4.00000000000000000000	4.00000000000000000000	4.00000000000000000000
104.00000000000000000000	0.00000000000000000000	4154.35888671875000000000	4156.41015625000000000000	4206.15380859375000000000	4142.56396484375000000000	4151.28173828125000000000	4136.41015625000000000000	4151.79492187500000000000	4145.64111328125000000000	4138.46142578125000000000	4140.51269531250000000000	4137.94873046875000000000	4202.56396484375000000000	4076.92309570312500000000	4135.89746093750000000000	2894.00000000000000000000	10247.00000000000000000000	10228.00000000000000000000	0.00000000000000000000	0.00000000000000000000	0.00000000000000000000	1125.00000000000000000000	259.00000000000000000000	4.00000000000000000000	4.00000000000000000000	4.00000000000000000000	4.00000000000000000000	4.00000000000000000000	4.00000000000000000000	4.00000000000000000000	4.00000000000000000000	4.00000000000000000000	4.00000000000000000000	4.00000000000000000000	4.00000000000000000000	4.00000000000000000000	4.00000000000000000000	4.00000000000000000000	4.00000000000000000000
105.00000000000000000000	0.00000000000000000000	4156.41015625000000000000	4152.82031250000000000000	4205.12792968750000000000	4148.20507812500000000000	4151.28173828125000000000	4127.17919921875000000000	4143.07666015625000000000	4133.84619140625000000000	4129.74365234375000000000	4117.94873046875000000000	4139.48730468750000000000	4205.64111328125000000000	4065.64086914062500000000	4140.00000000000000000000	2920.00000000000000000000	10246.00000000000000000000	10227.00000000000000000000	0.00000000000000000000	0.00000000000000000000	0.00000000000000000000	1125.00000000000000000000	267.00000000000000000000	4.00000000000000000000	4.00000000000000000000	4.00000000000000000000	4.00000000000000000000	4.00000000000000000000	4.00000000000000000000	4.00000000000000000000	4.00000000000000000000	4.00000000000000000000	4.00000000000000000000	4.00000000000000000000	4.00000000000000000000	4.00000000000000000000	4.00000000000000000000	4.00000000000000000000	4.00000000000000000000
106.00000000000000000000	0.00000000000000000000	4140.51269531250000000000	4148.71777343750000000000	4191.79492187500000000000	4110.25634765625000000000	4141.02539062500000000000	4115.89746093750000000000	4131.28173828125000000000	4118.46142578125000000000	4122.56396484375000000000	4108.71777343750000000000	4130.76904296875000000000	4195.89746093750000000000	4064.61523437500000000000	4125.12792968750000000000	3501.00000000000000000000	10246.00000000000000000000	10227.00000000000000000000	0.00000000000000000000	0.00000000000000000000	0.00000000000000000000	1125.00000000000000000000	275.00000000000000000000	4.00000000000000000000	4.00000000000000000000	4.00000000000000000000	4.00000000000000000000	4.00000000000000000000	4.00000000000000000000	4.00000000000000000000	4.00000000000000000000	4.00000000000000000000	4.00000000000000000000	4.00000000000000000000	4.00000000000000000000	4.00000000000000000000	4.00000000000000000000	4.00000000000000000000	4.00000000000000000000
107.00000000000000000000	0.00000000000000000000	4133.33300781250000000000	4144.10253906250000000000	4182.05126953125000000000	4102.56396484375000000000	4133.84619140625000000000	4113.33300781250000000000	4131.79492187500000000000	4116.41015625000000000000	4116.92285156250000000000	4118.46142578125000000000	4144.61523437500000000000	4194.35888671875000000000	4067.17944335937500000000	4119.48730468750000000000	3295.00000000000000000000	10245.00000000000000000000	10228.00000000000000000000	0.00000000000000000000	0.00000000000000000000	0.00000000000000000000	1125.00000000000000000000	284.00000000000000000000	4.00000000000000000000	4.00000000000000000000	4.00000000000000000000	4.00000000000000000000	4.00000000000000000000	4.00000000000000000000	4.00000000000000000000	4.00000000000000000000	4.00000000000000000000	4.00000000000000000000	4.00000000000000000000	4.00000000000000000000	4.00000000000000000000	4.00000000000000000000	4.00000000000000000000	4.00000000000000000000
108.00000000000000000000	0.00000000000000000000	4153.84619140625000000000	4152.30761718750000000000	4195.38427734375000000000	4158.46142578125000000000	4148.20507812500000000000	4124.61523437500000000000	4144.10253906250000000000	4131.28173828125000000000	4127.17919921875000000000	4128.20507812500000000000	4165.12792968750000000000	4200.00000000000000000000	4076.92309570312500000000	4140.00000000000000000000	2894.00000000000000000000	10245.00000000000000000000	10228.00000000000000000000	0.00000000000000000000	0.00000000000000000000	0.00000000000000000000	1125.00000000000000000000	292.00000000000000000000	4.00000000000000000000	4.00000000000000000000	4.00000000000000000000	4.00000000000000000000	4.00000000000000000000	4.00000000000000000000	4.00000000000000000000	4.00000000000000000000	4.00000000000000000000	4.00000000000000000000	4.00000000000000000000	4.00000000000000000000	4.00000000000000000000	4.00000000000000000000	4.00000000000000000000	4.00000000000000000000
109.00000000000000000000	0.00000000000000000000	4153.33300781250000000000	4173.33300781250000000000	4203.07666015625000000000	4178.97412109375000000000	4171.28173828125000000000	4144.61523437500000000000	4156.92285156250000000000	4153.84619140625000000000	4148.20507812500000000000	4138.97412109375000000000	4147.17919921875000000000	4201.02539062500000000000	4083.07690429687500000000	4154.35888671875000000000	2920.00000000000000000000	10247.00000000000000000000	10229.00000000000000000000	0.00000000000000000000	0.00000000000000000000	0.00000000000000000000	1125.00000000000000000000	300.00000000000000000000	4.00000000000000000000	4.00000000000000000000	4.00000000000000000000	4.00000000000000000000	4.00000000000000000000	4.00000000000000000000	4.00000000000000000000	4.00000000000000000000	4.00000000000000000000	4.00000000000000000000	4.00000000000000000000	4.00000000000000000000	4.00000000000000000000	4.00000000000000000000	4.00000000000000000000	4.00000000000000000000
110.00000000000000000000	0.00000000000000000000	4154.35888671875000000000	4162.05126953125000000000	4210.25634765625000000000	4146.66650390625000000000	4168.71777343750000000000	4151.28173828125000000000	4157.94873046875000000000	4157.43603515625000000000	4151.79492187500000000000	4142.05126953125000000000	4128.71777343750000000000	4205.12792968750000000000	4070.76904296875000000000	4142.56396484375000000000	3501.00000000000000000000	10247.00000000000000000000	10229.00000000000000000000	0.00000000000000000000	0.00000000000000000000	0.00000000000000000000	1125.00000000000000000000	309.00000000000000000000	4.00000000000000000000	4.00000000000000000000	4.00000000000000000000	4.00000000000000000000	4.00000000000000000000	4.00000000000000000000	4.00000000000000000000	4.00000000000000000000	4.00000000000000000000	4.00000000000000000000	4.00000000000000000000	4.00000000000000000000	4.00000000000000000000	4.00000000000000000000	4.00000000000000000000	4.00000000000000000000
111.00000000000000000000	0.00000000000000000000	4143.58984375000000000000	4133.33300781250000000000	4198.97412109375000000000	4125.12792968750000000000	4147.69238281250000000000	4147.69238281250000000000	4157.94873046875000000000	4147.69238281250000000000	4144.10253906250000000000	4140.51269531250000000000	4154.35888671875000000000	4198.97412109375000000000	4074.35888671875000000000	4133.84619140625000000000	3295.00000000000000000000	10247.00000000000000000000	10229.00000000000000000000	0.00000000000000000000	0.00000000000000000000	0.00000000000000000000	1125.00000000000000000000	317.00000000000000000000	4.00000000000000000000	4.00000000000000000000	4.00000000000000000000	4.00000000000000000000	4.00000000000000000000	4.00000000000000000000	4.00000000000000000000	4.00000000000000000000	4.00000000000000000000	4.00000000000000000000	4.00000000000000000000	4.00000000000000000000	4.00000000000000000000	4.00000000000000000000	4.00000000000000000000	4.00000000000000000000
112.00000000000000000000	0.00000000000000000000	4139.48730468750000000000	4134.35888671875000000000	4190.25634765625000000000	4126.15380859375000000000	4135.38427734375000000000	4134.35888671875000000000	4152.82031250000000000000	4135.38427734375000000000	4125.64111328125000000000	4131.79492187500000000000	4164.61523437500000000000	4198.46142578125000000000	4088.20507812500000000000	4134.35888671875000000000	2894.00000000000000000000	10247.00000000000000000000	10229.00000000000000000000	0.00000000000000000000	0.00000000000000000000	0.00000000000000000000	1125.00000000000000000000	326.00000000000000000000	4.00000000000000000000	4.00000000000000000000	4.00000000000000000000	4.00000000000000000000	4.00000000000000000000	4.00000000000000000000	4.00000000000000000000	4.00000000000000000000	4.00000000000000000000	4.00000000000000000000	4.00000000000000000000	4.00000000000000000000	4.00000000000000000000	4.00000000000000000000	4.00000000000000000000	4.00000000000000000000
113.00000000000000000000	0.00000000000000000000	4156.41015625000000000000	4156.41015625000000000000	4206.15380859375000000000	4135.89746093750000000000	4145.64111328125000000000	4126.66650390625000000000	4146.15380859375000000000	4135.38427734375000000000	4121.53857421875000000000	4125.64111328125000000000	4156.41015625000000000000	4211.79492187500000000000	4088.20507812500000000000	4138.46142578125000000000	2920.00000000000000000000	10248.00000000000000000000	10229.00000000000000000000	0.00000000000000000000	0.00000000000000000000	0.00000000000000000000	1125.00000000000000000000	333.00000000000000000000	4.00000000000000000000	4.00000000000000000000	4.00000000000000000000	4.00000000000000000000	4.00000000000000000000	4.00000000000000000000	4.00000000000000000000	4.00000000000000000000	4.00000000000000000000	4.00000000000000000000	4.00000000000000000000	4.00000000000000000000	4.00000000000000000000	4.00000000000000000000	4.00000000000000000000	4.00000000000000000000
114.00000000000000000000	0.00000000000000000000	4148.71777343750000000000	4157.94873046875000000000	4203.58984375000000000000	4143.58984375000000000000	4155.89746093750000000000	4129.74365234375000000000	4148.71777343750000000000	4153.33300781250000000000	4144.61523437500000000000	4140.00000000000000000000	4168.20507812500000000000	4209.23046875000000000000	4090.25634765625000000000	4151.79492187500000000000	3501.00000000000000000000	10248.00000000000000000000	10229.00000000000000000000	0.00000000000000000000	0.00000000000000000000	0.00000000000000000000	1125.00000000000000000000	341.00000000000000000000	4.00000000000000000000	4.00000000000000000000	4.00000000000000000000	4.00000000000000000000	4.00000000000000000000	4.00000000000000000000	4.00000000000000000000	4.00000000000000000000	4.00000000000000000000	4.00000000000000000000	4.00000000000000000000	4.00000000000000000000	4.00000000000000000000	4.00000000000000000000	4.00000000000000000000	4.00000000000000000000
115.00000000000000000000	0.00000000000000000000	4150.25634765625000000000	4142.56396484375000000000	4196.92285156250000000000	4137.43603515625000000000	4143.58984375000000000000	4125.64111328125000000000	4146.66650390625000000000	4148.71777343750000000000	4142.56396484375000000000	4139.48730468750000000000	4167.17919921875000000000	4197.43603515625000000000	4087.17944335937500000000	4150.25634765625000000000	3295.00000000000000000000	10249.00000000000000000000	10228.00000000000000000000	0.00000000000000000000	0.00000000000000000000	0.00000000000000000000	1125.00000000000000000000	348.00000000000000000000	4.00000000000000000000	4.00000000000000000000	4.00000000000000000000	4.00000000000000000000	4.00000000000000000000	4.00000000000000000000	4.00000000000000000000	4.00000000000000000000	4.00000000000000000000	4.00000000000000000000	4.00000000000000000000	4.00000000000000000000	4.00000000000000000000	4.00000000000000000000	4.00000000000000000000	4.00000000000000000000
116.00000000000000000000	0.00000000000000000000	4143.58984375000000000000	4139.48730468750000000000	4183.07666015625000000000	4126.66650390625000000000	4139.48730468750000000000	4127.17919921875000000000	4140.00000000000000000000	4130.25634765625000000000	4122.56396484375000000000	4130.25634765625000000000	4149.74365234375000000000	4184.10253906250000000000	4084.10253906250000000000	4128.20507812500000000000	2894.00000000000000000000	10249.00000000000000000000	10228.00000000000000000000	0.00000000000000000000	0.00000000000000000000	0.00000000000000000000	1125.00000000000000000000	356.00000000000000000000	4.00000000000000000000	4.00000000000000000000	4.00000000000000000000	4.00000000000000000000	4.00000000000000000000	4.00000000000000000000	4.00000000000000000000	4.00000000000000000000	4.00000000000000000000	4.00000000000000000000	4.00000000000000000000	4.00000000000000000000	4.00000000000000000000	4.00000000000000000000	4.00000000000000000000	4.00000000000000000000
117.00000000000000000000	0.00000000000000000000	4137.94873046875000000000	4148.71777343750000000000	4183.58984375000000000000	4136.41015625000000000000	4155.38427734375000000000	4137.94873046875000000000	4142.56396484375000000000	4133.33300781250000000000	4129.74365234375000000000	4138.97412109375000000000	4150.25634765625000000000	4188.20507812500000000000	4093.33325195312500000000	4127.69238281250000000000	2920.00000000000000000000	10249.00000000000000000000	10228.00000000000000000000	0.00000000000000000000	0.00000000000000000000	0.00000000000000000000	1125.00000000000000000000	363.00000000000000000000	4.00000000000000000000	4.00000000000000000000	4.00000000000000000000	4.00000000000000000000	4.00000000000000000000	4.00000000000000000000	4.00000000000000000000	4.00000000000000000000	4.00000000000000000000	4.00000000000000000000	4.00000000000000000000	4.00000000000000000000	4.00000000000000000000	4.00000000000000000000	4.00000000000000000000	4.00000000000000000000
118.00000000000000000000	0.00000000000000000000	4161.02539062500000000000	4159.48730468750000000000	4211.79492187500000000000	4153.33300781250000000000	4160.00000000000000000000	4140.00000000000000000000	4152.82031250000000000000	4148.20507812500000000000	4147.69238281250000000000	4142.56396484375000000000	4168.20507812500000000000	4208.20507812500000000000	4092.30761718750000000000	4146.15380859375000000000	3501.00000000000000000000	10249.00000000000000000000	10228.00000000000000000000	0.00000000000000000000	0.00000000000000000000	0.00000000000000000000	1125.00000000000000000000	370.00000000000000000000	4.00000000000000000000	4.00000000000000000000	4.00000000000000000000	4.00000000000000000000	4.00000000000000000000	4.00000000000000000000	4.00000000000000000000	4.00000000000000000000	4.00000000000000000000	4.00000000000000000000	4.00000000000000000000	4.00000000000000000000	4.00000000000000000000	4.00000000000000000000	4.00000000000000000000	4.00000000000000000000
119.00000000000000000000	0.00000000000000000000	4153.84619140625000000000	4156.92285156250000000000	4206.15380859375000000000	4152.82031250000000000000	4152.30761718750000000000	4135.38427734375000000000	4152.82031250000000000000	4150.76904296875000000000	4145.64111328125000000000	4135.89746093750000000000	4175.38427734375000000000	4204.61523437500000000000	4082.56396484375000000000	4146.66650390625000000000	3295.00000000000000000000	10248.00000000000000000000	10228.00000000000000000000	0.00000000000000000000	0.00000000000000000000	0.00000000000000000000	1125.00000000000000000000	378.00000000000000000000	4.00000000000000000000	4.00000000000000000000	4.00000000000000000000	4.00000000000000000000	4.00000000000000000000	4.00000000000000000000	4.00000000000000000000	4.00000000000000000000	4.00000000000000000000	4.00000000000000000000	4.00000000000000000000	4.00000000000000000000	4.00000000000000000000	4.00000000000000000000	4.00000000000000000000	4.00000000000000000000
120.00000000000000000000	0.00000000000000000000	4142.05126953125000000000	4138.97412109375000000000	4188.20507812500000000000	4140.51269531250000000000	4137.43603515625000000000	4124.10253906250000000000	4139.48730468750000000000	4130.25634765625000000000	4121.02539062500000000000	4121.02539062500000000000	4163.58984375000000000000	4188.20507812500000000000	4084.61523437500000000000	4138.46142578125000000000	2894.00000000000000000000	10248.00000000000000000000	10228.00000000000000000000	0.00000000000000000000	0.00000000000000000000	0.00000000000000000000	1125.00000000000000000000	385.00000000000000000000	4.00000000000000000000	4.00000000000000000000	4.00000000000000000000	4.00000000000000000000	4.00000000000000000000	4.00000000000000000000	4.00000000000000000000	4.00000000000000000000	4.00000000000000000000	4.00000000000000000000	4.00000000000000000000	4.00000000000000000000	4.00000000000000000000	4.00000000000000000000	4.00000000000000000000	4.00000000000000000000
121.00000000000000000000	0.00000000000000000000	4142.56396484375000000000	4142.56396484375000000000	4188.71777343750000000000	4142.56396484375000000000	4143.58984375000000000000	4125.64111328125000000000	4148.71777343750000000000	4137.94873046875000000000	4125.64111328125000000000	4125.12792968750000000000	4153.33300781250000000000	4190.25634765625000000000	4105.12792968750000000000	4145.12792968750000000000	2920.00000000000000000000	10245.00000000000000000000	10229.00000000000000000000	0.00000000000000000000	0.00000000000000000000	0.00000000000000000000	1125.00000000000000000000	393.00000000000000000000	4.00000000000000000000	4.00000000000000000000	4.00000000000000000000	4.00000000000000000000	4.00000000000000000000	4.00000000000000000000	4.00000000000000000000	4.00000000000000000000	4.00000000000000000000	4.00000000000000000000	4.00000000000000000000	4.00000000000000000000	4.00000000000000000000	4.00000000000000000000	4.00000000000000000000	4.00000000000000000000
122.00000000000000000000	0.00000000000000000000	4148.20507812500000000000	4157.43603515625000000000	4201.53857421875000000000	4158.46142578125000000000	4163.58984375000000000000	4145.64111328125000000000	4167.69238281250000000000	4169.74365234375000000000	4164.10253906250000000000	4154.35888671875000000000	4160.00000000000000000000	4208.20507812500000000000	4110.76904296875000000000	4147.17919921875000000000	3501.00000000000000000000	10245.00000000000000000000	10229.00000000000000000000	0.00000000000000000000	0.00000000000000000000	0.00000000000000000000	1125.00000000000000000000	401.00000000000000000000	4.00000000000000000000	4.00000000000000000000	4.00000000000000000000	4.00000000000000000000	4.00000000000000000000	4.00000000000000000000	4.00000000000000000000	4.00000000000000000000	4.00000000000000000000	4.00000000000000000000	4.00000000000000000000	4.00000000000000000000	4.00000000000000000000	4.00000000000000000000	4.00000000000000000000	4.00000000000000000000
123.00000000000000000000	0.00000000000000000000	4153.33300781250000000000	4147.69238281250000000000	4206.15380859375000000000	4155.89746093750000000000	4158.97412109375000000000	4148.20507812500000000000	4156.92285156250000000000	4163.07666015625000000000	4164.10253906250000000000	4161.02539062500000000000	4181.53857421875000000000	4202.05126953125000000000	4098.46142578125000000000	4128.71777343750000000000	3295.00000000000000000000	10245.00000000000000000000	10229.00000000000000000000	0.00000000000000000000	0.00000000000000000000	0.00000000000000000000	1125.00000000000000000000	410.00000000000000000000	4.00000000000000000000	4.00000000000000000000	4.00000000000000000000	4.00000000000000000000	4.00000000000000000000	4.00000000000000000000	4.00000000000000000000	4.00000000000000000000	4.00000000000000000000	4.00000000000000000000	4.00000000000000000000	4.00000000000000000000	4.00000000000000000000	4.00000000000000000000	4.00000000000000000000	4.00000000000000000000
124.00000000000000000000	0.00000000000000000000	4137.94873046875000000000	4154.35888671875000000000	4186.66650390625000000000	4155.38427734375000000000	4170.76904296875000000000	4147.69238281250000000000	4149.23046875000000000000	4147.17919921875000000000	4146.15380859375000000000	4147.69238281250000000000	4185.64111328125000000000	4183.58984375000000000000	4101.53857421875000000000	4125.12792968750000000000	2894.00000000000000000000	10245.00000000000000000000	10229.00000000000000000000	0.00000000000000000000	0.00000000000000000000	0.00000000000000000000	1125.00000000000000000000	417.00000000000000000000	4.00000000000000000000	4.00000000000000000000	4.00000000000000000000	4.00000000000000000000	4.00000000000000000000	4.00000000000000000000	4.00000000000000000000	4.00000000000000000000	4.00000000000000000000	4.00000000000000000000	4.00000000000000000000	4.00000000000000000000	4.00000000000000000000	4.00000000000000000000	4.00000000000000000000	4.00000000000000000000
125.00000000000000000000	0.00000000000000000000	4144.61523437500000000000	4161.53857421875000000000	4188.20507812500000000000	4157.43603515625000000000	4179.48730468750000000000	4145.12792968750000000000	4152.82031250000000000000	4151.28173828125000000000	4148.71777343750000000000	4133.84619140625000000000	4159.48730468750000000000	4194.87158203125000000000	4092.30761718750000000000	4137.94873046875000000000	2920.00000000000000000000	10248.00000000000000000000	10230.00000000000000000000	0.00000000000000000000	0.00000000000000000000	0.00000000000000000000	1125.00000000000000000000	425.00000000000000000000	4.00000000000000000000	4.00000000000000000000	4.00000000000000000000	4.00000000000000000000	4.00000000000000000000	4.00000000000000000000	4.00000000000000000000	4.00000000000000000000	4.00000000000000000000	4.00000000000000000000	4.00000000000000000000	4.00000000000000000000	4.00000000000000000000	4.00000000000000000000	4.00000000000000000000	4.00000000000000000000
126.00000000000000000000	0.00000000000000000000	4140.51269531250000000000	4137.43603515625000000000	4186.15380859375000000000	4125.64111328125000000000	4143.07666015625000000000	4129.74365234375000000000	4143.58984375000000000000	4148.71777343750000000000	4144.10253906250000000000	4129.23046875000000000000	4153.33300781250000000000	4191.79492187500000000000	4071.28198242187500000000	4124.61523437500000000000	3501.00000000000000000000	10248.00000000000000000000	10230.00000000000000000000	0.00000000000000000000	0.00000000000000000000	0.00000000000000000000	1125.00000000000000000000	433.00000000000000000000	4.00000000000000000000	4.00000000000000000000	4.00000000000000000000	4.00000000000000000000	4.00000000000000000000	4.00000000000000000000	4.00000000000000000000	4.00000000000000000000	4.00000000000000000000	4.00000000000000000000	4.00000000000000000000	4.00000000000000000000	4.00000000000000000000	4.00000000000000000000	4.00000000000000000000	4.00000000000000000000
127.00000000000000000000	0.00000000000000000000	4124.61523437500000000000	4129.74365234375000000000	4173.84619140625000000000	4117.43603515625000000000	4130.25634765625000000000	4130.25634765625000000000	4140.51269531250000000000	4138.97412109375000000000	4129.74365234375000000000	4134.35888671875000000000	4174.87158203125000000000	4175.38427734375000000000	4083.58959960937500000000	4110.76904296875000000000	52.00000000000000000000	10249.00000000000000000000	10230.00000000000000000000	0.00000000000000000000	0.00000000000000000000	0.00000000000000000000	1125.00000000000000000000	442.00000000000000000000	4.00000000000000000000	4.00000000000000000000	4.00000000000000000000	4.00000000000000000000	4.00000000000000000000	4.00000000000000000000	4.00000000000000000000	4.00000000000000000000	4.00000000000000000000	4.00000000000000000000	4.00000000000000000000	4.00000000000000000000	4.00000000000000000000	4.00000000000000000000	4.00000000000000000000	4.00000000000000000000
0.00000000000000000000	0.00000000000000000000	4145.12792968750000000000	4142.05126953125000000000	4190.25634765625000000000	4158.97412109375000000000	4153.84619140625000000000	4144.10253906250000000000	4152.82031250000000000000	4140.51269531250000000000	4130.25634765625000000000	4132.30761718750000000000	4157.94873046875000000000	4188.71777343750000000000	4099.48730468750000000000	4127.17919921875000000000	2725.00000000000000000000	10249.00000000000000000000	10230.00000000000000000000	0.00000000000000000000	0.00000000000000000000	0.00000000000000000000	1125.00000000000000000000	449.00000000000000000000	4.00000000000000000000	4.00000000000000000000	4.00000000000000000000	4.00000000000000000000	4.00000000000000000000	4.00000000000000000000	4.00000000000000000000	4.00000000000000000000	4.00000000000000000000	4.00000000000000000000	4.00000000000000000000	4.00000000000000000000	4.00000000000000000000	4.00000000000000000000	4.00000000000000000000	4.00000000000000000000
1.00000000000000000000	0.00000000000000000000	4143.58984375000000000000	4138.97412109375000000000	4193.84619140625000000000	4174.35888671875000000000	4160.00000000000000000000	4143.58984375000000000000	4161.02539062500000000000	4152.82031250000000000000	4147.17919921875000000000	4130.25634765625000000000	4138.46142578125000000000	4200.51269531250000000000	4094.35888671875000000000	4137.94873046875000000000	2841.00000000000000000000	10249.00000000000000000000	10229.00000000000000000000	0.00000000000000000000	0.00000000000000000000	0.00000000000000000000	1125.00000000000000000000	457.00000000000000000000	4.00000000000000000000	4.00000000000000000000	4.00000000000000000000	4.00000000000000000000	4.00000000000000000000	4.00000000000000000000	4.00000000000000000000	4.00000000000000000000	4.00000000000000000000	4.00000000000000000000	4.00000000000000000000	4.00000000000000000000	4.00000000000000000000	4.00000000000000000000	4.00000000000000000000	4.00000000000000000000
2.00000000000000000000	0.00000000000000000000	4140.51269531250000000000	4135.89746093750000000000	4191.79492187500000000000	4152.82031250000000000000	4142.05126953125000000000	4130.76904296875000000000	4150.25634765625000000000	4150.25634765625000000000	4140.00000000000000000000	4126.15380859375000000000	4164.10253906250000000000	4198.97412109375000000000	4089.74340820312500000000	4127.17919921875000000000	2438.00000000000000000000	10249.00000000000000000000	10229.00000000000000000000	0.00000000000000000000	0.00000000000000000000	0.00000000000000000000	1125.00000000000000000000	466.00000000000000000000	4.00000000000000000000	4.00000000000000000000	4.00000000000000000000	4.00000000000000000000	4.00000000000000000000	4.00000000000000000000	4.00000000000000000000	4.00000000000000000000	4.00000000000000000000	4.00000000000000000000	4.00000000000000000000	4.00000000000000000000	4.00000000000000000000	4.00000000000000000000	4.00000000000000000000	4.00000000000000000000
3.00000000000000000000	0.00000000000000000000	4150.76904296875000000000	4151.28173828125000000000	4195.38427734375000000000	4146.15380859375000000000	4145.12792968750000000000	4132.82031250000000000000	4146.15380859375000000000	4142.56396484375000000000	4125.12792968750000000000	4121.02539062500000000000	4175.89746093750000000000	4200.51269531250000000000	4090.25634765625000000000	4127.69238281250000000000	3481.00000000000000000000	10246.00000000000000000000	10230.00000000000000000000	0.00000000000000000000	0.00000000000000000000	0.00000000000000000000	1125.00000000000000000000	474.00000000000000000000	4.00000000000000000000	4.00000000000000000000	4.00000000000000000000	4.00000000000000000000	4.00000000000000000000	4.00000000000000000000	4.00000000000000000000	4.00000000000000000000	4.00000000000000000000	4.00000000000000000000	4.00000000000000000000	4.00000000000000000000	4.00000000000000000000	4.00000000000000000000	4.00000000000000000000	4.00000000000000000000
4.00000000000000000000	0.00000000000000000000	4142.56396484375000000000	4148.71777343750000000000	4189.74365234375000000000	4153.84619140625000000000	4162.05126953125000000000	4137.94873046875000000000	4154.35888671875000000000	4146.66650390625000000000	4137.43603515625000000000	4125.64111328125000000000	4165.64111328125000000000	4198.97412109375000000000	4082.05126953125000000000	4129.74365234375000000000	3565.00000000000000000000	10246.00000000000000000000	10230.00000000000000000000	0.00000000000000000000	0.00000000000000000000	0.00000000000000000000	1125.00000000000000000000	481.00000000000000000000	4.00000000000000000000	4.00000000000000000000	4.00000000000000000000	4.00000000000000000000	4.00000000000000000000	4.00000000000000000000	4.00000000000000000000	4.00000000000000000000	4.00000000000000000000	4.00000000000000000000	4.00000000000000000000	4.00000000000000000000	4.00000000000000000000	4.00000000000000000000	4.00000000000000000000	4.00000000000000000000
5.00000000000000000000	0.00000000000000000000	4148.71777343750000000000	4135.38427734375000000000	4197.43603515625000000000	4157.43603515625000000000	4156.92285156250000000000	4134.87158203125000000000	4151.28173828125000000000	4146.66650390625000000000	4143.07666015625000000000	4131.28173828125000000000	4157.94873046875000000000	4196.92285156250000000000	4080.51269531250000000000	4128.20507812500000000000	3416.00000000000000000000	10247.00000000000000000000	10230.00000000000000000000	0.00000000000000000000	0.00000000000000000000	0.00000000000000000000	1125.00000000000000000000	489.00000000000000000000	4.00000000000000000000	4.00000000000000000000	4.00000000000000000000	4.00000000000000000000	4.00000000000000000000	4.00000000000000000000	4.00000000000000000000	4.00000000000000000000	4.00000000000000000000	4.00000000000000000000	4.00000000000000000000	4.00000000000000000000	4.00000000000000000000	4.00000000000000000000	4.00000000000000000000	4.00000000000000000000
6.00000000000000000000	0.00000000000000000000	4144.61523437500000000000	4147.69238281250000000000	4193.84619140625000000000	4161.02539062500000000000	4148.71777343750000000000	4137.43603515625000000000	4146.15380859375000000000	4142.05126953125000000000	4129.23046875000000000000	4129.23046875000000000000	4147.69238281250000000000	4204.10253906250000000000	4095.89721679687500000000	4138.97412109375000000000	3488.00000000000000000000	10247.00000000000000000000	10230.00000000000000000000	0.00000000000000000000	0.00000000000000000000	0.00000000000000000000	1125.00000000000000000000	497.00000000000000000000	4.00000000000000000000	4.00000000000000000000	4.00000000000000000000	4.00000000000000000000	4.00000000000000000000	4.00000000000000000000	4.00000000000000000000	4.00000000000000000000	4.00000000000000000000	4.00000000000000000000	4.00000000000000000000	4.00000000000000000000	4.00000000000000000000	4.00000000000000000000	4.00000000000000000000	4.00000000000000000000
7.00000000000000000000	0.00000000000000000000	4141.53857421875000000000	4147.69238281250000000000	4190.76904296875000000000	4165.64111328125000000000	4144.61523437500000000000	4140.00000000000000000000	4148.71777343750000000000	4135.89746093750000000000	4121.02539062500000000000	4120.00000000000000000000	4159.48730468750000000000	4209.23046875000000000000	4101.02539062500000000000	4133.33300781250000000000	3474.00000000000000000000	10248.00000000000000000000	10230.00000000000000000000	0.00000000000000000000	0.00000000000000000000	0.00000000000000000000	1125.00000000000000000000	505.00000000000000000000	4.00000000000000000000	4.00000000000000000000	4.00000000000000000000	4.00000000000000000000	4.00000000000000000000	4.00000000000000000000	4.00000000000000000000	4.00000000000000000000	4.00000000000000000000	4.00000000000000000000	4.00000000000000000000	4.00000000000000000000	4.00000000000000000000	4.00000000000000000000	4.00000000000000000000	4.00000000000000000000
8.00000000000000000000	0.00000000000000000000	4149.23046875000000000000	4150.76904296875000000000	4197.94873046875000000000	4170.25634765625000000000	4167.69238281250000000000	4154.87158203125000000000	4170.25634765625000000000	4151.79492187500000000000	4145.12792968750000000000	4132.30761718750000000000	4189.74365234375000000000	4205.12792968750000000000	4118.46142578125000000000	4121.53857421875000000000	3426.00000000000000000000	10248.00000000000000000000	10230.00000000000000000000	0.00000000000000000000	0.00000000000000000000	0.00000000000000000000	1125.00000000000000000000	513.00000000000000000000	4.00000000000000000000	4.00000000000000000000	4.00000000000000000000	4.00000000000000000000	4.00000000000000000000	4.00000000000000000000	4.00000000000000000000	4.00000000000000000000	4.00000000000000000000	4.00000000000000000000	4.00000000000000000000	4.00000000000000000000	4.00000000000000000000	4.00000000000000000000	4.00000000000000000000	4.00000000000000000000
9.00000000000000000000	0.00000000000000000000	4136.41015625000000000000	4159.48730468750000000000	4190.25634765625000000000	4158.97412109375000000000	4175.89746093750000000000	4155.38427734375000000000	4183.58984375000000000000	4173.33300781250000000000	4161.02539062500000000000	4144.61523437500000000000	4189.23046875000000000000	4206.15380859375000000000	4129.23046875000000000000	4130.76904296875000000000	3068.00000000000000000000	10249.00000000000000000000	10228.00000000000000000000	0.00000000000000000000	0.00000000000000000000	0.00000000000000000000	1125.00000000000000000000	521.00000000000000000000	4.00000000000000000000	4.00000000000000000000	4.00000000000000000000	4.00000000000000000000	4.00000000000000000000	4.00000000000000000000	4.00000000000000000000	4.00000000000000000000	4.00000000000000000000	4.00000000000000000000	4.00000000000000000000	4.00000000000000000000	4.00000000000000000000	4.00000000000000000000	4.00000000000000000000	4.00000000000000000000
10.00000000000000000000	0.00000000000000000000	4143.07666015625000000000	4139.48730468750000000000	4198.97412109375000000000	4127.69238281250000000000	4137.94873046875000000000	4131.28173828125000000000	4172.30761718750000000000	4170.76904296875000000000	4146.66650390625000000000	4135.38427734375000000000	4176.41015625000000000000	4215.38427734375000000000	4103.58984375000000000000	4142.56396484375000000000	3511.00000000000000000000	10249.00000000000000000000	10228.00000000000000000000	0.00000000000000000000	0.00000000000000000000	0.00000000000000000000	1125.00000000000000000000	529.00000000000000000000	4.00000000000000000000	4.00000000000000000000	4.00000000000000000000	4.00000000000000000000	4.00000000000000000000	4.00000000000000000000	4.00000000000000000000	4.00000000000000000000	4.00000000000000000000	4.00000000000000000000	4.00000000000000000000	4.00000000000000000000	4.00000000000000000000	4.00000000000000000000	4.00000000000000000000	4.00000000000000000000
11.00000000000000000000	0.00000000000000000000	4147.69238281250000000000	4132.82031250000000000000	4205.12792968750000000000	4131.28173828125000000000	4140.51269531250000000000	4137.94873046875000000000	4179.48730468750000000000	4185.12792968750000000000	4161.53857421875000000000	4155.38427734375000000000	4196.92285156250000000000	4212.82031250000000000000	4108.20507812500000000000	4135.89746093750000000000	3332.00000000000000000000	10244.00000000000000000000	10228.00000000000000000000	0.00000000000000000000	0.00000000000000000000	0.00000000000000000000	1125.00000000000000000000	536.00000000000000000000	4.00000000000000000000	4.00000000000000000000	4.00000000000000000000	4.00000000000000000000	4.00000000000000000000	4.00000000000000000000	4.00000000000000000000	4.00000000000000000000	4.00000000000000000000	4.00000000000000000000	4.00000000000000000000	4.00000000000000000000	4.00000000000000000000	4.00000000000000000000	4.00000000000000000000	4.00000000000000000000
12.00000000000000000000	0.00000000000000000000	4142.05126953125000000000	4139.48730468750000000000	4193.33300781250000000000	4167.69238281250000000000	4158.46142578125000000000	4146.66650390625000000000	4180.51269531250000000000	4190.76904296875000000000	4168.20507812500000000000	4161.53857421875000000000	4179.48730468750000000000	4208.20507812500000000000	4117.94873046875000000000	4127.17919921875000000000	2897.00000000000000000000	10244.00000000000000000000	10228.00000000000000000000	0.00000000000000000000	0.00000000000000000000	0.00000000000000000000	1125.00000000000000000000	544.00000000000000000000	4.00000000000000000000	4.00000000000000000000	4.00000000000000000000	4.00000000000000000000	4.00000000000000000000	4.00000000000000000000	4.00000000000000000000	4.00000000000000000000	4.00000000000000000000	4.00000000000000000000	4.00000000000000000000	4.00000000000000000000	4.00000000000000000000	4.00000000000000000000	4.00000000000000000000	4.00000000000000000000
13.00000000000000000000	0.00000000000000000000	4136.41015625000000000000	4131.79492187500000000000	4186.15380859375000000000	4173.33300781250000000000	4133.33300781250000000000	4128.71777343750000000000	4157.43603515625000000000	4160.00000000000000000000	4141.53857421875000000000	4124.61523437500000000000	4119.48730468750000000000	4212.30761718750000000000	4096.92285156250000000000	4136.41015625000000000000	2954.00000000000000000000	10242.00000000000000000000	10228.00000000000000000000	0.00000000000000000000	0.00000000000000000000	0.00000000000000000000	1125.00000000000000000000	551.00000000000000000000	4.00000000000000000000	4.00000000000000000000	4.00000000000000000000	4.00000000000000000000	4.00000000000000000000	4.00000000000000000000	4.00000000000000000000	4.00000000000000000000	4.00000000000000000000	4.00000000000000000000	4.00000000000000000000	4.00000000000000000000	4.00000000000000000000	4.00000000000000000000	4.00000000000000000000	4.00000000000000000000
14.00000000000000000000	0.00000000000000000000	4128.71777343750000000000	4144.10253906250000000000	4185.64111328125000000000	4158.46142578125000000000	4132.30761718750000000000	4131.28173828125000000000	4153.33300781250000000000	4146.15380859375000000000	4137.94873046875000000000	4121.02539062500000000000	4141.53857421875000000000	4211.28173828125000000000	4102.56396484375000000000	4141.53857421875000000000	3511.00000000000000000000	10242.00000000000000000000	10228.00000000000000000000	0.00000000000000000000	0.00000000000000000000	0.00000000000000000000	1125.00000000000000000000	559.00000000000000000000	4.00000000000000000000	4.00000000000000000000	4.00000000000000000000	4.00000000000000000000	4.00000000000000000000	4.00000000000000000000	4.00000000000000000000	4.00000000000000000000	4.00000000000000000000	4.00000000000000000000	4.00000000000000000000	4.00000000000000000000	4.00000000000000000000	4.00000000000000000000	4.00000000000000000000	4.00000000000000000000
15.00000000000000000000	0.00000000000000000000	4147.69238281250000000000	4153.33300781250000000000	4200.00000000000000000000	4162.56396484375000000000	4158.46142578125000000000	4135.89746093750000000000	4152.82031250000000000000	4146.66650390625000000000	4143.07666015625000000000	4135.38427734375000000000	4207.69238281250000000000	4207.17919921875000000000	4115.89746093750000000000	4128.71777343750000000000	3332.00000000000000000000	10243.00000000000000000000	10227.00000000000000000000	0.00000000000000000000	0.00000000000000000000	0.00000000000000000000	1125.00000000000000000000	568.00000000000000000000	4.00000000000000000000	4.00000000000000000000	4.00000000000000000000	4.00000000000000000000	4.00000000000000000000	4.00000000000000000000	4.00000000000000000000	4.00000000000000000000	4.00000000000000000000	4.00000000000000000000	4.00000000000000000000	4.00000000000000000000	4.00000000000000000000	4.00000000000000000000	4.00000000000000000000	4.00000000000000000000
16.00000000000000000000	0.00000000000000000000	4145.64111328125000000000	4132.82031250000000000000	4194.87158203125000000000	4164.10253906250000000000	4158.97412109375000000000	4127.69238281250000000000	4139.48730468750000000000	4138.97412109375000000000	4136.41015625000000000000	4131.28173828125000000000	4220.00000000000000000000	4203.58984375000000000000	4109.23046875000000000000	4125.64111328125000000000	0.00000000000000000000	10243.00000000000000000000	10227.00000000000000000000	0.00000000000000000000	0.00000000000000000000	0.00000000000000000000	1125.00000000000000000000	576.00000000000000000000	4.00000000000000000000	4.00000000000000000000	4.00000000000000000000	4.00000000000000000000	4.00000000000000000000	4.00000000000000000000	4.00000000000000000000	4.00000000000000000000	4.00000000000000000000	4.00000000000000000000	4.00000000000000000000	4.00000000000000000000	4.00000000000000000000	4.00000000000000000000	4.00000000000000000000	4.00000000000000000000
17.00000000000000000000	0.00000000000000000000	4142.56396484375000000000	4135.38427734375000000000	4192.30761718750000000000	4161.53857421875000000000	4155.38427734375000000000	4128.20507812500000000000	4144.10253906250000000000	4141.02539062500000000000	4140.51269531250000000000	4138.46142578125000000000	4185.64111328125000000000	4220.00000000000000000000	4118.97412109375000000000	4147.69238281250000000000	0.00000000000000000000	10243.00000000000000000000	10228.00000000000000000000	0.00000000000000000000	0.00000000000000000000	0.00000000000000000000	1125.00000000000000000000	583.00000000000000000000	4.00000000000000000000	4.00000000000000000000	4.00000000000000000000	4.00000000000000000000	4.00000000000000000000	4.00000000000000000000	4.00000000000000000000	4.00000000000000000000	4.00000000000000000000	4.00000000000000000000	4.00000000000000000000	4.00000000000000000000	4.00000000000000000000	4.00000000000000000000	4.00000000000000000000	4.00000000000000000000
18.00000000000000000000	0.00000000000000000000	4160.00000000000000000000	4167.69238281250000000000	4210.25634765625000000000	4182.05126953125000000000	4168.71777343750000000000	4134.35888671875000000000	4162.05126953125000000000	4160.51269531250000000000	4156.41015625000000000000	4158.46142578125000000000	4169.74365234375000000000	4243.07666015625000000000	4145.12792968750000000000	4172.30761718750000000000	0.00000000000000000000	10243.00000000000000000000	10228.00000000000000000000	0.00000000000000000000	0.00000000000000000000	0.00000000000000000000	1125.00000000000000000000	591.00000000000000000000	4.00000000000000000000	4.00000000000000000000	4.00000000000000000000	4.00000000000000000000	4.00000000000000000000	4.00000000000000000000	4.00000000000000000000	4.00000000000000000000	4.00000000000000000000	4.00000000000000000000	4.00000000000000000000	4.00000000000000000000	4.00000000000000000000	4.00000000000000000000	4.00000000000000000000	4.00000000000000000000
19.00000000000000000000	0.00000000000000000000	4154.35888671875000000000	4173.33300781250000000000	4206.66650390625000000000	4192.30761718750000000000	4173.33300781250000000000	4138.46142578125000000000	4167.17919921875000000000	4173.84619140625000000000	4167.69238281250000000000	4169.23046875000000000000	4202.05126953125000000000	4243.58984375000000000000	4154.87158203125000000000	4175.38427734375000000000	0.00000000000000000000	10244.00000000000000000000	10228.00000000000000000000	0.00000000000000000000	0.00000000000000000000	0.00000000000000000000	1125.00000000000000000000	599.00000000000000000000	4.00000000000000000000	4.00000000000000000000	4.00000000000000000000	4.00000000000000000000	4.00000000000000000000	4.00000000000000000000	4.00000000000000000000	4.00000000000000000000	4.00000000000000000000	4.00000000000000000000	4.00000000000000000000	4.00000000000000000000	4.00000000000000000000	4.00000000000000000000	4.00000000000000000000	4.00000000000000000000
20.00000000000000000000	0.00000000000000000000	4158.46142578125000000000	4157.94873046875000000000	4206.66650390625000000000	4172.82031250000000000000	4152.30761718750000000000	4133.84619140625000000000	4161.02539062500000000000	4163.07666015625000000000	4157.43603515625000000000	4153.84619140625000000000	4211.28173828125000000000	4238.46142578125000000000	4148.20507812500000000000	4163.07666015625000000000	0.00000000000000000000	10244.00000000000000000000	10228.00000000000000000000	0.00000000000000000000	0.00000000000000000000	0.00000000000000000000	1125.00000000000000000000	606.00000000000000000000	4.00000000000000000000	4.00000000000000000000	4.00000000000000000000	4.00000000000000000000	4.00000000000000000000	4.00000000000000000000	4.00000000000000000000	4.00000000000000000000	4.00000000000000000000	4.00000000000000000000	4.00000000000000000000	4.00000000000000000000	4.00000000000000000000	4.00000000000000000000	4.00000000000000000000	4.00000000000000000000
21.00000000000000000000	0.00000000000000000000	4154.87158203125000000000	4162.05126953125000000000	4202.05126953125000000000	4165.64111328125000000000	4138.46142578125000000000	4124.10253906250000000000	4158.46142578125000000000	4152.30761718750000000000	4146.15380859375000000000	4134.35888671875000000000	4185.12792968750000000000	4232.82031250000000000000	4143.07666015625000000000	4156.41015625000000000000	0.00000000000000000000	10245.00000000000000000000	10228.00000000000000000000	0.00000000000000000000	0.00000000000000000000	0.00000000000000000000	1125.00000000000000000000	614.00000000000000000000	4.00000000000000000000	4.00000000000000000000	4.00000000000000000000	4.00000000000000000000	4.00000000000000000000	4.00000000000000000000	4.00000000000000000000	4.00000000000000000000	4.00000000000000000000	4.00000000000000000000	4.00000000000000000000	4.00000000000000000000	4.00000000000000000000	4.00000000000000000000	4.00000000000000000000	4.00000000000000000000
22.00000000000000000000	0.00000000000000000000	4151.28173828125000000000	4162.05126953125000000000	4200.51269531250000000000	4178.97412109375000000000	4149.23046875000000000000	4125.12792968750000000000	4161.02539062500000000000	4158.46142578125000000000	4155.89746093750000000000	4142.56396484375000000000	4206.66650390625000000000	4233.33300781250000000000	4144.10253906250000000000	4155.38427734375000000000	0.00000000000000000000	10245.00000000000000000000	10228.00000000000000000000	0.00000000000000000000	0.00000000000000000000	0.00000000000000000000	1125.00000000000000000000	622.00000000000000000000	4.00000000000000000000	4.00000000000000000000	4.00000000000000000000	4.00000000000000000000	4.00000000000000000000	4.00000000000000000000	4.00000000000000000000	4.00000000000000000000	4.00000000000000000000	4.00000000000000000000	4.00000000000000000000	4.00000000000000000000	4.00000000000000000000	4.00000000000000000000	4.00000000000000000000	4.00000000000000000000
23.00000000000000000000	0.00000000000000000000	4164.61523437500000000000	4150.76904296875000000000	4213.84619140625000000000	4180.00000000000000000000	4157.43603515625000000000	4134.87158203125000000000	4163.58984375000000000000	4166.66650390625000000000	4166.15380859375000000000	4161.02539062500000000000	4236.41015625000000000000	4238.46142578125000000000	4154.87158203125000000000	4157.94873046875000000000	0.00000000000000000000	10247.00000000000000000000	10231.00000000000000000000	0.00000000000000000000	0.00000000000000000000	0.00000000000000000000	1125.00000000000000000000	630.00000000000000000000	4.00000000000000000000	4.00000000000000000000	4.00000000000000000000	4.00000000000000000000	4.00000000000000000000	4.00000000000000000000	4.00000000000000000000	4.00000000000000000000	4.00000000000000000000	4.00000000000000000000	4.00000000000000000000	4.00000000000000000000	4.00000000000000000000	4.00000000000000000000	4.00000000000000000000	4.00000000000000000000
24.00000000000000000000	0.00000000000000000000	4151.28173828125000000000	4159.48730468750000000000	4206.15380859375000000000	4188.71777343750000000000	4155.89746093750000000000	4139.48730468750000000000	4166.15380859375000000000	4169.23046875000000000000	4158.97412109375000000000	4161.53857421875000000000	4185.64111328125000000000	4236.92285156250000000000	4153.33300781250000000000	4166.66650390625000000000	0.00000000000000000000	10247.00000000000000000000	10231.00000000000000000000	0.00000000000000000000	0.00000000000000000000	0.00000000000000000000	1125.00000000000000000000	638.00000000000000000000	4.00000000000000000000	4.00000000000000000000	4.00000000000000000000	4.00000000000000000000	4.00000000000000000000	4.00000000000000000000	4.00000000000000000000	4.00000000000000000000	4.00000000000000000000	4.00000000000000000000	4.00000000000000000000	4.00000000000000000000	4.00000000000000000000	4.00000000000000000000	4.00000000000000000000	4.00000000000000000000
25.00000000000000000000	0.00000000000000000000	4154.35888671875000000000	4165.12792968750000000000	4204.10253906250000000000	4206.66650390625000000000	4150.25634765625000000000	4128.20507812500000000000	4157.43603515625000000000	4157.94873046875000000000	4146.15380859375000000000	4145.12792968750000000000	4160.00000000000000000000	4233.33300781250000000000	4130.76904296875000000000	4158.46142578125000000000	0.00000000000000000000	10248.00000000000000000000	10231.00000000000000000000	0.00000000000000000000	0.00000000000000000000	0.00000000000000000000	1125.00000000000000000000	645.00000000000000000000	4.00000000000000000000	4.00000000000000000000	4.00000000000000000000	4.00000000000000000000	4.00000000000000000000	4.00000000000000000000	4.00000000000000000000	4.00000000000000000000	4.00000000000000000000	4.00000000000000000000	4.00000000000000000000	4.00000000000000000000	4.00000000000000000000	4.00000000000000000000	4.00000000000000000000	4.00000000000000000000
26.00000000000000000000	0.00000000000000000000	4158.46142578125000000000	4163.58984375000000000000	4198.97412109375000000000	4188.71777343750000000000	4159.48730468750000000000	4124.61523437500000000000	4151.79492187500000000000	4155.38427734375000000000	4156.92285156250000000000	4147.17919921875000000000	4217.43603515625000000000	4223.58984375000000000000	4137.94873046875000000000	4140.51269531250000000000	0.00000000000000000000	10248.00000000000000000000	10231.00000000000000000000	0.00000000000000000000	0.00000000000000000000	0.00000000000000000000	1125.00000000000000000000	654.00000000000000000000	4.00000000000000000000	4.00000000000000000000	4.00000000000000000000	4.00000000000000000000	4.00000000000000000000	4.00000000000000000000	4.00000000000000000000	4.00000000000000000000	4.00000000000000000000	4.00000000000000000000	4.00000000000000000000	4.00000000000000000000	4.00000000000000000000	4.00000000000000000000	4.00000000000000000000	4.00000000000000000000
27.00000000000000000000	0.00000000000000000000	4144.10253906250000000000	4163.58984375000000000000	4187.17919921875000000000	4169.74365234375000000000	4151.79492187500000000000	4126.15380859375000000000	4148.20507812500000000000	4157.94873046875000000000	4159.48730468750000000000	4136.41015625000000000000	4218.46142578125000000000	4218.97412109375000000000	4143.07666015625000000000	4138.46142578125000000000	0.00000000000000000000	10245.00000000000000000000	10227.00000000000000000000	0.00000000000000000000	0.00000000000000000000	0.00000000000000000000	1125.00000000000000000000	662.00000000000000000000	4.00000000000000000000	4.00000000000000000000	4.00000000000000000000	4.00000000000000000000	4.00000000000000000000	4.00000000000000000000	4.00000000000000000000	4.00000000000000000000	4.00000000000000000000	4.00000000000000000000	4.00000000000000000000	4.00000000000000000000	4.00000000000000000000	4.00000000000000000000	4.00000000000000000000	4.00000000000000000000
28.00000000000000000000	0.00000000000000000000	4153.33300781250000000000	4160.00000000000000000000	4197.94873046875000000000	4180.51269531250000000000	4140.51269531250000000000	4126.15380859375000000000	4148.71777343750000000000	4156.92285156250000000000	4145.64111328125000000000	4120.51269531250000000000	4189.74365234375000000000	4227.17919921875000000000	4124.10253906250000000000	4153.84619140625000000000	0.00000000000000000000	10245.00000000000000000000	10227.00000000000000000000	0.00000000000000000000	0.00000000000000000000	0.00000000000000000000	1125.00000000000000000000	670.00000000000000000000	4.00000000000000000000	4.00000000000000000000	4.00000000000000000000	4.00000000000000000000	4.00000000000000000000	4.00000000000000000000	4.00000000000000000000	4.00000000000000000000	4.00000000000000000000	4.00000000000000000000	4.00000000000000000000	4.00000000000000000000	4.00000000000000000000	4.00000000000000000000	4.00000000000000000000	4.00000000000000000000
29.00000000000000000000	0.00000000000000000000	4156.41015625000000000000	4164.61523437500000000000	4201.53857421875000000000	4186.15380859375000000000	4167.17919921875000000000	4138.97412109375000000000	4167.69238281250000000000	4167.17919921875000000000	4157.43603515625000000000	4155.38427734375000000000	4213.84619140625000000000	4237.43603515625000000000	4137.94873046875000000000	4171.79492187500000000000	0.00000000000000000000	10246.00000000000000000000	10226.00000000000000000000	0.00000000000000000000	0.00000000000000000000	0.00000000000000000000	1125.00000000000000000000	678.00000000000000000000	4.00000000000000000000	4.00000000000000000000	4.00000000000000000000	4.00000000000000000000	4.00000000000000000000	4.00000000000000000000	4.00000000000000000000	4.00000000000000000000	4.00000000000000000000	4.00000000000000000000	4.00000000000000000000	4.00000000000000000000	4.00000000000000000000	4.00000000000000000000	4.00000000000000000000	4.00000000000000000000
30.00000000000000000000	0.00000000000000000000	4162.05126953125000000000	4169.74365234375000000000	4204.10253906250000000000	4194.35888671875000000000	4166.15380859375000000000	4138.46142578125000000000	4169.74365234375000000000	4164.10253906250000000000	4164.61523437500000000000	4168.71777343750000000000	4209.74365234375000000000	4242.56396484375000000000	4152.30761718750000000000	4171.28173828125000000000	0.00000000000000000000	10246.00000000000000000000	10226.00000000000000000000	0.00000000000000000000	0.00000000000000000000	0.00000000000000000000	1125.00000000000000000000	686.00000000000000000000	4.00000000000000000000	4.00000000000000000000	4.00000000000000000000	4.00000000000000000000	4.00000000000000000000	4.00000000000000000000	4.00000000000000000000	4.00000000000000000000	4.00000000000000000000	4.00000000000000000000	4.00000000000000000000	4.00000000000000000000	4.00000000000000000000	4.00000000000000000000	4.00000000000000000000	4.00000000000000000000
31.00000000000000000000	0.00000000000000000000	4160.00000000000000000000	4163.58984375000000000000	4209.23046875000000000000	4200.51269531250000000000	4140.00000000000000000000	4120.51269531250000000000	4153.33300781250000000000	4153.84619140625000000000	4154.35888671875000000000	4141.02539062500000000000	4193.84619140625000000000	4234.35888671875000000000	4128.20507812500000000000	4156.92285156250000000000	0.00000000000000000000	10248.00000000000000000000	10227.00000000000000000000	0.00000000000000000000	0.00000000000000000000	0.00000000000000000000	1125.00000000000000000000	695.00000000000000000000	4.00000000000000000000	4.00000000000000000000	4.00000000000000000000	4.00000000000000000000	4.00000000000000000000	4.00000000000000000000	4.00000000000000000000	4.00000000000000000000	4.00000000000000000000	4.00000000000000000000	4.00000000000000000000	4.00000000000000000000	4.00000000000000000000	4.00000000000000000000	4.00000000000000000000	4.00000000000000000000
32.00000000000000000000	0.00000000000000000000	4151.79492187500000000000	4151.79492187500000000000	4213.33300781250000000000	4190.76904296875000000000	4149.23046875000000000000	4118.46142578125000000000	4153.33300781250000000000	4158.97412109375000000000	4156.92285156250000000000	4144.10253906250000000000	4224.10253906250000000000	4230.25634765625000000000	4124.61523437500000000000	4158.46142578125000000000	0.00000000000000000000	10248.00000000000000000000	10227.00000000000000000000	0.00000000000000000000	0.00000000000000000000	0.00000000000000000000	1125.00000000000000000000	703.00000000000000000000	4.00000000000000000000	4.00000000000000000000	4.00000000000000000000	4.00000000000000000000	4.00000000000000000000	4.00000000000000000000	4.00000000000000000000	4.00000000000000000000	4.00000000000000000000	4.00000000000000000000	4.00000000000000000000	4.00000000000000000000	4.00000000000000000000	4.00000000000000000000	4.00000000000000000000	4.00000000000000000000
33.00000000000000000000	0.00000000000000000000	4162.56396484375000000000	4154.35888671875000000000	4217.43603515625000000000	4185.12792968750000000000	4155.89746093750000000000	4131.28173828125000000000	4158.97412109375000000000	4155.89746093750000000000	4156.92285156250000000000	4151.79492187500000000000	4224.10253906250000000000	4236.41015625000000000000	4142.56396484375000000000	4166.66650390625000000000	0.00000000000000000000	10248.00000000000000000000	10227.00000000000000000000	0.00000000000000000000	0.00000000000000000000	0.00000000000000000000	1125.00000000000000000000	711.00000000000000000000	4.00000000000000000000	4.00000000000000000000	4.00000000000000000000	4.00000000000000000000	4.00000000000000000000	4.00000000000000000000	4.00000000000000000000	4.00000000000000000000	4.00000000000000000000	4.00000000000000000000	4.00000000000000000000	4.00000000000000000000	4.00000000000000000000	4.00000000000000000000	4.00000000000000000000	4.00000000000000000000
34.00000000000000000000	0.00000000000000000000	4152.30761718750000000000	4164.10253906250000000000	4197.94873046875000000000	4187.69238281250000000000	4139.48730468750000000000	4136.92285156250000000000	4156.41015625000000000000	4153.84619140625000000000	4154.35888671875000000000	4132.82031250000000000000	4191.28173828125000000000	4232.30761718750000000000	4140.00000000000000000000	4163.58984375000000000000	0.00000000000000000000	10248.00000000000000000000	10227.00000000000000000000	0.00000000000000000000	0.00000000000000000000	0.00000000000000000000	1125.00000000000000000000	720.00000000000000000000	4.00000000000000000000	4.00000000000000000000	4.00000000000000000000	4.00000000000000000000	4.00000000000000000000	4.00000000000000000000	4.00000000000000000000	4.00000000000000000000	4.00000000000000000000	4.00000000000000000000	4.00000000000000000000	4.00000000000000000000	4.00000000000000000000	4.00000000000000000000	4.00000000000000000000	4.00000000000000000000
35.00000000000000000000	0.00000000000000000000	4158.97412109375000000000	4161.53857421875000000000	4197.94873046875000000000	4192.82031250000000000000	4143.58984375000000000000	4129.74365234375000000000	4154.35888671875000000000	4167.69238281250000000000	4160.51269531250000000000	4137.94873046875000000000	4184.61523437500000000000	4238.46142578125000000000	4131.79492187500000000000	4173.33300781250000000000	0.00000000000000000000	10247.00000000000000000000	10226.00000000000000000000	0.00000000000000000000	0.00000000000000000000	0.00000000000000000000	1125.00000000000000000000	727.00000000000000000000	4.00000000000000000000	4.00000000000000000000	4.00000000000000000000	4.00000000000000000000	4.00000000000000000000	4.00000000000000000000	4.00000000000000000000	4.00000000000000000000	4.00000000000000000000	4.00000000000000000000	4.00000000000000000000	4.00000000000000000000	4.00000000000000000000	4.00000000000000000000	4.00000000000000000000	4.00000000000000000000
36.00000000000000000000	0.00000000000000000000	4170.25634765625000000000	4167.69238281250000000000	4210.25634765625000000000	4197.43603515625000000000	4170.76904296875000000000	4136.41015625000000000000	4166.66650390625000000000	4178.46142578125000000000	4167.69238281250000000000	4170.25634765625000000000	4217.94873046875000000000	4245.64111328125000000000	4145.12792968750000000000	4181.02539062500000000000	0.00000000000000000000	10247.00000000000000000000	10226.00000000000000000000	0.00000000000000000000	0.00000000000000000000	0.00000000000000000000	1125.00000000000000000000	735.00000000000000000000	4.00000000000000000000	4.00000000000000000000	4.00000000000000000000	4.00000000000000000000	4.00000000000000000000	4.00000000000000000000	4.00000000000000000000	4.00000000000000000000	4.00000000000000000000	4.00000000000000000000	4.00000000000000000000	4.00000000000000000000	4.00000000000000000000	4.00000000000000000000	4.00000000000000000000	4.00000000000000000000
37.00000000000000000000	0.00000000000000000000	4159.48730468750000000000	4178.97412109375000000000	4207.69238281250000000000	4195.89746093750000000000	4176.92285156250000000000	4146.15380859375000000000	4175.38427734375000000000	4177.94873046875000000000	4171.28173828125000000000	4170.76904296875000000000	4257.43603515625000000000	4238.46142578125000000000	4156.41015625000000000000	4173.84619140625000000000	0.00000000000000000000	10247.00000000000000000000	10226.00000000000000000000	0.00000000000000000000	0.00000000000000000000	0.00000000000000000000	1125.00000000000000000000	742.00000000000000000000	4.00000000000000000000	4.00000000000000000000	4.00000000000000000000	4.00000000000000000000	4.00000000000000000000	4.00000000000000000000	4.00000000000000000000	4.00000000000000000000	4.00000000000000000000	4.00000000000000000000	4.00000000000000000000	4.00000000000000000000	4.00000000000000000000	4.00000000000000000000	4.00000000000000000000	4.00000000000000000000
38.00000000000000000000	0.00000000000000000000	4168.20507812500000000000	4175.89746093750000000000	4214.87158203125000000000	4191.28173828125000000000	4158.97412109375000000000	4145.64111328125000000000	4168.71777343750000000000	4171.28173828125000000000	4173.33300781250000000000	4155.38427734375000000000	4247.17919921875000000000	4234.35888671875000000000	4154.35888671875000000000	4181.02539062500000000000	0.00000000000000000000	10247.00000000000000000000	10226.00000000000000000000	0.00000000000000000000	0.00000000000000000000	0.00000000000000000000	1125.00000000000000000000	749.00000000000000000000	4.00000000000000000000	4.00000000000000000000	4.00000000000000000000	4.00000000000000000000	4.00000000000000000000	4.00000000000000000000	4.00000000000000000000	4.00000000000000000000	4.00000000000000000000	4.00000000000000000000	4.00000000000000000000	4.00000000000000000000	4.00000000000000000000	4.00000000000000000000	4.00000000000000000000	4.00000000000000000000
39.00000000000000000000	0.00000000000000000000	4164.10253906250000000000	4176.92285156250000000000	4212.30761718750000000000	4206.66650390625000000000	4153.33300781250000000000	4148.71777343750000000000	4168.71777343750000000000	4163.58984375000000000000	4169.23046875000000000000	4158.46142578125000000000	4213.33300781250000000000	4233.84619140625000000000	4161.02539062500000000000	4188.71777343750000000000	0.00000000000000000000	10248.00000000000000000000	10228.00000000000000000000	0.00000000000000000000	0.00000000000000000000	0.00000000000000000000	1125.00000000000000000000	758.00000000000000000000	4.00000000000000000000	4.00000000000000000000	4.00000000000000000000	4.00000000000000000000	4.00000000000000000000	4.00000000000000000000	4.00000000000000000000	4.00000000000000000000	4.00000000000000000000	4.00000000000000000000	4.00000000000000000000	4.00000000000000000000	4.00000000000000000000	4.00000000000000000000	4.00000000000000000000	4.00000000000000000000
40.00000000000000000000	0.00000000000000000000	4158.97412109375000000000	4168.20507812500000000000	4206.15380859375000000000	4213.33300781250000000000	4153.33300781250000000000	4135.89746093750000000000	4161.53857421875000000000	4147.69238281250000000000	4145.64111328125000000000	4141.53857421875000000000	4201.02539062500000000000	4236.41015625000000000000	4150.25634765625000000000	4170.25634765625000000000	0.00000000000000000000	10248.00000000000000000000	10228.00000000000000000000	0.00000000000000000000	0.00000000000000000000	0.00000000000000000000	1125.00000000000000000000	766.00000000000000000000	4.00000000000000000000	4.00000000000000000000	4.00000000000000000000	4.00000000000000000000	4.00000000000000000000	4.00000000000000000000	4.00000000000000000000	4.00000000000000000000	4.00000000000000000000	4.00000000000000000000	4.00000000000000000000	4.00000000000000000000	4.00000000000000000000	4.00000000000000000000	4.00000000000000000000	4.00000000000000000000
40.00000000000000000000	0.00000000000000000000	4158.97412109375000000000	4168.20507812500000000000	4206.15380859375000000000	4213.33300781250000000000	4153.33300781250000000000	4135.89746093750000000000	4161.53857421875000000000	4147.69238281250000000000	4145.64111328125000000000	4141.53857421875000000000	4201.02539062500000000000	4236.41015625000000000000	4150.25634765625000000000	4170.25634765625000000000	0.00000000000000000000	10248.00000000000000000000	10228.00000000000000000000	0.00000000000000000000	0.00000000000000000000	0.00000000000000000000	1125.00000000000000000000	774.00000000000000000000	4.00000000000000000000	4.00000000000000000000	4.00000000000000000000	4.00000000000000000000	4.00000000000000000000	4.00000000000000000000	4.00000000000000000000	4.00000000000000000000	4.00000000000000000000	4.00000000000000000000	4.00000000000000000000	4.00000000000000000000	4.00000000000000000000	4.00000000000000000000	4.00000000000000000000	4.00000000000000000000
41.00000000000000000000	0.00000000000000000000	4161.02539062500000000000	4155.38427734375000000000	4203.07666015625000000000	4182.05126953125000000000	4152.82031250000000000000	4125.64111328125000000000	4149.74365234375000000000	4144.61523437500000000000	4140.51269531250000000000	4128.20507812500000000000	4201.53857421875000000000	4231.79492187500000000000	4134.87158203125000000000	4162.56396484375000000000	0.00000000000000000000	10248.00000000000000000000	10228.00000000000000000000	0.00000000000000000000	0.00000000000000000000	0.00000000000000000000	1125.00000000000000000000	781.00000000000000000000	4.00000000000000000000	4.00000000000000000000	4.00000000000000000000	4.00000000000000000000	4.00000000000000000000	4.00000000000000000000	4.00000000000000000000	4.00000000000000000000	4.00000000000000000000	4.00000000000000000000	4.00000000000000000000	4.00000000000000000000	4.00000000000000000000	4.00000000000000000000	4.00000000000000000000	4.00000000000000000000
42.00000000000000000000	0.00000000000000000000	4158.97412109375000000000	4172.82031250000000000000	4194.35888671875000000000	4179.48730468750000000000	4156.41015625000000000000	4141.02539062500000000000	4155.38427734375000000000	4160.51269531250000000000	4167.69238281250000000000	4154.35888671875000000000	4224.61523437500000000000	4224.61523437500000000000	4153.33300781250000000000	4174.35888671875000000000	0.00000000000000000000	10248.00000000000000000000	10228.00000000000000000000	0.00000000000000000000	0.00000000000000000000	0.00000000000000000000	1125.00000000000000000000	789.00000000000000000000	4.00000000000000000000	4.00000000000000000000	4.00000000000000000000	4.00000000000000000000	4.00000000000000000000	4.00000000000000000000	4.00000000000000000000	4.00000000000000000000	4.00000000000000000000	4.00000000000000000000	4.00000000000000000000	4.00000000000000000000	4.00000000000000000000	4.00000000000000000000	4.00000000000000000000	4.00000000000000000000
43.00000000000000000000	0.00000000000000000000	4174.35888671875000000000	4185.64111328125000000000	4204.10253906250000000000	4216.41015625000000000000	4159.48730468750000000000	4154.35888671875000000000	4168.20507812500000000000	4172.30761718750000000000	4181.02539062500000000000	4168.71777343750000000000	4252.30761718750000000000	4227.69238281250000000000	4173.84619140625000000000	4173.33300781250000000000	0.00000000000000000000	10247.00000000000000000000	10229.00000000000000000000	0.00000000000000000000	0.00000000000000000000	0.00000000000000000000	1125.00000000000000000000	796.00000000000000000000	4.00000000000000000000	4.00000000000000000000	4.00000000000000000000	4.00000000000000000000	4.00000000000000000000	4.00000000000000000000	4.00000000000000000000	4.00000000000000000000	4.00000000000000000000	4.00000000000000000000	4.00000000000000000000	4.00000000000000000000	4.00000000000000000000	4.00000000000000000000	4.00000000000000000000	4.00000000000000000000
44.00000000000000000000	0.00000000000000000000	4162.05126953125000000000	4173.84619140625000000000	4205.64111328125000000000	4214.87158203125000000000	4171.79492187500000000000	4158.46142578125000000000	4171.28173828125000000000	4177.43603515625000000000	4174.87158203125000000000	4168.20507812500000000000	4243.58984375000000000000	4226.15380859375000000000	4177.94873046875000000000	4167.69238281250000000000	0.00000000000000000000	10247.00000000000000000000	10229.00000000000000000000	0.00000000000000000000	0.00000000000000000000	0.00000000000000000000	1125.00000000000000000000	803.00000000000000000000	4.00000000000000000000	4.00000000000000000000	4.00000000000000000000	4.00000000000000000000	4.00000000000000000000	4.00000000000000000000	4.00000000000000000000	4.00000000000000000000	4.00000000000000000000	4.00000000000000000000	4.00000000000000000000	4.00000000000000000000	4.00000000000000000000	4.00000000000000000000	4.00000000000000000000	4.00000000000000000000
45.00000000000000000000	0.00000000000000000000	4150.76904296875000000000	4157.43603515625000000000	4203.58984375000000000000	4188.20507812500000000000	4165.12792968750000000000	4146.15380859375000000000	4161.02539062500000000000	4168.20507812500000000000	4158.97412109375000000000	4161.53857421875000000000	4221.02539062500000000000	4228.20507812500000000000	4170.25634765625000000000	4175.38427734375000000000	0.00000000000000000000	10248.00000000000000000000	10229.00000000000000000000	0.00000000000000000000	0.00000000000000000000	0.00000000000000000000	1125.00000000000000000000	811.00000000000000000000	4.00000000000000000000	4.00000000000000000000	4.00000000000000000000	4.00000000000000000000	4.00000000000000000000	4.00000000000000000000	4.00000000000000000000	4.00000000000000000000	4.00000000000000000000	4.00000000000000000000	4.00000000000000000000	4.00000000000000000000	4.00000000000000000000	4.00000000000000000000	4.00000000000000000000	4.00000000000000000000
46.00000000000000000000	0.00000000000000000000	4165.64111328125000000000	4166.66650390625000000000	4210.25634765625000000000	4201.02539062500000000000	4157.94873046875000000000	4135.38427734375000000000	4165.64111328125000000000	4167.69238281250000000000	4159.48730468750000000000	4149.74365234375000000000	4222.05126953125000000000	4236.41015625000000000000	4166.15380859375000000000	4187.17919921875000000000	0.00000000000000000000	10248.00000000000000000000	10229.00000000000000000000	0.00000000000000000000	0.00000000000000000000	0.00000000000000000000	1125.00000000000000000000	818.00000000000000000000	4.00000000000000000000	4.00000000000000000000	4.00000000000000000000	4.00000000000000000000	4.00000000000000000000	4.00000000000000000000	4.00000000000000000000	4.00000000000000000000	4.00000000000000000000	4.00000000000000000000	4.00000000000000000000	4.00000000000000000000	4.00000000000000000000	4.00000000000000000000	4.00000000000000000000	4.00000000000000000000
47.00000000000000000000	0.00000000000000000000	4163.58984375000000000000	4190.25634765625000000000	4206.15380859375000000000	4220.51269531250000000000	4174.87158203125000000000	4149.23046875000000000000	4185.64111328125000000000	4188.71777343750000000000	4182.05126953125000000000	4158.97412109375000000000	4232.82031250000000000000	4236.41015625000000000000	4178.46142578125000000000	4185.64111328125000000000	0.00000000000000000000	10247.00000000000000000000	10229.00000000000000000000	0.00000000000000000000	0.00000000000000000000	0.00000000000000000000	1125.00000000000000000000	825.00000000000000000000	4.00000000000000000000	4.00000000000000000000	4.00000000000000000000	4.00000000000000000000	4.00000000000000000000	4.00000000000000000000	4.00000000000000000000	4.00000000000000000000	4.00000000000000000000	4.00000000000000000000	4.00000000000000000000	4.00000000000000000000	4.00000000000000000000	4.00000000000000000000	4.00000000000000000000	4.00000000000000000000
48.00000000000000000000	0.00000000000000000000	4170.25634765625000000000	4186.66650390625000000000	4205.64111328125000000000	4212.30761718750000000000	4168.20507812500000000000	4145.12792968750000000000	4174.35888671875000000000	4178.46142578125000000000	4176.41015625000000000000	4165.12792968750000000000	4238.46142578125000000000	4225.12792968750000000000	4187.17919921875000000000	4172.82031250000000000000	0.00000000000000000000	10247.00000000000000000000	10229.00000000000000000000	0.00000000000000000000	0.00000000000000000000	0.00000000000000000000	1125.00000000000000000000	833.00000000000000000000	4.00000000000000000000	4.00000000000000000000	4.00000000000000000000	4.00000000000000000000	4.00000000000000000000	4.00000000000000000000	4.00000000000000000000	4.00000000000000000000	4.00000000000000000000	4.00000000000000000000	4.00000000000000000000	4.00000000000000000000	4.00000000000000000000	4.00000000000000000000	4.00000000000000000000	4.00000000000000000000
49.00000000000000000000	0.00000000000000000000	4157.43603515625000000000	4172.82031250000000000000	4194.35888671875000000000	4205.12792968750000000000	4150.76904296875000000000	4125.12792968750000000000	4151.79492187500000000000	4150.76904296875000000000	4153.33300781250000000000	4151.79492187500000000000	4238.46142578125000000000	4208.20507812500000000000	4174.87158203125000000000	4162.56396484375000000000	0.00000000000000000000	10246.00000000000000000000	10227.00000000000000000000	0.00000000000000000000	0.00000000000000000000	0.00000000000000000000	1125.00000000000000000000	840.00000000000000000000	4.00000000000000000000	4.00000000000000000000	4.00000000000000000000	4.00000000000000000000	4.00000000000000000000	4.00000000000000000000	4.00000000000000000000	4.00000000000000000000	4.00000000000000000000	4.00000000000000000000	4.00000000000000000000	4.00000000000000000000	4.00000000000000000000	4.00000000000000000000	4.00000000000000000000	4.00000000000000000000
50.00000000000000000000	0.00000000000000000000	4149.23046875000000000000	4169.74365234375000000000	4201.53857421875000000000	4203.07666015625000000000	4159.48730468750000000000	4138.97412109375000000000	4160.51269531250000000000	4157.43603515625000000000	4154.35888671875000000000	4150.25634765625000000000	4227.69238281250000000000	4217.94873046875000000000	4158.46142578125000000000	4168.71777343750000000000	0.00000000000000000000	10246.00000000000000000000	10227.00000000000000000000	0.00000000000000000000	0.00000000000000000000	0.00000000000000000000	1125.00000000000000000000	847.00000000000000000000	4.00000000000000000000	4.00000000000000000000	4.00000000000000000000	4.00000000000000000000	4.00000000000000000000	4.00000000000000000000	4.00000000000000000000	4.00000000000000000000	4.00000000000000000000	4.00000000000000000000	4.00000000000000000000	4.00000000000000000000	4.00000000000000000000	4.00000000000000000000	4.00000000000000000000	4.00000000000000000000
51.00000000000000000000	0.00000000000000000000	4168.20507812500000000000	4179.48730468750000000000	4221.53857421875000000000	4208.20507812500000000000	4176.41015625000000000000	4161.53857421875000000000	4180.00000000000000000000	4180.51269531250000000000	4177.94873046875000000000	4171.28173828125000000000	4226.66650390625000000000	4241.53857421875000000000	4176.41015625000000000000	4186.66650390625000000000	0.00000000000000000000	10246.00000000000000000000	10226.00000000000000000000	0.00000000000000000000	0.00000000000000000000	0.00000000000000000000	1125.00000000000000000000	855.00000000000000000000	4.00000000000000000000	4.00000000000000000000	4.00000000000000000000	4.00000000000000000000	4.00000000000000000000	4.00000000000000000000	4.00000000000000000000	4.00000000000000000000	4.00000000000000000000	4.00000000000000000000	4.00000000000000000000	4.00000000000000000000	4.00000000000000000000	4.00000000000000000000	4.00000000000000000000	4.00000000000000000000
52.00000000000000000000	0.00000000000000000000	4159.48730468750000000000	4183.07666015625000000000	4198.46142578125000000000	4212.82031250000000000000	4166.15380859375000000000	4148.71777343750000000000	4171.79492187500000000000	4179.48730468750000000000	4188.71777343750000000000	4167.17919921875000000000	4247.17919921875000000000	4234.87158203125000000000	4192.82031250000000000000	4183.58984375000000000000	0.00000000000000000000	10246.00000000000000000000	10226.00000000000000000000	0.00000000000000000000	0.00000000000000000000	0.00000000000000000000	1125.00000000000000000000	862.00000000000000000000	4.00000000000000000000	4.00000000000000000000	4.00000000000000000000	4.00000000000000000000	4.00000000000000000000	4.00000000000000000000	4.00000000000000000000	4.00000000000000000000	4.00000000000000000000	4.00000000000000000000	4.00000000000000000000	4.00000000000000000000	4.00000000000000000000	4.00000000000000000000	4.00000000000000000000	4.00000000000000000000
53.00000000000000000000	0.00000000000000000000	4162.05126953125000000000	4172.30761718750000000000	4198.46142578125000000000	4211.79492187500000000000	4153.84619140625000000000	4140.00000000000000000000	4161.02539062500000000000	4168.20507812500000000000	4177.43603515625000000000	4143.07666015625000000000	4229.74365234375000000000	4231.28173828125000000000	4178.46142578125000000000	4170.25634765625000000000	0.00000000000000000000	10247.00000000000000000000	10228.00000000000000000000	0.00000000000000000000	0.00000000000000000000	0.00000000000000000000	1125.00000000000000000000	869.00000000000000000000	4.00000000000000000000	4.00000000000000000000	4.00000000000000000000	4.00000000000000000000	4.00000000000000000000	4.00000000000000000000	4.00000000000000000000	4.00000000000000000000	4.00000000000000000000	4.00000000000000000000	4.00000000000000000000	4.00000000000000000000	4.00000000000000000000	4.00000000000000000000	4.00000000000000000000	4.00000000000000000000
54.00000000000000000000	0.00000000000000000000	4170.25634765625000000000	4174.35888671875000000000	4218.97412109375000000000	4213.84619140625000000000	4180.51269531250000000000	4164.61523437500000000000	4183.58984375000000000000	4184.61523437500000000000	4185.12792968750000000000	4167.17919921875000000000	4208.20507812500000000000	4246.15380859375000000000	4190.76904296875000000000	4188.20507812500000000000	0.00000000000000000000	10247.00000000000000000000	10228.00000000000000000000	0.00000000000000000000	0.00000000000000000000	0.00000000000000000000	1125.00000000000000000000	877.00000000000000000000	4.00000000000000000000	4.00000000000000000000	4.00000000000000000000	4.00000000000000000000	4.00000000000000000000	4.00000000000000000000	4.00000000000000000000	4.00000000000000000000	4.00000000000000000000	4.00000000000000000000	4.00000000000000000000	4.00000000000000000000	4.00000000000000000000	4.00000000000000000000	4.00000000000000000000	4.00000000000000000000
55.00000000000000000000	0.00000000000000000000	4168.20507812500000000000	4177.94873046875000000000	4214.35888671875000000000	4214.35888671875000000000	4178.97412109375000000000	4163.58984375000000000000	4189.74365234375000000000	4192.30761718750000000000	4188.20507812500000000000	4188.20507812500000000000	4244.61523437500000000000	4244.10253906250000000000	4204.10253906250000000000	4197.94873046875000000000	0.00000000000000000000	10247.00000000000000000000	10228.00000000000000000000	0.00000000000000000000	0.00000000000000000000	0.00000000000000000000	1125.00000000000000000000	885.00000000000000000000	4.00000000000000000000	4.00000000000000000000	4.00000000000000000000	4.00000000000000000000	4.00000000000000000000	4.00000000000000000000	4.00000000000000000000	4.00000000000000000000	4.00000000000000000000	4.00000000000000000000	4.00000000000000000000	4.00000000000000000000	4.00000000000000000000	4.00000000000000000000	4.00000000000000000000	4.00000000000000000000
56.00000000000000000000	0.00000000000000000000	4170.76904296875000000000	4175.38427734375000000000	4211.79492187500000000000	4205.64111328125000000000	4151.79492187500000000000	4141.02539062500000000000	4168.20507812500000000000	4180.00000000000000000000	4175.89746093750000000000	4168.71777343750000000000	4269.74365234375000000000	4234.87158203125000000000	4193.33300781250000000000	4188.20507812500000000000	0.00000000000000000000	10247.00000000000000000000	10228.00000000000000000000	0.00000000000000000000	0.00000000000000000000	0.00000000000000000000	1125.00000000000000000000	893.00000000000000000000	4.00000000000000000000	4.00000000000000000000	4.00000000000000000000	4.00000000000000000000	4.00000000000000000000	4.00000000000000000000	4.00000000000000000000	4.00000000000000000000	4.00000000000000000000	4.00000000000000000000	4.00000000000000000000	4.00000000000000000000	4.00000000000000000000	4.00000000000000000000	4.00000000000000000000	4.00000000000000000000
57.00000000000000000000	0.00000000000000000000	4162.56396484375000000000	4175.89746093750000000000	4213.84619140625000000000	4196.41015625000000000000	4167.17919921875000000000	4144.10253906250000000000	4167.17919921875000000000	4179.48730468750000000000	4174.35888671875000000000	4157.94873046875000000000	4242.05126953125000000000	4242.56396484375000000000	4192.82031250000000000000	4203.58984375000000000000	0.00000000000000000000	10248.00000000000000000000	10229.00000000000000000000	0.00000000000000000000	0.00000000000000000000	0.00000000000000000000	1125.00000000000000000000	902.00000000000000000000	4.00000000000000000000	4.00000000000000000000	4.00000000000000000000	4.00000000000000000000	4.00000000000000000000	4.00000000000000000000	4.00000000000000000000	4.00000000000000000000	4.00000000000000000000	4.00000000000000000000	4.00000000000000000000	4.00000000000000000000	4.00000000000000000000	4.00000000000000000000	4.00000000000000000000	4.00000000000000000000
58.00000000000000000000	0.00000000000000000000	4172.30761718750000000000	4174.87158203125000000000	4222.56396484375000000000	4209.74365234375000000000	4179.48730468750000000000	4149.74365234375000000000	4170.25634765625000000000	4169.23046875000000000000	4162.05126953125000000000	4152.30761718750000000000	4224.10253906250000000000	4253.84619140625000000000	4185.64111328125000000000	4211.79492187500000000000	0.00000000000000000000	10248.00000000000000000000	10229.00000000000000000000	0.00000000000000000000	0.00000000000000000000	0.00000000000000000000	1125.00000000000000000000	910.00000000000000000000	4.00000000000000000000	4.00000000000000000000	4.00000000000000000000	4.00000000000000000000	4.00000000000000000000	4.00000000000000000000	4.00000000000000000000	4.00000000000000000000	4.00000000000000000000	4.00000000000000000000	4.00000000000000000000	4.00000000000000000000	4.00000000000000000000	4.00000000000000000000	4.00000000000000000000	4.00000000000000000000
59.00000000000000000000	0.00000000000000000000	4174.87158203125000000000	4177.43603515625000000000	4213.33300781250000000000	4231.79492187500000000000	4166.15380859375000000000	4152.82031250000000000000	4172.30761718750000000000	4162.05126953125000000000	4158.46142578125000000000	4151.79492187500000000000	4236.92285156250000000000	4244.61523437500000000000	4179.48730468750000000000	4192.82031250000000000000	0.00000000000000000000	10247.00000000000000000000	10227.00000000000000000000	0.00000000000000000000	0.00000000000000000000	0.00000000000000000000	1125.00000000000000000000	919.00000000000000000000	4.00000000000000000000	4.00000000000000000000	4.00000000000000000000	4.00000000000000000000	4.00000000000000000000	4.00000000000000000000	4.00000000000000000000	4.00000000000000000000	4.00000000000000000000	4.00000000000000000000	4.00000000000000000000	4.00000000000000000000	4.00000000000000000000	4.00000000000000000000	4.00000000000000000000	4.00000000000000000000
60.00000000000000000000	0.00000000000000000000	4168.71777343750000000000	4176.92285156250000000000	4201.53857421875000000000	4232.30761718750000000000	4166.66650390625000000000	4157.43603515625000000000	4179.48730468750000000000	4174.35888671875000000000	4178.46142578125000000000	4167.69238281250000000000	4241.02539062500000000000	4233.84619140625000000000	4188.20507812500000000000	4186.66650390625000000000	0.00000000000000000000	10247.00000000000000000000	10227.00000000000000000000	0.00000000000000000000	0.00000000000000000000	0.00000000000000000000	1125.00000000000000000000	927.00000000000000000000	4.00000000000000000000	4.00000000000000000000	4.00000000000000000000	4.00000000000000000000	4.00000000000000000000	4.00000000000000000000	4.00000000000000000000	4.00000000000000000000	4.00000000000000000000	4.00000000000000000000	4.00000000000000000000	4.00000000000000000000	4.00000000000000000000	4.00000000000000000000	4.00000000000000000000	4.00000000000000000000
61.00000000000000000000	0.00000000000000000000	4178.97412109375000000000	4177.43603515625000000000	4214.87158203125000000000	4217.94873046875000000000	4179.48730468750000000000	4164.10253906250000000000	4186.15380859375000000000	4183.58984375000000000000	4184.61523437500000000000	4175.89746093750000000000	4232.30761718750000000000	4238.46142578125000000000	4190.76904296875000000000	4198.46142578125000000000	0.00000000000000000000	10248.00000000000000000000	10227.00000000000000000000	0.00000000000000000000	0.00000000000000000000	0.00000000000000000000	1125.00000000000000000000	935.00000000000000000000	4.00000000000000000000	4.00000000000000000000	4.00000000000000000000	4.00000000000000000000	4.00000000000000000000	4.00000000000000000000	4.00000000000000000000	4.00000000000000000000	4.00000000000000000000	4.00000000000000000000	4.00000000000000000000	4.00000000000000000000	4.00000000000000000000	4.00000000000000000000	4.00000000000000000000	4.00000000000000000000
62.00000000000000000000	0.00000000000000000000	4168.71777343750000000000	4191.79492187500000000000	4214.35888671875000000000	4221.53857421875000000000	4191.79492187500000000000	4175.38427734375000000000	4192.82031250000000000000	4186.15380859375000000000	4175.89746093750000000000	4171.79492187500000000000	4229.23046875000000000000	4248.71777343750000000000	4189.23046875000000000000	4210.76904296875000000000	0.00000000000000000000	10248.00000000000000000000	10227.00000000000000000000	0.00000000000000000000	0.00000000000000000000	0.00000000000000000000	1125.00000000000000000000	944.00000000000000000000	4.00000000000000000000	4.00000000000000000000	4.00000000000000000000	4.00000000000000000000	4.00000000000000000000	4.00000000000000000000	4.00000000000000000000	4.00000000000000000000	4.00000000000000000000	4.00000000000000000000	4.00000000000000000000	4.00000000000000000000	4.00000000000000000000	4.00000000000000000000	4.00000000000000000000	4.00000000000000000000
63.00000000000000000000	0.00000000000000000000	4167.17919921875000000000	4182.56396484375000000000	4208.71777343750000000000	4221.53857421875000000000	4176.41015625000000000000	4161.53857421875000000000	4181.53857421875000000000	4176.92285156250000000000	4170.25634765625000000000	4160.51269531250000000000	4241.53857421875000000000	4249.23046875000000000000	4185.12792968750000000000	4203.07666015625000000000	0.00000000000000000000	10246.00000000000000000000	10229.00000000000000000000	0.00000000000000000000	0.00000000000000000000	0.00000000000000000000	1125.00000000000000000000	952.00000000000000000000	4.00000000000000000000	4.00000000000000000000	4.00000000000000000000	4.00000000000000000000	4.00000000000000000000	4.00000000000000000000	4.00000000000000000000	4.00000000000000000000	4.00000000000000000000	4.00000000000000000000	4.00000000000000000000	4.00000000000000000000	4.00000000000000000000	4.00000000000000000000	4.00000000000000000000	4.00000000000000000000
64.00000000000000000000	0.00000000000000000000	4163.58984375000000000000	4160.51269531250000000000	4199.48730468750000000000	4208.71777343750000000000	4155.38427734375000000000	4146.15380859375000000000	4173.84619140625000000000	4178.97412109375000000000	4183.58984375000000000000	4159.48730468750000000000	4255.89746093750000000000	4235.89746093750000000000	4184.10253906250000000000	4184.10253906250000000000	2888.00000000000000000000	10246.00000000000000000000	10229.00000000000000000000	0.00000000000000000000	0.00000000000000000000	0.00000000000000000000	1125.00000000000000000000	960.00000000000000000000	4.00000000000000000000	4.00000000000000000000	4.00000000000000000000	4.00000000000000000000	4.00000000000000000000	4.00000000000000000000	4.00000000000000000000	4.00000000000000000000	4.00000000000000000000	4.00000000000000000000	4.00000000000000000000	4.00000000000000000000	4.00000000000000000000	4.00000000000000000000	4.00000000000000000000	4.00000000000000000000
65.00000000000000000000	0.00000000000000000000	4161.53857421875000000000	4171.28173828125000000000	4197.94873046875000000000	4216.92285156250000000000	4173.33300781250000000000	4158.46142578125000000000	4187.69238281250000000000	4196.92285156250000000000	4201.53857421875000000000	4179.48730468750000000000	4241.02539062500000000000	4241.02539062500000000000	4199.48730468750000000000	4184.10253906250000000000	2828.00000000000000000000	10245.00000000000000000000	10229.00000000000000000000	0.00000000000000000000	0.00000000000000000000	0.00000000000000000000	1125.00000000000000000000	969.00000000000000000000	4.00000000000000000000	4.00000000000000000000	4.00000000000000000000	4.00000000000000000000	4.00000000000000000000	4.00000000000000000000	4.00000000000000000000	4.00000000000000000000	4.00000000000000000000	4.00000000000000000000	4.00000000000000000000	4.00000000000000000000	4.00000000000000000000	4.00000000000000000000	4.00000000000000000000	4.00000000000000000000
66.00000000000000000000	0.00000000000000000000	4180.51269531250000000000	4185.64111328125000000000	4214.87158203125000000000	4228.71777343750000000000	4187.17919921875000000000	4167.69238281250000000000	4192.82031250000000000000	4194.35888671875000000000	4194.35888671875000000000	4192.30761718750000000000	4230.25634765625000000000	4252.30761718750000000000	4204.61523437500000000000	4195.38427734375000000000	2426.00000000000000000000	10245.00000000000000000000	10229.00000000000000000000	0.00000000000000000000	0.00000000000000000000	0.00000000000000000000	1125.00000000000000000000	977.00000000000000000000	4.00000000000000000000	4.00000000000000000000	4.00000000000000000000	4.00000000000000000000	4.00000000000000000000	4.00000000000000000000	4.00000000000000000000	4.00000000000000000000	4.00000000000000000000	4.00000000000000000000	4.00000000000000000000	4.00000000000000000000	4.00000000000000000000	4.00000000000000000000	4.00000000000000000000	4.00000000000000000000
67.00000000000000000000	0.00000000000000000000	4173.84619140625000000000	4186.15380859375000000000	4214.35888671875000000000	4233.33300781250000000000	4182.56396484375000000000	4169.74365234375000000000	4187.17919921875000000000	4188.20507812500000000000	4192.82031250000000000000	4192.30761718750000000000	4254.87158203125000000000	4247.69238281250000000000	4206.15380859375000000000	4201.02539062500000000000	3496.00000000000000000000	10245.00000000000000000000	10230.00000000000000000000	0.00000000000000000000	0.00000000000000000000	0.00000000000000000000	1125.00000000000000000000	985.00000000000000000000	4.00000000000000000000	4.00000000000000000000	4.00000000000000000000	4.00000000000000000000	4.00000000000000000000	4.00000000000000000000	4.00000000000000000000	4.00000000000000000000	4.00000000000000000000	4.00000000000000000000	4.00000000000000000000	4.00000000000000000000	4.00000000000000000000	4.00000000000000000000	4.00000000000000000000	4.00000000000000000000
68.00000000000000000000	0.00000000000000000000	4167.69238281250000000000	4176.41015625000000000000	4212.30761718750000000000	4224.10253906250000000000	4180.00000000000000000000	4166.15380859375000000000	4184.10253906250000000000	4188.20507812500000000000	4191.79492187500000000000	4176.92285156250000000000	4248.71777343750000000000	4249.23046875000000000000	4206.15380859375000000000	4204.10253906250000000000	3530.00000000000000000000	10245.00000000000000000000	10230.00000000000000000000	0.00000000000000000000	0.00000000000000000000	0.00000000000000000000	1125.00000000000000000000	994.00000000000000000000	4.00000000000000000000	4.00000000000000000000	4.00000000000000000000	4.00000000000000000000	4.00000000000000000000	4.00000000000000000000	4.00000000000000000000	4.00000000000000000000	4.00000000000000000000	4.00000000000000000000	4.00000000000000000000	4.00000000000000000000	4.00000000000000000000	4.00000000000000000000	4.00000000000000000000	4.00000000000000000000
69.00000000000000000000	0.00000000000000000000	4158.97412109375000000000	4161.53857421875000000000	4200.51269531250000000000	4190.25634765625000000000	4166.15380859375000000000	4158.46142578125000000000	4182.05126953125000000000	4177.43603515625000000000	4167.17919921875000000000	4146.66650390625000000000	4209.74365234375000000000	4233.33300781250000000000	4180.00000000000000000000	4181.53857421875000000000	3399.00000000000000000000	10244.00000000000000000000	10230.00000000000000000000	0.00000000000000000000	0.00000000000000000000	0.00000000000000000000	1126.00000000000000000000	2.00000000000000000000	4.00000000000000000000	4.00000000000000000000	4.00000000000000000000	4.00000000000000000000	4.00000000000000000000	4.00000000000000000000	4.00000000000000000000	4.00000000000000000000	4.00000000000000000000	4.00000000000000000000	4.00000000000000000000	4.00000000000000000000	4.00000000000000000000	4.00000000000000000000	4.00000000000000000000	4.00000000000000000000
70.00000000000000000000	0.00000000000000000000	4149.74365234375000000000	4152.82031250000000000000	4188.20507812500000000000	4191.28173828125000000000	4149.74365234375000000000	4157.94873046875000000000	4178.97412109375000000000	4169.74365234375000000000	4155.38427734375000000000	4136.92285156250000000000	4222.05126953125000000000	4219.48730468750000000000	4156.41015625000000000000	4158.46142578125000000000	3480.00000000000000000000	10244.00000000000000000000	10230.00000000000000000000	0.00000000000000000000	0.00000000000000000000	0.00000000000000000000	1126.00000000000000000000	10.00000000000000000000	4.00000000000000000000	4.00000000000000000000	4.00000000000000000000	4.00000000000000000000	4.00000000000000000000	4.00000000000000000000	4.00000000000000000000	4.00000000000000000000	4.00000000000000000000	4.00000000000000000000	4.00000000000000000000	4.00000000000000000000	4.00000000000000000000	4.00000000000000000000	4.00000000000000000000	4.00000000000000000000
71.00000000000000000000	0.00000000000000000000	4170.76904296875000000000	4162.05126953125000000000	4204.10253906250000000000	4237.43603515625000000000	4155.38427734375000000000	4159.48730468750000000000	4181.02539062500000000000	4174.35888671875000000000	4167.17919921875000000000	4153.33300781250000000000	4260.00000000000000000000	4239.48730468750000000000	4167.17919921875000000000	4183.58984375000000000000	3462.00000000000000000000	10245.00000000000000000000	10230.00000000000000000000	0.00000000000000000000	0.00000000000000000000	0.00000000000000000000	1126.00000000000000000000	19.00000000000000000000	4.00000000000000000000	4.00000000000000000000	4.00000000000000000000	4.00000000000000000000	4.00000000000000000000	4.00000000000000000000	4.00000000000000000000	4.00000000000000000000	4.00000000000000000000	4.00000000000000000000	4.00000000000000000000	4.00000000000000000000	4.00000000000000000000	4.00000000000000000000	4.00000000000000000000	4.00000000000000000000
72.00000000000000000000	0.00000000000000000000	4163.07666015625000000000	4177.94873046875000000000	4199.48730468750000000000	4233.84619140625000000000	4173.33300781250000000000	4162.56396484375000000000	4188.71777343750000000000	4186.15380859375000000000	4184.61523437500000000000	4167.17919921875000000000	4240.00000000000000000000	4246.15380859375000000000	4188.20507812500000000000	4200.00000000000000000000	3416.00000000000000000000	10245.00000000000000000000	10230.00000000000000000000	0.00000000000000000000	0.00000000000000000000	0.00000000000000000000	1126.00000000000000000000	26.00000000000000000000	4.00000000000000000000	4.00000000000000000000	4.00000000000000000000	4.00000000000000000000	4.00000000000000000000	4.00000000000000000000	4.00000000000000000000	4.00000000000000000000	4.00000000000000000000	4.00000000000000000000	4.00000000000000000000	4.00000000000000000000	4.00000000000000000000	4.00000000000000000000	4.00000000000000000000	4.00000000000000000000
73.00000000000000000000	0.00000000000000000000	4161.02539062500000000000	4169.74365234375000000000	4194.87158203125000000000	4195.38427734375000000000	4163.58984375000000000000	4161.02539062500000000000	4184.10253906250000000000	4187.69238281250000000000	4190.25634765625000000000	4165.12792968750000000000	4216.41015625000000000000	4234.35888671875000000000	4190.25634765625000000000	4180.00000000000000000000	3077.00000000000000000000	10245.00000000000000000000	10228.00000000000000000000	0.00000000000000000000	0.00000000000000000000	0.00000000000000000000	1126.00000000000000000000	33.00000000000000000000	4.00000000000000000000	4.00000000000000000000	4.00000000000000000000	4.00000000000000000000	4.00000000000000000000	4.00000000000000000000	4.00000000000000000000	4.00000000000000000000	4.00000000000000000000	4.00000000000000000000	4.00000000000000000000	4.00000000000000000000	4.00000000000000000000	4.00000000000000000000	4.00000000000000000000	4.00000000000000000000
74.00000000000000000000	0.00000000000000000000	4179.48730468750000000000	4171.28173828125000000000	4210.25634765625000000000	4210.76904296875000000000	4166.66650390625000000000	4162.56396484375000000000	4180.00000000000000000000	4188.71777343750000000000	4194.87158203125000000000	4180.51269531250000000000	4248.20507812500000000000	4238.46142578125000000000	4205.64111328125000000000	4181.02539062500000000000	3507.00000000000000000000	10245.00000000000000000000	10228.00000000000000000000	0.00000000000000000000	0.00000000000000000000	0.00000000000000000000	1126.00000000000000000000	41.00000000000000000000	4.00000000000000000000	4.00000000000000000000	4.00000000000000000000	4.00000000000000000000	4.00000000000000000000	4.00000000000000000000	4.00000000000000000000	4.00000000000000000000	4.00000000000000000000	4.00000000000000000000	4.00000000000000000000	4.00000000000000000000	4.00000000000000000000	4.00000000000000000000	4.00000000000000000000	4.00000000000000000000
75.00000000000000000000	0.00000000000000000000	4181.02539062500000000000	4192.82031250000000000000	4215.38427734375000000000	4252.30761718750000000000	4190.76904296875000000000	4165.64111328125000000000	4184.61523437500000000000	4190.25634765625000000000	4193.84619140625000000000	4195.89746093750000000000	4263.07666015625000000000	4252.30761718750000000000	4230.76904296875000000000	4208.71777343750000000000	3317.00000000000000000000	10247.00000000000000000000	10226.00000000000000000000	0.00000000000000000000	0.00000000000000000000	0.00000000000000000000	1126.00000000000000000000	48.00000000000000000000	4.00000000000000000000	4.00000000000000000000	4.00000000000000000000	4.00000000000000000000	4.00000000000000000000	4.00000000000000000000	4.00000000000000000000	4.00000000000000000000	4.00000000000000000000	4.00000000000000000000	4.00000000000000000000	4.00000000000000000000	4.00000000000000000000	4.00000000000000000000	4.00000000000000000000	4.00000000000000000000
76.00000000000000000000	0.00000000000000000000	4188.71777343750000000000	4194.35888671875000000000	4219.48730468750000000000	4250.25634765625000000000	4182.05126953125000000000	4161.53857421875000000000	4178.97412109375000000000	4174.35888671875000000000	4174.87158203125000000000	4172.30761718750000000000	4246.66650390625000000000	4260.51269531250000000000	4219.48730468750000000000	4219.48730468750000000000	2933.00000000000000000000	10247.00000000000000000000	10226.00000000000000000000	0.00000000000000000000	0.00000000000000000000	0.00000000000000000000	1126.00000000000000000000	55.00000000000000000000	4.00000000000000000000	4.00000000000000000000	4.00000000000000000000	4.00000000000000000000	4.00000000000000000000	4.00000000000000000000	4.00000000000000000000	4.00000000000000000000	4.00000000000000000000	4.00000000000000000000	4.00000000000000000000	4.00000000000000000000	4.00000000000000000000	4.00000000000000000000	4.00000000000000000000	4.00000000000000000000
77.00000000000000000000	0.00000000000000000000	4168.20507812500000000000	4179.48730468750000000000	4198.97412109375000000000	4215.38427734375000000000	4163.58984375000000000000	4158.97412109375000000000	4173.84619140625000000000	4166.66650390625000000000	4172.30761718750000000000	4163.58984375000000000000	4257.94873046875000000000	4248.20507812500000000000	4201.02539062500000000000	4200.00000000000000000000	2933.00000000000000000000	10245.00000000000000000000	10227.00000000000000000000	0.00000000000000000000	0.00000000000000000000	0.00000000000000000000	1126.00000000000000000000	63.00000000000000000000	4.00000000000000000000	4.00000000000000000000	4.00000000000000000000	4.00000000000000000000	4.00000000000000000000	4.00000000000000000000	4.00000000000000000000	4.00000000000000000000	4.00000000000000000000	4.00000000000000000000	4.00000000000000000000	4.00000000000000000000	4.00000000000000000000	4.00000000000000000000	4.00000000000000000000	4.00000000000000000000
78.00000000000000000000	0.00000000000000000000	4156.92285156250000000000	4164.61523437500000000000	4184.61523437500000000000	4210.25634765625000000000	4164.61523437500000000000	4158.46142578125000000000	4176.92285156250000000000	4172.30761718750000000000	4181.53857421875000000000	4178.97412109375000000000	4250.76904296875000000000	4233.84619140625000000000	4197.94873046875000000000	4176.92285156250000000000	3507.00000000000000000000	10245.00000000000000000000	10227.00000000000000000000	0.00000000000000000000	0.00000000000000000000	0.00000000000000000000	1126.00000000000000000000	70.00000000000000000000	4.00000000000000000000	4.00000000000000000000	4.00000000000000000000	4.00000000000000000000	4.00000000000000000000	4.00000000000000000000	4.00000000000000000000	4.00000000000000000000	4.00000000000000000000	4.00000000000000000000	4.00000000000000000000	4.00000000000000000000	4.00000000000000000000	4.00000000000000000000	4.00000000000000000000	4.00000000000000000000
79.00000000000000000000	0.00000000000000000000	4171.79492187500000000000	4163.58984375000000000000	4193.84619140625000000000	4220.00000000000000000000	4173.84619140625000000000	4162.56396484375000000000	4182.56396484375000000000	4175.89746093750000000000	4179.48730468750000000000	4180.00000000000000000000	4220.00000000000000000000	4237.43603515625000000000	4202.56396484375000000000	4180.51269531250000000000	3317.00000000000000000000	10247.00000000000000000000	10226.00000000000000000000	0.00000000000000000000	0.00000000000000000000	0.00000000000000000000	1126.00000000000000000000	77.00000000000000000000	4.00000000000000000000	4.00000000000000000000	4.00000000000000000000	4.00000000000000000000	4.00000000000000000000	4.00000000000000000000	4.00000000000000000000	4.00000000000000000000	4.00000000000000000000	4.00000000000000000000	4.00000000000000000000	4.00000000000000000000	4.00000000000000000000	4.00000000000000000000	4.00000000000000000000	4.00000000000000000000
80.00000000000000000000	0.00000000000000000000	4161.53857421875000000000	4169.23046875000000000000	4194.35888671875000000000	4204.10253906250000000000	4166.15380859375000000000	4159.48730468750000000000	4178.97412109375000000000	4170.25634765625000000000	4167.69238281250000000000	4171.79492187500000000000	4232.82031250000000000000	4242.56396484375000000000	4203.58984375000000000000	4187.69238281250000000000	2933.00000000000000000000	10247.00000000000000000000	10226.00000000000000000000	0.00000000000000000000	0.00000000000000000000	0.00000000000000000000	1126.00000000000000000000	85.00000000000000000000	4.00000000000000000000	4.00000000000000000000	4.00000000000000000000	4.00000000000000000000	4.00000000000000000000	4.00000000000000000000	4.00000000000000000000	4.00000000000000000000	4.00000000000000000000	4.00000000000000000000	4.00000000000000000000	4.00000000000000000000	4.00000000000000000000	4.00000000000000000000	4.00000000000000000000	4.00000000000000000000
81.00000000000000000000	0.00000000000000000000	4164.10253906250000000000	4168.71777343750000000000	4199.48730468750000000000	4202.05126953125000000000	4157.94873046875000000000	4156.92285156250000000000	4173.84619140625000000000	4166.66650390625000000000	4164.10253906250000000000	4162.05126953125000000000	4254.35888671875000000000	4239.48730468750000000000	4196.41015625000000000000	4179.48730468750000000000	2933.00000000000000000000	10248.00000000000000000000	10227.00000000000000000000	0.00000000000000000000	0.00000000000000000000	0.00000000000000000000	1126.00000000000000000000	92.00000000000000000000	4.00000000000000000000	4.00000000000000000000	4.00000000000000000000	4.00000000000000000000	4.00000000000000000000	4.00000000000000000000	4.00000000000000000000	4.00000000000000000000	4.00000000000000000000	4.00000000000000000000	4.00000000000000000000	4.00000000000000000000	4.00000000000000000000	4.00000000000000000000	4.00000000000000000000	4.00000000000000000000
82.00000000000000000000	0.00000000000000000000	4162.05126953125000000000	4169.23046875000000000000	4191.28173828125000000000	4213.84619140625000000000	4175.38427734375000000000	4172.30761718750000000000	4185.64111328125000000000	4181.02539062500000000000	4181.53857421875000000000	4160.00000000000000000000	4244.61523437500000000000	4234.35888671875000000000	4195.89746093750000000000	4181.53857421875000000000	3507.00000000000000000000	10248.00000000000000000000	10227.00000000000000000000	0.00000000000000000000	0.00000000000000000000	0.00000000000000000000	1126.00000000000000000000	99.00000000000000000000	4.00000000000000000000	4.00000000000000000000	4.00000000000000000000	4.00000000000000000000	4.00000000000000000000	4.00000000000000000000	4.00000000000000000000	4.00000000000000000000	4.00000000000000000000	4.00000000000000000000	4.00000000000000000000	4.00000000000000000000	4.00000000000000000000	4.00000000000000000000	4.00000000000000000000	4.00000000000000000000
83.00000000000000000000	0.00000000000000000000	4156.92285156250000000000	4158.46142578125000000000	4183.58984375000000000000	4204.61523437500000000000	4174.87158203125000000000	4175.89746093750000000000	4190.25634765625000000000	4183.07666015625000000000	4182.05126953125000000000	4154.35888671875000000000	4225.64111328125000000000	4238.46142578125000000000	4186.66650390625000000000	4189.23046875000000000000	3317.00000000000000000000	10248.00000000000000000000	10226.00000000000000000000	0.00000000000000000000	0.00000000000000000000	0.00000000000000000000	1126.00000000000000000000	107.00000000000000000000	4.00000000000000000000	4.00000000000000000000	4.00000000000000000000	4.00000000000000000000	4.00000000000000000000	4.00000000000000000000	4.00000000000000000000	4.00000000000000000000	4.00000000000000000000	4.00000000000000000000	4.00000000000000000000	4.00000000000000000000	4.00000000000000000000	4.00000000000000000000	4.00000000000000000000	4.00000000000000000000
84.00000000000000000000	0.00000000000000000000	4159.48730468750000000000	4145.64111328125000000000	4188.71777343750000000000	4193.84619140625000000000	4157.94873046875000000000	4158.97412109375000000000	4182.05126953125000000000	4172.82031250000000000000	4164.61523437500000000000	4152.82031250000000000000	4224.10253906250000000000	4237.43603515625000000000	4173.84619140625000000000	4181.53857421875000000000	2933.00000000000000000000	10248.00000000000000000000	10226.00000000000000000000	0.00000000000000000000	0.00000000000000000000	0.00000000000000000000	1126.00000000000000000000	114.00000000000000000000	4.00000000000000000000	4.00000000000000000000	4.00000000000000000000	4.00000000000000000000	4.00000000000000000000	4.00000000000000000000	4.00000000000000000000	4.00000000000000000000	4.00000000000000000000	4.00000000000000000000	4.00000000000000000000	4.00000000000000000000	4.00000000000000000000	4.00000000000000000000	4.00000000000000000000	4.00000000000000000000
85.00000000000000000000	0.00000000000000000000	4157.43603515625000000000	4161.02539062500000000000	4186.66650390625000000000	4214.87158203125000000000	4166.15380859375000000000	4159.48730468750000000000	4185.64111328125000000000	4179.48730468750000000000	4172.82031250000000000000	4168.71777343750000000000	4247.69238281250000000000	4236.41015625000000000000	4188.71777343750000000000	4178.97412109375000000000	2933.00000000000000000000	10249.00000000000000000000	10226.00000000000000000000	0.00000000000000000000	0.00000000000000000000	0.00000000000000000000	1126.00000000000000000000	122.00000000000000000000	4.00000000000000000000	4.00000000000000000000	4.00000000000000000000	4.00000000000000000000	4.00000000000000000000	4.00000000000000000000	4.00000000000000000000	4.00000000000000000000	4.00000000000000000000	4.00000000000000000000	4.00000000000000000000	4.00000000000000000000	4.00000000000000000000	4.00000000000000000000	4.00000000000000000000	4.00000000000000000000
86.00000000000000000000	0.00000000000000000000	4184.61523437500000000000	4187.17919921875000000000	4206.15380859375000000000	4238.46142578125000000000	4176.92285156250000000000	4174.35888671875000000000	4191.79492187500000000000	4180.51269531250000000000	4181.53857421875000000000	4176.41015625000000000000	4256.41015625000000000000	4257.43603515625000000000	4214.35888671875000000000	4192.30761718750000000000	3507.00000000000000000000	10249.00000000000000000000	10226.00000000000000000000	0.00000000000000000000	0.00000000000000000000	0.00000000000000000000	1126.00000000000000000000	131.00000000000000000000	4.00000000000000000000	4.00000000000000000000	4.00000000000000000000	4.00000000000000000000	4.00000000000000000000	4.00000000000000000000	4.00000000000000000000	4.00000000000000000000	4.00000000000000000000	4.00000000000000000000	4.00000000000000000000	4.00000000000000000000	4.00000000000000000000	4.00000000000000000000	4.00000000000000000000	4.00000000000000000000
87.00000000000000000000	0.00000000000000000000	4186.66650390625000000000	4201.53857421875000000000	4213.33300781250000000000	4235.38427734375000000000	4181.53857421875000000000	4182.56396484375000000000	4194.35888671875000000000	4212.30761718750000000000	4187.17919921875000000000	4177.43603515625000000000	4254.35888671875000000000	4266.15380859375000000000	4231.28173828125000000000	4204.10253906250000000000	3317.00000000000000000000	10249.00000000000000000000	10226.00000000000000000000	0.00000000000000000000	0.00000000000000000000	0.00000000000000000000	1126.00000000000000000000	139.00000000000000000000	4.00000000000000000000	4.00000000000000000000	4.00000000000000000000	4.00000000000000000000	4.00000000000000000000	4.00000000000000000000	4.00000000000000000000	4.00000000000000000000	4.00000000000000000000	4.00000000000000000000	4.00000000000000000000	4.00000000000000000000	4.00000000000000000000	4.00000000000000000000	4.00000000000000000000	4.00000000000000000000
88.00000000000000000000	0.00000000000000000000	4168.20507812500000000000	4196.92285156250000000000	4200.51269531250000000000	4228.20507812500000000000	4185.64111328125000000000	4177.94873046875000000000	4193.84619140625000000000	4261.53857421875000000000	4197.43603515625000000000	4184.10253906250000000000	4242.56396484375000000000	4257.94873046875000000000	4231.28173828125000000000	4209.23046875000000000000	2933.00000000000000000000	10249.00000000000000000000	10226.00000000000000000000	0.00000000000000000000	0.00000000000000000000	0.00000000000000000000	1126.00000000000000000000	147.00000000000000000000	4.00000000000000000000	4.00000000000000000000	4.00000000000000000000	4.00000000000000000000	4.00000000000000000000	4.00000000000000000000	4.00000000000000000000	4.00000000000000000000	4.00000000000000000000	4.00000000000000000000	4.00000000000000000000	4.00000000000000000000	4.00000000000000000000	4.00000000000000000000	4.00000000000000000000	4.00000000000000000000
89.00000000000000000000	0.00000000000000000000	4167.17919921875000000000	4172.82031250000000000000	4192.82031250000000000000	4213.84619140625000000000	4174.35888671875000000000	4167.17919921875000000000	4186.66650390625000000000	4243.07666015625000000000	4189.74365234375000000000	4180.00000000000000000000	4230.25634765625000000000	4251.28173828125000000000	4213.33300781250000000000	4208.71777343750000000000	2933.00000000000000000000	10248.00000000000000000000	10225.00000000000000000000	0.00000000000000000000	0.00000000000000000000	0.00000000000000000000	1126.00000000000000000000	156.00000000000000000000	4.00000000000000000000	4.00000000000000000000	4.00000000000000000000	4.00000000000000000000	4.00000000000000000000	4.00000000000000000000	4.00000000000000000000	4.00000000000000000000	4.00000000000000000000	4.00000000000000000000	4.00000000000000000000	4.00000000000000000000	4.00000000000000000000	4.00000000000000000000	4.00000000000000000000	4.00000000000000000000
90.00000000000000000000	0.00000000000000000000	4155.38427734375000000000	4150.25634765625000000000	4177.43603515625000000000	4192.82031250000000000000	4163.58984375000000000000	4163.07666015625000000000	4185.64111328125000000000	4193.33300781250000000000	4178.46142578125000000000	4169.74365234375000000000	4244.10253906250000000000	4238.97412109375000000000	4196.41015625000000000000	4185.64111328125000000000	3507.00000000000000000000	10248.00000000000000000000	10225.00000000000000000000	0.00000000000000000000	0.00000000000000000000	0.00000000000000000000	1126.00000000000000000000	164.00000000000000000000	4.00000000000000000000	4.00000000000000000000	4.00000000000000000000	4.00000000000000000000	4.00000000000000000000	4.00000000000000000000	4.00000000000000000000	4.00000000000000000000	4.00000000000000000000	4.00000000000000000000	4.00000000000000000000	4.00000000000000000000	4.00000000000000000000	4.00000000000000000000	4.00000000000000000000	4.00000000000000000000
91.00000000000000000000	0.00000000000000000000	4160.51269531250000000000	4146.66650390625000000000	4181.02539062500000000000	4193.84619140625000000000	4163.58984375000000000000	4156.41015625000000000000	4187.17919921875000000000	4180.00000000000000000000	4168.71777343750000000000	4167.17919921875000000000	4247.69238281250000000000	4226.66650390625000000000	4187.69238281250000000000	4159.48730468750000000000	3317.00000000000000000000	10247.00000000000000000000	10224.00000000000000000000	0.00000000000000000000	0.00000000000000000000	0.00000000000000000000	1126.00000000000000000000	172.00000000000000000000	4.00000000000000000000	4.00000000000000000000	4.00000000000000000000	4.00000000000000000000	4.00000000000000000000	4.00000000000000000000	4.00000000000000000000	4.00000000000000000000	4.00000000000000000000	4.00000000000000000000	4.00000000000000000000	4.00000000000000000000	4.00000000000000000000	4.00000000000000000000	4.00000000000000000000	4.00000000000000000000
92.00000000000000000000	0.00000000000000000000	4165.12792968750000000000	4168.20507812500000000000	4194.35888671875000000000	4205.64111328125000000000	4174.35888671875000000000	4161.02539062500000000000	4193.84619140625000000000	4183.07666015625000000000	4166.15380859375000000000	4181.02539062500000000000	4242.56396484375000000000	4229.74365234375000000000	4201.02539062500000000000	4175.38427734375000000000	2933.00000000000000000000	10247.00000000000000000000	10224.00000000000000000000	0.00000000000000000000	0.00000000000000000000	0.00000000000000000000	1126.00000000000000000000	180.00000000000000000000	4.00000000000000000000	4.00000000000000000000	4.00000000000000000000	4.00000000000000000000	4.00000000000000000000	4.00000000000000000000	4.00000000000000000000	4.00000000000000000000	4.00000000000000000000	4.00000000000000000000	4.00000000000000000000	4.00000000000000000000	4.00000000000000000000	4.00000000000000000000	4.00000000000000000000	4.00000000000000000000
93.00000000000000000000	0.00000000000000000000	4162.56396484375000000000	4180.51269531250000000000	4194.87158203125000000000	4205.64111328125000000000	4176.41015625000000000000	4165.12792968750000000000	4189.23046875000000000000	4164.10253906250000000000	4165.64111328125000000000	4181.02539062500000000000	4252.30761718750000000000	4241.53857421875000000000	4219.48730468750000000000	4195.38427734375000000000	2933.00000000000000000000	10246.00000000000000000000	10225.00000000000000000000	0.00000000000000000000	0.00000000000000000000	0.00000000000000000000	1126.00000000000000000000	188.00000000000000000000	4.00000000000000000000	4.00000000000000000000	4.00000000000000000000	4.00000000000000000000	4.00000000000000000000	4.00000000000000000000	4.00000000000000000000	4.00000000000000000000	4.00000000000000000000	4.00000000000000000000	4.00000000000000000000	4.00000000000000000000	4.00000000000000000000	4.00000000000000000000	4.00000000000000000000	4.00000000000000000000
94.00000000000000000000	0.00000000000000000000	4172.30761718750000000000	4177.94873046875000000000	4192.82031250000000000000	4206.66650390625000000000	4171.79492187500000000000	4158.46142578125000000000	4176.41015625000000000000	4152.82031250000000000000	4166.15380859375000000000	4171.79492187500000000000	4241.02539062500000000000	4246.66650390625000000000	4231.28173828125000000000	4193.84619140625000000000	3507.00000000000000000000	10246.00000000000000000000	10225.00000000000000000000	0.00000000000000000000	0.00000000000000000000	0.00000000000000000000	1126.00000000000000000000	196.00000000000000000000	4.00000000000000000000	4.00000000000000000000	4.00000000000000000000	4.00000000000000000000	4.00000000000000000000	4.00000000000000000000	4.00000000000000000000	4.00000000000000000000	4.00000000000000000000	4.00000000000000000000	4.00000000000000000000	4.00000000000000000000	4.00000000000000000000	4.00000000000000000000	4.00000000000000000000	4.00000000000000000000
95.00000000000000000000	0.00000000000000000000	4162.05126953125000000000	4171.28173828125000000000	4182.56396484375000000000	4208.20507812500000000000	4175.38427734375000000000	4165.12792968750000000000	4177.94873046875000000000	4165.12792968750000000000	4175.89746093750000000000	4173.84619140625000000000	4222.56396484375000000000	4248.71777343750000000000	4223.58984375000000000000	4198.46142578125000000000	3317.00000000000000000000	10247.00000000000000000000	10228.00000000000000000000	0.00000000000000000000	0.00000000000000000000	0.00000000000000000000	1126.00000000000000000000	203.00000000000000000000	4.00000000000000000000	4.00000000000000000000	4.00000000000000000000	4.00000000000000000000	4.00000000000000000000	4.00000000000000000000	4.00000000000000000000	4.00000000000000000000	4.00000000000000000000	4.00000000000000000000	4.00000000000000000000	4.00000000000000000000	4.00000000000000000000	4.00000000000000000000	4.00000000000000000000	4.00000000000000000000
96.00000000000000000000	0.00000000000000000000	4158.46142578125000000000	4142.56396484375000000000	4182.56396484375000000000	4185.64111328125000000000	4156.41015625000000000000	4163.07666015625000000000	4169.74365234375000000000	4154.35888671875000000000	4163.58984375000000000000	4154.87158203125000000000	4244.10253906250000000000	4247.69238281250000000000	4182.05126953125000000000	4189.74365234375000000000	2933.00000000000000000000	10247.00000000000000000000	10228.00000000000000000000	0.00000000000000000000	0.00000000000000000000	0.00000000000000000000	1126.00000000000000000000	211.00000000000000000000	4.00000000000000000000	4.00000000000000000000	4.00000000000000000000	4.00000000000000000000	4.00000000000000000000	4.00000000000000000000	4.00000000000000000000	4.00000000000000000000	4.00000000000000000000	4.00000000000000000000	4.00000000000000000000	4.00000000000000000000	4.00000000000000000000	4.00000000000000000000	4.00000000000000000000	4.00000000000000000000
97.00000000000000000000	0.00000000000000000000	4161.02539062500000000000	4143.07666015625000000000	4184.61523437500000000000	4182.56396484375000000000	4164.61523437500000000000	4164.61523437500000000000	4168.20507812500000000000	4146.66650390625000000000	4160.00000000000000000000	4154.35888671875000000000	4266.66650390625000000000	4238.46142578125000000000	4182.56396484375000000000	4174.87158203125000000000	2933.00000000000000000000	10246.00000000000000000000	10228.00000000000000000000	0.00000000000000000000	0.00000000000000000000	0.00000000000000000000	1126.00000000000000000000	219.00000000000000000000	4.00000000000000000000	4.00000000000000000000	4.00000000000000000000	4.00000000000000000000	4.00000000000000000000	4.00000000000000000000	4.00000000000000000000	4.00000000000000000000	4.00000000000000000000	4.00000000000000000000	4.00000000000000000000	4.00000000000000000000	4.00000000000000000000	4.00000000000000000000	4.00000000000000000000	4.00000000000000000000
98.00000000000000000000	0.00000000000000000000	4162.56396484375000000000	4181.02539062500000000000	4188.20507812500000000000	4209.74365234375000000000	4190.76904296875000000000	4174.35888671875000000000	4177.43603515625000000000	4160.51269531250000000000	4180.00000000000000000000	4183.58984375000000000000	4232.82031250000000000000	4243.58984375000000000000	4226.66650390625000000000	4178.97412109375000000000	3507.00000000000000000000	10246.00000000000000000000	10228.00000000000000000000	0.00000000000000000000	0.00000000000000000000	0.00000000000000000000	1126.00000000000000000000	227.00000000000000000000	4.00000000000000000000	4.00000000000000000000	4.00000000000000000000	4.00000000000000000000	4.00000000000000000000	4.00000000000000000000	4.00000000000000000000	4.00000000000000000000	4.00000000000000000000	4.00000000000000000000	4.00000000000000000000	4.00000000000000000000	4.00000000000000000000	4.00000000000000000000	4.00000000000000000000	4.00000000000000000000
99.00000000000000000000	0.00000000000000000000	4168.71777343750000000000	4185.12792968750000000000	4189.23046875000000000000	4208.20507812500000000000	4162.05126953125000000000	4160.00000000000000000000	4163.07666015625000000000	4157.94873046875000000000	4171.79492187500000000000	4177.43603515625000000000	4205.12792968750000000000	4249.23046875000000000000	4225.64111328125000000000	4185.64111328125000000000	3317.00000000000000000000	10246.00000000000000000000	10228.00000000000000000000	0.00000000000000000000	0.00000000000000000000	0.00000000000000000000	1126.00000000000000000000	236.00000000000000000000	4.00000000000000000000	4.00000000000000000000	4.00000000000000000000	4.00000000000000000000	4.00000000000000000000	4.00000000000000000000	4.00000000000000000000	4.00000000000000000000	4.00000000000000000000	4.00000000000000000000	4.00000000000000000000	4.00000000000000000000	4.00000000000000000000	4.00000000000000000000	4.00000000000000000000	4.00000000000000000000
100.00000000000000000000	0.00000000000000000000	4158.97412109375000000000	4165.64111328125000000000	4173.84619140625000000000	4193.84619140625000000000	4147.69238281250000000000	4146.66650390625000000000	4150.76904296875000000000	4147.17919921875000000000	4155.89746093750000000000	4164.61523437500000000000	4231.79492187500000000000	4238.46142578125000000000	4204.10253906250000000000	4184.61523437500000000000	2933.00000000000000000000	10246.00000000000000000000	10228.00000000000000000000	0.00000000000000000000	0.00000000000000000000	0.00000000000000000000	1126.00000000000000000000	243.00000000000000000000	4.00000000000000000000	4.00000000000000000000	4.00000000000000000000	4.00000000000000000000	4.00000000000000000000	4.00000000000000000000	4.00000000000000000000	4.00000000000000000000	4.00000000000000000000	4.00000000000000000000	4.00000000000000000000	4.00000000000000000000	4.00000000000000000000	4.00000000000000000000	4.00000000000000000000	4.00000000000000000000
101.00000000000000000000	0.00000000000000000000	4168.71777343750000000000	4162.05126953125000000000	4180.00000000000000000000	4203.58984375000000000000	4171.79492187500000000000	4153.84619140625000000000	4157.43603515625000000000	4150.76904296875000000000	4163.07666015625000000000	4167.17919921875000000000	4251.79492187500000000000	4239.48730468750000000000	4198.97412109375000000000	4174.35888671875000000000	2933.00000000000000000000	10246.00000000000000000000	10229.00000000000000000000	0.00000000000000000000	0.00000000000000000000	0.00000000000000000000	1126.00000000000000000000	251.00000000000000000000	4.00000000000000000000	4.00000000000000000000	4.00000000000000000000	4.00000000000000000000	4.00000000000000000000	4.00000000000000000000	4.00000000000000000000	4.00000000000000000000	4.00000000000000000000	4.00000000000000000000	4.00000000000000000000	4.00000000000000000000	4.00000000000000000000	4.00000000000000000000	4.00000000000000000000	4.00000000000000000000
102.00000000000000000000	0.00000000000000000000	4171.28173828125000000000	4168.71777343750000000000	4185.64111328125000000000	4205.64111328125000000000	4177.94873046875000000000	4162.56396484375000000000	4164.61523437500000000000	4161.02539062500000000000	4173.33300781250000000000	4170.25634765625000000000	4262.05126953125000000000	4242.56396484375000000000	4201.02539062500000000000	4172.82031250000000000000	3507.00000000000000000000	10246.00000000000000000000	10229.00000000000000000000	0.00000000000000000000	0.00000000000000000000	0.00000000000000000000	1126.00000000000000000000	259.00000000000000000000	4.00000000000000000000	4.00000000000000000000	4.00000000000000000000	4.00000000000000000000	4.00000000000000000000	4.00000000000000000000	4.00000000000000000000	4.00000000000000000000	4.00000000000000000000	4.00000000000000000000	4.00000000000000000000	4.00000000000000000000	4.00000000000000000000	4.00000000000000000000	4.00000000000000000000	4.00000000000000000000
103.00000000000000000000	0.00000000000000000000	4162.56396484375000000000	4169.23046875000000000000	4178.97412109375000000000	4203.07666015625000000000	4174.35888671875000000000	4160.00000000000000000000	4166.66650390625000000000	4163.58984375000000000000	4167.17919921875000000000	4182.56396484375000000000	4263.07666015625000000000	4244.10253906250000000000	4224.10253906250000000000	4195.89746093750000000000	3317.00000000000000000000	10245.00000000000000000000	10228.00000000000000000000	0.00000000000000000000	0.00000000000000000000	0.00000000000000000000	1126.00000000000000000000	266.00000000000000000000	4.00000000000000000000	4.00000000000000000000	4.00000000000000000000	4.00000000000000000000	4.00000000000000000000	4.00000000000000000000	4.00000000000000000000	4.00000000000000000000	4.00000000000000000000	4.00000000000000000000	4.00000000000000000000	4.00000000000000000000	4.00000000000000000000	4.00000000000000000000	4.00000000000000000000	4.00000000000000000000
104.00000000000000000000	0.00000000000000000000	4175.38427734375000000000	4163.58984375000000000000	4187.69238281250000000000	4205.12792968750000000000	4177.94873046875000000000	4162.05126953125000000000	4169.74365234375000000000	4159.48730468750000000000	4160.51269531250000000000	4185.64111328125000000000	4233.33300781250000000000	4251.28173828125000000000	4244.61523437500000000000	4206.15380859375000000000	2933.00000000000000000000	10245.00000000000000000000	10228.00000000000000000000	0.00000000000000000000	0.00000000000000000000	0.00000000000000000000	1126.00000000000000000000	274.00000000000000000000	4.00000000000000000000	4.00000000000000000000	4.00000000000000000000	4.00000000000000000000	4.00000000000000000000	4.00000000000000000000	4.00000000000000000000	4.00000000000000000000	4.00000000000000000000	4.00000000000000000000	4.00000000000000000000	4.00000000000000000000	4.00000000000000000000	4.00000000000000000000	4.00000000000000000000	4.00000000000000000000
105.00000000000000000000	0.00000000000000000000	4162.05126953125000000000	4164.61523437500000000000	4175.89746093750000000000	4192.30761718750000000000	4165.64111328125000000000	4162.56396484375000000000	4168.20507812500000000000	4158.46142578125000000000	4166.15380859375000000000	4177.43603515625000000000	4228.71777343750000000000	4243.58984375000000000000	4226.66650390625000000000	4189.74365234375000000000	2933.00000000000000000000	10245.00000000000000000000	10228.00000000000000000000	0.00000000000000000000	0.00000000000000000000	0.00000000000000000000	1126.00000000000000000000	282.00000000000000000000	4.00000000000000000000	4.00000000000000000000	4.00000000000000000000	4.00000000000000000000	4.00000000000000000000	4.00000000000000000000	4.00000000000000000000	4.00000000000000000000	4.00000000000000000000	4.00000000000000000000	4.00000000000000000000	4.00000000000000000000	4.00000000000000000000	4.00000000000000000000	4.00000000000000000000	4.00000000000000000000
106.00000000000000000000	0.00000000000000000000	4161.53857421875000000000	4163.58984375000000000000	4171.79492187500000000000	4189.23046875000000000000	4147.17919921875000000000	4148.71777343750000000000	4155.89746093750000000000	4146.15380859375000000000	4157.43603515625000000000	4180.51269531250000000000	4237.43603515625000000000	4231.79492187500000000000	4203.07666015625000000000	4174.35888671875000000000	3507.00000000000000000000	10245.00000000000000000000	10228.00000000000000000000	0.00000000000000000000	0.00000000000000000000	0.00000000000000000000	1126.00000000000000000000	291.00000000000000000000	4.00000000000000000000	4.00000000000000000000	4.00000000000000000000	4.00000000000000000000	4.00000000000000000000	4.00000000000000000000	4.00000000000000000000	4.00000000000000000000	4.00000000000000000000	4.00000000000000000000	4.00000000000000000000	4.00000000000000000000	4.00000000000000000000	4.00000000000000000000	4.00000000000000000000	4.00000000000000000000
107.00000000000000000000	0.00000000000000000000	4164.61523437500000000000	4159.48730468750000000000	4180.00000000000000000000	4199.48730468750000000000	4156.41015625000000000000	4150.76904296875000000000	4153.33300781250000000000	4136.92285156250000000000	4150.76904296875000000000	4189.23046875000000000000	4230.76904296875000000000	4221.02539062500000000000	4203.07666015625000000000	4164.61523437500000000000	3317.00000000000000000000	10243.00000000000000000000	10228.00000000000000000000	0.00000000000000000000	0.00000000000000000000	0.00000000000000000000	1126.00000000000000000000	298.00000000000000000000	4.00000000000000000000	4.00000000000000000000	4.00000000000000000000	4.00000000000000000000	4.00000000000000000000	4.00000000000000000000	4.00000000000000000000	4.00000000000000000000	4.00000000000000000000	4.00000000000000000000	4.00000000000000000000	4.00000000000000000000	4.00000000000000000000	4.00000000000000000000	4.00000000000000000000	4.00000000000000000000
108.00000000000000000000	0.00000000000000000000	4151.28173828125000000000	4165.12792968750000000000	4168.71777343750000000000	4205.64111328125000000000	4171.79492187500000000000	4167.69238281250000000000	4160.00000000000000000000	4146.15380859375000000000	4166.66650390625000000000	4185.64111328125000000000	4234.35888671875000000000	4218.46142578125000000000	4203.58984375000000000000	4166.15380859375000000000	2933.00000000000000000000	10243.00000000000000000000	10228.00000000000000000000	0.00000000000000000000	0.00000000000000000000	0.00000000000000000000	1126.00000000000000000000	306.00000000000000000000	4.00000000000000000000	4.00000000000000000000	4.00000000000000000000	4.00000000000000000000	4.00000000000000000000	4.00000000000000000000	4.00000000000000000000	4.00000000000000000000	4.00000000000000000000	4.00000000000000000000	4.00000000000000000000	4.00000000000000000000	4.00000000000000000000	4.00000000000000000000	4.00000000000000000000	4.00000000000000000000
109.00000000000000000000	0.00000000000000000000	4173.33300781250000000000	4170.76904296875000000000	4176.41015625000000000000	4209.23046875000000000000	4172.82031250000000000000	4171.79492187500000000000	4165.12792968750000000000	4158.97412109375000000000	4176.41015625000000000000	4186.66650390625000000000	4250.76904296875000000000	4236.41015625000000000000	4215.89746093750000000000	4188.71777343750000000000	2933.00000000000000000000	10244.00000000000000000000	10229.00000000000000000000	0.00000000000000000000	0.00000000000000000000	0.00000000000000000000	1126.00000000000000000000	314.00000000000000000000	4.00000000000000000000	4.00000000000000000000	4.00000000000000000000	4.00000000000000000000	4.00000000000000000000	4.00000000000000000000	4.00000000000000000000	4.00000000000000000000	4.00000000000000000000	4.00000000000000000000	4.00000000000000000000	4.00000000000000000000	4.00000000000000000000	4.00000000000000000000	4.00000000000000000000	4.00000000000000000000
110.00000000000000000000	0.00000000000000000000	4174.35888671875000000000	4170.76904296875000000000	4182.56396484375000000000	4203.07666015625000000000	4171.28173828125000000000	4166.15380859375000000000	4174.87158203125000000000	4168.20507812500000000000	4174.87158203125000000000	4209.23046875000000000000	4260.51269531250000000000	4245.12792968750000000000	4242.05126953125000000000	4198.46142578125000000000	3507.00000000000000000000	10244.00000000000000000000	10229.00000000000000000000	0.00000000000000000000	0.00000000000000000000	0.00000000000000000000	1126.00000000000000000000	322.00000000000000000000	4.00000000000000000000	4.00000000000000000000	4.00000000000000000000	4.00000000000000000000	4.00000000000000000000	4.00000000000000000000	4.00000000000000000000	4.00000000000000000000	4.00000000000000000000	4.00000000000000000000	4.00000000000000000000	4.00000000000000000000	4.00000000000000000000	4.00000000000000000000	4.00000000000000000000	4.00000000000000000000
111.00000000000000000000	0.00000000000000000000	4166.15380859375000000000	4169.23046875000000000000	4186.15380859375000000000	4197.43603515625000000000	4168.71777343750000000000	4161.53857421875000000000	4176.41015625000000000000	4164.10253906250000000000	4168.71777343750000000000	4212.30761718750000000000	4265.12792968750000000000	4238.97412109375000000000	4235.38427734375000000000	4193.84619140625000000000	3317.00000000000000000000	10247.00000000000000000000	10228.00000000000000000000	0.00000000000000000000	0.00000000000000000000	0.00000000000000000000	1126.00000000000000000000	331.00000000000000000000	4.00000000000000000000	4.00000000000000000000	4.00000000000000000000	4.00000000000000000000	4.00000000000000000000	4.00000000000000000000	4.00000000000000000000	4.00000000000000000000	4.00000000000000000000	4.00000000000000000000	4.00000000000000000000	4.00000000000000000000	4.00000000000000000000	4.00000000000000000000	4.00000000000000000000	4.00000000000000000000
112.00000000000000000000	0.00000000000000000000	4172.30761718750000000000	4170.76904296875000000000	4193.33300781250000000000	4200.51269531250000000000	4177.94873046875000000000	4163.07666015625000000000	4170.76904296875000000000	4160.51269531250000000000	4172.82031250000000000000	4199.48730468750000000000	4263.58984375000000000000	4236.41015625000000000000	4226.66650390625000000000	4204.10253906250000000000	2933.00000000000000000000	10247.00000000000000000000	10228.00000000000000000000	0.00000000000000000000	0.00000000000000000000	0.00000000000000000000	1126.00000000000000000000	339.00000000000000000000	4.00000000000000000000	4.00000000000000000000	4.00000000000000000000	4.00000000000000000000	4.00000000000000000000	4.00000000000000000000	4.00000000000000000000	4.00000000000000000000	4.00000000000000000000	4.00000000000000000000	4.00000000000000000000	4.00000000000000000000	4.00000000000000000000	4.00000000000000000000	4.00000000000000000000	4.00000000000000000000
113.00000000000000000000	0.00000000000000000000	4158.97412109375000000000	4155.89746093750000000000	4179.48730468750000000000	4192.82031250000000000000	4158.97412109375000000000	4147.17919921875000000000	4156.41015625000000000000	4153.84619140625000000000	4168.20507812500000000000	4185.12792968750000000000	4238.97412109375000000000	4229.74365234375000000000	4225.64111328125000000000	4195.89746093750000000000	2933.00000000000000000000	10248.00000000000000000000	10230.00000000000000000000	0.00000000000000000000	0.00000000000000000000	0.00000000000000000000	1126.00000000000000000000	347.00000000000000000000	4.00000000000000000000	4.00000000000000000000	4.00000000000000000000	4.00000000000000000000	4.00000000000000000000	4.00000000000000000000	4.00000000000000000000	4.00000000000000000000	4.00000000000000000000	4.00000000000000000000	4.00000000000000000000	4.00000000000000000000	4.00000000000000000000	4.00000000000000000000	4.00000000000000000000	4.00000000000000000000
114.00000000000000000000	0.00000000000000000000	4163.58984375000000000000	4136.41015625000000000000	4176.41015625000000000000	4180.51269531250000000000	4123.07666015625000000000	4129.23046875000000000000	4139.48730468750000000000	4134.35888671875000000000	4144.61523437500000000000	4165.64111328125000000000	4227.69238281250000000000	4223.58984375000000000000	4208.71777343750000000000	4170.76904296875000000000	3507.00000000000000000000	10248.00000000000000000000	10230.00000000000000000000	0.00000000000000000000	0.00000000000000000000	0.00000000000000000000	1126.00000000000000000000	355.00000000000000000000	4.00000000000000000000	4.00000000000000000000	4.00000000000000000000	4.00000000000000000000	4.00000000000000000000	4.00000000000000000000	4.00000000000000000000	4.00000000000000000000	4.00000000000000000000	4.00000000000000000000	4.00000000000000000000	4.00000000000000000000	4.00000000000000000000	4.00000000000000000000	4.00000000000000000000	4.00000000000000000000
115.00000000000000000000	0.00000000000000000000	4164.10253906250000000000	4150.76904296875000000000	4178.97412109375000000000	4187.17919921875000000000	4149.23046875000000000000	4155.38427734375000000000	4155.38427734375000000000	4138.46142578125000000000	4148.20507812500000000000	4168.20507812500000000000	4235.38427734375000000000	4223.58984375000000000000	4215.89746093750000000000	4168.71777343750000000000	3317.00000000000000000000	10247.00000000000000000000	10232.00000000000000000000	0.00000000000000000000	0.00000000000000000000	0.00000000000000000000	1126.00000000000000000000	363.00000000000000000000	4.00000000000000000000	4.00000000000000000000	4.00000000000000000000	4.00000000000000000000	4.00000000000000000000	4.00000000000000000000	4.00000000000000000000	4.00000000000000000000	4.00000000000000000000	4.00000000000000000000	4.00000000000000000000	4.00000000000000000000	4.00000000000000000000	4.00000000000000000000	4.00000000000000000000	4.00000000000000000000
116.00000000000000000000	0.00000000000000000000	4162.05126953125000000000	4155.89746093750000000000	4184.61523437500000000000	4197.43603515625000000000	4174.87158203125000000000	4172.82031250000000000000	4168.71777343750000000000	4148.20507812500000000000	4156.41015625000000000000	4171.28173828125000000000	4231.28173828125000000000	4228.20507812500000000000	4215.89746093750000000000	4178.97412109375000000000	2933.00000000000000000000	10247.00000000000000000000	10232.00000000000000000000	0.00000000000000000000	0.00000000000000000000	0.00000000000000000000	1126.00000000000000000000	370.00000000000000000000	4.00000000000000000000	4.00000000000000000000	4.00000000000000000000	4.00000000000000000000	4.00000000000000000000	4.00000000000000000000	4.00000000000000000000	4.00000000000000000000	4.00000000000000000000	4.00000000000000000000	4.00000000000000000000	4.00000000000000000000	4.00000000000000000000	4.00000000000000000000	4.00000000000000000000	4.00000000000000000000
117.00000000000000000000	0.00000000000000000000	4165.64111328125000000000	4147.17919921875000000000	4186.15380859375000000000	4190.76904296875000000000	4146.66650390625000000000	4154.35888671875000000000	4152.30761718750000000000	4134.87158203125000000000	4144.10253906250000000000	4164.10253906250000000000	4228.71777343750000000000	4221.53857421875000000000	4197.43603515625000000000	4179.48730468750000000000	2933.00000000000000000000	10246.00000000000000000000	10233.00000000000000000000	0.00000000000000000000	0.00000000000000000000	0.00000000000000000000	1126.00000000000000000000	377.00000000000000000000	4.00000000000000000000	4.00000000000000000000	4.00000000000000000000	4.00000000000000000000	4.00000000000000000000	4.00000000000000000000	4.00000000000000000000	4.00000000000000000000	4.00000000000000000000	4.00000000000000000000	4.00000000000000000000	4.00000000000000000000	4.00000000000000000000	4.00000000000000000000	4.00000000000000000000	4.00000000000000000000
118.00000000000000000000	0.00000000000000000000	4160.51269531250000000000	4155.38427734375000000000	4177.43603515625000000000	4188.71777343750000000000	4146.15380859375000000000	4152.82031250000000000000	4147.17919921875000000000	4133.33300781250000000000	4143.07666015625000000000	4175.89746093750000000000	4242.05126953125000000000	4210.25634765625000000000	4217.43603515625000000000	4170.76904296875000000000	3507.00000000000000000000	10246.00000000000000000000	10233.00000000000000000000	0.00000000000000000000	0.00000000000000000000	0.00000000000000000000	1126.00000000000000000000	385.00000000000000000000	4.00000000000000000000	4.00000000000000000000	4.00000000000000000000	4.00000000000000000000	4.00000000000000000000	4.00000000000000000000	4.00000000000000000000	4.00000000000000000000	4.00000000000000000000	4.00000000000000000000	4.00000000000000000000	4.00000000000000000000	4.00000000000000000000	4.00000000000000000000	4.00000000000000000000	4.00000000000000000000
119.00000000000000000000	0.00000000000000000000	4170.25634765625000000000	4151.28173828125000000000	4184.10253906250000000000	4198.46142578125000000000	4155.89746093750000000000	4156.92285156250000000000	4147.69238281250000000000	4134.87158203125000000000	4145.12792968750000000000	4177.94873046875000000000	4247.17919921875000000000	4210.76904296875000000000	4230.76904296875000000000	4167.17919921875000000000	3317.00000000000000000000	10247.00000000000000000000	10234.00000000000000000000	0.00000000000000000000	0.00000000000000000000	0.00000000000000000000	1126.00000000000000000000	392.00000000000000000000	4.00000000000000000000	4.00000000000000000000	4.00000000000000000000	4.00000000000000000000	4.00000000000000000000	4.00000000000000000000	4.00000000000000000000	4.00000000000000000000	4.00000000000000000000	4.00000000000000000000	4.00000000000000000000	4.00000000000000000000	4.00000000000000000000	4.00000000000000000000	4.00000000000000000000	4.00000000000000000000
120.00000000000000000000	0.00000000000000000000	4168.20507812500000000000	4157.43603515625000000000	4182.56396484375000000000	4208.71777343750000000000	4148.71777343750000000000	4156.41015625000000000000	4147.69238281250000000000	4136.92285156250000000000	4149.74365234375000000000	4172.30761718750000000000	4232.30761718750000000000	4213.84619140625000000000	4219.48730468750000000000	4172.30761718750000000000	2933.00000000000000000000	10247.00000000000000000000	10234.00000000000000000000	0.00000000000000000000	0.00000000000000000000	0.00000000000000000000	1126.00000000000000000000	400.00000000000000000000	4.00000000000000000000	4.00000000000000000000	4.00000000000000000000	4.00000000000000000000	4.00000000000000000000	4.00000000000000000000	4.00000000000000000000	4.00000000000000000000	4.00000000000000000000	4.00000000000000000000	4.00000000000000000000	4.00000000000000000000	4.00000000000000000000	4.00000000000000000000	4.00000000000000000000	4.00000000000000000000
121.00000000000000000000	0.00000000000000000000	4169.74365234375000000000	4179.48730468750000000000	4180.00000000000000000000	4200.00000000000000000000	4148.20507812500000000000	4152.82031250000000000000	4148.20507812500000000000	4140.00000000000000000000	4153.84619140625000000000	4175.38427734375000000000	4220.51269531250000000000	4216.92285156250000000000	4224.10253906250000000000	4172.82031250000000000000	2933.00000000000000000000	10247.00000000000000000000	10232.00000000000000000000	0.00000000000000000000	0.00000000000000000000	0.00000000000000000000	1126.00000000000000000000	408.00000000000000000000	4.00000000000000000000	4.00000000000000000000	4.00000000000000000000	4.00000000000000000000	4.00000000000000000000	4.00000000000000000000	4.00000000000000000000	4.00000000000000000000	4.00000000000000000000	4.00000000000000000000	4.00000000000000000000	4.00000000000000000000	4.00000000000000000000	4.00000000000000000000	4.00000000000000000000	4.00000000000000000000
122.00000000000000000000	0.00000000000000000000	4176.92285156250000000000	4167.17919921875000000000	4184.61523437500000000000	4184.61523437500000000000	4147.69238281250000000000	4145.64111328125000000000	4142.56396484375000000000	4135.89746093750000000000	4149.74365234375000000000	4174.87158203125000000000	4224.10253906250000000000	4210.76904296875000000000	4244.61523437500000000000	4179.48730468750000000000	3507.00000000000000000000	10247.00000000000000000000	10232.00000000000000000000	0.00000000000000000000	0.00000000000000000000	0.00000000000000000000	1126.00000000000000000000	417.00000000000000000000	4.00000000000000000000	4.00000000000000000000	4.00000000000000000000	4.00000000000000000000	4.00000000000000000000	4.00000000000000000000	4.00000000000000000000	4.00000000000000000000	4.00000000000000000000	4.00000000000000000000	4.00000000000000000000	4.00000000000000000000	4.00000000000000000000	4.00000000000000000000	4.00000000000000000000	4.00000000000000000000
123.00000000000000000000	0.00000000000000000000	4159.48730468750000000000	4149.74365234375000000000	4177.43603515625000000000	4192.30761718750000000000	4149.74365234375000000000	4149.23046875000000000000	4141.53857421875000000000	4133.84619140625000000000	4152.30761718750000000000	4181.53857421875000000000	4246.15380859375000000000	4203.07666015625000000000	4250.76904296875000000000	4193.84619140625000000000	3317.00000000000000000000	10248.00000000000000000000	10231.00000000000000000000	0.00000000000000000000	0.00000000000000000000	0.00000000000000000000	1126.00000000000000000000	425.00000000000000000000	4.00000000000000000000	4.00000000000000000000	4.00000000000000000000	4.00000000000000000000	4.00000000000000000000	4.00000000000000000000	4.00000000000000000000	4.00000000000000000000	4.00000000000000000000	4.00000000000000000000	4.00000000000000000000	4.00000000000000000000	4.00000000000000000000	4.00000000000000000000	4.00000000000000000000	4.00000000000000000000
124.00000000000000000000	0.00000000000000000000	4165.64111328125000000000	4165.64111328125000000000	4180.00000000000000000000	4194.87158203125000000000	4154.87158203125000000000	4153.33300781250000000000	4142.56396484375000000000	4128.71777343750000000000	4146.15380859375000000000	4182.05126953125000000000	4255.89746093750000000000	4201.53857421875000000000	4230.25634765625000000000	4178.46142578125000000000	2933.00000000000000000000	10248.00000000000000000000	10231.00000000000000000000	0.00000000000000000000	0.00000000000000000000	0.00000000000000000000	1126.00000000000000000000	433.00000000000000000000	4.00000000000000000000	4.00000000000000000000	4.00000000000000000000	4.00000000000000000000	4.00000000000000000000	4.00000000000000000000	4.00000000000000000000	4.00000000000000000000	4.00000000000000000000	4.00000000000000000000	4.00000000000000000000	4.00000000000000000000	4.00000000000000000000	4.00000000000000000000	4.00000000000000000000	4.00000000000000000000
125.00000000000000000000	0.00000000000000000000	4166.15380859375000000000	4174.87158203125000000000	4174.87158203125000000000	4177.43603515625000000000	4163.58984375000000000000	4154.87158203125000000000	4143.07666015625000000000	4126.66650390625000000000	4138.46142578125000000000	4169.23046875000000000000	4248.71777343750000000000	4184.61523437500000000000	4215.89746093750000000000	4152.30761718750000000000	2933.00000000000000000000	10248.00000000000000000000	10229.00000000000000000000	0.00000000000000000000	0.00000000000000000000	0.00000000000000000000	1126.00000000000000000000	441.00000000000000000000	4.00000000000000000000	4.00000000000000000000	4.00000000000000000000	4.00000000000000000000	4.00000000000000000000	4.00000000000000000000	4.00000000000000000000	4.00000000000000000000	4.00000000000000000000	4.00000000000000000000	4.00000000000000000000	4.00000000000000000000	4.00000000000000000000	4.00000000000000000000	4.00000000000000000000	4.00000000000000000000
126.00000000000000000000	0.00000000000000000000	4158.46142578125000000000	4158.46142578125000000000	4171.28173828125000000000	4186.66650390625000000000	4152.82031250000000000000	4154.87158203125000000000	4140.00000000000000000000	4126.15380859375000000000	4141.53857421875000000000	4163.58984375000000000000	4236.41015625000000000000	4176.92285156250000000000	4225.12792968750000000000	4160.00000000000000000000	3507.00000000000000000000	10248.00000000000000000000	10229.00000000000000000000	0.00000000000000000000	0.00000000000000000000	0.00000000000000000000	1126.00000000000000000000	448.00000000000000000000	4.00000000000000000000	4.00000000000000000000	4.00000000000000000000	4.00000000000000000000	4.00000000000000000000	4.00000000000000000000	4.00000000000000000000	4.00000000000000000000	4.00000000000000000000	4.00000000000000000000	4.00000000000000000000	4.00000000000000000000	4.00000000000000000000	4.00000000000000000000	4.00000000000000000000	4.00000000000000000000
127.00000000000000000000	0.00000000000000000000	4171.28173828125000000000	4160.00000000000000000000	4182.05126953125000000000	4209.23046875000000000000	4145.12792968750000000000	4161.53857421875000000000	4142.56396484375000000000	4129.23046875000000000000	4149.23046875000000000000	4164.61523437500000000000	4210.76904296875000000000	4184.61523437500000000000	4236.41015625000000000000	4176.92285156250000000000	52.00000000000000000000	10246.00000000000000000000	10230.00000000000000000000	0.00000000000000000000	0.00000000000000000000	0.00000000000000000000	1126.00000000000000000000	456.00000000000000000000	4.00000000000000000000	4.00000000000000000000	4.00000000000000000000	4.00000000000000000000	4.00000000000000000000	4.00000000000000000000	4.00000000000000000000	4.00000000000000000000	4.00000000000000000000	4.00000000000000000000	4.00000000000000000000	4.00000000000000000000	4.00000000000000000000	4.00000000000000000000	4.00000000000000000000	4.00000000000000000000
0.00000000000000000000	0.00000000000000000000	4155.38427734375000000000	4162.56396484375000000000	4164.10253906250000000000	4195.89746093750000000000	4148.20507812500000000000	4156.92285156250000000000	4144.10253906250000000000	4132.82031250000000000000	4148.20507812500000000000	4157.94873046875000000000	4203.07666015625000000000	4168.20507812500000000000	4220.51269531250000000000	4165.12792968750000000000	2763.00000000000000000000	10246.00000000000000000000	10230.00000000000000000000	0.00000000000000000000	0.00000000000000000000	0.00000000000000000000	1126.00000000000000000000	463.00000000000000000000	4.00000000000000000000	4.00000000000000000000	4.00000000000000000000	4.00000000000000000000	4.00000000000000000000	4.00000000000000000000	4.00000000000000000000	4.00000000000000000000	4.00000000000000000000	4.00000000000000000000	4.00000000000000000000	4.00000000000000000000	4.00000000000000000000	4.00000000000000000000	4.00000000000000000000	4.00000000000000000000
1.00000000000000000000	0.00000000000000000000	4147.69238281250000000000	4140.51269531250000000000	4155.89746093750000000000	4171.79492187500000000000	4134.35888671875000000000	4135.38427734375000000000	4128.71777343750000000000	4119.48730468750000000000	4136.41015625000000000000	4150.25634765625000000000	4227.69238281250000000000	4151.79492187500000000000	4196.92285156250000000000	4149.23046875000000000000	2873.00000000000000000000	10245.00000000000000000000	10230.00000000000000000000	0.00000000000000000000	0.00000000000000000000	0.00000000000000000000	1126.00000000000000000000	471.00000000000000000000	4.00000000000000000000	4.00000000000000000000	4.00000000000000000000	4.00000000000000000000	4.00000000000000000000	4.00000000000000000000	4.00000000000000000000	4.00000000000000000000	4.00000000000000000000	4.00000000000000000000	4.00000000000000000000	4.00000000000000000000	4.00000000000000000000	4.00000000000000000000	4.00000000000000000000	4.00000000000000000000
2.00000000000000000000	0.00000000000000000000	4155.89746093750000000000	4145.64111328125000000000	4165.64111328125000000000	4182.56396484375000000000	4146.66650390625000000000	4145.64111328125000000000	4131.28173828125000000000	4126.15380859375000000000	4148.71777343750000000000	4163.58984375000000000000	4240.51269531250000000000	4168.20507812500000000000	4215.89746093750000000000	4165.12792968750000000000	2436.00000000000000000000	10245.00000000000000000000	10230.00000000000000000000	0.00000000000000000000	0.00000000000000000000	0.00000000000000000000	1126.00000000000000000000	480.00000000000000000000	4.00000000000000000000	4.00000000000000000000	4.00000000000000000000	4.00000000000000000000	4.00000000000000000000	4.00000000000000000000	4.00000000000000000000	4.00000000000000000000	4.00000000000000000000	4.00000000000000000000	4.00000000000000000000	4.00000000000000000000	4.00000000000000000000	4.00000000000000000000	4.00000000000000000000	4.00000000000000000000
3.00000000000000000000	0.00000000000000000000	4154.87158203125000000000	4154.35888671875000000000	4162.56396484375000000000	4188.71777343750000000000	4152.30761718750000000000	4160.00000000000000000000	4139.48730468750000000000	4137.43603515625000000000	4155.89746093750000000000	4162.56396484375000000000	4221.02539062500000000000	4180.00000000000000000000	4229.23046875000000000000	4175.38427734375000000000	3529.00000000000000000000	10245.00000000000000000000	10229.00000000000000000000	0.00000000000000000000	0.00000000000000000000	0.00000000000000000000	1126.00000000000000000000	487.00000000000000000000	4.00000000000000000000	4.00000000000000000000	4.00000000000000000000	4.00000000000000000000	4.00000000000000000000	4.00000000000000000000	4.00000000000000000000	4.00000000000000000000	4.00000000000000000000	4.00000000000000000000	4.00000000000000000000	4.00000000000000000000	4.00000000000000000000	4.00000000000000000000	4.00000000000000000000	4.00000000000000000000
4.00000000000000000000	0.00000000000000000000	4157.94873046875000000000	4140.00000000000000000000	4160.00000000000000000000	4171.79492187500000000000	4116.92285156250000000000	4135.89746093750000000000	4127.69238281250000000000	4121.02539062500000000000	4133.33300781250000000000	4150.25634765625000000000	4225.12792968750000000000	4162.56396484375000000000	4212.30761718750000000000	4154.87158203125000000000	3581.00000000000000000000	10245.00000000000000000000	10229.00000000000000000000	0.00000000000000000000	0.00000000000000000000	0.00000000000000000000	1126.00000000000000000000	494.00000000000000000000	4.00000000000000000000	4.00000000000000000000	4.00000000000000000000	4.00000000000000000000	4.00000000000000000000	4.00000000000000000000	4.00000000000000000000	4.00000000000000000000	4.00000000000000000000	4.00000000000000000000	4.00000000000000000000	4.00000000000000000000	4.00000000000000000000	4.00000000000000000000	4.00000000000000000000	4.00000000000000000000
5.00000000000000000000	0.00000000000000000000	4151.28173828125000000000	4148.71777343750000000000	4154.87158203125000000000	4180.51269531250000000000	4115.38427734375000000000	4125.64111328125000000000	4128.20507812500000000000	4116.41015625000000000000	4128.71777343750000000000	4158.97412109375000000000	4233.84619140625000000000	4154.35888671875000000000	4211.79492187500000000000	4146.15380859375000000000	3421.00000000000000000000	10245.00000000000000000000	10229.00000000000000000000	0.00000000000000000000	0.00000000000000000000	0.00000000000000000000	1126.00000000000000000000	503.00000000000000000000	4.00000000000000000000	4.00000000000000000000	4.00000000000000000000	4.00000000000000000000	4.00000000000000000000	4.00000000000000000000	4.00000000000000000000	4.00000000000000000000	4.00000000000000000000	4.00000000000000000000	4.00000000000000000000	4.00000000000000000000	4.00000000000000000000	4.00000000000000000000	4.00000000000000000000	4.00000000000000000000
6.00000000000000000000	0.00000000000000000000	4160.00000000000000000000	4160.00000000000000000000	4161.53857421875000000000	4201.53857421875000000000	4147.17919921875000000000	4147.69238281250000000000	4139.48730468750000000000	4126.66650390625000000000	4134.87158203125000000000	4158.46142578125000000000	4200.51269531250000000000	4169.74365234375000000000	4215.38427734375000000000	4159.48730468750000000000	3339.00000000000000000000	10245.00000000000000000000	10229.00000000000000000000	0.00000000000000000000	0.00000000000000000000	0.00000000000000000000	1126.00000000000000000000	511.00000000000000000000	4.00000000000000000000	4.00000000000000000000	4.00000000000000000000	4.00000000000000000000	4.00000000000000000000	4.00000000000000000000	4.00000000000000000000	4.00000000000000000000	4.00000000000000000000	4.00000000000000000000	4.00000000000000000000	4.00000000000000000000	4.00000000000000000000	4.00000000000000000000	4.00000000000000000000	4.00000000000000000000
7.00000000000000000000	0.00000000000000000000	4156.41015625000000000000	4151.28173828125000000000	4155.38427734375000000000	4185.64111328125000000000	4152.82031250000000000000	4155.38427734375000000000	4139.48730468750000000000	4130.25634765625000000000	4140.51269531250000000000	4158.97412109375000000000	4201.02539062500000000000	4164.10253906250000000000	4217.43603515625000000000	4160.00000000000000000000	3484.00000000000000000000	10245.00000000000000000000	10230.00000000000000000000	0.00000000000000000000	0.00000000000000000000	0.00000000000000000000	1126.00000000000000000000	518.00000000000000000000	4.00000000000000000000	4.00000000000000000000	4.00000000000000000000	4.00000000000000000000	4.00000000000000000000	4.00000000000000000000	4.00000000000000000000	4.00000000000000000000	4.00000000000000000000	4.00000000000000000000	4.00000000000000000000	4.00000000000000000000	4.00000000000000000000	4.00000000000000000000	4.00000000000000000000	4.00000000000000000000
8.00000000000000000000	0.00000000000000000000	4149.74365234375000000000	4153.33300781250000000000	4146.15380859375000000000	4166.15380859375000000000	4148.71777343750000000000	4146.15380859375000000000	4133.84619140625000000000	4130.76904296875000000000	4146.66650390625000000000	4169.74365234375000000000	4240.51269531250000000000	4157.43603515625000000000	4224.10253906250000000000	4156.41015625000000000000	3429.00000000000000000000	10245.00000000000000000000	10230.00000000000000000000	0.00000000000000000000	0.00000000000000000000	0.00000000000000000000	1126.00000000000000000000	525.00000000000000000000	4.00000000000000000000	4.00000000000000000000	4.00000000000000000000	4.00000000000000000000	4.00000000000000000000	4.00000000000000000000	4.00000000000000000000	4.00000000000000000000	4.00000000000000000000	4.00000000000000000000	4.00000000000000000000	4.00000000000000000000	4.00000000000000000000	4.00000000000000000000	4.00000000000000000000	4.00000000000000000000
9.00000000000000000000	0.00000000000000000000	4175.89746093750000000000	4174.87158203125000000000	4167.17919921875000000000	4182.56396484375000000000	4163.58984375000000000000	4149.74365234375000000000	4136.92285156250000000000	4130.25634765625000000000	4147.17919921875000000000	4174.35888671875000000000	4252.30761718750000000000	4171.28173828125000000000	4225.12792968750000000000	4174.35888671875000000000	3116.00000000000000000000	10247.00000000000000000000	10230.00000000000000000000	0.00000000000000000000	0.00000000000000000000	0.00000000000000000000	1126.00000000000000000000	534.00000000000000000000	4.00000000000000000000	4.00000000000000000000	4.00000000000000000000	4.00000000000000000000	4.00000000000000000000	4.00000000000000000000	4.00000000000000000000	4.00000000000000000000	4.00000000000000000000	4.00000000000000000000	4.00000000000000000000	4.00000000000000000000	4.00000000000000000000	4.00000000000000000000	4.00000000000000000000	4.00000000000000000000
9.00000000000000000000	0.00000000000000000000	4175.89746093750000000000	4174.87158203125000000000	4167.17919921875000000000	4182.56396484375000000000	4163.58984375000000000000	4149.74365234375000000000	4136.92285156250000000000	4130.25634765625000000000	4147.17919921875000000000	4174.35888671875000000000	4252.30761718750000000000	4171.28173828125000000000	4225.12792968750000000000	4174.35888671875000000000	3116.00000000000000000000	10247.00000000000000000000	10230.00000000000000000000	0.00000000000000000000	0.00000000000000000000	0.00000000000000000000	1126.00000000000000000000	542.00000000000000000000	4.00000000000000000000	4.00000000000000000000	4.00000000000000000000	4.00000000000000000000	4.00000000000000000000	4.00000000000000000000	4.00000000000000000000	4.00000000000000000000	4.00000000000000000000	4.00000000000000000000	4.00000000000000000000	4.00000000000000000000	4.00000000000000000000	4.00000000000000000000	4.00000000000000000000	4.00000000000000000000
10.00000000000000000000	0.00000000000000000000	4166.15380859375000000000	4181.02539062500000000000	4162.05126953125000000000	4197.94873046875000000000	4153.84619140625000000000	4148.20507812500000000000	4131.79492187500000000000	4125.12792968750000000000	4143.07666015625000000000	4170.25634765625000000000	4230.25634765625000000000	4166.15380859375000000000	4226.15380859375000000000	4177.43603515625000000000	3511.00000000000000000000	10247.00000000000000000000	10230.00000000000000000000	0.00000000000000000000	0.00000000000000000000	0.00000000000000000000	1126.00000000000000000000	550.00000000000000000000	4.00000000000000000000	4.00000000000000000000	4.00000000000000000000	4.00000000000000000000	4.00000000000000000000	4.00000000000000000000	4.00000000000000000000	4.00000000000000000000	4.00000000000000000000	4.00000000000000000000	4.00000000000000000000	4.00000000000000000000	4.00000000000000000000	4.00000000000000000000	4.00000000000000000000	4.00000000000000000000
11.00000000000000000000	0.00000000000000000000	4155.89746093750000000000	4164.61523437500000000000	4156.92285156250000000000	4195.38427734375000000000	4122.56396484375000000000	4130.25634765625000000000	4116.41015625000000000000	4110.76904296875000000000	4135.38427734375000000000	4150.76904296875000000000	4205.64111328125000000000	4156.92285156250000000000	4217.43603515625000000000	4156.92285156250000000000	3323.00000000000000000000	10249.00000000000000000000	10232.00000000000000000000	0.00000000000000000000	0.00000000000000000000	0.00000000000000000000	1126.00000000000000000000	559.00000000000000000000	4.00000000000000000000	4.00000000000000000000	4.00000000000000000000	4.00000000000000000000	4.00000000000000000000	4.00000000000000000000	4.00000000000000000000	4.00000000000000000000	4.00000000000000000000	4.00000000000000000000	4.00000000000000000000	4.00000000000000000000	4.00000000000000000000	4.00000000000000000000	4.00000000000000000000	4.00000000000000000000
12.00000000000000000000	0.00000000000000000000	4166.15380859375000000000	4169.23046875000000000000	4167.17919921875000000000	4197.94873046875000000000	4143.58984375000000000000	4143.58984375000000000000	4126.66650390625000000000	4114.87158203125000000000	4140.51269531250000000000	4147.17919921875000000000	4210.25634765625000000000	4161.02539062500000000000	4212.82031250000000000000	4156.41015625000000000000	2938.00000000000000000000	10249.00000000000000000000	10232.00000000000000000000	0.00000000000000000000	0.00000000000000000000	0.00000000000000000000	1126.00000000000000000000	567.00000000000000000000	4.00000000000000000000	4.00000000000000000000	4.00000000000000000000	4.00000000000000000000	4.00000000000000000000	4.00000000000000000000	4.00000000000000000000	4.00000000000000000000	4.00000000000000000000	4.00000000000000000000	4.00000000000000000000	4.00000000000000000000	4.00000000000000000000	4.00000000000000000000	4.00000000000000000000	4.00000000000000000000
13.00000000000000000000	0.00000000000000000000	4157.94873046875000000000	4177.94873046875000000000	4158.97412109375000000000	4206.66650390625000000000	4177.94873046875000000000	4167.69238281250000000000	4146.15380859375000000000	4132.30761718750000000000	4149.74365234375000000000	4164.61523437500000000000	4223.58984375000000000000	4162.56396484375000000000	4225.12792968750000000000	4167.69238281250000000000	2944.00000000000000000000	10247.00000000000000000000	10227.00000000000000000000	0.00000000000000000000	0.00000000000000000000	0.00000000000000000000	1126.00000000000000000000	575.00000000000000000000	4.00000000000000000000	4.00000000000000000000	4.00000000000000000000	4.00000000000000000000	4.00000000000000000000	4.00000000000000000000	4.00000000000000000000	4.00000000000000000000	4.00000000000000000000	4.00000000000000000000	4.00000000000000000000	4.00000000000000000000	4.00000000000000000000	4.00000000000000000000	4.00000000000000000000	4.00000000000000000000
14.00000000000000000000	0.00000000000000000000	4156.41015625000000000000	4159.48730468750000000000	4159.48730468750000000000	4197.94873046875000000000	4160.00000000000000000000	4153.33300781250000000000	4137.94873046875000000000	4129.74365234375000000000	4145.64111328125000000000	4163.58984375000000000000	4214.87158203125000000000	4163.58984375000000000000	4222.56396484375000000000	4168.71777343750000000000	3511.00000000000000000000	10247.00000000000000000000	10227.00000000000000000000	0.00000000000000000000	0.00000000000000000000	0.00000000000000000000	1126.00000000000000000000	584.00000000000000000000	4.00000000000000000000	4.00000000000000000000	4.00000000000000000000	4.00000000000000000000	4.00000000000000000000	4.00000000000000000000	4.00000000000000000000	4.00000000000000000000	4.00000000000000000000	4.00000000000000000000	4.00000000000000000000	4.00000000000000000000	4.00000000000000000000	4.00000000000000000000	4.00000000000000000000	4.00000000000000000000
15.00000000000000000000	0.00000000000000000000	4151.28173828125000000000	4142.56396484375000000000	4154.87158203125000000000	4167.17919921875000000000	4141.02539062500000000000	4141.53857421875000000000	4125.12792968750000000000	4120.00000000000000000000	4140.00000000000000000000	4154.87158203125000000000	4215.38427734375000000000	4162.05126953125000000000	4195.89746093750000000000	4160.00000000000000000000	3323.00000000000000000000	10247.00000000000000000000	10227.00000000000000000000	0.00000000000000000000	0.00000000000000000000	0.00000000000000000000	1126.00000000000000000000	592.00000000000000000000	4.00000000000000000000	4.00000000000000000000	4.00000000000000000000	4.00000000000000000000	4.00000000000000000000	4.00000000000000000000	4.00000000000000000000	4.00000000000000000000	4.00000000000000000000	4.00000000000000000000	4.00000000000000000000	4.00000000000000000000	4.00000000000000000000	4.00000000000000000000	4.00000000000000000000	4.00000000000000000000
16.00000000000000000000	0.00000000000000000000	4154.35888671875000000000	4142.56396484375000000000	4151.28173828125000000000	4166.15380859375000000000	4139.48730468750000000000	4144.10253906250000000000	4123.07666015625000000000	4119.48730468750000000000	4138.46142578125000000000	4151.79492187500000000000	4225.12792968750000000000	4151.79492187500000000000	4185.12792968750000000000	4142.05126953125000000000	0.00000000000000000000	10247.00000000000000000000	10227.00000000000000000000	0.00000000000000000000	0.00000000000000000000	0.00000000000000000000	1126.00000000000000000000	599.00000000000000000000	4.00000000000000000000	4.00000000000000000000	4.00000000000000000000	4.00000000000000000000	4.00000000000000000000	4.00000000000000000000	4.00000000000000000000	4.00000000000000000000	4.00000000000000000000	4.00000000000000000000	4.00000000000000000000	4.00000000000000000000	4.00000000000000000000	4.00000000000000000000	4.00000000000000000000	4.00000000000000000000
17.00000000000000000000	0.00000000000000000000	4149.23046875000000000000	4151.28173828125000000000	4154.35888671875000000000	4194.35888671875000000000	4135.38427734375000000000	4141.53857421875000000000	4129.23046875000000000000	4126.66650390625000000000	4141.02539062500000000000	4147.17919921875000000000	4218.46142578125000000000	4145.64111328125000000000	4213.84619140625000000000	4137.94873046875000000000	0.00000000000000000000	10249.00000000000000000000	10229.00000000000000000000	0.00000000000000000000	0.00000000000000000000	0.00000000000000000000	1126.00000000000000000000	607.00000000000000000000	4.00000000000000000000	4.00000000000000000000	4.00000000000000000000	4.00000000000000000000	4.00000000000000000000	4.00000000000000000000	4.00000000000000000000	4.00000000000000000000	4.00000000000000000000	4.00000000000000000000	4.00000000000000000000	4.00000000000000000000	4.00000000000000000000	4.00000000000000000000	4.00000000000000000000	4.00000000000000000000
18.00000000000000000000	0.00000000000000000000	4136.41015625000000000000	4155.89746093750000000000	4147.17919921875000000000	4196.41015625000000000000	4137.94873046875000000000	4138.97412109375000000000	4132.82031250000000000000	4123.58984375000000000000	4136.92285156250000000000	4145.12792968750000000000	4206.66650390625000000000	4153.84619140625000000000	4226.66650390625000000000	4152.30761718750000000000	0.00000000000000000000	10249.00000000000000000000	10229.00000000000000000000	0.00000000000000000000	0.00000000000000000000	0.00000000000000000000	1126.00000000000000000000	614.00000000000000000000	4.00000000000000000000	4.00000000000000000000	4.00000000000000000000	4.00000000000000000000	4.00000000000000000000	4.00000000000000000000	4.00000000000000000000	4.00000000000000000000	4.00000000000000000000	4.00000000000000000000	4.00000000000000000000	4.00000000000000000000	4.00000000000000000000	4.00000000000000000000	4.00000000000000000000	4.00000000000000000000
19.00000000000000000000	0.00000000000000000000	4158.46142578125000000000	4151.79492187500000000000	4152.30761718750000000000	4182.05126953125000000000	4151.79492187500000000000	4145.12792968750000000000	4131.28173828125000000000	4115.38427734375000000000	4132.30761718750000000000	4150.25634765625000000000	4206.66650390625000000000	4161.53857421875000000000	4208.20507812500000000000	4154.35888671875000000000	0.00000000000000000000	10248.00000000000000000000	10226.00000000000000000000	0.00000000000000000000	0.00000000000000000000	0.00000000000000000000	1126.00000000000000000000	621.00000000000000000000	4.00000000000000000000	4.00000000000000000000	4.00000000000000000000	4.00000000000000000000	4.00000000000000000000	4.00000000000000000000	4.00000000000000000000	4.00000000000000000000	4.00000000000000000000	4.00000000000000000000	4.00000000000000000000	4.00000000000000000000	4.00000000000000000000	4.00000000000000000000	4.00000000000000000000	4.00000000000000000000
20.00000000000000000000	0.00000000000000000000	4154.35888671875000000000	4155.38427734375000000000	4152.30761718750000000000	4185.12792968750000000000	4161.02539062500000000000	4155.38427734375000000000	4141.02539062500000000000	4124.61523437500000000000	4145.64111328125000000000	4160.51269531250000000000	4210.76904296875000000000	4156.41015625000000000000	4206.66650390625000000000	4152.30761718750000000000	0.00000000000000000000	10248.00000000000000000000	10226.00000000000000000000	0.00000000000000000000	0.00000000000000000000	0.00000000000000000000	1126.00000000000000000000	629.00000000000000000000	4.00000000000000000000	4.00000000000000000000	4.00000000000000000000	4.00000000000000000000	4.00000000000000000000	4.00000000000000000000	4.00000000000000000000	4.00000000000000000000	4.00000000000000000000	4.00000000000000000000	4.00000000000000000000	4.00000000000000000000	4.00000000000000000000	4.00000000000000000000	4.00000000000000000000	4.00000000000000000000
21.00000000000000000000	0.00000000000000000000	4145.12792968750000000000	4151.79492187500000000000	4158.97412109375000000000	4185.12792968750000000000	4145.12792968750000000000	4148.20507812500000000000	4142.05126953125000000000	4131.79492187500000000000	4149.74365234375000000000	4160.51269531250000000000	4216.41015625000000000000	4161.53857421875000000000	4206.66650390625000000000	4158.46142578125000000000	0.00000000000000000000	10247.00000000000000000000	10227.00000000000000000000	0.00000000000000000000	0.00000000000000000000	0.00000000000000000000	1126.00000000000000000000	636.00000000000000000000	4.00000000000000000000	4.00000000000000000000	4.00000000000000000000	4.00000000000000000000	4.00000000000000000000	4.00000000000000000000	4.00000000000000000000	4.00000000000000000000	4.00000000000000000000	4.00000000000000000000	4.00000000000000000000	4.00000000000000000000	4.00000000000000000000	4.00000000000000000000	4.00000000000000000000	4.00000000000000000000
22.00000000000000000000	0.00000000000000000000	4157.43603515625000000000	4141.02539062500000000000	4163.58984375000000000000	4178.97412109375000000000	4135.38427734375000000000	4141.02539062500000000000	4132.82031250000000000000	4132.30761718750000000000	4142.56396484375000000000	4158.97412109375000000000	4226.15380859375000000000	4164.61523437500000000000	4202.05126953125000000000	4162.05126953125000000000	0.00000000000000000000	10247.00000000000000000000	10227.00000000000000000000	0.00000000000000000000	0.00000000000000000000	0.00000000000000000000	1126.00000000000000000000	643.00000000000000000000	4.00000000000000000000	4.00000000000000000000	4.00000000000000000000	4.00000000000000000000	4.00000000000000000000	4.00000000000000000000	4.00000000000000000000	4.00000000000000000000	4.00000000000000000000	4.00000000000000000000	4.00000000000000000000	4.00000000000000000000	4.00000000000000000000	4.00000000000000000000	4.00000000000000000000	4.00000000000000000000
23.00000000000000000000	0.00000000000000000000	4147.69238281250000000000	4139.48730468750000000000	4144.61523437500000000000	4176.41015625000000000000	4141.02539062500000000000	4150.76904296875000000000	4136.41015625000000000000	4133.84619140625000000000	4144.10253906250000000000	4172.82031250000000000000	4222.56396484375000000000	4146.66650390625000000000	4210.25634765625000000000	4152.82031250000000000000	0.00000000000000000000	10246.00000000000000000000	10228.00000000000000000000	0.00000000000000000000	0.00000000000000000000	0.00000000000000000000	1126.00000000000000000000	651.00000000000000000000	4.00000000000000000000	4.00000000000000000000	4.00000000000000000000	4.00000000000000000000	4.00000000000000000000	4.00000000000000000000	4.00000000000000000000	4.00000000000000000000	4.00000000000000000000	4.00000000000000000000	4.00000000000000000000	4.00000000000000000000	4.00000000000000000000	4.00000000000000000000	4.00000000000000000000	4.00000000000000000000
24.00000000000000000000	0.00000000000000000000	4136.41015625000000000000	4123.58984375000000000000	4140.00000000000000000000	4151.28173828125000000000	4129.23046875000000000000	4150.25634765625000000000	4132.82031250000000000000	4118.46142578125000000000	4129.23046875000000000000	4156.92285156250000000000	4205.12792968750000000000	4131.28173828125000000000	4199.48730468750000000000	4129.74365234375000000000	0.00000000000000000000	10246.00000000000000000000	10228.00000000000000000000	0.00000000000000000000	0.00000000000000000000	0.00000000000000000000	1126.00000000000000000000	658.00000000000000000000	4.00000000000000000000	4.00000000000000000000	4.00000000000000000000	4.00000000000000000000	4.00000000000000000000	4.00000000000000000000	4.00000000000000000000	4.00000000000000000000	4.00000000000000000000	4.00000000000000000000	4.00000000000000000000	4.00000000000000000000	4.00000000000000000000	4.00000000000000000000	4.00000000000000000000	4.00000000000000000000
25.00000000000000000000	0.00000000000000000000	4127.17919921875000000000	4115.89746093750000000000	4139.48730468750000000000	4147.17919921875000000000	4133.84619140625000000000	4148.71777343750000000000	4130.76904296875000000000	4114.87158203125000000000	4120.51269531250000000000	4133.84619140625000000000	4206.15380859375000000000	4134.87158203125000000000	4187.17919921875000000000	4128.71777343750000000000	0.00000000000000000000	10247.00000000000000000000	10228.00000000000000000000	0.00000000000000000000	0.00000000000000000000	0.00000000000000000000	1126.00000000000000000000	665.00000000000000000000	4.00000000000000000000	4.00000000000000000000	4.00000000000000000000	4.00000000000000000000	4.00000000000000000000	4.00000000000000000000	4.00000000000000000000	4.00000000000000000000	4.00000000000000000000	4.00000000000000000000	4.00000000000000000000	4.00000000000000000000	4.00000000000000000000	4.00000000000000000000	4.00000000000000000000	4.00000000000000000000
26.00000000000000000000	0.00000000000000000000	4144.10253906250000000000	4136.92285156250000000000	4150.76904296875000000000	4182.56396484375000000000	4152.30761718750000000000	4158.46142578125000000000	4141.53857421875000000000	4129.74365234375000000000	4140.51269531250000000000	4156.92285156250000000000	4223.07666015625000000000	4154.35888671875000000000	4207.69238281250000000000	4157.94873046875000000000	0.00000000000000000000	10247.00000000000000000000	10228.00000000000000000000	0.00000000000000000000	0.00000000000000000000	0.00000000000000000000	1126.00000000000000000000	673.00000000000000000000	4.00000000000000000000	4.00000000000000000000	4.00000000000000000000	4.00000000000000000000	4.00000000000000000000	4.00000000000000000000	4.00000000000000000000	4.00000000000000000000	4.00000000000000000000	4.00000000000000000000	4.00000000000000000000	4.00000000000000000000	4.00000000000000000000	4.00000000000000000000	4.00000000000000000000	4.00000000000000000000
27.00000000000000000000	0.00000000000000000000	4157.43603515625000000000	4146.15380859375000000000	4160.00000000000000000000	4180.00000000000000000000	4136.41015625000000000000	4152.30761718750000000000	4141.02539062500000000000	4126.15380859375000000000	4146.66650390625000000000	4173.84619140625000000000	4220.51269531250000000000	4156.92285156250000000000	4215.89746093750000000000	4163.58984375000000000000	0.00000000000000000000	10248.00000000000000000000	10229.00000000000000000000	0.00000000000000000000	0.00000000000000000000	0.00000000000000000000	1126.00000000000000000000	681.00000000000000000000	4.00000000000000000000	4.00000000000000000000	4.00000000000000000000	4.00000000000000000000	4.00000000000000000000	4.00000000000000000000	4.00000000000000000000	4.00000000000000000000	4.00000000000000000000	4.00000000000000000000	4.00000000000000000000	4.00000000000000000000	4.00000000000000000000	4.00000000000000000000	4.00000000000000000000	4.00000000000000000000
28.00000000000000000000	0.00000000000000000000	4133.84619140625000000000	4129.23046875000000000000	4140.51269531250000000000	4156.92285156250000000000	4121.53857421875000000000	4140.00000000000000000000	4131.79492187500000000000	4119.48730468750000000000	4136.41015625000000000000	4145.12792968750000000000	4203.58984375000000000000	4143.07666015625000000000	4194.87158203125000000000	4141.53857421875000000000	0.00000000000000000000	10248.00000000000000000000	10229.00000000000000000000	0.00000000000000000000	0.00000000000000000000	0.00000000000000000000	1126.00000000000000000000	689.00000000000000000000	4.00000000000000000000	4.00000000000000000000	4.00000000000000000000	4.00000000000000000000	4.00000000000000000000	4.00000000000000000000	4.00000000000000000000	4.00000000000000000000	4.00000000000000000000	4.00000000000000000000	4.00000000000000000000	4.00000000000000000000	4.00000000000000000000	4.00000000000000000000	4.00000000000000000000	4.00000000000000000000
29.00000000000000000000	0.00000000000000000000	4136.92285156250000000000	4118.97412109375000000000	4143.58984375000000000000	4172.30761718750000000000	4132.30761718750000000000	4142.05126953125000000000	4132.30761718750000000000	4122.56396484375000000000	4135.38427734375000000000	4130.76904296875000000000	4201.53857421875000000000	4148.20507812500000000000	4182.56396484375000000000	4138.97412109375000000000	0.00000000000000000000	10248.00000000000000000000	10229.00000000000000000000	0.00000000000000000000	0.00000000000000000000	0.00000000000000000000	1126.00000000000000000000	698.00000000000000000000	4.00000000000000000000	4.00000000000000000000	4.00000000000000000000	4.00000000000000000000	4.00000000000000000000	4.00000000000000000000	4.00000000000000000000	4.00000000000000000000	4.00000000000000000000	4.00000000000000000000	4.00000000000000000000	4.00000000000000000000	4.00000000000000000000	4.00000000000000000000	4.00000000000000000000	4.00000000000000000000
30.00000000000000000000	0.00000000000000000000	4140.51269531250000000000	4126.66650390625000000000	4153.33300781250000000000	4173.33300781250000000000	4140.00000000000000000000	4151.28173828125000000000	4142.56396484375000000000	4131.28173828125000000000	4150.76904296875000000000	4166.66650390625000000000	4207.17919921875000000000	4149.23046875000000000000	4198.97412109375000000000	4141.53857421875000000000	0.00000000000000000000	10248.00000000000000000000	10229.00000000000000000000	0.00000000000000000000	0.00000000000000000000	0.00000000000000000000	1126.00000000000000000000	706.00000000000000000000	4.00000000000000000000	4.00000000000000000000	4.00000000000000000000	4.00000000000000000000	4.00000000000000000000	4.00000000000000000000	4.00000000000000000000	4.00000000000000000000	4.00000000000000000000	4.00000000000000000000	4.00000000000000000000	4.00000000000000000000	4.00000000000000000000	4.00000000000000000000	4.00000000000000000000	4.00000000000000000000
31.00000000000000000000	0.00000000000000000000	4138.46142578125000000000	4126.15380859375000000000	4149.74365234375000000000	4153.84619140625000000000	4123.58984375000000000000	4148.20507812500000000000	4135.38427734375000000000	4127.17919921875000000000	4146.66650390625000000000	4168.71777343750000000000	4208.20507812500000000000	4139.48730468750000000000	4200.51269531250000000000	4128.71777343750000000000	0.00000000000000000000	10247.00000000000000000000	10229.00000000000000000000	0.00000000000000000000	0.00000000000000000000	0.00000000000000000000	1126.00000000000000000000	714.00000000000000000000	4.00000000000000000000	4.00000000000000000000	4.00000000000000000000	4.00000000000000000000	4.00000000000000000000	4.00000000000000000000	4.00000000000000000000	4.00000000000000000000	4.00000000000000000000	4.00000000000000000000	4.00000000000000000000	4.00000000000000000000	4.00000000000000000000	4.00000000000000000000	4.00000000000000000000	4.00000000000000000000
32.00000000000000000000	0.00000000000000000000	4148.20507812500000000000	4131.28173828125000000000	4150.25634765625000000000	4169.23046875000000000000	4115.89746093750000000000	4142.05126953125000000000	4125.64111328125000000000	4116.41015625000000000000	4128.71777343750000000000	4137.43603515625000000000	4209.74365234375000000000	4138.46142578125000000000	4181.02539062500000000000	4130.25634765625000000000	0.00000000000000000000	10247.00000000000000000000	10229.00000000000000000000	0.00000000000000000000	0.00000000000000000000	0.00000000000000000000	1126.00000000000000000000	723.00000000000000000000	4.00000000000000000000	4.00000000000000000000	4.00000000000000000000	4.00000000000000000000	4.00000000000000000000	4.00000000000000000000	4.00000000000000000000	4.00000000000000000000	4.00000000000000000000	4.00000000000000000000	4.00000000000000000000	4.00000000000000000000	4.00000000000000000000	4.00000000000000000000	4.00000000000000000000	4.00000000000000000000
33.00000000000000000000	0.00000000000000000000	4137.94873046875000000000	4148.20507812500000000000	4148.71777343750000000000	4191.79492187500000000000	4145.12792968750000000000	4153.33300781250000000000	4137.94873046875000000000	4128.71777343750000000000	4136.41015625000000000000	4156.41015625000000000000	4221.53857421875000000000	4147.69238281250000000000	4191.28173828125000000000	4149.74365234375000000000	0.00000000000000000000	10248.00000000000000000000	10228.00000000000000000000	0.00000000000000000000	0.00000000000000000000	0.00000000000000000000	1126.00000000000000000000	731.00000000000000000000	4.00000000000000000000	4.00000000000000000000	4.00000000000000000000	4.00000000000000000000	4.00000000000000000000	4.00000000000000000000	4.00000000000000000000	4.00000000000000000000	4.00000000000000000000	4.00000000000000000000	4.00000000000000000000	4.00000000000000000000	4.00000000000000000000	4.00000000000000000000	4.00000000000000000000	4.00000000000000000000
34.00000000000000000000	0.00000000000000000000	4142.56396484375000000000	4144.61523437500000000000	4157.43603515625000000000	4189.23046875000000000000	4160.51269531250000000000	4151.28173828125000000000	4139.48730468750000000000	4133.84619140625000000000	4135.89746093750000000000	4167.17919921875000000000	4216.92285156250000000000	4157.43603515625000000000	4197.94873046875000000000	4153.84619140625000000000	0.00000000000000000000	10248.00000000000000000000	10228.00000000000000000000	0.00000000000000000000	0.00000000000000000000	0.00000000000000000000	1126.00000000000000000000	740.00000000000000000000	4.00000000000000000000	4.00000000000000000000	4.00000000000000000000	4.00000000000000000000	4.00000000000000000000	4.00000000000000000000	4.00000000000000000000	4.00000000000000000000	4.00000000000000000000	4.00000000000000000000	4.00000000000000000000	4.00000000000000000000	4.00000000000000000000	4.00000000000000000000	4.00000000000000000000	4.00000000000000000000
35.00000000000000000000	0.00000000000000000000	4133.33300781250000000000	4126.66650390625000000000	4147.69238281250000000000	4157.94873046875000000000	4136.92285156250000000000	4133.84619140625000000000	4126.66650390625000000000	4120.00000000000000000000	4128.71777343750000000000	4135.89746093750000000000	4195.38427734375000000000	4147.69238281250000000000	4176.41015625000000000000	4136.41015625000000000000	0.00000000000000000000	10250.00000000000000000000	10228.00000000000000000000	0.00000000000000000000	0.00000000000000000000	0.00000000000000000000	1126.00000000000000000000	748.00000000000000000000	4.00000000000000000000	4.00000000000000000000	4.00000000000000000000	4.00000000000000000000	4.00000000000000000000	4.00000000000000000000	4.00000000000000000000	4.00000000000000000000	4.00000000000000000000	4.00000000000000000000	4.00000000000000000000	4.00000000000000000000	4.00000000000000000000	4.00000000000000000000	4.00000000000000000000	4.00000000000000000000
36.00000000000000000000	0.00000000000000000000	4125.64111328125000000000	4113.84619140625000000000	4138.97412109375000000000	4137.94873046875000000000	4118.97412109375000000000	4128.71777343750000000000	4121.53857421875000000000	4105.64111328125000000000	4124.61523437500000000000	4126.15380859375000000000	4198.46142578125000000000	4143.07666015625000000000	4167.69238281250000000000	4133.84619140625000000000	0.00000000000000000000	10250.00000000000000000000	10228.00000000000000000000	0.00000000000000000000	0.00000000000000000000	0.00000000000000000000	1126.00000000000000000000	756.00000000000000000000	4.00000000000000000000	4.00000000000000000000	4.00000000000000000000	4.00000000000000000000	4.00000000000000000000	4.00000000000000000000	4.00000000000000000000	4.00000000000000000000	4.00000000000000000000	4.00000000000000000000	4.00000000000000000000	4.00000000000000000000	4.00000000000000000000	4.00000000000000000000	4.00000000000000000000	4.00000000000000000000
37.00000000000000000000	0.00000000000000000000	4152.82031250000000000000	4120.51269531250000000000	4155.38427734375000000000	4167.69238281250000000000	4130.76904296875000000000	4141.53857421875000000000	4125.12792968750000000000	4104.10253906250000000000	4110.76904296875000000000	4141.02539062500000000000	4192.30761718750000000000	4160.00000000000000000000	4178.97412109375000000000	4151.79492187500000000000	0.00000000000000000000	10248.00000000000000000000	10227.00000000000000000000	0.00000000000000000000	0.00000000000000000000	0.00000000000000000000	1126.00000000000000000000	765.00000000000000000000	4.00000000000000000000	4.00000000000000000000	4.00000000000000000000	4.00000000000000000000	4.00000000000000000000	4.00000000000000000000	4.00000000000000000000	4.00000000000000000000	4.00000000000000000000	4.00000000000000000000	4.00000000000000000000	4.00000000000000000000	4.00000000000000000000	4.00000000000000000000	4.00000000000000000000	4.00000000000000000000
38.00000000000000000000	0.00000000000000000000	4150.25634765625000000000	4145.12792968750000000000	4152.30761718750000000000	4200.00000000000000000000	4149.74365234375000000000	4157.43603515625000000000	4133.33300781250000000000	4120.00000000000000000000	4122.05126953125000000000	4151.79492187500000000000	4176.41015625000000000000	4165.12792968750000000000	4183.58984375000000000000	4150.76904296875000000000	0.00000000000000000000	10248.00000000000000000000	10227.00000000000000000000	0.00000000000000000000	0.00000000000000000000	0.00000000000000000000	1126.00000000000000000000	773.00000000000000000000	4.00000000000000000000	4.00000000000000000000	4.00000000000000000000	4.00000000000000000000	4.00000000000000000000	4.00000000000000000000	4.00000000000000000000	4.00000000000000000000	4.00000000000000000000	4.00000000000000000000	4.00000000000000000000	4.00000000000000000000	4.00000000000000000000	4.00000000000000000000	4.00000000000000000000	4.00000000000000000000
39.00000000000000000000	0.00000000000000000000	4142.05126953125000000000	4147.17919921875000000000	4152.82031250000000000000	4189.23046875000000000000	4138.97412109375000000000	4150.25634765625000000000	4133.84619140625000000000	4123.58984375000000000000	4140.51269531250000000000	4153.33300781250000000000	4195.89746093750000000000	4159.48730468750000000000	4180.00000000000000000000	4141.02539062500000000000	0.00000000000000000000	10250.00000000000000000000	10228.00000000000000000000	0.00000000000000000000	0.00000000000000000000	0.00000000000000000000	1126.00000000000000000000	781.00000000000000000000	4.00000000000000000000	4.00000000000000000000	4.00000000000000000000	4.00000000000000000000	4.00000000000000000000	4.00000000000000000000	4.00000000000000000000	4.00000000000000000000	4.00000000000000000000	4.00000000000000000000	4.00000000000000000000	4.00000000000000000000	4.00000000000000000000	4.00000000000000000000	4.00000000000000000000	4.00000000000000000000
40.00000000000000000000	0.00000000000000000000	4138.97412109375000000000	4133.84619140625000000000	4156.92285156250000000000	4175.38427734375000000000	4124.10253906250000000000	4141.02539062500000000000	4131.28173828125000000000	4118.97412109375000000000	4132.82031250000000000000	4157.43603515625000000000	4213.84619140625000000000	4156.41015625000000000000	4187.17919921875000000000	4148.71777343750000000000	0.00000000000000000000	10250.00000000000000000000	10228.00000000000000000000	0.00000000000000000000	0.00000000000000000000	0.00000000000000000000	1126.00000000000000000000	790.00000000000000000000	4.00000000000000000000	4.00000000000000000000	4.00000000000000000000	4.00000000000000000000	4.00000000000000000000	4.00000000000000000000	4.00000000000000000000	4.00000000000000000000	4.00000000000000000000	4.00000000000000000000	4.00000000000000000000	4.00000000000000000000	4.00000000000000000000	4.00000000000000000000	4.00000000000000000000	4.00000000000000000000
41.00000000000000000000	0.00000000000000000000	4141.02539062500000000000	4132.82031250000000000000	4154.87158203125000000000	4180.51269531250000000000	4130.76904296875000000000	4144.61523437500000000000	4132.30761718750000000000	4121.02539062500000000000	4122.56396484375000000000	4155.89746093750000000000	4207.17919921875000000000	4162.05126953125000000000	4190.25634765625000000000	4151.28173828125000000000	0.00000000000000000000	10250.00000000000000000000	10227.00000000000000000000	0.00000000000000000000	0.00000000000000000000	0.00000000000000000000	1126.00000000000000000000	798.00000000000000000000	4.00000000000000000000	4.00000000000000000000	4.00000000000000000000	4.00000000000000000000	4.00000000000000000000	4.00000000000000000000	4.00000000000000000000	4.00000000000000000000	4.00000000000000000000	4.00000000000000000000	4.00000000000000000000	4.00000000000000000000	4.00000000000000000000	4.00000000000000000000	4.00000000000000000000	4.00000000000000000000
42.00000000000000000000	0.00000000000000000000	4154.35888671875000000000	4126.15380859375000000000	4162.56396484375000000000	4166.66650390625000000000	4132.30761718750000000000	4143.07666015625000000000	4131.28173828125000000000	4120.51269531250000000000	4127.17919921875000000000	4145.64111328125000000000	4207.69238281250000000000	4171.28173828125000000000	4181.02539062500000000000	4149.23046875000000000000	0.00000000000000000000	10250.00000000000000000000	10227.00000000000000000000	0.00000000000000000000	0.00000000000000000000	0.00000000000000000000	1126.00000000000000000000	805.00000000000000000000	4.00000000000000000000	4.00000000000000000000	4.00000000000000000000	4.00000000000000000000	4.00000000000000000000	4.00000000000000000000	4.00000000000000000000	4.00000000000000000000	4.00000000000000000000	4.00000000000000000000	4.00000000000000000000	4.00000000000000000000	4.00000000000000000000	4.00000000000000000000	4.00000000000000000000	4.00000000000000000000
43.00000000000000000000	0.00000000000000000000	4141.02539062500000000000	4128.20507812500000000000	4156.41015625000000000000	4172.82031250000000000000	4135.89746093750000000000	4143.58984375000000000000	4133.33300781250000000000	4126.15380859375000000000	4144.10253906250000000000	4154.35888671875000000000	4207.69238281250000000000	4174.87158203125000000000	4183.58984375000000000000	4160.51269531250000000000	0.00000000000000000000	10250.00000000000000000000	10228.00000000000000000000	0.00000000000000000000	0.00000000000000000000	0.00000000000000000000	1126.00000000000000000000	813.00000000000000000000	4.00000000000000000000	4.00000000000000000000	4.00000000000000000000	4.00000000000000000000	4.00000000000000000000	4.00000000000000000000	4.00000000000000000000	4.00000000000000000000	4.00000000000000000000	4.00000000000000000000	4.00000000000000000000	4.00000000000000000000	4.00000000000000000000	4.00000000000000000000	4.00000000000000000000	4.00000000000000000000
44.00000000000000000000	0.00000000000000000000	4149.74365234375000000000	4146.15380859375000000000	4158.46142578125000000000	4199.48730468750000000000	4146.15380859375000000000	4146.66650390625000000000	4132.82031250000000000000	4131.28173828125000000000	4149.23046875000000000000	4168.20507812500000000000	4198.97412109375000000000	4179.48730468750000000000	4200.00000000000000000000	4166.66650390625000000000	0.00000000000000000000	10250.00000000000000000000	10228.00000000000000000000	0.00000000000000000000	0.00000000000000000000	0.00000000000000000000	1126.00000000000000000000	820.00000000000000000000	4.00000000000000000000	4.00000000000000000000	4.00000000000000000000	4.00000000000000000000	4.00000000000000000000	4.00000000000000000000	4.00000000000000000000	4.00000000000000000000	4.00000000000000000000	4.00000000000000000000	4.00000000000000000000	4.00000000000000000000	4.00000000000000000000	4.00000000000000000000	4.00000000000000000000	4.00000000000000000000
45.00000000000000000000	0.00000000000000000000	4161.02539062500000000000	4151.79492187500000000000	4159.48730468750000000000	4189.74365234375000000000	4148.20507812500000000000	4147.17919921875000000000	4131.79492187500000000000	4130.76904296875000000000	4141.02539062500000000000	4171.28173828125000000000	4215.38427734375000000000	4177.43603515625000000000	4210.25634765625000000000	4164.10253906250000000000	0.00000000000000000000	10250.00000000000000000000	10228.00000000000000000000	0.00000000000000000000	0.00000000000000000000	0.00000000000000000000	1126.00000000000000000000	827.00000000000000000000	4.00000000000000000000	4.00000000000000000000	4.00000000000000000000	4.00000000000000000000	4.00000000000000000000	4.00000000000000000000	4.00000000000000000000	4.00000000000000000000	4.00000000000000000000	4.00000000000000000000	4.00000000000000000000	4.00000000000000000000	4.00000000000000000000	4.00000000000000000000	4.00000000000000000000	4.00000000000000000000
46.00000000000000000000	0.00000000000000000000	4145.12792968750000000000	4136.92285156250000000000	4147.17919921875000000000	4178.97412109375000000000	4128.71777343750000000000	4146.66650390625000000000	4130.25634765625000000000	4126.66650390625000000000	4133.84619140625000000000	4164.10253906250000000000	4223.07666015625000000000	4174.87158203125000000000	4191.28173828125000000000	4166.66650390625000000000	0.00000000000000000000	10250.00000000000000000000	10228.00000000000000000000	0.00000000000000000000	0.00000000000000000000	0.00000000000000000000	1126.00000000000000000000	835.00000000000000000000	4.00000000000000000000	4.00000000000000000000	4.00000000000000000000	4.00000000000000000000	4.00000000000000000000	4.00000000000000000000	4.00000000000000000000	4.00000000000000000000	4.00000000000000000000	4.00000000000000000000	4.00000000000000000000	4.00000000000000000000	4.00000000000000000000	4.00000000000000000000	4.00000000000000000000	4.00000000000000000000
47.00000000000000000000	0.00000000000000000000	4154.35888671875000000000	4128.20507812500000000000	4149.74365234375000000000	4182.05126953125000000000	4114.87158203125000000000	4139.48730468750000000000	4127.17919921875000000000	4128.20507812500000000000	4136.41015625000000000000	4160.51269531250000000000	4215.89746093750000000000	4172.30761718750000000000	4178.46142578125000000000	4161.53857421875000000000	0.00000000000000000000	10248.00000000000000000000	10229.00000000000000000000	0.00000000000000000000	0.00000000000000000000	0.00000000000000000000	1126.00000000000000000000	842.00000000000000000000	4.00000000000000000000	4.00000000000000000000	4.00000000000000000000	4.00000000000000000000	4.00000000000000000000	4.00000000000000000000	4.00000000000000000000	4.00000000000000000000	4.00000000000000000000	4.00000000000000000000	4.00000000000000000000	4.00000000000000000000	4.00000000000000000000	4.00000000000000000000	4.00000000000000000000	4.00000000000000000000
48.00000000000000000000	0.00000000000000000000	4153.84619140625000000000	4134.35888671875000000000	4147.17919921875000000000	4168.20507812500000000000	4138.46142578125000000000	4139.48730468750000000000	4134.35888671875000000000	4140.51269531250000000000	4147.17919921875000000000	4168.71777343750000000000	4226.66650390625000000000	4165.12792968750000000000	4196.41015625000000000000	4154.35888671875000000000	0.00000000000000000000	10248.00000000000000000000	10229.00000000000000000000	0.00000000000000000000	0.00000000000000000000	0.00000000000000000000	1126.00000000000000000000	849.00000000000000000000	4.00000000000000000000	4.00000000000000000000	4.00000000000000000000	4.00000000000000000000	4.00000000000000000000	4.00000000000000000000	4.00000000000000000000	4.00000000000000000000	4.00000000000000000000	4.00000000000000000000	4.00000000000000000000	4.00000000000000000000	4.00000000000000000000	4.00000000000000000000	4.00000000000000000000	4.00000000000000000000
49.00000000000000000000	0.00000000000000000000	4146.15380859375000000000	4124.61523437500000000000	4141.53857421875000000000	4163.07666015625000000000	4139.48730468750000000000	4142.56396484375000000000	4131.79492187500000000000	4131.28173828125000000000	4129.74365234375000000000	4158.97412109375000000000	4211.79492187500000000000	4166.15380859375000000000	4189.23046875000000000000	4146.15380859375000000000	0.00000000000000000000	10248.00000000000000000000	10228.00000000000000000000	0.00000000000000000000	0.00000000000000000000	0.00000000000000000000	1126.00000000000000000000	857.00000000000000000000	4.00000000000000000000	4.00000000000000000000	4.00000000000000000000	4.00000000000000000000	4.00000000000000000000	4.00000000000000000000	4.00000000000000000000	4.00000000000000000000	4.00000000000000000000	4.00000000000000000000	4.00000000000000000000	4.00000000000000000000	4.00000000000000000000	4.00000000000000000000	4.00000000000000000000	4.00000000000000000000
50.00000000000000000000	0.00000000000000000000	4147.69238281250000000000	4120.00000000000000000000	4138.97412109375000000000	4181.53857421875000000000	4115.89746093750000000000	4141.02539062500000000000	4124.10253906250000000000	4115.38427734375000000000	4114.35888671875000000000	4152.30761718750000000000	4195.38427734375000000000	4166.66650390625000000000	4173.84619140625000000000	4147.17919921875000000000	0.00000000000000000000	10248.00000000000000000000	10228.00000000000000000000	0.00000000000000000000	0.00000000000000000000	0.00000000000000000000	1126.00000000000000000000	864.00000000000000000000	4.00000000000000000000	4.00000000000000000000	4.00000000000000000000	4.00000000000000000000	4.00000000000000000000	4.00000000000000000000	4.00000000000000000000	4.00000000000000000000	4.00000000000000000000	4.00000000000000000000	4.00000000000000000000	4.00000000000000000000	4.00000000000000000000	4.00000000000000000000	4.00000000000000000000	4.00000000000000000000
51.00000000000000000000	0.00000000000000000000	4145.64111328125000000000	4139.48730468750000000000	4140.00000000000000000000	4190.76904296875000000000	4118.97412109375000000000	4127.69238281250000000000	4127.17919921875000000000	4122.05126953125000000000	4134.87158203125000000000	4168.71777343750000000000	4220.00000000000000000000	4171.79492187500000000000	4189.23046875000000000000	4168.71777343750000000000	0.00000000000000000000	10247.00000000000000000000	10231.00000000000000000000	0.00000000000000000000	0.00000000000000000000	0.00000000000000000000	1126.00000000000000000000	871.00000000000000000000	4.00000000000000000000	4.00000000000000000000	4.00000000000000000000	4.00000000000000000000	4.00000000000000000000	4.00000000000000000000	4.00000000000000000000	4.00000000000000000000	4.00000000000000000000	4.00000000000000000000	4.00000000000000000000	4.00000000000000000000	4.00000000000000000000	4.00000000000000000000	4.00000000000000000000	4.00000000000000000000
52.00000000000000000000	0.00000000000000000000	4160.51269531250000000000	4157.43603515625000000000	4155.89746093750000000000	4196.41015625000000000000	4148.71777343750000000000	4134.35888671875000000000	4136.92285156250000000000	4133.84619140625000000000	4148.71777343750000000000	4177.43603515625000000000	4229.23046875000000000000	4184.10253906250000000000	4194.87158203125000000000	4179.48730468750000000000	0.00000000000000000000	10247.00000000000000000000	10231.00000000000000000000	0.00000000000000000000	0.00000000000000000000	0.00000000000000000000	1126.00000000000000000000	878.00000000000000000000	4.00000000000000000000	4.00000000000000000000	4.00000000000000000000	4.00000000000000000000	4.00000000000000000000	4.00000000000000000000	4.00000000000000000000	4.00000000000000000000	4.00000000000000000000	4.00000000000000000000	4.00000000000000000000	4.00000000000000000000	4.00000000000000000000	4.00000000000000000000	4.00000000000000000000	4.00000000000000000000
53.00000000000000000000	0.00000000000000000000	4142.05126953125000000000	4143.07666015625000000000	4135.89746093750000000000	4184.10253906250000000000	4144.10253906250000000000	4151.28173828125000000000	4138.97412109375000000000	4127.17919921875000000000	4130.76904296875000000000	4163.07666015625000000000	4212.30761718750000000000	4170.76904296875000000000	4171.28173828125000000000	4144.10253906250000000000	0.00000000000000000000	10246.00000000000000000000	10229.00000000000000000000	0.00000000000000000000	0.00000000000000000000	0.00000000000000000000	1126.00000000000000000000	886.00000000000000000000	4.00000000000000000000	4.00000000000000000000	4.00000000000000000000	4.00000000000000000000	4.00000000000000000000	4.00000000000000000000	4.00000000000000000000	4.00000000000000000000	4.00000000000000000000	4.00000000000000000000	4.00000000000000000000	4.00000000000000000000	4.00000000000000000000	4.00000000000000000000	4.00000000000000000000	4.00000000000000000000
54.00000000000000000000	0.00000000000000000000	4130.25634765625000000000	4107.69238281250000000000	4115.89746093750000000000	4158.46142578125000000000	4102.05126953125000000000	4135.38427734375000000000	4122.05126953125000000000	4112.30761718750000000000	4112.30761718750000000000	4136.41015625000000000000	4191.28173828125000000000	4150.25634765625000000000	4152.30761718750000000000	4112.30761718750000000000	0.00000000000000000000	10246.00000000000000000000	10229.00000000000000000000	0.00000000000000000000	0.00000000000000000000	0.00000000000000000000	1126.00000000000000000000	893.00000000000000000000	4.00000000000000000000	4.00000000000000000000	4.00000000000000000000	4.00000000000000000000	4.00000000000000000000	4.00000000000000000000	4.00000000000000000000	4.00000000000000000000	4.00000000000000000000	4.00000000000000000000	4.00000000000000000000	4.00000000000000000000	4.00000000000000000000	4.00000000000000000000	4.00000000000000000000	4.00000000000000000000
55.00000000000000000000	0.00000000000000000000	4151.28173828125000000000	4122.56396484375000000000	4130.25634765625000000000	4173.33300781250000000000	4122.56396484375000000000	4140.00000000000000000000	4128.20507812500000000000	4132.30761718750000000000	4144.61523437500000000000	4143.58984375000000000000	4180.51269531250000000000	4165.12792968750000000000	4167.17919921875000000000	4144.10253906250000000000	0.00000000000000000000	10246.00000000000000000000	10230.00000000000000000000	0.00000000000000000000	0.00000000000000000000	0.00000000000000000000	1126.00000000000000000000	901.00000000000000000000	4.00000000000000000000	4.00000000000000000000	4.00000000000000000000	4.00000000000000000000	4.00000000000000000000	4.00000000000000000000	4.00000000000000000000	4.00000000000000000000	4.00000000000000000000	4.00000000000000000000	4.00000000000000000000	4.00000000000000000000	4.00000000000000000000	4.00000000000000000000	4.00000000000000000000	4.00000000000000000000
56.00000000000000000000	0.00000000000000000000	4147.17919921875000000000	4150.25634765625000000000	4132.30761718750000000000	4191.28173828125000000000	4157.94873046875000000000	4163.07666015625000000000	4148.20507812500000000000	4152.82031250000000000000	4170.76904296875000000000	4175.38427734375000000000	4208.20507812500000000000	4180.51269531250000000000	4182.05126953125000000000	4163.07666015625000000000	0.00000000000000000000	10246.00000000000000000000	10230.00000000000000000000	0.00000000000000000000	0.00000000000000000000	0.00000000000000000000	1126.00000000000000000000	909.00000000000000000000	4.00000000000000000000	4.00000000000000000000	4.00000000000000000000	4.00000000000000000000	4.00000000000000000000	4.00000000000000000000	4.00000000000000000000	4.00000000000000000000	4.00000000000000000000	4.00000000000000000000	4.00000000000000000000	4.00000000000000000000	4.00000000000000000000	4.00000000000000000000	4.00000000000000000000	4.00000000000000000000
57.00000000000000000000	0.00000000000000000000	4140.00000000000000000000	4128.71777343750000000000	4129.74365234375000000000	4174.35888671875000000000	4130.76904296875000000000	4149.23046875000000000000	4140.00000000000000000000	4129.23046875000000000000	4140.00000000000000000000	4171.79492187500000000000	4229.23046875000000000000	4170.25634765625000000000	4170.25634765625000000000	4131.28173828125000000000	0.00000000000000000000	10245.00000000000000000000	10230.00000000000000000000	0.00000000000000000000	0.00000000000000000000	0.00000000000000000000	1126.00000000000000000000	917.00000000000000000000	4.00000000000000000000	4.00000000000000000000	4.00000000000000000000	4.00000000000000000000	4.00000000000000000000	4.00000000000000000000	4.00000000000000000000	4.00000000000000000000	4.00000000000000000000	4.00000000000000000000	4.00000000000000000000	4.00000000000000000000	4.00000000000000000000	4.00000000000000000000	4.00000000000000000000	4.00000000000000000000
58.00000000000000000000	0.00000000000000000000	4133.84619140625000000000	4117.94873046875000000000	4120.00000000000000000000	4160.51269531250000000000	4121.53857421875000000000	4141.53857421875000000000	4133.33300781250000000000	4116.92285156250000000000	4125.64111328125000000000	4157.94873046875000000000	4218.46142578125000000000	4162.56396484375000000000	4171.79492187500000000000	4122.56396484375000000000	0.00000000000000000000	10245.00000000000000000000	10230.00000000000000000000	0.00000000000000000000	0.00000000000000000000	0.00000000000000000000	1126.00000000000000000000	926.00000000000000000000	4.00000000000000000000	4.00000000000000000000	4.00000000000000000000	4.00000000000000000000	4.00000000000000000000	4.00000000000000000000	4.00000000000000000000	4.00000000000000000000	4.00000000000000000000	4.00000000000000000000	4.00000000000000000000	4.00000000000000000000	4.00000000000000000000	4.00000000000000000000	4.00000000000000000000	4.00000000000000000000
59.00000000000000000000	0.00000000000000000000	4142.05126953125000000000	4130.76904296875000000000	4116.41015625000000000000	4165.12792968750000000000	4143.58984375000000000000	4154.87158203125000000000	4137.43603515625000000000	4126.66650390625000000000	4143.58984375000000000000	4168.20507812500000000000	4215.89746093750000000000	4168.71777343750000000000	4177.94873046875000000000	4134.35888671875000000000	0.00000000000000000000	10245.00000000000000000000	10229.00000000000000000000	0.00000000000000000000	0.00000000000000000000	0.00000000000000000000	1126.00000000000000000000	934.00000000000000000000	4.00000000000000000000	4.00000000000000000000	4.00000000000000000000	4.00000000000000000000	4.00000000000000000000	4.00000000000000000000	4.00000000000000000000	4.00000000000000000000	4.00000000000000000000	4.00000000000000000000	4.00000000000000000000	4.00000000000000000000	4.00000000000000000000	4.00000000000000000000	4.00000000000000000000	4.00000000000000000000
60.00000000000000000000	0.00000000000000000000	4148.20507812500000000000	4135.38427734375000000000	4124.61523437500000000000	4173.33300781250000000000	4151.28173828125000000000	4155.89746093750000000000	4137.43603515625000000000	4131.28173828125000000000	4153.84619140625000000000	4174.35888671875000000000	4216.41015625000000000000	4166.15380859375000000000	4171.28173828125000000000	4132.30761718750000000000	0.00000000000000000000	10245.00000000000000000000	10229.00000000000000000000	0.00000000000000000000	0.00000000000000000000	0.00000000000000000000	1126.00000000000000000000	942.00000000000000000000	4.00000000000000000000	4.00000000000000000000	4.00000000000000000000	4.00000000000000000000	4.00000000000000000000	4.00000000000000000000	4.00000000000000000000	4.00000000000000000000	4.00000000000000000000	4.00000000000000000000	4.00000000000000000000	4.00000000000000000000	4.00000000000000000000	4.00000000000000000000	4.00000000000000000000	4.00000000000000000000
61.00000000000000000000	0.00000000000000000000	4133.33300781250000000000	4137.94873046875000000000	4120.00000000000000000000	4176.41015625000000000000	4142.56396484375000000000	4150.76904296875000000000	4138.46142578125000000000	4136.41015625000000000000	4154.35888671875000000000	4167.69238281250000000000	4197.43603515625000000000	4158.46142578125000000000	4174.35888671875000000000	4132.30761718750000000000	0.00000000000000000000	10246.00000000000000000000	10230.00000000000000000000	0.00000000000000000000	0.00000000000000000000	0.00000000000000000000	1126.00000000000000000000	951.00000000000000000000	4.00000000000000000000	4.00000000000000000000	4.00000000000000000000	4.00000000000000000000	4.00000000000000000000	4.00000000000000000000	4.00000000000000000000	4.00000000000000000000	4.00000000000000000000	4.00000000000000000000	4.00000000000000000000	4.00000000000000000000	4.00000000000000000000	4.00000000000000000000	4.00000000000000000000	4.00000000000000000000
62.00000000000000000000	0.00000000000000000000	4144.61523437500000000000	4131.28173828125000000000	4125.64111328125000000000	4172.82031250000000000000	4123.58984375000000000000	4146.15380859375000000000	4133.84619140625000000000	4131.79492187500000000000	4144.10253906250000000000	4162.56396484375000000000	4193.33300781250000000000	4166.66650390625000000000	4164.10253906250000000000	4138.46142578125000000000	0.00000000000000000000	10246.00000000000000000000	10230.00000000000000000000	0.00000000000000000000	0.00000000000000000000	0.00000000000000000000	1126.00000000000000000000	959.00000000000000000000	4.00000000000000000000	4.00000000000000000000	4.00000000000000000000	4.00000000000000000000	4.00000000000000000000	4.00000000000000000000	4.00000000000000000000	4.00000000000000000000	4.00000000000000000000	4.00000000000000000000	4.00000000000000000000	4.00000000000000000000	4.00000000000000000000	4.00000000000000000000	4.00000000000000000000	4.00000000000000000000
63.00000000000000000000	0.00000000000000000000	4146.66650390625000000000	4128.20507812500000000000	4122.56396484375000000000	4172.30761718750000000000	4127.69238281250000000000	4152.82031250000000000000	4133.84619140625000000000	4126.66650390625000000000	4139.48730468750000000000	4168.71777343750000000000	4214.87158203125000000000	4167.69238281250000000000	4154.87158203125000000000	4136.41015625000000000000	0.00000000000000000000	10247.00000000000000000000	10229.00000000000000000000	0.00000000000000000000	0.00000000000000000000	0.00000000000000000000	1126.00000000000000000000	967.00000000000000000000	4.00000000000000000000	4.00000000000000000000	4.00000000000000000000	4.00000000000000000000	4.00000000000000000000	4.00000000000000000000	4.00000000000000000000	4.00000000000000000000	4.00000000000000000000	4.00000000000000000000	4.00000000000000000000	4.00000000000000000000	4.00000000000000000000	4.00000000000000000000	4.00000000000000000000	4.00000000000000000000
64.00000000000000000000	0.00000000000000000000	4147.17919921875000000000	4140.00000000000000000000	4120.51269531250000000000	4182.56396484375000000000	4150.25634765625000000000	4168.71777343750000000000	4143.58984375000000000000	4130.25634765625000000000	4142.56396484375000000000	4169.74365234375000000000	4216.41015625000000000000	4172.82031250000000000000	4171.28173828125000000000	4136.92285156250000000000	2719.00000000000000000000	10247.00000000000000000000	10229.00000000000000000000	0.00000000000000000000	0.00000000000000000000	0.00000000000000000000	1126.00000000000000000000	976.00000000000000000000	4.00000000000000000000	4.00000000000000000000	4.00000000000000000000	4.00000000000000000000	4.00000000000000000000	4.00000000000000000000	4.00000000000000000000	4.00000000000000000000	4.00000000000000000000	4.00000000000000000000	4.00000000000000000000	4.00000000000000000000	4.00000000000000000000	4.00000000000000000000	4.00000000000000000000	4.00000000000000000000
65.00000000000000000000	0.00000000000000000000	4152.30761718750000000000	4130.25634765625000000000	4126.15380859375000000000	4170.76904296875000000000	4126.15380859375000000000	4157.43603515625000000000	4138.46142578125000000000	4123.07666015625000000000	4134.87158203125000000000	4153.84619140625000000000	4194.87158203125000000000	4175.38427734375000000000	4173.33300781250000000000	4136.41015625000000000000	2826.00000000000000000000	10248.00000000000000000000	10226.00000000000000000000	0.00000000000000000000	0.00000000000000000000	0.00000000000000000000	1126.00000000000000000000	984.00000000000000000000	4.00000000000000000000	4.00000000000000000000	4.00000000000000000000	4.00000000000000000000	4.00000000000000000000	4.00000000000000000000	4.00000000000000000000	4.00000000000000000000	4.00000000000000000000	4.00000000000000000000	4.00000000000000000000	4.00000000000000000000	4.00000000000000000000	4.00000000000000000000	4.00000000000000000000	4.00000000000000000000
66.00000000000000000000	0.00000000000000000000	4133.33300781250000000000	4108.71777343750000000000	4119.48730468750000000000	4151.79492187500000000000	4097.94873046875000000000	4130.76904296875000000000	4125.12792968750000000000	4114.35888671875000000000	4128.20507812500000000000	4148.71777343750000000000	4192.82031250000000000000	4162.56396484375000000000	4158.97412109375000000000	4128.71777343750000000000	2424.00000000000000000000	10248.00000000000000000000	10226.00000000000000000000	0.00000000000000000000	0.00000000000000000000	0.00000000000000000000	1126.00000000000000000000	992.00000000000000000000	4.00000000000000000000	4.00000000000000000000	4.00000000000000000000	4.00000000000000000000	4.00000000000000000000	4.00000000000000000000	4.00000000000000000000	4.00000000000000000000	4.00000000000000000000	4.00000000000000000000	4.00000000000000000000	4.00000000000000000000	4.00000000000000000000	4.00000000000000000000	4.00000000000000000000	4.00000000000000000000
67.00000000000000000000	0.00000000000000000000	4144.10253906250000000000	4122.56396484375000000000	4132.82031250000000000000	4164.61523437500000000000	4129.74365234375000000000	4132.82031250000000000000	4128.71777343750000000000	4123.07666015625000000000	4128.20507812500000000000	4160.00000000000000000000	4212.82031250000000000000	4172.82031250000000000000	4162.56396484375000000000	4141.02539062500000000000	3494.00000000000000000000	10248.00000000000000000000	10227.00000000000000000000	0.00000000000000000000	0.00000000000000000000	0.00000000000000000000	1127.00000000000000000000	1.00000000000000000000	4.00000000000000000000	4.00000000000000000000	4.00000000000000000000	4.00000000000000000000	4.00000000000000000000	4.00000000000000000000	4.00000000000000000000	4.00000000000000000000	4.00000000000000000000	4.00000000000000000000	4.00000000000000000000	4.00000000000000000000	4.00000000000000000000	4.00000000000000000000	4.00000000000000000000	4.00000000000000000000
68.00000000000000000000	0.00000000000000000000	4150.25634765625000000000	4142.56396484375000000000	4135.89746093750000000000	4171.28173828125000000000	4159.48730468750000000000	4151.79492187500000000000	4144.61523437500000000000	4139.48730468750000000000	4138.97412109375000000000	4169.23046875000000000000	4227.69238281250000000000	4186.15380859375000000000	4166.66650390625000000000	4150.76904296875000000000	3529.00000000000000000000	10248.00000000000000000000	10227.00000000000000000000	0.00000000000000000000	0.00000000000000000000	0.00000000000000000000	1127.00000000000000000000	9.00000000000000000000	4.00000000000000000000	4.00000000000000000000	4.00000000000000000000	4.00000000000000000000	4.00000000000000000000	4.00000000000000000000	4.00000000000000000000	4.00000000000000000000	4.00000000000000000000	4.00000000000000000000	4.00000000000000000000	4.00000000000000000000	4.00000000000000000000	4.00000000000000000000	4.00000000000000000000	4.00000000000000000000
69.00000000000000000000	0.00000000000000000000	4141.02539062500000000000	4123.58984375000000000000	4122.05126953125000000000	4166.15380859375000000000	4128.20507812500000000000	4153.84619140625000000000	4141.02539062500000000000	4132.82031250000000000000	4144.10253906250000000000	4165.64111328125000000000	4223.58984375000000000000	4175.89746093750000000000	4147.17919921875000000000	4133.84619140625000000000	3391.00000000000000000000	10248.00000000000000000000	10229.00000000000000000000	0.00000000000000000000	0.00000000000000000000	0.00000000000000000000	1127.00000000000000000000	17.00000000000000000000	4.00000000000000000000	4.00000000000000000000	4.00000000000000000000	4.00000000000000000000	4.00000000000000000000	4.00000000000000000000	4.00000000000000000000	4.00000000000000000000	4.00000000000000000000	4.00000000000000000000	4.00000000000000000000	4.00000000000000000000	4.00000000000000000000	4.00000000000000000000	4.00000000000000000000	4.00000000000000000000
70.00000000000000000000	0.00000000000000000000	4152.30761718750000000000	4112.30761718750000000000	4125.12792968750000000000	4175.38427734375000000000	4108.20507812500000000000	4151.28173828125000000000	4134.87158203125000000000	4123.07666015625000000000	4143.58984375000000000000	4166.66650390625000000000	4202.05126953125000000000	4171.28173828125000000000	4158.97412109375000000000	4131.79492187500000000000	3447.00000000000000000000	10248.00000000000000000000	10229.00000000000000000000	0.00000000000000000000	0.00000000000000000000	0.00000000000000000000	1127.00000000000000000000	25.00000000000000000000	4.00000000000000000000	4.00000000000000000000	4.00000000000000000000	4.00000000000000000000	4.00000000000000000000	4.00000000000000000000	4.00000000000000000000	4.00000000000000000000	4.00000000000000000000	4.00000000000000000000	4.00000000000000000000	4.00000000000000000000	4.00000000000000000000	4.00000000000000000000	4.00000000000000000000	4.00000000000000000000
71.00000000000000000000	0.00000000000000000000	4144.10253906250000000000	4125.64111328125000000000	4118.46142578125000000000	4177.94873046875000000000	4134.35888671875000000000	4149.23046875000000000000	4141.02539062500000000000	4136.41015625000000000000	4149.74365234375000000000	4172.30761718750000000000	4177.43603515625000000000	4183.58984375000000000000	4187.17919921875000000000	4147.69238281250000000000	3443.00000000000000000000	10249.00000000000000000000	10228.00000000000000000000	0.00000000000000000000	0.00000000000000000000	0.00000000000000000000	1127.00000000000000000000	32.00000000000000000000	4.00000000000000000000	4.00000000000000000000	4.00000000000000000000	4.00000000000000000000	4.00000000000000000000	4.00000000000000000000	4.00000000000000000000	4.00000000000000000000	4.00000000000000000000	4.00000000000000000000	4.00000000000000000000	4.00000000000000000000	4.00000000000000000000	4.00000000000000000000	4.00000000000000000000	4.00000000000000000000
72.00000000000000000000	0.00000000000000000000	4140.51269531250000000000	4116.92285156250000000000	4116.92285156250000000000	4154.87158203125000000000	4137.43603515625000000000	4142.56396484375000000000	4134.87158203125000000000	4134.35888671875000000000	4138.97412109375000000000	4157.94873046875000000000	4195.89746093750000000000	4180.51269531250000000000	4168.20507812500000000000	4141.02539062500000000000	3382.00000000000000000000	10249.00000000000000000000	10228.00000000000000000000	0.00000000000000000000	0.00000000000000000000	0.00000000000000000000	1127.00000000000000000000	39.00000000000000000000	4.00000000000000000000	4.00000000000000000000	4.00000000000000000000	4.00000000000000000000	4.00000000000000000000	4.00000000000000000000	4.00000000000000000000	4.00000000000000000000	4.00000000000000000000	4.00000000000000000000	4.00000000000000000000	4.00000000000000000000	4.00000000000000000000	4.00000000000000000000	4.00000000000000000000	4.00000000000000000000
73.00000000000000000000	0.00000000000000000000	4141.02539062500000000000	4121.53857421875000000000	4117.43603515625000000000	4146.15380859375000000000	4132.30761718750000000000	4158.46142578125000000000	4132.82031250000000000000	4122.05126953125000000000	4128.71777343750000000000	4157.43603515625000000000	4230.25634765625000000000	4161.02539062500000000000	4158.97412109375000000000	4134.87158203125000000000	3088.00000000000000000000	10248.00000000000000000000	10227.00000000000000000000	0.00000000000000000000	0.00000000000000000000	0.00000000000000000000	1127.00000000000000000000	47.00000000000000000000	4.00000000000000000000	4.00000000000000000000	4.00000000000000000000	4.00000000000000000000	4.00000000000000000000	4.00000000000000000000	4.00000000000000000000	4.00000000000000000000	4.00000000000000000000	4.00000000000000000000	4.00000000000000000000	4.00000000000000000000	4.00000000000000000000	4.00000000000000000000	4.00000000000000000000	4.00000000000000000000
74.00000000000000000000	0.00000000000000000000	4145.12792968750000000000	4148.20507812500000000000	4121.02539062500000000000	4181.53857421875000000000	4145.12792968750000000000	4167.17919921875000000000	4141.53857421875000000000	4125.12792968750000000000	4132.82031250000000000000	4173.84619140625000000000	4220.00000000000000000000	4170.25634765625000000000	4174.35888671875000000000	4150.76904296875000000000	3490.00000000000000000000	10248.00000000000000000000	10227.00000000000000000000	0.00000000000000000000	0.00000000000000000000	0.00000000000000000000	1127.00000000000000000000	54.00000000000000000000	4.00000000000000000000	4.00000000000000000000	4.00000000000000000000	4.00000000000000000000	4.00000000000000000000	4.00000000000000000000	4.00000000000000000000	4.00000000000000000000	4.00000000000000000000	4.00000000000000000000	4.00000000000000000000	4.00000000000000000000	4.00000000000000000000	4.00000000000000000000	4.00000000000000000000	4.00000000000000000000
75.00000000000000000000	0.00000000000000000000	4158.46142578125000000000	4140.51269531250000000000	4127.69238281250000000000	4188.71777343750000000000	4130.76904296875000000000	4142.05126953125000000000	4134.87158203125000000000	4118.97412109375000000000	4122.05126953125000000000	4166.15380859375000000000	4197.43603515625000000000	4177.94873046875000000000	4157.94873046875000000000	4143.07666015625000000000	3311.00000000000000000000	10249.00000000000000000000	10226.00000000000000000000	0.00000000000000000000	0.00000000000000000000	0.00000000000000000000	1127.00000000000000000000	61.00000000000000000000	4.00000000000000000000	4.00000000000000000000	4.00000000000000000000	4.00000000000000000000	4.00000000000000000000	4.00000000000000000000	4.00000000000000000000	4.00000000000000000000	4.00000000000000000000	4.00000000000000000000	4.00000000000000000000	4.00000000000000000000	4.00000000000000000000	4.00000000000000000000	4.00000000000000000000	4.00000000000000000000
76.00000000000000000000	0.00000000000000000000	4144.10253906250000000000	4115.89746093750000000000	4111.28173828125000000000	4162.05126953125000000000	4122.05126953125000000000	4147.17919921875000000000	4136.41015625000000000000	4121.53857421875000000000	4124.61523437500000000000	4168.71777343750000000000	4207.69238281250000000000	4163.07666015625000000000	4143.58984375000000000000	4128.20507812500000000000	2866.00000000000000000000	10249.00000000000000000000	10226.00000000000000000000	0.00000000000000000000	0.00000000000000000000	0.00000000000000000000	1127.00000000000000000000	69.00000000000000000000	4.00000000000000000000	4.00000000000000000000	4.00000000000000000000	4.00000000000000000000	4.00000000000000000000	4.00000000000000000000	4.00000000000000000000	4.00000000000000000000	4.00000000000000000000	4.00000000000000000000	4.00000000000000000000	4.00000000000000000000	4.00000000000000000000	4.00000000000000000000	4.00000000000000000000	4.00000000000000000000
77.00000000000000000000	0.00000000000000000000	4145.64111328125000000000	4109.74365234375000000000	4113.84619140625000000000	4169.74365234375000000000	4137.43603515625000000000	4165.12792968750000000000	4145.64111328125000000000	4135.89746093750000000000	4147.17919921875000000000	4171.79492187500000000000	4194.87158203125000000000	4170.25634765625000000000	4153.33300781250000000000	4140.51269531250000000000	2924.00000000000000000000	10248.00000000000000000000	10227.00000000000000000000	0.00000000000000000000	0.00000000000000000000	0.00000000000000000000	1127.00000000000000000000	76.00000000000000000000	4.00000000000000000000	4.00000000000000000000	4.00000000000000000000	4.00000000000000000000	4.00000000000000000000	4.00000000000000000000	4.00000000000000000000	4.00000000000000000000	4.00000000000000000000	4.00000000000000000000	4.00000000000000000000	4.00000000000000000000	4.00000000000000000000	4.00000000000000000000	4.00000000000000000000	4.00000000000000000000
78.00000000000000000000	0.00000000000000000000	4143.58984375000000000000	4117.43603515625000000000	4118.97412109375000000000	4179.48730468750000000000	4130.76904296875000000000	4148.71777343750000000000	4139.48730468750000000000	4133.84619140625000000000	4141.53857421875000000000	4150.25634765625000000000	4168.20507812500000000000	4173.33300781250000000000	4153.84619140625000000000	4133.84619140625000000000	3490.00000000000000000000	10248.00000000000000000000	10227.00000000000000000000	0.00000000000000000000	0.00000000000000000000	0.00000000000000000000	1127.00000000000000000000	83.00000000000000000000	4.00000000000000000000	4.00000000000000000000	4.00000000000000000000	4.00000000000000000000	4.00000000000000000000	4.00000000000000000000	4.00000000000000000000	4.00000000000000000000	4.00000000000000000000	4.00000000000000000000	4.00000000000000000000	4.00000000000000000000	4.00000000000000000000	4.00000000000000000000	4.00000000000000000000	4.00000000000000000000
79.00000000000000000000	0.00000000000000000000	4128.71777343750000000000	4121.02539062500000000000	4108.20507812500000000000	4161.02539062500000000000	4120.00000000000000000000	4135.89746093750000000000	4134.87158203125000000000	4119.48730468750000000000	4116.41015625000000000000	4144.10253906250000000000	4195.89746093750000000000	4157.94873046875000000000	4139.48730468750000000000	4107.69238281250000000000	3311.00000000000000000000	10247.00000000000000000000	10226.00000000000000000000	0.00000000000000000000	0.00000000000000000000	0.00000000000000000000	1127.00000000000000000000	91.00000000000000000000	4.00000000000000000000	4.00000000000000000000	4.00000000000000000000	4.00000000000000000000	4.00000000000000000000	4.00000000000000000000	4.00000000000000000000	4.00000000000000000000	4.00000000000000000000	4.00000000000000000000	4.00000000000000000000	4.00000000000000000000	4.00000000000000000000	4.00000000000000000000	4.00000000000000000000	4.00000000000000000000
80.00000000000000000000	0.00000000000000000000	4142.05126953125000000000	4121.53857421875000000000	4115.38427734375000000000	4170.76904296875000000000	4132.82031250000000000000	4147.69238281250000000000	4143.07666015625000000000	4121.02539062500000000000	4117.43603515625000000000	4155.38427734375000000000	4215.89746093750000000000	4160.00000000000000000000	4127.17919921875000000000	4114.35888671875000000000	2866.00000000000000000000	10247.00000000000000000000	10226.00000000000000000000	0.00000000000000000000	0.00000000000000000000	0.00000000000000000000	1127.00000000000000000000	99.00000000000000000000	4.00000000000000000000	4.00000000000000000000	4.00000000000000000000	4.00000000000000000000	4.00000000000000000000	4.00000000000000000000	4.00000000000000000000	4.00000000000000000000	4.00000000000000000000	4.00000000000000000000	4.00000000000000000000	4.00000000000000000000	4.00000000000000000000	4.00000000000000000000	4.00000000000000000000	4.00000000000000000000
81.00000000000000000000	0.00000000000000000000	4142.05126953125000000000	4136.92285156250000000000	4115.89746093750000000000	4200.00000000000000000000	4151.79492187500000000000	4162.05126953125000000000	4151.79492187500000000000	4143.07666015625000000000	4151.79492187500000000000	4165.64111328125000000000	4209.74365234375000000000	4168.20507812500000000000	4131.79492187500000000000	4137.43603515625000000000	2924.00000000000000000000	10248.00000000000000000000	10227.00000000000000000000	0.00000000000000000000	0.00000000000000000000	0.00000000000000000000	1127.00000000000000000000	108.00000000000000000000	4.00000000000000000000	4.00000000000000000000	4.00000000000000000000	4.00000000000000000000	4.00000000000000000000	4.00000000000000000000	4.00000000000000000000	4.00000000000000000000	4.00000000000000000000	4.00000000000000000000	4.00000000000000000000	4.00000000000000000000	4.00000000000000000000	4.00000000000000000000	4.00000000000000000000	4.00000000000000000000
82.00000000000000000000	0.00000000000000000000	4139.48730468750000000000	4124.61523437500000000000	4114.35888671875000000000	4173.33300781250000000000	4128.71777343750000000000	4148.20507812500000000000	4134.87158203125000000000	4132.82031250000000000000	4148.71777343750000000000	4159.48730468750000000000	4200.51269531250000000000	4161.02539062500000000000	4136.92285156250000000000	4125.12792968750000000000	3490.00000000000000000000	10248.00000000000000000000	10227.00000000000000000000	0.00000000000000000000	0.00000000000000000000	0.00000000000000000000	1127.00000000000000000000	116.00000000000000000000	4.00000000000000000000	4.00000000000000000000	4.00000000000000000000	4.00000000000000000000	4.00000000000000000000	4.00000000000000000000	4.00000000000000000000	4.00000000000000000000	4.00000000000000000000	4.00000000000000000000	4.00000000000000000000	4.00000000000000000000	4.00000000000000000000	4.00000000000000000000	4.00000000000000000000	4.00000000000000000000
83.00000000000000000000	0.00000000000000000000	4136.92285156250000000000	4102.05126953125000000000	4113.84619140625000000000	4146.66650390625000000000	4110.76904296875000000000	4131.79492187500000000000	4118.46142578125000000000	4106.15380859375000000000	4117.43603515625000000000	4149.23046875000000000000	4178.46142578125000000000	4152.30761718750000000000	4137.43603515625000000000	4108.20507812500000000000	3311.00000000000000000000	10247.00000000000000000000	10227.00000000000000000000	0.00000000000000000000	0.00000000000000000000	0.00000000000000000000	1127.00000000000000000000	124.00000000000000000000	4.00000000000000000000	4.00000000000000000000	4.00000000000000000000	4.00000000000000000000	4.00000000000000000000	4.00000000000000000000	4.00000000000000000000	4.00000000000000000000	4.00000000000000000000	4.00000000000000000000	4.00000000000000000000	4.00000000000000000000	4.00000000000000000000	4.00000000000000000000	4.00000000000000000000	4.00000000000000000000
84.00000000000000000000	0.00000000000000000000	4132.82031250000000000000	4123.58984375000000000000	4107.17919921875000000000	4181.02539062500000000000	4140.51269531250000000000	4140.00000000000000000000	4127.17919921875000000000	4109.74365234375000000000	4119.48730468750000000000	4158.46142578125000000000	4168.71777343750000000000	4162.56396484375000000000	4143.58984375000000000000	4118.46142578125000000000	2866.00000000000000000000	10247.00000000000000000000	10227.00000000000000000000	0.00000000000000000000	0.00000000000000000000	0.00000000000000000000	1127.00000000000000000000	133.00000000000000000000	4.00000000000000000000	4.00000000000000000000	4.00000000000000000000	4.00000000000000000000	4.00000000000000000000	4.00000000000000000000	4.00000000000000000000	4.00000000000000000000	4.00000000000000000000	4.00000000000000000000	4.00000000000000000000	4.00000000000000000000	4.00000000000000000000	4.00000000000000000000	4.00000000000000000000	4.00000000000000000000
85.00000000000000000000	0.00000000000000000000	4144.10253906250000000000	4141.53857421875000000000	4110.25634765625000000000	4194.87158203125000000000	4143.07666015625000000000	4144.10253906250000000000	4127.69238281250000000000	4116.41015625000000000000	4127.17919921875000000000	4166.15380859375000000000	4184.61523437500000000000	4172.30761718750000000000	4144.61523437500000000000	4123.58984375000000000000	2924.00000000000000000000	10245.00000000000000000000	10228.00000000000000000000	0.00000000000000000000	0.00000000000000000000	0.00000000000000000000	1127.00000000000000000000	141.00000000000000000000	4.00000000000000000000	4.00000000000000000000	4.00000000000000000000	4.00000000000000000000	4.00000000000000000000	4.00000000000000000000	4.00000000000000000000	4.00000000000000000000	4.00000000000000000000	4.00000000000000000000	4.00000000000000000000	4.00000000000000000000	4.00000000000000000000	4.00000000000000000000	4.00000000000000000000	4.00000000000000000000
86.00000000000000000000	0.00000000000000000000	4127.17919921875000000000	4122.05126953125000000000	4098.97412109375000000000	4167.69238281250000000000	4106.15380859375000000000	4133.33300781250000000000	4120.00000000000000000000	4112.30761718750000000000	4121.53857421875000000000	4154.87158203125000000000	4195.89746093750000000000	4158.97412109375000000000	4137.94873046875000000000	4110.76904296875000000000	3490.00000000000000000000	10245.00000000000000000000	10228.00000000000000000000	0.00000000000000000000	0.00000000000000000000	0.00000000000000000000	1127.00000000000000000000	149.00000000000000000000	4.00000000000000000000	4.00000000000000000000	4.00000000000000000000	4.00000000000000000000	4.00000000000000000000	4.00000000000000000000	4.00000000000000000000	4.00000000000000000000	4.00000000000000000000	4.00000000000000000000	4.00000000000000000000	4.00000000000000000000	4.00000000000000000000	4.00000000000000000000	4.00000000000000000000	4.00000000000000000000
87.00000000000000000000	0.00000000000000000000	4126.66650390625000000000	4100.51269531250000000000	4102.05126953125000000000	4158.97412109375000000000	4086.66650390625000000000	4126.15380859375000000000	4119.48730468750000000000	4106.66650390625000000000	4112.82031250000000000000	4133.84619140625000000000	4189.23046875000000000000	4156.41015625000000000000	4128.71777343750000000000	4103.07666015625000000000	3311.00000000000000000000	10246.00000000000000000000	10229.00000000000000000000	0.00000000000000000000	0.00000000000000000000	0.00000000000000000000	1127.00000000000000000000	157.00000000000000000000	4.00000000000000000000	4.00000000000000000000	4.00000000000000000000	4.00000000000000000000	4.00000000000000000000	4.00000000000000000000	4.00000000000000000000	4.00000000000000000000	4.00000000000000000000	4.00000000000000000000	4.00000000000000000000	4.00000000000000000000	4.00000000000000000000	4.00000000000000000000	4.00000000000000000000	4.00000000000000000000
88.00000000000000000000	0.00000000000000000000	4146.15380859375000000000	4113.33300781250000000000	4122.56396484375000000000	4168.20507812500000000000	4117.43603515625000000000	4140.51269531250000000000	4129.23046875000000000000	4113.33300781250000000000	4114.87158203125000000000	4138.46142578125000000000	4188.20507812500000000000	4164.61523437500000000000	4140.00000000000000000000	4111.28173828125000000000	2866.00000000000000000000	10246.00000000000000000000	10229.00000000000000000000	0.00000000000000000000	0.00000000000000000000	0.00000000000000000000	1127.00000000000000000000	165.00000000000000000000	4.00000000000000000000	4.00000000000000000000	4.00000000000000000000	4.00000000000000000000	4.00000000000000000000	4.00000000000000000000	4.00000000000000000000	4.00000000000000000000	4.00000000000000000000	4.00000000000000000000	4.00000000000000000000	4.00000000000000000000	4.00000000000000000000	4.00000000000000000000	4.00000000000000000000	4.00000000000000000000
89.00000000000000000000	0.00000000000000000000	4131.79492187500000000000	4126.15380859375000000000	4111.79492187500000000000	4170.25634765625000000000	4137.94873046875000000000	4137.94873046875000000000	4125.12792968750000000000	4111.79492187500000000000	4111.79492187500000000000	4146.66650390625000000000	4169.74365234375000000000	4155.38427734375000000000	4136.92285156250000000000	4112.82031250000000000000	2924.00000000000000000000	10247.00000000000000000000	10227.00000000000000000000	0.00000000000000000000	0.00000000000000000000	0.00000000000000000000	1127.00000000000000000000	173.00000000000000000000	4.00000000000000000000	4.00000000000000000000	4.00000000000000000000	4.00000000000000000000	4.00000000000000000000	4.00000000000000000000	4.00000000000000000000	4.00000000000000000000	4.00000000000000000000	4.00000000000000000000	4.00000000000000000000	4.00000000000000000000	4.00000000000000000000	4.00000000000000000000	4.00000000000000000000	4.00000000000000000000
90.00000000000000000000	0.00000000000000000000	4128.71777343750000000000	4114.35888671875000000000	4104.61523437500000000000	4164.61523437500000000000	4112.82031250000000000000	4114.87158203125000000000	4106.66650390625000000000	4096.41015625000000000000	4100.00000000000000000000	4134.35888671875000000000	4149.74365234375000000000	4147.17919921875000000000	4103.07666015625000000000	4103.07666015625000000000	3490.00000000000000000000	10247.00000000000000000000	10227.00000000000000000000	0.00000000000000000000	0.00000000000000000000	0.00000000000000000000	1127.00000000000000000000	180.00000000000000000000	4.00000000000000000000	4.00000000000000000000	4.00000000000000000000	4.00000000000000000000	4.00000000000000000000	4.00000000000000000000	4.00000000000000000000	4.00000000000000000000	4.00000000000000000000	4.00000000000000000000	4.00000000000000000000	4.00000000000000000000	4.00000000000000000000	4.00000000000000000000	4.00000000000000000000	4.00000000000000000000
91.00000000000000000000	0.00000000000000000000	4136.92285156250000000000	4116.41015625000000000000	4114.35888671875000000000	4170.76904296875000000000	4120.51269531250000000000	4126.15380859375000000000	4114.87158203125000000000	4102.56396484375000000000	4111.79492187500000000000	4144.10253906250000000000	4189.74365234375000000000	4152.82031250000000000000	4117.94873046875000000000	4109.74365234375000000000	3311.00000000000000000000	10248.00000000000000000000	10226.00000000000000000000	0.00000000000000000000	0.00000000000000000000	0.00000000000000000000	1127.00000000000000000000	188.00000000000000000000	4.00000000000000000000	4.00000000000000000000	4.00000000000000000000	4.00000000000000000000	4.00000000000000000000	4.00000000000000000000	4.00000000000000000000	4.00000000000000000000	4.00000000000000000000	4.00000000000000000000	4.00000000000000000000	4.00000000000000000000	4.00000000000000000000	4.00000000000000000000	4.00000000000000000000	4.00000000000000000000
92.00000000000000000000	0.00000000000000000000	4145.12792968750000000000	4126.66650390625000000000	4123.58984375000000000000	4187.69238281250000000000	4143.07666015625000000000	4139.48730468750000000000	4120.00000000000000000000	4107.17919921875000000000	4118.46142578125000000000	4143.58984375000000000000	4199.48730468750000000000	4164.10253906250000000000	4152.30761718750000000000	4123.07666015625000000000	2866.00000000000000000000	10248.00000000000000000000	10226.00000000000000000000	0.00000000000000000000	0.00000000000000000000	0.00000000000000000000	1127.00000000000000000000	195.00000000000000000000	4.00000000000000000000	4.00000000000000000000	4.00000000000000000000	4.00000000000000000000	4.00000000000000000000	4.00000000000000000000	4.00000000000000000000	4.00000000000000000000	4.00000000000000000000	4.00000000000000000000	4.00000000000000000000	4.00000000000000000000	4.00000000000000000000	4.00000000000000000000	4.00000000000000000000	4.00000000000000000000
93.00000000000000000000	0.00000000000000000000	4138.97412109375000000000	4117.94873046875000000000	4111.28173828125000000000	4174.35888671875000000000	4120.51269531250000000000	4123.58984375000000000000	4103.58984375000000000000	4090.25634765625000000000	4103.07666015625000000000	4122.05126953125000000000	4154.87158203125000000000	4165.64111328125000000000	4130.76904296875000000000	4118.46142578125000000000	2924.00000000000000000000	10246.00000000000000000000	10231.00000000000000000000	0.00000000000000000000	0.00000000000000000000	0.00000000000000000000	1127.00000000000000000000	203.00000000000000000000	4.00000000000000000000	4.00000000000000000000	4.00000000000000000000	4.00000000000000000000	4.00000000000000000000	4.00000000000000000000	4.00000000000000000000	4.00000000000000000000	4.00000000000000000000	4.00000000000000000000	4.00000000000000000000	4.00000000000000000000	4.00000000000000000000	4.00000000000000000000	4.00000000000000000000	4.00000000000000000000
94.00000000000000000000	0.00000000000000000000	4124.61523437500000000000	4110.76904296875000000000	4099.48730468750000000000	4152.82031250000000000000	4112.82031250000000000000	4127.69238281250000000000	4108.71777343750000000000	4092.82031250000000000000	4109.74365234375000000000	4137.43603515625000000000	4162.56396484375000000000	4163.07666015625000000000	4107.69238281250000000000	4112.82031250000000000000	3490.00000000000000000000	10246.00000000000000000000	10231.00000000000000000000	0.00000000000000000000	0.00000000000000000000	0.00000000000000000000	1127.00000000000000000000	211.00000000000000000000	4.00000000000000000000	4.00000000000000000000	4.00000000000000000000	4.00000000000000000000	4.00000000000000000000	4.00000000000000000000	4.00000000000000000000	4.00000000000000000000	4.00000000000000000000	4.00000000000000000000	4.00000000000000000000	4.00000000000000000000	4.00000000000000000000	4.00000000000000000000	4.00000000000000000000	4.00000000000000000000
95.00000000000000000000	0.00000000000000000000	4143.07666015625000000000	4121.02539062500000000000	4118.97412109375000000000	4163.07666015625000000000	4128.20507812500000000000	4137.94873046875000000000	4122.56396484375000000000	4104.10253906250000000000	4117.43603515625000000000	4148.71777343750000000000	4172.30761718750000000000	4164.61523437500000000000	4116.41015625000000000000	4110.25634765625000000000	3311.00000000000000000000	10247.00000000000000000000	10231.00000000000000000000	0.00000000000000000000	0.00000000000000000000	0.00000000000000000000	1127.00000000000000000000	218.00000000000000000000	4.00000000000000000000	4.00000000000000000000	4.00000000000000000000	4.00000000000000000000	4.00000000000000000000	4.00000000000000000000	4.00000000000000000000	4.00000000000000000000	4.00000000000000000000	4.00000000000000000000	4.00000000000000000000	4.00000000000000000000	4.00000000000000000000	4.00000000000000000000	4.00000000000000000000	4.00000000000000000000
96.00000000000000000000	0.00000000000000000000	4134.87158203125000000000	4128.20507812500000000000	4109.74365234375000000000	4170.76904296875000000000	4120.51269531250000000000	4127.17919921875000000000	4117.43603515625000000000	4097.94873046875000000000	4103.58984375000000000000	4134.87158203125000000000	4157.43603515625000000000	4155.38427734375000000000	4121.02539062500000000000	4103.07666015625000000000	2866.00000000000000000000	10247.00000000000000000000	10231.00000000000000000000	0.00000000000000000000	0.00000000000000000000	0.00000000000000000000	1127.00000000000000000000	227.00000000000000000000	4.00000000000000000000	4.00000000000000000000	4.00000000000000000000	4.00000000000000000000	4.00000000000000000000	4.00000000000000000000	4.00000000000000000000	4.00000000000000000000	4.00000000000000000000	4.00000000000000000000	4.00000000000000000000	4.00000000000000000000	4.00000000000000000000	4.00000000000000000000	4.00000000000000000000	4.00000000000000000000
97.00000000000000000000	0.00000000000000000000	4126.15380859375000000000	4121.53857421875000000000	4099.48730468750000000000	4169.74365234375000000000	4113.84619140625000000000	4127.17919921875000000000	4110.76904296875000000000	4092.30761718750000000000	4098.97412109375000000000	4135.89746093750000000000	4186.15380859375000000000	4152.82031250000000000000	4111.28173828125000000000	4106.15380859375000000000	2924.00000000000000000000	10245.00000000000000000000	10231.00000000000000000000	0.00000000000000000000	0.00000000000000000000	0.00000000000000000000	1127.00000000000000000000	235.00000000000000000000	4.00000000000000000000	4.00000000000000000000	4.00000000000000000000	4.00000000000000000000	4.00000000000000000000	4.00000000000000000000	4.00000000000000000000	4.00000000000000000000	4.00000000000000000000	4.00000000000000000000	4.00000000000000000000	4.00000000000000000000	4.00000000000000000000	4.00000000000000000000	4.00000000000000000000	4.00000000000000000000
98.00000000000000000000	0.00000000000000000000	4148.20507812500000000000	4128.71777343750000000000	4118.97412109375000000000	4187.69238281250000000000	4136.92285156250000000000	4148.71777343750000000000	4123.07666015625000000000	4104.10253906250000000000	4115.38427734375000000000	4142.05126953125000000000	4209.23046875000000000000	4163.58984375000000000000	4112.82031250000000000000	4119.48730468750000000000	3490.00000000000000000000	10245.00000000000000000000	10231.00000000000000000000	0.00000000000000000000	0.00000000000000000000	0.00000000000000000000	1127.00000000000000000000	242.00000000000000000000	4.00000000000000000000	4.00000000000000000000	4.00000000000000000000	4.00000000000000000000	4.00000000000000000000	4.00000000000000000000	4.00000000000000000000	4.00000000000000000000	4.00000000000000000000	4.00000000000000000000	4.00000000000000000000	4.00000000000000000000	4.00000000000000000000	4.00000000000000000000	4.00000000000000000000	4.00000000000000000000
99.00000000000000000000	0.00000000000000000000	4135.38427734375000000000	4133.84619140625000000000	4110.76904296875000000000	4191.79492187500000000000	4136.41015625000000000000	4151.79492187500000000000	4126.66650390625000000000	4108.20507812500000000000	4120.51269531250000000000	4126.15380859375000000000	4178.46142578125000000000	4159.48730468750000000000	4115.89746093750000000000	4109.74365234375000000000	3311.00000000000000000000	10247.00000000000000000000	10232.00000000000000000000	0.00000000000000000000	0.00000000000000000000	0.00000000000000000000	1127.00000000000000000000	251.00000000000000000000	4.00000000000000000000	4.00000000000000000000	4.00000000000000000000	4.00000000000000000000	4.00000000000000000000	4.00000000000000000000	4.00000000000000000000	4.00000000000000000000	4.00000000000000000000	4.00000000000000000000	4.00000000000000000000	4.00000000000000000000	4.00000000000000000000	4.00000000000000000000	4.00000000000000000000	4.00000000000000000000
100.00000000000000000000	0.00000000000000000000	4128.20507812500000000000	4114.35888671875000000000	4100.00000000000000000000	4170.25634765625000000000	4106.66650390625000000000	4123.58984375000000000000	4111.79492187500000000000	4095.38452148437500000000	4103.07666015625000000000	4105.64111328125000000000	4152.30761718750000000000	4154.35888671875000000000	4103.58984375000000000000	4096.92285156250000000000	2866.00000000000000000000	10247.00000000000000000000	10232.00000000000000000000	0.00000000000000000000	0.00000000000000000000	0.00000000000000000000	1127.00000000000000000000	259.00000000000000000000	4.00000000000000000000	4.00000000000000000000	4.00000000000000000000	4.00000000000000000000	4.00000000000000000000	4.00000000000000000000	4.00000000000000000000	4.00000000000000000000	4.00000000000000000000	4.00000000000000000000	4.00000000000000000000	4.00000000000000000000	4.00000000000000000000	4.00000000000000000000	4.00000000000000000000	4.00000000000000000000
101.00000000000000000000	0.00000000000000000000	4136.92285156250000000000	4106.15380859375000000000	4101.02539062500000000000	4155.89746093750000000000	4107.69238281250000000000	4124.10253906250000000000	4118.97412109375000000000	4104.10253906250000000000	4109.74365234375000000000	4118.46142578125000000000	4148.71777343750000000000	4166.66650390625000000000	4107.17919921875000000000	4114.35888671875000000000	2924.00000000000000000000	10249.00000000000000000000	10231.00000000000000000000	0.00000000000000000000	0.00000000000000000000	0.00000000000000000000	1127.00000000000000000000	267.00000000000000000000	4.00000000000000000000	4.00000000000000000000	4.00000000000000000000	4.00000000000000000000	4.00000000000000000000	4.00000000000000000000	4.00000000000000000000	4.00000000000000000000	4.00000000000000000000	4.00000000000000000000	4.00000000000000000000	4.00000000000000000000	4.00000000000000000000	4.00000000000000000000	4.00000000000000000000	4.00000000000000000000
102.00000000000000000000	0.00000000000000000000	4139.48730468750000000000	4103.07666015625000000000	4105.12792968750000000000	4155.38427734375000000000	4110.25634765625000000000	4142.56396484375000000000	4128.71777343750000000000	4112.30761718750000000000	4121.53857421875000000000	4132.82031250000000000000	4160.51269531250000000000	4175.89746093750000000000	4118.46142578125000000000	4126.15380859375000000000	3490.00000000000000000000	10249.00000000000000000000	10231.00000000000000000000	0.00000000000000000000	0.00000000000000000000	0.00000000000000000000	1127.00000000000000000000	275.00000000000000000000	4.00000000000000000000	4.00000000000000000000	4.00000000000000000000	4.00000000000000000000	4.00000000000000000000	4.00000000000000000000	4.00000000000000000000	4.00000000000000000000	4.00000000000000000000	4.00000000000000000000	4.00000000000000000000	4.00000000000000000000	4.00000000000000000000	4.00000000000000000000	4.00000000000000000000	4.00000000000000000000
103.00000000000000000000	0.00000000000000000000	4139.48730468750000000000	4105.12792968750000000000	4114.35888671875000000000	4175.38427734375000000000	4119.48730468750000000000	4147.17919921875000000000	4127.17919921875000000000	4106.66650390625000000000	4120.00000000000000000000	4137.94873046875000000000	4201.02539062500000000000	4174.87158203125000000000	4123.58984375000000000000	4128.71777343750000000000	3311.00000000000000000000	10247.00000000000000000000	10227.00000000000000000000	0.00000000000000000000	0.00000000000000000000	0.00000000000000000000	1127.00000000000000000000	283.00000000000000000000	4.00000000000000000000	4.00000000000000000000	4.00000000000000000000	4.00000000000000000000	4.00000000000000000000	4.00000000000000000000	4.00000000000000000000	4.00000000000000000000	4.00000000000000000000	4.00000000000000000000	4.00000000000000000000	4.00000000000000000000	4.00000000000000000000	4.00000000000000000000	4.00000000000000000000	4.00000000000000000000
104.00000000000000000000	0.00000000000000000000	4127.17919921875000000000	4124.10253906250000000000	4103.07666015625000000000	4190.25634765625000000000	4144.10253906250000000000	4152.82031250000000000000	4136.41015625000000000000	4119.48730468750000000000	4130.76904296875000000000	4151.28173828125000000000	4212.30761718750000000000	4167.17919921875000000000	4132.82031250000000000000	4128.20507812500000000000	2866.00000000000000000000	10247.00000000000000000000	10227.00000000000000000000	0.00000000000000000000	0.00000000000000000000	0.00000000000000000000	1127.00000000000000000000	291.00000000000000000000	4.00000000000000000000	4.00000000000000000000	4.00000000000000000000	4.00000000000000000000	4.00000000000000000000	4.00000000000000000000	4.00000000000000000000	4.00000000000000000000	4.00000000000000000000	4.00000000000000000000	4.00000000000000000000	4.00000000000000000000	4.00000000000000000000	4.00000000000000000000	4.00000000000000000000	4.00000000000000000000
105.00000000000000000000	0.00000000000000000000	4134.35888671875000000000	4122.05126953125000000000	4092.30761718750000000000	4170.25634765625000000000	4121.53857421875000000000	4144.10253906250000000000	4128.71777343750000000000	4113.33300781250000000000	4121.53857421875000000000	4134.87158203125000000000	4171.28173828125000000000	4158.46142578125000000000	4126.15380859375000000000	4114.87158203125000000000	2924.00000000000000000000	10249.00000000000000000000	10226.00000000000000000000	0.00000000000000000000	0.00000000000000000000	0.00000000000000000000	1127.00000000000000000000	299.00000000000000000000	4.00000000000000000000	4.00000000000000000000	4.00000000000000000000	4.00000000000000000000	4.00000000000000000000	4.00000000000000000000	4.00000000000000000000	4.00000000000000000000	4.00000000000000000000	4.00000000000000000000	4.00000000000000000000	4.00000000000000000000	4.00000000000000000000	4.00000000000000000000	4.00000000000000000000	4.00000000000000000000
106.00000000000000000000	0.00000000000000000000	4136.41015625000000000000	4115.38427734375000000000	4092.82031250000000000000	4159.48730468750000000000	4111.79492187500000000000	4138.46142578125000000000	4118.46142578125000000000	4101.53857421875000000000	4111.28173828125000000000	4114.87158203125000000000	4146.15380859375000000000	4163.07666015625000000000	4121.53857421875000000000	4125.64111328125000000000	3490.00000000000000000000	10249.00000000000000000000	10226.00000000000000000000	0.00000000000000000000	0.00000000000000000000	0.00000000000000000000	1127.00000000000000000000	307.00000000000000000000	4.00000000000000000000	4.00000000000000000000	4.00000000000000000000	4.00000000000000000000	4.00000000000000000000	4.00000000000000000000	4.00000000000000000000	4.00000000000000000000	4.00000000000000000000	4.00000000000000000000	4.00000000000000000000	4.00000000000000000000	4.00000000000000000000	4.00000000000000000000	4.00000000000000000000	4.00000000000000000000
107.00000000000000000000	0.00000000000000000000	4142.05126953125000000000	4128.71777343750000000000	4112.30761718750000000000	4177.43603515625000000000	4145.64111328125000000000	4150.76904296875000000000	4135.89746093750000000000	4119.48730468750000000000	4131.28173828125000000000	4139.48730468750000000000	4173.84619140625000000000	4178.46142578125000000000	4135.38427734375000000000	4152.30761718750000000000	3311.00000000000000000000	10245.00000000000000000000	10226.00000000000000000000	0.00000000000000000000	0.00000000000000000000	0.00000000000000000000	1127.00000000000000000000	314.00000000000000000000	4.00000000000000000000	4.00000000000000000000	4.00000000000000000000	4.00000000000000000000	4.00000000000000000000	4.00000000000000000000	4.00000000000000000000	4.00000000000000000000	4.00000000000000000000	4.00000000000000000000	4.00000000000000000000	4.00000000000000000000	4.00000000000000000000	4.00000000000000000000	4.00000000000000000000	4.00000000000000000000
108.00000000000000000000	0.00000000000000000000	4157.94873046875000000000	4132.82031250000000000000	4127.17919921875000000000	4174.87158203125000000000	4138.97412109375000000000	4151.79492187500000000000	4144.10253906250000000000	4126.66650390625000000000	4143.07666015625000000000	4158.97412109375000000000	4204.10253906250000000000	4172.82031250000000000000	4135.89746093750000000000	4141.02539062500000000000	2866.00000000000000000000	10245.00000000000000000000	10226.00000000000000000000	0.00000000000000000000	0.00000000000000000000	0.00000000000000000000	1127.00000000000000000000	321.00000000000000000000	4.00000000000000000000	4.00000000000000000000	4.00000000000000000000	4.00000000000000000000	4.00000000000000000000	4.00000000000000000000	4.00000000000000000000	4.00000000000000000000	4.00000000000000000000	4.00000000000000000000	4.00000000000000000000	4.00000000000000000000	4.00000000000000000000	4.00000000000000000000	4.00000000000000000000	4.00000000000000000000
109.00000000000000000000	0.00000000000000000000	4140.00000000000000000000	4125.12792968750000000000	4102.56396484375000000000	4160.51269531250000000000	4111.79492187500000000000	4144.10253906250000000000	4131.79492187500000000000	4118.46142578125000000000	4140.00000000000000000000	4148.20507812500000000000	4190.25634765625000000000	4157.43603515625000000000	4127.69238281250000000000	4118.46142578125000000000	2924.00000000000000000000	10245.00000000000000000000	10225.00000000000000000000	0.00000000000000000000	0.00000000000000000000	0.00000000000000000000	1127.00000000000000000000	329.00000000000000000000	4.00000000000000000000	4.00000000000000000000	4.00000000000000000000	4.00000000000000000000	4.00000000000000000000	4.00000000000000000000	4.00000000000000000000	4.00000000000000000000	4.00000000000000000000	4.00000000000000000000	4.00000000000000000000	4.00000000000000000000	4.00000000000000000000	4.00000000000000000000	4.00000000000000000000	4.00000000000000000000
110.00000000000000000000	0.00000000000000000000	4147.17919921875000000000	4122.05126953125000000000	4109.23046875000000000000	4183.58984375000000000000	4121.02539062500000000000	4146.15380859375000000000	4130.76904296875000000000	4121.53857421875000000000	4137.43603515625000000000	4139.48730468750000000000	4168.20507812500000000000	4181.02539062500000000000	4135.38427734375000000000	4128.71777343750000000000	3490.00000000000000000000	10245.00000000000000000000	10225.00000000000000000000	0.00000000000000000000	0.00000000000000000000	0.00000000000000000000	1127.00000000000000000000	336.00000000000000000000	4.00000000000000000000	4.00000000000000000000	4.00000000000000000000	4.00000000000000000000	4.00000000000000000000	4.00000000000000000000	4.00000000000000000000	4.00000000000000000000	4.00000000000000000000	4.00000000000000000000	4.00000000000000000000	4.00000000000000000000	4.00000000000000000000	4.00000000000000000000	4.00000000000000000000	4.00000000000000000000
111.00000000000000000000	0.00000000000000000000	4162.05126953125000000000	4128.71777343750000000000	4132.30761718750000000000	4206.66650390625000000000	4142.56396484375000000000	4151.79492187500000000000	4143.07666015625000000000	4133.33300781250000000000	4143.07666015625000000000	4149.74365234375000000000	4203.07666015625000000000	4208.20507812500000000000	4156.92285156250000000000	4151.28173828125000000000	3311.00000000000000000000	10245.00000000000000000000	10226.00000000000000000000	0.00000000000000000000	0.00000000000000000000	0.00000000000000000000	1127.00000000000000000000	343.00000000000000000000	4.00000000000000000000	4.00000000000000000000	4.00000000000000000000	4.00000000000000000000	4.00000000000000000000	4.00000000000000000000	4.00000000000000000000	4.00000000000000000000	4.00000000000000000000	4.00000000000000000000	4.00000000000000000000	4.00000000000000000000	4.00000000000000000000	4.00000000000000000000	4.00000000000000000000	4.00000000000000000000
112.00000000000000000000	0.00000000000000000000	4152.30761718750000000000	4127.69238281250000000000	4120.51269531250000000000	4188.20507812500000000000	4137.43603515625000000000	4144.61523437500000000000	4138.97412109375000000000	4132.30761718750000000000	4141.53857421875000000000	4164.61523437500000000000	4231.28173828125000000000	4200.00000000000000000000	4165.12792968750000000000	4160.51269531250000000000	2866.00000000000000000000	10245.00000000000000000000	10226.00000000000000000000	0.00000000000000000000	0.00000000000000000000	0.00000000000000000000	1127.00000000000000000000	352.00000000000000000000	4.00000000000000000000	4.00000000000000000000	4.00000000000000000000	4.00000000000000000000	4.00000000000000000000	4.00000000000000000000	4.00000000000000000000	4.00000000000000000000	4.00000000000000000000	4.00000000000000000000	4.00000000000000000000	4.00000000000000000000	4.00000000000000000000	4.00000000000000000000	4.00000000000000000000	4.00000000000000000000
113.00000000000000000000	0.00000000000000000000	4154.87158203125000000000	4123.58984375000000000000	4116.92285156250000000000	4172.30761718750000000000	4130.76904296875000000000	4147.69238281250000000000	4135.38427734375000000000	4129.74365234375000000000	4136.41015625000000000000	4171.79492187500000000000	4188.20507812500000000000	4187.17919921875000000000	4156.41015625000000000000	4156.41015625000000000000	2924.00000000000000000000	10246.00000000000000000000	10226.00000000000000000000	0.00000000000000000000	0.00000000000000000000	0.00000000000000000000	1127.00000000000000000000	360.00000000000000000000	4.00000000000000000000	4.00000000000000000000	4.00000000000000000000	4.00000000000000000000	4.00000000000000000000	4.00000000000000000000	4.00000000000000000000	4.00000000000000000000	4.00000000000000000000	4.00000000000000000000	4.00000000000000000000	4.00000000000000000000	4.00000000000000000000	4.00000000000000000000	4.00000000000000000000	4.00000000000000000000
114.00000000000000000000	0.00000000000000000000	4143.58984375000000000000	4125.12792968750000000000	4117.94873046875000000000	4169.74365234375000000000	4134.35888671875000000000	4157.43603515625000000000	4142.56396484375000000000	4136.92285156250000000000	4144.10253906250000000000	4165.12792968750000000000	4170.76904296875000000000	4185.64111328125000000000	4143.07666015625000000000	4144.10253906250000000000	3490.00000000000000000000	10246.00000000000000000000	10226.00000000000000000000	0.00000000000000000000	0.00000000000000000000	0.00000000000000000000	1127.00000000000000000000	367.00000000000000000000	4.00000000000000000000	4.00000000000000000000	4.00000000000000000000	4.00000000000000000000	4.00000000000000000000	4.00000000000000000000	4.00000000000000000000	4.00000000000000000000	4.00000000000000000000	4.00000000000000000000	4.00000000000000000000	4.00000000000000000000	4.00000000000000000000	4.00000000000000000000	4.00000000000000000000	4.00000000000000000000
115.00000000000000000000	0.00000000000000000000	4145.12792968750000000000	4111.28173828125000000000	4121.02539062500000000000	4158.46142578125000000000	4121.02539062500000000000	4142.56396484375000000000	4136.41015625000000000000	4129.74365234375000000000	4146.66650390625000000000	4144.10253906250000000000	4203.58984375000000000000	4194.35888671875000000000	4136.41015625000000000000	4140.00000000000000000000	3311.00000000000000000000	10247.00000000000000000000	10227.00000000000000000000	0.00000000000000000000	0.00000000000000000000	0.00000000000000000000	1127.00000000000000000000	376.00000000000000000000	4.00000000000000000000	4.00000000000000000000	4.00000000000000000000	4.00000000000000000000	4.00000000000000000000	4.00000000000000000000	4.00000000000000000000	4.00000000000000000000	4.00000000000000000000	4.00000000000000000000	4.00000000000000000000	4.00000000000000000000	4.00000000000000000000	4.00000000000000000000	4.00000000000000000000	4.00000000000000000000
116.00000000000000000000	0.00000000000000000000	4152.82031250000000000000	4112.82031250000000000000	4120.00000000000000000000	4165.64111328125000000000	4118.46142578125000000000	4140.00000000000000000000	4135.38427734375000000000	4122.56396484375000000000	4141.02539062500000000000	4148.20507812500000000000	4210.25634765625000000000	4193.84619140625000000000	4153.84619140625000000000	4148.20507812500000000000	2866.00000000000000000000	10247.00000000000000000000	10227.00000000000000000000	0.00000000000000000000	0.00000000000000000000	0.00000000000000000000	1127.00000000000000000000	384.00000000000000000000	4.00000000000000000000	4.00000000000000000000	4.00000000000000000000	4.00000000000000000000	4.00000000000000000000	4.00000000000000000000	4.00000000000000000000	4.00000000000000000000	4.00000000000000000000	4.00000000000000000000	4.00000000000000000000	4.00000000000000000000	4.00000000000000000000	4.00000000000000000000	4.00000000000000000000	4.00000000000000000000
117.00000000000000000000	0.00000000000000000000	4147.69238281250000000000	4135.38427734375000000000	4112.82031250000000000000	4185.64111328125000000000	4128.20507812500000000000	4148.71777343750000000000	4139.48730468750000000000	4127.17919921875000000000	4138.97412109375000000000	4152.30761718750000000000	4190.25634765625000000000	4189.23046875000000000000	4163.07666015625000000000	4152.30761718750000000000	2924.00000000000000000000	10246.00000000000000000000	10227.00000000000000000000	0.00000000000000000000	0.00000000000000000000	0.00000000000000000000	1127.00000000000000000000	392.00000000000000000000	4.00000000000000000000	4.00000000000000000000	4.00000000000000000000	4.00000000000000000000	4.00000000000000000000	4.00000000000000000000	4.00000000000000000000	4.00000000000000000000	4.00000000000000000000	4.00000000000000000000	4.00000000000000000000	4.00000000000000000000	4.00000000000000000000	4.00000000000000000000	4.00000000000000000000	4.00000000000000000000
118.00000000000000000000	0.00000000000000000000	4161.53857421875000000000	4147.17919921875000000000	4124.61523437500000000000	4196.41015625000000000000	4137.43603515625000000000	4148.20507812500000000000	4142.05126953125000000000	4135.89746093750000000000	4151.28173828125000000000	4147.17919921875000000000	4194.87158203125000000000	4195.89746093750000000000	4156.92285156250000000000	4165.64111328125000000000	3490.00000000000000000000	10246.00000000000000000000	10227.00000000000000000000	0.00000000000000000000	0.00000000000000000000	0.00000000000000000000	1127.00000000000000000000	401.00000000000000000000	4.00000000000000000000	4.00000000000000000000	4.00000000000000000000	4.00000000000000000000	4.00000000000000000000	4.00000000000000000000	4.00000000000000000000	4.00000000000000000000	4.00000000000000000000	4.00000000000000000000	4.00000000000000000000	4.00000000000000000000	4.00000000000000000000	4.00000000000000000000	4.00000000000000000000	4.00000000000000000000
119.00000000000000000000	0.00000000000000000000	4158.97412109375000000000	4157.43603515625000000000	4124.61523437500000000000	4206.66650390625000000000	4160.00000000000000000000	4162.56396484375000000000	4153.33300781250000000000	4145.12792968750000000000	4166.15380859375000000000	4178.97412109375000000000	4213.33300781250000000000	4200.51269531250000000000	4167.17919921875000000000	4177.43603515625000000000	3311.00000000000000000000	10247.00000000000000000000	10228.00000000000000000000	0.00000000000000000000	0.00000000000000000000	0.00000000000000000000	1127.00000000000000000000	409.00000000000000000000	4.00000000000000000000	4.00000000000000000000	4.00000000000000000000	4.00000000000000000000	4.00000000000000000000	4.00000000000000000000	4.00000000000000000000	4.00000000000000000000	4.00000000000000000000	4.00000000000000000000	4.00000000000000000000	4.00000000000000000000	4.00000000000000000000	4.00000000000000000000	4.00000000000000000000	4.00000000000000000000
120.00000000000000000000	0.00000000000000000000	4162.05126953125000000000	4155.38427734375000000000	4123.58984375000000000000	4195.38427734375000000000	4161.02539062500000000000	4174.35888671875000000000	4155.89746093750000000000	4141.02539062500000000000	4155.38427734375000000000	4191.28173828125000000000	4211.79492187500000000000	4205.12792968750000000000	4175.38427734375000000000	4167.17919921875000000000	2866.00000000000000000000	10247.00000000000000000000	10228.00000000000000000000	0.00000000000000000000	0.00000000000000000000	0.00000000000000000000	1127.00000000000000000000	417.00000000000000000000	4.00000000000000000000	4.00000000000000000000	4.00000000000000000000	4.00000000000000000000	4.00000000000000000000	4.00000000000000000000	4.00000000000000000000	4.00000000000000000000	4.00000000000000000000	4.00000000000000000000	4.00000000000000000000	4.00000000000000000000	4.00000000000000000000	4.00000000000000000000	4.00000000000000000000	4.00000000000000000000
121.00000000000000000000	0.00000000000000000000	4167.69238281250000000000	4134.35888671875000000000	4125.64111328125000000000	4163.07666015625000000000	4147.69238281250000000000	4171.28173828125000000000	4155.89746093750000000000	4143.07666015625000000000	4154.87158203125000000000	4172.82031250000000000000	4218.46142578125000000000	4204.61523437500000000000	4172.30761718750000000000	4161.53857421875000000000	2924.00000000000000000000	10246.00000000000000000000	10227.00000000000000000000	0.00000000000000000000	0.00000000000000000000	0.00000000000000000000	1127.00000000000000000000	426.00000000000000000000	4.00000000000000000000	4.00000000000000000000	4.00000000000000000000	4.00000000000000000000	4.00000000000000000000	4.00000000000000000000	4.00000000000000000000	4.00000000000000000000	4.00000000000000000000	4.00000000000000000000	4.00000000000000000000	4.00000000000000000000	4.00000000000000000000	4.00000000000000000000	4.00000000000000000000	4.00000000000000000000
122.00000000000000000000	0.00000000000000000000	4146.15380859375000000000	4113.33300781250000000000	4113.84619140625000000000	4164.61523437500000000000	4135.89746093750000000000	4156.41015625000000000000	4156.41015625000000000000	4148.20507812500000000000	4163.07666015625000000000	4166.66650390625000000000	4222.56396484375000000000	4191.28173828125000000000	4161.53857421875000000000	4158.97412109375000000000	3490.00000000000000000000	10246.00000000000000000000	10227.00000000000000000000	0.00000000000000000000	0.00000000000000000000	0.00000000000000000000	1127.00000000000000000000	434.00000000000000000000	4.00000000000000000000	4.00000000000000000000	4.00000000000000000000	4.00000000000000000000	4.00000000000000000000	4.00000000000000000000	4.00000000000000000000	4.00000000000000000000	4.00000000000000000000	4.00000000000000000000	4.00000000000000000000	4.00000000000000000000	4.00000000000000000000	4.00000000000000000000	4.00000000000000000000	4.00000000000000000000
123.00000000000000000000	0.00000000000000000000	4141.02539062500000000000	4103.07666015625000000000	4111.28173828125000000000	4172.30761718750000000000	4107.69238281250000000000	4137.94873046875000000000	4140.51269531250000000000	4128.71777343750000000000	4138.97412109375000000000	4150.25634765625000000000	4190.76904296875000000000	4176.92285156250000000000	4146.15380859375000000000	4138.46142578125000000000	3311.00000000000000000000	10247.00000000000000000000	10226.00000000000000000000	0.00000000000000000000	0.00000000000000000000	0.00000000000000000000	1127.00000000000000000000	442.00000000000000000000	4.00000000000000000000	4.00000000000000000000	4.00000000000000000000	4.00000000000000000000	4.00000000000000000000	4.00000000000000000000	4.00000000000000000000	4.00000000000000000000	4.00000000000000000000	4.00000000000000000000	4.00000000000000000000	4.00000000000000000000	4.00000000000000000000	4.00000000000000000000	4.00000000000000000000	4.00000000000000000000
124.00000000000000000000	0.00000000000000000000	4139.48730468750000000000	4113.33300781250000000000	4106.15380859375000000000	4164.10253906250000000000	4110.76904296875000000000	4140.00000000000000000000	4137.43603515625000000000	4121.53857421875000000000	4132.82031250000000000000	4144.10253906250000000000	4180.00000000000000000000	4171.79492187500000000000	4149.74365234375000000000	4129.23046875000000000000	2866.00000000000000000000	10247.00000000000000000000	10226.00000000000000000000	0.00000000000000000000	0.00000000000000000000	0.00000000000000000000	1127.00000000000000000000	451.00000000000000000000	4.00000000000000000000	4.00000000000000000000	4.00000000000000000000	4.00000000000000000000	4.00000000000000000000	4.00000000000000000000	4.00000000000000000000	4.00000000000000000000	4.00000000000000000000	4.00000000000000000000	4.00000000000000000000	4.00000000000000000000	4.00000000000000000000	4.00000000000000000000	4.00000000000000000000	4.00000000000000000000
125.00000000000000000000	0.00000000000000000000	4149.74365234375000000000	4131.79492187500000000000	4113.33300781250000000000	4181.02539062500000000000	4150.25634765625000000000	4151.28173828125000000000	4149.74365234375000000000	4135.89746093750000000000	4152.30761718750000000000	4170.76904296875000000000	4205.64111328125000000000	4183.58984375000000000000	4152.30761718750000000000	4146.66650390625000000000	2924.00000000000000000000	10248.00000000000000000000	10228.00000000000000000000	0.00000000000000000000	0.00000000000000000000	0.00000000000000000000	1127.00000000000000000000	459.00000000000000000000	4.00000000000000000000	4.00000000000000000000	4.00000000000000000000	4.00000000000000000000	4.00000000000000000000	4.00000000000000000000	4.00000000000000000000	4.00000000000000000000	4.00000000000000000000	4.00000000000000000000	4.00000000000000000000	4.00000000000000000000	4.00000000000000000000	4.00000000000000000000	4.00000000000000000000	4.00000000000000000000
126.00000000000000000000	0.00000000000000000000	4151.79492187500000000000	4126.15380859375000000000	4122.05126953125000000000	4173.84619140625000000000	4137.94873046875000000000	4150.25634765625000000000	4143.58984375000000000000	4130.25634765625000000000	4144.10253906250000000000	4173.84619140625000000000	4191.28173828125000000000	4183.07666015625000000000	4139.48730468750000000000	4151.28173828125000000000	3490.00000000000000000000	10248.00000000000000000000	10228.00000000000000000000	0.00000000000000000000	0.00000000000000000000	0.00000000000000000000	1127.00000000000000000000	467.00000000000000000000	4.00000000000000000000	4.00000000000000000000	4.00000000000000000000	4.00000000000000000000	4.00000000000000000000	4.00000000000000000000	4.00000000000000000000	4.00000000000000000000	4.00000000000000000000	4.00000000000000000000	4.00000000000000000000	4.00000000000000000000	4.00000000000000000000	4.00000000000000000000	4.00000000000000000000	4.00000000000000000000
127.00000000000000000000	0.00000000000000000000	4126.66650390625000000000	4108.71777343750000000000	4106.15380859375000000000	4142.05126953125000000000	4100.00000000000000000000	4146.15380859375000000000	4127.69238281250000000000	4111.79492187500000000000	4123.07666015625000000000	4147.17919921875000000000	4151.79492187500000000000	4167.69238281250000000000	4140.51269531250000000000	4127.69238281250000000000	52.00000000000000000000	10249.00000000000000000000	10227.00000000000000000000	0.00000000000000000000	0.00000000000000000000	0.00000000000000000000	1127.00000000000000000000	476.00000000000000000000	4.00000000000000000000	4.00000000000000000000	4.00000000000000000000	4.00000000000000000000	4.00000000000000000000	4.00000000000000000000	4.00000000000000000000	4.00000000000000000000	4.00000000000000000000	4.00000000000000000000	4.00000000000000000000	4.00000000000000000000	4.00000000000000000000	4.00000000000000000000	4.00000000000000000000	4.00000000000000000000
0.00000000000000000000	0.00000000000000000000	4141.53857421875000000000	4116.92285156250000000000	4108.71777343750000000000	4152.30761718750000000000	4124.10253906250000000000	4143.07666015625000000000	4128.71777343750000000000	4114.35888671875000000000	4125.64111328125000000000	4142.05126953125000000000	4172.30761718750000000000	4173.84619140625000000000	4149.23046875000000000000	4126.66650390625000000000	2712.00000000000000000000	10249.00000000000000000000	10227.00000000000000000000	0.00000000000000000000	0.00000000000000000000	0.00000000000000000000	1127.00000000000000000000	484.00000000000000000000	4.00000000000000000000	4.00000000000000000000	4.00000000000000000000	4.00000000000000000000	4.00000000000000000000	4.00000000000000000000	4.00000000000000000000	4.00000000000000000000	4.00000000000000000000	4.00000000000000000000	4.00000000000000000000	4.00000000000000000000	4.00000000000000000000	4.00000000000000000000	4.00000000000000000000	4.00000000000000000000
1.00000000000000000000	0.00000000000000000000	4155.89746093750000000000	4137.43603515625000000000	4113.84619140625000000000	4172.82031250000000000000	4163.07666015625000000000	4141.53857421875000000000	4143.07666015625000000000	4136.41015625000000000000	4147.69238281250000000000	4157.43603515625000000000	4221.53857421875000000000	4184.10253906250000000000	4158.97412109375000000000	4155.38427734375000000000	2831.00000000000000000000	10249.00000000000000000000	10227.00000000000000000000	0.00000000000000000000	0.00000000000000000000	0.00000000000000000000	1127.00000000000000000000	493.00000000000000000000	4.00000000000000000000	4.00000000000000000000	4.00000000000000000000	4.00000000000000000000	4.00000000000000000000	4.00000000000000000000	4.00000000000000000000	4.00000000000000000000	4.00000000000000000000	4.00000000000000000000	4.00000000000000000000	4.00000000000000000000	4.00000000000000000000	4.00000000000000000000	4.00000000000000000000	4.00000000000000000000
2.00000000000000000000	0.00000000000000000000	4152.82031250000000000000	4135.89746093750000000000	4114.35888671875000000000	4174.87158203125000000000	4143.58984375000000000000	4143.58984375000000000000	4146.66650390625000000000	4142.56396484375000000000	4157.43603515625000000000	4167.17919921875000000000	4215.38427734375000000000	4176.41015625000000000000	4156.41015625000000000000	4148.20507812500000000000	2425.00000000000000000000	10249.00000000000000000000	10227.00000000000000000000	0.00000000000000000000	0.00000000000000000000	0.00000000000000000000	1127.00000000000000000000	501.00000000000000000000	4.00000000000000000000	4.00000000000000000000	4.00000000000000000000	4.00000000000000000000	4.00000000000000000000	4.00000000000000000000	4.00000000000000000000	4.00000000000000000000	4.00000000000000000000	4.00000000000000000000	4.00000000000000000000	4.00000000000000000000	4.00000000000000000000	4.00000000000000000000	4.00000000000000000000	4.00000000000000000000
3.00000000000000000000	0.00000000000000000000	4149.74365234375000000000	4131.28173828125000000000	4112.30761718750000000000	4175.38427734375000000000	4131.28173828125000000000	4150.25634765625000000000	4144.61523437500000000000	4132.82031250000000000000	4148.71777343750000000000	4166.66650390625000000000	4180.00000000000000000000	4165.12792968750000000000	4147.17919921875000000000	4122.56396484375000000000	3487.00000000000000000000	10247.00000000000000000000	10228.00000000000000000000	0.00000000000000000000	0.00000000000000000000	0.00000000000000000000	1127.00000000000000000000	509.00000000000000000000	4.00000000000000000000	4.00000000000000000000	4.00000000000000000000	4.00000000000000000000	4.00000000000000000000	4.00000000000000000000	4.00000000000000000000	4.00000000000000000000	4.00000000000000000000	4.00000000000000000000	4.00000000000000000000	4.00000000000000000000	4.00000000000000000000	4.00000000000000000000	4.00000000000000000000	4.00000000000000000000
4.00000000000000000000	0.00000000000000000000	4132.30761718750000000000	4126.15380859375000000000	4097.43603515625000000000	4165.64111328125000000000	4134.35888671875000000000	4141.02539062500000000000	4134.35888671875000000000	4116.41015625000000000000	4128.20507812500000000000	4152.30761718750000000000	4171.28173828125000000000	4157.43603515625000000000	4146.66650390625000000000	4126.15380859375000000000	3527.00000000000000000000	10247.00000000000000000000	10228.00000000000000000000	0.00000000000000000000	0.00000000000000000000	0.00000000000000000000	1127.00000000000000000000	518.00000000000000000000	4.00000000000000000000	4.00000000000000000000	4.00000000000000000000	4.00000000000000000000	4.00000000000000000000	4.00000000000000000000	4.00000000000000000000	4.00000000000000000000	4.00000000000000000000	4.00000000000000000000	4.00000000000000000000	4.00000000000000000000	4.00000000000000000000	4.00000000000000000000	4.00000000000000000000	4.00000000000000000000
5.00000000000000000000	0.00000000000000000000	4135.89746093750000000000	4107.69238281250000000000	4100.51269531250000000000	4148.20507812500000000000	4102.56396484375000000000	4118.97412109375000000000	4114.87158203125000000000	4094.87158203125000000000	4106.15380859375000000000	4136.41015625000000000000	4174.87158203125000000000	4146.66650390625000000000	4138.97412109375000000000	4127.17919921875000000000	3400.00000000000000000000	10246.00000000000000000000	10229.00000000000000000000	0.00000000000000000000	0.00000000000000000000	0.00000000000000000000	1127.00000000000000000000	525.00000000000000000000	4.00000000000000000000	4.00000000000000000000	4.00000000000000000000	4.00000000000000000000	4.00000000000000000000	4.00000000000000000000	4.00000000000000000000	4.00000000000000000000	4.00000000000000000000	4.00000000000000000000	4.00000000000000000000	4.00000000000000000000	4.00000000000000000000	4.00000000000000000000	4.00000000000000000000	4.00000000000000000000
6.00000000000000000000	0.00000000000000000000	4134.35888671875000000000	4111.28173828125000000000	4096.41015625000000000000	4146.15380859375000000000	4107.17919921875000000000	4132.30761718750000000000	4124.61523437500000000000	4107.69238281250000000000	4113.33300781250000000000	4138.97412109375000000000	4168.71777343750000000000	4134.87158203125000000000	4134.87158203125000000000	4112.82031250000000000000	3474.00000000000000000000	10246.00000000000000000000	10229.00000000000000000000	0.00000000000000000000	0.00000000000000000000	0.00000000000000000000	1127.00000000000000000000	532.00000000000000000000	4.00000000000000000000	4.00000000000000000000	4.00000000000000000000	4.00000000000000000000	4.00000000000000000000	4.00000000000000000000	4.00000000000000000000	4.00000000000000000000	4.00000000000000000000	4.00000000000000000000	4.00000000000000000000	4.00000000000000000000	4.00000000000000000000	4.00000000000000000000	4.00000000000000000000	4.00000000000000000000
7.00000000000000000000	0.00000000000000000000	4134.35888671875000000000	4118.46142578125000000000	4090.76904296875000000000	4151.79492187500000000000	4140.51269531250000000000	4150.76904296875000000000	4137.94873046875000000000	4124.61523437500000000000	4117.94873046875000000000	4136.92285156250000000000	4168.71777343750000000000	4138.97412109375000000000	4130.25634765625000000000	4113.84619140625000000000	3447.00000000000000000000	10247.00000000000000000000	10229.00000000000000000000	0.00000000000000000000	0.00000000000000000000	0.00000000000000000000	1127.00000000000000000000	540.00000000000000000000	4.00000000000000000000	4.00000000000000000000	4.00000000000000000000	4.00000000000000000000	4.00000000000000000000	4.00000000000000000000	4.00000000000000000000	4.00000000000000000000	4.00000000000000000000	4.00000000000000000000	4.00000000000000000000	4.00000000000000000000	4.00000000000000000000	4.00000000000000000000	4.00000000000000000000	4.00000000000000000000
8.00000000000000000000	0.00000000000000000000	4139.48730468750000000000	4103.58984375000000000000	4097.43603515625000000000	4144.61523437500000000000	4129.74365234375000000000	4131.79492187500000000000	4124.10253906250000000000	4110.76904296875000000000	4106.66650390625000000000	4129.74365234375000000000	4174.87158203125000000000	4140.51269531250000000000	4123.58984375000000000000	4119.48730468750000000000	3390.00000000000000000000	10247.00000000000000000000	10229.00000000000000000000	0.00000000000000000000	0.00000000000000000000	0.00000000000000000000	1127.00000000000000000000	547.00000000000000000000	4.00000000000000000000	4.00000000000000000000	4.00000000000000000000	4.00000000000000000000	4.00000000000000000000	4.00000000000000000000	4.00000000000000000000	4.00000000000000000000	4.00000000000000000000	4.00000000000000000000	4.00000000000000000000	4.00000000000000000000	4.00000000000000000000	4.00000000000000000000	4.00000000000000000000	4.00000000000000000000
9.00000000000000000000	0.00000000000000000000	4124.10253906250000000000	4101.02539062500000000000	4093.84594726562500000000	4144.61523437500000000000	4120.51269531250000000000	4129.74365234375000000000	4125.12792968750000000000	4112.30761718750000000000	4117.94873046875000000000	4143.07666015625000000000	4173.33300781250000000000	4137.94873046875000000000	4135.89746093750000000000	4116.41015625000000000000	3083.00000000000000000000	10248.00000000000000000000	10229.00000000000000000000	0.00000000000000000000	0.00000000000000000000	0.00000000000000000000	1127.00000000000000000000	554.00000000000000000000	4.00000000000000000000	4.00000000000000000000	4.00000000000000000000	4.00000000000000000000	4.00000000000000000000	4.00000000000000000000	4.00000000000000000000	4.00000000000000000000	4.00000000000000000000	4.00000000000000000000	4.00000000000000000000	4.00000000000000000000	4.00000000000000000000	4.00000000000000000000	4.00000000000000000000	4.00000000000000000000
10.00000000000000000000	0.00000000000000000000	4138.46142578125000000000	4112.82031250000000000000	4107.69238281250000000000	4165.64111328125000000000	4129.23046875000000000000	4145.12792968750000000000	4137.94873046875000000000	4126.15380859375000000000	4127.17919921875000000000	4145.64111328125000000000	4181.02539062500000000000	4149.23046875000000000000	4147.69238281250000000000	4114.35888671875000000000	3491.00000000000000000000	10248.00000000000000000000	10229.00000000000000000000	0.00000000000000000000	0.00000000000000000000	0.00000000000000000000	1127.00000000000000000000	562.00000000000000000000	4.00000000000000000000	4.00000000000000000000	4.00000000000000000000	4.00000000000000000000	4.00000000000000000000	4.00000000000000000000	4.00000000000000000000	4.00000000000000000000	4.00000000000000000000	4.00000000000000000000	4.00000000000000000000	4.00000000000000000000	4.00000000000000000000	4.00000000000000000000	4.00000000000000000000	4.00000000000000000000
11.00000000000000000000	0.00000000000000000000	4141.53857421875000000000	4118.97412109375000000000	4109.74365234375000000000	4165.12792968750000000000	4123.58984375000000000000	4134.87158203125000000000	4127.17919921875000000000	4113.33300781250000000000	4113.84619140625000000000	4128.71777343750000000000	4188.20507812500000000000	4144.10253906250000000000	4140.00000000000000000000	4115.89746093750000000000	3301.00000000000000000000	10247.00000000000000000000	10230.00000000000000000000	0.00000000000000000000	0.00000000000000000000	0.00000000000000000000	1127.00000000000000000000	569.00000000000000000000	4.00000000000000000000	4.00000000000000000000	4.00000000000000000000	4.00000000000000000000	4.00000000000000000000	4.00000000000000000000	4.00000000000000000000	4.00000000000000000000	4.00000000000000000000	4.00000000000000000000	4.00000000000000000000	4.00000000000000000000	4.00000000000000000000	4.00000000000000000000	4.00000000000000000000	4.00000000000000000000
12.00000000000000000000	0.00000000000000000000	4131.28173828125000000000	4109.74365234375000000000	4098.97412109375000000000	4141.53857421875000000000	4111.28173828125000000000	4120.00000000000000000000	4110.25634765625000000000	4091.79467773437500000000	4095.89721679687500000000	4107.17919921875000000000	4161.53857421875000000000	4141.53857421875000000000	4122.56396484375000000000	4128.20507812500000000000	2905.00000000000000000000	10247.00000000000000000000	10230.00000000000000000000	0.00000000000000000000	0.00000000000000000000	0.00000000000000000000	1127.00000000000000000000	576.00000000000000000000	4.00000000000000000000	4.00000000000000000000	4.00000000000000000000	4.00000000000000000000	4.00000000000000000000	4.00000000000000000000	4.00000000000000000000	4.00000000000000000000	4.00000000000000000000	4.00000000000000000000	4.00000000000000000000	4.00000000000000000000	4.00000000000000000000	4.00000000000000000000	4.00000000000000000000	4.00000000000000000000
13.00000000000000000000	0.00000000000000000000	4145.64111328125000000000	4111.28173828125000000000	4109.23046875000000000000	4151.79492187500000000000	4121.53857421875000000000	4129.23046875000000000000	4118.46142578125000000000	4095.38452148437500000000	4097.94873046875000000000	4113.33300781250000000000	4152.82031250000000000000	4152.82031250000000000000	4125.64111328125000000000	4138.97412109375000000000	2918.00000000000000000000	10248.00000000000000000000	10229.00000000000000000000	0.00000000000000000000	0.00000000000000000000	0.00000000000000000000	1127.00000000000000000000	584.00000000000000000000	4.00000000000000000000	4.00000000000000000000	4.00000000000000000000	4.00000000000000000000	4.00000000000000000000	4.00000000000000000000	4.00000000000000000000	4.00000000000000000000	4.00000000000000000000	4.00000000000000000000	4.00000000000000000000	4.00000000000000000000	4.00000000000000000000	4.00000000000000000000	4.00000000000000000000	4.00000000000000000000
14.00000000000000000000	0.00000000000000000000	4135.38427734375000000000	4124.61523437500000000000	4102.05126953125000000000	4169.74365234375000000000	4126.66650390625000000000	4135.38427734375000000000	4125.12792968750000000000	4106.66650390625000000000	4114.87158203125000000000	4141.53857421875000000000	4180.51269531250000000000	4136.41015625000000000000	4135.38427734375000000000	4118.46142578125000000000	3491.00000000000000000000	10248.00000000000000000000	10229.00000000000000000000	0.00000000000000000000	0.00000000000000000000	0.00000000000000000000	1127.00000000000000000000	591.00000000000000000000	4.00000000000000000000	4.00000000000000000000	4.00000000000000000000	4.00000000000000000000	4.00000000000000000000	4.00000000000000000000	4.00000000000000000000	4.00000000000000000000	4.00000000000000000000	4.00000000000000000000	4.00000000000000000000	4.00000000000000000000	4.00000000000000000000	4.00000000000000000000	4.00000000000000000000	4.00000000000000000000
[truncated: 236 more rows]
