# Supplementary material for: Discriminating three motor imagery states of the same joint for brain-computer interface
Source: PeerJ. 2021 Aug 24;9:e12027. doi: 10.7717/peerj.12027 (PMC8395581; doi:10.7717/peerj.12027)
Supplement: Supplemental Information 1 [file peerj-09-12027-s001.zip › dataset/C/01-05-04.11.17.17.11.49.csv]

title:05	recorded:04.11.17 17.11.49	sampling:128	subject:01	labels:COUNTER INTERPOLATED AF3 F7 F3 FC5 T7 P7 O1 O2 P8 T8 FC6 F4 F8 AF4 RAW_CQ GYROX GYROY MARKER MARKER_HARDWARE SYNC TIME_STAMP_s TIME_STAMP_ms CQ_AF3 CQ_F7 CQ_F3 CQ_FC5 CQ_T7 CQ_P7 CQ_O1 CQ_O2 CQ_P8 CQ_T8 CQ_FC6 CQ_F4 CQ_F8 CQ_AF4 CQ_CMS CQ_DRL	chan:40	units:emotiv
95.00000000000000000000	0.00000000000000000000	4156.92285156250000000000	4153.84619140625000000000	4350.76904296875000000000	4189.74365234375000000000	4161.02539062500000000000	4141.53857421875000000000	4167.69238281250000000000	4161.53857421875000000000	4175.38427734375000000000	4172.82031250000000000000	4148.20507812500000000000	4242.05126953125000000000	4169.23046875000000000000	4166.66650390625000000000	3325.00000000000000000000	10246.00000000000000000000	10229.00000000000000000000	0.00000000000000000000	0.00000000000000000000	0.00000000000000000000	1771.00000000000000000000	891.00000000000000000000	0.00000000000000000000	0.00000000000000000000	0.00000000000000000000	0.00000000000000000000	0.00000000000000000000	0.00000000000000000000	0.00000000000000000000	0.00000000000000000000	0.00000000000000000000	0.00000000000000000000	0.00000000000000000000	0.00000000000000000000	0.00000000000000000000	0.00000000000000000000	0.00000000000000000000	0.00000000000000000000
96.00000000000000000000	0.00000000000000000000	4135.38427734375000000000	4140.51269531250000000000	4329.74365234375000000000	4175.89746093750000000000	4146.66650390625000000000	4131.28173828125000000000	4154.35888671875000000000	4145.12792968750000000000	4153.84619140625000000000	4172.30761718750000000000	4124.61523437500000000000	4233.84619140625000000000	4170.76904296875000000000	4156.92285156250000000000	2851.00000000000000000000	10246.00000000000000000000	10229.00000000000000000000	0.00000000000000000000	0.00000000000000000000	0.00000000000000000000	1771.00000000000000000000	898.00000000000000000000	0.00000000000000000000	0.00000000000000000000	0.00000000000000000000	0.00000000000000000000	0.00000000000000000000	0.00000000000000000000	0.00000000000000000000	0.00000000000000000000	0.00000000000000000000	0.00000000000000000000	0.00000000000000000000	0.00000000000000000000	0.00000000000000000000	0.00000000000000000000	0.00000000000000000000	0.00000000000000000000
97.00000000000000000000	0.00000000000000000000	4160.51269531250000000000	4162.56396484375000000000	4340.51269531250000000000	4204.61523437500000000000	4169.74365234375000000000	4145.64111328125000000000	4168.71777343750000000000	4162.56396484375000000000	4168.20507812500000000000	4177.43603515625000000000	4136.92285156250000000000	4251.28173828125000000000	4187.69238281250000000000	4171.79492187500000000000	2817.00000000000000000000	10248.00000000000000000000	10229.00000000000000000000	0.00000000000000000000	0.00000000000000000000	0.00000000000000000000	1771.00000000000000000000	905.00000000000000000000	0.00000000000000000000	0.00000000000000000000	0.00000000000000000000	0.00000000000000000000	0.00000000000000000000	0.00000000000000000000	0.00000000000000000000	0.00000000000000000000	0.00000000000000000000	0.00000000000000000000	0.00000000000000000000	0.00000000000000000000	0.00000000000000000000	0.00000000000000000000	0.00000000000000000000	0.00000000000000000000
98.00000000000000000000	0.00000000000000000000	4174.35888671875000000000	4188.71777343750000000000	4342.05126953125000000000	4222.05126953125000000000	4189.74365234375000000000	4161.53857421875000000000	4185.12792968750000000000	4183.58984375000000000000	4192.82031250000000000000	4185.64111328125000000000	4165.12792968750000000000	4261.02539062500000000000	4193.84619140625000000000	4188.20507812500000000000	3529.00000000000000000000	10248.00000000000000000000	10229.00000000000000000000	0.00000000000000000000	0.00000000000000000000	0.00000000000000000000	1771.00000000000000000000	913.00000000000000000000	0.00000000000000000000	0.00000000000000000000	0.00000000000000000000	0.00000000000000000000	0.00000000000000000000	0.00000000000000000000	0.00000000000000000000	0.00000000000000000000	0.00000000000000000000	0.00000000000000000000	0.00000000000000000000	0.00000000000000000000	0.00000000000000000000	0.00000000000000000000	0.00000000000000000000	0.00000000000000000000
99.00000000000000000000	0.00000000000000000000	4150.25634765625000000000	4184.10253906250000000000	4311.79492187500000000000	4204.61523437500000000000	4175.89746093750000000000	4146.66650390625000000000	4176.41015625000000000000	4180.51269531250000000000	4185.12792968750000000000	4171.28173828125000000000	4156.41015625000000000000	4247.69238281250000000000	4180.51269531250000000000	4181.53857421875000000000	3325.00000000000000000000	10247.00000000000000000000	10228.00000000000000000000	0.00000000000000000000	0.00000000000000000000	0.00000000000000000000	1771.00000000000000000000	920.00000000000000000000	0.00000000000000000000	0.00000000000000000000	0.00000000000000000000	0.00000000000000000000	0.00000000000000000000	0.00000000000000000000	0.00000000000000000000	0.00000000000000000000	0.00000000000000000000	0.00000000000000000000	0.00000000000000000000	0.00000000000000000000	0.00000000000000000000	0.00000000000000000000	0.00000000000000000000	0.00000000000000000000
100.00000000000000000000	0.00000000000000000000	4158.97412109375000000000	4166.66650390625000000000	4298.46142578125000000000	4192.30761718750000000000	4163.58984375000000000000	4132.82031250000000000000	4159.48730468750000000000	4164.10253906250000000000	4163.07666015625000000000	4154.35888671875000000000	4137.43603515625000000000	4244.61523437500000000000	4168.20507812500000000000	4174.35888671875000000000	2851.00000000000000000000	10247.00000000000000000000	10228.00000000000000000000	0.00000000000000000000	0.00000000000000000000	0.00000000000000000000	1771.00000000000000000000	927.00000000000000000000	0.00000000000000000000	0.00000000000000000000	0.00000000000000000000	0.00000000000000000000	0.00000000000000000000	0.00000000000000000000	0.00000000000000000000	0.00000000000000000000	0.00000000000000000000	0.00000000000000000000	0.00000000000000000000	0.00000000000000000000	0.00000000000000000000	0.00000000000000000000	0.00000000000000000000	0.00000000000000000000
101.00000000000000000000	0.00000000000000000000	4158.46142578125000000000	4169.74365234375000000000	4287.17919921875000000000	4189.23046875000000000000	4170.76904296875000000000	4143.07666015625000000000	4160.00000000000000000000	4162.05126953125000000000	4165.64111328125000000000	4171.28173828125000000000	4138.97412109375000000000	4242.05126953125000000000	4176.92285156250000000000	4172.30761718750000000000	2817.00000000000000000000	10246.00000000000000000000	10228.00000000000000000000	0.00000000000000000000	0.00000000000000000000	0.00000000000000000000	1771.00000000000000000000	935.00000000000000000000	0.00000000000000000000	0.00000000000000000000	0.00000000000000000000	0.00000000000000000000	0.00000000000000000000	0.00000000000000000000	0.00000000000000000000	0.00000000000000000000	0.00000000000000000000	0.00000000000000000000	0.00000000000000000000	0.00000000000000000000	0.00000000000000000000	0.00000000000000000000	0.00000000000000000000	0.00000000000000000000
102.00000000000000000000	0.00000000000000000000	4155.89746093750000000000	4169.23046875000000000000	4278.97412109375000000000	4190.76904296875000000000	4160.00000000000000000000	4131.79492187500000000000	4158.97412109375000000000	4158.97412109375000000000	4164.61523437500000000000	4176.41015625000000000000	4133.84619140625000000000	4233.84619140625000000000	4175.38427734375000000000	4159.48730468750000000000	3529.00000000000000000000	10246.00000000000000000000	10228.00000000000000000000	0.00000000000000000000	0.00000000000000000000	0.00000000000000000000	1771.00000000000000000000	942.00000000000000000000	0.00000000000000000000	0.00000000000000000000	0.00000000000000000000	0.00000000000000000000	0.00000000000000000000	0.00000000000000000000	0.00000000000000000000	0.00000000000000000000	0.00000000000000000000	0.00000000000000000000	0.00000000000000000000	0.00000000000000000000	0.00000000000000000000	0.00000000000000000000	0.00000000000000000000	0.00000000000000000000
103.00000000000000000000	0.00000000000000000000	4161.53857421875000000000	4173.33300781250000000000	4285.64111328125000000000	4214.35888671875000000000	4160.00000000000000000000	4127.69238281250000000000	4168.20507812500000000000	4166.66650390625000000000	4166.66650390625000000000	4173.33300781250000000000	4149.23046875000000000000	4238.97412109375000000000	4173.84619140625000000000	4164.10253906250000000000	3325.00000000000000000000	10246.00000000000000000000	10229.00000000000000000000	0.00000000000000000000	0.00000000000000000000	0.00000000000000000000	1771.00000000000000000000	949.00000000000000000000	0.00000000000000000000	0.00000000000000000000	0.00000000000000000000	0.00000000000000000000	0.00000000000000000000	0.00000000000000000000	0.00000000000000000000	0.00000000000000000000	0.00000000000000000000	0.00000000000000000000	0.00000000000000000000	0.00000000000000000000	0.00000000000000000000	0.00000000000000000000	0.00000000000000000000	0.00000000000000000000
104.00000000000000000000	0.00000000000000000000	4157.94873046875000000000	4179.48730468750000000000	4288.20507812500000000000	4220.00000000000000000000	4168.71777343750000000000	4147.17919921875000000000	4171.79492187500000000000	4174.35888671875000000000	4173.33300781250000000000	4173.84619140625000000000	4162.56396484375000000000	4247.17919921875000000000	4177.94873046875000000000	4175.89746093750000000000	2851.00000000000000000000	10246.00000000000000000000	10229.00000000000000000000	0.00000000000000000000	0.00000000000000000000	0.00000000000000000000	1771.00000000000000000000	957.00000000000000000000	0.00000000000000000000	0.00000000000000000000	0.00000000000000000000	0.00000000000000000000	0.00000000000000000000	0.00000000000000000000	0.00000000000000000000	0.00000000000000000000	0.00000000000000000000	0.00000000000000000000	0.00000000000000000000	0.00000000000000000000	0.00000000000000000000	0.00000000000000000000	0.00000000000000000000	0.00000000000000000000
105.00000000000000000000	0.00000000000000000000	4170.25634765625000000000	4170.76904296875000000000	4293.84619140625000000000	4192.82031250000000000000	4164.10253906250000000000	4145.64111328125000000000	4152.82031250000000000000	4163.58984375000000000000	4164.10253906250000000000	4162.05126953125000000000	4145.64111328125000000000	4252.30761718750000000000	4178.97412109375000000000	4181.53857421875000000000	2817.00000000000000000000	10245.00000000000000000000	10228.00000000000000000000	0.00000000000000000000	0.00000000000000000000	0.00000000000000000000	1771.00000000000000000000	964.00000000000000000000	0.00000000000000000000	0.00000000000000000000	0.00000000000000000000	0.00000000000000000000	0.00000000000000000000	0.00000000000000000000	0.00000000000000000000	0.00000000000000000000	0.00000000000000000000	0.00000000000000000000	0.00000000000000000000	0.00000000000000000000	0.00000000000000000000	0.00000000000000000000	0.00000000000000000000	0.00000000000000000000
106.00000000000000000000	0.00000000000000000000	4160.51269531250000000000	4158.97412109375000000000	4282.05126953125000000000	4180.00000000000000000000	4163.58984375000000000000	4130.76904296875000000000	4149.23046875000000000000	4158.97412109375000000000	4158.97412109375000000000	4171.28173828125000000000	4148.20507812500000000000	4253.33300781250000000000	4179.48730468750000000000	4184.10253906250000000000	3529.00000000000000000000	10245.00000000000000000000	10228.00000000000000000000	0.00000000000000000000	0.00000000000000000000	0.00000000000000000000	1771.00000000000000000000	971.00000000000000000000	0.00000000000000000000	0.00000000000000000000	0.00000000000000000000	0.00000000000000000000	0.00000000000000000000	0.00000000000000000000	0.00000000000000000000	0.00000000000000000000	0.00000000000000000000	0.00000000000000000000	0.00000000000000000000	0.00000000000000000000	0.00000000000000000000	0.00000000000000000000	0.00000000000000000000	0.00000000000000000000
107.00000000000000000000	0.00000000000000000000	4158.46142578125000000000	4157.43603515625000000000	4270.25634765625000000000	4195.89746093750000000000	4154.87158203125000000000	4128.20507812500000000000	4153.33300781250000000000	4154.87158203125000000000	4153.84619140625000000000	4178.97412109375000000000	4172.82031250000000000000	4253.84619140625000000000	4161.02539062500000000000	4171.79492187500000000000	3325.00000000000000000000	10246.00000000000000000000	10228.00000000000000000000	0.00000000000000000000	0.00000000000000000000	0.00000000000000000000	1771.00000000000000000000	979.00000000000000000000	0.00000000000000000000	0.00000000000000000000	0.00000000000000000000	0.00000000000000000000	0.00000000000000000000	0.00000000000000000000	0.00000000000000000000	0.00000000000000000000	0.00000000000000000000	0.00000000000000000000	0.00000000000000000000	0.00000000000000000000	0.00000000000000000000	0.00000000000000000000	0.00000000000000000000	0.00000000000000000000
108.00000000000000000000	0.00000000000000000000	4172.30761718750000000000	4183.07666015625000000000	4276.92285156250000000000	4216.92285156250000000000	4162.56396484375000000000	4148.71777343750000000000	4160.51269531250000000000	4164.10253906250000000000	4168.20507812500000000000	4176.41015625000000000000	4176.92285156250000000000	4256.92285156250000000000	4163.58984375000000000000	4168.20507812500000000000	2851.00000000000000000000	10246.00000000000000000000	10228.00000000000000000000	0.00000000000000000000	0.00000000000000000000	0.00000000000000000000	1771.00000000000000000000	986.00000000000000000000	0.00000000000000000000	0.00000000000000000000	0.00000000000000000000	0.00000000000000000000	0.00000000000000000000	0.00000000000000000000	0.00000000000000000000	0.00000000000000000000	0.00000000000000000000	0.00000000000000000000	0.00000000000000000000	0.00000000000000000000	0.00000000000000000000	0.00000000000000000000	0.00000000000000000000	0.00000000000000000000
109.00000000000000000000	0.00000000000000000000	4165.12792968750000000000	4201.02539062500000000000	4270.76904296875000000000	4208.71777343750000000000	4182.05126953125000000000	4165.12792968750000000000	4167.69238281250000000000	4178.97412109375000000000	4192.30761718750000000000	4185.12792968750000000000	4164.10253906250000000000	4262.05126953125000000000	4188.71777343750000000000	4173.84619140625000000000	2817.00000000000000000000	10246.00000000000000000000	10228.00000000000000000000	0.00000000000000000000	0.00000000000000000000	0.00000000000000000000	1771.00000000000000000000	994.00000000000000000000	0.00000000000000000000	0.00000000000000000000	0.00000000000000000000	0.00000000000000000000	0.00000000000000000000	0.00000000000000000000	0.00000000000000000000	0.00000000000000000000	0.00000000000000000000	0.00000000000000000000	0.00000000000000000000	0.00000000000000000000	0.00000000000000000000	0.00000000000000000000	0.00000000000000000000	0.00000000000000000000
110.00000000000000000000	0.00000000000000000000	4164.61523437500000000000	4175.89746093750000000000	4257.94873046875000000000	4177.94873046875000000000	4172.30761718750000000000	4151.28173828125000000000	4154.35888671875000000000	4168.71777343750000000000	4169.74365234375000000000	4166.66650390625000000000	4145.64111328125000000000	4260.00000000000000000000	4170.25634765625000000000	4157.43603515625000000000	3529.00000000000000000000	10246.00000000000000000000	10228.00000000000000000000	0.00000000000000000000	0.00000000000000000000	0.00000000000000000000	1772.00000000000000000000	1.00000000000000000000	0.00000000000000000000	0.00000000000000000000	0.00000000000000000000	0.00000000000000000000	0.00000000000000000000	0.00000000000000000000	0.00000000000000000000	0.00000000000000000000	0.00000000000000000000	0.00000000000000000000	0.00000000000000000000	0.00000000000000000000	0.00000000000000000000	0.00000000000000000000	0.00000000000000000000	0.00000000000000000000
111.00000000000000000000	0.00000000000000000000	4150.76904296875000000000	4158.46142578125000000000	4242.05126953125000000000	4181.02539062500000000000	4162.56396484375000000000	4140.00000000000000000000	4142.56396484375000000000	4161.53857421875000000000	4148.20507812500000000000	4146.15380859375000000000	4124.61523437500000000000	4246.15380859375000000000	4144.61523437500000000000	4140.51269531250000000000	3325.00000000000000000000	10247.00000000000000000000	10231.00000000000000000000	0.00000000000000000000	0.00000000000000000000	0.00000000000000000000	1772.00000000000000000000	8.00000000000000000000	0.00000000000000000000	0.00000000000000000000	0.00000000000000000000	0.00000000000000000000	0.00000000000000000000	0.00000000000000000000	0.00000000000000000000	0.00000000000000000000	0.00000000000000000000	0.00000000000000000000	0.00000000000000000000	0.00000000000000000000	0.00000000000000000000	0.00000000000000000000	0.00000000000000000000	0.00000000000000000000
112.00000000000000000000	0.00000000000000000000	4149.74365234375000000000	4154.87158203125000000000	4243.07666015625000000000	4201.53857421875000000000	4153.84619140625000000000	4143.07666015625000000000	4138.97412109375000000000	4154.35888671875000000000	4148.20507812500000000000	4156.41015625000000000000	4141.02539062500000000000	4245.12792968750000000000	4142.05126953125000000000	4143.07666015625000000000	2851.00000000000000000000	10247.00000000000000000000	10231.00000000000000000000	0.00000000000000000000	0.00000000000000000000	0.00000000000000000000	1772.00000000000000000000	16.00000000000000000000	0.00000000000000000000	0.00000000000000000000	0.00000000000000000000	0.00000000000000000000	0.00000000000000000000	0.00000000000000000000	0.00000000000000000000	0.00000000000000000000	0.00000000000000000000	0.00000000000000000000	0.00000000000000000000	0.00000000000000000000	0.00000000000000000000	0.00000000000000000000	0.00000000000000000000	0.00000000000000000000
113.00000000000000000000	0.00000000000000000000	4167.69238281250000000000	4163.58984375000000000000	4267.17919921875000000000	4191.28173828125000000000	4162.56396484375000000000	4160.00000000000000000000	4148.20507812500000000000	4152.30761718750000000000	4152.82031250000000000000	4173.33300781250000000000	4176.41015625000000000000	4257.94873046875000000000	4155.38427734375000000000	4161.53857421875000000000	2817.00000000000000000000	10249.00000000000000000000	10230.00000000000000000000	0.00000000000000000000	0.00000000000000000000	0.00000000000000000000	1772.00000000000000000000	23.00000000000000000000	0.00000000000000000000	0.00000000000000000000	0.00000000000000000000	0.00000000000000000000	0.00000000000000000000	0.00000000000000000000	0.00000000000000000000	0.00000000000000000000	0.00000000000000000000	0.00000000000000000000	0.00000000000000000000	0.00000000000000000000	0.00000000000000000000	0.00000000000000000000	0.00000000000000000000	0.00000000000000000000
114.00000000000000000000	0.00000000000000000000	4162.05126953125000000000	4178.46142578125000000000	4281.53857421875000000000	4187.69238281250000000000	4186.15380859375000000000	4170.76904296875000000000	4160.00000000000000000000	4164.61523437500000000000	4169.74365234375000000000	4174.87158203125000000000	4163.07666015625000000000	4267.17919921875000000000	4172.82031250000000000000	4177.94873046875000000000	3529.00000000000000000000	10249.00000000000000000000	10230.00000000000000000000	0.00000000000000000000	0.00000000000000000000	0.00000000000000000000	1772.00000000000000000000	30.00000000000000000000	0.00000000000000000000	0.00000000000000000000	0.00000000000000000000	0.00000000000000000000	0.00000000000000000000	0.00000000000000000000	0.00000000000000000000	0.00000000000000000000	0.00000000000000000000	0.00000000000000000000	0.00000000000000000000	0.00000000000000000000	0.00000000000000000000	0.00000000000000000000	0.00000000000000000000	0.00000000000000000000
115.00000000000000000000	0.00000000000000000000	4161.53857421875000000000	4167.17919921875000000000	4280.51269531250000000000	4202.05126953125000000000	4167.17919921875000000000	4151.79492187500000000000	4146.15380859375000000000	4157.43603515625000000000	4165.64111328125000000000	4160.00000000000000000000	4136.92285156250000000000	4261.02539062500000000000	4154.35888671875000000000	4163.07666015625000000000	3325.00000000000000000000	10248.00000000000000000000	10230.00000000000000000000	0.00000000000000000000	0.00000000000000000000	0.00000000000000000000	1772.00000000000000000000	38.00000000000000000000	0.00000000000000000000	0.00000000000000000000	0.00000000000000000000	0.00000000000000000000	0.00000000000000000000	0.00000000000000000000	0.00000000000000000000	0.00000000000000000000	0.00000000000000000000	0.00000000000000000000	0.00000000000000000000	0.00000000000000000000	0.00000000000000000000	0.00000000000000000000	0.00000000000000000000	0.00000000000000000000
116.00000000000000000000	0.00000000000000000000	4158.46142578125000000000	4168.71777343750000000000	4267.69238281250000000000	4199.48730468750000000000	4155.89746093750000000000	4152.30761718750000000000	4145.64111328125000000000	4160.51269531250000000000	4155.89746093750000000000	4167.69238281250000000000	4145.12792968750000000000	4253.33300781250000000000	4141.02539062500000000000	4154.35888671875000000000	2851.00000000000000000000	10248.00000000000000000000	10230.00000000000000000000	0.00000000000000000000	0.00000000000000000000	0.00000000000000000000	1772.00000000000000000000	45.00000000000000000000	0.00000000000000000000	0.00000000000000000000	0.00000000000000000000	0.00000000000000000000	0.00000000000000000000	0.00000000000000000000	0.00000000000000000000	0.00000000000000000000	0.00000000000000000000	0.00000000000000000000	0.00000000000000000000	0.00000000000000000000	0.00000000000000000000	0.00000000000000000000	0.00000000000000000000	0.00000000000000000000
117.00000000000000000000	0.00000000000000000000	4155.38427734375000000000	4175.38427734375000000000	4262.05126953125000000000	4184.10253906250000000000	4173.84619140625000000000	4158.97412109375000000000	4157.94873046875000000000	4179.48730468750000000000	4167.17919921875000000000	4176.92285156250000000000	4147.69238281250000000000	4260.00000000000000000000	4153.33300781250000000000	4164.61523437500000000000	2817.00000000000000000000	10249.00000000000000000000	10231.00000000000000000000	0.00000000000000000000	0.00000000000000000000	0.00000000000000000000	1772.00000000000000000000	52.00000000000000000000	0.00000000000000000000	0.00000000000000000000	0.00000000000000000000	0.00000000000000000000	0.00000000000000000000	0.00000000000000000000	0.00000000000000000000	0.00000000000000000000	0.00000000000000000000	0.00000000000000000000	0.00000000000000000000	0.00000000000000000000	0.00000000000000000000	0.00000000000000000000	0.00000000000000000000	0.00000000000000000000
118.00000000000000000000	0.00000000000000000000	4154.35888671875000000000	4168.71777343750000000000	4257.94873046875000000000	4185.12792968750000000000	4172.30761718750000000000	4152.30761718750000000000	4155.89746093750000000000	4176.41015625000000000000	4182.05126953125000000000	4164.10253906250000000000	4154.87158203125000000000	4256.41015625000000000000	4161.02539062500000000000	4160.00000000000000000000	3529.00000000000000000000	10249.00000000000000000000	10231.00000000000000000000	0.00000000000000000000	0.00000000000000000000	0.00000000000000000000	1772.00000000000000000000	60.00000000000000000000	0.00000000000000000000	0.00000000000000000000	0.00000000000000000000	0.00000000000000000000	0.00000000000000000000	0.00000000000000000000	0.00000000000000000000	0.00000000000000000000	0.00000000000000000000	0.00000000000000000000	0.00000000000000000000	0.00000000000000000000	0.00000000000000000000	0.00000000000000000000	0.00000000000000000000	0.00000000000000000000
119.00000000000000000000	0.00000000000000000000	4148.20507812500000000000	4173.33300781250000000000	4250.76904296875000000000	4201.02539062500000000000	4166.15380859375000000000	4165.64111328125000000000	4157.43603515625000000000	4163.58984375000000000000	4173.33300781250000000000	4162.05126953125000000000	4173.84619140625000000000	4250.76904296875000000000	4162.05126953125000000000	4157.43603515625000000000	3325.00000000000000000000	10249.00000000000000000000	10229.00000000000000000000	0.00000000000000000000	0.00000000000000000000	0.00000000000000000000	1772.00000000000000000000	67.00000000000000000000	0.00000000000000000000	0.00000000000000000000	0.00000000000000000000	0.00000000000000000000	0.00000000000000000000	0.00000000000000000000	0.00000000000000000000	0.00000000000000000000	0.00000000000000000000	0.00000000000000000000	0.00000000000000000000	0.00000000000000000000	0.00000000000000000000	0.00000000000000000000	0.00000000000000000000	0.00000000000000000000
120.00000000000000000000	0.00000000000000000000	4164.10253906250000000000	4163.58984375000000000000	4257.94873046875000000000	4188.20507812500000000000	4159.48730468750000000000	4178.46142578125000000000	4153.84619140625000000000	4153.84619140625000000000	4145.64111328125000000000	4152.30761718750000000000	4137.43603515625000000000	4257.43603515625000000000	4150.76904296875000000000	4162.56396484375000000000	2851.00000000000000000000	10249.00000000000000000000	10229.00000000000000000000	0.00000000000000000000	0.00000000000000000000	0.00000000000000000000	1772.00000000000000000000	74.00000000000000000000	0.00000000000000000000	0.00000000000000000000	0.00000000000000000000	0.00000000000000000000	0.00000000000000000000	0.00000000000000000000	0.00000000000000000000	0.00000000000000000000	0.00000000000000000000	0.00000000000000000000	0.00000000000000000000	0.00000000000000000000	0.00000000000000000000	0.00000000000000000000	0.00000000000000000000	0.00000000000000000000
121.00000000000000000000	0.00000000000000000000	4161.02539062500000000000	4166.15380859375000000000	4255.38427734375000000000	4180.00000000000000000000	4170.76904296875000000000	4184.61523437500000000000	4154.35888671875000000000	4160.51269531250000000000	4160.00000000000000000000	4157.94873046875000000000	4121.53857421875000000000	4262.56396484375000000000	4153.84619140625000000000	4169.74365234375000000000	2817.00000000000000000000	10249.00000000000000000000	10228.00000000000000000000	0.00000000000000000000	0.00000000000000000000	0.00000000000000000000	1772.00000000000000000000	82.00000000000000000000	0.00000000000000000000	0.00000000000000000000	0.00000000000000000000	0.00000000000000000000	0.00000000000000000000	0.00000000000000000000	0.00000000000000000000	0.00000000000000000000	0.00000000000000000000	0.00000000000000000000	0.00000000000000000000	0.00000000000000000000	0.00000000000000000000	0.00000000000000000000	0.00000000000000000000	0.00000000000000000000
122.00000000000000000000	0.00000000000000000000	4154.87158203125000000000	4184.10253906250000000000	4255.38427734375000000000	4205.12792968750000000000	4187.69238281250000000000	4180.00000000000000000000	4153.33300781250000000000	4159.48730468750000000000	4177.43603515625000000000	4175.89746093750000000000	4155.38427734375000000000	4272.30761718750000000000	4167.17919921875000000000	4174.35888671875000000000	3529.00000000000000000000	10249.00000000000000000000	10228.00000000000000000000	0.00000000000000000000	0.00000000000000000000	0.00000000000000000000	1772.00000000000000000000	89.00000000000000000000	0.00000000000000000000	0.00000000000000000000	0.00000000000000000000	0.00000000000000000000	0.00000000000000000000	0.00000000000000000000	0.00000000000000000000	0.00000000000000000000	0.00000000000000000000	0.00000000000000000000	0.00000000000000000000	0.00000000000000000000	0.00000000000000000000	0.00000000000000000000	0.00000000000000000000	0.00000000000000000000
123.00000000000000000000	0.00000000000000000000	4160.00000000000000000000	4172.30761718750000000000	4263.58984375000000000000	4197.43603515625000000000	4172.82031250000000000000	4163.07666015625000000000	4145.12792968750000000000	4146.66650390625000000000	4161.53857421875000000000	4172.82031250000000000000	4154.35888671875000000000	4270.25634765625000000000	4167.69238281250000000000	4169.74365234375000000000	3325.00000000000000000000	10247.00000000000000000000	10227.00000000000000000000	0.00000000000000000000	0.00000000000000000000	0.00000000000000000000	1772.00000000000000000000	96.00000000000000000000	0.00000000000000000000	0.00000000000000000000	0.00000000000000000000	0.00000000000000000000	0.00000000000000000000	0.00000000000000000000	0.00000000000000000000	0.00000000000000000000	0.00000000000000000000	0.00000000000000000000	0.00000000000000000000	0.00000000000000000000	0.00000000000000000000	0.00000000000000000000	0.00000000000000000000	0.00000000000000000000
124.00000000000000000000	0.00000000000000000000	4148.71777343750000000000	4153.33300781250000000000	4255.89746093750000000000	4172.30761718750000000000	4158.97412109375000000000	4170.25634765625000000000	4152.82031250000000000000	4159.48730468750000000000	4166.15380859375000000000	4170.25634765625000000000	4155.38427734375000000000	4257.43603515625000000000	4168.20507812500000000000	4167.69238281250000000000	2851.00000000000000000000	10247.00000000000000000000	10227.00000000000000000000	0.00000000000000000000	0.00000000000000000000	0.00000000000000000000	1772.00000000000000000000	104.00000000000000000000	0.00000000000000000000	0.00000000000000000000	0.00000000000000000000	0.00000000000000000000	0.00000000000000000000	0.00000000000000000000	0.00000000000000000000	0.00000000000000000000	0.00000000000000000000	0.00000000000000000000	0.00000000000000000000	0.00000000000000000000	0.00000000000000000000	0.00000000000000000000	0.00000000000000000000	0.00000000000000000000
125.00000000000000000000	0.00000000000000000000	4166.66650390625000000000	4162.56396484375000000000	4263.58984375000000000000	4196.41015625000000000000	4175.89746093750000000000	4193.84619140625000000000	4165.64111328125000000000	4184.10253906250000000000	4183.58984375000000000000	4171.28173828125000000000	4166.15380859375000000000	4266.66650390625000000000	4167.69238281250000000000	4171.28173828125000000000	2817.00000000000000000000	10246.00000000000000000000	10226.00000000000000000000	0.00000000000000000000	0.00000000000000000000	0.00000000000000000000	1772.00000000000000000000	111.00000000000000000000	0.00000000000000000000	0.00000000000000000000	0.00000000000000000000	0.00000000000000000000	0.00000000000000000000	0.00000000000000000000	0.00000000000000000000	0.00000000000000000000	0.00000000000000000000	0.00000000000000000000	0.00000000000000000000	0.00000000000000000000	0.00000000000000000000	0.00000000000000000000	0.00000000000000000000	0.00000000000000000000
126.00000000000000000000	0.00000000000000000000	4165.64111328125000000000	4176.41015625000000000000	4261.53857421875000000000	4216.92285156250000000000	4188.71777343750000000000	4191.79492187500000000000	4167.17919921875000000000	4193.84619140625000000000	4189.23046875000000000000	4172.30761718750000000000	4152.82031250000000000000	4268.71777343750000000000	4164.61523437500000000000	4172.82031250000000000000	3529.00000000000000000000	10246.00000000000000000000	10226.00000000000000000000	0.00000000000000000000	0.00000000000000000000	0.00000000000000000000	1772.00000000000000000000	118.00000000000000000000	0.00000000000000000000	0.00000000000000000000	0.00000000000000000000	0.00000000000000000000	0.00000000000000000000	0.00000000000000000000	0.00000000000000000000	0.00000000000000000000	0.00000000000000000000	0.00000000000000000000	0.00000000000000000000	0.00000000000000000000	0.00000000000000000000	0.00000000000000000000	0.00000000000000000000	0.00000000000000000000
127.00000000000000000000	0.00000000000000000000	4146.15380859375000000000	4164.10253906250000000000	4241.53857421875000000000	4189.23046875000000000000	4167.17919921875000000000	4166.15380859375000000000	4156.41015625000000000000	4175.89746093750000000000	4174.35888671875000000000	4168.71777343750000000000	4145.64111328125000000000	4258.46142578125000000000	4158.97412109375000000000	4168.71777343750000000000	52.00000000000000000000	10245.00000000000000000000	10226.00000000000000000000	0.00000000000000000000	0.00000000000000000000	0.00000000000000000000	1772.00000000000000000000	126.00000000000000000000	0.00000000000000000000	0.00000000000000000000	0.00000000000000000000	0.00000000000000000000	0.00000000000000000000	0.00000000000000000000	0.00000000000000000000	0.00000000000000000000	0.00000000000000000000	0.00000000000000000000	0.00000000000000000000	0.00000000000000000000	0.00000000000000000000	0.00000000000000000000	0.00000000000000000000	0.00000000000000000000
0.00000000000000000000	0.00000000000000000000	4161.02539062500000000000	4166.15380859375000000000	4242.56396484375000000000	4172.30761718750000000000	4163.58984375000000000000	4168.20507812500000000000	4164.61523437500000000000	4170.25634765625000000000	4164.61523437500000000000	4166.66650390625000000000	4151.28173828125000000000	4267.17919921875000000000	4167.17919921875000000000	4173.33300781250000000000	2825.00000000000000000000	10245.00000000000000000000	10226.00000000000000000000	0.00000000000000000000	0.00000000000000000000	0.00000000000000000000	1772.00000000000000000000	133.00000000000000000000	4.00000000000000000000	0.00000000000000000000	0.00000000000000000000	0.00000000000000000000	0.00000000000000000000	0.00000000000000000000	0.00000000000000000000	0.00000000000000000000	0.00000000000000000000	0.00000000000000000000	0.00000000000000000000	0.00000000000000000000	0.00000000000000000000	0.00000000000000000000	0.00000000000000000000	0.00000000000000000000
1.00000000000000000000	0.00000000000000000000	4151.79492187500000000000	4174.35888671875000000000	4237.94873046875000000000	4170.25634765625000000000	4168.20507812500000000000	4180.51269531250000000000	4173.84619140625000000000	4177.43603515625000000000	4171.79492187500000000000	4167.17919921875000000000	4140.00000000000000000000	4270.25634765625000000000	4168.71777343750000000000	4173.84619140625000000000	2806.00000000000000000000	10244.00000000000000000000	10229.00000000000000000000	0.00000000000000000000	0.00000000000000000000	0.00000000000000000000	1772.00000000000000000000	141.00000000000000000000	4.00000000000000000000	4.00000000000000000000	0.00000000000000000000	0.00000000000000000000	0.00000000000000000000	0.00000000000000000000	0.00000000000000000000	0.00000000000000000000	0.00000000000000000000	0.00000000000000000000	0.00000000000000000000	0.00000000000000000000	0.00000000000000000000	0.00000000000000000000	0.00000000000000000000	0.00000000000000000000
2.00000000000000000000	0.00000000000000000000	4154.35888671875000000000	4163.07666015625000000000	4248.20507812500000000000	4173.84619140625000000000	4149.23046875000000000000	4170.25634765625000000000	4154.87158203125000000000	4150.25634765625000000000	4158.97412109375000000000	4161.53857421875000000000	4123.07666015625000000000	4269.23046875000000000000	4159.48730468750000000000	4172.82031250000000000000	2399.00000000000000000000	10244.00000000000000000000	10229.00000000000000000000	0.00000000000000000000	0.00000000000000000000	0.00000000000000000000	1772.00000000000000000000	148.00000000000000000000	4.00000000000000000000	4.00000000000000000000	4.00000000000000000000	0.00000000000000000000	0.00000000000000000000	0.00000000000000000000	0.00000000000000000000	0.00000000000000000000	0.00000000000000000000	0.00000000000000000000	0.00000000000000000000	0.00000000000000000000	0.00000000000000000000	0.00000000000000000000	4.00000000000000000000	0.00000000000000000000
3.00000000000000000000	0.00000000000000000000	4175.89746093750000000000	4178.46142578125000000000	4274.87158203125000000000	4200.00000000000000000000	4170.25634765625000000000	4183.07666015625000000000	4157.94873046875000000000	4147.17919921875000000000	4152.82031250000000000000	4171.79492187500000000000	4158.46142578125000000000	4282.05126953125000000000	4186.66650390625000000000	4197.94873046875000000000	3488.00000000000000000000	10243.00000000000000000000	10227.00000000000000000000	0.00000000000000000000	0.00000000000000000000	0.00000000000000000000	1772.00000000000000000000	155.00000000000000000000	4.00000000000000000000	4.00000000000000000000	4.00000000000000000000	4.00000000000000000000	0.00000000000000000000	0.00000000000000000000	0.00000000000000000000	0.00000000000000000000	0.00000000000000000000	0.00000000000000000000	0.00000000000000000000	0.00000000000000000000	0.00000000000000000000	0.00000000000000000000	4.00000000000000000000	4.00000000000000000000
4.00000000000000000000	0.00000000000000000000	4175.89746093750000000000	4187.17919921875000000000	4276.41015625000000000000	4205.12792968750000000000	4186.15380859375000000000	4184.10253906250000000000	4162.56396484375000000000	4172.30761718750000000000	4169.23046875000000000000	4176.41015625000000000000	4188.71777343750000000000	4285.64111328125000000000	4202.05126953125000000000	4205.12792968750000000000	3559.00000000000000000000	10243.00000000000000000000	10227.00000000000000000000	0.00000000000000000000	0.00000000000000000000	0.00000000000000000000	1772.00000000000000000000	163.00000000000000000000	4.00000000000000000000	4.00000000000000000000	4.00000000000000000000	4.00000000000000000000	4.00000000000000000000	0.00000000000000000000	0.00000000000000000000	0.00000000000000000000	0.00000000000000000000	0.00000000000000000000	0.00000000000000000000	0.00000000000000000000	0.00000000000000000000	0.00000000000000000000	4.00000000000000000000	4.00000000000000000000
5.00000000000000000000	0.00000000000000000000	4178.46142578125000000000	4173.84619140625000000000	4272.82031250000000000000	4188.71777343750000000000	4169.23046875000000000000	4166.15380859375000000000	4152.82031250000000000000	4176.92285156250000000000	4183.07666015625000000000	4182.56396484375000000000	4171.79492187500000000000	4284.61523437500000000000	4186.15380859375000000000	4196.41015625000000000000	3431.00000000000000000000	10244.00000000000000000000	10228.00000000000000000000	0.00000000000000000000	0.00000000000000000000	0.00000000000000000000	1772.00000000000000000000	170.00000000000000000000	4.00000000000000000000	4.00000000000000000000	4.00000000000000000000	4.00000000000000000000	4.00000000000000000000	4.00000000000000000000	0.00000000000000000000	0.00000000000000000000	0.00000000000000000000	0.00000000000000000000	0.00000000000000000000	0.00000000000000000000	0.00000000000000000000	0.00000000000000000000	4.00000000000000000000	4.00000000000000000000
6.00000000000000000000	0.00000000000000000000	4168.71777343750000000000	4180.51269531250000000000	4261.53857421875000000000	4195.89746093750000000000	4180.51269531250000000000	4183.58984375000000000000	4160.51269531250000000000	4184.10253906250000000000	4192.30761718750000000000	4202.05126953125000000000	4175.89746093750000000000	4290.76904296875000000000	4201.53857421875000000000	4206.15380859375000000000	3484.00000000000000000000	10244.00000000000000000000	10228.00000000000000000000	0.00000000000000000000	0.00000000000000000000	0.00000000000000000000	1772.00000000000000000000	177.00000000000000000000	4.00000000000000000000	4.00000000000000000000	4.00000000000000000000	4.00000000000000000000	4.00000000000000000000	4.00000000000000000000	4.00000000000000000000	0.00000000000000000000	0.00000000000000000000	0.00000000000000000000	0.00000000000000000000	0.00000000000000000000	0.00000000000000000000	0.00000000000000000000	4.00000000000000000000	4.00000000000000000000
7.00000000000000000000	0.00000000000000000000	4165.12792968750000000000	4168.71777343750000000000	4242.56396484375000000000	4187.69238281250000000000	4165.12792968750000000000	4184.61523437500000000000	4154.35888671875000000000	4177.94873046875000000000	4170.25634765625000000000	4183.58984375000000000000	4161.53857421875000000000	4284.61523437500000000000	4197.94873046875000000000	4190.76904296875000000000	3433.00000000000000000000	10244.00000000000000000000	10228.00000000000000000000	0.00000000000000000000	0.00000000000000000000	0.00000000000000000000	1772.00000000000000000000	185.00000000000000000000	4.00000000000000000000	4.00000000000000000000	4.00000000000000000000	4.00000000000000000000	4.00000000000000000000	4.00000000000000000000	4.00000000000000000000	4.00000000000000000000	0.00000000000000000000	0.00000000000000000000	0.00000000000000000000	0.00000000000000000000	0.00000000000000000000	0.00000000000000000000	4.00000000000000000000	4.00000000000000000000
8.00000000000000000000	0.00000000000000000000	4157.43603515625000000000	4149.74365234375000000000	4227.69238281250000000000	4162.05126953125000000000	4138.46142578125000000000	4173.84619140625000000000	4154.35888671875000000000	4163.58984375000000000000	4154.87158203125000000000	4159.48730468750000000000	4113.84619140625000000000	4261.53857421875000000000	4160.51269531250000000000	4167.69238281250000000000	3436.00000000000000000000	10244.00000000000000000000	10228.00000000000000000000	0.00000000000000000000	0.00000000000000000000	0.00000000000000000000	1772.00000000000000000000	192.00000000000000000000	4.00000000000000000000	4.00000000000000000000	4.00000000000000000000	4.00000000000000000000	4.00000000000000000000	4.00000000000000000000	4.00000000000000000000	4.00000000000000000000	4.00000000000000000000	0.00000000000000000000	0.00000000000000000000	0.00000000000000000000	0.00000000000000000000	0.00000000000000000000	4.00000000000000000000	4.00000000000000000000
9.00000000000000000000	0.00000000000000000000	4143.58984375000000000000	4158.46142578125000000000	4227.17919921875000000000	4170.25634765625000000000	4157.94873046875000000000	4185.64111328125000000000	4180.51269531250000000000	4170.76904296875000000000	4168.71777343750000000000	4160.51269531250000000000	4125.12792968750000000000	4251.28173828125000000000	4145.64111328125000000000	4166.66650390625000000000	3139.00000000000000000000	10247.00000000000000000000	10228.00000000000000000000	0.00000000000000000000	0.00000000000000000000	0.00000000000000000000	1772.00000000000000000000	199.00000000000000000000	4.00000000000000000000	4.00000000000000000000	4.00000000000000000000	4.00000000000000000000	4.00000000000000000000	4.00000000000000000000	4.00000000000000000000	4.00000000000000000000	4.00000000000000000000	4.00000000000000000000	0.00000000000000000000	0.00000000000000000000	0.00000000000000000000	0.00000000000000000000	4.00000000000000000000	4.00000000000000000000
10.00000000000000000000	0.00000000000000000000	4159.48730468750000000000	4168.20507812500000000000	4242.56396484375000000000	4185.12792968750000000000	4169.74365234375000000000	4191.79492187500000000000	4193.84619140625000000000	4180.51269531250000000000	4166.66650390625000000000	4158.97412109375000000000	4170.76904296875000000000	4260.00000000000000000000	4165.12792968750000000000	4172.30761718750000000000	3522.00000000000000000000	10247.00000000000000000000	10228.00000000000000000000	0.00000000000000000000	0.00000000000000000000	0.00000000000000000000	1772.00000000000000000000	207.00000000000000000000	4.00000000000000000000	4.00000000000000000000	4.00000000000000000000	4.00000000000000000000	4.00000000000000000000	4.00000000000000000000	4.00000000000000000000	4.00000000000000000000	4.00000000000000000000	4.00000000000000000000	4.00000000000000000000	0.00000000000000000000	0.00000000000000000000	0.00000000000000000000	4.00000000000000000000	4.00000000000000000000
11.00000000000000000000	0.00000000000000000000	4164.10253906250000000000	4176.92285156250000000000	4248.20507812500000000000	4181.53857421875000000000	4172.30761718750000000000	4198.46142578125000000000	4200.00000000000000000000	4187.17919921875000000000	4174.87158203125000000000	4176.92285156250000000000	4171.28173828125000000000	4272.82031250000000000000	4201.53857421875000000000	4194.35888671875000000000	3327.00000000000000000000	10247.00000000000000000000	10228.00000000000000000000	0.00000000000000000000	0.00000000000000000000	0.00000000000000000000	1772.00000000000000000000	214.00000000000000000000	4.00000000000000000000	4.00000000000000000000	4.00000000000000000000	4.00000000000000000000	4.00000000000000000000	4.00000000000000000000	4.00000000000000000000	4.00000000000000000000	4.00000000000000000000	4.00000000000000000000	4.00000000000000000000	4.00000000000000000000	0.00000000000000000000	0.00000000000000000000	4.00000000000000000000	4.00000000000000000000
12.00000000000000000000	0.00000000000000000000	4167.69238281250000000000	4175.38427734375000000000	4249.23046875000000000000	4182.05126953125000000000	4175.38427734375000000000	4191.28173828125000000000	4187.69238281250000000000	4173.33300781250000000000	4176.92285156250000000000	4188.20507812500000000000	4148.20507812500000000000	4278.46142578125000000000	4201.53857421875000000000	4204.10253906250000000000	2890.00000000000000000000	10247.00000000000000000000	10228.00000000000000000000	0.00000000000000000000	0.00000000000000000000	0.00000000000000000000	1772.00000000000000000000	221.00000000000000000000	4.00000000000000000000	4.00000000000000000000	4.00000000000000000000	4.00000000000000000000	4.00000000000000000000	4.00000000000000000000	4.00000000000000000000	4.00000000000000000000	4.00000000000000000000	4.00000000000000000000	4.00000000000000000000	4.00000000000000000000	4.00000000000000000000	0.00000000000000000000	4.00000000000000000000	4.00000000000000000000
13.00000000000000000000	0.00000000000000000000	4172.30761718750000000000	4174.87158203125000000000	4250.76904296875000000000	4193.33300781250000000000	4173.84619140625000000000	4174.35888671875000000000	4167.69238281250000000000	4154.87158203125000000000	4164.10253906250000000000	4181.02539062500000000000	4149.23046875000000000000	4273.33300781250000000000	4182.05126953125000000000	4194.35888671875000000000	2645.00000000000000000000	10245.00000000000000000000	10226.00000000000000000000	0.00000000000000000000	0.00000000000000000000	0.00000000000000000000	1772.00000000000000000000	229.00000000000000000000	4.00000000000000000000	4.00000000000000000000	4.00000000000000000000	4.00000000000000000000	4.00000000000000000000	4.00000000000000000000	4.00000000000000000000	4.00000000000000000000	4.00000000000000000000	4.00000000000000000000	4.00000000000000000000	4.00000000000000000000	4.00000000000000000000	4.00000000000000000000	4.00000000000000000000	4.00000000000000000000
14.00000000000000000000	0.00000000000000000000	4168.20507812500000000000	4185.12792968750000000000	4250.76904296875000000000	4193.84619140625000000000	4184.61523437500000000000	4190.76904296875000000000	4169.74365234375000000000	4163.07666015625000000000	4172.82031250000000000000	4183.07666015625000000000	4156.92285156250000000000	4275.38427734375000000000	4187.69238281250000000000	4192.82031250000000000000	3522.00000000000000000000	10245.00000000000000000000	10226.00000000000000000000	0.00000000000000000000	0.00000000000000000000	0.00000000000000000000	1772.00000000000000000000	236.00000000000000000000	4.00000000000000000000	4.00000000000000000000	4.00000000000000000000	4.00000000000000000000	4.00000000000000000000	4.00000000000000000000	4.00000000000000000000	4.00000000000000000000	4.00000000000000000000	4.00000000000000000000	4.00000000000000000000	4.00000000000000000000	4.00000000000000000000	4.00000000000000000000	4.00000000000000000000	4.00000000000000000000
15.00000000000000000000	0.00000000000000000000	4174.87158203125000000000	4180.51269531250000000000	4248.71777343750000000000	4176.92285156250000000000	4191.28173828125000000000	4211.28173828125000000000	4169.74365234375000000000	4165.12792968750000000000	4175.89746093750000000000	4172.30761718750000000000	4169.23046875000000000000	4275.89746093750000000000	4193.33300781250000000000	4192.82031250000000000000	3327.00000000000000000000	10246.00000000000000000000	10224.00000000000000000000	0.00000000000000000000	0.00000000000000000000	0.00000000000000000000	1772.00000000000000000000	243.00000000000000000000	4.00000000000000000000	4.00000000000000000000	4.00000000000000000000	4.00000000000000000000	4.00000000000000000000	4.00000000000000000000	4.00000000000000000000	4.00000000000000000000	4.00000000000000000000	4.00000000000000000000	4.00000000000000000000	4.00000000000000000000	4.00000000000000000000	4.00000000000000000000	4.00000000000000000000	4.00000000000000000000
16.00000000000000000000	0.00000000000000000000	4165.64111328125000000000	4180.00000000000000000000	4233.33300781250000000000	4187.17919921875000000000	4191.28173828125000000000	4203.58984375000000000000	4167.17919921875000000000	4171.28173828125000000000	4173.84619140625000000000	4174.87158203125000000000	4178.46142578125000000000	4263.58984375000000000000	4195.89746093750000000000	4191.79492187500000000000	0.00000000000000000000	10246.00000000000000000000	10224.00000000000000000000	0.00000000000000000000	0.00000000000000000000	0.00000000000000000000	1772.00000000000000000000	251.00000000000000000000	4.00000000000000000000	4.00000000000000000000	4.00000000000000000000	4.00000000000000000000	4.00000000000000000000	4.00000000000000000000	4.00000000000000000000	4.00000000000000000000	4.00000000000000000000	4.00000000000000000000	4.00000000000000000000	4.00000000000000000000	4.00000000000000000000	4.00000000000000000000	4.00000000000000000000	4.00000000000000000000
17.00000000000000000000	0.00000000000000000000	4168.71777343750000000000	4189.23046875000000000000	4232.30761718750000000000	4218.97412109375000000000	4183.07666015625000000000	4189.23046875000000000000	4170.76904296875000000000	4183.07666015625000000000	4175.89746093750000000000	4184.10253906250000000000	4140.51269531250000000000	4262.56396484375000000000	4190.76904296875000000000	4190.76904296875000000000	0.00000000000000000000	10247.00000000000000000000	10226.00000000000000000000	0.00000000000000000000	0.00000000000000000000	0.00000000000000000000	1772.00000000000000000000	258.00000000000000000000	4.00000000000000000000	4.00000000000000000000	4.00000000000000000000	4.00000000000000000000	4.00000000000000000000	4.00000000000000000000	4.00000000000000000000	4.00000000000000000000	4.00000000000000000000	4.00000000000000000000	4.00000000000000000000	4.00000000000000000000	4.00000000000000000000	4.00000000000000000000	4.00000000000000000000	4.00000000000000000000
18.00000000000000000000	0.00000000000000000000	4169.74365234375000000000	4185.64111328125000000000	4233.84619140625000000000	4202.05126953125000000000	4170.76904296875000000000	4188.71777343750000000000	4172.30761718750000000000	4182.56396484375000000000	4172.82031250000000000000	4160.00000000000000000000	4117.94873046875000000000	4258.97412109375000000000	4177.94873046875000000000	4184.10253906250000000000	0.00000000000000000000	10247.00000000000000000000	10226.00000000000000000000	0.00000000000000000000	0.00000000000000000000	0.00000000000000000000	1772.00000000000000000000	265.00000000000000000000	4.00000000000000000000	4.00000000000000000000	4.00000000000000000000	4.00000000000000000000	4.00000000000000000000	4.00000000000000000000	4.00000000000000000000	4.00000000000000000000	4.00000000000000000000	4.00000000000000000000	4.00000000000000000000	4.00000000000000000000	4.00000000000000000000	4.00000000000000000000	4.00000000000000000000	4.00000000000000000000
19.00000000000000000000	0.00000000000000000000	4149.23046875000000000000	4163.58984375000000000000	4215.89746093750000000000	4156.92285156250000000000	4160.00000000000000000000	4185.12792968750000000000	4168.71777343750000000000	4170.25634765625000000000	4160.00000000000000000000	4138.97412109375000000000	4144.10253906250000000000	4247.17919921875000000000	4167.17919921875000000000	4173.33300781250000000000	0.00000000000000000000	10248.00000000000000000000	10227.00000000000000000000	0.00000000000000000000	0.00000000000000000000	0.00000000000000000000	1772.00000000000000000000	273.00000000000000000000	4.00000000000000000000	4.00000000000000000000	4.00000000000000000000	4.00000000000000000000	4.00000000000000000000	4.00000000000000000000	4.00000000000000000000	4.00000000000000000000	4.00000000000000000000	4.00000000000000000000	4.00000000000000000000	4.00000000000000000000	4.00000000000000000000	4.00000000000000000000	4.00000000000000000000	4.00000000000000000000
20.00000000000000000000	0.00000000000000000000	4162.56396484375000000000	4153.84619140625000000000	4224.61523437500000000000	4165.64111328125000000000	4165.12792968750000000000	4178.97412109375000000000	4167.69238281250000000000	4157.43603515625000000000	4153.33300781250000000000	4153.84619140625000000000	4153.33300781250000000000	4253.84619140625000000000	4170.76904296875000000000	4174.35888671875000000000	0.00000000000000000000	10248.00000000000000000000	10227.00000000000000000000	0.00000000000000000000	0.00000000000000000000	0.00000000000000000000	1772.00000000000000000000	280.00000000000000000000	4.00000000000000000000	4.00000000000000000000	4.00000000000000000000	4.00000000000000000000	4.00000000000000000000	4.00000000000000000000	4.00000000000000000000	4.00000000000000000000	4.00000000000000000000	4.00000000000000000000	4.00000000000000000000	4.00000000000000000000	4.00000000000000000000	4.00000000000000000000	4.00000000000000000000	4.00000000000000000000
21.00000000000000000000	0.00000000000000000000	4162.56396484375000000000	4176.92285156250000000000	4243.58984375000000000000	4198.97412109375000000000	4193.33300781250000000000	4194.35888671875000000000	4183.07666015625000000000	4168.20507812500000000000	4177.43603515625000000000	4181.02539062500000000000	4143.58984375000000000000	4265.64111328125000000000	4196.92285156250000000000	4187.69238281250000000000	0.00000000000000000000	10248.00000000000000000000	10227.00000000000000000000	0.00000000000000000000	0.00000000000000000000	0.00000000000000000000	1772.00000000000000000000	287.00000000000000000000	4.00000000000000000000	4.00000000000000000000	4.00000000000000000000	4.00000000000000000000	4.00000000000000000000	4.00000000000000000000	4.00000000000000000000	4.00000000000000000000	4.00000000000000000000	4.00000000000000000000	4.00000000000000000000	4.00000000000000000000	4.00000000000000000000	4.00000000000000000000	4.00000000000000000000	4.00000000000000000000
22.00000000000000000000	0.00000000000000000000	4152.30761718750000000000	4178.46142578125000000000	4248.20507812500000000000	4189.23046875000000000000	4187.69238281250000000000	4201.53857421875000000000	4190.25634765625000000000	4174.87158203125000000000	4181.02539062500000000000	4166.66650390625000000000	4137.94873046875000000000	4260.51269531250000000000	4192.82031250000000000000	4180.51269531250000000000	0.00000000000000000000	10248.00000000000000000000	10227.00000000000000000000	0.00000000000000000000	0.00000000000000000000	0.00000000000000000000	1772.00000000000000000000	295.00000000000000000000	4.00000000000000000000	4.00000000000000000000	4.00000000000000000000	4.00000000000000000000	4.00000000000000000000	4.00000000000000000000	4.00000000000000000000	4.00000000000000000000	4.00000000000000000000	4.00000000000000000000	4.00000000000000000000	4.00000000000000000000	4.00000000000000000000	4.00000000000000000000	4.00000000000000000000	4.00000000000000000000
23.00000000000000000000	0.00000000000000000000	4157.43603515625000000000	4160.51269531250000000000	4245.64111328125000000000	4171.28173828125000000000	4165.12792968750000000000	4196.41015625000000000000	4186.15380859375000000000	4168.71777343750000000000	4160.00000000000000000000	4146.15380859375000000000	4144.61523437500000000000	4242.05126953125000000000	4173.84619140625000000000	4163.07666015625000000000	0.00000000000000000000	10247.00000000000000000000	10229.00000000000000000000	0.00000000000000000000	0.00000000000000000000	0.00000000000000000000	1772.00000000000000000000	302.00000000000000000000	4.00000000000000000000	4.00000000000000000000	4.00000000000000000000	4.00000000000000000000	4.00000000000000000000	4.00000000000000000000	4.00000000000000000000	4.00000000000000000000	4.00000000000000000000	4.00000000000000000000	4.00000000000000000000	4.00000000000000000000	4.00000000000000000000	4.00000000000000000000	4.00000000000000000000	4.00000000000000000000
24.00000000000000000000	0.00000000000000000000	4151.28173828125000000000	4163.07666015625000000000	4236.41015625000000000000	4184.10253906250000000000	4175.89746093750000000000	4205.12792968750000000000	4185.64111328125000000000	4175.38427734375000000000	4168.71777343750000000000	4161.53857421875000000000	4165.12792968750000000000	4236.92285156250000000000	4188.71777343750000000000	4167.69238281250000000000	0.00000000000000000000	10247.00000000000000000000	10229.00000000000000000000	0.00000000000000000000	0.00000000000000000000	0.00000000000000000000	1772.00000000000000000000	310.00000000000000000000	4.00000000000000000000	4.00000000000000000000	4.00000000000000000000	4.00000000000000000000	4.00000000000000000000	4.00000000000000000000	4.00000000000000000000	4.00000000000000000000	4.00000000000000000000	4.00000000000000000000	4.00000000000000000000	4.00000000000000000000	4.00000000000000000000	4.00000000000000000000	4.00000000000000000000	4.00000000000000000000
25.00000000000000000000	0.00000000000000000000	4168.20507812500000000000	4169.74365234375000000000	4248.71777343750000000000	4189.74365234375000000000	4196.41015625000000000000	4216.92285156250000000000	4189.23046875000000000000	4188.71777343750000000000	4190.76904296875000000000	4171.79492187500000000000	4172.82031250000000000000	4250.76904296875000000000	4201.02539062500000000000	4192.30761718750000000000	0.00000000000000000000	10246.00000000000000000000	10230.00000000000000000000	0.00000000000000000000	0.00000000000000000000	0.00000000000000000000	1772.00000000000000000000	317.00000000000000000000	4.00000000000000000000	4.00000000000000000000	4.00000000000000000000	4.00000000000000000000	4.00000000000000000000	4.00000000000000000000	4.00000000000000000000	4.00000000000000000000	4.00000000000000000000	4.00000000000000000000	4.00000000000000000000	4.00000000000000000000	4.00000000000000000000	4.00000000000000000000	4.00000000000000000000	4.00000000000000000000
26.00000000000000000000	0.00000000000000000000	4172.30761718750000000000	4181.02539062500000000000	4256.92285156250000000000	4184.10253906250000000000	4202.05126953125000000000	4215.89746093750000000000	4194.35888671875000000000	4190.25634765625000000000	4191.28173828125000000000	4173.84619140625000000000	4146.66650390625000000000	4255.89746093750000000000	4198.97412109375000000000	4201.02539062500000000000	0.00000000000000000000	10246.00000000000000000000	10230.00000000000000000000	0.00000000000000000000	0.00000000000000000000	0.00000000000000000000	1772.00000000000000000000	324.00000000000000000000	4.00000000000000000000	4.00000000000000000000	4.00000000000000000000	4.00000000000000000000	4.00000000000000000000	4.00000000000000000000	4.00000000000000000000	4.00000000000000000000	4.00000000000000000000	4.00000000000000000000	4.00000000000000000000	4.00000000000000000000	4.00000000000000000000	4.00000000000000000000	4.00000000000000000000	4.00000000000000000000
27.00000000000000000000	0.00000000000000000000	4166.66650390625000000000	4192.30761718750000000000	4254.87158203125000000000	4200.00000000000000000000	4183.58984375000000000000	4197.94873046875000000000	4179.48730468750000000000	4172.30761718750000000000	4164.61523437500000000000	4179.48730468750000000000	4139.48730468750000000000	4259.48730468750000000000	4196.92285156250000000000	4195.89746093750000000000	0.00000000000000000000	10246.00000000000000000000	10229.00000000000000000000	0.00000000000000000000	0.00000000000000000000	0.00000000000000000000	1772.00000000000000000000	332.00000000000000000000	4.00000000000000000000	4.00000000000000000000	4.00000000000000000000	4.00000000000000000000	4.00000000000000000000	4.00000000000000000000	4.00000000000000000000	4.00000000000000000000	4.00000000000000000000	4.00000000000000000000	4.00000000000000000000	4.00000000000000000000	4.00000000000000000000	4.00000000000000000000	4.00000000000000000000	4.00000000000000000000
28.00000000000000000000	0.00000000000000000000	4177.43603515625000000000	4197.43603515625000000000	4263.58984375000000000000	4212.82031250000000000000	4181.53857421875000000000	4198.97412109375000000000	4170.25634765625000000000	4173.84619140625000000000	4164.10253906250000000000	4193.33300781250000000000	4182.05126953125000000000	4268.71777343750000000000	4204.10253906250000000000	4207.17919921875000000000	0.00000000000000000000	10246.00000000000000000000	10229.00000000000000000000	0.00000000000000000000	0.00000000000000000000	0.00000000000000000000	1772.00000000000000000000	339.00000000000000000000	4.00000000000000000000	4.00000000000000000000	4.00000000000000000000	4.00000000000000000000	4.00000000000000000000	4.00000000000000000000	4.00000000000000000000	4.00000000000000000000	4.00000000000000000000	4.00000000000000000000	4.00000000000000000000	4.00000000000000000000	4.00000000000000000000	4.00000000000000000000	4.00000000000000000000	4.00000000000000000000
29.00000000000000000000	0.00000000000000000000	4166.66650390625000000000	4192.30761718750000000000	4261.53857421875000000000	4196.92285156250000000000	4200.00000000000000000000	4208.71777343750000000000	4178.97412109375000000000	4184.61523437500000000000	4187.17919921875000000000	4197.43603515625000000000	4189.74365234375000000000	4260.51269531250000000000	4202.56396484375000000000	4206.66650390625000000000	0.00000000000000000000	10246.00000000000000000000	10228.00000000000000000000	0.00000000000000000000	0.00000000000000000000	0.00000000000000000000	1772.00000000000000000000	346.00000000000000000000	4.00000000000000000000	4.00000000000000000000	4.00000000000000000000	4.00000000000000000000	4.00000000000000000000	4.00000000000000000000	4.00000000000000000000	4.00000000000000000000	4.00000000000000000000	4.00000000000000000000	4.00000000000000000000	4.00000000000000000000	4.00000000000000000000	4.00000000000000000000	4.00000000000000000000	4.00000000000000000000
30.00000000000000000000	0.00000000000000000000	4165.12792968750000000000	4177.43603515625000000000	4262.05126953125000000000	4184.61523437500000000000	4176.92285156250000000000	4193.33300781250000000000	4166.66650390625000000000	4166.15380859375000000000	4171.79492187500000000000	4166.66650390625000000000	4157.94873046875000000000	4244.10253906250000000000	4181.02539062500000000000	4182.56396484375000000000	0.00000000000000000000	10246.00000000000000000000	10228.00000000000000000000	0.00000000000000000000	0.00000000000000000000	0.00000000000000000000	1772.00000000000000000000	354.00000000000000000000	4.00000000000000000000	4.00000000000000000000	4.00000000000000000000	4.00000000000000000000	4.00000000000000000000	4.00000000000000000000	4.00000000000000000000	4.00000000000000000000	4.00000000000000000000	4.00000000000000000000	4.00000000000000000000	4.00000000000000000000	4.00000000000000000000	4.00000000000000000000	4.00000000000000000000	4.00000000000000000000
31.00000000000000000000	0.00000000000000000000	4156.92285156250000000000	4171.79492187500000000000	4258.97412109375000000000	4190.76904296875000000000	4162.56396484375000000000	4190.25634765625000000000	4164.61523437500000000000	4165.64111328125000000000	4160.00000000000000000000	4156.41015625000000000000	4150.76904296875000000000	4234.35888671875000000000	4172.82031250000000000000	4173.33300781250000000000	0.00000000000000000000	10246.00000000000000000000	10229.00000000000000000000	0.00000000000000000000	0.00000000000000000000	0.00000000000000000000	1772.00000000000000000000	361.00000000000000000000	4.00000000000000000000	4.00000000000000000000	4.00000000000000000000	4.00000000000000000000	4.00000000000000000000	4.00000000000000000000	4.00000000000000000000	4.00000000000000000000	4.00000000000000000000	4.00000000000000000000	4.00000000000000000000	4.00000000000000000000	4.00000000000000000000	4.00000000000000000000	4.00000000000000000000	4.00000000000000000000
32.00000000000000000000	0.00000000000000000000	4148.71777343750000000000	4154.87158203125000000000	4249.23046875000000000000	4183.07666015625000000000	4171.79492187500000000000	4195.89746093750000000000	4175.38427734375000000000	4175.89746093750000000000	4163.07666015625000000000	4166.66650390625000000000	4144.10253906250000000000	4228.71777343750000000000	4165.64111328125000000000	4174.35888671875000000000	0.00000000000000000000	10246.00000000000000000000	10229.00000000000000000000	0.00000000000000000000	0.00000000000000000000	0.00000000000000000000	1772.00000000000000000000	368.00000000000000000000	4.00000000000000000000	4.00000000000000000000	4.00000000000000000000	4.00000000000000000000	4.00000000000000000000	4.00000000000000000000	4.00000000000000000000	4.00000000000000000000	4.00000000000000000000	4.00000000000000000000	4.00000000000000000000	4.00000000000000000000	4.00000000000000000000	4.00000000000000000000	4.00000000000000000000	4.00000000000000000000
33.00000000000000000000	0.00000000000000000000	4162.05126953125000000000	4146.66650390625000000000	4254.35888671875000000000	4179.48730468750000000000	4172.30761718750000000000	4200.00000000000000000000	4173.33300781250000000000	4173.33300781250000000000	4158.46142578125000000000	4156.41015625000000000000	4141.02539062500000000000	4224.61523437500000000000	4163.07666015625000000000	4177.43603515625000000000	0.00000000000000000000	10246.00000000000000000000	10228.00000000000000000000	0.00000000000000000000	0.00000000000000000000	0.00000000000000000000	1772.00000000000000000000	376.00000000000000000000	4.00000000000000000000	4.00000000000000000000	4.00000000000000000000	4.00000000000000000000	4.00000000000000000000	4.00000000000000000000	4.00000000000000000000	4.00000000000000000000	4.00000000000000000000	4.00000000000000000000	4.00000000000000000000	4.00000000000000000000	4.00000000000000000000	4.00000000000000000000	4.00000000000000000000	4.00000000000000000000
34.00000000000000000000	0.00000000000000000000	4162.05126953125000000000	4172.30761718750000000000	4254.87158203125000000000	4183.58984375000000000000	4184.10253906250000000000	4211.28173828125000000000	4174.87158203125000000000	4187.69238281250000000000	4165.64111328125000000000	4158.46142578125000000000	4168.20507812500000000000	4227.17919921875000000000	4185.64111328125000000000	4194.35888671875000000000	0.00000000000000000000	10246.00000000000000000000	10228.00000000000000000000	0.00000000000000000000	0.00000000000000000000	0.00000000000000000000	1772.00000000000000000000	383.00000000000000000000	4.00000000000000000000	4.00000000000000000000	4.00000000000000000000	4.00000000000000000000	4.00000000000000000000	4.00000000000000000000	4.00000000000000000000	4.00000000000000000000	4.00000000000000000000	4.00000000000000000000	4.00000000000000000000	4.00000000000000000000	4.00000000000000000000	4.00000000000000000000	4.00000000000000000000	4.00000000000000000000
35.00000000000000000000	0.00000000000000000000	4168.71777343750000000000	4168.71777343750000000000	4252.82031250000000000000	4168.71777343750000000000	4173.33300781250000000000	4185.64111328125000000000	4156.92285156250000000000	4184.10253906250000000000	4161.53857421875000000000	4163.07666015625000000000	4171.79492187500000000000	4235.38427734375000000000	4181.53857421875000000000	4198.97412109375000000000	0.00000000000000000000	10245.00000000000000000000	10226.00000000000000000000	0.00000000000000000000	0.00000000000000000000	0.00000000000000000000	1772.00000000000000000000	390.00000000000000000000	4.00000000000000000000	4.00000000000000000000	4.00000000000000000000	4.00000000000000000000	4.00000000000000000000	4.00000000000000000000	4.00000000000000000000	4.00000000000000000000	4.00000000000000000000	4.00000000000000000000	4.00000000000000000000	4.00000000000000000000	4.00000000000000000000	4.00000000000000000000	4.00000000000000000000	4.00000000000000000000
36.00000000000000000000	0.00000000000000000000	4160.00000000000000000000	4147.17919921875000000000	4244.10253906250000000000	4162.56396484375000000000	4143.58984375000000000000	4162.05126953125000000000	4135.89746093750000000000	4163.58984375000000000000	4156.92285156250000000000	4147.69238281250000000000	4140.51269531250000000000	4233.33300781250000000000	4159.48730468750000000000	4190.76904296875000000000	0.00000000000000000000	10245.00000000000000000000	10226.00000000000000000000	0.00000000000000000000	0.00000000000000000000	0.00000000000000000000	1772.00000000000000000000	398.00000000000000000000	4.00000000000000000000	4.00000000000000000000	4.00000000000000000000	4.00000000000000000000	4.00000000000000000000	4.00000000000000000000	4.00000000000000000000	4.00000000000000000000	4.00000000000000000000	4.00000000000000000000	4.00000000000000000000	4.00000000000000000000	4.00000000000000000000	4.00000000000000000000	4.00000000000000000000	4.00000000000000000000
37.00000000000000000000	0.00000000000000000000	4153.33300781250000000000	4158.97412109375000000000	4240.51269531250000000000	4176.92285156250000000000	4151.28173828125000000000	4185.12792968750000000000	4146.15380859375000000000	4169.23046875000000000000	4170.76904296875000000000	4145.12792968750000000000	4133.33300781250000000000	4231.28173828125000000000	4168.71777343750000000000	4192.30761718750000000000	0.00000000000000000000	10248.00000000000000000000	10226.00000000000000000000	0.00000000000000000000	0.00000000000000000000	0.00000000000000000000	1772.00000000000000000000	405.00000000000000000000	4.00000000000000000000	4.00000000000000000000	4.00000000000000000000	4.00000000000000000000	4.00000000000000000000	4.00000000000000000000	4.00000000000000000000	4.00000000000000000000	4.00000000000000000000	4.00000000000000000000	4.00000000000000000000	4.00000000000000000000	4.00000000000000000000	4.00000000000000000000	4.00000000000000000000	4.00000000000000000000
38.00000000000000000000	0.00000000000000000000	4172.30761718750000000000	4178.46142578125000000000	4247.69238281250000000000	4186.15380859375000000000	4183.07666015625000000000	4205.64111328125000000000	4168.20507812500000000000	4184.61523437500000000000	4180.00000000000000000000	4176.92285156250000000000	4151.79492187500000000000	4231.28173828125000000000	4185.12792968750000000000	4197.43603515625000000000	0.00000000000000000000	10248.00000000000000000000	10226.00000000000000000000	0.00000000000000000000	0.00000000000000000000	0.00000000000000000000	1772.00000000000000000000	412.00000000000000000000	4.00000000000000000000	4.00000000000000000000	4.00000000000000000000	4.00000000000000000000	4.00000000000000000000	4.00000000000000000000	4.00000000000000000000	4.00000000000000000000	4.00000000000000000000	4.00000000000000000000	4.00000000000000000000	4.00000000000000000000	4.00000000000000000000	4.00000000000000000000	4.00000000000000000000	4.00000000000000000000
39.00000000000000000000	0.00000000000000000000	4161.53857421875000000000	4173.84619140625000000000	4235.38427734375000000000	4184.10253906250000000000	4196.41015625000000000000	4208.20507812500000000000	4177.43603515625000000000	4192.82031250000000000000	4183.07666015625000000000	4201.02539062500000000000	4180.00000000000000000000	4222.05126953125000000000	4184.10253906250000000000	4198.97412109375000000000	0.00000000000000000000	10248.00000000000000000000	10228.00000000000000000000	0.00000000000000000000	0.00000000000000000000	0.00000000000000000000	1772.00000000000000000000	420.00000000000000000000	4.00000000000000000000	4.00000000000000000000	4.00000000000000000000	4.00000000000000000000	4.00000000000000000000	4.00000000000000000000	4.00000000000000000000	4.00000000000000000000	4.00000000000000000000	4.00000000000000000000	4.00000000000000000000	4.00000000000000000000	4.00000000000000000000	4.00000000000000000000	4.00000000000000000000	4.00000000000000000000
40.00000000000000000000	0.00000000000000000000	4155.38427734375000000000	4144.61523437500000000000	4223.07666015625000000000	4173.33300781250000000000	4174.87158203125000000000	4201.02539062500000000000	4161.53857421875000000000	4177.94873046875000000000	4170.76904296875000000000	4176.92285156250000000000	4174.35888671875000000000	4212.82031250000000000000	4165.64111328125000000000	4181.02539062500000000000	0.00000000000000000000	10248.00000000000000000000	10228.00000000000000000000	0.00000000000000000000	0.00000000000000000000	0.00000000000000000000	1772.00000000000000000000	427.00000000000000000000	4.00000000000000000000	4.00000000000000000000	4.00000000000000000000	4.00000000000000000000	4.00000000000000000000	4.00000000000000000000	4.00000000000000000000	4.00000000000000000000	4.00000000000000000000	4.00000000000000000000	4.00000000000000000000	4.00000000000000000000	4.00000000000000000000	4.00000000000000000000	4.00000000000000000000	4.00000000000000000000
41.00000000000000000000	0.00000000000000000000	4155.38427734375000000000	4139.48730468750000000000	4212.30761718750000000000	4161.53857421875000000000	4153.33300781250000000000	4192.30761718750000000000	4160.00000000000000000000	4173.33300781250000000000	4162.56396484375000000000	4153.84619140625000000000	4126.66650390625000000000	4206.15380859375000000000	4157.94873046875000000000	4168.71777343750000000000	0.00000000000000000000	10247.00000000000000000000	10228.00000000000000000000	0.00000000000000000000	0.00000000000000000000	0.00000000000000000000	1772.00000000000000000000	434.00000000000000000000	4.00000000000000000000	4.00000000000000000000	4.00000000000000000000	4.00000000000000000000	4.00000000000000000000	4.00000000000000000000	4.00000000000000000000	4.00000000000000000000	4.00000000000000000000	4.00000000000000000000	4.00000000000000000000	4.00000000000000000000	4.00000000000000000000	4.00000000000000000000	4.00000000000000000000	4.00000000000000000000
42.00000000000000000000	0.00000000000000000000	4150.25634765625000000000	4152.30761718750000000000	4212.82031250000000000000	4177.94873046875000000000	4147.69238281250000000000	4184.10253906250000000000	4175.89746093750000000000	4187.17919921875000000000	4169.23046875000000000000	4163.58984375000000000000	4126.15380859375000000000	4208.71777343750000000000	4170.76904296875000000000	4180.51269531250000000000	0.00000000000000000000	10247.00000000000000000000	10228.00000000000000000000	0.00000000000000000000	0.00000000000000000000	0.00000000000000000000	1772.00000000000000000000	442.00000000000000000000	4.00000000000000000000	4.00000000000000000000	4.00000000000000000000	4.00000000000000000000	4.00000000000000000000	4.00000000000000000000	4.00000000000000000000	4.00000000000000000000	4.00000000000000000000	4.00000000000000000000	4.00000000000000000000	4.00000000000000000000	4.00000000000000000000	4.00000000000000000000	4.00000000000000000000	4.00000000000000000000
43.00000000000000000000	0.00000000000000000000	4161.02539062500000000000	4150.76904296875000000000	4236.41015625000000000000	4188.71777343750000000000	4154.87158203125000000000	4182.56396484375000000000	4176.92285156250000000000	4192.82031250000000000000	4183.07666015625000000000	4182.05126953125000000000	4170.76904296875000000000	4214.35888671875000000000	4180.51269531250000000000	4188.71777343750000000000	0.00000000000000000000	10248.00000000000000000000	10228.00000000000000000000	0.00000000000000000000	0.00000000000000000000	0.00000000000000000000	1772.00000000000000000000	449.00000000000000000000	4.00000000000000000000	4.00000000000000000000	4.00000000000000000000	4.00000000000000000000	4.00000000000000000000	4.00000000000000000000	4.00000000000000000000	4.00000000000000000000	4.00000000000000000000	4.00000000000000000000	4.00000000000000000000	4.00000000000000000000	4.00000000000000000000	4.00000000000000000000	4.00000000000000000000	4.00000000000000000000
44.00000000000000000000	0.00000000000000000000	4157.43603515625000000000	4162.56396484375000000000	4243.58984375000000000000	4169.74365234375000000000	4186.15380859375000000000	4210.76904296875000000000	4182.05126953125000000000	4200.00000000000000000000	4209.23046875000000000000	4194.35888671875000000000	4185.64111328125000000000	4214.87158203125000000000	4192.30761718750000000000	4188.20507812500000000000	0.00000000000000000000	10248.00000000000000000000	10228.00000000000000000000	0.00000000000000000000	0.00000000000000000000	0.00000000000000000000	1772.00000000000000000000	457.00000000000000000000	4.00000000000000000000	4.00000000000000000000	4.00000000000000000000	4.00000000000000000000	4.00000000000000000000	4.00000000000000000000	4.00000000000000000000	4.00000000000000000000	4.00000000000000000000	4.00000000000000000000	4.00000000000000000000	4.00000000000000000000	4.00000000000000000000	4.00000000000000000000	4.00000000000000000000	4.00000000000000000000
45.00000000000000000000	0.00000000000000000000	4163.07666015625000000000	4174.35888671875000000000	4245.12792968750000000000	4168.20507812500000000000	4192.82031250000000000000	4221.02539062500000000000	4180.00000000000000000000	4195.38427734375000000000	4200.00000000000000000000	4187.17919921875000000000	4150.76904296875000000000	4218.46142578125000000000	4187.17919921875000000000	4184.61523437500000000000	0.00000000000000000000	10247.00000000000000000000	10229.00000000000000000000	0.00000000000000000000	0.00000000000000000000	0.00000000000000000000	1772.00000000000000000000	464.00000000000000000000	4.00000000000000000000	4.00000000000000000000	4.00000000000000000000	4.00000000000000000000	4.00000000000000000000	4.00000000000000000000	4.00000000000000000000	4.00000000000000000000	4.00000000000000000000	4.00000000000000000000	4.00000000000000000000	4.00000000000000000000	4.00000000000000000000	4.00000000000000000000	4.00000000000000000000	4.00000000000000000000
46.00000000000000000000	0.00000000000000000000	4160.51269531250000000000	4170.76904296875000000000	4250.25634765625000000000	4180.51269531250000000000	4174.87158203125000000000	4197.94873046875000000000	4166.66650390625000000000	4187.69238281250000000000	4169.74365234375000000000	4180.00000000000000000000	4124.10253906250000000000	4208.20507812500000000000	4176.41015625000000000000	4180.51269531250000000000	0.00000000000000000000	10247.00000000000000000000	10229.00000000000000000000	0.00000000000000000000	0.00000000000000000000	0.00000000000000000000	1772.00000000000000000000	471.00000000000000000000	4.00000000000000000000	4.00000000000000000000	4.00000000000000000000	4.00000000000000000000	4.00000000000000000000	4.00000000000000000000	4.00000000000000000000	4.00000000000000000000	4.00000000000000000000	4.00000000000000000000	4.00000000000000000000	4.00000000000000000000	4.00000000000000000000	4.00000000000000000000	4.00000000000000000000	4.00000000000000000000
47.00000000000000000000	0.00000000000000000000	4143.07666015625000000000	4161.53857421875000000000	4249.74365234375000000000	4176.41015625000000000000	4166.66650390625000000000	4186.66650390625000000000	4156.41015625000000000000	4185.12792968750000000000	4168.71777343750000000000	4173.84619140625000000000	4138.46142578125000000000	4195.89746093750000000000	4174.87158203125000000000	4175.89746093750000000000	0.00000000000000000000	10246.00000000000000000000	10229.00000000000000000000	0.00000000000000000000	0.00000000000000000000	0.00000000000000000000	1772.00000000000000000000	479.00000000000000000000	4.00000000000000000000	4.00000000000000000000	4.00000000000000000000	4.00000000000000000000	4.00000000000000000000	4.00000000000000000000	4.00000000000000000000	4.00000000000000000000	4.00000000000000000000	4.00000000000000000000	4.00000000000000000000	4.00000000000000000000	4.00000000000000000000	4.00000000000000000000	4.00000000000000000000	4.00000000000000000000
48.00000000000000000000	0.00000000000000000000	4164.61523437500000000000	4160.00000000000000000000	4265.64111328125000000000	4174.35888671875000000000	4170.25634765625000000000	4201.02539062500000000000	4155.89746093750000000000	4176.92285156250000000000	4181.53857421875000000000	4166.15380859375000000000	4164.10253906250000000000	4206.15380859375000000000	4180.51269531250000000000	4186.66650390625000000000	0.00000000000000000000	10246.00000000000000000000	10229.00000000000000000000	0.00000000000000000000	0.00000000000000000000	0.00000000000000000000	1772.00000000000000000000	486.00000000000000000000	4.00000000000000000000	4.00000000000000000000	4.00000000000000000000	4.00000000000000000000	4.00000000000000000000	4.00000000000000000000	4.00000000000000000000	4.00000000000000000000	4.00000000000000000000	4.00000000000000000000	4.00000000000000000000	4.00000000000000000000	4.00000000000000000000	4.00000000000000000000	4.00000000000000000000	4.00000000000000000000
49.00000000000000000000	0.00000000000000000000	4173.84619140625000000000	4175.38427734375000000000	4279.48730468750000000000	4187.69238281250000000000	4183.07666015625000000000	4220.00000000000000000000	4172.30761718750000000000	4185.12792968750000000000	4191.28173828125000000000	4196.41015625000000000000	4182.05126953125000000000	4221.53857421875000000000	4204.61523437500000000000	4209.23046875000000000000	0.00000000000000000000	10246.00000000000000000000	10228.00000000000000000000	0.00000000000000000000	0.00000000000000000000	0.00000000000000000000	1772.00000000000000000000	493.00000000000000000000	4.00000000000000000000	4.00000000000000000000	4.00000000000000000000	4.00000000000000000000	4.00000000000000000000	4.00000000000000000000	4.00000000000000000000	4.00000000000000000000	4.00000000000000000000	4.00000000000000000000	4.00000000000000000000	4.00000000000000000000	4.00000000000000000000	4.00000000000000000000	4.00000000000000000000	4.00000000000000000000
50.00000000000000000000	0.00000000000000000000	4169.23046875000000000000	4174.87158203125000000000	4281.53857421875000000000	4194.87158203125000000000	4169.74365234375000000000	4196.41015625000000000000	4165.12792968750000000000	4186.15380859375000000000	4185.12792968750000000000	4215.38427734375000000000	4161.53857421875000000000	4221.02539062500000000000	4201.53857421875000000000	4205.12792968750000000000	0.00000000000000000000	10246.00000000000000000000	10228.00000000000000000000	0.00000000000000000000	0.00000000000000000000	0.00000000000000000000	1772.00000000000000000000	501.00000000000000000000	4.00000000000000000000	4.00000000000000000000	4.00000000000000000000	4.00000000000000000000	4.00000000000000000000	4.00000000000000000000	4.00000000000000000000	4.00000000000000000000	4.00000000000000000000	4.00000000000000000000	4.00000000000000000000	4.00000000000000000000	4.00000000000000000000	4.00000000000000000000	4.00000000000000000000	4.00000000000000000000
51.00000000000000000000	0.00000000000000000000	4164.61523437500000000000	4164.61523437500000000000	4275.89746093750000000000	4191.28173828125000000000	4169.23046875000000000000	4180.51269531250000000000	4152.30761718750000000000	4181.53857421875000000000	4196.41015625000000000000	4198.46142578125000000000	4136.92285156250000000000	4209.23046875000000000000	4184.61523437500000000000	4189.74365234375000000000	0.00000000000000000000	10244.00000000000000000000	10230.00000000000000000000	0.00000000000000000000	0.00000000000000000000	0.00000000000000000000	1772.00000000000000000000	508.00000000000000000000	4.00000000000000000000	4.00000000000000000000	4.00000000000000000000	4.00000000000000000000	4.00000000000000000000	4.00000000000000000000	4.00000000000000000000	4.00000000000000000000	4.00000000000000000000	4.00000000000000000000	4.00000000000000000000	4.00000000000000000000	4.00000000000000000000	4.00000000000000000000	4.00000000000000000000	4.00000000000000000000
52.00000000000000000000	0.00000000000000000000	4151.28173828125000000000	4161.53857421875000000000	4257.94873046875000000000	4181.02539062500000000000	4183.07666015625000000000	4193.84619140625000000000	4155.38427734375000000000	4183.07666015625000000000	4211.79492187500000000000	4180.51269531250000000000	4153.84619140625000000000	4202.05126953125000000000	4181.53857421875000000000	4176.92285156250000000000	0.00000000000000000000	10244.00000000000000000000	10230.00000000000000000000	0.00000000000000000000	0.00000000000000000000	0.00000000000000000000	1772.00000000000000000000	515.00000000000000000000	4.00000000000000000000	4.00000000000000000000	4.00000000000000000000	4.00000000000000000000	4.00000000000000000000	4.00000000000000000000	4.00000000000000000000	4.00000000000000000000	4.00000000000000000000	4.00000000000000000000	4.00000000000000000000	4.00000000000000000000	4.00000000000000000000	4.00000000000000000000	4.00000000000000000000	4.00000000000000000000
53.00000000000000000000	0.00000000000000000000	4165.64111328125000000000	4157.94873046875000000000	4260.51269531250000000000	4161.02539062500000000000	4162.05126953125000000000	4189.74365234375000000000	4152.82031250000000000000	4172.30761718750000000000	4186.15380859375000000000	4175.89746093750000000000	4177.43603515625000000000	4204.61523437500000000000	4178.46142578125000000000	4172.82031250000000000000	0.00000000000000000000	10244.00000000000000000000	10229.00000000000000000000	0.00000000000000000000	0.00000000000000000000	0.00000000000000000000	1772.00000000000000000000	523.00000000000000000000	4.00000000000000000000	4.00000000000000000000	4.00000000000000000000	4.00000000000000000000	4.00000000000000000000	4.00000000000000000000	4.00000000000000000000	4.00000000000000000000	4.00000000000000000000	4.00000000000000000000	4.00000000000000000000	4.00000000000000000000	4.00000000000000000000	4.00000000000000000000	4.00000000000000000000	4.00000000000000000000
54.00000000000000000000	0.00000000000000000000	4170.76904296875000000000	4168.71777343750000000000	4269.23046875000000000000	4164.10253906250000000000	4166.15380859375000000000	4196.41015625000000000000	4155.89746093750000000000	4175.89746093750000000000	4187.17919921875000000000	4202.05126953125000000000	4169.23046875000000000000	4208.71777343750000000000	4200.51269531250000000000	4188.71777343750000000000	0.00000000000000000000	10244.00000000000000000000	10229.00000000000000000000	0.00000000000000000000	0.00000000000000000000	0.00000000000000000000	1772.00000000000000000000	530.00000000000000000000	4.00000000000000000000	4.00000000000000000000	4.00000000000000000000	4.00000000000000000000	4.00000000000000000000	4.00000000000000000000	4.00000000000000000000	4.00000000000000000000	4.00000000000000000000	4.00000000000000000000	4.00000000000000000000	4.00000000000000000000	4.00000000000000000000	4.00000000000000000000	4.00000000000000000000	4.00000000000000000000
55.00000000000000000000	0.00000000000000000000	4165.12792968750000000000	4168.71777343750000000000	4258.46142578125000000000	4190.76904296875000000000	4185.64111328125000000000	4205.12792968750000000000	4150.76904296875000000000	4176.92285156250000000000	4203.58984375000000000000	4193.84619140625000000000	4131.79492187500000000000	4206.15380859375000000000	4201.53857421875000000000	4192.30761718750000000000	0.00000000000000000000	10244.00000000000000000000	10230.00000000000000000000	0.00000000000000000000	0.00000000000000000000	0.00000000000000000000	1772.00000000000000000000	537.00000000000000000000	4.00000000000000000000	4.00000000000000000000	4.00000000000000000000	4.00000000000000000000	4.00000000000000000000	4.00000000000000000000	4.00000000000000000000	4.00000000000000000000	4.00000000000000000000	4.00000000000000000000	4.00000000000000000000	4.00000000000000000000	4.00000000000000000000	4.00000000000000000000	4.00000000000000000000	4.00000000000000000000
56.00000000000000000000	0.00000000000000000000	4163.58984375000000000000	4166.66650390625000000000	4247.69238281250000000000	4200.51269531250000000000	4189.23046875000000000000	4199.48730468750000000000	4142.56396484375000000000	4167.17919921875000000000	4192.30761718750000000000	4161.02539062500000000000	4137.43603515625000000000	4198.46142578125000000000	4176.92285156250000000000	4183.58984375000000000000	0.00000000000000000000	10244.00000000000000000000	10230.00000000000000000000	0.00000000000000000000	0.00000000000000000000	0.00000000000000000000	1772.00000000000000000000	545.00000000000000000000	4.00000000000000000000	4.00000000000000000000	4.00000000000000000000	4.00000000000000000000	4.00000000000000000000	4.00000000000000000000	4.00000000000000000000	4.00000000000000000000	4.00000000000000000000	4.00000000000000000000	4.00000000000000000000	4.00000000000000000000	4.00000000000000000000	4.00000000000000000000	4.00000000000000000000	4.00000000000000000000
57.00000000000000000000	0.00000000000000000000	4147.17919921875000000000	4162.05126953125000000000	4237.43603515625000000000	4175.38427734375000000000	4172.30761718750000000000	4186.66650390625000000000	4140.00000000000000000000	4160.00000000000000000000	4178.97412109375000000000	4167.17919921875000000000	4169.74365234375000000000	4180.00000000000000000000	4165.12792968750000000000	4171.28173828125000000000	0.00000000000000000000	10244.00000000000000000000	10229.00000000000000000000	0.00000000000000000000	0.00000000000000000000	0.00000000000000000000	1772.00000000000000000000	552.00000000000000000000	4.00000000000000000000	4.00000000000000000000	4.00000000000000000000	4.00000000000000000000	4.00000000000000000000	4.00000000000000000000	4.00000000000000000000	4.00000000000000000000	4.00000000000000000000	4.00000000000000000000	4.00000000000000000000	4.00000000000000000000	4.00000000000000000000	4.00000000000000000000	4.00000000000000000000	4.00000000000000000000
58.00000000000000000000	0.00000000000000000000	4153.84619140625000000000	4144.10253906250000000000	4237.94873046875000000000	4153.84619140625000000000	4141.53857421875000000000	4170.76904296875000000000	4127.69238281250000000000	4141.53857421875000000000	4166.66650390625000000000	4154.87158203125000000000	4146.66650390625000000000	4168.71777343750000000000	4156.92285156250000000000	4157.43603515625000000000	0.00000000000000000000	10244.00000000000000000000	10229.00000000000000000000	0.00000000000000000000	0.00000000000000000000	0.00000000000000000000	1772.00000000000000000000	559.00000000000000000000	4.00000000000000000000	4.00000000000000000000	4.00000000000000000000	4.00000000000000000000	4.00000000000000000000	4.00000000000000000000	4.00000000000000000000	4.00000000000000000000	4.00000000000000000000	4.00000000000000000000	4.00000000000000000000	4.00000000000000000000	4.00000000000000000000	4.00000000000000000000	4.00000000000000000000	4.00000000000000000000
59.00000000000000000000	0.00000000000000000000	4161.53857421875000000000	4155.89746093750000000000	4239.48730468750000000000	4174.87158203125000000000	4161.02539062500000000000	4185.12792968750000000000	4133.33300781250000000000	4148.20507812500000000000	4175.38427734375000000000	4148.71777343750000000000	4111.79492187500000000000	4184.10253906250000000000	4172.30761718750000000000	4178.97412109375000000000	0.00000000000000000000	10245.00000000000000000000	10229.00000000000000000000	0.00000000000000000000	0.00000000000000000000	0.00000000000000000000	1772.00000000000000000000	567.00000000000000000000	4.00000000000000000000	4.00000000000000000000	4.00000000000000000000	4.00000000000000000000	4.00000000000000000000	4.00000000000000000000	4.00000000000000000000	4.00000000000000000000	4.00000000000000000000	4.00000000000000000000	4.00000000000000000000	4.00000000000000000000	4.00000000000000000000	4.00000000000000000000	4.00000000000000000000	4.00000000000000000000
60.00000000000000000000	0.00000000000000000000	4161.02539062500000000000	4156.92285156250000000000	4242.05126953125000000000	4188.20507812500000000000	4186.66650390625000000000	4201.02539062500000000000	4146.66650390625000000000	4171.79492187500000000000	4188.71777343750000000000	4175.38427734375000000000	4125.64111328125000000000	4195.89746093750000000000	4192.30761718750000000000	4194.87158203125000000000	0.00000000000000000000	10245.00000000000000000000	10229.00000000000000000000	0.00000000000000000000	0.00000000000000000000	0.00000000000000000000	1772.00000000000000000000	574.00000000000000000000	4.00000000000000000000	4.00000000000000000000	4.00000000000000000000	4.00000000000000000000	4.00000000000000000000	4.00000000000000000000	4.00000000000000000000	4.00000000000000000000	4.00000000000000000000	4.00000000000000000000	4.00000000000000000000	4.00000000000000000000	4.00000000000000000000	4.00000000000000000000	4.00000000000000000000	4.00000000000000000000
61.00000000000000000000	0.00000000000000000000	4160.00000000000000000000	4138.46142578125000000000	4247.17919921875000000000	4173.84619140625000000000	4172.82031250000000000000	4193.33300781250000000000	4146.15380859375000000000	4177.43603515625000000000	4194.87158203125000000000	4184.10253906250000000000	4170.25634765625000000000	4175.89746093750000000000	4192.30761718750000000000	4168.71777343750000000000	0.00000000000000000000	10246.00000000000000000000	10230.00000000000000000000	0.00000000000000000000	0.00000000000000000000	0.00000000000000000000	1772.00000000000000000000	581.00000000000000000000	4.00000000000000000000	4.00000000000000000000	4.00000000000000000000	4.00000000000000000000	4.00000000000000000000	4.00000000000000000000	4.00000000000000000000	4.00000000000000000000	4.00000000000000000000	4.00000000000000000000	4.00000000000000000000	4.00000000000000000000	4.00000000000000000000	4.00000000000000000000	4.00000000000000000000	4.00000000000000000000
62.00000000000000000000	0.00000000000000000000	4145.64111328125000000000	4146.66650390625000000000	4235.89746093750000000000	4174.35888671875000000000	4159.48730468750000000000	4179.48730468750000000000	4140.00000000000000000000	4164.61523437500000000000	4184.61523437500000000000	4172.82031250000000000000	4177.94873046875000000000	4161.53857421875000000000	4181.53857421875000000000	4164.10253906250000000000	0.00000000000000000000	10246.00000000000000000000	10230.00000000000000000000	0.00000000000000000000	0.00000000000000000000	0.00000000000000000000	1772.00000000000000000000	589.00000000000000000000	4.00000000000000000000	4.00000000000000000000	4.00000000000000000000	4.00000000000000000000	4.00000000000000000000	4.00000000000000000000	4.00000000000000000000	4.00000000000000000000	4.00000000000000000000	4.00000000000000000000	4.00000000000000000000	4.00000000000000000000	4.00000000000000000000	4.00000000000000000000	4.00000000000000000000	4.00000000000000000000
63.00000000000000000000	0.00000000000000000000	4153.84619140625000000000	4155.89746093750000000000	4235.89746093750000000000	4172.30761718750000000000	4157.43603515625000000000	4175.38427734375000000000	4130.76904296875000000000	4148.20507812500000000000	4161.02539062500000000000	4163.07666015625000000000	4147.69238281250000000000	4172.82031250000000000000	4170.25634765625000000000	4186.15380859375000000000	0.00000000000000000000	10246.00000000000000000000	10230.00000000000000000000	0.00000000000000000000	0.00000000000000000000	0.00000000000000000000	1772.00000000000000000000	596.00000000000000000000	4.00000000000000000000	4.00000000000000000000	4.00000000000000000000	4.00000000000000000000	4.00000000000000000000	4.00000000000000000000	4.00000000000000000000	4.00000000000000000000	4.00000000000000000000	4.00000000000000000000	4.00000000000000000000	4.00000000000000000000	4.00000000000000000000	4.00000000000000000000	4.00000000000000000000	4.00000000000000000000
64.00000000000000000000	0.00000000000000000000	4154.87158203125000000000	4159.48730468750000000000	4242.05126953125000000000	4153.84619140625000000000	4166.66650390625000000000	4195.38427734375000000000	4139.48730468750000000000	4157.94873046875000000000	4175.38427734375000000000	4168.71777343750000000000	4133.84619140625000000000	4173.84619140625000000000	4177.43603515625000000000	4179.48730468750000000000	2805.00000000000000000000	10246.00000000000000000000	10230.00000000000000000000	0.00000000000000000000	0.00000000000000000000	0.00000000000000000000	1772.00000000000000000000	604.00000000000000000000	4.00000000000000000000	4.00000000000000000000	4.00000000000000000000	4.00000000000000000000	4.00000000000000000000	4.00000000000000000000	4.00000000000000000000	4.00000000000000000000	4.00000000000000000000	4.00000000000000000000	4.00000000000000000000	4.00000000000000000000	4.00000000000000000000	4.00000000000000000000	4.00000000000000000000	4.00000000000000000000
65.00000000000000000000	0.00000000000000000000	4153.84619140625000000000	4161.53857421875000000000	4250.25634765625000000000	4161.02539062500000000000	4177.94873046875000000000	4204.10253906250000000000	4153.84619140625000000000	4176.41015625000000000000	4199.48730468750000000000	4172.30761718750000000000	4126.66650390625000000000	4174.87158203125000000000	4189.74365234375000000000	4164.61523437500000000000	2796.00000000000000000000	10249.00000000000000000000	10230.00000000000000000000	0.00000000000000000000	0.00000000000000000000	0.00000000000000000000	1772.00000000000000000000	611.00000000000000000000	4.00000000000000000000	4.00000000000000000000	4.00000000000000000000	4.00000000000000000000	4.00000000000000000000	4.00000000000000000000	4.00000000000000000000	4.00000000000000000000	4.00000000000000000000	4.00000000000000000000	4.00000000000000000000	4.00000000000000000000	4.00000000000000000000	4.00000000000000000000	4.00000000000000000000	4.00000000000000000000
66.00000000000000000000	0.00000000000000000000	4162.05126953125000000000	4160.51269531250000000000	4250.25634765625000000000	4188.20507812500000000000	4176.92285156250000000000	4193.84619140625000000000	4150.76904296875000000000	4173.33300781250000000000	4192.30761718750000000000	4165.12792968750000000000	4144.10253906250000000000	4177.43603515625000000000	4194.35888671875000000000	4175.89746093750000000000	2381.00000000000000000000	10249.00000000000000000000	10230.00000000000000000000	0.00000000000000000000	0.00000000000000000000	0.00000000000000000000	1772.00000000000000000000	618.00000000000000000000	4.00000000000000000000	4.00000000000000000000	4.00000000000000000000	4.00000000000000000000	4.00000000000000000000	4.00000000000000000000	4.00000000000000000000	4.00000000000000000000	4.00000000000000000000	4.00000000000000000000	4.00000000000000000000	4.00000000000000000000	4.00000000000000000000	4.00000000000000000000	4.00000000000000000000	4.00000000000000000000
67.00000000000000000000	0.00000000000000000000	4151.28173828125000000000	4165.12792968750000000000	4232.30761718750000000000	4192.30761718750000000000	4178.46142578125000000000	4196.92285156250000000000	4148.20507812500000000000	4167.69238281250000000000	4183.07666015625000000000	4171.79492187500000000000	4174.87158203125000000000	4171.79492187500000000000	4198.97412109375000000000	4186.66650390625000000000	3467.00000000000000000000	10248.00000000000000000000	10229.00000000000000000000	0.00000000000000000000	0.00000000000000000000	0.00000000000000000000	1772.00000000000000000000	626.00000000000000000000	4.00000000000000000000	4.00000000000000000000	4.00000000000000000000	4.00000000000000000000	4.00000000000000000000	4.00000000000000000000	4.00000000000000000000	4.00000000000000000000	4.00000000000000000000	4.00000000000000000000	4.00000000000000000000	4.00000000000000000000	4.00000000000000000000	4.00000000000000000000	4.00000000000000000000	4.00000000000000000000
68.00000000000000000000	0.00000000000000000000	4171.79492187500000000000	4171.79492187500000000000	4246.15380859375000000000	4191.79492187500000000000	4194.35888671875000000000	4210.76904296875000000000	4155.38427734375000000000	4170.76904296875000000000	4192.30761718750000000000	4187.17919921875000000000	4170.76904296875000000000	4184.10253906250000000000	4196.92285156250000000000	4188.71777343750000000000	3541.00000000000000000000	10248.00000000000000000000	10229.00000000000000000000	0.00000000000000000000	0.00000000000000000000	0.00000000000000000000	1772.00000000000000000000	633.00000000000000000000	4.00000000000000000000	4.00000000000000000000	4.00000000000000000000	4.00000000000000000000	4.00000000000000000000	4.00000000000000000000	4.00000000000000000000	4.00000000000000000000	4.00000000000000000000	4.00000000000000000000	4.00000000000000000000	4.00000000000000000000	4.00000000000000000000	4.00000000000000000000	4.00000000000000000000	4.00000000000000000000
69.00000000000000000000	0.00000000000000000000	4168.20507812500000000000	4164.10253906250000000000	4251.28173828125000000000	4187.69238281250000000000	4197.43603515625000000000	4205.12792968750000000000	4156.92285156250000000000	4168.71777343750000000000	4197.94873046875000000000	4183.07666015625000000000	4146.66650390625000000000	4182.05126953125000000000	4192.30761718750000000000	4182.05126953125000000000	3404.00000000000000000000	10249.00000000000000000000	10228.00000000000000000000	0.00000000000000000000	0.00000000000000000000	0.00000000000000000000	1772.00000000000000000000	640.00000000000000000000	4.00000000000000000000	4.00000000000000000000	4.00000000000000000000	4.00000000000000000000	4.00000000000000000000	4.00000000000000000000	4.00000000000000000000	4.00000000000000000000	4.00000000000000000000	4.00000000000000000000	4.00000000000000000000	4.00000000000000000000	4.00000000000000000000	4.00000000000000000000	4.00000000000000000000	4.00000000000000000000
70.00000000000000000000	0.00000000000000000000	4142.56396484375000000000	4147.17919921875000000000	4232.82031250000000000000	4167.69238281250000000000	4174.87158203125000000000	4177.43603515625000000000	4138.97412109375000000000	4155.38427734375000000000	4182.05126953125000000000	4156.41015625000000000000	4135.38427734375000000000	4161.02539062500000000000	4184.61523437500000000000	4161.53857421875000000000	3475.00000000000000000000	10249.00000000000000000000	10228.00000000000000000000	0.00000000000000000000	0.00000000000000000000	0.00000000000000000000	1772.00000000000000000000	648.00000000000000000000	4.00000000000000000000	4.00000000000000000000	4.00000000000000000000	4.00000000000000000000	4.00000000000000000000	4.00000000000000000000	4.00000000000000000000	4.00000000000000000000	4.00000000000000000000	4.00000000000000000000	4.00000000000000000000	4.00000000000000000000	4.00000000000000000000	4.00000000000000000000	4.00000000000000000000	4.00000000000000000000
71.00000000000000000000	0.00000000000000000000	4162.56396484375000000000	4161.53857421875000000000	4241.02539062500000000000	4172.82031250000000000000	4169.74365234375000000000	4183.58984375000000000000	4142.05126953125000000000	4168.20507812500000000000	4180.00000000000000000000	4155.89746093750000000000	4136.41015625000000000000	4166.15380859375000000000	4182.05126953125000000000	4164.61523437500000000000	3421.00000000000000000000	10248.00000000000000000000	10229.00000000000000000000	0.00000000000000000000	0.00000000000000000000	0.00000000000000000000	1772.00000000000000000000	655.00000000000000000000	4.00000000000000000000	4.00000000000000000000	4.00000000000000000000	4.00000000000000000000	4.00000000000000000000	4.00000000000000000000	4.00000000000000000000	4.00000000000000000000	4.00000000000000000000	4.00000000000000000000	4.00000000000000000000	4.00000000000000000000	4.00000000000000000000	4.00000000000000000000	4.00000000000000000000	4.00000000000000000000
72.00000000000000000000	0.00000000000000000000	4166.66650390625000000000	4177.94873046875000000000	4242.56396484375000000000	4190.76904296875000000000	4175.38427734375000000000	4214.87158203125000000000	4166.15380859375000000000	4193.33300781250000000000	4194.35888671875000000000	4173.33300781250000000000	4152.82031250000000000000	4180.00000000000000000000	4194.35888671875000000000	4183.07666015625000000000	3403.00000000000000000000	10248.00000000000000000000	10229.00000000000000000000	0.00000000000000000000	0.00000000000000000000	0.00000000000000000000	1772.00000000000000000000	662.00000000000000000000	4.00000000000000000000	4.00000000000000000000	4.00000000000000000000	4.00000000000000000000	4.00000000000000000000	4.00000000000000000000	4.00000000000000000000	4.00000000000000000000	4.00000000000000000000	4.00000000000000000000	4.00000000000000000000	4.00000000000000000000	4.00000000000000000000	4.00000000000000000000	4.00000000000000000000	4.00000000000000000000
73.00000000000000000000	0.00000000000000000000	4163.58984375000000000000	4155.89746093750000000000	4235.38427734375000000000	4175.38427734375000000000	4168.71777343750000000000	4199.48730468750000000000	4147.69238281250000000000	4170.76904296875000000000	4186.15380859375000000000	4166.66650390625000000000	4171.28173828125000000000	4172.30761718750000000000	4192.30761718750000000000	4173.33300781250000000000	3095.00000000000000000000	10248.00000000000000000000	10228.00000000000000000000	0.00000000000000000000	0.00000000000000000000	0.00000000000000000000	1772.00000000000000000000	671.00000000000000000000	4.00000000000000000000	4.00000000000000000000	4.00000000000000000000	4.00000000000000000000	4.00000000000000000000	4.00000000000000000000	4.00000000000000000000	4.00000000000000000000	4.00000000000000000000	4.00000000000000000000	4.00000000000000000000	4.00000000000000000000	4.00000000000000000000	4.00000000000000000000	4.00000000000000000000	4.00000000000000000000
74.00000000000000000000	0.00000000000000000000	4165.64111328125000000000	4156.41015625000000000000	4238.97412109375000000000	4157.94873046875000000000	4183.07666015625000000000	4178.46142578125000000000	4131.28173828125000000000	4156.92285156250000000000	4181.02539062500000000000	4164.10253906250000000000	4154.87158203125000000000	4167.69238281250000000000	4185.12792968750000000000	4169.74365234375000000000	3489.00000000000000000000	10248.00000000000000000000	10228.00000000000000000000	0.00000000000000000000	0.00000000000000000000	0.00000000000000000000	1772.00000000000000000000	679.00000000000000000000	4.00000000000000000000	4.00000000000000000000	4.00000000000000000000	4.00000000000000000000	4.00000000000000000000	4.00000000000000000000	4.00000000000000000000	4.00000000000000000000	4.00000000000000000000	4.00000000000000000000	4.00000000000000000000	4.00000000000000000000	4.00000000000000000000	4.00000000000000000000	4.00000000000000000000	4.00000000000000000000
75.00000000000000000000	0.00000000000000000000	4166.66650390625000000000	4174.35888671875000000000	4250.25634765625000000000	4174.35888671875000000000	4188.20507812500000000000	4187.17919921875000000000	4146.15380859375000000000	4178.46142578125000000000	4191.28173828125000000000	4165.12792968750000000000	4138.97412109375000000000	4183.58984375000000000000	4181.02539062500000000000	4185.64111328125000000000	3303.00000000000000000000	10247.00000000000000000000	10228.00000000000000000000	0.00000000000000000000	0.00000000000000000000	0.00000000000000000000	1772.00000000000000000000	687.00000000000000000000	4.00000000000000000000	4.00000000000000000000	4.00000000000000000000	4.00000000000000000000	4.00000000000000000000	4.00000000000000000000	4.00000000000000000000	4.00000000000000000000	4.00000000000000000000	4.00000000000000000000	4.00000000000000000000	4.00000000000000000000	4.00000000000000000000	4.00000000000000000000	4.00000000000000000000	4.00000000000000000000
76.00000000000000000000	0.00000000000000000000	4173.33300781250000000000	4169.74365234375000000000	4255.89746093750000000000	4190.25634765625000000000	4169.23046875000000000000	4188.71777343750000000000	4145.64111328125000000000	4183.07666015625000000000	4192.82031250000000000000	4160.00000000000000000000	4146.66650390625000000000	4185.12792968750000000000	4176.92285156250000000000	4182.56396484375000000000	2795.00000000000000000000	10247.00000000000000000000	10228.00000000000000000000	0.00000000000000000000	0.00000000000000000000	0.00000000000000000000	1772.00000000000000000000	696.00000000000000000000	4.00000000000000000000	4.00000000000000000000	4.00000000000000000000	4.00000000000000000000	4.00000000000000000000	4.00000000000000000000	4.00000000000000000000	4.00000000000000000000	4.00000000000000000000	4.00000000000000000000	4.00000000000000000000	4.00000000000000000000	4.00000000000000000000	4.00000000000000000000	4.00000000000000000000	4.00000000000000000000
77.00000000000000000000	0.00000000000000000000	4158.46142578125000000000	4166.15380859375000000000	4240.00000000000000000000	4171.79492187500000000000	4173.33300781250000000000	4183.58984375000000000000	4136.41015625000000000000	4181.53857421875000000000	4203.07666015625000000000	4178.46142578125000000000	4162.05126953125000000000	4171.79492187500000000000	4188.20507812500000000000	4174.35888671875000000000	2774.00000000000000000000	10246.00000000000000000000	10228.00000000000000000000	0.00000000000000000000	0.00000000000000000000	0.00000000000000000000	1772.00000000000000000000	704.00000000000000000000	4.00000000000000000000	4.00000000000000000000	4.00000000000000000000	4.00000000000000000000	4.00000000000000000000	4.00000000000000000000	4.00000000000000000000	4.00000000000000000000	4.00000000000000000000	4.00000000000000000000	4.00000000000000000000	4.00000000000000000000	4.00000000000000000000	4.00000000000000000000	4.00000000000000000000	4.00000000000000000000
78.00000000000000000000	0.00000000000000000000	4161.53857421875000000000	4152.82031250000000000000	4234.35888671875000000000	4151.79492187500000000000	4178.97412109375000000000	4179.48730468750000000000	4132.30761718750000000000	4170.76904296875000000000	4197.94873046875000000000	4177.94873046875000000000	4159.48730468750000000000	4171.28173828125000000000	4177.94873046875000000000	4167.69238281250000000000	3489.00000000000000000000	10246.00000000000000000000	10228.00000000000000000000	0.00000000000000000000	0.00000000000000000000	0.00000000000000000000	1772.00000000000000000000	712.00000000000000000000	4.00000000000000000000	4.00000000000000000000	4.00000000000000000000	4.00000000000000000000	4.00000000000000000000	4.00000000000000000000	4.00000000000000000000	4.00000000000000000000	4.00000000000000000000	4.00000000000000000000	4.00000000000000000000	4.00000000000000000000	4.00000000000000000000	4.00000000000000000000	4.00000000000000000000	4.00000000000000000000
79.00000000000000000000	0.00000000000000000000	4162.56396484375000000000	4140.51269531250000000000	4238.46142578125000000000	4161.53857421875000000000	4169.74365234375000000000	4181.53857421875000000000	4132.30761718750000000000	4152.82031250000000000000	4175.89746093750000000000	4157.43603515625000000000	4148.71777343750000000000	4169.74365234375000000000	4160.51269531250000000000	4163.07666015625000000000	3303.00000000000000000000	10246.00000000000000000000	10227.00000000000000000000	0.00000000000000000000	0.00000000000000000000	0.00000000000000000000	1772.00000000000000000000	721.00000000000000000000	4.00000000000000000000	4.00000000000000000000	4.00000000000000000000	4.00000000000000000000	4.00000000000000000000	4.00000000000000000000	4.00000000000000000000	4.00000000000000000000	4.00000000000000000000	4.00000000000000000000	4.00000000000000000000	4.00000000000000000000	4.00000000000000000000	4.00000000000000000000	4.00000000000000000000	4.00000000000000000000
80.00000000000000000000	0.00000000000000000000	4149.74365234375000000000	4147.69238281250000000000	4240.00000000000000000000	4177.94873046875000000000	4159.48730468750000000000	4185.12792968750000000000	4131.28173828125000000000	4150.25634765625000000000	4170.25634765625000000000	4153.84619140625000000000	4148.20507812500000000000	4163.58984375000000000000	4164.10253906250000000000	4164.10253906250000000000	2795.00000000000000000000	10246.00000000000000000000	10227.00000000000000000000	0.00000000000000000000	0.00000000000000000000	0.00000000000000000000	1772.00000000000000000000	729.00000000000000000000	4.00000000000000000000	4.00000000000000000000	4.00000000000000000000	4.00000000000000000000	4.00000000000000000000	4.00000000000000000000	4.00000000000000000000	4.00000000000000000000	4.00000000000000000000	4.00000000000000000000	4.00000000000000000000	4.00000000000000000000	4.00000000000000000000	4.00000000000000000000	4.00000000000000000000	4.00000000000000000000
81.00000000000000000000	0.00000000000000000000	4160.51269531250000000000	4154.35888671875000000000	4248.71777343750000000000	4172.30761718750000000000	4157.43603515625000000000	4182.05126953125000000000	4127.69238281250000000000	4151.79492187500000000000	4177.43603515625000000000	4148.20507812500000000000	4128.20507812500000000000	4160.51269531250000000000	4167.17919921875000000000	4159.48730468750000000000	2774.00000000000000000000	10246.00000000000000000000	10228.00000000000000000000	0.00000000000000000000	0.00000000000000000000	0.00000000000000000000	1772.00000000000000000000	737.00000000000000000000	4.00000000000000000000	4.00000000000000000000	4.00000000000000000000	4.00000000000000000000	4.00000000000000000000	4.00000000000000000000	4.00000000000000000000	4.00000000000000000000	4.00000000000000000000	4.00000000000000000000	4.00000000000000000000	4.00000000000000000000	4.00000000000000000000	4.00000000000000000000	4.00000000000000000000	4.00000000000000000000
82.00000000000000000000	0.00000000000000000000	4158.46142578125000000000	4161.02539062500000000000	4242.56396484375000000000	4164.10253906250000000000	4187.17919921875000000000	4194.35888671875000000000	4141.53857421875000000000	4166.66650390625000000000	4196.92285156250000000000	4162.56396484375000000000	4134.87158203125000000000	4158.46142578125000000000	4176.92285156250000000000	4165.12792968750000000000	3489.00000000000000000000	10246.00000000000000000000	10228.00000000000000000000	0.00000000000000000000	0.00000000000000000000	0.00000000000000000000	1772.00000000000000000000	746.00000000000000000000	4.00000000000000000000	4.00000000000000000000	4.00000000000000000000	4.00000000000000000000	4.00000000000000000000	4.00000000000000000000	4.00000000000000000000	4.00000000000000000000	4.00000000000000000000	4.00000000000000000000	4.00000000000000000000	4.00000000000000000000	4.00000000000000000000	4.00000000000000000000	4.00000000000000000000	4.00000000000000000000
83.00000000000000000000	0.00000000000000000000	4162.56396484375000000000	4163.07666015625000000000	4239.48730468750000000000	4173.84619140625000000000	4197.94873046875000000000	4192.82031250000000000000	4144.61523437500000000000	4175.89746093750000000000	4193.84619140625000000000	4180.51269531250000000000	4160.51269531250000000000	4168.20507812500000000000	4185.12792968750000000000	4175.38427734375000000000	3303.00000000000000000000	10246.00000000000000000000	10229.00000000000000000000	0.00000000000000000000	0.00000000000000000000	0.00000000000000000000	1772.00000000000000000000	754.00000000000000000000	4.00000000000000000000	4.00000000000000000000	4.00000000000000000000	4.00000000000000000000	4.00000000000000000000	4.00000000000000000000	4.00000000000000000000	4.00000000000000000000	4.00000000000000000000	4.00000000000000000000	4.00000000000000000000	4.00000000000000000000	4.00000000000000000000	4.00000000000000000000	4.00000000000000000000	4.00000000000000000000
84.00000000000000000000	0.00000000000000000000	4175.38427734375000000000	4180.00000000000000000000	4251.79492187500000000000	4192.30761718750000000000	4190.25634765625000000000	4182.56396484375000000000	4141.02539062500000000000	4180.00000000000000000000	4184.61523437500000000000	4174.87158203125000000000	4175.89746093750000000000	4185.12792968750000000000	4190.25634765625000000000	4184.10253906250000000000	2795.00000000000000000000	10246.00000000000000000000	10229.00000000000000000000	0.00000000000000000000	0.00000000000000000000	0.00000000000000000000	1772.00000000000000000000	763.00000000000000000000	4.00000000000000000000	4.00000000000000000000	4.00000000000000000000	4.00000000000000000000	4.00000000000000000000	4.00000000000000000000	4.00000000000000000000	4.00000000000000000000	4.00000000000000000000	4.00000000000000000000	4.00000000000000000000	4.00000000000000000000	4.00000000000000000000	4.00000000000000000000	4.00000000000000000000	4.00000000000000000000
85.00000000000000000000	0.00000000000000000000	4166.66650390625000000000	4186.66650390625000000000	4249.74365234375000000000	4192.30761718750000000000	4182.56396484375000000000	4187.17919921875000000000	4143.58984375000000000000	4178.97412109375000000000	4191.28173828125000000000	4159.48730468750000000000	4169.23046875000000000000	4181.02539062500000000000	4180.00000000000000000000	4181.02539062500000000000	2774.00000000000000000000	10247.00000000000000000000	10230.00000000000000000000	0.00000000000000000000	0.00000000000000000000	0.00000000000000000000	1772.00000000000000000000	771.00000000000000000000	4.00000000000000000000	4.00000000000000000000	4.00000000000000000000	4.00000000000000000000	4.00000000000000000000	4.00000000000000000000	4.00000000000000000000	4.00000000000000000000	4.00000000000000000000	4.00000000000000000000	4.00000000000000000000	4.00000000000000000000	4.00000000000000000000	4.00000000000000000000	4.00000000000000000000	4.00000000000000000000
86.00000000000000000000	0.00000000000000000000	4165.12792968750000000000	4149.23046875000000000000	4238.97412109375000000000	4164.61523437500000000000	4158.46142578125000000000	4185.12792968750000000000	4136.41015625000000000000	4156.92285156250000000000	4180.00000000000000000000	4140.51269531250000000000	4132.30761718750000000000	4163.58984375000000000000	4153.33300781250000000000	4163.07666015625000000000	3489.00000000000000000000	10247.00000000000000000000	10230.00000000000000000000	0.00000000000000000000	0.00000000000000000000	0.00000000000000000000	1772.00000000000000000000	779.00000000000000000000	4.00000000000000000000	4.00000000000000000000	4.00000000000000000000	4.00000000000000000000	4.00000000000000000000	4.00000000000000000000	4.00000000000000000000	4.00000000000000000000	4.00000000000000000000	4.00000000000000000000	4.00000000000000000000	4.00000000000000000000	4.00000000000000000000	4.00000000000000000000	4.00000000000000000000	4.00000000000000000000
87.00000000000000000000	0.00000000000000000000	4155.38427734375000000000	4137.94873046875000000000	4225.64111328125000000000	4156.41015625000000000000	4166.66650390625000000000	4187.69238281250000000000	4136.41015625000000000000	4153.33300781250000000000	4177.43603515625000000000	4150.25634765625000000000	4124.61523437500000000000	4160.51269531250000000000	4162.05126953125000000000	4160.51269531250000000000	3303.00000000000000000000	10247.00000000000000000000	10230.00000000000000000000	0.00000000000000000000	0.00000000000000000000	0.00000000000000000000	1772.00000000000000000000	788.00000000000000000000	4.00000000000000000000	4.00000000000000000000	4.00000000000000000000	4.00000000000000000000	4.00000000000000000000	4.00000000000000000000	4.00000000000000000000	4.00000000000000000000	4.00000000000000000000	4.00000000000000000000	4.00000000000000000000	4.00000000000000000000	4.00000000000000000000	4.00000000000000000000	4.00000000000000000000	4.00000000000000000000
88.00000000000000000000	0.00000000000000000000	4154.35888671875000000000	4153.84619140625000000000	4223.58984375000000000000	4175.89746093750000000000	4191.79492187500000000000	4194.35888671875000000000	4135.89746093750000000000	4160.00000000000000000000	4177.94873046875000000000	4162.56396484375000000000	4137.43603515625000000000	4171.28173828125000000000	4173.84619140625000000000	4165.64111328125000000000	2795.00000000000000000000	10247.00000000000000000000	10230.00000000000000000000	0.00000000000000000000	0.00000000000000000000	0.00000000000000000000	1772.00000000000000000000	796.00000000000000000000	4.00000000000000000000	4.00000000000000000000	4.00000000000000000000	4.00000000000000000000	4.00000000000000000000	4.00000000000000000000	4.00000000000000000000	4.00000000000000000000	4.00000000000000000000	4.00000000000000000000	4.00000000000000000000	4.00000000000000000000	4.00000000000000000000	4.00000000000000000000	4.00000000000000000000	4.00000000000000000000
89.00000000000000000000	0.00000000000000000000	4156.92285156250000000000	4152.30761718750000000000	4223.07666015625000000000	4176.41015625000000000000	4183.07666015625000000000	4195.38427734375000000000	4134.35888671875000000000	4157.94873046875000000000	4173.33300781250000000000	4157.43603515625000000000	4156.92285156250000000000	4166.66650390625000000000	4164.10253906250000000000	4163.07666015625000000000	2774.00000000000000000000	10247.00000000000000000000	10230.00000000000000000000	0.00000000000000000000	0.00000000000000000000	0.00000000000000000000	1772.00000000000000000000	804.00000000000000000000	4.00000000000000000000	4.00000000000000000000	4.00000000000000000000	4.00000000000000000000	4.00000000000000000000	4.00000000000000000000	4.00000000000000000000	4.00000000000000000000	4.00000000000000000000	4.00000000000000000000	4.00000000000000000000	4.00000000000000000000	4.00000000000000000000	4.00000000000000000000	4.00000000000000000000	4.00000000000000000000
90.00000000000000000000	0.00000000000000000000	4145.64111328125000000000	4144.61523437500000000000	4210.25634765625000000000	4164.10253906250000000000	4164.61523437500000000000	4188.71777343750000000000	4140.00000000000000000000	4162.56396484375000000000	4188.71777343750000000000	4166.66650390625000000000	4163.58984375000000000000	4151.79492187500000000000	4164.10253906250000000000	4154.87158203125000000000	3489.00000000000000000000	10247.00000000000000000000	10230.00000000000000000000	0.00000000000000000000	0.00000000000000000000	0.00000000000000000000	1772.00000000000000000000	813.00000000000000000000	4.00000000000000000000	4.00000000000000000000	4.00000000000000000000	4.00000000000000000000	4.00000000000000000000	4.00000000000000000000	4.00000000000000000000	4.00000000000000000000	4.00000000000000000000	4.00000000000000000000	4.00000000000000000000	4.00000000000000000000	4.00000000000000000000	4.00000000000000000000	4.00000000000000000000	4.00000000000000000000
91.00000000000000000000	0.00000000000000000000	4163.58984375000000000000	4146.15380859375000000000	4222.56396484375000000000	4166.66650390625000000000	4161.53857421875000000000	4177.94873046875000000000	4141.02539062500000000000	4165.12792968750000000000	4198.97412109375000000000	4167.17919921875000000000	4135.38427734375000000000	4154.35888671875000000000	4169.23046875000000000000	4153.33300781250000000000	3303.00000000000000000000	10248.00000000000000000000	10229.00000000000000000000	0.00000000000000000000	0.00000000000000000000	0.00000000000000000000	1772.00000000000000000000	821.00000000000000000000	4.00000000000000000000	4.00000000000000000000	4.00000000000000000000	4.00000000000000000000	4.00000000000000000000	4.00000000000000000000	4.00000000000000000000	4.00000000000000000000	4.00000000000000000000	4.00000000000000000000	4.00000000000000000000	4.00000000000000000000	4.00000000000000000000	4.00000000000000000000	4.00000000000000000000	4.00000000000000000000
92.00000000000000000000	0.00000000000000000000	4165.64111328125000000000	4163.58984375000000000000	4236.41015625000000000000	4173.33300781250000000000	4178.97412109375000000000	4189.23046875000000000000	4150.76904296875000000000	4166.15380859375000000000	4190.25634765625000000000	4162.56396484375000000000	4148.20507812500000000000	4161.53857421875000000000	4181.02539062500000000000	4168.71777343750000000000	2795.00000000000000000000	10248.00000000000000000000	10229.00000000000000000000	0.00000000000000000000	0.00000000000000000000	0.00000000000000000000	1772.00000000000000000000	829.00000000000000000000	4.00000000000000000000	4.00000000000000000000	4.00000000000000000000	4.00000000000000000000	4.00000000000000000000	4.00000000000000000000	4.00000000000000000000	4.00000000000000000000	4.00000000000000000000	4.00000000000000000000	4.00000000000000000000	4.00000000000000000000	4.00000000000000000000	4.00000000000000000000	4.00000000000000000000	4.00000000000000000000
93.00000000000000000000	0.00000000000000000000	4169.23046875000000000000	4180.51269531250000000000	4245.64111328125000000000	4171.28173828125000000000	4198.46142578125000000000	4208.20507812500000000000	4161.53857421875000000000	4170.25634765625000000000	4182.05126953125000000000	4171.28173828125000000000	4184.61523437500000000000	4175.38427734375000000000	4193.84619140625000000000	4180.00000000000000000000	2774.00000000000000000000	10246.00000000000000000000	10230.00000000000000000000	0.00000000000000000000	0.00000000000000000000	0.00000000000000000000	1772.00000000000000000000	838.00000000000000000000	4.00000000000000000000	4.00000000000000000000	4.00000000000000000000	4.00000000000000000000	4.00000000000000000000	4.00000000000000000000	4.00000000000000000000	4.00000000000000000000	4.00000000000000000000	4.00000000000000000000	4.00000000000000000000	4.00000000000000000000	4.00000000000000000000	4.00000000000000000000	4.00000000000000000000	4.00000000000000000000
94.00000000000000000000	0.00000000000000000000	4181.53857421875000000000	4185.64111328125000000000	4253.84619140625000000000	4170.25634765625000000000	4206.66650390625000000000	4204.10253906250000000000	4162.05126953125000000000	4177.43603515625000000000	4190.25634765625000000000	4175.38427734375000000000	4152.82031250000000000000	4182.56396484375000000000	4190.25634765625000000000	4176.41015625000000000000	3489.00000000000000000000	10246.00000000000000000000	10230.00000000000000000000	0.00000000000000000000	0.00000000000000000000	0.00000000000000000000	1772.00000000000000000000	846.00000000000000000000	4.00000000000000000000	4.00000000000000000000	4.00000000000000000000	4.00000000000000000000	4.00000000000000000000	4.00000000000000000000	4.00000000000000000000	4.00000000000000000000	4.00000000000000000000	4.00000000000000000000	4.00000000000000000000	4.00000000000000000000	4.00000000000000000000	4.00000000000000000000	4.00000000000000000000	4.00000000000000000000
95.00000000000000000000	0.00000000000000000000	4152.30761718750000000000	4155.38427734375000000000	4231.28173828125000000000	4166.66650390625000000000	4177.43603515625000000000	4170.25634765625000000000	4135.38427734375000000000	4152.30761718750000000000	4173.84619140625000000000	4144.61523437500000000000	4122.56396484375000000000	4157.43603515625000000000	4162.05126953125000000000	4156.41015625000000000000	3303.00000000000000000000	10245.00000000000000000000	10230.00000000000000000000	0.00000000000000000000	0.00000000000000000000	0.00000000000000000000	1772.00000000000000000000	854.00000000000000000000	4.00000000000000000000	4.00000000000000000000	4.00000000000000000000	4.00000000000000000000	4.00000000000000000000	4.00000000000000000000	4.00000000000000000000	4.00000000000000000000	4.00000000000000000000	4.00000000000000000000	4.00000000000000000000	4.00000000000000000000	4.00000000000000000000	4.00000000000000000000	4.00000000000000000000	4.00000000000000000000
96.00000000000000000000	0.00000000000000000000	4152.30761718750000000000	4128.20507812500000000000	4229.23046875000000000000	4169.23046875000000000000	4150.25634765625000000000	4159.48730468750000000000	4116.92285156250000000000	4122.05126953125000000000	4144.10253906250000000000	4117.94873046875000000000	4153.84619140625000000000	4147.17919921875000000000	4148.20507812500000000000	4149.23046875000000000000	2795.00000000000000000000	10245.00000000000000000000	10230.00000000000000000000	0.00000000000000000000	0.00000000000000000000	0.00000000000000000000	1772.00000000000000000000	863.00000000000000000000	4.00000000000000000000	4.00000000000000000000	4.00000000000000000000	4.00000000000000000000	4.00000000000000000000	4.00000000000000000000	4.00000000000000000000	4.00000000000000000000	4.00000000000000000000	4.00000000000000000000	4.00000000000000000000	4.00000000000000000000	4.00000000000000000000	4.00000000000000000000	4.00000000000000000000	4.00000000000000000000
97.00000000000000000000	0.00000000000000000000	4170.25634765625000000000	4158.97412109375000000000	4249.74365234375000000000	4180.00000000000000000000	4189.23046875000000000000	4205.64111328125000000000	4150.25634765625000000000	4147.17919921875000000000	4173.84619140625000000000	4160.51269531250000000000	4176.41015625000000000000	4164.61523437500000000000	4179.48730468750000000000	4170.76904296875000000000	2774.00000000000000000000	10245.00000000000000000000	10228.00000000000000000000	0.00000000000000000000	0.00000000000000000000	0.00000000000000000000	1772.00000000000000000000	871.00000000000000000000	4.00000000000000000000	4.00000000000000000000	4.00000000000000000000	4.00000000000000000000	4.00000000000000000000	4.00000000000000000000	4.00000000000000000000	4.00000000000000000000	4.00000000000000000000	4.00000000000000000000	4.00000000000000000000	4.00000000000000000000	4.00000000000000000000	4.00000000000000000000	4.00000000000000000000	4.00000000000000000000
98.00000000000000000000	0.00000000000000000000	4168.71777343750000000000	4174.87158203125000000000	4252.30761718750000000000	4178.97412109375000000000	4206.15380859375000000000	4212.30761718750000000000	4155.38427734375000000000	4159.48730468750000000000	4195.38427734375000000000	4185.64111328125000000000	4150.76904296875000000000	4167.69238281250000000000	4182.56396484375000000000	4173.33300781250000000000	3489.00000000000000000000	10245.00000000000000000000	10228.00000000000000000000	0.00000000000000000000	0.00000000000000000000	0.00000000000000000000	1772.00000000000000000000	880.00000000000000000000	4.00000000000000000000	4.00000000000000000000	4.00000000000000000000	4.00000000000000000000	4.00000000000000000000	4.00000000000000000000	4.00000000000000000000	4.00000000000000000000	4.00000000000000000000	4.00000000000000000000	4.00000000000000000000	4.00000000000000000000	4.00000000000000000000	4.00000000000000000000	4.00000000000000000000	4.00000000000000000000
99.00000000000000000000	0.00000000000000000000	4163.07666015625000000000	4158.46142578125000000000	4239.48730468750000000000	4166.15380859375000000000	4171.28173828125000000000	4174.35888671875000000000	4123.58984375000000000000	4141.53857421875000000000	4171.79492187500000000000	4148.20507812500000000000	4114.87158203125000000000	4156.92285156250000000000	4150.76904296875000000000	4158.46142578125000000000	3303.00000000000000000000	10245.00000000000000000000	10228.00000000000000000000	0.00000000000000000000	0.00000000000000000000	0.00000000000000000000	1772.00000000000000000000	888.00000000000000000000	4.00000000000000000000	4.00000000000000000000	4.00000000000000000000	4.00000000000000000000	4.00000000000000000000	4.00000000000000000000	4.00000000000000000000	4.00000000000000000000	4.00000000000000000000	4.00000000000000000000	4.00000000000000000000	4.00000000000000000000	4.00000000000000000000	4.00000000000000000000	4.00000000000000000000	4.00000000000000000000
100.00000000000000000000	0.00000000000000000000	4151.79492187500000000000	4160.00000000000000000000	4224.10253906250000000000	4153.84619140625000000000	4174.35888671875000000000	4172.82031250000000000000	4128.20507812500000000000	4151.28173828125000000000	4177.94873046875000000000	4136.41015625000000000000	4134.87158203125000000000	4153.33300781250000000000	4159.48730468750000000000	4155.89746093750000000000	2795.00000000000000000000	10245.00000000000000000000	10228.00000000000000000000	0.00000000000000000000	0.00000000000000000000	0.00000000000000000000	1772.00000000000000000000	896.00000000000000000000	4.00000000000000000000	4.00000000000000000000	4.00000000000000000000	4.00000000000000000000	4.00000000000000000000	4.00000000000000000000	4.00000000000000000000	4.00000000000000000000	4.00000000000000000000	4.00000000000000000000	4.00000000000000000000	4.00000000000000000000	4.00000000000000000000	4.00000000000000000000	4.00000000000000000000	4.00000000000000000000
101.00000000000000000000	0.00000000000000000000	4160.00000000000000000000	4158.46142578125000000000	4224.10253906250000000000	4148.71777343750000000000	4182.56396484375000000000	4180.00000000000000000000	4149.23046875000000000000	4161.53857421875000000000	4191.28173828125000000000	4144.61523437500000000000	4173.33300781250000000000	4148.20507812500000000000	4181.02539062500000000000	4151.79492187500000000000	2774.00000000000000000000	10247.00000000000000000000	10228.00000000000000000000	0.00000000000000000000	0.00000000000000000000	0.00000000000000000000	1772.00000000000000000000	905.00000000000000000000	4.00000000000000000000	4.00000000000000000000	4.00000000000000000000	4.00000000000000000000	4.00000000000000000000	4.00000000000000000000	4.00000000000000000000	4.00000000000000000000	4.00000000000000000000	4.00000000000000000000	4.00000000000000000000	4.00000000000000000000	4.00000000000000000000	4.00000000000000000000	4.00000000000000000000	4.00000000000000000000
102.00000000000000000000	0.00000000000000000000	4160.51269531250000000000	4163.07666015625000000000	4225.64111328125000000000	4174.87158203125000000000	4184.61523437500000000000	4187.69238281250000000000	4166.15380859375000000000	4177.43603515625000000000	4197.43603515625000000000	4157.43603515625000000000	4171.28173828125000000000	4149.23046875000000000000	4186.15380859375000000000	4158.46142578125000000000	3489.00000000000000000000	10247.00000000000000000000	10228.00000000000000000000	0.00000000000000000000	0.00000000000000000000	0.00000000000000000000	1772.00000000000000000000	913.00000000000000000000	4.00000000000000000000	4.00000000000000000000	4.00000000000000000000	4.00000000000000000000	4.00000000000000000000	4.00000000000000000000	4.00000000000000000000	4.00000000000000000000	4.00000000000000000000	4.00000000000000000000	4.00000000000000000000	4.00000000000000000000	4.00000000000000000000	4.00000000000000000000	4.00000000000000000000	4.00000000000000000000
103.00000000000000000000	0.00000000000000000000	4160.51269531250000000000	4169.74365234375000000000	4226.66650390625000000000	4193.33300781250000000000	4194.87158203125000000000	4198.46142578125000000000	4165.64111328125000000000	4181.02539062500000000000	4185.64111328125000000000	4165.64111328125000000000	4155.89746093750000000000	4166.15380859375000000000	4180.00000000000000000000	4168.71777343750000000000	3303.00000000000000000000	10248.00000000000000000000	10230.00000000000000000000	0.00000000000000000000	0.00000000000000000000	0.00000000000000000000	1772.00000000000000000000	921.00000000000000000000	4.00000000000000000000	4.00000000000000000000	4.00000000000000000000	4.00000000000000000000	4.00000000000000000000	4.00000000000000000000	4.00000000000000000000	4.00000000000000000000	4.00000000000000000000	4.00000000000000000000	4.00000000000000000000	4.00000000000000000000	4.00000000000000000000	4.00000000000000000000	4.00000000000000000000	4.00000000000000000000
104.00000000000000000000	0.00000000000000000000	4171.28173828125000000000	4154.87158203125000000000	4230.25634765625000000000	4160.51269531250000000000	4193.33300781250000000000	4190.76904296875000000000	4143.07666015625000000000	4152.30761718750000000000	4156.41015625000000000000	4147.17919921875000000000	4144.61523437500000000000	4165.12792968750000000000	4176.41015625000000000000	4158.46142578125000000000	2795.00000000000000000000	10248.00000000000000000000	10230.00000000000000000000	0.00000000000000000000	0.00000000000000000000	0.00000000000000000000	1772.00000000000000000000	930.00000000000000000000	4.00000000000000000000	4.00000000000000000000	4.00000000000000000000	4.00000000000000000000	4.00000000000000000000	4.00000000000000000000	4.00000000000000000000	4.00000000000000000000	4.00000000000000000000	4.00000000000000000000	4.00000000000000000000	4.00000000000000000000	4.00000000000000000000	4.00000000000000000000	4.00000000000000000000	4.00000000000000000000
105.00000000000000000000	0.00000000000000000000	4165.12792968750000000000	4157.43603515625000000000	4229.74365234375000000000	4146.15380859375000000000	4195.89746093750000000000	4188.20507812500000000000	4140.51269531250000000000	4151.79492187500000000000	4171.79492187500000000000	4141.53857421875000000000	4139.48730468750000000000	4161.53857421875000000000	4187.17919921875000000000	4162.56396484375000000000	2774.00000000000000000000	10248.00000000000000000000	10229.00000000000000000000	0.00000000000000000000	0.00000000000000000000	0.00000000000000000000	1772.00000000000000000000	938.00000000000000000000	4.00000000000000000000	4.00000000000000000000	4.00000000000000000000	4.00000000000000000000	4.00000000000000000000	4.00000000000000000000	4.00000000000000000000	4.00000000000000000000	4.00000000000000000000	4.00000000000000000000	4.00000000000000000000	4.00000000000000000000	4.00000000000000000000	4.00000000000000000000	4.00000000000000000000	4.00000000000000000000
106.00000000000000000000	0.00000000000000000000	4172.82031250000000000000	4167.17919921875000000000	4235.38427734375000000000	4171.28173828125000000000	4192.30761718750000000000	4188.20507812500000000000	4148.71777343750000000000	4167.17919921875000000000	4198.97412109375000000000	4160.00000000000000000000	4166.66650390625000000000	4176.41015625000000000000	4186.15380859375000000000	4175.38427734375000000000	3489.00000000000000000000	10248.00000000000000000000	10229.00000000000000000000	0.00000000000000000000	0.00000000000000000000	0.00000000000000000000	1772.00000000000000000000	946.00000000000000000000	4.00000000000000000000	4.00000000000000000000	4.00000000000000000000	4.00000000000000000000	4.00000000000000000000	4.00000000000000000000	4.00000000000000000000	4.00000000000000000000	4.00000000000000000000	4.00000000000000000000	4.00000000000000000000	4.00000000000000000000	4.00000000000000000000	4.00000000000000000000	4.00000000000000000000	4.00000000000000000000
107.00000000000000000000	0.00000000000000000000	4166.66650390625000000000	4163.07666015625000000000	4229.74365234375000000000	4176.41015625000000000000	4189.23046875000000000000	4186.15380859375000000000	4153.33300781250000000000	4170.25634765625000000000	4200.00000000000000000000	4177.43603515625000000000	4198.46142578125000000000	4172.30761718750000000000	4183.07666015625000000000	4171.28173828125000000000	3303.00000000000000000000	10248.00000000000000000000	10230.00000000000000000000	0.00000000000000000000	0.00000000000000000000	0.00000000000000000000	1772.00000000000000000000	955.00000000000000000000	4.00000000000000000000	4.00000000000000000000	4.00000000000000000000	4.00000000000000000000	4.00000000000000000000	4.00000000000000000000	4.00000000000000000000	4.00000000000000000000	4.00000000000000000000	4.00000000000000000000	4.00000000000000000000	4.00000000000000000000	4.00000000000000000000	4.00000000000000000000	4.00000000000000000000	4.00000000000000000000
108.00000000000000000000	0.00000000000000000000	4156.41015625000000000000	4151.79492187500000000000	4231.28173828125000000000	4168.71777343750000000000	4186.15380859375000000000	4191.79492187500000000000	4158.97412109375000000000	4175.38427734375000000000	4189.23046875000000000000	4158.46142578125000000000	4161.02539062500000000000	4161.53857421875000000000	4181.53857421875000000000	4166.66650390625000000000	2795.00000000000000000000	10248.00000000000000000000	10230.00000000000000000000	0.00000000000000000000	0.00000000000000000000	0.00000000000000000000	1772.00000000000000000000	963.00000000000000000000	4.00000000000000000000	4.00000000000000000000	4.00000000000000000000	4.00000000000000000000	4.00000000000000000000	4.00000000000000000000	4.00000000000000000000	4.00000000000000000000	4.00000000000000000000	4.00000000000000000000	4.00000000000000000000	4.00000000000000000000	4.00000000000000000000	4.00000000000000000000	4.00000000000000000000	4.00000000000000000000
109.00000000000000000000	0.00000000000000000000	4173.33300781250000000000	4149.74365234375000000000	4252.30761718750000000000	4169.74365234375000000000	4187.69238281250000000000	4206.15380859375000000000	4168.71777343750000000000	4182.56396484375000000000	4182.56396484375000000000	4149.74365234375000000000	4132.82031250000000000000	4167.17919921875000000000	4181.02539062500000000000	4176.41015625000000000000	2774.00000000000000000000	10249.00000000000000000000	10230.00000000000000000000	0.00000000000000000000	0.00000000000000000000	0.00000000000000000000	1772.00000000000000000000	971.00000000000000000000	4.00000000000000000000	4.00000000000000000000	4.00000000000000000000	4.00000000000000000000	4.00000000000000000000	4.00000000000000000000	4.00000000000000000000	4.00000000000000000000	4.00000000000000000000	4.00000000000000000000	4.00000000000000000000	4.00000000000000000000	4.00000000000000000000	4.00000000000000000000	4.00000000000000000000	4.00000000000000000000
110.00000000000000000000	0.00000000000000000000	4158.97412109375000000000	4156.92285156250000000000	4234.87158203125000000000	4163.07666015625000000000	4188.71777343750000000000	4204.10253906250000000000	4172.30761718750000000000	4181.53857421875000000000	4185.12792968750000000000	4218.97412109375000000000	4154.35888671875000000000	4160.51269531250000000000	4183.58984375000000000000	4169.74365234375000000000	3489.00000000000000000000	10249.00000000000000000000	10230.00000000000000000000	0.00000000000000000000	0.00000000000000000000	0.00000000000000000000	1772.00000000000000000000	980.00000000000000000000	4.00000000000000000000	4.00000000000000000000	4.00000000000000000000	4.00000000000000000000	4.00000000000000000000	4.00000000000000000000	4.00000000000000000000	4.00000000000000000000	4.00000000000000000000	4.00000000000000000000	4.00000000000000000000	4.00000000000000000000	4.00000000000000000000	4.00000000000000000000	4.00000000000000000000	4.00000000000000000000
111.00000000000000000000	0.00000000000000000000	4149.23046875000000000000	4144.61523437500000000000	4206.15380859375000000000	4149.23046875000000000000	4158.46142578125000000000	4167.69238281250000000000	4151.79492187500000000000	4168.71777343750000000000	4174.35888671875000000000	4295.38427734375000000000	4149.23046875000000000000	4146.66650390625000000000	4151.28173828125000000000	4133.84619140625000000000	3303.00000000000000000000	10251.00000000000000000000	10229.00000000000000000000	0.00000000000000000000	0.00000000000000000000	0.00000000000000000000	1772.00000000000000000000	988.00000000000000000000	4.00000000000000000000	4.00000000000000000000	4.00000000000000000000	4.00000000000000000000	4.00000000000000000000	4.00000000000000000000	4.00000000000000000000	4.00000000000000000000	4.00000000000000000000	4.00000000000000000000	4.00000000000000000000	4.00000000000000000000	4.00000000000000000000	4.00000000000000000000	4.00000000000000000000	4.00000000000000000000
112.00000000000000000000	0.00000000000000000000	4160.51269531250000000000	4147.17919921875000000000	4214.87158203125000000000	4151.79492187500000000000	4165.12792968750000000000	4163.07666015625000000000	4148.20507812500000000000	4172.30761718750000000000	4171.28173828125000000000	4334.87158203125000000000	4161.53857421875000000000	4152.30761718750000000000	4142.56396484375000000000	4135.38427734375000000000	2795.00000000000000000000	10251.00000000000000000000	10229.00000000000000000000	0.00000000000000000000	0.00000000000000000000	0.00000000000000000000	1772.00000000000000000000	996.00000000000000000000	4.00000000000000000000	4.00000000000000000000	4.00000000000000000000	4.00000000000000000000	4.00000000000000000000	4.00000000000000000000	4.00000000000000000000	4.00000000000000000000	4.00000000000000000000	4.00000000000000000000	4.00000000000000000000	4.00000000000000000000	4.00000000000000000000	4.00000000000000000000	4.00000000000000000000	4.00000000000000000000
113.00000000000000000000	0.00000000000000000000	4167.17919921875000000000	4168.71777343750000000000	4237.43603515625000000000	4164.61523437500000000000	4211.28173828125000000000	4197.94873046875000000000	4167.69238281250000000000	4183.07666015625000000000	4181.02539062500000000000	4351.28173828125000000000	4161.02539062500000000000	4175.89746093750000000000	4179.48730468750000000000	4174.87158203125000000000	2774.00000000000000000000	10250.00000000000000000000	10227.00000000000000000000	0.00000000000000000000	0.00000000000000000000	0.00000000000000000000	1773.00000000000000000000	5.00000000000000000000	4.00000000000000000000	4.00000000000000000000	4.00000000000000000000	4.00000000000000000000	4.00000000000000000000	4.00000000000000000000	4.00000000000000000000	4.00000000000000000000	4.00000000000000000000	4.00000000000000000000	4.00000000000000000000	4.00000000000000000000	4.00000000000000000000	4.00000000000000000000	4.00000000000000000000	4.00000000000000000000
114.00000000000000000000	0.00000000000000000000	4179.48730468750000000000	4164.10253906250000000000	4244.61523437500000000000	4164.10253906250000000000	4209.23046875000000000000	4198.97412109375000000000	4164.10253906250000000000	4172.30761718750000000000	4177.43603515625000000000	4358.97412109375000000000	4122.56396484375000000000	4187.17919921875000000000	4183.58984375000000000000	4188.20507812500000000000	3489.00000000000000000000	10250.00000000000000000000	10227.00000000000000000000	0.00000000000000000000	0.00000000000000000000	0.00000000000000000000	1773.00000000000000000000	13.00000000000000000000	4.00000000000000000000	4.00000000000000000000	4.00000000000000000000	4.00000000000000000000	4.00000000000000000000	4.00000000000000000000	4.00000000000000000000	4.00000000000000000000	4.00000000000000000000	4.00000000000000000000	4.00000000000000000000	4.00000000000000000000	4.00000000000000000000	4.00000000000000000000	4.00000000000000000000	4.00000000000000000000
115.00000000000000000000	0.00000000000000000000	4167.69238281250000000000	4155.89746093750000000000	4228.20507812500000000000	4156.41015625000000000000	4187.17919921875000000000	4182.56396484375000000000	4156.41015625000000000000	4164.10253906250000000000	4173.84619140625000000000	4363.58984375000000000000	4131.79492187500000000000	4175.89746093750000000000	4170.76904296875000000000	4173.84619140625000000000	3303.00000000000000000000	10247.00000000000000000000	10226.00000000000000000000	0.00000000000000000000	0.00000000000000000000	0.00000000000000000000	1773.00000000000000000000	22.00000000000000000000	4.00000000000000000000	4.00000000000000000000	4.00000000000000000000	4.00000000000000000000	4.00000000000000000000	4.00000000000000000000	4.00000000000000000000	4.00000000000000000000	4.00000000000000000000	4.00000000000000000000	4.00000000000000000000	4.00000000000000000000	4.00000000000000000000	4.00000000000000000000	4.00000000000000000000	4.00000000000000000000
116.00000000000000000000	0.00000000000000000000	4163.58984375000000000000	4153.84619140625000000000	4220.00000000000000000000	4162.56396484375000000000	4173.84619140625000000000	4176.92285156250000000000	4150.25634765625000000000	4154.87158203125000000000	4156.41015625000000000000	4334.87158203125000000000	4157.43603515625000000000	4166.15380859375000000000	4158.97412109375000000000	4152.82031250000000000000	2795.00000000000000000000	10247.00000000000000000000	10226.00000000000000000000	0.00000000000000000000	0.00000000000000000000	0.00000000000000000000	1773.00000000000000000000	30.00000000000000000000	4.00000000000000000000	4.00000000000000000000	4.00000000000000000000	4.00000000000000000000	4.00000000000000000000	4.00000000000000000000	4.00000000000000000000	4.00000000000000000000	4.00000000000000000000	4.00000000000000000000	4.00000000000000000000	4.00000000000000000000	4.00000000000000000000	4.00000000000000000000	4.00000000000000000000	4.00000000000000000000
117.00000000000000000000	0.00000000000000000000	4161.53857421875000000000	4150.25634765625000000000	4213.84619140625000000000	4168.71777343750000000000	4166.66650390625000000000	4184.61523437500000000000	4149.74365234375000000000	4153.33300781250000000000	4147.69238281250000000000	4312.30761718750000000000	4157.43603515625000000000	4165.64111328125000000000	4150.25634765625000000000	4146.66650390625000000000	2774.00000000000000000000	10245.00000000000000000000	10227.00000000000000000000	0.00000000000000000000	0.00000000000000000000	0.00000000000000000000	1773.00000000000000000000	38.00000000000000000000	4.00000000000000000000	4.00000000000000000000	4.00000000000000000000	4.00000000000000000000	4.00000000000000000000	4.00000000000000000000	4.00000000000000000000	4.00000000000000000000	4.00000000000000000000	4.00000000000000000000	4.00000000000000000000	4.00000000000000000000	4.00000000000000000000	4.00000000000000000000	4.00000000000000000000	4.00000000000000000000
118.00000000000000000000	0.00000000000000000000	4154.87158203125000000000	4152.82031250000000000000	4210.25634765625000000000	4160.51269531250000000000	4185.12792968750000000000	4193.33300781250000000000	4164.61523437500000000000	4174.87158203125000000000	4180.51269531250000000000	4334.35888671875000000000	4160.51269531250000000000	4177.43603515625000000000	4165.64111328125000000000	4158.46142578125000000000	3489.00000000000000000000	10245.00000000000000000000	10227.00000000000000000000	0.00000000000000000000	0.00000000000000000000	0.00000000000000000000	1773.00000000000000000000	47.00000000000000000000	4.00000000000000000000	4.00000000000000000000	4.00000000000000000000	4.00000000000000000000	4.00000000000000000000	4.00000000000000000000	4.00000000000000000000	4.00000000000000000000	4.00000000000000000000	4.00000000000000000000	4.00000000000000000000	4.00000000000000000000	4.00000000000000000000	4.00000000000000000000	4.00000000000000000000	4.00000000000000000000
119.00000000000000000000	0.00000000000000000000	4169.23046875000000000000	4163.07666015625000000000	4222.05126953125000000000	4151.79492187500000000000	4204.10253906250000000000	4192.82031250000000000000	4171.28173828125000000000	4185.12792968750000000000	4201.02539062500000000000	4347.17919921875000000000	4151.79492187500000000000	4188.71777343750000000000	4177.94873046875000000000	4169.23046875000000000000	3303.00000000000000000000	10245.00000000000000000000	10227.00000000000000000000	0.00000000000000000000	0.00000000000000000000	0.00000000000000000000	1773.00000000000000000000	55.00000000000000000000	4.00000000000000000000	4.00000000000000000000	4.00000000000000000000	4.00000000000000000000	4.00000000000000000000	4.00000000000000000000	4.00000000000000000000	4.00000000000000000000	4.00000000000000000000	4.00000000000000000000	4.00000000000000000000	4.00000000000000000000	4.00000000000000000000	4.00000000000000000000	4.00000000000000000000	4.00000000000000000000
120.00000000000000000000	0.00000000000000000000	4156.92285156250000000000	4162.56396484375000000000	4206.66650390625000000000	4154.87158203125000000000	4197.94873046875000000000	4197.43603515625000000000	4176.41015625000000000000	4191.28173828125000000000	4188.20507812500000000000	4335.38427734375000000000	4135.89746093750000000000	4177.94873046875000000000	4167.69238281250000000000	4169.74365234375000000000	2795.00000000000000000000	10245.00000000000000000000	10227.00000000000000000000	0.00000000000000000000	0.00000000000000000000	0.00000000000000000000	1773.00000000000000000000	63.00000000000000000000	4.00000000000000000000	4.00000000000000000000	4.00000000000000000000	4.00000000000000000000	4.00000000000000000000	4.00000000000000000000	4.00000000000000000000	4.00000000000000000000	4.00000000000000000000	4.00000000000000000000	4.00000000000000000000	4.00000000000000000000	4.00000000000000000000	4.00000000000000000000	4.00000000000000000000	4.00000000000000000000
121.00000000000000000000	0.00000000000000000000	4154.35888671875000000000	4141.53857421875000000000	4190.25634765625000000000	4154.87158203125000000000	4176.92285156250000000000	4186.15380859375000000000	4173.33300781250000000000	4187.17919921875000000000	4166.66650390625000000000	4322.05126953125000000000	4154.87158203125000000000	4162.56396484375000000000	4148.20507812500000000000	4157.94873046875000000000	2774.00000000000000000000	10244.00000000000000000000	10227.00000000000000000000	0.00000000000000000000	0.00000000000000000000	0.00000000000000000000	1773.00000000000000000000	72.00000000000000000000	4.00000000000000000000	4.00000000000000000000	4.00000000000000000000	4.00000000000000000000	4.00000000000000000000	4.00000000000000000000	4.00000000000000000000	4.00000000000000000000	4.00000000000000000000	4.00000000000000000000	4.00000000000000000000	4.00000000000000000000	4.00000000000000000000	4.00000000000000000000	4.00000000000000000000	4.00000000000000000000
122.00000000000000000000	0.00000000000000000000	4166.66650390625000000000	4152.30761718750000000000	4202.56396484375000000000	4151.79492187500000000000	4176.92285156250000000000	4180.00000000000000000000	4165.64111328125000000000	4174.87158203125000000000	4165.64111328125000000000	4321.53857421875000000000	4169.23046875000000000000	4160.51269531250000000000	4157.94873046875000000000	4150.25634765625000000000	3489.00000000000000000000	10244.00000000000000000000	10227.00000000000000000000	0.00000000000000000000	0.00000000000000000000	0.00000000000000000000	1773.00000000000000000000	80.00000000000000000000	4.00000000000000000000	4.00000000000000000000	4.00000000000000000000	4.00000000000000000000	4.00000000000000000000	4.00000000000000000000	4.00000000000000000000	4.00000000000000000000	4.00000000000000000000	4.00000000000000000000	4.00000000000000000000	4.00000000000000000000	4.00000000000000000000	4.00000000000000000000	4.00000000000000000000	4.00000000000000000000
123.00000000000000000000	0.00000000000000000000	4165.12792968750000000000	4187.17919921875000000000	4228.20507812500000000000	4164.10253906250000000000	4207.69238281250000000000	4201.02539062500000000000	4173.84619140625000000000	4183.07666015625000000000	4182.05126953125000000000	4325.12792968750000000000	4148.20507812500000000000	4182.05126953125000000000	4185.12792968750000000000	4164.10253906250000000000	3303.00000000000000000000	10246.00000000000000000000	10227.00000000000000000000	0.00000000000000000000	0.00000000000000000000	0.00000000000000000000	1773.00000000000000000000	88.00000000000000000000	4.00000000000000000000	4.00000000000000000000	4.00000000000000000000	4.00000000000000000000	4.00000000000000000000	4.00000000000000000000	4.00000000000000000000	4.00000000000000000000	4.00000000000000000000	4.00000000000000000000	4.00000000000000000000	4.00000000000000000000	4.00000000000000000000	4.00000000000000000000	4.00000000000000000000	4.00000000000000000000
124.00000000000000000000	0.00000000000000000000	4181.53857421875000000000	4183.07666015625000000000	4255.89746093750000000000	4163.07666015625000000000	4215.38427734375000000000	4205.12792968750000000000	4178.97412109375000000000	4192.30761718750000000000	4179.48730468750000000000	4317.94873046875000000000	4141.02539062500000000000	4202.56396484375000000000	4191.28173828125000000000	4173.84619140625000000000	2795.00000000000000000000	10246.00000000000000000000	10227.00000000000000000000	0.00000000000000000000	0.00000000000000000000	0.00000000000000000000	1773.00000000000000000000	97.00000000000000000000	4.00000000000000000000	4.00000000000000000000	4.00000000000000000000	4.00000000000000000000	4.00000000000000000000	4.00000000000000000000	4.00000000000000000000	4.00000000000000000000	4.00000000000000000000	4.00000000000000000000	4.00000000000000000000	4.00000000000000000000	4.00000000000000000000	4.00000000000000000000	4.00000000000000000000	4.00000000000000000000
125.00000000000000000000	0.00000000000000000000	4177.43603515625000000000	4174.87158203125000000000	4249.23046875000000000000	4161.53857421875000000000	4201.02539062500000000000	4200.00000000000000000000	4180.51269531250000000000	4195.38427734375000000000	4180.51269531250000000000	4328.71777343750000000000	4171.79492187500000000000	4195.38427734375000000000	4195.38427734375000000000	4174.87158203125000000000	2774.00000000000000000000	10245.00000000000000000000	10227.00000000000000000000	0.00000000000000000000	0.00000000000000000000	0.00000000000000000000	1773.00000000000000000000	105.00000000000000000000	4.00000000000000000000	4.00000000000000000000	4.00000000000000000000	4.00000000000000000000	4.00000000000000000000	4.00000000000000000000	4.00000000000000000000	4.00000000000000000000	4.00000000000000000000	4.00000000000000000000	4.00000000000000000000	4.00000000000000000000	4.00000000000000000000	4.00000000000000000000	4.00000000000000000000	4.00000000000000000000
126.00000000000000000000	0.00000000000000000000	4167.69238281250000000000	4172.30761718750000000000	4229.23046875000000000000	4185.64111328125000000000	4187.69238281250000000000	4190.76904296875000000000	4166.66650390625000000000	4176.41015625000000000000	4174.35888671875000000000	4331.28173828125000000000	4194.87158203125000000000	4191.79492187500000000000	4186.66650390625000000000	4177.43603515625000000000	3489.00000000000000000000	10245.00000000000000000000	10227.00000000000000000000	0.00000000000000000000	0.00000000000000000000	0.00000000000000000000	1773.00000000000000000000	113.00000000000000000000	4.00000000000000000000	4.00000000000000000000	4.00000000000000000000	4.00000000000000000000	4.00000000000000000000	4.00000000000000000000	4.00000000000000000000	4.00000000000000000000	4.00000000000000000000	4.00000000000000000000	4.00000000000000000000	4.00000000000000000000	4.00000000000000000000	4.00000000000000000000	4.00000000000000000000	4.00000000000000000000
127.00000000000000000000	0.00000000000000000000	4166.15380859375000000000	4154.87158203125000000000	4226.66650390625000000000	4171.79492187500000000000	4175.89746093750000000000	4179.48730468750000000000	4152.30761718750000000000	4152.30761718750000000000	4152.82031250000000000000	4310.76904296875000000000	4170.76904296875000000000	4192.30761718750000000000	4171.28173828125000000000	4171.28173828125000000000	52.00000000000000000000	10246.00000000000000000000	10228.00000000000000000000	0.00000000000000000000	0.00000000000000000000	0.00000000000000000000	1773.00000000000000000000	122.00000000000000000000	4.00000000000000000000	4.00000000000000000000	4.00000000000000000000	4.00000000000000000000	4.00000000000000000000	4.00000000000000000000	4.00000000000000000000	4.00000000000000000000	4.00000000000000000000	4.00000000000000000000	4.00000000000000000000	4.00000000000000000000	4.00000000000000000000	4.00000000000000000000	4.00000000000000000000	4.00000000000000000000
0.00000000000000000000	0.00000000000000000000	4155.89746093750000000000	4151.28173828125000000000	4232.30761718750000000000	4142.05126953125000000000	4174.87158203125000000000	4176.41015625000000000000	4156.41015625000000000000	4153.84619140625000000000	4150.25634765625000000000	4309.23046875000000000000	4134.35888671875000000000	4188.71777343750000000000	4165.12792968750000000000	4157.94873046875000000000	2807.00000000000000000000	10246.00000000000000000000	10228.00000000000000000000	0.00000000000000000000	0.00000000000000000000	0.00000000000000000000	1773.00000000000000000000	130.00000000000000000000	4.00000000000000000000	4.00000000000000000000	4.00000000000000000000	4.00000000000000000000	4.00000000000000000000	4.00000000000000000000	4.00000000000000000000	4.00000000000000000000	4.00000000000000000000	4.00000000000000000000	4.00000000000000000000	4.00000000000000000000	4.00000000000000000000	4.00000000000000000000	4.00000000000000000000	4.00000000000000000000
1.00000000000000000000	0.00000000000000000000	4172.30761718750000000000	4164.10253906250000000000	4245.64111328125000000000	4167.69238281250000000000	4188.71777343750000000000	4187.69238281250000000000	4168.20507812500000000000	4174.87158203125000000000	4167.69238281250000000000	4312.82031250000000000000	4133.84619140625000000000	4198.97412109375000000000	4158.97412109375000000000	4162.05126953125000000000	2805.00000000000000000000	10246.00000000000000000000	10228.00000000000000000000	0.00000000000000000000	0.00000000000000000000	0.00000000000000000000	1773.00000000000000000000	138.00000000000000000000	4.00000000000000000000	4.00000000000000000000	4.00000000000000000000	4.00000000000000000000	4.00000000000000000000	4.00000000000000000000	4.00000000000000000000	4.00000000000000000000	4.00000000000000000000	4.00000000000000000000	4.00000000000000000000	4.00000000000000000000	4.00000000000000000000	4.00000000000000000000	4.00000000000000000000	4.00000000000000000000
2.00000000000000000000	0.00000000000000000000	4169.23046875000000000000	4169.23046875000000000000	4233.84619140625000000000	4175.38427734375000000000	4204.10253906250000000000	4201.02539062500000000000	4184.61523437500000000000	4200.00000000000000000000	4186.15380859375000000000	4310.25634765625000000000	4161.02539062500000000000	4198.97412109375000000000	4164.10253906250000000000	4171.28173828125000000000	2378.00000000000000000000	10246.00000000000000000000	10228.00000000000000000000	0.00000000000000000000	0.00000000000000000000	0.00000000000000000000	1773.00000000000000000000	147.00000000000000000000	4.00000000000000000000	4.00000000000000000000	4.00000000000000000000	4.00000000000000000000	4.00000000000000000000	4.00000000000000000000	4.00000000000000000000	4.00000000000000000000	4.00000000000000000000	4.00000000000000000000	4.00000000000000000000	4.00000000000000000000	4.00000000000000000000	4.00000000000000000000	4.00000000000000000000	4.00000000000000000000
3.00000000000000000000	0.00000000000000000000	4155.89746093750000000000	4153.33300781250000000000	4220.00000000000000000000	4139.48730468750000000000	4188.71777343750000000000	4185.64111328125000000000	4175.38427734375000000000	4188.20507812500000000000	4174.35888671875000000000	4304.10253906250000000000	4174.35888671875000000000	4184.10253906250000000000	4168.20507812500000000000	4157.94873046875000000000	3457.00000000000000000000	10248.00000000000000000000	10229.00000000000000000000	0.00000000000000000000	0.00000000000000000000	0.00000000000000000000	1773.00000000000000000000	155.00000000000000000000	4.00000000000000000000	4.00000000000000000000	4.00000000000000000000	4.00000000000000000000	4.00000000000000000000	4.00000000000000000000	4.00000000000000000000	4.00000000000000000000	4.00000000000000000000	4.00000000000000000000	4.00000000000000000000	4.00000000000000000000	4.00000000000000000000	4.00000000000000000000	4.00000000000000000000	4.00000000000000000000
4.00000000000000000000	0.00000000000000000000	4168.20507812500000000000	4152.30761718750000000000	4233.33300781250000000000	4145.64111328125000000000	4184.10253906250000000000	4180.51269531250000000000	4170.76904296875000000000	4169.74365234375000000000	4161.02539062500000000000	4300.00000000000000000000	4157.94873046875000000000	4193.84619140625000000000	4166.66650390625000000000	4156.92285156250000000000	3526.00000000000000000000	10248.00000000000000000000	10229.00000000000000000000	0.00000000000000000000	0.00000000000000000000	0.00000000000000000000	1773.00000000000000000000	163.00000000000000000000	4.00000000000000000000	4.00000000000000000000	4.00000000000000000000	4.00000000000000000000	4.00000000000000000000	4.00000000000000000000	4.00000000000000000000	4.00000000000000000000	4.00000000000000000000	4.00000000000000000000	4.00000000000000000000	4.00000000000000000000	4.00000000000000000000	4.00000000000000000000	4.00000000000000000000	4.00000000000000000000
5.00000000000000000000	0.00000000000000000000	4170.76904296875000000000	4167.17919921875000000000	4236.92285156250000000000	4173.33300781250000000000	4195.38427734375000000000	4193.84619140625000000000	4181.02539062500000000000	4173.84619140625000000000	4167.17919921875000000000	4306.66650390625000000000	4146.66650390625000000000	4213.84619140625000000000	4167.17919921875000000000	4175.89746093750000000000	3407.00000000000000000000	10245.00000000000000000000	10227.00000000000000000000	0.00000000000000000000	0.00000000000000000000	0.00000000000000000000	1773.00000000000000000000	172.00000000000000000000	4.00000000000000000000	4.00000000000000000000	4.00000000000000000000	4.00000000000000000000	4.00000000000000000000	4.00000000000000000000	4.00000000000000000000	4.00000000000000000000	4.00000000000000000000	4.00000000000000000000	4.00000000000000000000	4.00000000000000000000	4.00000000000000000000	4.00000000000000000000	4.00000000000000000000	4.00000000000000000000
6.00000000000000000000	0.00000000000000000000	4180.00000000000000000000	4164.10253906250000000000	4245.64111328125000000000	4170.25634765625000000000	4176.92285156250000000000	4183.07666015625000000000	4167.17919921875000000000	4166.15380859375000000000	4157.43603515625000000000	4303.58984375000000000000	4152.82031250000000000000	4216.41015625000000000000	4164.61523437500000000000	4180.00000000000000000000	3479.00000000000000000000	10245.00000000000000000000	10227.00000000000000000000	0.00000000000000000000	0.00000000000000000000	0.00000000000000000000	1773.00000000000000000000	180.00000000000000000000	4.00000000000000000000	4.00000000000000000000	4.00000000000000000000	4.00000000000000000000	4.00000000000000000000	4.00000000000000000000	4.00000000000000000000	4.00000000000000000000	4.00000000000000000000	4.00000000000000000000	4.00000000000000000000	4.00000000000000000000	4.00000000000000000000	4.00000000000000000000	4.00000000000000000000	4.00000000000000000000
7.00000000000000000000	0.00000000000000000000	4182.05126953125000000000	4177.43603515625000000000	4258.97412109375000000000	4173.33300781250000000000	4189.23046875000000000000	4184.10253906250000000000	4161.53857421875000000000	4168.71777343750000000000	4158.97412109375000000000	4298.46142578125000000000	4168.71777343750000000000	4216.92285156250000000000	4177.94873046875000000000	4185.12792968750000000000	3440.00000000000000000000	10246.00000000000000000000	10226.00000000000000000000	0.00000000000000000000	0.00000000000000000000	0.00000000000000000000	1773.00000000000000000000	189.00000000000000000000	4.00000000000000000000	4.00000000000000000000	4.00000000000000000000	4.00000000000000000000	4.00000000000000000000	4.00000000000000000000	4.00000000000000000000	4.00000000000000000000	4.00000000000000000000	4.00000000000000000000	4.00000000000000000000	4.00000000000000000000	4.00000000000000000000	4.00000000000000000000	4.00000000000000000000	4.00000000000000000000
8.00000000000000000000	0.00000000000000000000	4175.38427734375000000000	4188.20507812500000000000	4244.61523437500000000000	4179.48730468750000000000	4212.30761718750000000000	4192.30761718750000000000	4166.66650390625000000000	4174.35888671875000000000	4159.48730468750000000000	4301.02539062500000000000	4180.51269531250000000000	4213.84619140625000000000	4180.00000000000000000000	4179.48730468750000000000	3418.00000000000000000000	10246.00000000000000000000	10226.00000000000000000000	0.00000000000000000000	0.00000000000000000000	0.00000000000000000000	1773.00000000000000000000	197.00000000000000000000	4.00000000000000000000	4.00000000000000000000	4.00000000000000000000	4.00000000000000000000	4.00000000000000000000	4.00000000000000000000	4.00000000000000000000	4.00000000000000000000	4.00000000000000000000	4.00000000000000000000	4.00000000000000000000	4.00000000000000000000	4.00000000000000000000	4.00000000000000000000	4.00000000000000000000	4.00000000000000000000
9.00000000000000000000	0.00000000000000000000	4167.17919921875000000000	4171.79492187500000000000	4218.46142578125000000000	4156.92285156250000000000	4190.76904296875000000000	4181.53857421875000000000	4161.53857421875000000000	4162.05126953125000000000	4149.23046875000000000000	4299.48730468750000000000	4155.89746093750000000000	4190.76904296875000000000	4162.56396484375000000000	4153.33300781250000000000	3112.00000000000000000000	10250.00000000000000000000	10229.00000000000000000000	0.00000000000000000000	0.00000000000000000000	0.00000000000000000000	1773.00000000000000000000	205.00000000000000000000	4.00000000000000000000	4.00000000000000000000	4.00000000000000000000	4.00000000000000000000	4.00000000000000000000	4.00000000000000000000	4.00000000000000000000	4.00000000000000000000	4.00000000000000000000	4.00000000000000000000	4.00000000000000000000	4.00000000000000000000	4.00000000000000000000	4.00000000000000000000	4.00000000000000000000	4.00000000000000000000
10.00000000000000000000	0.00000000000000000000	4149.74365234375000000000	4163.58984375000000000000	4210.25634765625000000000	4148.20507812500000000000	4181.02539062500000000000	4183.58984375000000000000	4166.15380859375000000000	4170.25634765625000000000	4167.69238281250000000000	4304.61523437500000000000	4056.92309570312500000000	4175.89746093750000000000	4165.64111328125000000000	4145.12792968750000000000	3501.00000000000000000000	10250.00000000000000000000	10229.00000000000000000000	0.00000000000000000000	0.00000000000000000000	0.00000000000000000000	1773.00000000000000000000	214.00000000000000000000	4.00000000000000000000	4.00000000000000000000	4.00000000000000000000	4.00000000000000000000	4.00000000000000000000	4.00000000000000000000	4.00000000000000000000	4.00000000000000000000	4.00000000000000000000	4.00000000000000000000	4.00000000000000000000	4.00000000000000000000	4.00000000000000000000	4.00000000000000000000	4.00000000000000000000	4.00000000000000000000
11.00000000000000000000	0.00000000000000000000	4165.12792968750000000000	4163.07666015625000000000	4225.64111328125000000000	4168.71777343750000000000	4191.79492187500000000000	4197.43603515625000000000	4170.25634765625000000000	4178.97412109375000000000	4183.07666015625000000000	4302.05126953125000000000	4097.43603515625000000000	4188.20507812500000000000	4162.56396484375000000000	4151.79492187500000000000	3302.00000000000000000000	10248.00000000000000000000	10227.00000000000000000000	0.00000000000000000000	0.00000000000000000000	0.00000000000000000000	1773.00000000000000000000	222.00000000000000000000	4.00000000000000000000	4.00000000000000000000	4.00000000000000000000	4.00000000000000000000	4.00000000000000000000	4.00000000000000000000	4.00000000000000000000	4.00000000000000000000	4.00000000000000000000	4.00000000000000000000	4.00000000000000000000	4.00000000000000000000	4.00000000000000000000	4.00000000000000000000	4.00000000000000000000	4.00000000000000000000
12.00000000000000000000	0.00000000000000000000	4170.76904296875000000000	4165.12792968750000000000	4225.64111328125000000000	4176.92285156250000000000	4203.07666015625000000000	4208.71777343750000000000	4170.25634765625000000000	4168.71777343750000000000	4180.00000000000000000000	4297.43603515625000000000	4356.92285156250000000000	4192.82031250000000000000	4155.89746093750000000000	4157.43603515625000000000	2786.00000000000000000000	10248.00000000000000000000	10227.00000000000000000000	0.00000000000000000000	0.00000000000000000000	0.00000000000000000000	1773.00000000000000000000	230.00000000000000000000	4.00000000000000000000	4.00000000000000000000	4.00000000000000000000	4.00000000000000000000	4.00000000000000000000	4.00000000000000000000	4.00000000000000000000	4.00000000000000000000	4.00000000000000000000	4.00000000000000000000	4.00000000000000000000	4.00000000000000000000	4.00000000000000000000	4.00000000000000000000	4.00000000000000000000	4.00000000000000000000
13.00000000000000000000	0.00000000000000000000	4156.41015625000000000000	4153.84619140625000000000	4213.33300781250000000000	4154.35888671875000000000	4196.41015625000000000000	4194.35888671875000000000	4165.64111328125000000000	4161.02539062500000000000	4168.71777343750000000000	4282.56396484375000000000	4007.69213867187500000000	4184.61523437500000000000	4161.53857421875000000000	4155.89746093750000000000	2801.00000000000000000000	10247.00000000000000000000	10229.00000000000000000000	0.00000000000000000000	0.00000000000000000000	0.00000000000000000000	1773.00000000000000000000	239.00000000000000000000	4.00000000000000000000	4.00000000000000000000	4.00000000000000000000	4.00000000000000000000	4.00000000000000000000	4.00000000000000000000	4.00000000000000000000	4.00000000000000000000	4.00000000000000000000	4.00000000000000000000	4.00000000000000000000	4.00000000000000000000	4.00000000000000000000	4.00000000000000000000	4.00000000000000000000	4.00000000000000000000
14.00000000000000000000	0.00000000000000000000	4161.02539062500000000000	4136.41015625000000000000	4226.66650390625000000000	4122.05126953125000000000	4174.35888671875000000000	4161.02539062500000000000	4157.43603515625000000000	4167.17919921875000000000	4163.58984375000000000000	4268.71777343750000000000	4111.79492187500000000000	4181.53857421875000000000	4163.07666015625000000000	4155.38427734375000000000	3501.00000000000000000000	10247.00000000000000000000	10229.00000000000000000000	0.00000000000000000000	0.00000000000000000000	0.00000000000000000000	1773.00000000000000000000	247.00000000000000000000	4.00000000000000000000	4.00000000000000000000	4.00000000000000000000	4.00000000000000000000	4.00000000000000000000	4.00000000000000000000	4.00000000000000000000	4.00000000000000000000	4.00000000000000000000	4.00000000000000000000	4.00000000000000000000	4.00000000000000000000	4.00000000000000000000	4.00000000000000000000	4.00000000000000000000	4.00000000000000000000
15.00000000000000000000	0.00000000000000000000	4152.30761718750000000000	4144.61523437500000000000	4237.43603515625000000000	4129.23046875000000000000	4161.53857421875000000000	4154.35888671875000000000	4149.74365234375000000000	4168.71777343750000000000	4165.12792968750000000000	4283.58984375000000000000	5521.53808593750000000000	4182.56396484375000000000	4161.02539062500000000000	4158.97412109375000000000	3302.00000000000000000000	10247.00000000000000000000	10229.00000000000000000000	0.00000000000000000000	0.00000000000000000000	0.00000000000000000000	1773.00000000000000000000	255.00000000000000000000	4.00000000000000000000	4.00000000000000000000	4.00000000000000000000	4.00000000000000000000	4.00000000000000000000	4.00000000000000000000	4.00000000000000000000	4.00000000000000000000	4.00000000000000000000	4.00000000000000000000	4.00000000000000000000	4.00000000000000000000	4.00000000000000000000	4.00000000000000000000	4.00000000000000000000	4.00000000000000000000
16.00000000000000000000	0.00000000000000000000	4163.58984375000000000000	4163.58984375000000000000	4246.15380859375000000000	4168.71777343750000000000	4172.82031250000000000000	4173.33300781250000000000	4144.61523437500000000000	4154.87158203125000000000	4151.28173828125000000000	4285.64111328125000000000	5642.56396484375000000000	4196.41015625000000000000	4155.38427734375000000000	4168.20507812500000000000	0.00000000000000000000	10247.00000000000000000000	10229.00000000000000000000	0.00000000000000000000	0.00000000000000000000	0.00000000000000000000	1773.00000000000000000000	264.00000000000000000000	4.00000000000000000000	4.00000000000000000000	4.00000000000000000000	4.00000000000000000000	4.00000000000000000000	4.00000000000000000000	4.00000000000000000000	4.00000000000000000000	4.00000000000000000000	4.00000000000000000000	4.00000000000000000000	4.00000000000000000000	4.00000000000000000000	4.00000000000000000000	4.00000000000000000000	4.00000000000000000000
17.00000000000000000000	0.00000000000000000000	4179.48730468750000000000	4184.10253906250000000000	4248.71777343750000000000	4175.89746093750000000000	4210.25634765625000000000	4196.41015625000000000000	4166.15380859375000000000	4167.69238281250000000000	4157.94873046875000000000	4284.61523437500000000000	4096.92285156250000000000	4208.71777343750000000000	4167.69238281250000000000	4187.69238281250000000000	0.00000000000000000000	10248.00000000000000000000	10229.00000000000000000000	0.00000000000000000000	0.00000000000000000000	0.00000000000000000000	1773.00000000000000000000	272.00000000000000000000	4.00000000000000000000	4.00000000000000000000	4.00000000000000000000	4.00000000000000000000	4.00000000000000000000	4.00000000000000000000	4.00000000000000000000	4.00000000000000000000	4.00000000000000000000	4.00000000000000000000	4.00000000000000000000	4.00000000000000000000	4.00000000000000000000	4.00000000000000000000	4.00000000000000000000	4.00000000000000000000
18.00000000000000000000	0.00000000000000000000	4169.23046875000000000000	4176.92285156250000000000	4230.25634765625000000000	4148.71777343750000000000	4202.05126953125000000000	4186.15380859375000000000	4176.41015625000000000000	4183.07666015625000000000	4170.76904296875000000000	4281.02539062500000000000	3684.10253906250000000000	4204.10253906250000000000	4174.87158203125000000000	4178.97412109375000000000	0.00000000000000000000	10248.00000000000000000000	10229.00000000000000000000	0.00000000000000000000	0.00000000000000000000	0.00000000000000000000	1773.00000000000000000000	280.00000000000000000000	4.00000000000000000000	4.00000000000000000000	4.00000000000000000000	4.00000000000000000000	4.00000000000000000000	4.00000000000000000000	4.00000000000000000000	4.00000000000000000000	4.00000000000000000000	4.00000000000000000000	4.00000000000000000000	4.00000000000000000000	4.00000000000000000000	4.00000000000000000000	4.00000000000000000000	4.00000000000000000000
19.00000000000000000000	0.00000000000000000000	4165.64111328125000000000	4153.33300781250000000000	4225.12792968750000000000	4144.10253906250000000000	4165.12792968750000000000	4166.66650390625000000000	4158.97412109375000000000	4168.20507812500000000000	4155.38427734375000000000	4267.17919921875000000000	4250.25634765625000000000	4197.94873046875000000000	4167.17919921875000000000	4158.97412109375000000000	0.00000000000000000000	10248.00000000000000000000	10229.00000000000000000000	0.00000000000000000000	0.00000000000000000000	0.00000000000000000000	1773.00000000000000000000	289.00000000000000000000	4.00000000000000000000	4.00000000000000000000	4.00000000000000000000	4.00000000000000000000	4.00000000000000000000	4.00000000000000000000	4.00000000000000000000	4.00000000000000000000	4.00000000000000000000	4.00000000000000000000	4.00000000000000000000	4.00000000000000000000	4.00000000000000000000	4.00000000000000000000	4.00000000000000000000	4.00000000000000000000
20.00000000000000000000	0.00000000000000000000	4156.41015625000000000000	4157.94873046875000000000	4236.92285156250000000000	4153.84619140625000000000	4181.53857421875000000000	4179.48730468750000000000	4163.58984375000000000000	4165.12792968750000000000	4157.43603515625000000000	4275.89746093750000000000	4071.79467773437500000000	4200.51269531250000000000	4176.92285156250000000000	4179.48730468750000000000	0.00000000000000000000	10248.00000000000000000000	10229.00000000000000000000	0.00000000000000000000	0.00000000000000000000	0.00000000000000000000	1773.00000000000000000000	297.00000000000000000000	4.00000000000000000000	4.00000000000000000000	4.00000000000000000000	4.00000000000000000000	4.00000000000000000000	4.00000000000000000000	4.00000000000000000000	4.00000000000000000000	4.00000000000000000000	4.00000000000000000000	4.00000000000000000000	4.00000000000000000000	4.00000000000000000000	4.00000000000000000000	4.00000000000000000000	4.00000000000000000000
21.00000000000000000000	0.00000000000000000000	4168.20507812500000000000	4162.05126953125000000000	4251.28173828125000000000	4141.02539062500000000000	4187.17919921875000000000	4175.89746093750000000000	4172.30761718750000000000	4167.69238281250000000000	4165.12792968750000000000	4280.00000000000000000000	3885.64086914062500000000	4207.69238281250000000000	4171.28173828125000000000	4187.17919921875000000000	0.00000000000000000000	10245.00000000000000000000	10228.00000000000000000000	0.00000000000000000000	0.00000000000000000000	0.00000000000000000000	1773.00000000000000000000	305.00000000000000000000	4.00000000000000000000	4.00000000000000000000	4.00000000000000000000	4.00000000000000000000	4.00000000000000000000	4.00000000000000000000	4.00000000000000000000	4.00000000000000000000	4.00000000000000000000	4.00000000000000000000	4.00000000000000000000	4.00000000000000000000	4.00000000000000000000	4.00000000000000000000	4.00000000000000000000	4.00000000000000000000
22.00000000000000000000	0.00000000000000000000	4177.94873046875000000000	4163.07666015625000000000	4249.23046875000000000000	4148.20507812500000000000	4173.84619140625000000000	4172.30761718750000000000	4174.87158203125000000000	4179.48730468750000000000	4170.25634765625000000000	4284.10253906250000000000	4081.53833007812500000000	4209.23046875000000000000	4165.64111328125000000000	4171.79492187500000000000	0.00000000000000000000	10245.00000000000000000000	10228.00000000000000000000	0.00000000000000000000	0.00000000000000000000	0.00000000000000000000	1773.00000000000000000000	314.00000000000000000000	4.00000000000000000000	4.00000000000000000000	4.00000000000000000000	4.00000000000000000000	4.00000000000000000000	4.00000000000000000000	4.00000000000000000000	4.00000000000000000000	4.00000000000000000000	4.00000000000000000000	4.00000000000000000000	4.00000000000000000000	4.00000000000000000000	4.00000000000000000000	4.00000000000000000000	4.00000000000000000000
23.00000000000000000000	0.00000000000000000000	4165.12792968750000000000	4158.97412109375000000000	4231.28173828125000000000	4161.53857421875000000000	4173.84619140625000000000	4180.51269531250000000000	4171.79492187500000000000	4183.58984375000000000000	4172.30761718750000000000	4282.56396484375000000000	4023.07690429687500000000	4204.10253906250000000000	4165.64111328125000000000	4172.82031250000000000000	0.00000000000000000000	10247.00000000000000000000	10228.00000000000000000000	0.00000000000000000000	0.00000000000000000000	0.00000000000000000000	1773.00000000000000000000	322.00000000000000000000	4.00000000000000000000	4.00000000000000000000	4.00000000000000000000	4.00000000000000000000	4.00000000000000000000	4.00000000000000000000	4.00000000000000000000	4.00000000000000000000	4.00000000000000000000	4.00000000000000000000	4.00000000000000000000	4.00000000000000000000	4.00000000000000000000	4.00000000000000000000	4.00000000000000000000	4.00000000000000000000
24.00000000000000000000	0.00000000000000000000	4170.25634765625000000000	4150.25634765625000000000	4228.71777343750000000000	4146.66650390625000000000	4172.30761718750000000000	4172.30761718750000000000	4160.00000000000000000000	4166.15380859375000000000	4160.51269531250000000000	4258.46142578125000000000	4014.35888671875000000000	4201.53857421875000000000	4157.43603515625000000000	4175.89746093750000000000	0.00000000000000000000	10247.00000000000000000000	10228.00000000000000000000	0.00000000000000000000	0.00000000000000000000	0.00000000000000000000	1773.00000000000000000000	331.00000000000000000000	4.00000000000000000000	4.00000000000000000000	4.00000000000000000000	4.00000000000000000000	4.00000000000000000000	4.00000000000000000000	4.00000000000000000000	4.00000000000000000000	4.00000000000000000000	4.00000000000000000000	4.00000000000000000000	4.00000000000000000000	4.00000000000000000000	4.00000000000000000000	4.00000000000000000000	4.00000000000000000000
25.00000000000000000000	0.00000000000000000000	4169.23046875000000000000	4179.48730468750000000000	4232.82031250000000000000	4154.35888671875000000000	4183.58984375000000000000	4176.92285156250000000000	4168.20507812500000000000	4176.92285156250000000000	4176.92285156250000000000	4248.20507812500000000000	4019.48706054687500000000	4207.69238281250000000000	4175.89746093750000000000	4178.97412109375000000000	0.00000000000000000000	10248.00000000000000000000	10228.00000000000000000000	0.00000000000000000000	0.00000000000000000000	0.00000000000000000000	1773.00000000000000000000	339.00000000000000000000	4.00000000000000000000	4.00000000000000000000	4.00000000000000000000	4.00000000000000000000	4.00000000000000000000	4.00000000000000000000	4.00000000000000000000	4.00000000000000000000	4.00000000000000000000	4.00000000000000000000	4.00000000000000000000	4.00000000000000000000	4.00000000000000000000	4.00000000000000000000	4.00000000000000000000	4.00000000000000000000
26.00000000000000000000	0.00000000000000000000	4183.58984375000000000000	4204.61523437500000000000	4245.64111328125000000000	4177.94873046875000000000	4201.53857421875000000000	4191.79492187500000000000	4177.43603515625000000000	4195.89746093750000000000	4191.28173828125000000000	4238.46142578125000000000	4026.15380859375000000000	4224.10253906250000000000	4192.82031250000000000000	4191.28173828125000000000	0.00000000000000000000	10248.00000000000000000000	10228.00000000000000000000	0.00000000000000000000	0.00000000000000000000	0.00000000000000000000	1773.00000000000000000000	347.00000000000000000000	4.00000000000000000000	4.00000000000000000000	4.00000000000000000000	4.00000000000000000000	4.00000000000000000000	4.00000000000000000000	4.00000000000000000000	4.00000000000000000000	4.00000000000000000000	4.00000000000000000000	4.00000000000000000000	4.00000000000000000000	4.00000000000000000000	4.00000000000000000000	4.00000000000000000000	4.00000000000000000000
27.00000000000000000000	0.00000000000000000000	4186.66650390625000000000	4187.17919921875000000000	4251.28173828125000000000	4158.46142578125000000000	4200.51269531250000000000	4191.79492187500000000000	4171.79492187500000000000	4190.25634765625000000000	4181.53857421875000000000	4225.64111328125000000000	4069.74340820312500000000	4220.51269531250000000000	4187.69238281250000000000	4192.30761718750000000000	0.00000000000000000000	10247.00000000000000000000	10228.00000000000000000000	0.00000000000000000000	0.00000000000000000000	0.00000000000000000000	1773.00000000000000000000	356.00000000000000000000	4.00000000000000000000	4.00000000000000000000	4.00000000000000000000	4.00000000000000000000	4.00000000000000000000	4.00000000000000000000	4.00000000000000000000	4.00000000000000000000	4.00000000000000000000	4.00000000000000000000	4.00000000000000000000	4.00000000000000000000	4.00000000000000000000	4.00000000000000000000	4.00000000000000000000	4.00000000000000000000
28.00000000000000000000	0.00000000000000000000	4160.00000000000000000000	4161.53857421875000000000	4245.64111328125000000000	4137.43603515625000000000	4176.92285156250000000000	4183.07666015625000000000	4167.69238281250000000000	4187.17919921875000000000	4180.51269531250000000000	4221.02539062500000000000	4046.66650390625000000000	4203.07666015625000000000	4174.35888671875000000000	4178.97412109375000000000	0.00000000000000000000	10247.00000000000000000000	10228.00000000000000000000	0.00000000000000000000	0.00000000000000000000	0.00000000000000000000	1773.00000000000000000000	364.00000000000000000000	4.00000000000000000000	4.00000000000000000000	4.00000000000000000000	4.00000000000000000000	4.00000000000000000000	4.00000000000000000000	4.00000000000000000000	4.00000000000000000000	4.00000000000000000000	4.00000000000000000000	4.00000000000000000000	4.00000000000000000000	4.00000000000000000000	4.00000000000000000000	4.00000000000000000000	4.00000000000000000000
29.00000000000000000000	0.00000000000000000000	4163.07666015625000000000	4158.46142578125000000000	4254.87158203125000000000	4154.35888671875000000000	4160.51269531250000000000	4168.71777343750000000000	4159.48730468750000000000	4182.56396484375000000000	4173.84619140625000000000	4197.43603515625000000000	4023.07690429687500000000	4198.97412109375000000000	4153.33300781250000000000	4171.28173828125000000000	0.00000000000000000000	10248.00000000000000000000	10228.00000000000000000000	0.00000000000000000000	0.00000000000000000000	0.00000000000000000000	1773.00000000000000000000	372.00000000000000000000	4.00000000000000000000	4.00000000000000000000	4.00000000000000000000	4.00000000000000000000	4.00000000000000000000	4.00000000000000000000	4.00000000000000000000	4.00000000000000000000	4.00000000000000000000	4.00000000000000000000	4.00000000000000000000	4.00000000000000000000	4.00000000000000000000	4.00000000000000000000	4.00000000000000000000	4.00000000000000000000
30.00000000000000000000	0.00000000000000000000	4161.53857421875000000000	4167.69238281250000000000	4251.28173828125000000000	4165.64111328125000000000	4182.05126953125000000000	4161.53857421875000000000	4162.56396484375000000000	4172.82031250000000000000	4162.05126953125000000000	4179.48730468750000000000	4022.05126953125000000000	4194.35888671875000000000	4153.84619140625000000000	4172.30761718750000000000	0.00000000000000000000	10248.00000000000000000000	10228.00000000000000000000	0.00000000000000000000	0.00000000000000000000	0.00000000000000000000	1773.00000000000000000000	381.00000000000000000000	4.00000000000000000000	4.00000000000000000000	4.00000000000000000000	4.00000000000000000000	4.00000000000000000000	4.00000000000000000000	4.00000000000000000000	4.00000000000000000000	4.00000000000000000000	4.00000000000000000000	4.00000000000000000000	4.00000000000000000000	4.00000000000000000000	4.00000000000000000000	4.00000000000000000000	4.00000000000000000000
31.00000000000000000000	0.00000000000000000000	4164.61523437500000000000	4164.61523437500000000000	4259.48730468750000000000	4162.56396484375000000000	4200.00000000000000000000	4177.43603515625000000000	4180.51269531250000000000	4173.84619140625000000000	4165.12792968750000000000	4178.97412109375000000000	4010.25634765625000000000	4196.92285156250000000000	4165.64111328125000000000	4168.20507812500000000000	0.00000000000000000000	10248.00000000000000000000	10229.00000000000000000000	0.00000000000000000000	0.00000000000000000000	0.00000000000000000000	1773.00000000000000000000	389.00000000000000000000	4.00000000000000000000	4.00000000000000000000	4.00000000000000000000	4.00000000000000000000	4.00000000000000000000	4.00000000000000000000	4.00000000000000000000	4.00000000000000000000	4.00000000000000000000	4.00000000000000000000	4.00000000000000000000	4.00000000000000000000	4.00000000000000000000	4.00000000000000000000	4.00000000000000000000	4.00000000000000000000
32.00000000000000000000	0.00000000000000000000	4178.97412109375000000000	4172.82031250000000000000	4277.94873046875000000000	4162.56396484375000000000	4198.97412109375000000000	4211.28173828125000000000	4194.35888671875000000000	4191.79492187500000000000	4182.56396484375000000000	4180.51269531250000000000	4017.43579101562500000000	4207.69238281250000000000	4169.23046875000000000000	4170.76904296875000000000	0.00000000000000000000	10248.00000000000000000000	10229.00000000000000000000	0.00000000000000000000	0.00000000000000000000	0.00000000000000000000	1773.00000000000000000000	397.00000000000000000000	4.00000000000000000000	4.00000000000000000000	4.00000000000000000000	4.00000000000000000000	4.00000000000000000000	4.00000000000000000000	4.00000000000000000000	4.00000000000000000000	4.00000000000000000000	4.00000000000000000000	4.00000000000000000000	4.00000000000000000000	4.00000000000000000000	4.00000000000000000000	4.00000000000000000000	4.00000000000000000000
33.00000000000000000000	0.00000000000000000000	4167.69238281250000000000	4178.46142578125000000000	4265.64111328125000000000	4155.89746093750000000000	4194.35888671875000000000	4208.71777343750000000000	4183.58984375000000000000	4198.46142578125000000000	4187.17919921875000000000	4185.12792968750000000000	4050.25634765625000000000	4202.05126953125000000000	4165.64111328125000000000	4176.92285156250000000000	0.00000000000000000000	10249.00000000000000000000	10228.00000000000000000000	0.00000000000000000000	0.00000000000000000000	0.00000000000000000000	1773.00000000000000000000	406.00000000000000000000	4.00000000000000000000	4.00000000000000000000	4.00000000000000000000	4.00000000000000000000	4.00000000000000000000	4.00000000000000000000	4.00000000000000000000	4.00000000000000000000	4.00000000000000000000	4.00000000000000000000	4.00000000000000000000	4.00000000000000000000	4.00000000000000000000	4.00000000000000000000	4.00000000000000000000	4.00000000000000000000
34.00000000000000000000	0.00000000000000000000	4172.82031250000000000000	4168.71777343750000000000	4275.38427734375000000000	4149.23046875000000000000	4173.84619140625000000000	4169.23046875000000000000	4164.61523437500000000000	4184.61523437500000000000	4174.87158203125000000000	4178.46142578125000000000	4041.02563476562500000000	4195.89746093750000000000	4159.48730468750000000000	4177.43603515625000000000	0.00000000000000000000	10249.00000000000000000000	10228.00000000000000000000	0.00000000000000000000	0.00000000000000000000	0.00000000000000000000	1773.00000000000000000000	414.00000000000000000000	4.00000000000000000000	4.00000000000000000000	4.00000000000000000000	4.00000000000000000000	4.00000000000000000000	4.00000000000000000000	4.00000000000000000000	4.00000000000000000000	4.00000000000000000000	4.00000000000000000000	4.00000000000000000000	4.00000000000000000000	4.00000000000000000000	4.00000000000000000000	4.00000000000000000000	4.00000000000000000000
35.00000000000000000000	0.00000000000000000000	4178.97412109375000000000	4180.00000000000000000000	4307.69238281250000000000	4157.94873046875000000000	4171.28173828125000000000	4168.20507812500000000000	4170.76904296875000000000	4183.58984375000000000000	4175.89746093750000000000	4179.48730468750000000000	4036.41015625000000000000	4207.69238281250000000000	4173.84619140625000000000	4188.71777343750000000000	0.00000000000000000000	10249.00000000000000000000	10229.00000000000000000000	0.00000000000000000000	0.00000000000000000000	0.00000000000000000000	1773.00000000000000000000	422.00000000000000000000	4.00000000000000000000	4.00000000000000000000	4.00000000000000000000	4.00000000000000000000	4.00000000000000000000	4.00000000000000000000	4.00000000000000000000	4.00000000000000000000	4.00000000000000000000	4.00000000000000000000	4.00000000000000000000	4.00000000000000000000	4.00000000000000000000	4.00000000000000000000	4.00000000000000000000	4.00000000000000000000
36.00000000000000000000	0.00000000000000000000	4183.58984375000000000000	4188.20507812500000000000	4317.43603515625000000000	4164.61523437500000000000	4191.28173828125000000000	4182.05126953125000000000	4168.20507812500000000000	4174.87158203125000000000	4170.76904296875000000000	4175.89746093750000000000	4033.33325195312500000000	4216.92285156250000000000	4179.48730468750000000000	4192.82031250000000000000	0.00000000000000000000	10249.00000000000000000000	10229.00000000000000000000	0.00000000000000000000	0.00000000000000000000	0.00000000000000000000	1773.00000000000000000000	431.00000000000000000000	4.00000000000000000000	4.00000000000000000000	4.00000000000000000000	4.00000000000000000000	4.00000000000000000000	4.00000000000000000000	4.00000000000000000000	4.00000000000000000000	4.00000000000000000000	4.00000000000000000000	4.00000000000000000000	4.00000000000000000000	4.00000000000000000000	4.00000000000000000000	4.00000000000000000000	4.00000000000000000000
37.00000000000000000000	0.00000000000000000000	4182.56396484375000000000	4174.35888671875000000000	4308.71777343750000000000	4161.02539062500000000000	4191.28173828125000000000	4170.25634765625000000000	4158.46142578125000000000	4162.56396484375000000000	4160.00000000000000000000	4152.82031250000000000000	4014.87158203125000000000	4203.58984375000000000000	4160.51269531250000000000	4177.43603515625000000000	0.00000000000000000000	10246.00000000000000000000	10229.00000000000000000000	0.00000000000000000000	0.00000000000000000000	0.00000000000000000000	1773.00000000000000000000	439.00000000000000000000	4.00000000000000000000	4.00000000000000000000	4.00000000000000000000	4.00000000000000000000	4.00000000000000000000	4.00000000000000000000	4.00000000000000000000	4.00000000000000000000	4.00000000000000000000	4.00000000000000000000	4.00000000000000000000	4.00000000000000000000	4.00000000000000000000	4.00000000000000000000	4.00000000000000000000	4.00000000000000000000
38.00000000000000000000	0.00000000000000000000	4165.12792968750000000000	4171.28173828125000000000	4301.53857421875000000000	4167.69238281250000000000	4176.41015625000000000000	4164.10253906250000000000	4169.74365234375000000000	4175.38427734375000000000	4162.05126953125000000000	4141.53857421875000000000	4039.48706054687500000000	4196.92285156250000000000	4151.79492187500000000000	4173.84619140625000000000	0.00000000000000000000	10246.00000000000000000000	10229.00000000000000000000	0.00000000000000000000	0.00000000000000000000	0.00000000000000000000	1773.00000000000000000000	447.00000000000000000000	4.00000000000000000000	4.00000000000000000000	4.00000000000000000000	4.00000000000000000000	4.00000000000000000000	4.00000000000000000000	4.00000000000000000000	4.00000000000000000000	4.00000000000000000000	4.00000000000000000000	4.00000000000000000000	4.00000000000000000000	4.00000000000000000000	4.00000000000000000000	4.00000000000000000000	4.00000000000000000000
39.00000000000000000000	0.00000000000000000000	4176.41015625000000000000	4173.33300781250000000000	4306.66650390625000000000	4166.66650390625000000000	4170.76904296875000000000	4173.84619140625000000000	4172.30761718750000000000	4174.35888671875000000000	4156.41015625000000000000	4140.00000000000000000000	4056.41015625000000000000	4211.79492187500000000000	4157.94873046875000000000	4187.69238281250000000000	0.00000000000000000000	10247.00000000000000000000	10228.00000000000000000000	0.00000000000000000000	0.00000000000000000000	0.00000000000000000000	1773.00000000000000000000	456.00000000000000000000	4.00000000000000000000	4.00000000000000000000	4.00000000000000000000	4.00000000000000000000	4.00000000000000000000	4.00000000000000000000	4.00000000000000000000	4.00000000000000000000	4.00000000000000000000	4.00000000000000000000	4.00000000000000000000	4.00000000000000000000	4.00000000000000000000	4.00000000000000000000	4.00000000000000000000	4.00000000000000000000
40.00000000000000000000	0.00000000000000000000	4175.38427734375000000000	4178.97412109375000000000	4295.38427734375000000000	4161.02539062500000000000	4198.97412109375000000000	4195.38427734375000000000	4181.53857421875000000000	4173.84619140625000000000	4168.71777343750000000000	4150.76904296875000000000	4040.00000000000000000000	4219.48730468750000000000	4173.84619140625000000000	4197.94873046875000000000	0.00000000000000000000	10247.00000000000000000000	10228.00000000000000000000	0.00000000000000000000	0.00000000000000000000	0.00000000000000000000	1773.00000000000000000000	464.00000000000000000000	4.00000000000000000000	4.00000000000000000000	4.00000000000000000000	4.00000000000000000000	4.00000000000000000000	4.00000000000000000000	4.00000000000000000000	4.00000000000000000000	4.00000000000000000000	4.00000000000000000000	4.00000000000000000000	4.00000000000000000000	4.00000000000000000000	4.00000000000000000000	4.00000000000000000000	4.00000000000000000000
41.00000000000000000000	0.00000000000000000000	4168.20507812500000000000	4172.82031250000000000000	4283.58984375000000000000	4158.46142578125000000000	4202.05126953125000000000	4201.02539062500000000000	4193.33300781250000000000	4180.51269531250000000000	4180.51269531250000000000	4155.38427734375000000000	4029.74340820312500000000	4212.82031250000000000000	4171.28173828125000000000	4184.10253906250000000000	0.00000000000000000000	10246.00000000000000000000	10230.00000000000000000000	0.00000000000000000000	0.00000000000000000000	0.00000000000000000000	1773.00000000000000000000	472.00000000000000000000	4.00000000000000000000	4.00000000000000000000	4.00000000000000000000	4.00000000000000000000	4.00000000000000000000	4.00000000000000000000	4.00000000000000000000	4.00000000000000000000	4.00000000000000000000	4.00000000000000000000	4.00000000000000000000	4.00000000000000000000	4.00000000000000000000	4.00000000000000000000	4.00000000000000000000	4.00000000000000000000
42.00000000000000000000	0.00000000000000000000	4173.84619140625000000000	4158.46142578125000000000	4289.74365234375000000000	4142.56396484375000000000	4161.53857421875000000000	4185.64111328125000000000	4179.48730468750000000000	4167.17919921875000000000	4161.02539062500000000000	4143.58984375000000000000	4025.64086914062500000000	4201.53857421875000000000	4158.46142578125000000000	4175.89746093750000000000	0.00000000000000000000	10246.00000000000000000000	10230.00000000000000000000	0.00000000000000000000	0.00000000000000000000	0.00000000000000000000	1773.00000000000000000000	481.00000000000000000000	4.00000000000000000000	4.00000000000000000000	4.00000000000000000000	4.00000000000000000000	4.00000000000000000000	4.00000000000000000000	4.00000000000000000000	4.00000000000000000000	4.00000000000000000000	4.00000000000000000000	4.00000000000000000000	4.00000000000000000000	4.00000000000000000000	4.00000000000000000000	4.00000000000000000000	4.00000000000000000000
43.00000000000000000000	0.00000000000000000000	4162.56396484375000000000	4168.20507812500000000000	4289.23046875000000000000	4145.64111328125000000000	4157.43603515625000000000	4171.79492187500000000000	4164.10253906250000000000	4155.38427734375000000000	4154.35888671875000000000	4141.53857421875000000000	4036.41015625000000000000	4202.05126953125000000000	4160.00000000000000000000	4188.71777343750000000000	0.00000000000000000000	10245.00000000000000000000	10231.00000000000000000000	0.00000000000000000000	0.00000000000000000000	0.00000000000000000000	1773.00000000000000000000	489.00000000000000000000	4.00000000000000000000	4.00000000000000000000	4.00000000000000000000	4.00000000000000000000	4.00000000000000000000	4.00000000000000000000	4.00000000000000000000	4.00000000000000000000	4.00000000000000000000	4.00000000000000000000	4.00000000000000000000	4.00000000000000000000	4.00000000000000000000	4.00000000000000000000	4.00000000000000000000	4.00000000000000000000
44.00000000000000000000	0.00000000000000000000	4168.71777343750000000000	4182.05126953125000000000	4293.33300781250000000000	4170.25634765625000000000	4182.05126953125000000000	4174.87158203125000000000	4168.71777343750000000000	4165.64111328125000000000	4167.69238281250000000000	4145.12792968750000000000	4054.35888671875000000000	4210.76904296875000000000	4154.87158203125000000000	4185.12792968750000000000	0.00000000000000000000	10245.00000000000000000000	10231.00000000000000000000	0.00000000000000000000	0.00000000000000000000	0.00000000000000000000	1773.00000000000000000000	498.00000000000000000000	4.00000000000000000000	4.00000000000000000000	4.00000000000000000000	4.00000000000000000000	4.00000000000000000000	4.00000000000000000000	4.00000000000000000000	4.00000000000000000000	4.00000000000000000000	4.00000000000000000000	4.00000000000000000000	4.00000000000000000000	4.00000000000000000000	4.00000000000000000000	4.00000000000000000000	4.00000000000000000000
45.00000000000000000000	0.00000000000000000000	4155.38427734375000000000	4171.28173828125000000000	4289.74365234375000000000	4152.82031250000000000000	4185.64111328125000000000	4186.15380859375000000000	4178.97412109375000000000	4177.94873046875000000000	4175.89746093750000000000	4140.51269531250000000000	4024.10253906250000000000	4186.15380859375000000000	4139.48730468750000000000	4153.33300781250000000000	0.00000000000000000000	10244.00000000000000000000	10230.00000000000000000000	0.00000000000000000000	0.00000000000000000000	0.00000000000000000000	1773.00000000000000000000	506.00000000000000000000	4.00000000000000000000	4.00000000000000000000	4.00000000000000000000	4.00000000000000000000	4.00000000000000000000	4.00000000000000000000	4.00000000000000000000	4.00000000000000000000	4.00000000000000000000	4.00000000000000000000	4.00000000000000000000	4.00000000000000000000	4.00000000000000000000	4.00000000000000000000	4.00000000000000000000	4.00000000000000000000
46.00000000000000000000	0.00000000000000000000	4139.48730468750000000000	4153.84619140625000000000	4295.89746093750000000000	4124.10253906250000000000	4178.97412109375000000000	4179.48730468750000000000	4170.25634765625000000000	4162.56396484375000000000	4169.23046875000000000000	4132.30761718750000000000	3990.25634765625000000000	4159.48730468750000000000	4127.69238281250000000000	4128.71777343750000000000	0.00000000000000000000	10244.00000000000000000000	10230.00000000000000000000	0.00000000000000000000	0.00000000000000000000	0.00000000000000000000	1773.00000000000000000000	514.00000000000000000000	4.00000000000000000000	4.00000000000000000000	4.00000000000000000000	4.00000000000000000000	4.00000000000000000000	4.00000000000000000000	4.00000000000000000000	4.00000000000000000000	4.00000000000000000000	4.00000000000000000000	4.00000000000000000000	4.00000000000000000000	4.00000000000000000000	4.00000000000000000000	4.00000000000000000000	4.00000000000000000000
47.00000000000000000000	0.00000000000000000000	4161.02539062500000000000	4165.12792968750000000000	4315.38427734375000000000	4141.02539062500000000000	4197.43603515625000000000	4178.97412109375000000000	4174.35888671875000000000	4161.53857421875000000000	4172.30761718750000000000	4133.84619140625000000000	4024.61523437500000000000	4166.66650390625000000000	4136.92285156250000000000	4141.02539062500000000000	0.00000000000000000000	10245.00000000000000000000	10231.00000000000000000000	0.00000000000000000000	0.00000000000000000000	0.00000000000000000000	1773.00000000000000000000	523.00000000000000000000	4.00000000000000000000	4.00000000000000000000	4.00000000000000000000	4.00000000000000000000	4.00000000000000000000	4.00000000000000000000	4.00000000000000000000	4.00000000000000000000	4.00000000000000000000	4.00000000000000000000	4.00000000000000000000	4.00000000000000000000	4.00000000000000000000	4.00000000000000000000	4.00000000000000000000	4.00000000000000000000
48.00000000000000000000	0.00000000000000000000	4157.43603515625000000000	4179.48730468750000000000	4306.15380859375000000000	4160.51269531250000000000	4207.17919921875000000000	4200.51269531250000000000	4197.94873046875000000000	4188.71777343750000000000	4184.10253906250000000000	4134.35888671875000000000	4046.15380859375000000000	4180.51269531250000000000	4147.17919921875000000000	4160.00000000000000000000	0.00000000000000000000	10245.00000000000000000000	10231.00000000000000000000	0.00000000000000000000	0.00000000000000000000	0.00000000000000000000	1773.00000000000000000000	531.00000000000000000000	4.00000000000000000000	4.00000000000000000000	4.00000000000000000000	4.00000000000000000000	4.00000000000000000000	4.00000000000000000000	4.00000000000000000000	4.00000000000000000000	4.00000000000000000000	4.00000000000000000000	4.00000000000000000000	4.00000000000000000000	4.00000000000000000000	4.00000000000000000000	4.00000000000000000000	4.00000000000000000000
49.00000000000000000000	0.00000000000000000000	4154.35888671875000000000	4160.51269531250000000000	4310.25634765625000000000	4149.74365234375000000000	4168.20507812500000000000	4197.94873046875000000000	4187.17919921875000000000	4174.87158203125000000000	4169.74365234375000000000	4116.92285156250000000000	4031.28198242187500000000	4188.71777343750000000000	4140.51269531250000000000	4162.56396484375000000000	0.00000000000000000000	10245.00000000000000000000	10231.00000000000000000000	0.00000000000000000000	0.00000000000000000000	0.00000000000000000000	1773.00000000000000000000	539.00000000000000000000	4.00000000000000000000	4.00000000000000000000	4.00000000000000000000	4.00000000000000000000	4.00000000000000000000	4.00000000000000000000	4.00000000000000000000	4.00000000000000000000	4.00000000000000000000	4.00000000000000000000	4.00000000000000000000	4.00000000000000000000	4.00000000000000000000	4.00000000000000000000	4.00000000000000000000	4.00000000000000000000
50.00000000000000000000	0.00000000000000000000	4163.07666015625000000000	4157.94873046875000000000	4338.46142578125000000000	4140.51269531250000000000	4163.58984375000000000000	4188.20507812500000000000	4178.97412109375000000000	4166.66650390625000000000	4178.46142578125000000000	4131.79492187500000000000	4051.79467773437500000000	4193.84619140625000000000	4164.10253906250000000000	4178.46142578125000000000	0.00000000000000000000	10245.00000000000000000000	10231.00000000000000000000	0.00000000000000000000	0.00000000000000000000	0.00000000000000000000	1773.00000000000000000000	548.00000000000000000000	4.00000000000000000000	4.00000000000000000000	4.00000000000000000000	4.00000000000000000000	4.00000000000000000000	4.00000000000000000000	4.00000000000000000000	4.00000000000000000000	4.00000000000000000000	4.00000000000000000000	4.00000000000000000000	4.00000000000000000000	4.00000000000000000000	4.00000000000000000000	4.00000000000000000000	4.00000000000000000000
51.00000000000000000000	0.00000000000000000000	4163.07666015625000000000	4149.74365234375000000000	4338.97412109375000000000	4141.02539062500000000000	4188.20507812500000000000	4196.41015625000000000000	4194.87158203125000000000	4194.35888671875000000000	4201.02539062500000000000	4162.56396484375000000000	4065.64086914062500000000	4199.48730468750000000000	4180.51269531250000000000	4191.79492187500000000000	0.00000000000000000000	10247.00000000000000000000	10230.00000000000000000000	0.00000000000000000000	0.00000000000000000000	0.00000000000000000000	1773.00000000000000000000	556.00000000000000000000	4.00000000000000000000	4.00000000000000000000	4.00000000000000000000	4.00000000000000000000	4.00000000000000000000	4.00000000000000000000	4.00000000000000000000	4.00000000000000000000	4.00000000000000000000	4.00000000000000000000	4.00000000000000000000	4.00000000000000000000	4.00000000000000000000	4.00000000000000000000	4.00000000000000000000	4.00000000000000000000
52.00000000000000000000	0.00000000000000000000	4170.25634765625000000000	4117.94873046875000000000	4325.12792968750000000000	4147.69238281250000000000	4183.58984375000000000000	4198.46142578125000000000	4197.94873046875000000000	4195.89746093750000000000	4184.61523437500000000000	4153.84619140625000000000	4060.51269531250000000000	4203.07666015625000000000	4160.00000000000000000000	4183.58984375000000000000	0.00000000000000000000	10247.00000000000000000000	10230.00000000000000000000	0.00000000000000000000	0.00000000000000000000	0.00000000000000000000	1773.00000000000000000000	564.00000000000000000000	4.00000000000000000000	4.00000000000000000000	4.00000000000000000000	4.00000000000000000000	4.00000000000000000000	4.00000000000000000000	4.00000000000000000000	4.00000000000000000000	4.00000000000000000000	4.00000000000000000000	4.00000000000000000000	4.00000000000000000000	4.00000000000000000000	4.00000000000000000000	4.00000000000000000000	4.00000000000000000000
53.00000000000000000000	0.00000000000000000000	4168.20507812500000000000	4127.69238281250000000000	4317.94873046875000000000	4165.12792968750000000000	4178.97412109375000000000	4192.30761718750000000000	4189.23046875000000000000	4186.15380859375000000000	4178.97412109375000000000	4136.92285156250000000000	4072.82031250000000000000	4204.10253906250000000000	4159.48730468750000000000	4174.87158203125000000000	0.00000000000000000000	10247.00000000000000000000	10231.00000000000000000000	0.00000000000000000000	0.00000000000000000000	0.00000000000000000000	1773.00000000000000000000	573.00000000000000000000	4.00000000000000000000	4.00000000000000000000	4.00000000000000000000	4.00000000000000000000	4.00000000000000000000	4.00000000000000000000	4.00000000000000000000	4.00000000000000000000	4.00000000000000000000	4.00000000000000000000	4.00000000000000000000	4.00000000000000000000	4.00000000000000000000	4.00000000000000000000	4.00000000000000000000	4.00000000000000000000
54.00000000000000000000	0.00000000000000000000	4167.17919921875000000000	4139.48730468750000000000	4318.46142578125000000000	4155.89746093750000000000	4167.69238281250000000000	4168.71777343750000000000	4166.15380859375000000000	4171.79492187500000000000	4175.38427734375000000000	4121.53857421875000000000	4034.35888671875000000000	4198.97412109375000000000	4143.58984375000000000000	4156.92285156250000000000	0.00000000000000000000	10247.00000000000000000000	10231.00000000000000000000	0.00000000000000000000	0.00000000000000000000	0.00000000000000000000	1773.00000000000000000000	581.00000000000000000000	4.00000000000000000000	4.00000000000000000000	4.00000000000000000000	4.00000000000000000000	4.00000000000000000000	4.00000000000000000000	4.00000000000000000000	4.00000000000000000000	4.00000000000000000000	4.00000000000000000000	4.00000000000000000000	4.00000000000000000000	4.00000000000000000000	4.00000000000000000000	4.00000000000000000000	4.00000000000000000000
55.00000000000000000000	0.00000000000000000000	4154.87158203125000000000	4126.66650390625000000000	4317.43603515625000000000	4137.94873046875000000000	4167.69238281250000000000	4157.43603515625000000000	4155.38427734375000000000	4158.97412109375000000000	4158.46142578125000000000	4118.97412109375000000000	4001.53833007812500000000	4183.07666015625000000000	4117.94873046875000000000	4150.76904296875000000000	0.00000000000000000000	10248.00000000000000000000	10228.00000000000000000000	0.00000000000000000000	0.00000000000000000000	0.00000000000000000000	1773.00000000000000000000	589.00000000000000000000	4.00000000000000000000	4.00000000000000000000	4.00000000000000000000	4.00000000000000000000	4.00000000000000000000	4.00000000000000000000	4.00000000000000000000	4.00000000000000000000	4.00000000000000000000	4.00000000000000000000	4.00000000000000000000	4.00000000000000000000	4.00000000000000000000	4.00000000000000000000	4.00000000000000000000	4.00000000000000000000
56.00000000000000000000	0.00000000000000000000	4154.35888671875000000000	4129.23046875000000000000	4334.87158203125000000000	4151.28173828125000000000	4189.74365234375000000000	4172.82031250000000000000	4172.30761718750000000000	4173.84619140625000000000	4158.46142578125000000000	4123.58984375000000000000	4057.43579101562500000000	4180.00000000000000000000	4129.74365234375000000000	4170.76904296875000000000	0.00000000000000000000	10248.00000000000000000000	10228.00000000000000000000	0.00000000000000000000	0.00000000000000000000	0.00000000000000000000	1773.00000000000000000000	598.00000000000000000000	4.00000000000000000000	4.00000000000000000000	4.00000000000000000000	4.00000000000000000000	4.00000000000000000000	4.00000000000000000000	4.00000000000000000000	4.00000000000000000000	4.00000000000000000000	4.00000000000000000000	4.00000000000000000000	4.00000000000000000000	4.00000000000000000000	4.00000000000000000000	4.00000000000000000000	4.00000000000000000000
57.00000000000000000000	0.00000000000000000000	4175.89746093750000000000	4140.51269531250000000000	4362.56396484375000000000	4153.33300781250000000000	4189.74365234375000000000	4184.61523437500000000000	4186.66650390625000000000	4190.76904296875000000000	4171.28173828125000000000	4116.92285156250000000000	4075.89721679687500000000	4195.38427734375000000000	4140.00000000000000000000	4183.58984375000000000000	0.00000000000000000000	10249.00000000000000000000	10228.00000000000000000000	0.00000000000000000000	0.00000000000000000000	0.00000000000000000000	1773.00000000000000000000	606.00000000000000000000	4.00000000000000000000	4.00000000000000000000	4.00000000000000000000	4.00000000000000000000	4.00000000000000000000	4.00000000000000000000	4.00000000000000000000	4.00000000000000000000	4.00000000000000000000	4.00000000000000000000	4.00000000000000000000	4.00000000000000000000	4.00000000000000000000	4.00000000000000000000	4.00000000000000000000	4.00000000000000000000
58.00000000000000000000	0.00000000000000000000	4157.43603515625000000000	4142.05126953125000000000	4342.05126953125000000000	4132.30761718750000000000	4174.35888671875000000000	4191.28173828125000000000	4187.17919921875000000000	4180.51269531250000000000	4175.38427734375000000000	4123.07666015625000000000	4036.41015625000000000000	4194.35888671875000000000	4122.05126953125000000000	4170.76904296875000000000	0.00000000000000000000	10249.00000000000000000000	10228.00000000000000000000	0.00000000000000000000	0.00000000000000000000	0.00000000000000000000	1773.00000000000000000000	614.00000000000000000000	4.00000000000000000000	4.00000000000000000000	4.00000000000000000000	4.00000000000000000000	4.00000000000000000000	4.00000000000000000000	4.00000000000000000000	4.00000000000000000000	4.00000000000000000000	4.00000000000000000000	4.00000000000000000000	4.00000000000000000000	4.00000000000000000000	4.00000000000000000000	4.00000000000000000000	4.00000000000000000000
59.00000000000000000000	0.00000000000000000000	4151.28173828125000000000	4138.46142578125000000000	4317.43603515625000000000	4131.28173828125000000000	4154.35888671875000000000	4177.94873046875000000000	4173.33300781250000000000	4156.92285156250000000000	4161.53857421875000000000	4121.02539062500000000000	4044.10253906250000000000	4181.02539062500000000000	4096.92285156250000000000	4150.25634765625000000000	0.00000000000000000000	10250.00000000000000000000	10228.00000000000000000000	0.00000000000000000000	0.00000000000000000000	0.00000000000000000000	1773.00000000000000000000	623.00000000000000000000	4.00000000000000000000	4.00000000000000000000	4.00000000000000000000	4.00000000000000000000	4.00000000000000000000	4.00000000000000000000	4.00000000000000000000	4.00000000000000000000	4.00000000000000000000	4.00000000000000000000	4.00000000000000000000	4.00000000000000000000	4.00000000000000000000	4.00000000000000000000	4.00000000000000000000	4.00000000000000000000
60.00000000000000000000	0.00000000000000000000	4163.07666015625000000000	4145.64111328125000000000	4322.05126953125000000000	4143.58984375000000000000	4151.79492187500000000000	4176.92285156250000000000	4177.94873046875000000000	4165.64111328125000000000	4171.28173828125000000000	4123.58984375000000000000	4065.64086914062500000000	4182.05126953125000000000	4113.84619140625000000000	4162.56396484375000000000	0.00000000000000000000	10250.00000000000000000000	10228.00000000000000000000	0.00000000000000000000	0.00000000000000000000	0.00000000000000000000	1773.00000000000000000000	631.00000000000000000000	4.00000000000000000000	4.00000000000000000000	4.00000000000000000000	4.00000000000000000000	4.00000000000000000000	4.00000000000000000000	4.00000000000000000000	4.00000000000000000000	4.00000000000000000000	4.00000000000000000000	4.00000000000000000000	4.00000000000000000000	4.00000000000000000000	4.00000000000000000000	4.00000000000000000000	4.00000000000000000000
61.00000000000000000000	0.00000000000000000000	4154.87158203125000000000	4142.56396484375000000000	4315.89746093750000000000	4131.79492187500000000000	4158.97412109375000000000	4179.48730468750000000000	4186.66650390625000000000	4179.48730468750000000000	4186.15380859375000000000	4127.69238281250000000000	4052.82031250000000000000	4185.12792968750000000000	4136.41015625000000000000	4179.48730468750000000000	0.00000000000000000000	10249.00000000000000000000	10229.00000000000000000000	0.00000000000000000000	0.00000000000000000000	0.00000000000000000000	1773.00000000000000000000	639.00000000000000000000	4.00000000000000000000	4.00000000000000000000	4.00000000000000000000	4.00000000000000000000	4.00000000000000000000	4.00000000000000000000	4.00000000000000000000	4.00000000000000000000	4.00000000000000000000	4.00000000000000000000	4.00000000000000000000	4.00000000000000000000	4.00000000000000000000	4.00000000000000000000	4.00000000000000000000	4.00000000000000000000
62.00000000000000000000	0.00000000000000000000	4167.17919921875000000000	4138.97412109375000000000	4312.30761718750000000000	4134.35888671875000000000	4168.20507812500000000000	4165.12792968750000000000	4182.05126953125000000000	4177.94873046875000000000	4171.28173828125000000000	4119.48730468750000000000	4055.38452148437500000000	4186.15380859375000000000	4130.76904296875000000000	4174.35888671875000000000	0.00000000000000000000	10249.00000000000000000000	10229.00000000000000000000	0.00000000000000000000	0.00000000000000000000	0.00000000000000000000	1773.00000000000000000000	648.00000000000000000000	4.00000000000000000000	4.00000000000000000000	4.00000000000000000000	4.00000000000000000000	4.00000000000000000000	4.00000000000000000000	4.00000000000000000000	4.00000000000000000000	4.00000000000000000000	4.00000000000000000000	4.00000000000000000000	4.00000000000000000000	4.00000000000000000000	4.00000000000000000000	4.00000000000000000000	4.00000000000000000000
63.00000000000000000000	0.00000000000000000000	4163.58984375000000000000	4160.51269531250000000000	4300.00000000000000000000	4164.61523437500000000000	4186.66650390625000000000	4177.43603515625000000000	4193.33300781250000000000	4193.33300781250000000000	4174.87158203125000000000	4135.89746093750000000000	4082.05126953125000000000	4189.23046875000000000000	4133.33300781250000000000	4172.82031250000000000000	0.00000000000000000000	10247.00000000000000000000	10227.00000000000000000000	0.00000000000000000000	0.00000000000000000000	0.00000000000000000000	1773.00000000000000000000	656.00000000000000000000	4.00000000000000000000	4.00000000000000000000	4.00000000000000000000	4.00000000000000000000	4.00000000000000000000	4.00000000000000000000	4.00000000000000000000	4.00000000000000000000	4.00000000000000000000	4.00000000000000000000	4.00000000000000000000	4.00000000000000000000	4.00000000000000000000	4.00000000000000000000	4.00000000000000000000	4.00000000000000000000
64.00000000000000000000	0.00000000000000000000	4154.35888671875000000000	4153.84619140625000000000	4282.56396484375000000000	4161.02539062500000000000	4181.02539062500000000000	4188.71777343750000000000	4191.28173828125000000000	4189.74365234375000000000	4180.51269531250000000000	4132.30761718750000000000	4074.87158203125000000000	4183.07666015625000000000	4121.02539062500000000000	4166.15380859375000000000	2808.00000000000000000000	10247.00000000000000000000	10227.00000000000000000000	0.00000000000000000000	0.00000000000000000000	0.00000000000000000000	1773.00000000000000000000	665.00000000000000000000	4.00000000000000000000	4.00000000000000000000	4.00000000000000000000	4.00000000000000000000	4.00000000000000000000	4.00000000000000000000	4.00000000000000000000	4.00000000000000000000	4.00000000000000000000	4.00000000000000000000	4.00000000000000000000	4.00000000000000000000	4.00000000000000000000	4.00000000000000000000	4.00000000000000000000	4.00000000000000000000
65.00000000000000000000	0.00000000000000000000	4156.92285156250000000000	4131.28173828125000000000	4297.43603515625000000000	4128.20507812500000000000	4168.20507812500000000000	4176.41015625000000000000	4169.74365234375000000000	4165.12792968750000000000	4166.66650390625000000000	4103.07666015625000000000	4043.07690429687500000000	4166.15380859375000000000	4101.53857421875000000000	4146.66650390625000000000	2795.00000000000000000000	10246.00000000000000000000	10228.00000000000000000000	0.00000000000000000000	0.00000000000000000000	0.00000000000000000000	1773.00000000000000000000	673.00000000000000000000	4.00000000000000000000	4.00000000000000000000	4.00000000000000000000	4.00000000000000000000	4.00000000000000000000	4.00000000000000000000	4.00000000000000000000	4.00000000000000000000	4.00000000000000000000	4.00000000000000000000	4.00000000000000000000	4.00000000000000000000	4.00000000000000000000	4.00000000000000000000	4.00000000000000000000	4.00000000000000000000
66.00000000000000000000	0.00000000000000000000	4155.38427734375000000000	4144.10253906250000000000	4332.82031250000000000000	4132.82031250000000000000	4170.76904296875000000000	4171.28173828125000000000	4167.17919921875000000000	4163.58984375000000000000	4165.64111328125000000000	4108.71777343750000000000	4034.87158203125000000000	4163.58984375000000000000	4114.87158203125000000000	4150.76904296875000000000	2381.00000000000000000000	10246.00000000000000000000	10228.00000000000000000000	0.00000000000000000000	0.00000000000000000000	0.00000000000000000000	1773.00000000000000000000	681.00000000000000000000	4.00000000000000000000	4.00000000000000000000	4.00000000000000000000	4.00000000000000000000	4.00000000000000000000	4.00000000000000000000	4.00000000000000000000	4.00000000000000000000	4.00000000000000000000	4.00000000000000000000	4.00000000000000000000	4.00000000000000000000	4.00000000000000000000	4.00000000000000000000	4.00000000000000000000	4.00000000000000000000
67.00000000000000000000	0.00000000000000000000	4165.12792968750000000000	4153.33300781250000000000	4351.28173828125000000000	4144.61523437500000000000	4161.53857421875000000000	4175.89746093750000000000	4174.87158203125000000000	4164.61523437500000000000	4163.58984375000000000000	4114.35888671875000000000	4041.02563476562500000000	4177.94873046875000000000	4122.56396484375000000000	4170.25634765625000000000	3476.00000000000000000000	10247.00000000000000000000	10228.00000000000000000000	0.00000000000000000000	0.00000000000000000000	0.00000000000000000000	1773.00000000000000000000	690.00000000000000000000	4.00000000000000000000	4.00000000000000000000	4.00000000000000000000	4.00000000000000000000	4.00000000000000000000	4.00000000000000000000	4.00000000000000000000	4.00000000000000000000	4.00000000000000000000	4.00000000000000000000	4.00000000000000000000	4.00000000000000000000	4.00000000000000000000	4.00000000000000000000	4.00000000000000000000	4.00000000000000000000
68.00000000000000000000	0.00000000000000000000	4155.38427734375000000000	4145.64111328125000000000	4347.17919921875000000000	4136.92285156250000000000	4158.97412109375000000000	4181.53857421875000000000	4180.00000000000000000000	4167.69238281250000000000	4164.10253906250000000000	4114.87158203125000000000	4064.10253906250000000000	4186.66650390625000000000	4125.64111328125000000000	4177.43603515625000000000	3535.00000000000000000000	10247.00000000000000000000	10228.00000000000000000000	0.00000000000000000000	0.00000000000000000000	0.00000000000000000000	1773.00000000000000000000	698.00000000000000000000	4.00000000000000000000	4.00000000000000000000	4.00000000000000000000	4.00000000000000000000	4.00000000000000000000	4.00000000000000000000	4.00000000000000000000	4.00000000000000000000	4.00000000000000000000	4.00000000000000000000	4.00000000000000000000	4.00000000000000000000	4.00000000000000000000	4.00000000000000000000	4.00000000000000000000	4.00000000000000000000
69.00000000000000000000	0.00000000000000000000	4166.66650390625000000000	4145.12792968750000000000	4370.76904296875000000000	4150.76904296875000000000	4166.15380859375000000000	4174.87158203125000000000	4177.94873046875000000000	4179.48730468750000000000	4174.87158203125000000000	4137.94873046875000000000	4098.46142578125000000000	4199.48730468750000000000	4149.74365234375000000000	4188.71777343750000000000	3399.00000000000000000000	10246.00000000000000000000	10227.00000000000000000000	0.00000000000000000000	0.00000000000000000000	0.00000000000000000000	1773.00000000000000000000	706.00000000000000000000	4.00000000000000000000	4.00000000000000000000	4.00000000000000000000	4.00000000000000000000	4.00000000000000000000	4.00000000000000000000	4.00000000000000000000	4.00000000000000000000	4.00000000000000000000	4.00000000000000000000	4.00000000000000000000	4.00000000000000000000	4.00000000000000000000	4.00000000000000000000	4.00000000000000000000	4.00000000000000000000
70.00000000000000000000	0.00000000000000000000	4190.76904296875000000000	4159.48730468750000000000	4398.46142578125000000000	4170.76904296875000000000	4173.33300781250000000000	4173.33300781250000000000	4185.64111328125000000000	4196.41015625000000000000	4196.41015625000000000000	4159.48730468750000000000	4115.38427734375000000000	4209.74365234375000000000	4169.74365234375000000000	4205.12792968750000000000	3489.00000000000000000000	10246.00000000000000000000	10227.00000000000000000000	0.00000000000000000000	0.00000000000000000000	0.00000000000000000000	1773.00000000000000000000	715.00000000000000000000	4.00000000000000000000	4.00000000000000000000	4.00000000000000000000	4.00000000000000000000	4.00000000000000000000	4.00000000000000000000	4.00000000000000000000	4.00000000000000000000	4.00000000000000000000	4.00000000000000000000	4.00000000000000000000	4.00000000000000000000	4.00000000000000000000	4.00000000000000000000	4.00000000000000000000	4.00000000000000000000
71.00000000000000000000	0.00000000000000000000	4172.30761718750000000000	4164.10253906250000000000	4381.53857421875000000000	4158.97412109375000000000	4170.25634765625000000000	4175.89746093750000000000	4191.28173828125000000000	4189.74365234375000000000	4190.76904296875000000000	4141.53857421875000000000	4085.12817382812500000000	4205.64111328125000000000	4158.97412109375000000000	4198.46142578125000000000	3428.00000000000000000000	10248.00000000000000000000	10228.00000000000000000000	0.00000000000000000000	0.00000000000000000000	0.00000000000000000000	1773.00000000000000000000	723.00000000000000000000	4.00000000000000000000	4.00000000000000000000	4.00000000000000000000	4.00000000000000000000	4.00000000000000000000	4.00000000000000000000	4.00000000000000000000	4.00000000000000000000	4.00000000000000000000	4.00000000000000000000	4.00000000000000000000	4.00000000000000000000	4.00000000000000000000	4.00000000000000000000	4.00000000000000000000	4.00000000000000000000
72.00000000000000000000	0.00000000000000000000	4166.66650390625000000000	4137.94873046875000000000	4374.87158203125000000000	4123.07666015625000000000	4139.48730468750000000000	4155.89746093750000000000	4167.69238281250000000000	4148.71777343750000000000	4141.53857421875000000000	4094.35888671875000000000	4036.92309570312500000000	4200.51269531250000000000	4124.61523437500000000000	4177.43603515625000000000	3428.00000000000000000000	10248.00000000000000000000	10228.00000000000000000000	0.00000000000000000000	0.00000000000000000000	0.00000000000000000000	1773.00000000000000000000	731.00000000000000000000	4.00000000000000000000	4.00000000000000000000	4.00000000000000000000	4.00000000000000000000	4.00000000000000000000	4.00000000000000000000	4.00000000000000000000	4.00000000000000000000	4.00000000000000000000	4.00000000000000000000	4.00000000000000000000	4.00000000000000000000	4.00000000000000000000	4.00000000000000000000	4.00000000000000000000	4.00000000000000000000
73.00000000000000000000	0.00000000000000000000	4169.23046875000000000000	4133.84619140625000000000	4401.02539062500000000000	4117.43603515625000000000	4139.48730468750000000000	4162.05126953125000000000	4169.74365234375000000000	4154.35888671875000000000	4141.53857421875000000000	4099.48730468750000000000	4054.87158203125000000000	4197.43603515625000000000	4125.64111328125000000000	4185.12792968750000000000	3128.00000000000000000000	10247.00000000000000000000	10227.00000000000000000000	0.00000000000000000000	0.00000000000000000000	0.00000000000000000000	1773.00000000000000000000	740.00000000000000000000	4.00000000000000000000	4.00000000000000000000	4.00000000000000000000	4.00000000000000000000	4.00000000000000000000	4.00000000000000000000	4.00000000000000000000	4.00000000000000000000	4.00000000000000000000	4.00000000000000000000	4.00000000000000000000	4.00000000000000000000	4.00000000000000000000	4.00000000000000000000	4.00000000000000000000	4.00000000000000000000
74.00000000000000000000	0.00000000000000000000	4172.82031250000000000000	4156.41015625000000000000	4438.46142578125000000000	4159.48730468750000000000	4169.74365234375000000000	4184.61523437500000000000	4193.33300781250000000000	4187.69238281250000000000	4174.35888671875000000000	4133.84619140625000000000	4098.97412109375000000000	4199.48730468750000000000	4149.74365234375000000000	4198.97412109375000000000	3501.00000000000000000000	10247.00000000000000000000	10227.00000000000000000000	0.00000000000000000000	0.00000000000000000000	0.00000000000000000000	1773.00000000000000000000	748.00000000000000000000	4.00000000000000000000	4.00000000000000000000	4.00000000000000000000	4.00000000000000000000	4.00000000000000000000	4.00000000000000000000	4.00000000000000000000	4.00000000000000000000	4.00000000000000000000	4.00000000000000000000	4.00000000000000000000	4.00000000000000000000	4.00000000000000000000	4.00000000000000000000	4.00000000000000000000	4.00000000000000000000
75.00000000000000000000	0.00000000000000000000	4175.89746093750000000000	4172.82031250000000000000	4450.25634765625000000000	4183.07666015625000000000	4176.92285156250000000000	4181.53857421875000000000	4191.79492187500000000000	4180.51269531250000000000	4175.38427734375000000000	4136.41015625000000000000	4111.79492187500000000000	4198.97412109375000000000	4155.89746093750000000000	4191.79492187500000000000	3298.00000000000000000000	10248.00000000000000000000	10227.00000000000000000000	0.00000000000000000000	0.00000000000000000000	0.00000000000000000000	1773.00000000000000000000	756.00000000000000000000	4.00000000000000000000	4.00000000000000000000	4.00000000000000000000	4.00000000000000000000	4.00000000000000000000	4.00000000000000000000	4.00000000000000000000	4.00000000000000000000	4.00000000000000000000	4.00000000000000000000	4.00000000000000000000	4.00000000000000000000	4.00000000000000000000	4.00000000000000000000	4.00000000000000000000	4.00000000000000000000
76.00000000000000000000	0.00000000000000000000	4158.97412109375000000000	4159.48730468750000000000	4418.46142578125000000000	4136.92285156250000000000	4151.28173828125000000000	4167.17919921875000000000	4172.30761718750000000000	4153.84619140625000000000	4159.48730468750000000000	4121.53857421875000000000	4074.35888671875000000000	4187.17919921875000000000	4135.89746093750000000000	4165.64111328125000000000	2805.00000000000000000000	10248.00000000000000000000	10227.00000000000000000000	0.00000000000000000000	0.00000000000000000000	0.00000000000000000000	1773.00000000000000000000	765.00000000000000000000	4.00000000000000000000	4.00000000000000000000	4.00000000000000000000	4.00000000000000000000	4.00000000000000000000	4.00000000000000000000	4.00000000000000000000	4.00000000000000000000	4.00000000000000000000	4.00000000000000000000	4.00000000000000000000	4.00000000000000000000	4.00000000000000000000	4.00000000000000000000	4.00000000000000000000	4.00000000000000000000
77.00000000000000000000	0.00000000000000000000	4167.69238281250000000000	4132.30761718750000000000	4407.69238281250000000000	4103.07666015625000000000	4134.35888671875000000000	4163.07666015625000000000	4166.15380859375000000000	4148.20507812500000000000	4153.33300781250000000000	4110.25634765625000000000	4024.10253906250000000000	4188.20507812500000000000	4117.43603515625000000000	4150.76904296875000000000	2792.00000000000000000000	10249.00000000000000000000	10228.00000000000000000000	0.00000000000000000000	0.00000000000000000000	0.00000000000000000000	1773.00000000000000000000	773.00000000000000000000	4.00000000000000000000	4.00000000000000000000	4.00000000000000000000	4.00000000000000000000	4.00000000000000000000	4.00000000000000000000	4.00000000000000000000	4.00000000000000000000	4.00000000000000000000	4.00000000000000000000	4.00000000000000000000	4.00000000000000000000	4.00000000000000000000	4.00000000000000000000	4.00000000000000000000	4.00000000000000000000
78.00000000000000000000	0.00000000000000000000	4175.38427734375000000000	4155.89746093750000000000	4415.38427734375000000000	4149.74365234375000000000	4172.30761718750000000000	4177.43603515625000000000	4187.17919921875000000000	4173.33300781250000000000	4171.79492187500000000000	4118.46142578125000000000	4058.97436523437500000000	4203.58984375000000000000	4146.15380859375000000000	4183.58984375000000000000	3501.00000000000000000000	10249.00000000000000000000	10228.00000000000000000000	0.00000000000000000000	0.00000000000000000000	0.00000000000000000000	1773.00000000000000000000	781.00000000000000000000	4.00000000000000000000	4.00000000000000000000	4.00000000000000000000	4.00000000000000000000	4.00000000000000000000	4.00000000000000000000	4.00000000000000000000	4.00000000000000000000	4.00000000000000000000	4.00000000000000000000	4.00000000000000000000	4.00000000000000000000	4.00000000000000000000	4.00000000000000000000	4.00000000000000000000	4.00000000000000000000
79.00000000000000000000	0.00000000000000000000	4175.38427734375000000000	4185.64111328125000000000	4412.30761718750000000000	4176.41015625000000000000	4192.30761718750000000000	4180.51269531250000000000	4191.28173828125000000000	4180.00000000000000000000	4177.43603515625000000000	4124.61523437500000000000	4130.76904296875000000000	4209.23046875000000000000	4160.00000000000000000000	4206.15380859375000000000	3298.00000000000000000000	10248.00000000000000000000	10228.00000000000000000000	0.00000000000000000000	0.00000000000000000000	0.00000000000000000000	1773.00000000000000000000	790.00000000000000000000	4.00000000000000000000	4.00000000000000000000	4.00000000000000000000	4.00000000000000000000	4.00000000000000000000	4.00000000000000000000	4.00000000000000000000	4.00000000000000000000	4.00000000000000000000	4.00000000000000000000	4.00000000000000000000	4.00000000000000000000	4.00000000000000000000	4.00000000000000000000	4.00000000000000000000	4.00000000000000000000
80.00000000000000000000	0.00000000000000000000	4178.97412109375000000000	4166.66650390625000000000	4404.10253906250000000000	4135.89746093750000000000	4165.64111328125000000000	4170.25634765625000000000	4171.28173828125000000000	4167.17919921875000000000	4163.07666015625000000000	4117.43603515625000000000	4110.76904296875000000000	4192.82031250000000000000	4134.35888671875000000000	4181.02539062500000000000	2805.00000000000000000000	10248.00000000000000000000	10228.00000000000000000000	0.00000000000000000000	0.00000000000000000000	0.00000000000000000000	1773.00000000000000000000	798.00000000000000000000	4.00000000000000000000	4.00000000000000000000	4.00000000000000000000	4.00000000000000000000	4.00000000000000000000	4.00000000000000000000	4.00000000000000000000	4.00000000000000000000	4.00000000000000000000	4.00000000000000000000	4.00000000000000000000	4.00000000000000000000	4.00000000000000000000	4.00000000000000000000	4.00000000000000000000	4.00000000000000000000
81.00000000000000000000	0.00000000000000000000	4156.92285156250000000000	4142.05126953125000000000	4374.87158203125000000000	4126.66650390625000000000	4154.87158203125000000000	4166.15380859375000000000	4169.74365234375000000000	4163.07666015625000000000	4155.89746093750000000000	4117.43603515625000000000	4068.71777343750000000000	4175.89746093750000000000	4135.38427734375000000000	4159.48730468750000000000	2792.00000000000000000000	10249.00000000000000000000	10228.00000000000000000000	0.00000000000000000000	0.00000000000000000000	0.00000000000000000000	1773.00000000000000000000	806.00000000000000000000	4.00000000000000000000	4.00000000000000000000	4.00000000000000000000	4.00000000000000000000	4.00000000000000000000	4.00000000000000000000	4.00000000000000000000	4.00000000000000000000	4.00000000000000000000	4.00000000000000000000	4.00000000000000000000	4.00000000000000000000	4.00000000000000000000	4.00000000000000000000	4.00000000000000000000	4.00000000000000000000
82.00000000000000000000	0.00000000000000000000	4161.02539062500000000000	4143.07666015625000000000	4356.92285156250000000000	4156.92285156250000000000	4155.89746093750000000000	4166.15380859375000000000	4177.43603515625000000000	4162.56396484375000000000	4157.94873046875000000000	4124.61523437500000000000	4076.41015625000000000000	4183.07666015625000000000	4152.82031250000000000000	4167.17919921875000000000	3501.00000000000000000000	10249.00000000000000000000	10228.00000000000000000000	0.00000000000000000000	0.00000000000000000000	0.00000000000000000000	1773.00000000000000000000	815.00000000000000000000	4.00000000000000000000	4.00000000000000000000	4.00000000000000000000	4.00000000000000000000	4.00000000000000000000	4.00000000000000000000	4.00000000000000000000	4.00000000000000000000	4.00000000000000000000	4.00000000000000000000	4.00000000000000000000	4.00000000000000000000	4.00000000000000000000	4.00000000000000000000	4.00000000000000000000	4.00000000000000000000
83.00000000000000000000	0.00000000000000000000	4171.28173828125000000000	4158.46142578125000000000	4354.87158203125000000000	4168.71777343750000000000	4160.00000000000000000000	4171.79492187500000000000	4181.02539062500000000000	4176.41015625000000000000	4170.25634765625000000000	4129.23046875000000000000	4062.05126953125000000000	4195.89746093750000000000	4153.33300781250000000000	4181.53857421875000000000	3298.00000000000000000000	10249.00000000000000000000	10229.00000000000000000000	0.00000000000000000000	0.00000000000000000000	0.00000000000000000000	1773.00000000000000000000	823.00000000000000000000	4.00000000000000000000	4.00000000000000000000	4.00000000000000000000	4.00000000000000000000	4.00000000000000000000	4.00000000000000000000	4.00000000000000000000	4.00000000000000000000	4.00000000000000000000	4.00000000000000000000	4.00000000000000000000	4.00000000000000000000	4.00000000000000000000	4.00000000000000000000	4.00000000000000000000	4.00000000000000000000
84.00000000000000000000	0.00000000000000000000	4169.74365234375000000000	4156.41015625000000000000	4356.92285156250000000000	4149.74365234375000000000	4164.61523437500000000000	4168.20507812500000000000	4178.46142578125000000000	4173.33300781250000000000	4167.69238281250000000000	4119.48730468750000000000	4054.87158203125000000000	4196.92285156250000000000	4136.41015625000000000000	4182.05126953125000000000	2805.00000000000000000000	10249.00000000000000000000	10229.00000000000000000000	0.00000000000000000000	0.00000000000000000000	0.00000000000000000000	1773.00000000000000000000	832.00000000000000000000	4.00000000000000000000	4.00000000000000000000	4.00000000000000000000	4.00000000000000000000	4.00000000000000000000	4.00000000000000000000	4.00000000000000000000	4.00000000000000000000	4.00000000000000000000	4.00000000000000000000	4.00000000000000000000	4.00000000000000000000	4.00000000000000000000	4.00000000000000000000	4.00000000000000000000	4.00000000000000000000
85.00000000000000000000	0.00000000000000000000	4176.92285156250000000000	4151.79492187500000000000	4355.38427734375000000000	4130.25634765625000000000	4162.05126953125000000000	4165.64111328125000000000	4171.79492187500000000000	4146.66650390625000000000	4154.87158203125000000000	4117.43603515625000000000	4103.07666015625000000000	4185.12792968750000000000	4137.43603515625000000000	4173.84619140625000000000	2792.00000000000000000000	10247.00000000000000000000	10230.00000000000000000000	0.00000000000000000000	0.00000000000000000000	0.00000000000000000000	1773.00000000000000000000	840.00000000000000000000	4.00000000000000000000	4.00000000000000000000	4.00000000000000000000	4.00000000000000000000	4.00000000000000000000	4.00000000000000000000	4.00000000000000000000	4.00000000000000000000	4.00000000000000000000	4.00000000000000000000	4.00000000000000000000	4.00000000000000000000	4.00000000000000000000	4.00000000000000000000	4.00000000000000000000	4.00000000000000000000
86.00000000000000000000	0.00000000000000000000	4167.69238281250000000000	4170.25634765625000000000	4342.05126953125000000000	4144.61523437500000000000	4177.94873046875000000000	4176.41015625000000000000	4175.38427734375000000000	4156.41015625000000000000	4167.69238281250000000000	4133.84619140625000000000	4130.25634765625000000000	4182.05126953125000000000	4166.66650390625000000000	4178.46142578125000000000	3501.00000000000000000000	10247.00000000000000000000	10230.00000000000000000000	0.00000000000000000000	0.00000000000000000000	0.00000000000000000000	1773.00000000000000000000	848.00000000000000000000	4.00000000000000000000	4.00000000000000000000	4.00000000000000000000	4.00000000000000000000	4.00000000000000000000	4.00000000000000000000	4.00000000000000000000	4.00000000000000000000	4.00000000000000000000	4.00000000000000000000	4.00000000000000000000	4.00000000000000000000	4.00000000000000000000	4.00000000000000000000	4.00000000000000000000	4.00000000000000000000
87.00000000000000000000	0.00000000000000000000	4170.25634765625000000000	4162.05126953125000000000	4341.53857421875000000000	4147.17919921875000000000	4172.30761718750000000000	4167.69238281250000000000	4160.51269531250000000000	4162.05126953125000000000	4157.43603515625000000000	4123.58984375000000000000	4084.61523437500000000000	4189.23046875000000000000	4160.00000000000000000000	4172.82031250000000000000	3298.00000000000000000000	10246.00000000000000000000	10229.00000000000000000000	0.00000000000000000000	0.00000000000000000000	0.00000000000000000000	1773.00000000000000000000	857.00000000000000000000	4.00000000000000000000	4.00000000000000000000	4.00000000000000000000	4.00000000000000000000	4.00000000000000000000	4.00000000000000000000	4.00000000000000000000	4.00000000000000000000	4.00000000000000000000	4.00000000000000000000	4.00000000000000000000	4.00000000000000000000	4.00000000000000000000	4.00000000000000000000	4.00000000000000000000	4.00000000000000000000
88.00000000000000000000	0.00000000000000000000	4173.84619140625000000000	4150.76904296875000000000	4340.00000000000000000000	4131.28173828125000000000	4161.02539062500000000000	4165.12792968750000000000	4153.33300781250000000000	4151.79492187500000000000	4138.97412109375000000000	4118.97412109375000000000	4062.56396484375000000000	4187.69238281250000000000	4149.23046875000000000000	4162.56396484375000000000	2805.00000000000000000000	10246.00000000000000000000	10229.00000000000000000000	0.00000000000000000000	0.00000000000000000000	0.00000000000000000000	1773.00000000000000000000	865.00000000000000000000	4.00000000000000000000	4.00000000000000000000	4.00000000000000000000	4.00000000000000000000	4.00000000000000000000	4.00000000000000000000	4.00000000000000000000	4.00000000000000000000	4.00000000000000000000	4.00000000000000000000	4.00000000000000000000	4.00000000000000000000	4.00000000000000000000	4.00000000000000000000	4.00000000000000000000	4.00000000000000000000
89.00000000000000000000	0.00000000000000000000	4170.25634765625000000000	4164.61523437500000000000	4329.23046875000000000000	4142.05126953125000000000	4177.94873046875000000000	4180.51269531250000000000	4166.15380859375000000000	4154.87158203125000000000	4151.28173828125000000000	4126.15380859375000000000	4080.51269531250000000000	4192.82031250000000000000	4161.02539062500000000000	4171.28173828125000000000	2792.00000000000000000000	10246.00000000000000000000	10230.00000000000000000000	0.00000000000000000000	0.00000000000000000000	0.00000000000000000000	1773.00000000000000000000	873.00000000000000000000	4.00000000000000000000	4.00000000000000000000	4.00000000000000000000	4.00000000000000000000	4.00000000000000000000	4.00000000000000000000	4.00000000000000000000	4.00000000000000000000	4.00000000000000000000	4.00000000000000000000	4.00000000000000000000	4.00000000000000000000	4.00000000000000000000	4.00000000000000000000	4.00000000000000000000	4.00000000000000000000
90.00000000000000000000	0.00000000000000000000	4177.43603515625000000000	4166.66650390625000000000	4329.23046875000000000000	4157.94873046875000000000	4184.61523437500000000000	4175.89746093750000000000	4164.61523437500000000000	4150.76904296875000000000	4162.05126953125000000000	4114.87158203125000000000	4081.53833007812500000000	4196.41015625000000000000	4157.94873046875000000000	4176.41015625000000000000	3501.00000000000000000000	10246.00000000000000000000	10230.00000000000000000000	0.00000000000000000000	0.00000000000000000000	0.00000000000000000000	1773.00000000000000000000	882.00000000000000000000	4.00000000000000000000	4.00000000000000000000	4.00000000000000000000	4.00000000000000000000	4.00000000000000000000	4.00000000000000000000	4.00000000000000000000	4.00000000000000000000	4.00000000000000000000	4.00000000000000000000	4.00000000000000000000	4.00000000000000000000	4.00000000000000000000	4.00000000000000000000	4.00000000000000000000	4.00000000000000000000
91.00000000000000000000	0.00000000000000000000	4163.58984375000000000000	4163.07666015625000000000	4338.97412109375000000000	4144.10253906250000000000	4173.84619140625000000000	4165.12792968750000000000	4165.12792968750000000000	4156.41015625000000000000	4172.30761718750000000000	4128.71777343750000000000	4105.64111328125000000000	4184.61523437500000000000	4157.43603515625000000000	4172.30761718750000000000	3298.00000000000000000000	10246.00000000000000000000	10229.00000000000000000000	0.00000000000000000000	0.00000000000000000000	0.00000000000000000000	1773.00000000000000000000	890.00000000000000000000	4.00000000000000000000	4.00000000000000000000	4.00000000000000000000	4.00000000000000000000	4.00000000000000000000	4.00000000000000000000	4.00000000000000000000	4.00000000000000000000	4.00000000000000000000	4.00000000000000000000	4.00000000000000000000	4.00000000000000000000	4.00000000000000000000	4.00000000000000000000	4.00000000000000000000	4.00000000000000000000
92.00000000000000000000	0.00000000000000000000	4168.71777343750000000000	4158.46142578125000000000	4370.76904296875000000000	4146.15380859375000000000	4159.48730468750000000000	4160.00000000000000000000	4168.71777343750000000000	4176.92285156250000000000	4170.76904296875000000000	4149.74365234375000000000	4121.02539062500000000000	4188.71777343750000000000	4163.58984375000000000000	4172.82031250000000000000	2805.00000000000000000000	10246.00000000000000000000	10229.00000000000000000000	0.00000000000000000000	0.00000000000000000000	0.00000000000000000000	1773.00000000000000000000	898.00000000000000000000	4.00000000000000000000	4.00000000000000000000	4.00000000000000000000	4.00000000000000000000	4.00000000000000000000	4.00000000000000000000	4.00000000000000000000	4.00000000000000000000	4.00000000000000000000	4.00000000000000000000	4.00000000000000000000	4.00000000000000000000	4.00000000000000000000	4.00000000000000000000	4.00000000000000000000	4.00000000000000000000
93.00000000000000000000	0.00000000000000000000	4177.94873046875000000000	4163.58984375000000000000	4393.33300781250000000000	4163.58984375000000000000	4166.66650390625000000000	4168.71777343750000000000	4178.46142578125000000000	4185.12792968750000000000	4172.30761718750000000000	4143.07666015625000000000	4101.02539062500000000000	4202.56396484375000000000	4171.79492187500000000000	4185.64111328125000000000	2792.00000000000000000000	10249.00000000000000000000	10231.00000000000000000000	0.00000000000000000000	0.00000000000000000000	0.00000000000000000000	1773.00000000000000000000	907.00000000000000000000	4.00000000000000000000	4.00000000000000000000	4.00000000000000000000	4.00000000000000000000	4.00000000000000000000	4.00000000000000000000	4.00000000000000000000	4.00000000000000000000	4.00000000000000000000	4.00000000000000000000	4.00000000000000000000	4.00000000000000000000	4.00000000000000000000	4.00000000000000000000	4.00000000000000000000	4.00000000000000000000
94.00000000000000000000	0.00000000000000000000	4162.56396484375000000000	4161.02539062500000000000	4391.79492187500000000000	4136.92285156250000000000	4170.76904296875000000000	4178.46142578125000000000	4185.12792968750000000000	4168.71777343750000000000	4175.38427734375000000000	4123.58984375000000000000	4079.48706054687500000000	4194.87158203125000000000	4170.25634765625000000000	4175.89746093750000000000	3501.00000000000000000000	10249.00000000000000000000	10231.00000000000000000000	0.00000000000000000000	0.00000000000000000000	0.00000000000000000000	1773.00000000000000000000	915.00000000000000000000	4.00000000000000000000	4.00000000000000000000	4.00000000000000000000	4.00000000000000000000	4.00000000000000000000	4.00000000000000000000	4.00000000000000000000	4.00000000000000000000	4.00000000000000000000	4.00000000000000000000	4.00000000000000000000	4.00000000000000000000	4.00000000000000000000	4.00000000000000000000	4.00000000000000000000	4.00000000000000000000
95.00000000000000000000	0.00000000000000000000	4171.79492187500000000000	4156.41015625000000000000	4409.74365234375000000000	4128.20507812500000000000	4173.33300781250000000000	4180.51269531250000000000	4181.02539062500000000000	4151.28173828125000000000	4161.02539062500000000000	4115.89746093750000000000	4070.25634765625000000000	4188.71777343750000000000	4158.46142578125000000000	4160.00000000000000000000	3298.00000000000000000000	10249.00000000000000000000	10229.00000000000000000000	0.00000000000000000000	0.00000000000000000000	0.00000000000000000000	1773.00000000000000000000	923.00000000000000000000	4.00000000000000000000	4.00000000000000000000	4.00000000000000000000	4.00000000000000000000	4.00000000000000000000	4.00000000000000000000	4.00000000000000000000	4.00000000000000000000	4.00000000000000000000	4.00000000000000000000	4.00000000000000000000	4.00000000000000000000	4.00000000000000000000	4.00000000000000000000	4.00000000000000000000	4.00000000000000000000
96.00000000000000000000	0.00000000000000000000	4172.82031250000000000000	4175.89746093750000000000	4424.61523437500000000000	4167.17919921875000000000	4189.74365234375000000000	4182.56396484375000000000	4177.43603515625000000000	4159.48730468750000000000	4156.41015625000000000000	4131.79492187500000000000	4095.89721679687500000000	4203.58984375000000000000	4165.64111328125000000000	4180.51269531250000000000	2805.00000000000000000000	10249.00000000000000000000	10229.00000000000000000000	0.00000000000000000000	0.00000000000000000000	0.00000000000000000000	1773.00000000000000000000	932.00000000000000000000	4.00000000000000000000	4.00000000000000000000	4.00000000000000000000	4.00000000000000000000	4.00000000000000000000	4.00000000000000000000	4.00000000000000000000	4.00000000000000000000	4.00000000000000000000	4.00000000000000000000	4.00000000000000000000	4.00000000000000000000	4.00000000000000000000	4.00000000000000000000	4.00000000000000000000	4.00000000000000000000
97.00000000000000000000	0.00000000000000000000	4164.10253906250000000000	4175.89746093750000000000	4416.41015625000000000000	4160.51269531250000000000	4168.20507812500000000000	4158.97412109375000000000	4154.35888671875000000000	4146.15380859375000000000	4143.07666015625000000000	4120.51269531250000000000	4114.35888671875000000000	4202.56396484375000000000	4162.05126953125000000000	4182.05126953125000000000	2792.00000000000000000000	10247.00000000000000000000	10230.00000000000000000000	0.00000000000000000000	0.00000000000000000000	0.00000000000000000000	1773.00000000000000000000	940.00000000000000000000	4.00000000000000000000	4.00000000000000000000	4.00000000000000000000	4.00000000000000000000	4.00000000000000000000	4.00000000000000000000	4.00000000000000000000	4.00000000000000000000	4.00000000000000000000	4.00000000000000000000	4.00000000000000000000	4.00000000000000000000	4.00000000000000000000	4.00000000000000000000	4.00000000000000000000	4.00000000000000000000
98.00000000000000000000	0.00000000000000000000	4160.00000000000000000000	4172.30761718750000000000	4408.71777343750000000000	4130.25634765625000000000	4154.87158203125000000000	4153.33300781250000000000	4146.15380859375000000000	4133.33300781250000000000	4147.69238281250000000000	4114.87158203125000000000	4095.89721679687500000000	4186.15380859375000000000	4153.84619140625000000000	4163.58984375000000000000	3501.00000000000000000000	10247.00000000000000000000	10230.00000000000000000000	0.00000000000000000000	0.00000000000000000000	0.00000000000000000000	1773.00000000000000000000	948.00000000000000000000	4.00000000000000000000	4.00000000000000000000	4.00000000000000000000	4.00000000000000000000	4.00000000000000000000	4.00000000000000000000	4.00000000000000000000	4.00000000000000000000	4.00000000000000000000	4.00000000000000000000	4.00000000000000000000	4.00000000000000000000	4.00000000000000000000	4.00000000000000000000	4.00000000000000000000	4.00000000000000000000
99.00000000000000000000	0.00000000000000000000	4156.92285156250000000000	4185.64111328125000000000	4404.61523437500000000000	4154.35888671875000000000	4176.92285156250000000000	4173.33300781250000000000	4162.05126953125000000000	4150.76904296875000000000	4174.35888671875000000000	4139.48730468750000000000	4074.35888671875000000000	4188.20507812500000000000	4162.05126953125000000000	4161.53857421875000000000	3298.00000000000000000000	10249.00000000000000000000	10231.00000000000000000000	0.00000000000000000000	0.00000000000000000000	0.00000000000000000000	1773.00000000000000000000	957.00000000000000000000	4.00000000000000000000	4.00000000000000000000	4.00000000000000000000	4.00000000000000000000	4.00000000000000000000	4.00000000000000000000	4.00000000000000000000	4.00000000000000000000	4.00000000000000000000	4.00000000000000000000	4.00000000000000000000	4.00000000000000000000	4.00000000000000000000	4.00000000000000000000	4.00000000000000000000	4.00000000000000000000
100.00000000000000000000	0.00000000000000000000	4169.23046875000000000000	4180.00000000000000000000	4402.56396484375000000000	4172.82031250000000000000	4177.43603515625000000000	4166.66650390625000000000	4162.56396484375000000000	4152.82031250000000000000	4161.02539062500000000000	4132.30761718750000000000	4089.74340820312500000000	4194.87158203125000000000	4159.48730468750000000000	4163.07666015625000000000	2805.00000000000000000000	10249.00000000000000000000	10231.00000000000000000000	0.00000000000000000000	0.00000000000000000000	0.00000000000000000000	1773.00000000000000000000	965.00000000000000000000	4.00000000000000000000	4.00000000000000000000	4.00000000000000000000	4.00000000000000000000	4.00000000000000000000	4.00000000000000000000	4.00000000000000000000	4.00000000000000000000	4.00000000000000000000	4.00000000000000000000	4.00000000000000000000	4.00000000000000000000	4.00000000000000000000	4.00000000000000000000	4.00000000000000000000	4.00000000000000000000
101.00000000000000000000	0.00000000000000000000	4168.71777343750000000000	4183.07666015625000000000	4395.38427734375000000000	4162.56396484375000000000	4178.97412109375000000000	4175.38427734375000000000	4173.84619140625000000000	4157.94873046875000000000	4149.23046875000000000000	4119.48730468750000000000	4107.17919921875000000000	4198.46142578125000000000	4165.64111328125000000000	4179.48730468750000000000	2792.00000000000000000000	10249.00000000000000000000	10229.00000000000000000000	0.00000000000000000000	0.00000000000000000000	0.00000000000000000000	1773.00000000000000000000	974.00000000000000000000	4.00000000000000000000	4.00000000000000000000	4.00000000000000000000	4.00000000000000000000	4.00000000000000000000	4.00000000000000000000	4.00000000000000000000	4.00000000000000000000	4.00000000000000000000	4.00000000000000000000	4.00000000000000000000	4.00000000000000000000	4.00000000000000000000	4.00000000000000000000	4.00000000000000000000	4.00000000000000000000
102.00000000000000000000	0.00000000000000000000	4180.51269531250000000000	4199.48730468750000000000	4395.38427734375000000000	4163.07666015625000000000	4174.87158203125000000000	4195.38427734375000000000	4186.15380859375000000000	4172.30761718750000000000	4167.17919921875000000000	4131.28173828125000000000	4102.56396484375000000000	4213.33300781250000000000	4178.97412109375000000000	4193.33300781250000000000	3501.00000000000000000000	10249.00000000000000000000	10229.00000000000000000000	0.00000000000000000000	0.00000000000000000000	0.00000000000000000000	1773.00000000000000000000	982.00000000000000000000	4.00000000000000000000	4.00000000000000000000	4.00000000000000000000	4.00000000000000000000	4.00000000000000000000	4.00000000000000000000	4.00000000000000000000	4.00000000000000000000	4.00000000000000000000	4.00000000000000000000	4.00000000000000000000	4.00000000000000000000	4.00000000000000000000	4.00000000000000000000	4.00000000000000000000	4.00000000000000000000
103.00000000000000000000	0.00000000000000000000	4185.64111328125000000000	4192.82031250000000000000	4381.53857421875000000000	4158.46142578125000000000	4157.94873046875000000000	4188.71777343750000000000	4178.46142578125000000000	4169.23046875000000000000	4172.82031250000000000000	4141.53857421875000000000	4096.92285156250000000000	4206.66650390625000000000	4178.46142578125000000000	4177.94873046875000000000	3298.00000000000000000000	10249.00000000000000000000	10228.00000000000000000000	0.00000000000000000000	0.00000000000000000000	0.00000000000000000000	1773.00000000000000000000	990.00000000000000000000	4.00000000000000000000	4.00000000000000000000	4.00000000000000000000	4.00000000000000000000	4.00000000000000000000	4.00000000000000000000	4.00000000000000000000	4.00000000000000000000	4.00000000000000000000	4.00000000000000000000	4.00000000000000000000	4.00000000000000000000	4.00000000000000000000	4.00000000000000000000	4.00000000000000000000	4.00000000000000000000
104.00000000000000000000	0.00000000000000000000	4167.17919921875000000000	4189.23046875000000000000	4350.25634765625000000000	4164.61523437500000000000	4176.92285156250000000000	4184.61523437500000000000	4174.87158203125000000000	4165.12792968750000000000	4168.71777343750000000000	4144.61523437500000000000	4098.46142578125000000000	4195.89746093750000000000	4180.51269531250000000000	4172.82031250000000000000	2805.00000000000000000000	10249.00000000000000000000	10228.00000000000000000000	0.00000000000000000000	0.00000000000000000000	0.00000000000000000000	1773.00000000000000000000	999.00000000000000000000	4.00000000000000000000	4.00000000000000000000	4.00000000000000000000	4.00000000000000000000	4.00000000000000000000	4.00000000000000000000	4.00000000000000000000	4.00000000000000000000	4.00000000000000000000	4.00000000000000000000	4.00000000000000000000	4.00000000000000000000	4.00000000000000000000	4.00000000000000000000	4.00000000000000000000	4.00000000000000000000
105.00000000000000000000	0.00000000000000000000	4176.41015625000000000000	4192.30761718750000000000	4338.97412109375000000000	4174.35888671875000000000	4193.84619140625000000000	4184.10253906250000000000	4169.23046875000000000000	4161.53857421875000000000	4162.05126953125000000000	4139.48730468750000000000	4108.20507812500000000000	4200.00000000000000000000	4182.05126953125000000000	4181.53857421875000000000	2792.00000000000000000000	10247.00000000000000000000	10227.00000000000000000000	0.00000000000000000000	0.00000000000000000000	0.00000000000000000000	1774.00000000000000000000	7.00000000000000000000	4.00000000000000000000	4.00000000000000000000	4.00000000000000000000	4.00000000000000000000	4.00000000000000000000	4.00000000000000000000	4.00000000000000000000	4.00000000000000000000	4.00000000000000000000	4.00000000000000000000	4.00000000000000000000	4.00000000000000000000	4.00000000000000000000	4.00000000000000000000	4.00000000000000000000	4.00000000000000000000
106.00000000000000000000	0.00000000000000000000	4168.71777343750000000000	4185.12792968750000000000	4321.53857421875000000000	4153.33300781250000000000	4185.12792968750000000000	4185.64111328125000000000	4169.74365234375000000000	4159.48730468750000000000	4160.51269531250000000000	4140.00000000000000000000	4100.00000000000000000000	4186.15380859375000000000	4178.46142578125000000000	4167.69238281250000000000	3501.00000000000000000000	10247.00000000000000000000	10227.00000000000000000000	0.00000000000000000000	0.00000000000000000000	0.00000000000000000000	1774.00000000000000000000	15.00000000000000000000	4.00000000000000000000	4.00000000000000000000	4.00000000000000000000	4.00000000000000000000	4.00000000000000000000	4.00000000000000000000	4.00000000000000000000	4.00000000000000000000	4.00000000000000000000	4.00000000000000000000	4.00000000000000000000	4.00000000000000000000	4.00000000000000000000	4.00000000000000000000	4.00000000000000000000	4.00000000000000000000
107.00000000000000000000	0.00000000000000000000	4168.71777343750000000000	4183.07666015625000000000	4308.71777343750000000000	4145.64111328125000000000	4177.94873046875000000000	4186.15380859375000000000	4178.46142578125000000000	4160.51269531250000000000	4162.56396484375000000000	4139.48730468750000000000	4095.89721679687500000000	4184.10253906250000000000	4169.74365234375000000000	4162.05126953125000000000	3298.00000000000000000000	10246.00000000000000000000	10226.00000000000000000000	0.00000000000000000000	0.00000000000000000000	0.00000000000000000000	1774.00000000000000000000	24.00000000000000000000	4.00000000000000000000	4.00000000000000000000	4.00000000000000000000	4.00000000000000000000	4.00000000000000000000	4.00000000000000000000	4.00000000000000000000	4.00000000000000000000	4.00000000000000000000	4.00000000000000000000	4.00000000000000000000	4.00000000000000000000	4.00000000000000000000	4.00000000000000000000	4.00000000000000000000	4.00000000000000000000
108.00000000000000000000	0.00000000000000000000	4187.69238281250000000000	4200.51269531250000000000	4317.94873046875000000000	4170.25634765625000000000	4176.92285156250000000000	4180.51269531250000000000	4180.00000000000000000000	4169.74365234375000000000	4171.28173828125000000000	4140.00000000000000000000	4121.53857421875000000000	4197.94873046875000000000	4178.97412109375000000000	4181.02539062500000000000	2805.00000000000000000000	10246.00000000000000000000	10226.00000000000000000000	0.00000000000000000000	0.00000000000000000000	0.00000000000000000000	1774.00000000000000000000	32.00000000000000000000	4.00000000000000000000	4.00000000000000000000	4.00000000000000000000	4.00000000000000000000	4.00000000000000000000	4.00000000000000000000	4.00000000000000000000	4.00000000000000000000	4.00000000000000000000	4.00000000000000000000	4.00000000000000000000	4.00000000000000000000	4.00000000000000000000	4.00000000000000000000	4.00000000000000000000	4.00000000000000000000
109.00000000000000000000	0.00000000000000000000	4168.20507812500000000000	4200.00000000000000000000	4316.41015625000000000000	4172.30761718750000000000	4171.79492187500000000000	4178.97412109375000000000	4169.74365234375000000000	4170.25634765625000000000	4167.69238281250000000000	4148.20507812500000000000	4117.94873046875000000000	4183.07666015625000000000	4187.69238281250000000000	4173.33300781250000000000	2792.00000000000000000000	10244.00000000000000000000	10227.00000000000000000000	0.00000000000000000000	0.00000000000000000000	0.00000000000000000000	1774.00000000000000000000	40.00000000000000000000	4.00000000000000000000	4.00000000000000000000	4.00000000000000000000	4.00000000000000000000	4.00000000000000000000	4.00000000000000000000	4.00000000000000000000	4.00000000000000000000	4.00000000000000000000	4.00000000000000000000	4.00000000000000000000	4.00000000000000000000	4.00000000000000000000	4.00000000000000000000	4.00000000000000000000	4.00000000000000000000
110.00000000000000000000	0.00000000000000000000	4164.61523437500000000000	4182.56396484375000000000	4329.23046875000000000000	4158.97412109375000000000	4167.17919921875000000000	4186.15380859375000000000	4162.05126953125000000000	4152.30761718750000000000	4149.74365234375000000000	4143.58984375000000000000	4092.82031250000000000000	4171.28173828125000000000	4177.43603515625000000000	4152.30761718750000000000	3501.00000000000000000000	10244.00000000000000000000	10227.00000000000000000000	0.00000000000000000000	0.00000000000000000000	0.00000000000000000000	1774.00000000000000000000	49.00000000000000000000	4.00000000000000000000	4.00000000000000000000	4.00000000000000000000	4.00000000000000000000	4.00000000000000000000	4.00000000000000000000	4.00000000000000000000	4.00000000000000000000	4.00000000000000000000	4.00000000000000000000	4.00000000000000000000	4.00000000000000000000	4.00000000000000000000	4.00000000000000000000	4.00000000000000000000	4.00000000000000000000
111.00000000000000000000	0.00000000000000000000	4169.23046875000000000000	4193.84619140625000000000	4336.92285156250000000000	4162.05126953125000000000	4190.25634765625000000000	4194.35888671875000000000	4178.97412109375000000000	4166.15380859375000000000	4172.82031250000000000000	4150.76904296875000000000	4112.30761718750000000000	4177.94873046875000000000	4189.74365234375000000000	4162.05126953125000000000	3298.00000000000000000000	10245.00000000000000000000	10228.00000000000000000000	0.00000000000000000000	0.00000000000000000000	0.00000000000000000000	1774.00000000000000000000	57.00000000000000000000	4.00000000000000000000	4.00000000000000000000	4.00000000000000000000	4.00000000000000000000	4.00000000000000000000	4.00000000000000000000	4.00000000000000000000	4.00000000000000000000	4.00000000000000000000	4.00000000000000000000	4.00000000000000000000	4.00000000000000000000	4.00000000000000000000	4.00000000000000000000	4.00000000000000000000	4.00000000000000000000
112.00000000000000000000	0.00000000000000000000	4168.71777343750000000000	4201.53857421875000000000	4318.97412109375000000000	4166.15380859375000000000	4195.89746093750000000000	4189.23046875000000000000	4183.58984375000000000000	4188.20507812500000000000	4203.07666015625000000000	4170.25634765625000000000	4121.53857421875000000000	4187.69238281250000000000	4195.89746093750000000000	4168.71777343750000000000	2805.00000000000000000000	10245.00000000000000000000	10228.00000000000000000000	0.00000000000000000000	0.00000000000000000000	0.00000000000000000000	1774.00000000000000000000	65.00000000000000000000	4.00000000000000000000	4.00000000000000000000	4.00000000000000000000	4.00000000000000000000	4.00000000000000000000	4.00000000000000000000	4.00000000000000000000	4.00000000000000000000	4.00000000000000000000	4.00000000000000000000	4.00000000000000000000	4.00000000000000000000	4.00000000000000000000	4.00000000000000000000	4.00000000000000000000	4.00000000000000000000
113.00000000000000000000	0.00000000000000000000	4176.92285156250000000000	4196.92285156250000000000	4323.58984375000000000000	4173.84619140625000000000	4175.38427734375000000000	4184.61523437500000000000	4168.20507812500000000000	4178.46142578125000000000	4190.76904296875000000000	4169.23046875000000000000	4101.53857421875000000000	4195.38427734375000000000	4182.56396484375000000000	4172.82031250000000000000	2792.00000000000000000000	10246.00000000000000000000	10230.00000000000000000000	0.00000000000000000000	0.00000000000000000000	0.00000000000000000000	1774.00000000000000000000	74.00000000000000000000	4.00000000000000000000	4.00000000000000000000	4.00000000000000000000	4.00000000000000000000	4.00000000000000000000	4.00000000000000000000	4.00000000000000000000	4.00000000000000000000	4.00000000000000000000	4.00000000000000000000	4.00000000000000000000	4.00000000000000000000	4.00000000000000000000	4.00000000000000000000	4.00000000000000000000	4.00000000000000000000
114.00000000000000000000	0.00000000000000000000	4166.15380859375000000000	4195.38427734375000000000	4342.05126953125000000000	4168.20507812500000000000	4163.07666015625000000000	4178.46142578125000000000	4154.35888671875000000000	4151.79492187500000000000	4164.10253906250000000000	4155.38427734375000000000	4117.94873046875000000000	4183.07666015625000000000	4178.97412109375000000000	4178.97412109375000000000	3501.00000000000000000000	10246.00000000000000000000	10230.00000000000000000000	0.00000000000000000000	0.00000000000000000000	0.00000000000000000000	1774.00000000000000000000	82.00000000000000000000	4.00000000000000000000	4.00000000000000000000	4.00000000000000000000	4.00000000000000000000	4.00000000000000000000	4.00000000000000000000	4.00000000000000000000	4.00000000000000000000	4.00000000000000000000	4.00000000000000000000	4.00000000000000000000	4.00000000000000000000	4.00000000000000000000	4.00000000000000000000	4.00000000000000000000	4.00000000000000000000
115.00000000000000000000	0.00000000000000000000	4171.28173828125000000000	4182.56396484375000000000	4352.30761718750000000000	4143.58984375000000000000	4152.82031250000000000000	4158.97412109375000000000	4140.00000000000000000000	4131.28173828125000000000	4146.15380859375000000000	4135.89746093750000000000	4116.41015625000000000000	4163.58984375000000000000	4168.71777343750000000000	4163.58984375000000000000	3298.00000000000000000000	10245.00000000000000000000	10230.00000000000000000000	0.00000000000000000000	0.00000000000000000000	0.00000000000000000000	1774.00000000000000000000	90.00000000000000000000	4.00000000000000000000	4.00000000000000000000	4.00000000000000000000	4.00000000000000000000	4.00000000000000000000	4.00000000000000000000	4.00000000000000000000	4.00000000000000000000	4.00000000000000000000	4.00000000000000000000	4.00000000000000000000	4.00000000000000000000	4.00000000000000000000	4.00000000000000000000	4.00000000000000000000	4.00000000000000000000
116.00000000000000000000	0.00000000000000000000	4174.35888671875000000000	4187.17919921875000000000	4341.53857421875000000000	4154.87158203125000000000	4170.25634765625000000000	4167.69238281250000000000	4155.38427734375000000000	4153.84619140625000000000	4164.10253906250000000000	4141.53857421875000000000	4108.71777343750000000000	4168.20507812500000000000	4174.87158203125000000000	4161.53857421875000000000	2805.00000000000000000000	10245.00000000000000000000	10230.00000000000000000000	0.00000000000000000000	0.00000000000000000000	0.00000000000000000000	1774.00000000000000000000	99.00000000000000000000	4.00000000000000000000	4.00000000000000000000	4.00000000000000000000	4.00000000000000000000	4.00000000000000000000	4.00000000000000000000	4.00000000000000000000	4.00000000000000000000	4.00000000000000000000	4.00000000000000000000	4.00000000000000000000	4.00000000000000000000	4.00000000000000000000	4.00000000000000000000	4.00000000000000000000	4.00000000000000000000
117.00000000000000000000	0.00000000000000000000	4169.23046875000000000000	4189.23046875000000000000	4323.58984375000000000000	4183.58984375000000000000	4193.84619140625000000000	4176.41015625000000000000	4174.35888671875000000000	4176.92285156250000000000	4183.07666015625000000000	4157.94873046875000000000	4114.87158203125000000000	4182.56396484375000000000	4191.28173828125000000000	4172.82031250000000000000	2792.00000000000000000000	10247.00000000000000000000	10229.00000000000000000000	0.00000000000000000000	0.00000000000000000000	0.00000000000000000000	1774.00000000000000000000	107.00000000000000000000	4.00000000000000000000	4.00000000000000000000	4.00000000000000000000	4.00000000000000000000	4.00000000000000000000	4.00000000000000000000	4.00000000000000000000	4.00000000000000000000	4.00000000000000000000	4.00000000000000000000	4.00000000000000000000	4.00000000000000000000	4.00000000000000000000	4.00000000000000000000	4.00000000000000000000	4.00000000000000000000
118.00000000000000000000	0.00000000000000000000	4174.35888671875000000000	4177.94873046875000000000	4321.02539062500000000000	4176.92285156250000000000	4186.66650390625000000000	4172.82031250000000000000	4174.35888671875000000000	4167.69238281250000000000	4171.28173828125000000000	4161.02539062500000000000	4104.10253906250000000000	4184.10253906250000000000	4187.69238281250000000000	4166.66650390625000000000	3501.00000000000000000000	10247.00000000000000000000	10229.00000000000000000000	0.00000000000000000000	0.00000000000000000000	0.00000000000000000000	1774.00000000000000000000	115.00000000000000000000	4.00000000000000000000	4.00000000000000000000	4.00000000000000000000	4.00000000000000000000	4.00000000000000000000	4.00000000000000000000	4.00000000000000000000	4.00000000000000000000	4.00000000000000000000	4.00000000000000000000	4.00000000000000000000	4.00000000000000000000	4.00000000000000000000	4.00000000000000000000	4.00000000000000000000	4.00000000000000000000
119.00000000000000000000	0.00000000000000000000	4160.00000000000000000000	4187.69238281250000000000	4330.25634765625000000000	4152.82031250000000000000	4169.74365234375000000000	4188.71777343750000000000	4177.94873046875000000000	4166.66650390625000000000	4173.33300781250000000000	4162.56396484375000000000	4126.66650390625000000000	4184.10253906250000000000	4186.66650390625000000000	4167.17919921875000000000	3298.00000000000000000000	10246.00000000000000000000	10229.00000000000000000000	0.00000000000000000000	0.00000000000000000000	0.00000000000000000000	1774.00000000000000000000	124.00000000000000000000	4.00000000000000000000	4.00000000000000000000	4.00000000000000000000	4.00000000000000000000	4.00000000000000000000	4.00000000000000000000	4.00000000000000000000	4.00000000000000000000	4.00000000000000000000	4.00000000000000000000	4.00000000000000000000	4.00000000000000000000	4.00000000000000000000	4.00000000000000000000	4.00000000000000000000	4.00000000000000000000
120.00000000000000000000	0.00000000000000000000	4161.02539062500000000000	4185.12792968750000000000	4369.23046875000000000000	4130.76904296875000000000	4146.66650390625000000000	4183.58984375000000000000	4166.66650390625000000000	4157.94873046875000000000	4173.84619140625000000000	4147.17919921875000000000	4140.51269531250000000000	4183.07666015625000000000	4177.94873046875000000000	4175.89746093750000000000	2805.00000000000000000000	10246.00000000000000000000	10229.00000000000000000000	0.00000000000000000000	0.00000000000000000000	0.00000000000000000000	1774.00000000000000000000	132.00000000000000000000	4.00000000000000000000	4.00000000000000000000	4.00000000000000000000	4.00000000000000000000	4.00000000000000000000	4.00000000000000000000	4.00000000000000000000	4.00000000000000000000	4.00000000000000000000	4.00000000000000000000	4.00000000000000000000	4.00000000000000000000	4.00000000000000000000	4.00000000000000000000	4.00000000000000000000	4.00000000000000000000
121.00000000000000000000	0.00000000000000000000	4162.56396484375000000000	4175.89746093750000000000	4397.94873046875000000000	4134.87158203125000000000	4148.71777343750000000000	4168.71777343750000000000	4160.00000000000000000000	4151.28173828125000000000	4165.64111328125000000000	4142.05126953125000000000	4098.97412109375000000000	4171.28173828125000000000	4166.66650390625000000000	4171.28173828125000000000	2792.00000000000000000000	10247.00000000000000000000	10230.00000000000000000000	0.00000000000000000000	0.00000000000000000000	0.00000000000000000000	1774.00000000000000000000	140.00000000000000000000	4.00000000000000000000	4.00000000000000000000	4.00000000000000000000	4.00000000000000000000	4.00000000000000000000	4.00000000000000000000	4.00000000000000000000	4.00000000000000000000	4.00000000000000000000	4.00000000000000000000	4.00000000000000000000	4.00000000000000000000	4.00000000000000000000	4.00000000000000000000	4.00000000000000000000	4.00000000000000000000
122.00000000000000000000	0.00000000000000000000	4163.07666015625000000000	4184.61523437500000000000	4394.87158203125000000000	4169.23046875000000000000	4178.97412109375000000000	4179.48730468750000000000	4172.82031250000000000000	4166.66650390625000000000	4174.35888671875000000000	4158.46142578125000000000	4086.66650390625000000000	4175.89746093750000000000	4178.97412109375000000000	4170.25634765625000000000	3501.00000000000000000000	10247.00000000000000000000	10230.00000000000000000000	0.00000000000000000000	0.00000000000000000000	0.00000000000000000000	1774.00000000000000000000	149.00000000000000000000	4.00000000000000000000	4.00000000000000000000	4.00000000000000000000	4.00000000000000000000	4.00000000000000000000	4.00000000000000000000	4.00000000000000000000	4.00000000000000000000	4.00000000000000000000	4.00000000000000000000	4.00000000000000000000	4.00000000000000000000	4.00000000000000000000	4.00000000000000000000	4.00000000000000000000	4.00000000000000000000
123.00000000000000000000	0.00000000000000000000	4185.12792968750000000000	4201.02539062500000000000	4387.17919921875000000000	4190.76904296875000000000	4197.43603515625000000000	4191.79492187500000000000	4180.00000000000000000000	4177.94873046875000000000	4190.25634765625000000000	4163.07666015625000000000	4136.41015625000000000000	4192.82031250000000000000	4202.05126953125000000000	4182.56396484375000000000	3298.00000000000000000000	10244.00000000000000000000	10228.00000000000000000000	0.00000000000000000000	0.00000000000000000000	0.00000000000000000000	1774.00000000000000000000	157.00000000000000000000	4.00000000000000000000	4.00000000000000000000	4.00000000000000000000	4.00000000000000000000	4.00000000000000000000	4.00000000000000000000	4.00000000000000000000	4.00000000000000000000	4.00000000000000000000	4.00000000000000000000	4.00000000000000000000	4.00000000000000000000	4.00000000000000000000	4.00000000000000000000	4.00000000000000000000	4.00000000000000000000
124.00000000000000000000	0.00000000000000000000	4179.48730468750000000000	4209.23046875000000000000	4362.05126953125000000000	4183.58984375000000000000	4189.23046875000000000000	4188.71777343750000000000	4185.12792968750000000000	4173.84619140625000000000	4191.28173828125000000000	4152.82031250000000000000	4155.89746093750000000000	4190.76904296875000000000	4200.00000000000000000000	4182.56396484375000000000	2805.00000000000000000000	10244.00000000000000000000	10228.00000000000000000000	0.00000000000000000000	0.00000000000000000000	0.00000000000000000000	1774.00000000000000000000	165.00000000000000000000	4.00000000000000000000	4.00000000000000000000	4.00000000000000000000	4.00000000000000000000	4.00000000000000000000	4.00000000000000000000	4.00000000000000000000	4.00000000000000000000	4.00000000000000000000	4.00000000000000000000	4.00000000000000000000	4.00000000000000000000	4.00000000000000000000	4.00000000000000000000	4.00000000000000000000	4.00000000000000000000
125.00000000000000000000	0.00000000000000000000	4170.76904296875000000000	4180.00000000000000000000	4340.51269531250000000000	4163.07666015625000000000	4148.20507812500000000000	4171.79492187500000000000	4175.38427734375000000000	4150.25634765625000000000	4157.43603515625000000000	4124.10253906250000000000	4100.00000000000000000000	4176.41015625000000000000	4166.15380859375000000000	4160.00000000000000000000	2792.00000000000000000000	10242.00000000000000000000	10227.00000000000000000000	0.00000000000000000000	0.00000000000000000000	0.00000000000000000000	1774.00000000000000000000	174.00000000000000000000	4.00000000000000000000	4.00000000000000000000	4.00000000000000000000	4.00000000000000000000	4.00000000000000000000	4.00000000000000000000	4.00000000000000000000	4.00000000000000000000	4.00000000000000000000	4.00000000000000000000	4.00000000000000000000	4.00000000000000000000	4.00000000000000000000	4.00000000000000000000	4.00000000000000000000	4.00000000000000000000
126.00000000000000000000	0.00000000000000000000	4165.64111328125000000000	4165.12792968750000000000	4332.30761718750000000000	4140.51269531250000000000	4133.84619140625000000000	4165.64111328125000000000	4170.25634765625000000000	4150.25634765625000000000	4150.76904296875000000000	4118.97412109375000000000	4064.61523437500000000000	4167.17919921875000000000	4162.05126953125000000000	4155.89746093750000000000	3501.00000000000000000000	10242.00000000000000000000	10227.00000000000000000000	0.00000000000000000000	0.00000000000000000000	0.00000000000000000000	1774.00000000000000000000	182.00000000000000000000	4.00000000000000000000	4.00000000000000000000	4.00000000000000000000	4.00000000000000000000	4.00000000000000000000	4.00000000000000000000	4.00000000000000000000	4.00000000000000000000	4.00000000000000000000	4.00000000000000000000	4.00000000000000000000	4.00000000000000000000	4.00000000000000000000	4.00000000000000000000	4.00000000000000000000	4.00000000000000000000
127.00000000000000000000	0.00000000000000000000	4165.12792968750000000000	4186.15380859375000000000	4336.41015625000000000000	4141.53857421875000000000	4167.17919921875000000000	4176.41015625000000000000	4187.17919921875000000000	4187.17919921875000000000	4184.61523437500000000000	4144.61523437500000000000	4097.43603515625000000000	4183.58984375000000000000	4191.28173828125000000000	4178.97412109375000000000	52.00000000000000000000	10245.00000000000000000000	10228.00000000000000000000	0.00000000000000000000	0.00000000000000000000	0.00000000000000000000	1774.00000000000000000000	191.00000000000000000000	4.00000000000000000000	4.00000000000000000000	4.00000000000000000000	4.00000000000000000000	4.00000000000000000000	4.00000000000000000000	4.00000000000000000000	4.00000000000000000000	4.00000000000000000000	4.00000000000000000000	4.00000000000000000000	4.00000000000000000000	4.00000000000000000000	4.00000000000000000000	4.00000000000000000000	4.00000000000000000000
0.00000000000000000000	0.00000000000000000000	4183.58984375000000000000	4187.17919921875000000000	4353.33300781250000000000	4154.87158203125000000000	4184.10253906250000000000	4191.28173828125000000000	4198.97412109375000000000	4202.05126953125000000000	4198.46142578125000000000	4156.41015625000000000000	4146.15380859375000000000	4204.10253906250000000000	4203.07666015625000000000	4192.82031250000000000000	2794.00000000000000000000	10245.00000000000000000000	10228.00000000000000000000	0.00000000000000000000	0.00000000000000000000	0.00000000000000000000	1774.00000000000000000000	199.00000000000000000000	4.00000000000000000000	4.00000000000000000000	4.00000000000000000000	4.00000000000000000000	4.00000000000000000000	4.00000000000000000000	4.00000000000000000000	4.00000000000000000000	4.00000000000000000000	4.00000000000000000000	4.00000000000000000000	4.00000000000000000000	4.00000000000000000000	4.00000000000000000000	4.00000000000000000000	4.00000000000000000000
1.00000000000000000000	0.00000000000000000000	4174.87158203125000000000	4175.89746093750000000000	4351.79492187500000000000	4149.74365234375000000000	4168.20507812500000000000	4191.28173828125000000000	4190.25634765625000000000	4185.12792968750000000000	4194.87158203125000000000	4161.53857421875000000000	4170.76904296875000000000	4197.43603515625000000000	4198.97412109375000000000	4186.66650390625000000000	2786.00000000000000000000	10245.00000000000000000000	10228.00000000000000000000	0.00000000000000000000	0.00000000000000000000	0.00000000000000000000	1774.00000000000000000000	207.00000000000000000000	4.00000000000000000000	4.00000000000000000000	4.00000000000000000000	4.00000000000000000000	4.00000000000000000000	4.00000000000000000000	4.00000000000000000000	4.00000000000000000000	4.00000000000000000000	4.00000000000000000000	4.00000000000000000000	4.00000000000000000000	4.00000000000000000000	4.00000000000000000000	4.00000000000000000000	4.00000000000000000000
2.00000000000000000000	0.00000000000000000000	4175.38427734375000000000	4183.58984375000000000000	4353.84619140625000000000	4161.53857421875000000000	4148.71777343750000000000	4175.38427734375000000000	4176.41015625000000000000	4168.71777343750000000000	4183.07666015625000000000	4151.79492187500000000000	4126.15380859375000000000	4193.84619140625000000000	4181.53857421875000000000	4174.87158203125000000000	2382.00000000000000000000	10245.00000000000000000000	10228.00000000000000000000	0.00000000000000000000	0.00000000000000000000	0.00000000000000000000	1774.00000000000000000000	216.00000000000000000000	4.00000000000000000000	4.00000000000000000000	4.00000000000000000000	4.00000000000000000000	4.00000000000000000000	4.00000000000000000000	4.00000000000000000000	4.00000000000000000000	4.00000000000000000000	4.00000000000000000000	4.00000000000000000000	4.00000000000000000000	4.00000000000000000000	4.00000000000000000000	4.00000000000000000000	4.00000000000000000000
3.00000000000000000000	0.00000000000000000000	4179.48730468750000000000	4194.87158203125000000000	4373.84619140625000000000	4182.05126953125000000000	4167.69238281250000000000	4182.05126953125000000000	4189.23046875000000000000	4179.48730468750000000000	4189.23046875000000000000	4137.43603515625000000000	4082.05126953125000000000	4200.51269531250000000000	4176.41015625000000000000	4175.38427734375000000000	3462.00000000000000000000	10248.00000000000000000000	10230.00000000000000000000	0.00000000000000000000	0.00000000000000000000	0.00000000000000000000	1774.00000000000000000000	224.00000000000000000000	4.00000000000000000000	4.00000000000000000000	4.00000000000000000000	4.00000000000000000000	4.00000000000000000000	4.00000000000000000000	4.00000000000000000000	4.00000000000000000000	4.00000000000000000000	4.00000000000000000000	4.00000000000000000000	4.00000000000000000000	4.00000000000000000000	4.00000000000000000000	4.00000000000000000000	4.00000000000000000000
4.00000000000000000000	0.00000000000000000000	4160.51269531250000000000	4177.43603515625000000000	4397.94873046875000000000	4153.33300781250000000000	4183.07666015625000000000	4178.46142578125000000000	4185.64111328125000000000	4181.53857421875000000000	4195.89746093750000000000	4143.07666015625000000000	4118.97412109375000000000	4191.79492187500000000000	4180.00000000000000000000	4173.84619140625000000000	3720.00000000000000000000	10248.00000000000000000000	10230.00000000000000000000	0.00000000000000000000	0.00000000000000000000	0.00000000000000000000	1774.00000000000000000000	232.00000000000000000000	4.00000000000000000000	4.00000000000000000000	4.00000000000000000000	4.00000000000000000000	4.00000000000000000000	4.00000000000000000000	4.00000000000000000000	4.00000000000000000000	4.00000000000000000000	4.00000000000000000000	4.00000000000000000000	4.00000000000000000000	4.00000000000000000000	4.00000000000000000000	4.00000000000000000000	4.00000000000000000000
5.00000000000000000000	0.00000000000000000000	4167.69238281250000000000	4168.71777343750000000000	4429.74365234375000000000	4124.10253906250000000000	4168.20507812500000000000	4163.58984375000000000000	4163.58984375000000000000	4158.97412109375000000000	4172.82031250000000000000	4149.74365234375000000000	4147.69238281250000000000	4183.58984375000000000000	4174.35888671875000000000	4172.82031250000000000000	3393.00000000000000000000	10248.00000000000000000000	10230.00000000000000000000	0.00000000000000000000	0.00000000000000000000	0.00000000000000000000	1774.00000000000000000000	241.00000000000000000000	4.00000000000000000000	4.00000000000000000000	4.00000000000000000000	4.00000000000000000000	4.00000000000000000000	4.00000000000000000000	4.00000000000000000000	4.00000000000000000000	4.00000000000000000000	4.00000000000000000000	4.00000000000000000000	4.00000000000000000000	4.00000000000000000000	4.00000000000000000000	4.00000000000000000000	4.00000000000000000000
6.00000000000000000000	0.00000000000000000000	4171.28173828125000000000	4193.84619140625000000000	4439.48730468750000000000	4145.12792968750000000000	4171.28173828125000000000	4190.76904296875000000000	4184.61523437500000000000	4172.30761718750000000000	4172.30761718750000000000	4148.20507812500000000000	4136.92285156250000000000	4191.28173828125000000000	4187.17919921875000000000	4188.71777343750000000000	3464.00000000000000000000	10248.00000000000000000000	10230.00000000000000000000	0.00000000000000000000	0.00000000000000000000	0.00000000000000000000	1774.00000000000000000000	249.00000000000000000000	4.00000000000000000000	4.00000000000000000000	4.00000000000000000000	4.00000000000000000000	4.00000000000000000000	4.00000000000000000000	4.00000000000000000000	4.00000000000000000000	4.00000000000000000000	4.00000000000000000000	4.00000000000000000000	4.00000000000000000000	4.00000000000000000000	4.00000000000000000000	4.00000000000000000000	4.00000000000000000000
7.00000000000000000000	0.00000000000000000000	4173.84619140625000000000	4183.07666015625000000000	4432.30761718750000000000	4168.20507812500000000000	4163.07666015625000000000	4193.84619140625000000000	4194.35888671875000000000	4191.79492187500000000000	4189.23046875000000000000	4138.97412109375000000000	4126.66650390625000000000	4199.48730468750000000000	4183.58984375000000000000	4187.69238281250000000000	3415.00000000000000000000	10248.00000000000000000000	10229.00000000000000000000	0.00000000000000000000	0.00000000000000000000	0.00000000000000000000	1774.00000000000000000000	257.00000000000000000000	4.00000000000000000000	4.00000000000000000000	4.00000000000000000000	4.00000000000000000000	4.00000000000000000000	4.00000000000000000000	4.00000000000000000000	4.00000000000000000000	4.00000000000000000000	4.00000000000000000000	4.00000000000000000000	4.00000000000000000000	4.00000000000000000000	4.00000000000000000000	4.00000000000000000000	4.00000000000000000000
8.00000000000000000000	0.00000000000000000000	4182.05126953125000000000	4172.30761718750000000000	4421.02539062500000000000	4166.66650390625000000000	4158.97412109375000000000	4174.35888671875000000000	4180.00000000000000000000	4176.92285156250000000000	4189.23046875000000000000	4146.66650390625000000000	4106.15380859375000000000	4200.51269531250000000000	4171.79492187500000000000	4184.10253906250000000000	3402.00000000000000000000	10248.00000000000000000000	10229.00000000000000000000	0.00000000000000000000	0.00000000000000000000	0.00000000000000000000	1774.00000000000000000000	266.00000000000000000000	4.00000000000000000000	4.00000000000000000000	4.00000000000000000000	4.00000000000000000000	4.00000000000000000000	4.00000000000000000000	4.00000000000000000000	4.00000000000000000000	4.00000000000000000000	4.00000000000000000000	4.00000000000000000000	4.00000000000000000000	4.00000000000000000000	4.00000000000000000000	4.00000000000000000000	4.00000000000000000000
9.00000000000000000000	0.00000000000000000000	4174.35888671875000000000	4190.25634765625000000000	4395.89746093750000000000	4155.89746093750000000000	4174.35888671875000000000	4183.58984375000000000000	4180.51269531250000000000	4159.48730468750000000000	4178.97412109375000000000	4146.66650390625000000000	4095.38452148437500000000	4195.89746093750000000000	4180.51269531250000000000	4186.15380859375000000000	3109.00000000000000000000	10248.00000000000000000000	10229.00000000000000000000	0.00000000000000000000	0.00000000000000000000	0.00000000000000000000	1774.00000000000000000000	274.00000000000000000000	4.00000000000000000000	4.00000000000000000000	4.00000000000000000000	4.00000000000000000000	4.00000000000000000000	4.00000000000000000000	4.00000000000000000000	4.00000000000000000000	4.00000000000000000000	4.00000000000000000000	4.00000000000000000000	4.00000000000000000000	4.00000000000000000000	4.00000000000000000000	4.00000000000000000000	4.00000000000000000000
10.00000000000000000000	0.00000000000000000000	4178.46142578125000000000	4184.10253906250000000000	4383.07666015625000000000	4150.76904296875000000000	4173.33300781250000000000	4181.02539062500000000000	4176.41015625000000000000	4162.56396484375000000000	4172.30761718750000000000	4126.15380859375000000000	4132.82031250000000000000	4188.71777343750000000000	4185.12792968750000000000	4174.35888671875000000000	3494.00000000000000000000	10248.00000000000000000000	10229.00000000000000000000	0.00000000000000000000	0.00000000000000000000	0.00000000000000000000	1774.00000000000000000000	282.00000000000000000000	4.00000000000000000000	4.00000000000000000000	4.00000000000000000000	4.00000000000000000000	4.00000000000000000000	4.00000000000000000000	4.00000000000000000000	4.00000000000000000000	4.00000000000000000000	4.00000000000000000000	4.00000000000000000000	4.00000000000000000000	4.00000000000000000000	4.00000000000000000000	4.00000000000000000000	4.00000000000000000000
11.00000000000000000000	0.00000000000000000000	4176.41015625000000000000	4181.02539062500000000000	4382.05126953125000000000	4157.43603515625000000000	4183.58984375000000000000	4181.02539062500000000000	4175.89746093750000000000	4178.97412109375000000000	4185.64111328125000000000	4142.05126953125000000000	4163.07666015625000000000	4195.38427734375000000000	4194.87158203125000000000	4182.05126953125000000000	3307.00000000000000000000	10248.00000000000000000000	10229.00000000000000000000	0.00000000000000000000	0.00000000000000000000	0.00000000000000000000	1774.00000000000000000000	291.00000000000000000000	4.00000000000000000000	4.00000000000000000000	4.00000000000000000000	4.00000000000000000000	4.00000000000000000000	4.00000000000000000000	4.00000000000000000000	4.00000000000000000000	4.00000000000000000000	4.00000000000000000000	4.00000000000000000000	4.00000000000000000000	4.00000000000000000000	4.00000000000000000000	4.00000000000000000000	4.00000000000000000000
12.00000000000000000000	0.00000000000000000000	4181.02539062500000000000	4192.30761718750000000000	4382.56396484375000000000	4165.64111328125000000000	4182.05126953125000000000	4193.84619140625000000000	4180.00000000000000000000	4173.33300781250000000000	4187.69238281250000000000	4159.48730468750000000000	4149.74365234375000000000	4209.74365234375000000000	4191.28173828125000000000	4198.97412109375000000000	2754.00000000000000000000	10248.00000000000000000000	10229.00000000000000000000	0.00000000000000000000	0.00000000000000000000	0.00000000000000000000	1774.00000000000000000000	299.00000000000000000000	4.00000000000000000000	4.00000000000000000000	4.00000000000000000000	4.00000000000000000000	4.00000000000000000000	4.00000000000000000000	4.00000000000000000000	4.00000000000000000000	4.00000000000000000000	4.00000000000000000000	4.00000000000000000000	4.00000000000000000000	4.00000000000000000000	4.00000000000000000000	4.00000000000000000000	4.00000000000000000000
13.00000000000000000000	0.00000000000000000000	4182.56396484375000000000	4196.41015625000000000000	4374.87158203125000000000	4165.64111328125000000000	4165.12792968750000000000	4189.23046875000000000000	4176.92285156250000000000	4165.12792968750000000000	4185.64111328125000000000	4148.20507812500000000000	4123.07666015625000000000	4205.12792968750000000000	4182.05126953125000000000	4190.76904296875000000000	2806.00000000000000000000	10248.00000000000000000000	10229.00000000000000000000	0.00000000000000000000	0.00000000000000000000	0.00000000000000000000	1774.00000000000000000000	307.00000000000000000000	4.00000000000000000000	4.00000000000000000000	4.00000000000000000000	4.00000000000000000000	4.00000000000000000000	4.00000000000000000000	4.00000000000000000000	4.00000000000000000000	4.00000000000000000000	4.00000000000000000000	4.00000000000000000000	4.00000000000000000000	4.00000000000000000000	4.00000000000000000000	4.00000000000000000000	4.00000000000000000000
14.00000000000000000000	0.00000000000000000000	4165.12792968750000000000	4193.84619140625000000000	4369.74365234375000000000	4158.97412109375000000000	4177.94873046875000000000	4185.64111328125000000000	4182.56396484375000000000	4180.00000000000000000000	4201.02539062500000000000	4144.61523437500000000000	4108.71777343750000000000	4203.07666015625000000000	4190.25634765625000000000	4184.61523437500000000000	3494.00000000000000000000	10248.00000000000000000000	10229.00000000000000000000	0.00000000000000000000	0.00000000000000000000	0.00000000000000000000	1774.00000000000000000000	316.00000000000000000000	4.00000000000000000000	4.00000000000000000000	4.00000000000000000000	4.00000000000000000000	4.00000000000000000000	4.00000000000000000000	4.00000000000000000000	4.00000000000000000000	4.00000000000000000000	4.00000000000000000000	4.00000000000000000000	4.00000000000000000000	4.00000000000000000000	4.00000000000000000000	4.00000000000000000000	4.00000000000000000000
15.00000000000000000000	0.00000000000000000000	4178.97412109375000000000	4187.17919921875000000000	4387.69238281250000000000	4149.74365234375000000000	4189.23046875000000000000	4190.25634765625000000000	4189.74365234375000000000	4185.64111328125000000000	4196.41015625000000000000	4147.17919921875000000000	4136.41015625000000000000	4218.97412109375000000000	4194.87158203125000000000	4195.89746093750000000000	3307.00000000000000000000	10247.00000000000000000000	10227.00000000000000000000	0.00000000000000000000	0.00000000000000000000	0.00000000000000000000	1774.00000000000000000000	324.00000000000000000000	4.00000000000000000000	4.00000000000000000000	4.00000000000000000000	4.00000000000000000000	4.00000000000000000000	4.00000000000000000000	4.00000000000000000000	4.00000000000000000000	4.00000000000000000000	4.00000000000000000000	4.00000000000000000000	4.00000000000000000000	4.00000000000000000000	4.00000000000000000000	4.00000000000000000000	4.00000000000000000000
16.00000000000000000000	0.00000000000000000000	4181.02539062500000000000	4193.84619140625000000000	4390.25634765625000000000	4160.00000000000000000000	4189.23046875000000000000	4193.84619140625000000000	4196.41015625000000000000	4188.71777343750000000000	4183.58984375000000000000	4156.41015625000000000000	4168.20507812500000000000	4221.02539062500000000000	4204.10253906250000000000	4202.05126953125000000000	0.00000000000000000000	10247.00000000000000000000	10227.00000000000000000000	0.00000000000000000000	0.00000000000000000000	0.00000000000000000000	1774.00000000000000000000	332.00000000000000000000	4.00000000000000000000	4.00000000000000000000	4.00000000000000000000	4.00000000000000000000	4.00000000000000000000	4.00000000000000000000	4.00000000000000000000	4.00000000000000000000	4.00000000000000000000	4.00000000000000000000	4.00000000000000000000	4.00000000000000000000	4.00000000000000000000	4.00000000000000000000	4.00000000000000000000	4.00000000000000000000
17.00000000000000000000	0.00000000000000000000	4173.33300781250000000000	4198.97412109375000000000	4389.74365234375000000000	4161.02539062500000000000	4175.38427734375000000000	4181.53857421875000000000	4190.25634765625000000000	4177.94873046875000000000	4172.30761718750000000000	4151.28173828125000000000	4144.61523437500000000000	4221.53857421875000000000	4201.02539062500000000000	4193.84619140625000000000	0.00000000000000000000	10248.00000000000000000000	10228.00000000000000000000	0.00000000000000000000	0.00000000000000000000	0.00000000000000000000	1774.00000000000000000000	341.00000000000000000000	4.00000000000000000000	4.00000000000000000000	4.00000000000000000000	4.00000000000000000000	4.00000000000000000000	4.00000000000000000000	4.00000000000000000000	4.00000000000000000000	4.00000000000000000000	4.00000000000000000000	4.00000000000000000000	4.00000000000000000000	4.00000000000000000000	4.00000000000000000000	4.00000000000000000000	4.00000000000000000000
18.00000000000000000000	0.00000000000000000000	4181.02539062500000000000	4196.92285156250000000000	4415.38427734375000000000	4137.43603515625000000000	4162.05126953125000000000	4175.38427734375000000000	4182.05126953125000000000	4168.71777343750000000000	4168.71777343750000000000	4135.38427734375000000000	4124.61523437500000000000	4231.79492187500000000000	4189.74365234375000000000	4196.41015625000000000000	0.00000000000000000000	10248.00000000000000000000	10228.00000000000000000000	0.00000000000000000000	0.00000000000000000000	0.00000000000000000000	1774.00000000000000000000	349.00000000000000000000	4.00000000000000000000	4.00000000000000000000	4.00000000000000000000	4.00000000000000000000	4.00000000000000000000	4.00000000000000000000	4.00000000000000000000	4.00000000000000000000	4.00000000000000000000	4.00000000000000000000	4.00000000000000000000	4.00000000000000000000	4.00000000000000000000	4.00000000000000000000	4.00000000000000000000	4.00000000000000000000
19.00000000000000000000	0.00000000000000000000	4179.48730468750000000000	4202.56396484375000000000	4425.64111328125000000000	4146.66650390625000000000	4182.56396484375000000000	4197.94873046875000000000	4196.41015625000000000000	4193.84619140625000000000	4187.17919921875000000000	4149.74365234375000000000	4143.07666015625000000000	4240.51269531250000000000	4202.56396484375000000000	4208.71777343750000000000	0.00000000000000000000	10249.00000000000000000000	10228.00000000000000000000	0.00000000000000000000	0.00000000000000000000	0.00000000000000000000	1774.00000000000000000000	357.00000000000000000000	4.00000000000000000000	4.00000000000000000000	4.00000000000000000000	4.00000000000000000000	4.00000000000000000000	4.00000000000000000000	4.00000000000000000000	4.00000000000000000000	4.00000000000000000000	4.00000000000000000000	4.00000000000000000000	4.00000000000000000000	4.00000000000000000000	4.00000000000000000000	4.00000000000000000000	4.00000000000000000000
20.00000000000000000000	0.00000000000000000000	4192.30761718750000000000	4204.61523437500000000000	4418.97412109375000000000	4173.33300781250000000000	4196.92285156250000000000	4206.66650390625000000000	4197.43603515625000000000	4204.10253906250000000000	4195.38427734375000000000	4165.64111328125000000000	4156.41015625000000000000	4241.53857421875000000000	4213.33300781250000000000	4205.12792968750000000000	0.00000000000000000000	10249.00000000000000000000	10228.00000000000000000000	0.00000000000000000000	0.00000000000000000000	0.00000000000000000000	1774.00000000000000000000	366.00000000000000000000	4.00000000000000000000	4.00000000000000000000	4.00000000000000000000	4.00000000000000000000	4.00000000000000000000	4.00000000000000000000	4.00000000000000000000	4.00000000000000000000	4.00000000000000000000	4.00000000000000000000	4.00000000000000000000	4.00000000000000000000	4.00000000000000000000	4.00000000000000000000	4.00000000000000000000	4.00000000000000000000
21.00000000000000000000	0.00000000000000000000	4183.58984375000000000000	4206.66650390625000000000	4403.58984375000000000000	4158.97412109375000000000	4182.05126953125000000000	4190.25634765625000000000	4185.64111328125000000000	4194.35888671875000000000	4195.89746093750000000000	4163.58984375000000000000	4162.05126953125000000000	4231.79492187500000000000	4210.25634765625000000000	4202.05126953125000000000	0.00000000000000000000	10248.00000000000000000000	10228.00000000000000000000	0.00000000000000000000	0.00000000000000000000	0.00000000000000000000	1774.00000000000000000000	374.00000000000000000000	4.00000000000000000000	4.00000000000000000000	4.00000000000000000000	4.00000000000000000000	4.00000000000000000000	4.00000000000000000000	4.00000000000000000000	4.00000000000000000000	4.00000000000000000000	4.00000000000000000000	4.00000000000000000000	4.00000000000000000000	4.00000000000000000000	4.00000000000000000000	4.00000000000000000000	4.00000000000000000000
22.00000000000000000000	0.00000000000000000000	4173.33300781250000000000	4206.15380859375000000000	4383.07666015625000000000	4143.07666015625000000000	4168.71777343750000000000	4177.43603515625000000000	4180.51269531250000000000	4181.53857421875000000000	4180.51269531250000000000	4146.15380859375000000000	4150.76904296875000000000	4227.17919921875000000000	4201.53857421875000000000	4201.53857421875000000000	0.00000000000000000000	10248.00000000000000000000	10228.00000000000000000000	0.00000000000000000000	0.00000000000000000000	0.00000000000000000000	1774.00000000000000000000	383.00000000000000000000	4.00000000000000000000	4.00000000000000000000	4.00000000000000000000	4.00000000000000000000	4.00000000000000000000	4.00000000000000000000	4.00000000000000000000	4.00000000000000000000	4.00000000000000000000	4.00000000000000000000	4.00000000000000000000	4.00000000000000000000	4.00000000000000000000	4.00000000000000000000	4.00000000000000000000	4.00000000000000000000
23.00000000000000000000	0.00000000000000000000	4182.05126953125000000000	4203.58984375000000000000	4363.07666015625000000000	4159.48730468750000000000	4177.43603515625000000000	4181.02539062500000000000	4183.58984375000000000000	4171.28173828125000000000	4161.53857421875000000000	4136.92285156250000000000	4136.92285156250000000000	4224.10253906250000000000	4192.30761718750000000000	4190.25634765625000000000	0.00000000000000000000	10248.00000000000000000000	10227.00000000000000000000	0.00000000000000000000	0.00000000000000000000	0.00000000000000000000	1774.00000000000000000000	391.00000000000000000000	4.00000000000000000000	4.00000000000000000000	4.00000000000000000000	4.00000000000000000000	4.00000000000000000000	4.00000000000000000000	4.00000000000000000000	4.00000000000000000000	4.00000000000000000000	4.00000000000000000000	4.00000000000000000000	4.00000000000000000000	4.00000000000000000000	4.00000000000000000000	4.00000000000000000000	4.00000000000000000000
24.00000000000000000000	0.00000000000000000000	4163.07666015625000000000	4187.17919921875000000000	4343.58984375000000000000	4147.17919921875000000000	4171.79492187500000000000	4182.05126953125000000000	4183.58984375000000000000	4173.33300781250000000000	4169.23046875000000000000	4142.05126953125000000000	4152.30761718750000000000	4214.87158203125000000000	4187.69238281250000000000	4175.89746093750000000000	0.00000000000000000000	10248.00000000000000000000	10227.00000000000000000000	0.00000000000000000000	0.00000000000000000000	0.00000000000000000000	1774.00000000000000000000	399.00000000000000000000	4.00000000000000000000	4.00000000000000000000	4.00000000000000000000	4.00000000000000000000	4.00000000000000000000	4.00000000000000000000	4.00000000000000000000	4.00000000000000000000	4.00000000000000000000	4.00000000000000000000	4.00000000000000000000	4.00000000000000000000	4.00000000000000000000	4.00000000000000000000	4.00000000000000000000	4.00000000000000000000
25.00000000000000000000	0.00000000000000000000	4171.79492187500000000000	4172.30761718750000000000	4359.48730468750000000000	4123.58984375000000000000	4163.58984375000000000000	4178.46142578125000000000	4186.66650390625000000000	4185.12792968750000000000	4182.56396484375000000000	4134.87158203125000000000	4147.69238281250000000000	4230.76904296875000000000	4187.69238281250000000000	4183.58984375000000000000	0.00000000000000000000	10248.00000000000000000000	10229.00000000000000000000	0.00000000000000000000	0.00000000000000000000	0.00000000000000000000	1774.00000000000000000000	408.00000000000000000000	4.00000000000000000000	4.00000000000000000000	4.00000000000000000000	4.00000000000000000000	4.00000000000000000000	4.00000000000000000000	4.00000000000000000000	4.00000000000000000000	4.00000000000000000000	4.00000000000000000000	4.00000000000000000000	4.00000000000000000000	4.00000000000000000000	4.00000000000000000000	4.00000000000000000000	4.00000000000000000000
26.00000000000000000000	0.00000000000000000000	4186.15380859375000000000	4195.89746093750000000000	4356.92285156250000000000	4141.02539062500000000000	4188.71777343750000000000	4195.89746093750000000000	4203.07666015625000000000	4198.97412109375000000000	4185.64111328125000000000	4142.05126953125000000000	4133.84619140625000000000	4250.76904296875000000000	4203.58984375000000000000	4205.12792968750000000000	0.00000000000000000000	10248.00000000000000000000	10229.00000000000000000000	0.00000000000000000000	0.00000000000000000000	0.00000000000000000000	1774.00000000000000000000	416.00000000000000000000	4.00000000000000000000	4.00000000000000000000	4.00000000000000000000	4.00000000000000000000	4.00000000000000000000	4.00000000000000000000	4.00000000000000000000	4.00000000000000000000	4.00000000000000000000	4.00000000000000000000	4.00000000000000000000	4.00000000000000000000	4.00000000000000000000	4.00000000000000000000	4.00000000000000000000	4.00000000000000000000
27.00000000000000000000	0.00000000000000000000	4178.46142578125000000000	4208.71777343750000000000	4318.97412109375000000000	4159.48730468750000000000	4188.71777343750000000000	4198.46142578125000000000	4193.33300781250000000000	4183.07666015625000000000	4171.79492187500000000000	4147.69238281250000000000	4132.30761718750000000000	4240.00000000000000000000	4205.12792968750000000000	4197.94873046875000000000	0.00000000000000000000	10246.00000000000000000000	10228.00000000000000000000	0.00000000000000000000	0.00000000000000000000	0.00000000000000000000	1774.00000000000000000000	424.00000000000000000000	4.00000000000000000000	4.00000000000000000000	4.00000000000000000000	4.00000000000000000000	4.00000000000000000000	4.00000000000000000000	4.00000000000000000000	4.00000000000000000000	4.00000000000000000000	4.00000000000000000000	4.00000000000000000000	4.00000000000000000000	4.00000000000000000000	4.00000000000000000000	4.00000000000000000000	4.00000000000000000000
28.00000000000000000000	0.00000000000000000000	4182.56396484375000000000	4189.74365234375000000000	4336.41015625000000000000	4144.61523437500000000000	4164.61523437500000000000	4185.12792968750000000000	4183.58984375000000000000	4165.12792968750000000000	4168.20507812500000000000	4135.89746093750000000000	4145.12792968750000000000	4225.12792968750000000000	4186.15380859375000000000	4179.48730468750000000000	0.00000000000000000000	10246.00000000000000000000	10228.00000000000000000000	0.00000000000000000000	0.00000000000000000000	0.00000000000000000000	1774.00000000000000000000	433.00000000000000000000	4.00000000000000000000	4.00000000000000000000	4.00000000000000000000	4.00000000000000000000	4.00000000000000000000	4.00000000000000000000	4.00000000000000000000	4.00000000000000000000	4.00000000000000000000	4.00000000000000000000	4.00000000000000000000	4.00000000000000000000	4.00000000000000000000	4.00000000000000000000	4.00000000000000000000	4.00000000000000000000
29.00000000000000000000	0.00000000000000000000	4171.28173828125000000000	4188.71777343750000000000	4384.61523437500000000000	4123.58984375000000000000	4172.30761718750000000000	4189.74365234375000000000	4200.51269531250000000000	4186.15380859375000000000	4191.79492187500000000000	4151.28173828125000000000	4171.79492187500000000000	4227.69238281250000000000	4193.84619140625000000000	4183.07666015625000000000	0.00000000000000000000	10245.00000000000000000000	10229.00000000000000000000	0.00000000000000000000	0.00000000000000000000	0.00000000000000000000	1774.00000000000000000000	441.00000000000000000000	4.00000000000000000000	4.00000000000000000000	4.00000000000000000000	4.00000000000000000000	4.00000000000000000000	4.00000000000000000000	4.00000000000000000000	4.00000000000000000000	4.00000000000000000000	4.00000000000000000000	4.00000000000000000000	4.00000000000000000000	4.00000000000000000000	4.00000000000000000000	4.00000000000000000000	4.00000000000000000000
30.00000000000000000000	0.00000000000000000000	4171.28173828125000000000	4187.69238281250000000000	4385.64111328125000000000	4110.76904296875000000000	4174.35888671875000000000	4180.00000000000000000000	4190.76904296875000000000	4189.74365234375000000000	4185.12792968750000000000	4148.71777343750000000000	4160.00000000000000000000	4232.82031250000000000000	4198.46142578125000000000	4185.64111328125000000000	0.00000000000000000000	10245.00000000000000000000	10229.00000000000000000000	0.00000000000000000000	0.00000000000000000000	0.00000000000000000000	1774.00000000000000000000	449.00000000000000000000	4.00000000000000000000	4.00000000000000000000	4.00000000000000000000	4.00000000000000000000	4.00000000000000000000	4.00000000000000000000	4.00000000000000000000	4.00000000000000000000	4.00000000000000000000	4.00000000000000000000	4.00000000000000000000	4.00000000000000000000	4.00000000000000000000	4.00000000000000000000	4.00000000000000000000	4.00000000000000000000
31.00000000000000000000	0.00000000000000000000	4174.35888671875000000000	4174.87158203125000000000	4346.66650390625000000000	4094.87158203125000000000	4158.46142578125000000000	4171.28173828125000000000	4174.35888671875000000000	4164.61523437500000000000	4160.51269531250000000000	4124.10253906250000000000	4123.58984375000000000000	4228.20507812500000000000	4179.48730468750000000000	4178.97412109375000000000	0.00000000000000000000	10245.00000000000000000000	10230.00000000000000000000	0.00000000000000000000	0.00000000000000000000	0.00000000000000000000	1774.00000000000000000000	458.00000000000000000000	4.00000000000000000000	4.00000000000000000000	4.00000000000000000000	4.00000000000000000000	4.00000000000000000000	4.00000000000000000000	4.00000000000000000000	4.00000000000000000000	4.00000000000000000000	4.00000000000000000000	4.00000000000000000000	4.00000000000000000000	4.00000000000000000000	4.00000000000000000000	4.00000000000000000000	4.00000000000000000000
32.00000000000000000000	0.00000000000000000000	4178.46142578125000000000	4178.46142578125000000000	4329.23046875000000000000	4108.71777343750000000000	4166.66650390625000000000	4182.05126953125000000000	4185.12792968750000000000	4162.05126953125000000000	4165.12792968750000000000	4133.33300781250000000000	4117.43603515625000000000	4232.82031250000000000000	4176.92285156250000000000	4183.58984375000000000000	0.00000000000000000000	10245.00000000000000000000	10230.00000000000000000000	0.00000000000000000000	0.00000000000000000000	0.00000000000000000000	1774.00000000000000000000	466.00000000000000000000	4.00000000000000000000	4.00000000000000000000	4.00000000000000000000	4.00000000000000000000	4.00000000000000000000	4.00000000000000000000	4.00000000000000000000	4.00000000000000000000	4.00000000000000000000	4.00000000000000000000	4.00000000000000000000	4.00000000000000000000	4.00000000000000000000	4.00000000000000000000	4.00000000000000000000	4.00000000000000000000
33.00000000000000000000	0.00000000000000000000	4193.84619140625000000000	4191.28173828125000000000	4339.48730468750000000000	4132.82031250000000000000	4184.61523437500000000000	4188.20507812500000000000	4191.28173828125000000000	4176.92285156250000000000	4171.79492187500000000000	4141.53857421875000000000	4138.97412109375000000000	4238.46142578125000000000	4198.97412109375000000000	4196.92285156250000000000	0.00000000000000000000	10244.00000000000000000000	10231.00000000000000000000	0.00000000000000000000	0.00000000000000000000	0.00000000000000000000	1774.00000000000000000000	474.00000000000000000000	4.00000000000000000000	4.00000000000000000000	4.00000000000000000000	4.00000000000000000000	4.00000000000000000000	4.00000000000000000000	4.00000000000000000000	4.00000000000000000000	4.00000000000000000000	4.00000000000000000000	4.00000000000000000000	4.00000000000000000000	4.00000000000000000000	4.00000000000000000000	4.00000000000000000000	4.00000000000000000000
34.00000000000000000000	0.00000000000000000000	4180.51269531250000000000	4201.02539062500000000000	4342.05126953125000000000	4131.28173828125000000000	4183.07666015625000000000	4186.66650390625000000000	4190.25634765625000000000	4188.71777343750000000000	4168.20507812500000000000	4140.51269531250000000000	4165.12792968750000000000	4236.41015625000000000000	4211.79492187500000000000	4201.53857421875000000000	0.00000000000000000000	10244.00000000000000000000	10231.00000000000000000000	0.00000000000000000000	0.00000000000000000000	0.00000000000000000000	1774.00000000000000000000	483.00000000000000000000	4.00000000000000000000	4.00000000000000000000	4.00000000000000000000	4.00000000000000000000	4.00000000000000000000	4.00000000000000000000	4.00000000000000000000	4.00000000000000000000	4.00000000000000000000	4.00000000000000000000	4.00000000000000000000	4.00000000000000000000	4.00000000000000000000	4.00000000000000000000	4.00000000000000000000	4.00000000000000000000
35.00000000000000000000	0.00000000000000000000	4180.51269531250000000000	4193.33300781250000000000	4347.69238281250000000000	4122.56396484375000000000	4156.41015625000000000000	4166.66650390625000000000	4183.07666015625000000000	4185.64111328125000000000	4161.02539062500000000000	4140.00000000000000000000	4161.53857421875000000000	4244.61523437500000000000	4185.64111328125000000000	4194.35888671875000000000	0.00000000000000000000	10244.00000000000000000000	10230.00000000000000000000	0.00000000000000000000	0.00000000000000000000	0.00000000000000000000	1774.00000000000000000000	491.00000000000000000000	4.00000000000000000000	4.00000000000000000000	4.00000000000000000000	4.00000000000000000000	4.00000000000000000000	4.00000000000000000000	4.00000000000000000000	4.00000000000000000000	4.00000000000000000000	4.00000000000000000000	4.00000000000000000000	4.00000000000000000000	4.00000000000000000000	4.00000000000000000000	4.00000000000000000000	4.00000000000000000000
36.00000000000000000000	0.00000000000000000000	4180.00000000000000000000	4182.05126953125000000000	4339.48730468750000000000	4102.56396484375000000000	4144.10253906250000000000	4158.97412109375000000000	4177.43603515625000000000	4175.89746093750000000000	4163.07666015625000000000	4123.07666015625000000000	4133.33300781250000000000	4241.02539062500000000000	4163.58984375000000000000	4183.58984375000000000000	0.00000000000000000000	10244.00000000000000000000	10230.00000000000000000000	0.00000000000000000000	0.00000000000000000000	0.00000000000000000000	1774.00000000000000000000	499.00000000000000000000	4.00000000000000000000	4.00000000000000000000	4.00000000000000000000	4.00000000000000000000	4.00000000000000000000	4.00000000000000000000	4.00000000000000000000	4.00000000000000000000	4.00000000000000000000	4.00000000000000000000	4.00000000000000000000	4.00000000000000000000	4.00000000000000000000	4.00000000000000000000	4.00000000000000000000	4.00000000000000000000
37.00000000000000000000	0.00000000000000000000	4167.17919921875000000000	4177.94873046875000000000	4314.87158203125000000000	4075.38452148437500000000	4157.94873046875000000000	4174.35888671875000000000	4183.07666015625000000000	4171.28173828125000000000	4167.17919921875000000000	4118.46142578125000000000	4125.64111328125000000000	4227.17919921875000000000	4170.25634765625000000000	4174.35888671875000000000	0.00000000000000000000	10245.00000000000000000000	10230.00000000000000000000	0.00000000000000000000	0.00000000000000000000	0.00000000000000000000	1774.00000000000000000000	508.00000000000000000000	4.00000000000000000000	4.00000000000000000000	4.00000000000000000000	4.00000000000000000000	4.00000000000000000000	4.00000000000000000000	4.00000000000000000000	4.00000000000000000000	4.00000000000000000000	4.00000000000000000000	4.00000000000000000000	4.00000000000000000000	4.00000000000000000000	4.00000000000000000000	4.00000000000000000000	4.00000000000000000000
38.00000000000000000000	0.00000000000000000000	4181.53857421875000000000	4168.71777343750000000000	4302.05126953125000000000	4070.76904296875000000000	4158.46142578125000000000	4178.97412109375000000000	4179.48730468750000000000	4164.61523437500000000000	4162.56396484375000000000	4138.97412109375000000000	4126.15380859375000000000	4231.28173828125000000000	4184.10253906250000000000	4175.38427734375000000000	0.00000000000000000000	10245.00000000000000000000	10230.00000000000000000000	0.00000000000000000000	0.00000000000000000000	0.00000000000000000000	1774.00000000000000000000	516.00000000000000000000	4.00000000000000000000	4.00000000000000000000	4.00000000000000000000	4.00000000000000000000	4.00000000000000000000	4.00000000000000000000	4.00000000000000000000	4.00000000000000000000	4.00000000000000000000	4.00000000000000000000	4.00000000000000000000	4.00000000000000000000	4.00000000000000000000	4.00000000000000000000	4.00000000000000000000	4.00000000000000000000
39.00000000000000000000	0.00000000000000000000	4176.92285156250000000000	4173.84619140625000000000	4290.76904296875000000000	4107.17919921875000000000	4151.79492187500000000000	4173.33300781250000000000	4173.33300781250000000000	4160.00000000000000000000	4157.94873046875000000000	4135.89746093750000000000	4131.28173828125000000000	4241.53857421875000000000	4191.28173828125000000000	4188.71777343750000000000	0.00000000000000000000	10245.00000000000000000000	10230.00000000000000000000	0.00000000000000000000	0.00000000000000000000	0.00000000000000000000	1774.00000000000000000000	524.00000000000000000000	4.00000000000000000000	4.00000000000000000000	4.00000000000000000000	4.00000000000000000000	4.00000000000000000000	4.00000000000000000000	4.00000000000000000000	4.00000000000000000000	4.00000000000000000000	4.00000000000000000000	4.00000000000000000000	4.00000000000000000000	4.00000000000000000000	4.00000000000000000000	4.00000000000000000000	4.00000000000000000000
40.00000000000000000000	0.00000000000000000000	4168.71777343750000000000	4174.35888671875000000000	4298.46142578125000000000	4124.10253906250000000000	4136.92285156250000000000	4156.41015625000000000000	4161.02539062500000000000	4140.00000000000000000000	4126.15380859375000000000	4104.10253906250000000000	4149.74365234375000000000	4242.56396484375000000000	4169.74365234375000000000	4183.58984375000000000000	0.00000000000000000000	10245.00000000000000000000	10230.00000000000000000000	0.00000000000000000000	0.00000000000000000000	0.00000000000000000000	1774.00000000000000000000	533.00000000000000000000	4.00000000000000000000	4.00000000000000000000	4.00000000000000000000	4.00000000000000000000	4.00000000000000000000	4.00000000000000000000	4.00000000000000000000	4.00000000000000000000	4.00000000000000000000	4.00000000000000000000	4.00000000000000000000	4.00000000000000000000	4.00000000000000000000	4.00000000000000000000	4.00000000000000000000	4.00000000000000000000
41.00000000000000000000	0.00000000000000000000	4172.82031250000000000000	4172.82031250000000000000	4314.35888671875000000000	4104.61523437500000000000	4151.79492187500000000000	4162.56396484375000000000	4166.66650390625000000000	4150.25634765625000000000	4135.38427734375000000000	4126.15380859375000000000	4150.25634765625000000000	4245.12792968750000000000	4172.30761718750000000000	4178.97412109375000000000	0.00000000000000000000	10247.00000000000000000000	10230.00000000000000000000	0.00000000000000000000	0.00000000000000000000	0.00000000000000000000	1774.00000000000000000000	541.00000000000000000000	4.00000000000000000000	4.00000000000000000000	4.00000000000000000000	4.00000000000000000000	4.00000000000000000000	4.00000000000000000000	4.00000000000000000000	4.00000000000000000000	4.00000000000000000000	4.00000000000000000000	4.00000000000000000000	4.00000000000000000000	4.00000000000000000000	4.00000000000000000000	4.00000000000000000000	4.00000000000000000000
42.00000000000000000000	0.00000000000000000000	4171.28173828125000000000	4173.33300781250000000000	4301.53857421875000000000	4093.33325195312500000000	4173.84619140625000000000	4177.94873046875000000000	4178.46142578125000000000	4180.00000000000000000000	4181.53857421875000000000	4156.92285156250000000000	4136.41015625000000000000	4248.71777343750000000000	4196.92285156250000000000	4183.07666015625000000000	0.00000000000000000000	10247.00000000000000000000	10230.00000000000000000000	0.00000000000000000000	0.00000000000000000000	0.00000000000000000000	1774.00000000000000000000	550.00000000000000000000	4.00000000000000000000	4.00000000000000000000	4.00000000000000000000	4.00000000000000000000	4.00000000000000000000	4.00000000000000000000	4.00000000000000000000	4.00000000000000000000	4.00000000000000000000	4.00000000000000000000	4.00000000000000000000	4.00000000000000000000	4.00000000000000000000	4.00000000000000000000	4.00000000000000000000	4.00000000000000000000
43.00000000000000000000	0.00000000000000000000	4179.48730468750000000000	4169.74365234375000000000	4292.30761718750000000000	4094.87158203125000000000	4158.97412109375000000000	4163.07666015625000000000	4161.02539062500000000000	4158.97412109375000000000	4162.56396484375000000000	4130.25634765625000000000	4141.02539062500000000000	4242.05126953125000000000	4181.02539062500000000000	4170.76904296875000000000	0.00000000000000000000	10248.00000000000000000000	10230.00000000000000000000	0.00000000000000000000	0.00000000000000000000	0.00000000000000000000	1774.00000000000000000000	558.00000000000000000000	4.00000000000000000000	4.00000000000000000000	4.00000000000000000000	4.00000000000000000000	4.00000000000000000000	4.00000000000000000000	4.00000000000000000000	4.00000000000000000000	4.00000000000000000000	4.00000000000000000000	4.00000000000000000000	4.00000000000000000000	4.00000000000000000000	4.00000000000000000000	4.00000000000000000000	4.00000000000000000000
44.00000000000000000000	0.00000000000000000000	4170.25634765625000000000	4181.02539062500000000000	4297.94873046875000000000	4104.10253906250000000000	4159.48730468750000000000	4166.66650390625000000000	4165.12792968750000000000	4156.41015625000000000000	4152.30761718750000000000	4124.61523437500000000000	4144.10253906250000000000	4243.58984375000000000000	4173.33300781250000000000	4171.28173828125000000000	0.00000000000000000000	10248.00000000000000000000	10230.00000000000000000000	0.00000000000000000000	0.00000000000000000000	0.00000000000000000000	1774.00000000000000000000	566.00000000000000000000	4.00000000000000000000	4.00000000000000000000	4.00000000000000000000	4.00000000000000000000	4.00000000000000000000	4.00000000000000000000	4.00000000000000000000	4.00000000000000000000	4.00000000000000000000	4.00000000000000000000	4.00000000000000000000	4.00000000000000000000	4.00000000000000000000	4.00000000000000000000	4.00000000000000000000	4.00000000000000000000
45.00000000000000000000	0.00000000000000000000	4173.84619140625000000000	4177.94873046875000000000	4312.30761718750000000000	4103.58984375000000000000	4158.97412109375000000000	4189.74365234375000000000	4184.61523437500000000000	4180.00000000000000000000	4181.02539062500000000000	4141.02539062500000000000	4132.30761718750000000000	4257.43603515625000000000	4179.48730468750000000000	4178.97412109375000000000	0.00000000000000000000	10249.00000000000000000000	10229.00000000000000000000	0.00000000000000000000	0.00000000000000000000	0.00000000000000000000	1774.00000000000000000000	575.00000000000000000000	4.00000000000000000000	4.00000000000000000000	4.00000000000000000000	4.00000000000000000000	4.00000000000000000000	4.00000000000000000000	4.00000000000000000000	4.00000000000000000000	4.00000000000000000000	4.00000000000000000000	4.00000000000000000000	4.00000000000000000000	4.00000000000000000000	4.00000000000000000000	4.00000000000000000000	4.00000000000000000000
46.00000000000000000000	0.00000000000000000000	4189.74365234375000000000	4175.38427734375000000000	4316.92285156250000000000	4097.94873046875000000000	4151.28173828125000000000	4191.79492187500000000000	4182.05126953125000000000	4176.41015625000000000000	4181.02539062500000000000	4148.20507812500000000000	4151.79492187500000000000	4260.51269531250000000000	4177.94873046875000000000	4177.94873046875000000000	0.00000000000000000000	10249.00000000000000000000	10229.00000000000000000000	0.00000000000000000000	0.00000000000000000000	0.00000000000000000000	1774.00000000000000000000	583.00000000000000000000	4.00000000000000000000	4.00000000000000000000	4.00000000000000000000	4.00000000000000000000	4.00000000000000000000	4.00000000000000000000	4.00000000000000000000	4.00000000000000000000	4.00000000000000000000	4.00000000000000000000	4.00000000000000000000	4.00000000000000000000	4.00000000000000000000	4.00000000000000000000	4.00000000000000000000	4.00000000000000000000
47.00000000000000000000	0.00000000000000000000	4174.87158203125000000000	4183.07666015625000000000	4288.20507812500000000000	4106.15380859375000000000	4160.51269531250000000000	4168.20507812500000000000	4166.66650390625000000000	4163.58984375000000000000	4157.43603515625000000000	4151.79492187500000000000	4170.76904296875000000000	4258.46142578125000000000	4181.02539062500000000000	4183.07666015625000000000	0.00000000000000000000	10248.00000000000000000000	10228.00000000000000000000	0.00000000000000000000	0.00000000000000000000	0.00000000000000000000	1774.00000000000000000000	591.00000000000000000000	4.00000000000000000000	4.00000000000000000000	4.00000000000000000000	4.00000000000000000000	4.00000000000000000000	4.00000000000000000000	4.00000000000000000000	4.00000000000000000000	4.00000000000000000000	4.00000000000000000000	4.00000000000000000000	4.00000000000000000000	4.00000000000000000000	4.00000000000000000000	4.00000000000000000000	4.00000000000000000000
48.00000000000000000000	0.00000000000000000000	4174.35888671875000000000	4176.92285156250000000000	4277.94873046875000000000	4108.71777343750000000000	4161.02539062500000000000	4161.02539062500000000000	4163.07666015625000000000	4168.20507812500000000000	4158.97412109375000000000	4134.87158203125000000000	4148.20507812500000000000	4265.12792968750000000000	4175.89746093750000000000	4184.61523437500000000000	0.00000000000000000000	10248.00000000000000000000	10228.00000000000000000000	0.00000000000000000000	0.00000000000000000000	0.00000000000000000000	1774.00000000000000000000	600.00000000000000000000	4.00000000000000000000	4.00000000000000000000	4.00000000000000000000	4.00000000000000000000	4.00000000000000000000	4.00000000000000000000	4.00000000000000000000	4.00000000000000000000	4.00000000000000000000	4.00000000000000000000	4.00000000000000000000	4.00000000000000000000	4.00000000000000000000	4.00000000000000000000	4.00000000000000000000	4.00000000000000000000
49.00000000000000000000	0.00000000000000000000	4166.15380859375000000000	4169.74365234375000000000	4286.15380859375000000000	4090.25634765625000000000	4151.79492187500000000000	4179.48730468750000000000	4167.17919921875000000000	4172.30761718750000000000	4177.94873046875000000000	4130.25634765625000000000	4133.33300781250000000000	4258.46142578125000000000	4162.56396484375000000000	4170.25634765625000000000	0.00000000000000000000	10249.00000000000000000000	10227.00000000000000000000	0.00000000000000000000	0.00000000000000000000	0.00000000000000000000	1774.00000000000000000000	608.00000000000000000000	4.00000000000000000000	4.00000000000000000000	4.00000000000000000000	4.00000000000000000000	4.00000000000000000000	4.00000000000000000000	4.00000000000000000000	4.00000000000000000000	4.00000000000000000000	4.00000000000000000000	4.00000000000000000000	4.00000000000000000000	4.00000000000000000000	4.00000000000000000000	4.00000000000000000000	4.00000000000000000000
50.00000000000000000000	0.00000000000000000000	4154.35888671875000000000	4152.30761718750000000000	4287.69238281250000000000	4074.35888671875000000000	4132.82031250000000000000	4167.17919921875000000000	4146.66650390625000000000	4143.07666015625000000000	4156.41015625000000000000	4127.17919921875000000000	4116.92285156250000000000	4243.07666015625000000000	4137.43603515625000000000	4145.12792968750000000000	0.00000000000000000000	10249.00000000000000000000	10227.00000000000000000000	0.00000000000000000000	0.00000000000000000000	0.00000000000000000000	1774.00000000000000000000	616.00000000000000000000	4.00000000000000000000	4.00000000000000000000	4.00000000000000000000	4.00000000000000000000	4.00000000000000000000	4.00000000000000000000	4.00000000000000000000	4.00000000000000000000	4.00000000000000000000	4.00000000000000000000	4.00000000000000000000	4.00000000000000000000	4.00000000000000000000	4.00000000000000000000	4.00000000000000000000	4.00000000000000000000
51.00000000000000000000	0.00000000000000000000	4162.05126953125000000000	4142.05126953125000000000	4280.51269531250000000000	4091.79467773437500000000	4143.07666015625000000000	4154.35888671875000000000	4141.02539062500000000000	4134.35888671875000000000	4140.51269531250000000000	4116.41015625000000000000	4100.51269531250000000000	4246.15380859375000000000	4139.48730468750000000000	4142.56396484375000000000	0.00000000000000000000	10249.00000000000000000000	10228.00000000000000000000	0.00000000000000000000	0.00000000000000000000	0.00000000000000000000	1774.00000000000000000000	625.00000000000000000000	4.00000000000000000000	4.00000000000000000000	4.00000000000000000000	4.00000000000000000000	4.00000000000000000000	4.00000000000000000000	4.00000000000000000000	4.00000000000000000000	4.00000000000000000000	4.00000000000000000000	4.00000000000000000000	4.00000000000000000000	4.00000000000000000000	4.00000000000000000000	4.00000000000000000000	4.00000000000000000000
52.00000000000000000000	0.00000000000000000000	4161.02539062500000000000	4165.64111328125000000000	4271.79492187500000000000	4111.79492187500000000000	4175.89746093750000000000	4174.87158203125000000000	4161.02539062500000000000	4164.61523437500000000000	4166.66650390625000000000	4135.89746093750000000000	4132.30761718750000000000	4258.97412109375000000000	4172.82031250000000000000	4162.56396484375000000000	0.00000000000000000000	10249.00000000000000000000	10228.00000000000000000000	0.00000000000000000000	0.00000000000000000000	0.00000000000000000000	1774.00000000000000000000	633.00000000000000000000	4.00000000000000000000	4.00000000000000000000	4.00000000000000000000	4.00000000000000000000	4.00000000000000000000	4.00000000000000000000	4.00000000000000000000	4.00000000000000000000	4.00000000000000000000	4.00000000000000000000	4.00000000000000000000	4.00000000000000000000	4.00000000000000000000	4.00000000000000000000	4.00000000000000000000	4.00000000000000000000
53.00000000000000000000	0.00000000000000000000	4170.25634765625000000000	4178.46142578125000000000	4300.00000000000000000000	4102.05126953125000000000	4165.12792968750000000000	4185.64111328125000000000	4160.51269531250000000000	4172.30761718750000000000	4171.79492187500000000000	4146.66650390625000000000	4173.84619140625000000000	4266.15380859375000000000	4174.87158203125000000000	4172.82031250000000000000	0.00000000000000000000	10247.00000000000000000000	10227.00000000000000000000	0.00000000000000000000	0.00000000000000000000	0.00000000000000000000	1774.00000000000000000000	641.00000000000000000000	4.00000000000000000000	4.00000000000000000000	4.00000000000000000000	4.00000000000000000000	4.00000000000000000000	4.00000000000000000000	4.00000000000000000000	4.00000000000000000000	4.00000000000000000000	4.00000000000000000000	4.00000000000000000000	4.00000000000000000000	4.00000000000000000000	4.00000000000000000000	4.00000000000000000000	4.00000000000000000000
54.00000000000000000000	0.00000000000000000000	4167.69238281250000000000	4174.87158203125000000000	4339.48730468750000000000	4097.43603515625000000000	4155.89746093750000000000	4184.61523437500000000000	4165.64111328125000000000	4169.74365234375000000000	4162.05126953125000000000	4146.66650390625000000000	4168.20507812500000000000	4261.53857421875000000000	4172.82031250000000000000	4170.76904296875000000000	0.00000000000000000000	10247.00000000000000000000	10227.00000000000000000000	0.00000000000000000000	0.00000000000000000000	0.00000000000000000000	1774.00000000000000000000	650.00000000000000000000	4.00000000000000000000	4.00000000000000000000	4.00000000000000000000	4.00000000000000000000	4.00000000000000000000	4.00000000000000000000	4.00000000000000000000	4.00000000000000000000	4.00000000000000000000	4.00000000000000000000	4.00000000000000000000	4.00000000000000000000	4.00000000000000000000	4.00000000000000000000	4.00000000000000000000	4.00000000000000000000
55.00000000000000000000	0.00000000000000000000	4164.61523437500000000000	4169.74365234375000000000	4350.25634765625000000000	4116.92285156250000000000	4158.97412109375000000000	4171.28173828125000000000	4175.38427734375000000000	4171.79492187500000000000	4163.07666015625000000000	4150.76904296875000000000	4141.02539062500000000000	4255.38427734375000000000	4178.97412109375000000000	4160.00000000000000000000	0.00000000000000000000	10248.00000000000000000000	10227.00000000000000000000	0.00000000000000000000	0.00000000000000000000	0.00000000000000000000	1774.00000000000000000000	658.00000000000000000000	4.00000000000000000000	4.00000000000000000000	4.00000000000000000000	4.00000000000000000000	4.00000000000000000000	4.00000000000000000000	4.00000000000000000000	4.00000000000000000000	4.00000000000000000000	4.00000000000000000000	4.00000000000000000000	4.00000000000000000000	4.00000000000000000000	4.00000000000000000000	4.00000000000000000000	4.00000000000000000000
56.00000000000000000000	0.00000000000000000000	4171.28173828125000000000	4169.23046875000000000000	4334.35888671875000000000	4122.56396484375000000000	4136.41015625000000000000	4154.35888671875000000000	4162.56396484375000000000	4169.23046875000000000000	4168.20507812500000000000	4142.56396484375000000000	4144.61523437500000000000	4256.92285156250000000000	4173.33300781250000000000	4157.43603515625000000000	0.00000000000000000000	10248.00000000000000000000	10227.00000000000000000000	0.00000000000000000000	0.00000000000000000000	0.00000000000000000000	1774.00000000000000000000	667.00000000000000000000	4.00000000000000000000	4.00000000000000000000	4.00000000000000000000	4.00000000000000000000	4.00000000000000000000	4.00000000000000000000	4.00000000000000000000	4.00000000000000000000	4.00000000000000000000	4.00000000000000000000	4.00000000000000000000	4.00000000000000000000	4.00000000000000000000	4.00000000000000000000	4.00000000000000000000	4.00000000000000000000
57.00000000000000000000	0.00000000000000000000	4165.64111328125000000000	4179.48730468750000000000	4328.20507812500000000000	4116.92285156250000000000	4144.61523437500000000000	4169.74365234375000000000	4156.92285156250000000000	4173.84619140625000000000	4184.10253906250000000000	4148.71777343750000000000	4158.46142578125000000000	4270.76904296875000000000	4185.12792968750000000000	4174.35888671875000000000	0.00000000000000000000	10245.00000000000000000000	10227.00000000000000000000	0.00000000000000000000	0.00000000000000000000	0.00000000000000000000	1774.00000000000000000000	675.00000000000000000000	4.00000000000000000000	4.00000000000000000000	4.00000000000000000000	4.00000000000000000000	4.00000000000000000000	4.00000000000000000000	4.00000000000000000000	4.00000000000000000000	4.00000000000000000000	4.00000000000000000000	4.00000000000000000000	4.00000000000000000000	4.00000000000000000000	4.00000000000000000000	4.00000000000000000000	4.00000000000000000000
58.00000000000000000000	0.00000000000000000000	4178.97412109375000000000	4171.79492187500000000000	4355.38427734375000000000	4113.84619140625000000000	4170.25634765625000000000	4184.61523437500000000000	4156.92285156250000000000	4166.15380859375000000000	4180.51269531250000000000	4158.97412109375000000000	4148.71777343750000000000	4284.61523437500000000000	4199.48730468750000000000	4172.82031250000000000000	0.00000000000000000000	10245.00000000000000000000	10227.00000000000000000000	0.00000000000000000000	0.00000000000000000000	0.00000000000000000000	1774.00000000000000000000	683.00000000000000000000	4.00000000000000000000	4.00000000000000000000	4.00000000000000000000	4.00000000000000000000	4.00000000000000000000	4.00000000000000000000	4.00000000000000000000	4.00000000000000000000	4.00000000000000000000	4.00000000000000000000	4.00000000000000000000	4.00000000000000000000	4.00000000000000000000	4.00000000000000000000	4.00000000000000000000	4.00000000000000000000
59.00000000000000000000	0.00000000000000000000	4175.38427734375000000000	4166.66650390625000000000	4354.35888671875000000000	4110.25634765625000000000	4163.58984375000000000000	4179.48730468750000000000	4158.97412109375000000000	4160.51269531250000000000	4166.66650390625000000000	4154.35888671875000000000	4166.15380859375000000000	4275.38427734375000000000	4200.00000000000000000000	4158.97412109375000000000	0.00000000000000000000	10246.00000000000000000000	10227.00000000000000000000	0.00000000000000000000	0.00000000000000000000	0.00000000000000000000	1774.00000000000000000000	692.00000000000000000000	4.00000000000000000000	4.00000000000000000000	4.00000000000000000000	4.00000000000000000000	4.00000000000000000000	4.00000000000000000000	4.00000000000000000000	4.00000000000000000000	4.00000000000000000000	4.00000000000000000000	4.00000000000000000000	4.00000000000000000000	4.00000000000000000000	4.00000000000000000000	4.00000000000000000000	4.00000000000000000000
60.00000000000000000000	0.00000000000000000000	4163.58984375000000000000	4175.89746093750000000000	4327.17919921875000000000	4107.17919921875000000000	4143.58984375000000000000	4165.64111328125000000000	4155.38427734375000000000	4158.97412109375000000000	4161.02539062500000000000	4143.58984375000000000000	4166.15380859375000000000	4262.05126953125000000000	4183.07666015625000000000	4156.92285156250000000000	0.00000000000000000000	10246.00000000000000000000	10227.00000000000000000000	0.00000000000000000000	0.00000000000000000000	0.00000000000000000000	1774.00000000000000000000	700.00000000000000000000	4.00000000000000000000	4.00000000000000000000	4.00000000000000000000	4.00000000000000000000	4.00000000000000000000	4.00000000000000000000	4.00000000000000000000	4.00000000000000000000	4.00000000000000000000	4.00000000000000000000	4.00000000000000000000	4.00000000000000000000	4.00000000000000000000	4.00000000000000000000	4.00000000000000000000	4.00000000000000000000
61.00000000000000000000	0.00000000000000000000	4175.38427734375000000000	4178.97412109375000000000	4328.20507812500000000000	4113.84619140625000000000	4146.66650390625000000000	4160.51269531250000000000	4150.76904296875000000000	4151.28173828125000000000	4164.10253906250000000000	4143.07666015625000000000	4142.56396484375000000000	4259.48730468750000000000	4169.74365234375000000000	4157.94873046875000000000	0.00000000000000000000	10245.00000000000000000000	10228.00000000000000000000	0.00000000000000000000	0.00000000000000000000	0.00000000000000000000	1774.00000000000000000000	708.00000000000000000000	4.00000000000000000000	4.00000000000000000000	4.00000000000000000000	4.00000000000000000000	4.00000000000000000000	4.00000000000000000000	4.00000000000000000000	4.00000000000000000000	4.00000000000000000000	4.00000000000000000000	4.00000000000000000000	4.00000000000000000000	4.00000000000000000000	4.00000000000000000000	4.00000000000000000000	4.00000000000000000000
62.00000000000000000000	0.00000000000000000000	4173.33300781250000000000	4188.71777343750000000000	4335.38427734375000000000	4134.35888671875000000000	4169.74365234375000000000	4178.46142578125000000000	4166.66650390625000000000	4161.53857421875000000000	4181.02539062500000000000	4157.43603515625000000000	4169.23046875000000000000	4262.56396484375000000000	4188.71777343750000000000	4159.48730468750000000000	0.00000000000000000000	10245.00000000000000000000	10228.00000000000000000000	0.00000000000000000000	0.00000000000000000000	0.00000000000000000000	1774.00000000000000000000	717.00000000000000000000	4.00000000000000000000	4.00000000000000000000	4.00000000000000000000	4.00000000000000000000	4.00000000000000000000	4.00000000000000000000	4.00000000000000000000	4.00000000000000000000	4.00000000000000000000	4.00000000000000000000	4.00000000000000000000	4.00000000000000000000	4.00000000000000000000	4.00000000000000000000	4.00000000000000000000	4.00000000000000000000
63.00000000000000000000	0.00000000000000000000	4182.56396484375000000000	4194.87158203125000000000	4333.84619140625000000000	4140.51269531250000000000	4172.82031250000000000000	4188.20507812500000000000	4175.38427734375000000000	4163.07666015625000000000	4167.17919921875000000000	4151.28173828125000000000	4156.41015625000000000000	4269.23046875000000000000	4195.38427734375000000000	4158.97412109375000000000	0.00000000000000000000	10244.00000000000000000000	10227.00000000000000000000	0.00000000000000000000	0.00000000000000000000	0.00000000000000000000	1774.00000000000000000000	725.00000000000000000000	4.00000000000000000000	4.00000000000000000000	4.00000000000000000000	4.00000000000000000000	4.00000000000000000000	4.00000000000000000000	4.00000000000000000000	4.00000000000000000000	4.00000000000000000000	4.00000000000000000000	4.00000000000000000000	4.00000000000000000000	4.00000000000000000000	4.00000000000000000000	4.00000000000000000000	4.00000000000000000000
64.00000000000000000000	0.00000000000000000000	4182.56396484375000000000	4193.33300781250000000000	4330.76904296875000000000	4122.05126953125000000000	4168.20507812500000000000	4176.92285156250000000000	4171.28173828125000000000	4155.89746093750000000000	4143.58984375000000000000	4133.33300781250000000000	4120.51269531250000000000	4264.10253906250000000000	4177.43603515625000000000	4158.97412109375000000000	2801.00000000000000000000	10244.00000000000000000000	10227.00000000000000000000	0.00000000000000000000	0.00000000000000000000	0.00000000000000000000	1774.00000000000000000000	733.00000000000000000000	4.00000000000000000000	4.00000000000000000000	4.00000000000000000000	4.00000000000000000000	4.00000000000000000000	4.00000000000000000000	4.00000000000000000000	4.00000000000000000000	4.00000000000000000000	4.00000000000000000000	4.00000000000000000000	4.00000000000000000000	4.00000000000000000000	4.00000000000000000000	4.00000000000000000000	4.00000000000000000000
65.00000000000000000000	0.00000000000000000000	4171.79492187500000000000	4177.94873046875000000000	4335.38427734375000000000	4123.07666015625000000000	4164.61523437500000000000	4166.15380859375000000000	4167.69238281250000000000	4158.46142578125000000000	4151.79492187500000000000	4130.76904296875000000000	4165.12792968750000000000	4256.92285156250000000000	4174.35888671875000000000	4160.51269531250000000000	2797.00000000000000000000	10245.00000000000000000000	10228.00000000000000000000	0.00000000000000000000	0.00000000000000000000	0.00000000000000000000	1774.00000000000000000000	742.00000000000000000000	4.00000000000000000000	4.00000000000000000000	4.00000000000000000000	4.00000000000000000000	4.00000000000000000000	4.00000000000000000000	4.00000000000000000000	4.00000000000000000000	4.00000000000000000000	4.00000000000000000000	4.00000000000000000000	4.00000000000000000000	4.00000000000000000000	4.00000000000000000000	4.00000000000000000000	4.00000000000000000000
66.00000000000000000000	0.00000000000000000000	4182.05126953125000000000	4168.71777343750000000000	4337.94873046875000000000	4136.92285156250000000000	4160.00000000000000000000	4175.89746093750000000000	4169.74365234375000000000	4163.58984375000000000000	4170.25634765625000000000	4145.12792968750000000000	4191.79492187500000000000	4261.02539062500000000000	4193.84619140625000000000	4169.74365234375000000000	2390.00000000000000000000	10245.00000000000000000000	10228.00000000000000000000	0.00000000000000000000	0.00000000000000000000	0.00000000000000000000	1774.00000000000000000000	750.00000000000000000000	4.00000000000000000000	4.00000000000000000000	4.00000000000000000000	4.00000000000000000000	4.00000000000000000000	4.00000000000000000000	4.00000000000000000000	4.00000000000000000000	4.00000000000000000000	4.00000000000000000000	4.00000000000000000000	4.00000000000000000000	4.00000000000000000000	4.00000000000000000000	4.00000000000000000000	4.00000000000000000000
67.00000000000000000000	0.00000000000000000000	4170.25634765625000000000	4179.48730468750000000000	4326.15380859375000000000	4124.10253906250000000000	4155.89746093750000000000	4181.02539062500000000000	4174.35888671875000000000	4170.25634765625000000000	4181.53857421875000000000	4158.46142578125000000000	4154.35888671875000000000	4250.25634765625000000000	4198.46142578125000000000	4168.71777343750000000000	3480.00000000000000000000	10246.00000000000000000000	10229.00000000000000000000	0.00000000000000000000	0.00000000000000000000	0.00000000000000000000	1774.00000000000000000000	758.00000000000000000000	4.00000000000000000000	4.00000000000000000000	4.00000000000000000000	4.00000000000000000000	4.00000000000000000000	4.00000000000000000000	4.00000000000000000000	4.00000000000000000000	4.00000000000000000000	4.00000000000000000000	4.00000000000000000000	4.00000000000000000000	4.00000000000000000000	4.00000000000000000000	4.00000000000000000000	4.00000000000000000000
68.00000000000000000000	0.00000000000000000000	4171.79492187500000000000	4176.92285156250000000000	4352.30761718750000000000	4121.02539062500000000000	4150.76904296875000000000	4173.84619140625000000000	4172.30761718750000000000	4172.30761718750000000000	4175.89746093750000000000	4141.53857421875000000000	4143.58984375000000000000	4233.84619140625000000000	4172.82031250000000000000	4148.71777343750000000000	3624.00000000000000000000	10246.00000000000000000000	10229.00000000000000000000	0.00000000000000000000	0.00000000000000000000	0.00000000000000000000	1774.00000000000000000000	767.00000000000000000000	4.00000000000000000000	4.00000000000000000000	4.00000000000000000000	4.00000000000000000000	4.00000000000000000000	4.00000000000000000000	4.00000000000000000000	4.00000000000000000000	4.00000000000000000000	4.00000000000000000000	4.00000000000000000000	4.00000000000000000000	4.00000000000000000000	4.00000000000000000000	4.00000000000000000000	4.00000000000000000000
69.00000000000000000000	0.00000000000000000000	4179.48730468750000000000	4171.28173828125000000000	4389.74365234375000000000	4137.94873046875000000000	4171.28173828125000000000	4192.82031250000000000000	4185.12792968750000000000	4182.56396484375000000000	4176.41015625000000000000	4133.33300781250000000000	4139.48730468750000000000	4229.23046875000000000000	4178.46142578125000000000	4149.23046875000000000000	3401.00000000000000000000	10249.00000000000000000000	10229.00000000000000000000	0.00000000000000000000	0.00000000000000000000	0.00000000000000000000	1774.00000000000000000000	775.00000000000000000000	4.00000000000000000000	4.00000000000000000000	4.00000000000000000000	4.00000000000000000000	4.00000000000000000000	4.00000000000000000000	4.00000000000000000000	4.00000000000000000000	4.00000000000000000000	4.00000000000000000000	4.00000000000000000000	4.00000000000000000000	4.00000000000000000000	4.00000000000000000000	4.00000000000000000000	4.00000000000000000000
70.00000000000000000000	0.00000000000000000000	4173.84619140625000000000	4180.51269531250000000000	4388.20507812500000000000	4140.00000000000000000000	4177.43603515625000000000	4193.84619140625000000000	4185.64111328125000000000	4179.48730468750000000000	4180.00000000000000000000	4140.51269531250000000000	4138.46142578125000000000	4233.33300781250000000000	4196.92285156250000000000	4166.66650390625000000000	3217.00000000000000000000	10249.00000000000000000000	10229.00000000000000000000	0.00000000000000000000	0.00000000000000000000	0.00000000000000000000	1774.00000000000000000000	783.00000000000000000000	4.00000000000000000000	4.00000000000000000000	4.00000000000000000000	4.00000000000000000000	4.00000000000000000000	4.00000000000000000000	4.00000000000000000000	4.00000000000000000000	4.00000000000000000000	4.00000000000000000000	4.00000000000000000000	4.00000000000000000000	4.00000000000000000000	4.00000000000000000000	4.00000000000000000000	4.00000000000000000000
71.00000000000000000000	0.00000000000000000000	4186.15380859375000000000	4189.74365234375000000000	4380.00000000000000000000	4146.15380859375000000000	4156.41015625000000000000	4159.48730468750000000000	4161.53857421875000000000	4160.51269531250000000000	4177.94873046875000000000	4142.56396484375000000000	4175.38427734375000000000	4235.89746093750000000000	4183.58984375000000000000	4174.35888671875000000000	3143.00000000000000000000	10249.00000000000000000000	10229.00000000000000000000	0.00000000000000000000	0.00000000000000000000	0.00000000000000000000	1774.00000000000000000000	792.00000000000000000000	4.00000000000000000000	4.00000000000000000000	4.00000000000000000000	4.00000000000000000000	4.00000000000000000000	4.00000000000000000000	4.00000000000000000000	4.00000000000000000000	4.00000000000000000000	4.00000000000000000000	4.00000000000000000000	4.00000000000000000000	4.00000000000000000000	4.00000000000000000000	4.00000000000000000000	4.00000000000000000000
72.00000000000000000000	0.00000000000000000000	4171.28173828125000000000	4180.00000000000000000000	4373.84619140625000000000	4136.41015625000000000000	4153.33300781250000000000	4157.43603515625000000000	4162.05126953125000000000	4156.92285156250000000000	4169.74365234375000000000	4143.58984375000000000000	4170.76904296875000000000	4220.00000000000000000000	4172.82031250000000000000	4166.66650390625000000000	3395.00000000000000000000	10249.00000000000000000000	10229.00000000000000000000	0.00000000000000000000	0.00000000000000000000	0.00000000000000000000	1774.00000000000000000000	800.00000000000000000000	4.00000000000000000000	4.00000000000000000000	4.00000000000000000000	4.00000000000000000000	4.00000000000000000000	4.00000000000000000000	4.00000000000000000000	4.00000000000000000000	4.00000000000000000000	4.00000000000000000000	4.00000000000000000000	4.00000000000000000000	4.00000000000000000000	4.00000000000000000000	4.00000000000000000000	4.00000000000000000000
73.00000000000000000000	0.00000000000000000000	4164.10253906250000000000	4152.82031250000000000000	4395.89746093750000000000	4102.05126953125000000000	4150.76904296875000000000	4172.30761718750000000000	4173.84619140625000000000	4154.35888671875000000000	4146.66650390625000000000	4127.69238281250000000000	4136.41015625000000000000	4205.64111328125000000000	4174.35888671875000000000	4147.69238281250000000000	3102.00000000000000000000	10249.00000000000000000000	10229.00000000000000000000	0.00000000000000000000	0.00000000000000000000	0.00000000000000000000	1774.00000000000000000000	808.00000000000000000000	4.00000000000000000000	4.00000000000000000000	4.00000000000000000000	4.00000000000000000000	4.00000000000000000000	4.00000000000000000000	4.00000000000000000000	4.00000000000000000000	4.00000000000000000000	4.00000000000000000000	4.00000000000000000000	4.00000000000000000000	4.00000000000000000000	4.00000000000000000000	4.00000000000000000000	4.00000000000000000000
74.00000000000000000000	0.00000000000000000000	4183.58984375000000000000	4177.43603515625000000000	4437.94873046875000000000	4123.58984375000000000000	4171.28173828125000000000	4190.25634765625000000000	4188.20507812500000000000	4174.35888671875000000000	4166.15380859375000000000	4142.56396484375000000000	4155.38427734375000000000	4215.89746093750000000000	4196.92285156250000000000	4162.56396484375000000000	3503.00000000000000000000	10249.00000000000000000000	10229.00000000000000000000	0.00000000000000000000	0.00000000000000000000	0.00000000000000000000	1774.00000000000000000000	817.00000000000000000000	4.00000000000000000000	4.00000000000000000000	4.00000000000000000000	4.00000000000000000000	4.00000000000000000000	4.00000000000000000000	4.00000000000000000000	4.00000000000000000000	4.00000000000000000000	4.00000000000000000000	4.00000000000000000000	4.00000000000000000000	4.00000000000000000000	4.00000000000000000000	4.00000000000000000000	4.00000000000000000000
75.00000000000000000000	0.00000000000000000000	4190.25634765625000000000	4222.05126953125000000000	4456.92285156250000000000	4179.48730468750000000000	4196.92285156250000000000	4214.35888671875000000000	4204.10253906250000000000	4207.69238281250000000000	4209.74365234375000000000	4170.76904296875000000000	4187.17919921875000000000	4231.79492187500000000000	4214.35888671875000000000	4193.84619140625000000000	3320.00000000000000000000	10248.00000000000000000000	10229.00000000000000000000	0.00000000000000000000	0.00000000000000000000	0.00000000000000000000	1774.00000000000000000000	825.00000000000000000000	4.00000000000000000000	4.00000000000000000000	4.00000000000000000000	4.00000000000000000000	4.00000000000000000000	4.00000000000000000000	4.00000000000000000000	4.00000000000000000000	4.00000000000000000000	4.00000000000000000000	4.00000000000000000000	4.00000000000000000000	4.00000000000000000000	4.00000000000000000000	4.00000000000000000000	4.00000000000000000000
76.00000000000000000000	0.00000000000000000000	4188.71777343750000000000	4204.10253906250000000000	4460.00000000000000000000	4173.33300781250000000000	4168.20507812500000000000	4196.92285156250000000000	4192.30761718750000000000	4194.35888671875000000000	4198.46142578125000000000	4146.15380859375000000000	4177.94873046875000000000	4228.71777343750000000000	4188.71777343750000000000	4187.69238281250000000000	2458.00000000000000000000	10248.00000000000000000000	10229.00000000000000000000	0.00000000000000000000	0.00000000000000000000	0.00000000000000000000	1774.00000000000000000000	834.00000000000000000000	4.00000000000000000000	4.00000000000000000000	4.00000000000000000000	4.00000000000000000000	4.00000000000000000000	4.00000000000000000000	4.00000000000000000000	4.00000000000000000000	4.00000000000000000000	4.00000000000000000000	4.00000000000000000000	4.00000000000000000000	4.00000000000000000000	4.00000000000000000000	4.00000000000000000000	4.00000000000000000000
77.00000000000000000000	0.00000000000000000000	4170.25634765625000000000	4178.46142578125000000000	4455.38427734375000000000	4141.02539062500000000000	4154.87158203125000000000	4169.23046875000000000000	4182.56396484375000000000	4172.82031250000000000000	4178.97412109375000000000	4139.48730468750000000000	4155.38427734375000000000	4215.89746093750000000000	4174.35888671875000000000	4175.89746093750000000000	2811.00000000000000000000	10248.00000000000000000000	10230.00000000000000000000	0.00000000000000000000	0.00000000000000000000	0.00000000000000000000	1774.00000000000000000000	842.00000000000000000000	4.00000000000000000000	4.00000000000000000000	4.00000000000000000000	4.00000000000000000000	4.00000000000000000000	4.00000000000000000000	4.00000000000000000000	4.00000000000000000000	4.00000000000000000000	4.00000000000000000000	4.00000000000000000000	4.00000000000000000000	4.00000000000000000000	4.00000000000000000000	4.00000000000000000000	4.00000000000000000000
78.00000000000000000000	0.00000000000000000000	4169.74365234375000000000	4174.35888671875000000000	4454.35888671875000000000	4135.89746093750000000000	4170.25634765625000000000	4169.74365234375000000000	4186.15380859375000000000	4181.02539062500000000000	4186.15380859375000000000	4159.48730468750000000000	4160.00000000000000000000	4211.28173828125000000000	4180.51269531250000000000	4178.97412109375000000000	3503.00000000000000000000	10248.00000000000000000000	10230.00000000000000000000	0.00000000000000000000	0.00000000000000000000	0.00000000000000000000	1774.00000000000000000000	850.00000000000000000000	4.00000000000000000000	4.00000000000000000000	4.00000000000000000000	4.00000000000000000000	4.00000000000000000000	4.00000000000000000000	4.00000000000000000000	4.00000000000000000000	4.00000000000000000000	4.00000000000000000000	4.00000000000000000000	4.00000000000000000000	4.00000000000000000000	4.00000000000000000000	4.00000000000000000000	4.00000000000000000000
79.00000000000000000000	0.00000000000000000000	4175.38427734375000000000	4173.33300781250000000000	4443.07666015625000000000	4133.33300781250000000000	4165.64111328125000000000	4174.87158203125000000000	4185.64111328125000000000	4181.53857421875000000000	4181.53857421875000000000	4147.17919921875000000000	4182.05126953125000000000	4202.56396484375000000000	4178.97412109375000000000	4171.79492187500000000000	3320.00000000000000000000	10245.00000000000000000000	10228.00000000000000000000	0.00000000000000000000	0.00000000000000000000	0.00000000000000000000	1774.00000000000000000000	859.00000000000000000000	4.00000000000000000000	4.00000000000000000000	4.00000000000000000000	4.00000000000000000000	4.00000000000000000000	4.00000000000000000000	4.00000000000000000000	4.00000000000000000000	4.00000000000000000000	4.00000000000000000000	4.00000000000000000000	4.00000000000000000000	4.00000000000000000000	4.00000000000000000000	4.00000000000000000000	4.00000000000000000000
80.00000000000000000000	0.00000000000000000000	4165.64111328125000000000	4178.46142578125000000000	4421.53857421875000000000	4142.05126953125000000000	4150.76904296875000000000	4172.30761718750000000000	4182.05126953125000000000	4168.71777343750000000000	4173.84619140625000000000	4125.64111328125000000000	4175.38427734375000000000	4195.38427734375000000000	4165.64111328125000000000	4160.00000000000000000000	2458.00000000000000000000	10245.00000000000000000000	10228.00000000000000000000	0.00000000000000000000	0.00000000000000000000	0.00000000000000000000	1774.00000000000000000000	867.00000000000000000000	4.00000000000000000000	4.00000000000000000000	4.00000000000000000000	4.00000000000000000000	4.00000000000000000000	4.00000000000000000000	4.00000000000000000000	4.00000000000000000000	4.00000000000000000000	4.00000000000000000000	4.00000000000000000000	4.00000000000000000000	4.00000000000000000000	4.00000000000000000000	4.00000000000000000000	4.00000000000000000000
81.00000000000000000000	0.00000000000000000000	4183.58984375000000000000	4188.71777343750000000000	4426.15380859375000000000	4160.00000000000000000000	4157.94873046875000000000	4174.35888671875000000000	4187.17919921875000000000	4171.28173828125000000000	4180.00000000000000000000	4130.76904296875000000000	4162.05126953125000000000	4200.00000000000000000000	4162.05126953125000000000	4166.15380859375000000000	2811.00000000000000000000	10244.00000000000000000000	10227.00000000000000000000	0.00000000000000000000	0.00000000000000000000	0.00000000000000000000	1774.00000000000000000000	875.00000000000000000000	4.00000000000000000000	4.00000000000000000000	4.00000000000000000000	4.00000000000000000000	4.00000000000000000000	4.00000000000000000000	4.00000000000000000000	4.00000000000000000000	4.00000000000000000000	4.00000000000000000000	4.00000000000000000000	4.00000000000000000000	4.00000000000000000000	4.00000000000000000000	4.00000000000000000000	4.00000000000000000000
82.00000000000000000000	0.00000000000000000000	4175.38427734375000000000	4184.61523437500000000000	4411.79492187500000000000	4153.33300781250000000000	4174.87158203125000000000	4184.61523437500000000000	4190.76904296875000000000	4177.94873046875000000000	4176.92285156250000000000	4147.69238281250000000000	4161.53857421875000000000	4192.82031250000000000000	4170.25634765625000000000	4171.28173828125000000000	3503.00000000000000000000	10244.00000000000000000000	10227.00000000000000000000	0.00000000000000000000	0.00000000000000000000	0.00000000000000000000	1774.00000000000000000000	884.00000000000000000000	4.00000000000000000000	4.00000000000000000000	4.00000000000000000000	4.00000000000000000000	4.00000000000000000000	4.00000000000000000000	4.00000000000000000000	4.00000000000000000000	4.00000000000000000000	4.00000000000000000000	4.00000000000000000000	4.00000000000000000000	4.00000000000000000000	4.00000000000000000000	4.00000000000000000000	4.00000000000000000000
83.00000000000000000000	0.00000000000000000000	4157.43603515625000000000	4159.48730468750000000000	4372.82031250000000000000	4134.35888671875000000000	4154.87158203125000000000	4171.28173828125000000000	4167.17919921875000000000	4156.41015625000000000000	4154.35888671875000000000	4134.87158203125000000000	4134.35888671875000000000	4175.38427734375000000000	4154.87158203125000000000	4156.41015625000000000000	3320.00000000000000000000	10247.00000000000000000000	10229.00000000000000000000	0.00000000000000000000	0.00000000000000000000	0.00000000000000000000	1774.00000000000000000000	892.00000000000000000000	4.00000000000000000000	4.00000000000000000000	4.00000000000000000000	4.00000000000000000000	4.00000000000000000000	4.00000000000000000000	4.00000000000000000000	4.00000000000000000000	4.00000000000000000000	4.00000000000000000000	4.00000000000000000000	4.00000000000000000000	4.00000000000000000000	4.00000000000000000000	4.00000000000000000000	4.00000000000000000000
84.00000000000000000000	0.00000000000000000000	4176.41015625000000000000	4172.82031250000000000000	4380.00000000000000000000	4143.07666015625000000000	4158.97412109375000000000	4178.46142578125000000000	4171.28173828125000000000	4163.58984375000000000000	4171.79492187500000000000	4137.94873046875000000000	4160.51269531250000000000	4179.48730468750000000000	4166.15380859375000000000	4166.15380859375000000000	2458.00000000000000000000	10247.00000000000000000000	10229.00000000000000000000	0.00000000000000000000	0.00000000000000000000	0.00000000000000000000	1774.00000000000000000000	900.00000000000000000000	4.00000000000000000000	4.00000000000000000000	4.00000000000000000000	4.00000000000000000000	4.00000000000000000000	4.00000000000000000000	4.00000000000000000000	4.00000000000000000000	4.00000000000000000000	4.00000000000000000000	4.00000000000000000000	4.00000000000000000000	4.00000000000000000000	4.00000000000000000000	4.00000000000000000000	4.00000000000000000000
85.00000000000000000000	0.00000000000000000000	4184.10253906250000000000	4201.53857421875000000000	4404.61523437500000000000	4167.17919921875000000000	4195.38427734375000000000	4205.12792968750000000000	4205.64111328125000000000	4209.74365234375000000000	4209.74365234375000000000	4174.87158203125000000000	4227.17919921875000000000	4203.58984375000000000000	4194.87158203125000000000	4186.15380859375000000000	2811.00000000000000000000	10247.00000000000000000000	10230.00000000000000000000	0.00000000000000000000	0.00000000000000000000	0.00000000000000000000	1774.00000000000000000000	909.00000000000000000000	4.00000000000000000000	4.00000000000000000000	4.00000000000000000000	4.00000000000000000000	4.00000000000000000000	4.00000000000000000000	4.00000000000000000000	4.00000000000000000000	4.00000000000000000000	4.00000000000000000000	4.00000000000000000000	4.00000000000000000000	4.00000000000000000000	4.00000000000000000000	4.00000000000000000000	4.00000000000000000000
86.00000000000000000000	0.00000000000000000000	4181.53857421875000000000	4189.23046875000000000000	4397.94873046875000000000	4162.56396484375000000000	4180.51269531250000000000	4185.12792968750000000000	4197.43603515625000000000	4206.66650390625000000000	4189.74365234375000000000	4169.74365234375000000000	4179.48730468750000000000	4208.20507812500000000000	4169.74365234375000000000	4172.30761718750000000000	3503.00000000000000000000	10247.00000000000000000000	10230.00000000000000000000	0.00000000000000000000	0.00000000000000000000	0.00000000000000000000	1774.00000000000000000000	917.00000000000000000000	4.00000000000000000000	4.00000000000000000000	4.00000000000000000000	4.00000000000000000000	4.00000000000000000000	4.00000000000000000000	4.00000000000000000000	4.00000000000000000000	4.00000000000000000000	4.00000000000000000000	4.00000000000000000000	4.00000000000000000000	4.00000000000000000000	4.00000000000000000000	4.00000000000000000000	4.00000000000000000000
87.00000000000000000000	0.00000000000000000000	4162.05126953125000000000	4175.38427734375000000000	4369.23046875000000000000	4145.64111328125000000000	4148.20507812500000000000	4158.46142578125000000000	4173.84619140625000000000	4178.97412109375000000000	4166.66650390625000000000	4131.28173828125000000000	4114.87158203125000000000	4185.12792968750000000000	4144.10253906250000000000	4156.92285156250000000000	3320.00000000000000000000	10248.00000000000000000000	10229.00000000000000000000	0.00000000000000000000	0.00000000000000000000	0.00000000000000000000	1774.00000000000000000000	925.00000000000000000000	4.00000000000000000000	4.00000000000000000000	4.00000000000000000000	4.00000000000000000000	4.00000000000000000000	4.00000000000000000000	4.00000000000000000000	4.00000000000000000000	4.00000000000000000000	4.00000000000000000000	4.00000000000000000000	4.00000000000000000000	4.00000000000000000000	4.00000000000000000000	4.00000000000000000000	4.00000000000000000000
88.00000000000000000000	0.00000000000000000000	4154.35888671875000000000	4164.10253906250000000000	4352.82031250000000000000	4133.84619140625000000000	4135.89746093750000000000	4156.41015625000000000000	4165.12792968750000000000	4171.79492187500000000000	4166.15380859375000000000	4105.64111328125000000000	4147.69238281250000000000	4171.28173828125000000000	4147.17919921875000000000	4152.82031250000000000000	2458.00000000000000000000	10248.00000000000000000000	10229.00000000000000000000	0.00000000000000000000	0.00000000000000000000	0.00000000000000000000	1774.00000000000000000000	934.00000000000000000000	4.00000000000000000000	4.00000000000000000000	4.00000000000000000000	4.00000000000000000000	4.00000000000000000000	4.00000000000000000000	4.00000000000000000000	4.00000000000000000000	4.00000000000000000000	4.00000000000000000000	4.00000000000000000000	4.00000000000000000000	4.00000000000000000000	4.00000000000000000000	4.00000000000000000000	4.00000000000000000000
89.00000000000000000000	0.00000000000000000000	4171.79492187500000000000	4163.07666015625000000000	4346.15380859375000000000	4128.71777343750000000000	4147.17919921875000000000	4170.25634765625000000000	4169.23046875000000000000	4178.97412109375000000000	4163.58984375000000000000	4121.53857421875000000000	4173.84619140625000000000	4170.25634765625000000000	4159.48730468750000000000	4153.33300781250000000000	2811.00000000000000000000	10248.00000000000000000000	10229.00000000000000000000	0.00000000000000000000	0.00000000000000000000	0.00000000000000000000	1774.00000000000000000000	942.00000000000000000000	4.00000000000000000000	4.00000000000000000000	4.00000000000000000000	4.00000000000000000000	4.00000000000000000000	4.00000000000000000000	4.00000000000000000000	4.00000000000000000000	4.00000000000000000000	4.00000000000000000000	4.00000000000000000000	4.00000000000000000000	4.00000000000000000000	4.00000000000000000000	4.00000000000000000000	4.00000000000000000000
90.00000000000000000000	0.00000000000000000000	4172.30761718750000000000	4190.76904296875000000000	4334.87158203125000000000	4147.17919921875000000000	4172.82031250000000000000	4183.07666015625000000000	4182.56396484375000000000	4191.28173828125000000000	4179.48730468750000000000	4155.38427734375000000000	4171.28173828125000000000	4176.92285156250000000000	4178.46142578125000000000	4169.74365234375000000000	3503.00000000000000000000	10248.00000000000000000000	10229.00000000000000000000	0.00000000000000000000	0.00000000000000000000	0.00000000000000000000	1774.00000000000000000000	950.00000000000000000000	4.00000000000000000000	4.00000000000000000000	4.00000000000000000000	4.00000000000000000000	4.00000000000000000000	4.00000000000000000000	4.00000000000000000000	4.00000000000000000000	4.00000000000000000000	4.00000000000000000000	4.00000000000000000000	4.00000000000000000000	4.00000000000000000000	4.00000000000000000000	4.00000000000000000000	4.00000000000000000000
91.00000000000000000000	0.00000000000000000000	4184.61523437500000000000	4194.87158203125000000000	4342.05126953125000000000	4163.07666015625000000000	4167.69238281250000000000	4171.79492187500000000000	4178.97412109375000000000	4180.51269531250000000000	4185.12792968750000000000	4143.07666015625000000000	4176.41015625000000000000	4190.76904296875000000000	4173.33300781250000000000	4183.07666015625000000000	3320.00000000000000000000	10249.00000000000000000000	10231.00000000000000000000	0.00000000000000000000	0.00000000000000000000	0.00000000000000000000	1774.00000000000000000000	959.00000000000000000000	4.00000000000000000000	4.00000000000000000000	4.00000000000000000000	4.00000000000000000000	4.00000000000000000000	4.00000000000000000000	4.00000000000000000000	4.00000000000000000000	4.00000000000000000000	4.00000000000000000000	4.00000000000000000000	4.00000000000000000000	4.00000000000000000000	4.00000000000000000000	4.00000000000000000000	4.00000000000000000000
92.00000000000000000000	0.00000000000000000000	4185.64111328125000000000	4185.12792968750000000000	4346.15380859375000000000	4150.25634765625000000000	4164.10253906250000000000	4172.82031250000000000000	4180.51269531250000000000	4174.87158203125000000000	4178.46142578125000000000	4134.35888671875000000000	4173.84619140625000000000	4190.76904296875000000000	4175.89746093750000000000	4182.56396484375000000000	2458.00000000000000000000	10249.00000000000000000000	10231.00000000000000000000	0.00000000000000000000	0.00000000000000000000	0.00000000000000000000	1774.00000000000000000000	967.00000000000000000000	4.00000000000000000000	4.00000000000000000000	4.00000000000000000000	4.00000000000000000000	4.00000000000000000000	4.00000000000000000000	4.00000000000000000000	4.00000000000000000000	4.00000000000000000000	4.00000000000000000000	4.00000000000000000000	4.00000000000000000000	4.00000000000000000000	4.00000000000000000000	4.00000000000000000000	4.00000000000000000000
93.00000000000000000000	0.00000000000000000000	4182.56396484375000000000	4191.28173828125000000000	4341.53857421875000000000	4138.46142578125000000000	4179.48730468750000000000	4186.15380859375000000000	4183.58984375000000000000	4181.02539062500000000000	4173.33300781250000000000	4148.20507812500000000000	4171.79492187500000000000	4194.35888671875000000000	4192.82031250000000000000	4185.64111328125000000000	2811.00000000000000000000	10249.00000000000000000000	10230.00000000000000000000	0.00000000000000000000	0.00000000000000000000	0.00000000000000000000	1774.00000000000000000000	975.00000000000000000000	4.00000000000000000000	4.00000000000000000000	4.00000000000000000000	4.00000000000000000000	4.00000000000000000000	4.00000000000000000000	4.00000000000000000000	4.00000000000000000000	4.00000000000000000000	4.00000000000000000000	4.00000000000000000000	4.00000000000000000000	4.00000000000000000000	4.00000000000000000000	4.00000000000000000000	4.00000000000000000000
94.00000000000000000000	0.00000000000000000000	4188.71777343750000000000	4191.79492187500000000000	4344.61523437500000000000	4143.07666015625000000000	4169.74365234375000000000	4186.15380859375000000000	4176.92285156250000000000	4179.48730468750000000000	4169.74365234375000000000	4138.46142578125000000000	4169.74365234375000000000	4202.05126953125000000000	4181.53857421875000000000	4192.30761718750000000000	3503.00000000000000000000	10249.00000000000000000000	10230.00000000000000000000	0.00000000000000000000	0.00000000000000000000	0.00000000000000000000	1774.00000000000000000000	984.00000000000000000000	4.00000000000000000000	4.00000000000000000000	4.00000000000000000000	4.00000000000000000000	4.00000000000000000000	4.00000000000000000000	4.00000000000000000000	4.00000000000000000000	4.00000000000000000000	4.00000000000000000000	4.00000000000000000000	4.00000000000000000000	4.00000000000000000000	4.00000000000000000000	4.00000000000000000000	4.00000000000000000000
95.00000000000000000000	0.00000000000000000000	4182.56396484375000000000	4193.33300781250000000000	4337.94873046875000000000	4150.25634765625000000000	4164.10253906250000000000	4189.74365234375000000000	4190.25634765625000000000	4196.41015625000000000000	4194.35888671875000000000	4148.71777343750000000000	4181.02539062500000000000	4198.97412109375000000000	4176.92285156250000000000	4194.87158203125000000000	3320.00000000000000000000	10249.00000000000000000000	10229.00000000000000000000	0.00000000000000000000	0.00000000000000000000	0.00000000000000000000	1774.00000000000000000000	992.00000000000000000000	4.00000000000000000000	4.00000000000000000000	4.00000000000000000000	4.00000000000000000000	4.00000000000000000000	4.00000000000000000000	4.00000000000000000000	4.00000000000000000000	4.00000000000000000000	4.00000000000000000000	4.00000000000000000000	4.00000000000000000000	4.00000000000000000000	4.00000000000000000000	4.00000000000000000000	4.00000000000000000000
96.00000000000000000000	0.00000000000000000000	4196.92285156250000000000	4193.84619140625000000000	4336.41015625000000000000	4148.20507812500000000000	4171.79492187500000000000	4185.64111328125000000000	4193.84619140625000000000	4208.71777343750000000000	4208.71777343750000000000	4170.25634765625000000000	4193.84619140625000000000	4201.53857421875000000000	4187.17919921875000000000	4192.30761718750000000000	2458.00000000000000000000	10249.00000000000000000000	10229.00000000000000000000	0.00000000000000000000	0.00000000000000000000	0.00000000000000000000	1775.00000000000000000000	0.00000000000000000000	4.00000000000000000000	4.00000000000000000000	4.00000000000000000000	4.00000000000000000000	4.00000000000000000000	4.00000000000000000000	4.00000000000000000000	4.00000000000000000000	4.00000000000000000000	4.00000000000000000000	4.00000000000000000000	4.00000000000000000000	4.00000000000000000000	4.00000000000000000000	4.00000000000000000000	4.00000000000000000000
97.00000000000000000000	0.00000000000000000000	4191.28173828125000000000	4196.41015625000000000000	4337.43603515625000000000	4147.69238281250000000000	4181.02539062500000000000	4183.58984375000000000000	4186.66650390625000000000	4209.74365234375000000000	4205.64111328125000000000	4162.56396484375000000000	4181.02539062500000000000	4206.15380859375000000000	4186.15380859375000000000	4198.97412109375000000000	2811.00000000000000000000	10246.00000000000000000000	10227.00000000000000000000	0.00000000000000000000	0.00000000000000000000	0.00000000000000000000	1775.00000000000000000000	9.00000000000000000000	4.00000000000000000000	4.00000000000000000000	4.00000000000000000000	4.00000000000000000000	4.00000000000000000000	4.00000000000000000000	4.00000000000000000000	4.00000000000000000000	4.00000000000000000000	4.00000000000000000000	4.00000000000000000000	4.00000000000000000000	4.00000000000000000000	4.00000000000000000000	4.00000000000000000000	4.00000000000000000000
98.00000000000000000000	0.00000000000000000000	4173.33300781250000000000	4185.12792968750000000000	4341.53857421875000000000	4139.48730468750000000000	4172.82031250000000000000	4187.17919921875000000000	4188.71777343750000000000	4199.48730468750000000000	4198.46142578125000000000	4142.56396484375000000000	4166.66650390625000000000	4195.89746093750000000000	4169.74365234375000000000	4191.28173828125000000000	3503.00000000000000000000	10246.00000000000000000000	10227.00000000000000000000	0.00000000000000000000	0.00000000000000000000	0.00000000000000000000	1775.00000000000000000000	17.00000000000000000000	4.00000000000000000000	4.00000000000000000000	4.00000000000000000000	4.00000000000000000000	4.00000000000000000000	4.00000000000000000000	4.00000000000000000000	4.00000000000000000000	4.00000000000000000000	4.00000000000000000000	4.00000000000000000000	4.00000000000000000000	4.00000000000000000000	4.00000000000000000000	4.00000000000000000000	4.00000000000000000000
99.00000000000000000000	0.00000000000000000000	4181.02539062500000000000	4168.20507812500000000000	4344.61523437500000000000	4122.05126953125000000000	4151.79492187500000000000	4187.17919921875000000000	4189.74365234375000000000	4179.48730468750000000000	4184.10253906250000000000	4131.79492187500000000000	4173.33300781250000000000	4175.38427734375000000000	4157.94873046875000000000	4165.64111328125000000000	3320.00000000000000000000	10245.00000000000000000000	10227.00000000000000000000	0.00000000000000000000	0.00000000000000000000	0.00000000000000000000	1775.00000000000000000000	25.00000000000000000000	4.00000000000000000000	4.00000000000000000000	4.00000000000000000000	4.00000000000000000000	4.00000000000000000000	4.00000000000000000000	4.00000000000000000000	4.00000000000000000000	4.00000000000000000000	4.00000000000000000000	4.00000000000000000000	4.00000000000000000000	4.00000000000000000000	4.00000000000000000000	4.00000000000000000000	4.00000000000000000000
100.00000000000000000000	0.00000000000000000000	4175.38427734375000000000	4179.48730468750000000000	4325.64111328125000000000	4121.02539062500000000000	4158.46142578125000000000	4189.74365234375000000000	4188.71777343750000000000	4176.92285156250000000000	4186.15380859375000000000	4135.38427734375000000000	4200.00000000000000000000	4169.23046875000000000000	4166.15380859375000000000	4166.15380859375000000000	2458.00000000000000000000	10245.00000000000000000000	10227.00000000000000000000	0.00000000000000000000	0.00000000000000000000	0.00000000000000000000	1775.00000000000000000000	34.00000000000000000000	4.00000000000000000000	4.00000000000000000000	4.00000000000000000000	4.00000000000000000000	4.00000000000000000000	4.00000000000000000000	4.00000000000000000000	4.00000000000000000000	4.00000000000000000000	4.00000000000000000000	4.00000000000000000000	4.00000000000000000000	4.00000000000000000000	4.00000000000000000000	4.00000000000000000000	4.00000000000000000000
101.00000000000000000000	0.00000000000000000000	4177.94873046875000000000	4183.07666015625000000000	4307.69238281250000000000	4137.43603515625000000000	4167.17919921875000000000	4181.02539062500000000000	4183.07666015625000000000	4173.84619140625000000000	4177.94873046875000000000	4142.56396484375000000000	4197.94873046875000000000	4182.56396484375000000000	4167.69238281250000000000	4178.97412109375000000000	2811.00000000000000000000	10244.00000000000000000000	10228.00000000000000000000	0.00000000000000000000	0.00000000000000000000	0.00000000000000000000	1775.00000000000000000000	42.00000000000000000000	4.00000000000000000000	4.00000000000000000000	4.00000000000000000000	4.00000000000000000000	4.00000000000000000000	4.00000000000000000000	4.00000000000000000000	4.00000000000000000000	4.00000000000000000000	4.00000000000000000000	4.00000000000000000000	4.00000000000000000000	4.00000000000000000000	4.00000000000000000000	4.00000000000000000000	4.00000000000000000000
102.00000000000000000000	0.00000000000000000000	4181.53857421875000000000	4183.58984375000000000000	4298.97412109375000000000	4152.30761718750000000000	4175.89746093750000000000	4185.64111328125000000000	4196.92285156250000000000	4186.66650390625000000000	4178.97412109375000000000	4157.43603515625000000000	4166.66650390625000000000	4193.84619140625000000000	4173.33300781250000000000	4187.69238281250000000000	3503.00000000000000000000	10244.00000000000000000000	10228.00000000000000000000	0.00000000000000000000	0.00000000000000000000	0.00000000000000000000	1775.00000000000000000000	51.00000000000000000000	4.00000000000000000000	4.00000000000000000000	4.00000000000000000000	4.00000000000000000000	4.00000000000000000000	4.00000000000000000000	4.00000000000000000000	4.00000000000000000000	4.00000000000000000000	4.00000000000000000000	4.00000000000000000000	4.00000000000000000000	4.00000000000000000000	4.00000000000000000000	4.00000000000000000000	4.00000000000000000000
103.00000000000000000000	0.00000000000000000000	4182.05126953125000000000	4192.30761718750000000000	4304.61523437500000000000	4161.02539062500000000000	4181.53857421875000000000	4193.84619140625000000000	4203.07666015625000000000	4207.69238281250000000000	4196.92285156250000000000	4149.74365234375000000000	4169.74365234375000000000	4200.00000000000000000000	4182.56396484375000000000	4195.38427734375000000000	3320.00000000000000000000	10243.00000000000000000000	10228.00000000000000000000	0.00000000000000000000	0.00000000000000000000	0.00000000000000000000	1775.00000000000000000000	59.00000000000000000000	4.00000000000000000000	4.00000000000000000000	4.00000000000000000000	4.00000000000000000000	4.00000000000000000000	4.00000000000000000000	4.00000000000000000000	4.00000000000000000000	4.00000000000000000000	4.00000000000000000000	4.00000000000000000000	4.00000000000000000000	4.00000000000000000000	4.00000000000000000000	4.00000000000000000000	4.00000000000000000000
104.00000000000000000000	0.00000000000000000000	4191.79492187500000000000	4185.64111328125000000000	4311.28173828125000000000	4156.92285156250000000000	4161.02539062500000000000	4178.46142578125000000000	4181.02539062500000000000	4188.71777343750000000000	4188.71777343750000000000	4126.15380859375000000000	4197.43603515625000000000	4195.89746093750000000000	4179.48730468750000000000	4189.23046875000000000000	2458.00000000000000000000	10243.00000000000000000000	10228.00000000000000000000	0.00000000000000000000	0.00000000000000000000	0.00000000000000000000	1775.00000000000000000000	67.00000000000000000000	4.00000000000000000000	4.00000000000000000000	4.00000000000000000000	4.00000000000000000000	4.00000000000000000000	4.00000000000000000000	4.00000000000000000000	4.00000000000000000000	4.00000000000000000000	4.00000000000000000000	4.00000000000000000000	4.00000000000000000000	4.00000000000000000000	4.00000000000000000000	4.00000000000000000000	4.00000000000000000000
105.00000000000000000000	0.00000000000000000000	4173.33300781250000000000	4172.30761718750000000000	4287.17919921875000000000	4128.20507812500000000000	4144.61523437500000000000	4170.25634765625000000000	4178.97412109375000000000	4174.35888671875000000000	4175.89746093750000000000	4132.30761718750000000000	4206.15380859375000000000	4180.00000000000000000000	4168.71777343750000000000	4176.41015625000000000000	2811.00000000000000000000	10245.00000000000000000000	10227.00000000000000000000	0.00000000000000000000	0.00000000000000000000	0.00000000000000000000	1775.00000000000000000000	76.00000000000000000000	4.00000000000000000000	4.00000000000000000000	4.00000000000000000000	4.00000000000000000000	4.00000000000000000000	4.00000000000000000000	4.00000000000000000000	4.00000000000000000000	4.00000000000000000000	4.00000000000000000000	4.00000000000000000000	4.00000000000000000000	4.00000000000000000000	4.00000000000000000000	4.00000000000000000000	4.00000000000000000000
106.00000000000000000000	0.00000000000000000000	4174.87158203125000000000	4168.71777343750000000000	4303.07666015625000000000	4123.58984375000000000000	4146.15380859375000000000	4171.28173828125000000000	4189.23046875000000000000	4191.28173828125000000000	4172.30761718750000000000	4137.43603515625000000000	4184.61523437500000000000	4186.66650390625000000000	4158.46142578125000000000	4171.79492187500000000000	3503.00000000000000000000	10245.00000000000000000000	10227.00000000000000000000	0.00000000000000000000	0.00000000000000000000	0.00000000000000000000	1775.00000000000000000000	84.00000000000000000000	4.00000000000000000000	4.00000000000000000000	4.00000000000000000000	4.00000000000000000000	4.00000000000000000000	4.00000000000000000000	4.00000000000000000000	4.00000000000000000000	4.00000000000000000000	4.00000000000000000000	4.00000000000000000000	4.00000000000000000000	4.00000000000000000000	4.00000000000000000000	4.00000000000000000000	4.00000000000000000000
107.00000000000000000000	0.00000000000000000000	4187.17919921875000000000	4186.66650390625000000000	4354.87158203125000000000	4152.82031250000000000000	4162.56396484375000000000	4171.79492187500000000000	4188.71777343750000000000	4204.61523437500000000000	4179.48730468750000000000	4152.30761718750000000000	4180.00000000000000000000	4203.07666015625000000000	4180.51269531250000000000	4185.64111328125000000000	3320.00000000000000000000	10244.00000000000000000000	10228.00000000000000000000	0.00000000000000000000	0.00000000000000000000	0.00000000000000000000	1775.00000000000000000000	92.00000000000000000000	4.00000000000000000000	4.00000000000000000000	4.00000000000000000000	4.00000000000000000000	4.00000000000000000000	4.00000000000000000000	4.00000000000000000000	4.00000000000000000000	4.00000000000000000000	4.00000000000000000000	4.00000000000000000000	4.00000000000000000000	4.00000000000000000000	4.00000000000000000000	4.00000000000000000000	4.00000000000000000000
108.00000000000000000000	0.00000000000000000000	4178.46142578125000000000	4197.94873046875000000000	4368.20507812500000000000	4164.10253906250000000000	4166.15380859375000000000	4175.38427734375000000000	4189.23046875000000000000	4206.15380859375000000000	4188.71777343750000000000	4173.33300781250000000000	4180.51269531250000000000	4202.56396484375000000000	4200.51269531250000000000	4198.46142578125000000000	2458.00000000000000000000	10244.00000000000000000000	10228.00000000000000000000	0.00000000000000000000	0.00000000000000000000	0.00000000000000000000	1775.00000000000000000000	101.00000000000000000000	4.00000000000000000000	4.00000000000000000000	4.00000000000000000000	4.00000000000000000000	4.00000000000000000000	4.00000000000000000000	4.00000000000000000000	4.00000000000000000000	4.00000000000000000000	4.00000000000000000000	4.00000000000000000000	4.00000000000000000000	4.00000000000000000000	4.00000000000000000000	4.00000000000000000000	4.00000000000000000000
109.00000000000000000000	0.00000000000000000000	4186.15380859375000000000	4191.79492187500000000000	4355.89746093750000000000	4161.53857421875000000000	4160.00000000000000000000	4186.15380859375000000000	4197.43603515625000000000	4228.20507812500000000000	4187.17919921875000000000	4153.84619140625000000000	4168.20507812500000000000	4199.48730468750000000000	4184.10253906250000000000	4192.82031250000000000000	2811.00000000000000000000	10245.00000000000000000000	10228.00000000000000000000	0.00000000000000000000	0.00000000000000000000	0.00000000000000000000	1775.00000000000000000000	109.00000000000000000000	4.00000000000000000000	4.00000000000000000000	4.00000000000000000000	4.00000000000000000000	4.00000000000000000000	4.00000000000000000000	4.00000000000000000000	4.00000000000000000000	4.00000000000000000000	4.00000000000000000000	4.00000000000000000000	4.00000000000000000000	4.00000000000000000000	4.00000000000000000000	4.00000000000000000000	4.00000000000000000000
110.00000000000000000000	0.00000000000000000000	4180.51269531250000000000	4194.35888671875000000000	4342.56396484375000000000	4157.43603515625000000000	4171.28173828125000000000	4195.89746093750000000000	4200.00000000000000000000	4255.89746093750000000000	4184.61523437500000000000	4141.53857421875000000000	4198.46142578125000000000	4201.02539062500000000000	4182.05126953125000000000	4190.76904296875000000000	3503.00000000000000000000	10245.00000000000000000000	10228.00000000000000000000	0.00000000000000000000	0.00000000000000000000	0.00000000000000000000	1775.00000000000000000000	117.00000000000000000000	4.00000000000000000000	4.00000000000000000000	4.00000000000000000000	4.00000000000000000000	4.00000000000000000000	4.00000000000000000000	4.00000000000000000000	4.00000000000000000000	4.00000000000000000000	4.00000000000000000000	4.00000000000000000000	4.00000000000000000000	4.00000000000000000000	4.00000000000000000000	4.00000000000000000000	4.00000000000000000000
111.00000000000000000000	0.00000000000000000000	4181.02539062500000000000	4184.10253906250000000000	4351.28173828125000000000	4155.89746093750000000000	4169.74365234375000000000	4172.30761718750000000000	4181.02539062500000000000	4233.84619140625000000000	4166.66650390625000000000	4146.15380859375000000000	4218.97412109375000000000	4202.05126953125000000000	4188.20507812500000000000	4190.76904296875000000000	3320.00000000000000000000	10247.00000000000000000000	10228.00000000000000000000	0.00000000000000000000	0.00000000000000000000	0.00000000000000000000	1775.00000000000000000000	126.00000000000000000000	4.00000000000000000000	4.00000000000000000000	4.00000000000000000000	4.00000000000000000000	4.00000000000000000000	4.00000000000000000000	4.00000000000000000000	4.00000000000000000000	4.00000000000000000000	4.00000000000000000000	4.00000000000000000000	4.00000000000000000000	4.00000000000000000000	4.00000000000000000000	4.00000000000000000000	4.00000000000000000000
112.00000000000000000000	0.00000000000000000000	4186.66650390625000000000	4172.82031250000000000000	4372.82031250000000000000	4161.02539062500000000000	4155.89746093750000000000	4155.38427734375000000000	4174.87158203125000000000	4213.84619140625000000000	4159.48730468750000000000	4142.05126953125000000000	4194.35888671875000000000	4193.84619140625000000000	4178.97412109375000000000	4177.43603515625000000000	2458.00000000000000000000	10247.00000000000000000000	10228.00000000000000000000	0.00000000000000000000	0.00000000000000000000	0.00000000000000000000	1775.00000000000000000000	134.00000000000000000000	4.00000000000000000000	4.00000000000000000000	4.00000000000000000000	4.00000000000000000000	4.00000000000000000000	4.00000000000000000000	4.00000000000000000000	4.00000000000000000000	4.00000000000000000000	4.00000000000000000000	4.00000000000000000000	4.00000000000000000000	4.00000000000000000000	4.00000000000000000000	4.00000000000000000000	4.00000000000000000000
113.00000000000000000000	0.00000000000000000000	4175.89746093750000000000	4179.48730468750000000000	4368.20507812500000000000	4161.02539062500000000000	4149.74365234375000000000	4170.25634765625000000000	4181.02539062500000000000	4218.97412109375000000000	4163.58984375000000000000	4143.58984375000000000000	4177.43603515625000000000	4192.30761718750000000000	4172.82031250000000000000	4173.84619140625000000000	2811.00000000000000000000	10248.00000000000000000000	10228.00000000000000000000	0.00000000000000000000	0.00000000000000000000	0.00000000000000000000	1775.00000000000000000000	142.00000000000000000000	4.00000000000000000000	4.00000000000000000000	4.00000000000000000000	4.00000000000000000000	4.00000000000000000000	4.00000000000000000000	4.00000000000000000000	4.00000000000000000000	4.00000000000000000000	4.00000000000000000000	4.00000000000000000000	4.00000000000000000000	4.00000000000000000000	4.00000000000000000000	4.00000000000000000000	4.00000000000000000000
114.00000000000000000000	0.00000000000000000000	4184.10253906250000000000	4182.05126953125000000000	4361.53857421875000000000	4154.35888671875000000000	4148.71777343750000000000	4173.33300781250000000000	4171.28173828125000000000	4205.64111328125000000000	4152.30761718750000000000	4144.61523437500000000000	4194.87158203125000000000	4198.46142578125000000000	4175.38427734375000000000	4187.17919921875000000000	3503.00000000000000000000	10248.00000000000000000000	10228.00000000000000000000	0.00000000000000000000	0.00000000000000000000	0.00000000000000000000	1775.00000000000000000000	151.00000000000000000000	4.00000000000000000000	4.00000000000000000000	4.00000000000000000000	4.00000000000000000000	4.00000000000000000000	4.00000000000000000000	4.00000000000000000000	4.00000000000000000000	4.00000000000000000000	4.00000000000000000000	4.00000000000000000000	4.00000000000000000000	4.00000000000000000000	4.00000000000000000000	4.00000000000000000000	4.00000000000000000000
[truncated: 236 more rows]
